# Supplementary material for: Four- and five-component molecular solids: crystal engineering strategies based on structural inequivalence
Source: IUCrJ. 2016 Jan 5;3(Pt 2):96–101. doi: 10.1107/S2052252515023945 (PMC4775157; doi:10.1107/S2052252515023945)
Supplement: Supplementary file 1 [file m-03-00096-sup1.cif]

 #==============================================================================
 data_global
 #==============================================================================
_audit_creation_date             'February 28, 2014'
_audit_creation_method            SHELXL-2013

_journal_data_validation_number      ?

_journal_date_recd_electronic        ?
_journal_date_to_coeditor            ?
_journal_date_from_coeditor          ?
_journal_date_accepted               ?
_journal_date_printers_first         ?
_journal_date_printers_final         ?
_journal_date_proofs_out             ?
_journal_date_proofs_in              ?
_journal_coeditor_name               ?
_journal_coeditor_code               ?
_journal_coeditor_notes
; ?
;
_journal_techeditor_code             ?
_journal_techeditor_notes
; ?
;
_journal_coden_ASTM                  ?
_journal_name_full                   ?
_journal_year                        ?
_journal_volume                      ?
_journal_issue                       ?
_journal_page_first                  ?
_journal_page_last                   ?
_journal_paper_category              ?
_journal_suppl_publ_number           ?
_journal_suppl_publ_pages            ?

#==============================================================================
#data_shelx
data_MRE_TMP_22BP
_database_code_depnum_ccdc_archive 'CCDC 1427989'
 
_chemical_name_systematic
;
 ?
;
_chemical_name_common             ?
_chemical_melting_point           ?
_chemical_formula_moiety          ?
_chemical_formula_sum
 'C32 H36 N4 O4' 
_chemical_formula_weight          540.65

loop_
 _atom_type_symbol
 _atom_type_description
 _atom_type_scat_dispersion_real
 _atom_type_scat_dispersion_imag
 _atom_type_scat_source
 'C'  'C'   0.0033   0.0016
 'International Tables Vol C Tables 4.2.6.8 and 6.1.1.4'
 'H'  'H'   0.0000   0.0000
 'International Tables Vol C Tables 4.2.6.8 and 6.1.1.4'
 'N'  'N'   0.0061   0.0033
 'International Tables Vol C Tables 4.2.6.8 and 6.1.1.4'
 'O'  'O'   0.0106   0.0060
 'International Tables Vol C Tables 4.2.6.8 and 6.1.1.4'
 
_space_group_crystal_system       monoclinic
_space_group_IT_number            14
_space_group_name_H-M_alt         'P 21/n'
_space_group_name_Hall            '-P 2yn'
 
_shelx_space_group_comment
;
The symmetry employed for this shelxl refinement is uniquely defined
by the following loop, which should always be used as a source of
symmetry information in preference to the above space-group names.
They are only intended as comments.
;
 
loop_
 _space_group_symop_operation_xyz
 'x, y, z'
 '-x+1/2, y+1/2, -z+1/2'
 '-x, -y, -z'
 'x-1/2, -y-1/2, z-1/2'
 
_cell_length_a                    7.8566(12)
_cell_length_b                    21.336(4)
_cell_length_c                    8.3872(17)
_cell_angle_alpha                 90
_cell_angle_beta                  90.911(11)
_cell_angle_gamma                 90
_cell_volume                      1405.8(5)
_cell_formula_units_Z             2
_cell_measurement_temperature     150(2)
_cell_measurement_reflns_used     ? 
_cell_measurement_theta_min       ? 
_cell_measurement_theta_max       ? 
 
_exptl_crystal_description        'Block' 
_exptl_crystal_colour             'COlorless'
_exptl_crystal_density_meas       ? 
_exptl_crystal_density_method     ?              
_exptl_crystal_density_diffrn     1.277          
_exptl_crystal_F_000              576
_exptl_transmission_factor_min    ?
_exptl_transmission_factor_max    ?
_exptl_crystal_size_max           0.200
_exptl_crystal_size_mid           0.200
_exptl_crystal_size_min           0.200
_exptl_absorpt_coefficient_mu     0.085
_shelx_estimated_absorpt_T_min    0.983
_shelx_estimated_absorpt_T_max    0.983
_exptl_absorpt_correction_type    'Multi-scan' 
_exptl_absorpt_correction_T_min   0.983 
_exptl_absorpt_correction_T_max   0.983 
_exptl_absorpt_process_details    'Jacobson, R. (1998) Private communication' 
 
_exptl_special_details
;
 ?
;
 
_diffrn_ambient_temperature       150(2)
_diffrn_radiation_wavelength      0.71073
_diffrn_radiation_type            MoK\a
_diffrn_source                    'Sealed Tube'                       
_diffrn_measurement_device_type   'Rigaku Mercury375R (2x2 bin mode)'
_diffrn_measurement_method        'profile data from \w-scans'
_diffrn_detector_area_resol_mean  ? 
_diffrn_reflns_number             14373
_diffrn_reflns_av_unetI/netI      0.0531
_diffrn_reflns_av_R_equivalents   0.0918
_diffrn_reflns_limit_h_min        -10
_diffrn_reflns_limit_h_max        10
_diffrn_reflns_limit_k_min        -27
_diffrn_reflns_limit_k_max        27
_diffrn_reflns_limit_l_min        -10
_diffrn_reflns_limit_l_max        10
_diffrn_reflns_theta_min          1.909
_diffrn_reflns_theta_max          27.518
_diffrn_reflns_theta_full         25.242
_diffrn_measured_fraction_theta_max   0.996
_diffrn_measured_fraction_theta_full  0.998
_diffrn_reflns_Laue_measured_fraction_max    0.996
_diffrn_reflns_Laue_measured_fraction_full   0.998
_diffrn_reflns_point_group_measured_fraction_max   0.996
_diffrn_reflns_point_group_measured_fraction_full  0.998
_reflns_number_total              3224
_reflns_number_gt                 2925
_reflns_threshold_expression      'I > 2\s(I)'
_reflns_Friedel_coverage          0.000
_reflns_Friedel_fraction_max      .
_reflns_Friedel_fraction_full     .
 
_reflns_special_details
;
 Reflections were merged by SHELXL according to the crystal
 class for the calculation of statistics and refinement.
 
 _reflns_Friedel_fraction is defined as the number of unique
 Friedel pairs measured divided by the number that would be
 possible theoretically, ignoring centric projections and
 systematic absences.
;
 
_computing_data_collection        ?
_computing_cell_refinement        ?
_computing_data_reduction         ?
_computing_structure_solution     ?
_computing_structure_refinement   'SHELXL-2013 (Sheldrick, 2013)'
_computing_molecular_graphics     ?
_computing_publication_material   ?
 
_refine_special_details
;
 ?
;
_refine_ls_structure_factor_coef  Fsqd
_refine_ls_matrix_type            full
_refine_ls_weighting_scheme       calc
_refine_ls_weighting_details
;
 w=1/[\s^2^(Fo^2^)+(0.0940P)^2^+0.5103P]
 where P=(Fo^2^+2Fc^2^)/3
;
_atom_sites_solution_primary      ?
_atom_sites_solution_secondary    ?
_atom_sites_solution_hydrogens    geom
_refine_ls_hydrogen_treatment     constr
_refine_ls_extinction_method      none
_refine_ls_extinction_coef        .
_refine_ls_number_reflns          3224
_refine_ls_number_parameters      186
_refine_ls_number_restraints      0
_refine_ls_R_factor_all           0.0612
_refine_ls_R_factor_gt            0.0561
_refine_ls_wR_factor_ref          0.1744
_refine_ls_wR_factor_gt           0.1643
_refine_ls_goodness_of_fit_ref    1.092
_refine_ls_restrained_S_all       1.092
_refine_ls_shift/su_max           0.000
_refine_ls_shift/su_mean          0.000
 
loop_
 _atom_site_label
 _atom_site_type_symbol
 _atom_site_fract_x
 _atom_site_fract_y
 _atom_site_fract_z
 _atom_site_U_iso_or_equiv
 _atom_site_adp_type
 _atom_site_occupancy
 _atom_site_site_symmetry_order  
 _atom_site_calc_flag
 _atom_site_refinement_flags_posn
 _atom_site_refinement_flags_adp
 _atom_site_refinement_flags_occupancy
 _atom_site_disorder_assembly
 _atom_site_disorder_group
O1 O 0.61159(14) 0.14356(5) 0.18886(13) 0.0257(3) Uani 1 1 d . . . . .
H1 H 0.5823 0.1160 0.2544 0.039 Uiso 1 1 calc R U . . .
O2 O 0.37775(15) 0.29025(6) -0.17446(14) 0.0302(3) Uani 1 1 d . . . . .
H2 H 0.2842 0.3047 -0.2074 0.045 Uiso 1 1 calc R U . . .
N1 N 0.54103(16) 0.04834(6) 0.39891(15) 0.0220(3) Uani 1 1 d . . . . .
C1 C 0.49383(19) 0.21591(6) 0.00284(17) 0.0216(3) Uani 1 1 d . . . . .
C2 C 0.46884(19) 0.16724(7) 0.11193(17) 0.0211(3) Uani 1 1 d . . . . .
C5 C 0.1865(2) 0.21810(8) -0.04573(19) 0.0273(3) Uani 1 1 d . . . . .
H5 H 0.0902 0.2353 -0.1001 0.033 Uiso 1 1 calc R U . . .
C6 C 0.3492(2) 0.24141(7) -0.07289(18) 0.0233(3) Uani 1 1 d . . . . .
C9 C 0.47762(19) 0.06073(7) 0.54315(18) 0.0219(3) Uani 1 1 d . . . . .
C3 C 0.3070(2) 0.14372(7) 0.14232(18) 0.0250(3) Uani 1 1 d . . . . .
H3 H 0.2924 0.1107 0.2168 0.030 Uiso 1 1 calc R U . . .
C10 C 0.56394(19) -0.01141(7) 0.35443(17) 0.0213(3) Uani 1 1 d . . . . .
C7 C 0.6681(2) 0.24118(8) -0.0327(2) 0.0327(4) Uani 1 1 d . . . . .
H7A H 0.6908 0.2782 0.0336 0.049 Uiso 1 1 calc R U . . .
H7B H 0.6732 0.2529 -0.1455 0.049 Uiso 1 1 calc R U . . .
H7C H 0.7538 0.2090 -0.0093 0.049 Uiso 1 1 calc R U . . .
C4 C 0.1675(2) 0.16932(8) 0.0622(2) 0.0288(4) Uani 1 1 d . . . . .
H4 H 0.0571 0.1532 0.0815 0.035 Uiso 1 1 calc R U . . .
C8 C 0.4524(2) 0.12797(8) 0.5889(2) 0.0323(4) Uani 1 1 d . . . . .
H8A H 0.4793 0.1550 0.4983 0.049 Uiso 1 1 calc R U . . .
H8B H 0.5277 0.1383 0.6794 0.049 Uiso 1 1 calc R U . . .
H8C H 0.3338 0.1346 0.6190 0.049 Uiso 1 1 calc R U . . .
C11 C 0.6353(2) -0.02326(9) 0.19232(18) 0.0308(4) Uani 1 1 d . . . . .
H11A H 0.6614 0.0168 0.1412 0.046 Uiso 1 1 calc R U . . .
H11B H 0.5515 -0.0461 0.1270 0.046 Uiso 1 1 calc R U . . .
H11C H 0.7396 -0.0482 0.2029 0.046 Uiso 1 1 calc R U . . .
N2 N 0.0836(2) 0.01554(7) 0.30583(18) 0.0336(4) Uani 1 1 d . . . . .
C16 C 0.0326(2) -0.01815(8) 0.43041(19) 0.0269(4) Uani 1 1 d . . . . .
C15 C 0.0396(2) -0.08328(9) 0.4346(2) 0.0316(4) Uani 1 1 d . . . . .
H15 H 0.0039 -0.1056 0.5261 0.038 Uiso 1 1 calc R U . . .
C14 C 0.0998(2) -0.11499(9) 0.3024(2) 0.0372(4) Uani 1 1 d . . . . .
H14 H 0.1050 -0.1595 0.3014 0.045 Uiso 1 1 calc R U . . .
C12 C 0.1411(3) -0.01595(9) 0.1802(2) 0.0372(4) Uani 1 1 d . . . . .
H12 H 0.1768 0.0075 0.0905 0.045 Uiso 1 1 calc R U . . .
C13 C 0.1520(2) -0.08058(10) 0.1721(2) 0.0385(4) Uani 1 1 d . . . . .
H13 H 0.1942 -0.1008 0.0798 0.046 Uiso 1 1 calc R U . . .
 
loop_
 _atom_site_aniso_label
 _atom_site_aniso_U_11
 _atom_site_aniso_U_22
 _atom_site_aniso_U_33
 _atom_site_aniso_U_23
 _atom_site_aniso_U_13
 _atom_site_aniso_U_12
O1 0.0291(6) 0.0220(5) 0.0259(6) 0.0078(4) -0.0023(4) -0.0042(4)
O2 0.0327(6) 0.0260(6) 0.0319(6) 0.0092(5) -0.0030(5) 0.0008(4)
N1 0.0265(6) 0.0216(6) 0.0179(6) 0.0023(5) 0.0001(5) 0.0000(5)
C1 0.0274(7) 0.0168(7) 0.0207(7) -0.0010(5) 0.0012(5) -0.0021(5)
C2 0.0272(7) 0.0180(7) 0.0182(6) -0.0029(5) 0.0008(5) -0.0017(5)
C5 0.0261(7) 0.0280(8) 0.0279(8) -0.0026(6) -0.0001(6) 0.0036(6)
C6 0.0311(8) 0.0180(7) 0.0207(7) -0.0014(5) 0.0007(5) 0.0004(5)
C9 0.0260(7) 0.0201(7) 0.0195(7) 0.0007(5) -0.0015(5) 0.0012(5)
C3 0.0303(8) 0.0231(7) 0.0217(7) -0.0008(6) 0.0048(6) -0.0039(6)
C10 0.0248(7) 0.0229(7) 0.0161(6) 0.0004(5) -0.0007(5) 0.0011(5)
C7 0.0289(8) 0.0273(8) 0.0417(10) 0.0108(7) -0.0005(7) -0.0062(6)
C4 0.0256(7) 0.0314(8) 0.0296(8) -0.0037(6) 0.0061(6) -0.0043(6)
C8 0.0443(9) 0.0207(8) 0.0320(8) -0.0020(6) 0.0016(7) 0.0037(7)
C11 0.0411(9) 0.0335(9) 0.0179(7) 0.0002(6) 0.0059(6) 0.0037(7)
N2 0.0408(8) 0.0332(8) 0.0269(7) -0.0001(6) 0.0060(6) -0.0044(6)
C16 0.0263(7) 0.0292(8) 0.0252(8) -0.0004(6) -0.0014(6) -0.0044(6)
C15 0.0347(8) 0.0333(9) 0.0268(8) 0.0027(6) 0.0012(6) -0.0030(7)
C14 0.0438(10) 0.0290(9) 0.0390(10) -0.0055(7) 0.0024(8) -0.0026(7)
C12 0.0458(10) 0.0387(10) 0.0275(9) -0.0015(7) 0.0079(7) -0.0065(8)
C13 0.0405(9) 0.0435(11) 0.0317(9) -0.0117(8) 0.0061(7) -0.0052(8)
 
_geom_special_details
;
 All esds (except the esd in the dihedral angle between two l.s. planes)
 are estimated using the full covariance matrix.  The cell esds are taken
 into account individually in the estimation of esds in distances, angles
 and torsion angles; correlations between esds in cell parameters are only
 used when they are defined by crystal symmetry.  An approximate (isotropic)
 treatment of cell esds is used for estimating esds involving l.s. planes.
;
 
loop_
 _geom_bond_atom_site_label_1
 _geom_bond_atom_site_label_2
 _geom_bond_distance
 _geom_bond_site_symmetry_2
 _geom_bond_publ_flag
O1 C2 1.3807(18) . ?
O1 H1 0.8400 . ?
O2 C6 1.3667(18) . ?
O2 H2 0.8400 . ?
N1 C10 1.3414(19) . ?
N1 C9 1.3420(19) . ?
C1 C2 1.400(2) . ?
C1 C6 1.403(2) . ?
C1 C7 1.506(2) . ?
C2 C3 1.394(2) . ?
C5 C4 1.389(2) . ?
C5 C6 1.394(2) . ?
C5 H5 0.9500 . ?
C9 C10 1.400(2) 3_656 ?
C9 C8 1.499(2) . ?
C3 C4 1.389(2) . ?
C3 H3 0.9500 . ?
C10 C9 1.400(2) 3_656 ?
C10 C11 1.500(2) . ?
C7 H7A 0.9800 . ?
C7 H7B 0.9800 . ?
C7 H7C 0.9800 . ?
C4 H4 0.9500 . ?
C8 H8A 0.9800 . ?
C8 H8B 0.9800 . ?
C8 H8C 0.9800 . ?
C11 H11A 0.9800 . ?
C11 H11B 0.9800 . ?
C11 H11C 0.9800 . ?
N2 C12 1.335(2) . ?
N2 C16 1.335(2) . ?
C16 C15 1.391(2) . ?
C16 C16 1.498(3) 3_556 ?
C15 C14 1.388(2) . ?
C15 H15 0.9500 . ?
C14 C13 1.384(3) . ?
C14 H14 0.9500 . ?
C12 C13 1.383(3) . ?
C12 H12 0.9500 . ?
C13 H13 0.9500 . ?
 
loop_
 _geom_angle_atom_site_label_1
 _geom_angle_atom_site_label_2
 _geom_angle_atom_site_label_3
 _geom_angle
 _geom_angle_site_symmetry_1
 _geom_angle_site_symmetry_3
 _geom_angle_publ_flag
C2 O1 H1 109.5 . . ?
C6 O2 H2 109.5 . . ?
C10 N1 C9 119.42(13) . . ?
C2 C1 C6 117.56(13) . . ?
C2 C1 C7 122.17(14) . . ?
C6 C1 C7 120.27(13) . . ?
O1 C2 C3 121.28(13) . . ?
O1 C2 C1 117.09(13) . . ?
C3 C2 C1 121.62(14) . . ?
C4 C5 C6 118.81(15) . . ?
C4 C5 H5 120.6 . . ?
C6 C5 H5 120.6 . . ?
O2 C6 C5 122.27(14) . . ?
O2 C6 C1 115.99(13) . . ?
C5 C6 C1 121.74(14) . . ?
N1 C9 C10 119.91(14) . 3_656 ?
N1 C9 C8 118.15(14) . . ?
C10 C9 C8 121.94(14) 3_656 . ?
C4 C3 C2 119.01(14) . . ?
C4 C3 H3 120.5 . . ?
C2 C3 H3 120.5 . . ?
N1 C10 C9 120.67(13) . 3_656 ?
N1 C10 C11 117.77(14) . . ?
C9 C10 C11 121.57(14) 3_656 . ?
C1 C7 H7A 109.5 . . ?
C1 C7 H7B 109.5 . . ?
H7A C7 H7B 109.5 . . ?
C1 C7 H7C 109.5 . . ?
H7A C7 H7C 109.5 . . ?
H7B C7 H7C 109.5 . . ?
C3 C4 C5 121.23(14) . . ?
C3 C4 H4 119.4 . . ?
C5 C4 H4 119.4 . . ?
C9 C8 H8A 109.5 . . ?
C9 C8 H8B 109.5 . . ?
H8A C8 H8B 109.5 . . ?
C9 C8 H8C 109.5 . . ?
H8A C8 H8C 109.5 . . ?
H8B C8 H8C 109.5 . . ?
C10 C11 H11A 109.5 . . ?
C10 C11 H11B 109.5 . . ?
H11A C11 H11B 109.5 . . ?
C10 C11 H11C 109.5 . . ?
H11A C11 H11C 109.5 . . ?
H11B C11 H11C 109.5 . . ?
C12 N2 C16 117.14(16) . . ?
N2 C16 C15 123.06(15) . . ?
N2 C16 C16 116.23(19) . 3_556 ?
C15 C16 C16 120.71(18) . 3_556 ?
C14 C15 C16 118.73(16) . . ?
C14 C15 H15 120.6 . . ?
C16 C15 H15 120.6 . . ?
C13 C14 C15 118.75(18) . . ?
C13 C14 H14 120.6 . . ?
C15 C14 H14 120.6 . . ?
N2 C12 C13 124.25(17) . . ?
N2 C12 H12 117.9 . . ?
C13 C12 H12 117.9 . . ?
C12 C13 C14 118.06(16) . . ?
C12 C13 H13 121.0 . . ?
C14 C13 H13 121.0 . . ?
 
loop_
 _geom_torsion_atom_site_label_1
 _geom_torsion_atom_site_label_2
 _geom_torsion_atom_site_label_3
 _geom_torsion_atom_site_label_4
 _geom_torsion
 _geom_torsion_site_symmetry_1
 _geom_torsion_site_symmetry_2
 _geom_torsion_site_symmetry_3
 _geom_torsion_site_symmetry_4
 _geom_torsion_publ_flag
C6 C1 C2 O1 -178.37(12) . . . . ?
C7 C1 C2 O1 1.1(2) . . . . ?
C6 C1 C2 C3 1.4(2) . . . . ?
C7 C1 C2 C3 -179.18(14) . . . . ?
C4 C5 C6 O2 -178.48(14) . . . . ?
C4 C5 C6 C1 1.6(2) . . . . ?
C2 C1 C6 O2 177.84(13) . . . . ?
C7 C1 C6 O2 -1.6(2) . . . . ?
C2 C1 C6 C5 -2.2(2) . . . . ?
C7 C1 C6 C5 178.37(14) . . . . ?
C10 N1 C9 C10 0.0(2) . . . 3_656 ?
C10 N1 C9 C8 -179.60(14) . . . . ?
O1 C2 C3 C4 179.77(13) . . . . ?
C1 C2 C3 C4 0.0(2) . . . . ?
C9 N1 C10 C9 0.0(2) . . . 3_656 ?
C9 N1 C10 C11 -179.93(14) . . . . ?
C2 C3 C4 C5 -0.7(2) . . . . ?
C6 C5 C4 C3 -0.1(2) . . . . ?
C12 N2 C16 C15 1.0(2) . . . . ?
C12 N2 C16 C16 -179.56(18) . . . 3_556 ?
N2 C16 C15 C14 -1.0(3) . . . . ?
C16 C16 C15 C14 179.52(18) 3_556 . . . ?
C16 C15 C14 C13 0.6(3) . . . . ?
C16 N2 C12 C13 -0.5(3) . . . . ?
N2 C12 C13 C14 0.1(3) . . . . ?
C15 C14 C13 C12 -0.2(3) . . . . ?
 
_refine_diff_density_max    0.509
_refine_diff_density_min   -0.309
_refine_diff_density_rms    0.062

_shelxl_version_number 2013-2

_shelx_res_file
;
TITL datam in P2(1)/n
CELL  0.71073   7.8566  21.3364   8.3872   90.000   90.911   90.000
ZERR     2.00   0.0012   0.0043   0.0017    0.000    0.011    0.000
LATT   1
SYMM  1/2 - X, 1/2 + Y, 1/2 - Z
SFAC  C    H    N    O
UNIT  64 72 8 8
MERG   2
FMAP   2
PLAN   20
ACTA
BOND   $H
HTAB
CONF
SIZE 0.2 0.2 0.2
TEMP -123
L.S.  10
WGHT    0.094000    0.510300
FVAR       0.79722
MOLE    1
O1    4    0.611592    0.143565    0.188861    11.00000    0.02914    0.02203 =
         0.02592    0.00780   -0.00229   -0.00419
AFIX 147
H1    2    0.582317    0.115972    0.254391    11.00000   -1.50000
AFIX   0
O2    4    0.377752    0.290249   -0.174459    11.00000    0.03269    0.02598 =
         0.03195    0.00920   -0.00296    0.00084
AFIX 147
H2    2    0.284157    0.304679   -0.207448    11.00000   -1.50000
AFIX   0
N1    3    0.541032    0.048341    0.398905    11.00000    0.02649    0.02155 =
         0.01786    0.00227    0.00005    0.00001
C1    1    0.493835    0.215911    0.002838    11.00000    0.02737    0.01679 =
         0.02068   -0.00098    0.00116   -0.00211
C2    1    0.468842    0.167235    0.111926    11.00000    0.02721    0.01798 =
         0.01819   -0.00292    0.00083   -0.00171
C5    1    0.186459    0.218101   -0.045732    11.00000    0.02605    0.02796 =
         0.02787   -0.00262   -0.00014    0.00359
AFIX  43
H5    2    0.090232    0.235276   -0.100058    11.00000   -1.20000
AFIX   0
C6    1    0.349215    0.241412   -0.072892    11.00000    0.03114    0.01802 =
         0.02067   -0.00137    0.00070    0.00045
C9    1    0.477615    0.060728    0.543155    11.00000    0.02595    0.02007 =
         0.01948    0.00072   -0.00149    0.00119
C3    1    0.307024    0.143720    0.142325    11.00000    0.03034    0.02308 =
         0.02175   -0.00083    0.00484   -0.00391
AFIX  43
H3    2    0.292404    0.110673    0.216769    11.00000   -1.20000
AFIX   0
C10   1    0.563936   -0.011415    0.354430    11.00000    0.02480    0.02285 =
         0.01610    0.00035   -0.00065    0.00113
C7    1    0.668119    0.241175   -0.032702    11.00000    0.02885    0.02732 =
         0.04174    0.01079   -0.00048   -0.00620
AFIX 137
H7A   2    0.690752    0.278162    0.033590    11.00000   -1.50000
H7B   2    0.673205    0.252851   -0.145532    11.00000   -1.50000
H7C   2    0.753829    0.208955   -0.009296    11.00000   -1.50000
AFIX   0
C4    1    0.167532    0.169323    0.062164    11.00000    0.02563    0.03145 =
         0.02962   -0.00367    0.00611   -0.00427
AFIX  43
H4    2    0.057086    0.153169    0.081493    11.00000   -1.20000
AFIX   0
C8    1    0.452427    0.127973    0.588932    11.00000    0.04433    0.02075 =
         0.03201   -0.00201    0.00163    0.00371
AFIX 137
H8A   2    0.479322    0.154994    0.498267    11.00000   -1.50000
H8B   2    0.527742    0.138319    0.679407    11.00000   -1.50000
H8C   2    0.333751    0.134564    0.619046    11.00000   -1.50000
AFIX   0
C11   1    0.635299   -0.023261    0.192316    11.00000    0.04111    0.03353 =
         0.01786    0.00020    0.00588    0.00365
AFIX 137
H11A  2    0.661412    0.016828    0.141190    11.00000   -1.50000
H11B  2    0.551510   -0.046132    0.126969    11.00000   -1.50000
H11C  2    0.739585   -0.048217    0.202904    11.00000   -1.50000
AFIX   0
MOLE    2
N2    3    0.083591    0.015543    0.305831    11.00000    0.04078    0.03322 =
         0.02688   -0.00005    0.00597   -0.00443
C16   1    0.032631   -0.018154    0.430406    11.00000    0.02630    0.02917 =
         0.02521   -0.00038   -0.00138   -0.00440
C15   1    0.039599   -0.083282    0.434577    11.00000    0.03471    0.03333 =
         0.02683    0.00274    0.00121   -0.00296
AFIX  43
H15   2    0.003858   -0.105627    0.526121    11.00000   -1.20000
AFIX   0
C14   1    0.099778   -0.114995    0.302410    11.00000    0.04377    0.02905 =
         0.03897   -0.00550    0.00245   -0.00262
AFIX  43
H14   2    0.104997   -0.159476    0.301397    11.00000   -1.20000
AFIX   0
C12   1    0.141094   -0.015953    0.180211    11.00000    0.04578    0.03871 =
         0.02746   -0.00153    0.00794   -0.00655
AFIX  43
H12   2    0.176829    0.007533    0.090524    11.00000   -1.20000
AFIX   0
C13   1    0.152044   -0.080584    0.172110    11.00000    0.04050    0.04353 =
         0.03171   -0.01172    0.00609   -0.00521
AFIX  43
H13   2    0.194205   -0.100764    0.079814    11.00000   -1.20000
AFIX   0
HKLF    4

REM  datam in P2(1)/n
REM R1 =  0.0561 for    2925 Fo > 4sig(Fo)  and  0.0612 for all    3224 data
REM    186 parameters refined using      0 restraints

END

WGHT      0.0929      0.5077

REM Instructions for potential hydrogen bonds
HTAB O1 N1
EQIV $1 x-1/2, -y+1/2, z-1/2
HTAB O2 O1_$1

REM Highest difference peak  0.509,  deepest hole -0.309,  1-sigma level  0.062
Q1    1   0.0015 -0.0904  0.6991  11.00000  0.05    0.51
Q2    1  -0.0011  0.0463  0.3875  11.00000  0.05    0.40
Q3    1   0.1067 -0.1214  0.4359  11.00000  0.05    0.36
Q4    1   0.5757  0.2278 -0.0135  11.00000  0.05    0.32
Q5    1   0.2695  0.2272 -0.0618  11.00000  0.05    0.30
Q6    1   0.3908  0.1531  0.1122  11.00000  0.05    0.27
Q7    1   0.4227  0.2273 -0.0302  11.00000  0.05    0.27
Q8    1   0.6753  0.2852 -0.0711  11.00000  0.05    0.27
Q9    1   0.0753 -0.0532  0.4490  11.00000  0.05    0.27
Q10   1   0.7590  0.2401  0.0579  11.00000  0.05    0.25
Q11   1   0.4548  0.0369  0.5950  11.00000  0.05    0.24
Q12   1   0.4876  0.1955  0.0453  11.00000  0.05    0.22
Q13   1   0.0316 -0.0136  0.3487  11.00000  0.05    0.22
Q14   1   0.2484  0.1536  0.0937  11.00000  0.05    0.21
Q15   1   0.2021  0.1842 -0.0353  11.00000  0.05    0.17
Q16   1   0.0000  0.0000  0.5000  10.50000  0.05    0.16
Q17   1   0.0939  0.2051  0.1958  11.00000  0.05    0.16
Q18   1   0.5085  0.3113 -0.1526  11.00000  0.05    0.16
Q19   1   0.3993  0.1376  0.7029  11.00000  0.05    0.16
Q20   1   0.6144  0.2361 -0.3187  11.00000  0.05    0.16
;
_shelx_res_checksum   78395

_shelx_hkl_file
;
   0   0  -1   -0.13    0.25
   0   0   1   -0.35    0.18
   0   0  -1   -0.53    0.17
   0   0  -2  406.20    5.42
   0   0   2  507.10    6.22
   0   0  -2  373.87    4.65
   0   0  -3    0.79    0.45
   0   0   3    0.56    0.61
   0   0  -3    0.15    0.39
   0   0  -4  756.37    9.21
   0   0  -4  717.85    7.75
   0   0  -5    1.67    1.23
   0   0   5    1.67    0.98
   0   0  -5    1.68    0.90
   0   0  -6  173.37    5.48
   0   0   6  180.88    5.85
   0   0   6  148.19    4.28
   0   0   7    2.25    1.31
   0   0   7    0.43    0.63
   0   0  -8  998.17   33.16
   0   0   8  939.96   16.96
   0   0   8  809.94   20.47
   0   0  -9    0.92    1.10
   0   0   9    1.37    1.18
   0   0   9    0.76    0.42
   0   0 -10   18.65    3.27
   0   0  10   11.09    2.88
   0  -1   0    0.04    0.05
   0   1   0   -0.13    0.06
   0   1   0   -0.10    0.04
   0  -1   0   -0.05    0.03
   0   1   0   -0.08    0.06
   0  -1   0   -0.05    0.05
   0  -1  -2  159.96    3.84
   0   1  -2  174.34    4.26
   0   1   2  201.02    4.65
   0  -1   2  189.96    4.22
   0  -1  -2  148.71    3.36
   0  -1  -3  409.45    6.37
   0   1  -3  445.42    6.71
   0   1   3  514.37    7.22
   0  -1   3  495.14    6.73
   0  -1  -3  389.70    5.30
   0  -1  -4    1.32    0.57
   0   1  -4    1.06    0.75
   0   1   4    1.00    0.59
   0  -1   4    1.04    0.68
   0  -1   4   -0.05    0.47
   0  -1  -4    1.08    0.56
   0  -1  -5  422.33    7.19
   0   1  -5  431.23    7.55
   0  -1   5  459.77    7.87
   0  -1   5  363.61    6.78
   0  -1  -5  380.49    5.66
   0   1  -6   63.47   11.33
   0  -1  -6   64.62   11.52
   0   1   6   60.79    3.21
   0  -1   6   61.81    3.04
   0  -1   6   43.24    8.33
   0  -1  -6   50.77    8.81
   0  -1  -7  113.02    4.69
   0   1  -7  115.34    4.91
   0   1   7  119.42    4.60
   0  -1   7  114.62    4.62
   0   1   7   96.47    6.67
   0  -1   7  105.28    3.66
   0  -1  -8   51.99    8.97
   0   1  -8   59.31    9.22
   0   1   8   74.82    5.67
   0  -1   8   49.08   10.41
   0   1  -9    3.29    2.31
   0  -1  -9    3.07    2.12
   0   1   9    0.58    1.19
   0  -1   9    0.78    1.27
   0  -1   9   -0.04    0.76
   0   1   9   -0.06    0.73
   0  -1 -10   11.32    2.58
   0   1 -10   11.58    3.11
   0   1  10    8.66    2.96
   0  -1  10    7.36    2.04
   0  -2   0    0.19    0.15
   0   2   0   -0.28    0.15
   0   2   0   -0.05    0.09
   0  -2   0   -0.01    0.08
   0  -2   0   -0.18    0.14
   0  -2  -1   66.56    1.66
   0   2  -1  102.77    2.50
   0  -2   1   90.15    1.92
   0  -2   1   95.64    2.44
   0  -2  -1   82.31    1.91
   0  -2  -2 2723.97   26.17
   0   2  -2 3416.72   32.71
   0   2   2 3908.13   37.56
   0  -2   2 3452.44   32.18
   0  -2  -2 2708.57   25.51
   0  -2  -3   57.04    2.20
   0   2  -3   64.98    2.49
   0   2   3   74.13    2.67
   0  -2   3   72.13    2.32
   0  -2   3   59.89    4.12
   0  -2  -3   51.55    1.84
   0  -2  -4  485.08    6.93
   0   2  -4  536.73    8.15
   0   2   4  606.94    8.77
   0  -2   4  478.08    6.77
   0  -2  -4  443.62    5.64
   0  -2  -5  395.95    8.91
   0   2  -5  423.73    7.56
   0   2   5  476.60    7.74
   0  -2   5  451.77    6.89
   0  -2   5  378.68    5.94
   0  -2  -5  362.29    5.47
   0  -2  -6    1.39    1.18
   0   2  -6    2.65    0.98
   0   2   6    1.13    1.32
   0  -2   6    0.62    0.72
   0  -2   6    0.83    0.61
   0  -2  -6    1.56    0.93
   0  -2  -7   66.24   10.13
   0   2  -7   61.16    3.69
   0   2   7   66.96   13.62
   0  -2   7   66.31    3.40
   0  -2   7   47.27    9.92
   0  -2  -7   55.14    5.94
   0  -2  -8   84.57    5.11
   0   2  -8   92.43   11.99
   0   2   8   83.87    4.91
   0  -2   8   73.90    6.90
   0   2   8   66.08    3.86
   0  -2   8   72.05   10.73
   0   2  -9    8.59    2.28
   0  -2  -9    9.25    2.09
   0   2   9    6.49    2.19
   0  -2   9    6.14    1.60
   0   2   9    3.36    1.44
   0  -2   9    6.26    1.67
   0  -2 -10    5.46    1.10
   0   2 -10    4.42    2.79
   0   2  10    5.97    2.14
   0  -2  10    1.44    1.54
   0  -3   0    0.75    0.16
   0   3   0    0.41    0.24
   0   3  -1 5812.10  106.09
   0   3   1 6187.51   56.54
   0  -3  -1 5432.56   49.49
   0  -3  -2 2113.47   20.81
   0   3  -2 2887.88   28.25
   0   3   2 3195.38   31.06
   0  -3   2 2694.44   25.31
   0  -3   2 2759.13   26.72
   0  -3  -2 2311.97   22.19
   0  -3  -3   95.71    6.70
   0   3  -3  119.70    6.30
   0   3   3  124.12    3.78
   0  -3   3  110.35    3.01
   0  -3   3  102.13    4.26
   0  -3  -3   85.14    2.46
   0  -3  -4  814.99   10.77
   0   3  -4  942.30   13.17
   0   3   4 1087.95   11.99
   0  -3   4  945.64    9.61
   0  -3   4  882.80    9.61
   0  -3  -4  758.26    8.06
   0  -3  -5  234.04    5.32
   0   3  -5  269.74    9.67
   0   3   5  303.73    6.34
   0  -3   5  264.46    5.76
   0  -3   5  239.95    5.31
   0  -3  -5  215.06    4.14
   0   3  -6  477.90   17.09
   0   3   6  511.01   13.78
   0  -3   6  451.07   11.74
   0  -3   6  419.14   11.11
   0  -3  -6  378.03    9.73
   0  -3  -7    0.78    0.61
   0   3   7    0.86    1.53
   0  -3   7    0.83    0.81
   0  -3   7    2.11    0.98
   0  -3  -7    0.77    1.10
   0  -3  -8   39.92    7.50
   0   3  -8   46.33    5.93
   0   3   8   39.38   10.32
   0  -3   8   35.61    9.30
   0  -3   8   36.32    6.09
   0  -3  -9    1.18    0.91
   0   3  -9    1.08    1.12
   0   3   9    0.48    1.28
   0  -3   9    0.97    0.67
   0  -3   9    0.87    0.48
   0  -3 -10    9.16    1.72
   0   3 -10    7.06    2.44
   0   3  10    8.85    2.67
   0  -3  10    6.16    1.75
   0   4   0 2265.29   21.55
   0   4   0 2308.51   21.60
   0  -4   0 2875.56   27.29
   0   4  -1 4525.88   42.16
   0   4   1 3883.97   35.94
   0   4   1 4942.82   45.93
   0  -4   1 3987.90   36.12
   0  -4   1 5002.65   46.54
   0  -4  -1 4677.86   43.29
   0  -4  -2  476.81    6.32
   0   4  -2  645.09    9.10
   0   4   2  709.73    9.43
   0  -4   2  564.98    6.26
   0  -4   2  662.85    8.22
   0  -4  -2  555.33    6.71
   0  -4  -3   92.96    2.97
   0   4  -3  119.10    3.88
   0  -4   3  106.89    3.05
   0  -4   3  118.99    3.49
   0  -4  -3   93.25    2.71
   0  -4  -4   73.57    3.30
   0   4  -4   92.45    3.62
   0   4   4   95.56    3.84
   0  -4   4   88.46    2.91
   0  -4   4   87.59    3.23
   0  -4  -4   71.43    2.51
   0  -4  -5   54.32    3.09
   0   4  -5   64.83    3.60
   0   4   5   61.91    3.24
   0  -4   5   57.62    2.30
   0  -4   5   60.27    2.82
   0  -4  -5   45.06    6.75
   0  -4  -6   80.64    5.85
   0   4  -6   92.12    4.87
   0   4   6   93.63    4.50
   0  -4   6   83.85    4.10
   0  -4   6   85.57    3.95
   0  -4  -6   69.46    3.05
   0  -4  -7  318.87   13.25
   0   4  -7  346.17   11.97
   0   4   7  359.12   12.15
   0  -4   7  310.18   10.01
   0  -4   7  320.86   16.76
   0  -4  -7  270.29    9.72
   0  -4  -8   37.39    7.62
   0   4  -8   38.31    4.90
   0   4   8   37.43    7.67
   0  -4   8   30.55    7.55
   0  -4   8   35.05    5.43
   0  -4  -8   25.53    3.72
   0  -4  -9    4.74    1.27
   0   4  -9    4.21    1.38
   0   4   9    5.19    1.94
   0  -4   9    4.32    1.41
   0  -4   9    5.42    1.12
   0  -4 -10    2.72    1.36
   0   4 -10    1.25    1.01
   0   4  10    1.40    1.53
   0  -4  10    0.29    1.24
   0   5   0    0.06    0.21
   0  -5   0    1.51    0.52
   0   5  -1 1984.87   19.90
   0   5   1 1683.05   16.68
   0   5  -1 1596.41   15.12
   0   5   1 2135.37   21.37
   0  -5   1 2284.64   23.65
   0  -5  -1 2139.94   21.05
   0  -5  -2 8080.32  147.57
   0  -5  -2 9999.98  182.19
   0  -5  -3 1578.38   19.35
   0   5  -3 2074.22   22.51
   0   5   3 2377.95   27.72
   0  -5   3 1855.03   18.50
   0  -5   3 2178.08   24.20
   0  -5  -3 1713.59   18.04
   0  -5  -4  371.88    6.01
   0   5  -4  452.62    7.69
   0   5   4  485.31    7.76
   0  -5   4  418.66    5.57
   0  -5   4  455.01    7.50
   0  -5  -4  358.30    5.22
   0  -5  -5   18.93    1.71
   0   5  -5   24.54    4.20
   0   5   5   27.50    5.99
   0  -5   5   21.51    1.67
   0  -5   5   21.76    4.61
   0  -5  -5   16.88    1.38
   0  -5  -6   41.10    2.58
   0   5  -6   49.61    3.70
   0   5   6   50.24   11.06
   0  -5   6   41.69    6.49
   0  -5   6   48.11    3.69
   0  -5  -6   33.46    1.94
   0   5  -7  125.57   16.06
   0   5   7  123.01    7.12
   0  -5   7  103.38    3.85
   0  -5   7  109.05    4.91
   0  -5  -7   87.62    3.22
   0  -5  -8   53.32    8.04
   0   5  -8   61.21   10.40
   0   5   8   56.72    4.13
   0  -5   8   49.04    3.24
   0  -5   8   56.37    4.96
   0  -5  -8   36.83    4.69
   0  -5  -9   17.47    2.99
   0   5  -9   19.84    5.15
   0   5   9   20.36    5.13
   0  -5   9   18.28    2.10
   0  -5   9   17.03    2.96
   0  -5 -10   26.94    6.93
   0   5 -10   36.34    6.18
   0   5  10   30.90    3.62
   0   6   0  742.69    8.62
   0   6   0  764.95    8.39
   0  -6   0  911.42   10.57
   0   6  -1   13.36    2.76
   0   6   1    7.82    0.73
   0   6  -1    8.74    0.80
   0   6   1    8.23    1.47
   0  -6   1   15.39    1.27
   0  -6  -1   10.25    2.08
   0  -6  -2 1647.87   17.17
   0   6  -2 2271.64   25.06
   0   6   2 2538.34   26.57
   0  -6   2 1903.24   18.30
   0  -6   2 2517.65   27.11
   0  -6  -2 2085.80   21.26
   0  -6  -3   17.67    3.12
   0   6  -3   29.51    5.37
   0   6   3   28.53    6.92
   0  -6   3   21.32    1.10
   0  -6   3   28.14    5.81
   0  -6  -3   20.78    1.39
   0  -6  -4  478.40    7.01
   0   6  -4  635.95    9.64
   0   6   4  690.68   14.80
   0  -6   4  520.94    6.54
   0  -6   4  612.64    9.39
   0  -6  -4  468.56    7.22
   0  -6  -5   74.28    3.25
   0   6  -5   93.67    4.18
   0   6   5  101.07    4.52
   0  -6   5   80.05    3.73
   0  -6   5   93.47    3.51
   0  -6  -5   62.74    8.75
   0  -6  -6   80.99    4.87
   0   6  -6  103.74   15.81
   0   6   6  104.42    5.12
   0  -6   6   83.44    3.50
   0  -6   6   93.68    4.38
   0  -6  -6   73.39    3.29
   0  -6  -7  206.48    7.01
   0   6  -7  228.38    8.34
   0   6   7  250.55    7.85
   0  -6   7  205.23    5.54
   0  -6   7  229.75   14.82
   0  -6  -7  179.21    5.01
   0  -6  -8    1.51    1.08
   0   6  -8    0.64    1.08
   0   6   8    0.28    1.64
   0  -6   8    4.17    1.05
   0  -6   8   -0.22    1.18
   0  -6  -8   -0.08    0.77
   0  -6  -9   55.87   12.41
   0   6  -9   61.13   11.37
   0   6   9   62.31   12.48
   0  -6   9   39.23    9.02
   0  -6   9   64.93    9.74
   0  -6 -10   16.94    4.44
   0   6 -10   16.87    3.82
   0   6  10   18.55    2.74
   0  -7   0    2.47    0.78
   0   7  -1    5.32    0.65
   0   7   1    4.46    0.66
   0   7  -1    3.86    0.69
   0   7   1    2.85    2.37
   0  -7   1    6.02    1.51
   0  -7  -1    6.05    1.14
   0   7  -2    5.37    1.09
   0   7   2    3.88    1.58
   0  -7   2    4.07    0.72
   0  -7   2    5.80    1.20
   0  -7  -2    4.31    0.84
   0  -7  -3  895.30    9.42
   0   7  -3 1246.00   13.11
   0   7   3 1383.90   18.36
   0  -7   3 1021.67    8.61
   0  -7   3 1355.84   14.39
   0  -7  -3 1046.34   10.28
   0  -7  -4 1306.94   12.68
   0   7  -4 1636.04   16.77
   0   7   4 1888.64   17.85
   0  -7   4 1380.96   11.29
   0  -7   4 1786.82   16.89
   0  -7  -4 1287.81   12.02
   0  -7  -5    0.07    0.52
   0   7  -5    0.92    1.27
   0   7   5    1.73    1.06
   0  -7   5    1.47    0.80
   0  -7   5    1.18    0.78
   0  -7  -5    0.41    0.53
   0  -7  -6    0.93    0.66
   0   7  -6   -0.06    1.45
   0   7   6    3.43    1.17
   0  -7   6    0.44    0.71
   0  -7   6    0.28    0.86
   0  -7  -6    0.83    0.49
   0  -7  -7   10.82    1.82
   0   7  -7   16.90    2.92
   0   7   7   13.40    2.02
   0  -7   7   11.21    1.47
   0  -7   7   14.44    3.17
   0  -7  -7   10.80    1.45
   0  -7  -8   61.72    4.26
   0   7  -8   73.21    8.49
   0   7   8   68.99    4.62
   0  -7   8   58.11    3.24
   0  -7   8   71.41    6.40
   0  -7  -8   42.02    5.91
   0  -7  -9   13.96    2.29
   0   7  -9   13.01    3.86
   0  -7   9   12.93    3.28
   0  -7 -10    5.86    1.45
   0   7 -10    8.21    2.04
   0   7  10    7.75    2.24
   0   8   0 2106.09   21.62
   0  -8   0 2722.47   28.00
   0   8  -1  473.33    7.06
   0   8   1  426.64    6.13
   0   8   1  523.21    7.29
   0  -8   1  585.47    8.44
   0  -8  -1  544.39    7.70
   0   8  -2  504.41    7.90
   0   8   2  426.99    6.30
   0   8  -2  377.42    4.74
   0   8   2  530.65    8.28
   0  -8   2  585.96    8.75
   0  -8  -2  497.71    7.31
   0  -8  -3  782.25    8.81
   0   8   3 1227.98   18.18
   0  -8   3  912.99    8.14
   0  -8   3 1233.85   16.85
   0  -8  -3  965.85   10.24
   0  -8  -4    6.00    1.28
   0   8  -4    8.75    1.91
   0   8   4   12.00    4.13
   0  -8   4    5.84    0.74
   0  -8   4    8.73    2.31
   0  -8  -4    5.80    1.20
   0  -8  -5  107.64    3.92
   0   8  -5  143.94    5.57
   0   8   5  165.07    8.66
   0  -8   5  118.07    3.33
   0  -8   5  157.04    5.15
   0  -8  -5  110.77    3.48
   0  -8  -6   44.25    8.94
   0   8  -6   58.89   10.84
   0   8   6   52.51    4.28
   0  -8   6   41.86    5.83
   0  -8   6   52.65    3.62
   0  -8  -6   37.35    7.44
   0  -8  -7    8.44    1.62
   0   8  -7   10.58    1.47
   0   8   7   10.51    2.28
   0  -8   7    6.04    1.65
   0  -8   7   12.71    1.87
   0  -8  -7    5.19    1.41
   0  -8  -8   59.25    5.38
   0   8  -8   73.13   11.96
   0   8   8   71.06    4.94
   0  -8   8   38.80    8.55
   0  -8   8   64.51   10.92
   0  -8  -9    2.62    0.98
   0   8  -9    1.58    1.71
   0   8   9    1.02    1.01
   0  -8   9    0.75    0.49
   0  -8 -10    9.18    2.49
   0   8 -10    9.90    2.98
   0   8  10    8.49    1.71
   0  -9   0    0.24    0.82
   0   9  -1   48.72    2.29
   0   9   1   38.00    2.48
   0   9  -1   46.92    1.61
   0   9   1   44.68    1.97
   0  -9   1   59.55    2.67
   0  -9  -1   46.58    2.10
   0   9  -2  367.29    7.20
   0   9   2  313.12    4.89
   0   9  -2  289.56    3.58
   0   9   2  392.85    6.23
   0  -9   2  424.46    7.75
   0  -9  -2  365.10    5.81
   0  -9  -3 1573.19   14.94
   0   9  -3 2149.35   21.08
   0   9   3 2314.47   21.94
   0  -9   3 1823.86   13.62
   0  -9   3 2445.87   25.92
   0  -9  -3 1910.95   17.01
   0  -9  -4  311.24    6.39
   0   9  -4  430.66    8.73
   0   9   4  482.28    8.42
   0  -9   4  338.96    4.57
   0  -9   4  477.97    8.05
   0  -9  -4  338.60    6.77
   0  -9  -5    1.20    1.26
   0   9  -5    0.94    1.28
   0   9   5    1.73    1.05
   0  -9   5    2.40    0.97
   0  -9   5    2.94    1.18
   0  -9  -5   -0.30    0.78
   0  -9  -6  125.70    4.50
   0   9  -6  153.57    6.83
   0   9   6  156.82    5.69
   0  -9   6  117.46    3.66
   0  -9   6  164.61    6.90
   0  -9  -6  115.96    4.59
   0  -9  -7    0.48    1.06
   0   9  -7    4.96    1.33
   0   9   7    1.22    1.56
   0  -9   7    3.07    1.18
   0  -9   7    5.10    1.04
   0  -9  -7    2.78    1.02
   0  -9  -8   33.95    6.82
   0   9  -8   44.45    6.74
   0   9   8   39.71    3.41
   0  -9   8   46.07    6.20
   0  -9  -9    2.88    1.47
   0   9  -9    1.43    1.97
   0   9   9    0.00    1.67
   0  -9   9    0.78    0.54
   0  -9 -10    0.39    0.82
   0   9 -10    0.33    1.50
   0   9  10   -0.18    1.77
   0  -9  10    0.49    0.79
   0  10   0  153.09    3.54
   0  10   0  173.45    4.33
   0 -10   0  203.07    4.55
   0  10  -1  154.34    3.78
   0  10   1  127.69    3.06
   0  10  -1  146.21    2.72
   0  10   1  165.57    4.29
   0 -10   1  193.75    4.56
   0 -10  -1  162.03    3.70
   0  10  -2  428.38    7.35
   0  10   2  359.68    5.62
   0  10   2  470.92   10.16
   0 -10   2  516.13    8.02
   0 -10  -3  517.73    7.04
   0  10  -3  757.82   10.40
   0  10   3  795.20   10.34
   0 -10   3  887.96   11.41
   0 -10  -3  673.39    8.44
   0 -10  -4   75.05    4.67
   0  10  -4  110.74    4.50
   0  10   4  109.34    4.51
   0 -10   4   87.98    2.38
   0 -10   4  120.11    5.14
   0 -10  -4   88.75    3.28
   0 -10  -5  129.97    4.99
   0  10  -5  160.80    6.80
   0  10   5  158.84    6.40
   0 -10   5  127.02    3.93
   0 -10   5  177.81    8.28
   0 -10  -5  123.60    4.62
   0 -10  -6  171.09    6.96
   0  10  -6  203.74    9.43
   0  10   6  223.68    8.97
   0 -10   6  169.39    5.59
   0 -10   6  232.07   12.67
   0 -10  -6  161.97    6.43
   0 -10  -7   20.03    2.68
   0  10  -7   26.66    5.13
   0  10   7   23.09    4.47
   0 -10   7   22.36    4.55
   0 -10  -7   13.09    2.21
   0 -10  -8    9.70    1.68
   0  10  -8   16.20    3.10
   0  10   8   11.56    3.76
   0 -10   8   15.98    2.63
   0 -10  -9   16.01    4.21
   0  10  -9   22.37    5.66
   0  10   9   22.25    3.35
   0 -10   9   23.68    3.64
   0 -10 -10    3.45    1.55
   0  10 -10    1.11    1.39
   0  10  10    1.48    1.52
   0  11   0    0.77    1.50
   0  11   0    0.60    0.49
   0 -11   0    0.29    0.74
   0  11  -1   85.54    3.28
   0  11   1   71.16    2.70
   0  11  -1   82.68    2.79
   0  11   1   95.73    4.09
   0 -11  -1   95.07    3.49
   0  11  -2  314.34    6.39
   0  11   2  263.88    5.61
   0  11  -2  267.78    3.64
   0  11   2  336.08    6.01
   0 -11   2  377.67    7.35
   0 -11  -2  332.54    5.98
   0 -11  -3   16.98    2.92
   0  11  -3   17.15    2.52
   0  11  -3    9.22    1.52
   0  11   3   10.86    4.40
   0 -11   3   18.96    4.44
   0 -11  -3   14.95    1.56
   0 -11  -4  261.49    7.56
   0  11  -4  367.66   10.18
   0  11   4  376.81   10.01
   0 -11   4  294.87    5.36
   0 -11   4  403.90   10.41
   0 -11  -4  297.42    7.65
   0 -11  -5  188.29    4.89
   0  11  -5  243.33    7.28
   0  11   5  244.15    6.60
   0 -11   5  258.21    7.44
   0 -11  -5  188.66    4.71
   0 -11  -6  102.62    4.82
   0  11  -6  141.25    6.12
   0  11   6  137.13    7.30
   0 -11   6  147.34    5.87
   0 -11  -6   82.47   13.17
   0 -11  -7   11.15    2.35
   0  11  -7   19.25    3.10
   0  11   7   22.48    5.31
   0 -11   7   18.56    3.21
   0 -11  -7    9.22    1.93
   0 -11  -8   10.89    2.38
   0  11  -8   13.85    2.60
   0  11   8   17.85    4.39
   0 -11   8   17.60    3.56
   0 -11  -9   22.08    4.62
   0  11  -9   26.17    6.90
   0  11   9   24.65    4.75
   0 -11   9   28.61    6.13
   0 -11 -10    0.16    0.66
   0  11 -10    0.64    1.66
   0  12   0    1.68    0.58
   0  12   0    2.00    0.66
   0 -12   0    2.48    1.11
   0  12  -1  571.03    8.48
   0  12   1  460.14    7.28
   0  12  -1  569.03    6.51
   0  12   1  619.70    8.44
   0 -12  -1  612.35    8.71
   0  12  -2   45.47    2.47
   0  12   2   38.00    3.86
   0  12  -2   42.72    3.28
   0  12   2   49.14    2.36
   0 -12   2   56.08    3.23
   0 -12  -2   53.10    8.45
   0 -12  -3   74.80    9.51
   0  12  -3  102.86    6.87
   0  12  -3   74.95    1.99
   0  12   3  105.94    3.97
   0 -12   3  117.56    4.53
   0 -12  -3   97.96    3.60
   0 -12  -4   20.71    3.57
   0  12  -4   28.07    3.40
   0  12   4   25.30    5.93
   0 -12   4   30.85    7.76
   0 -12  -4   22.13    3.98
   0 -12  -5  377.05    7.11
   0  12  -5  517.82   17.73
   0  12   5  566.99   10.05
   0 -12   5  573.76   11.53
   0 -12  -5  374.98    8.11
   0 -12  -6   40.27    7.35
   0  12  -6   50.33    7.17
   0  12   6   52.43   13.18
   0 -12   6   62.69   12.38
   0 -12  -6   34.35    2.41
   0 -12  -7   -0.22    0.52
   0  12  -7   -0.47    1.81
   0  12   7   -0.19    2.00
   0 -12   7    0.82    0.99
   0 -12  -7    0.06    0.98
   0 -12  -8   11.02    1.73
   0  12  -8   14.10    3.08
   0  12   8   13.19    2.79
   0 -12   8   16.50    4.02
   0 -12  -9   25.62    6.02
   0  12  -9   33.60    5.14
   0  12   9   44.94    7.02
   0 -12   9   36.45    8.34
   0  13   0    1.84    1.54
   0  13   0   -0.86    0.71
   0 -13   0    1.53    1.29
   0  13  -1  755.51    9.88
   0  13   1  664.74    8.53
   0  13   1  858.10   12.93
   0 -13  -1  869.64   11.35
   0  13  -2    2.82    0.71
   0  13   2    1.17    0.48
   0  13  -2    2.26    0.64
   0  13   2    1.04    0.85
   0 -13   2    1.88    1.06
   0 -13  -2    1.50    1.10
   0 -13  -3   94.24    3.49
   0  13  -3  135.67    5.05
   0  13  -3  106.58    2.60
   0  13   3  144.91    6.46
   0 -13   3  162.95    6.46
   0 -13  -3  128.01    4.55
   0 -13  -4  230.37    6.96
   0  13  -4  320.21   10.27
   0  13   4  348.06   11.45
   0 -13   4  366.64   11.65
   0 -13  -4  277.90   10.29
   0 -13  -5    1.34    1.15
   0  13  -5    3.23    1.11
   0  13   5    1.94    1.57
   0 -13   5    3.74    1.67
   0 -13  -5    1.33    0.73
   0 -13  -6  154.72    6.25
   0  13  -6  205.83    9.45
   0  13   6  199.15   13.85
   0 -13   6  237.27    9.58
   0 -13  -6  154.64    5.75
   0 -13  -7    3.88    0.95
   0  13  -7    2.42    2.09
   0  13   7    1.98    2.13
   0 -13   7    2.58    0.73
   0 -13  -7    0.48    0.84
   0 -13  -8    4.30    1.21
   0  13  -8    4.95    1.43
   0  13   8    4.48    1.66
   0 -13   8    5.65    1.34
   0 -13  -9    2.11    1.13
   0  13  -9    3.31    1.89
   0  13   9    1.12    1.98
   0  14   0  718.51   12.55
   0  14   0  839.34   13.53
   0 -14   0  925.43   16.20
   0  14   1   96.86    3.59
   0  14   1  151.44   12.52
   0 -14   1  169.35    7.12
   0 -14  -1  143.14    9.33
   0  14  -2   23.22    4.46
   0  14   2   19.78    2.95
   0  14  -2   20.53    1.91
   0  14   2   24.96    4.93
   0 -14   2   28.84    2.44
   0 -14  -2   24.71    5.29
   0  14  -3   62.19   10.18
   0  14   3   64.53    3.43
   0 -14   3   76.59    4.08
   0 -14  -3   61.49    3.36
   0 -14  -4   -0.18    1.11
   0  14  -4    1.74    1.15
   0  14   4    1.15    1.16
   0 -14  -4    0.60    0.79
   0 -14  -5    1.67    1.09
   0  14  -5    5.13    1.41
   0  14   5    3.51    2.01
   0 -14   5    6.05    1.47
   0 -14  -5    1.93    1.09
   0 -14  -6  297.34   10.58
   0  14  -6  421.62   13.74
   0  14   6  427.44   12.91
   0 -14   6  468.39   14.96
   0 -14  -6  308.64   10.27
   0 -14  -7   30.84    4.38
   0  14  -7   41.35    9.27
   0  14   7   48.16   10.31
   0 -14   7   49.54   12.79
   0 -14  -7   28.68    4.14
   0 -14  -8    2.17    1.32
   0  14  -8    6.79    2.00
   0  14   8    4.85    1.96
   0 -14   8    5.26    1.61
   0 -14  -9    0.88    0.69
   0  14  -9    4.50    1.96
   0  14   9    2.22    1.86
   0 -14   9    3.93    1.23
   0  15   0    3.06    1.74
   0 -15   0    1.35    0.74
   0  15   1  564.70   10.67
   0  15  -1  670.69   10.98
   0  15   1  724.49   12.96
   0 -15   1  796.90   17.20
   0 -15  -1  749.53   15.13
   0  15  -2   28.39    2.34
   0  15   2   23.10    1.76
   0  15  -2   27.66    2.33
   0  15   2   35.22    7.01
   0 -15   2   38.76    8.55
   0 -15  -2   33.89    7.60
   0  15  -3    9.10    1.64
   0  15   3    7.82    1.56
   0 -15   3   11.97    2.95
   0 -15  -3    6.90    2.95
   0 -15  -4  339.29   10.77
   0  15  -4  452.05   15.45
   0  15   4  531.30   21.03
   0 -15  -4  390.15   13.86
   0 -15  -5   28.86    7.26
   0  15  -5   47.35    5.91
   0  15   5   48.12   10.04
   0 -15   5   55.85    8.32
   0 -15  -5   31.74    5.18
   0 -15  -6  165.94   14.16
   0  15  -6  211.69    9.69
   0  15   6  225.15    8.48
   0 -15   6  254.69   10.94
   0 -15  -6  167.21    6.11
   0 -15  -7   38.72    8.22
   0  15  -7   47.62    8.67
   0  15   7   57.35   10.74
   0 -15   7   56.12   10.17
   0 -15  -7   30.29    7.04
   0 -15  -8    8.11    2.01
   0  15  -8    6.44    1.66
   0  15   8    6.82    1.81
   0 -15   8    8.15    2.46
   0  15  -9   10.21    1.85
   0  15   9   11.98    2.99
   0 -15   9    6.74    1.97
   0  16   0   85.36    4.17
   0  16   0  106.46    4.88
   0 -16   0  123.93   11.72
   0  16   1    2.80    1.89
   0  16  -2   17.25    2.95
   0  16   2   10.46    1.42
   0  16  -2   14.20    2.44
   0  16   2   19.13    5.43
   0 -16   2   23.14    5.43
   0 -16  -2   15.49    3.34
   0  16  -3  318.64   11.28
   0  16   3  251.47    9.60
   0  16   3  350.62   12.11
   0 -16   3  396.90   13.53
   0 -16  -3  291.54   10.14
   0 -16  -4    8.45    1.40
   0  16  -4   15.03    2.79
   0  16   4   13.61    3.78
   0 -16  -4   12.94    2.43
   0 -16  -5    6.63    1.47
   0  16  -5    9.88    2.27
   0  16   5   10.21    3.14
   0 -16   5    9.21    1.88
   0 -16  -5    6.13    1.45
   0 -16  -6   38.97    6.85
   0  16  -6   65.93   10.78
   0  16   6   62.09    8.06
   0 -16   6   62.66   13.58
   0 -16  -6   37.10    8.74
   0 -16  -7   84.63    8.24
   0  16  -7   98.97   18.75
   0  16   7  107.97   19.49
   0 -16   7  116.83    7.48
   0 -16  -7   55.59   10.03
   0 -16  -8   -0.41    1.00
   0  16  -8    2.30    1.42
   0  16   8    3.55    1.48
   0 -16   8    1.19    0.84
   0  17   0   -0.48    1.18
   0  17   0    0.63    0.76
   0 -17   0    1.38    1.07
   0  17  -1    1.28    1.42
   0  17   1    2.50    1.25
   0  17  -1    3.26    2.49
   0  17   1    5.15    1.28
   0 -17   1    6.04    1.38
   0  17  -2   42.91    7.03
   0  17   2   36.78    6.80
   0  17   2   56.72    3.23
   0 -17   2   54.04    3.74
   0 -17  -2   45.05    3.02
   0  17  -3  122.58    8.62
   0  17   3   91.98    4.93
   0  17   3  135.70    8.30
   0 -17   3  153.60   11.19
   0 -17  -3  105.91    5.41
   0 -17  -4  107.00   10.96
   0  17  -4  142.76    6.38
   0  17   4  170.06    7.05
   0 -17   4  186.85    8.19
   0 -17  -4  135.15    5.63
   0 -17  -5  102.22    4.76
   0  17  -5  155.73    7.06
   0  17   5  165.43   14.67
   0 -17   5  185.59    8.27
   0 -17  -5  118.84    5.07
   0 -17  -6   17.52    3.17
   0  17  -6   23.32    3.96
   0  17   6   29.29    5.85
   0 -17   6   33.69    6.92
   0 -17  -6   17.04    2.66
   0 -17  -7   11.35    2.67
   0  17  -7   21.04    4.41
   0  17   7   23.84    5.51
   0 -17   7   23.15    5.71
   0  17  -8    2.30    1.30
   0  17   8    0.50    1.45
   0 -17   8    0.42    0.89
   0  18   0    3.19    1.00
   0  18   0    2.07    0.59
   0 -18   0    2.71    1.88
   0  18  -1  598.27   18.21
   0  18   1  681.25   22.62
   0 -18  -1  708.06   24.42
   0  18  -2  154.45    5.65
   0  18   2  138.86    4.75
   0  18   2  186.31    9.61
   0 -18   2  204.47    7.56
   0 -18  -2  167.90    6.27
   0  18  -3  226.13    7.31
   0  18   3  186.10    5.85
   0  18   3  264.45    7.45
   0 -18   3  300.68   10.63
   0 -18  -3  215.50    6.57
   0 -18  -4    9.90    3.12
   0  18  -4   16.03    2.45
   0  18   4   16.89    5.69
   0 -18   4   19.48    3.97
   0 -18  -4   13.55    3.30
   0 -18  -5    5.59    1.05
   0  18  -5   10.47    2.53
   0  18   5   12.77    2.26
   0 -18   5   13.43    3.87
   0 -18  -5    5.60    1.24
   0 -18  -6   13.77    3.53
   0  18  -6   29.99    6.20
   0  18   6   28.52    6.75
   0 -18   6   33.85    3.64
   0 -18  -6   17.15    4.51
   0 -18  -7   20.40    4.80
   0  18  -7   28.05    7.84
   0  18   7   31.78    7.38
   0 -18   7   37.43    9.07
   0  18  -8   70.25   12.38
   0  18   8   89.92   11.47
   0 -18   8   91.06    6.03
   0  19   0    2.11    1.28
   0  19   0    0.53    0.72
   0 -19   0    2.00    1.98
   0  19  -1   15.68    4.47
   0  19   1   12.54    2.75
   0  19   1   16.82    4.95
   0 -19  -1   17.90    3.97
   0  19  -2   46.48    5.91
   0  19   2   42.58    7.00
   0  19   2   60.55    4.86
   0 -19   2   65.21    4.17
   0 -19  -2   49.97    3.28
   0  19  -3  164.69   16.97
   0  19   3  134.24    5.12
   0  19   3  194.30   10.85
   0 -19   3  221.37    9.37
   0 -19  -3  153.15    6.03
   0 -19  -4  206.47    6.92
   0  19  -4  302.83   10.34
   0  19   4  329.81   16.82
   0 -19   4  358.36   14.56
   0 -19  -4  276.84    9.04
   0 -19  -5   31.23    8.02
   0  19  -5   52.39   11.81
   0  19   5   62.54    6.24
   0 -19   5   71.14    4.80
   0 -19  -5   43.03    3.34
   0 -19  -6   10.69    2.02
   0  19  -6   16.37    4.18
   0  19   6   20.49    5.28
   0 -19   6   23.49    5.37
   0 -19  -6   12.62    2.16
   0  19  -7   -0.86    1.75
   0  19   7    0.16    1.28
   0 -19   7    1.90    1.42
   0  20   0   25.81    5.29
   0  20   0   21.39    6.80
   0 -20   0   37.83    7.22
   0  20  -1    0.98    0.79
   0  20   1    1.00    1.11
   0  20   1    2.40    1.07
   0  20  -1    2.11    0.58
   0 -20   1    2.38    1.48
   0 -20  -1    0.05    0.97
   0  20  -2    7.16    1.71
   0  20   2    7.09    1.57
   0  20   2    9.62    3.23
   0 -20   2   11.67    2.61
   0 -20  -2    9.49    2.08
   0  20  -3   21.48    4.32
   0  20   3   15.79    1.76
   0  20   3   26.59    5.96
   0 -20   3   31.99    5.87
   0 -20  -3   24.24    4.98
   0 -20  -4    2.50    0.90
   0  20  -4    5.68    1.46
   0  20   4    7.63    1.74
   0 -20   4    7.28    1.93
   0 -20  -4    5.32    2.05
   0 -20  -5   14.70    2.49
   0  20  -5   30.45    5.29
   0  20   5   35.78    7.00
   0 -20   5   36.64    8.65
   0 -20  -5   20.43    3.59
   0 -20  -6    2.88    0.56
   0  20  -6    4.04    1.63
   0  20   6    7.66    2.69
   0 -20   6    4.34    1.15
   0 -20  -6    2.98    0.70
   0  20  -7   12.75    4.58
   0  20   7   17.16    4.86
   0 -20   7   19.36    6.18
   0  21   0   -0.59    1.29
   0  21   0    0.21    0.75
   0 -21   0    0.70    1.34
   0  21  -1    2.34    1.92
   0  21   1    0.60    0.54
   0  21   1    0.83    0.81
   0 -21   1    3.01    1.43
   0 -21  -1    3.07    0.99
   0  21  -2    6.09    1.74
   0  21   2    5.39    1.54
   0  21   2    5.99    2.24
   0 -21   2    9.93    2.81
   0 -21  -2    7.22    2.49
   0  21  -3   68.81    4.28
   0  21   3   52.74    4.54
   0  21   3   80.48    4.25
   0 -21   3   94.95   20.24
   0 -21  -3   71.76   12.64
   0 -21  -4    1.14    0.64
   0  21  -4    0.79    1.58
   0  21   4    0.79    1.33
   0 -21   4    2.18    2.06
   0 -21  -4    0.78    1.01
   0 -21  -5   17.70    3.65
   0  21  -5   34.06    6.02
   0  21   5   33.71    8.03
   0 -21   5   40.90    9.56
   0 -21  -5   22.05    4.90
   0  21  -6   -0.98    1.83
   0  21   6    0.19    1.06
   0 -21   6    1.29    2.07
   0 -21  -6    0.11    0.55
   0  21  -7   26.72    4.20
   0  21   7   26.34    6.59
   0 -21   7   27.60    7.21
   0  22   0   53.84    3.33
   0  22   0   48.33    9.25
   0 -22   0   70.53    4.57
   0  22  -1    1.57    1.34
   0  22   1    0.75    0.67
   0  22   1    2.06    0.74
   0 -22   1    2.86    2.00
   0 -22  -1    3.03    1.36
   0  22  -2   12.93    2.45
   0  22   2   11.27    2.39
   0  22   2   13.71    3.24
   0 -22   2   15.69    4.15
   0 -22  -2   14.94    2.43
   0  22  -3   39.52    6.51
   0  22   3   33.44    6.47
   0  22   3   44.19   10.15
   0 -22   3   55.39   13.67
   0 -22  -3   40.17    9.04
   0 -22  -4    9.19    2.19
   0  22  -4   16.46    4.23
   0  22   4   20.87    3.91
   0 -22   4   22.27    6.21
   0 -22  -4   10.94    2.07
   0  22  -5   14.17    3.32
   0  22   5   20.76    5.77
   0 -22   5   18.63    5.94
   0 -22  -5   12.97    2.93
   0  22  -6   14.14    4.23
   0  22   6   22.97    6.29
   0 -22   6   18.69    5.91
   0  23   0    0.59    1.10
   0  23   0   -0.12    1.02
   0 -23   0   -0.20    1.77
   0  23  -1    0.16    1.48
   0  23   1    0.74    0.73
   0  23   1    0.56    0.55
   0 -23   1   -0.92    1.65
   0 -23  -1    1.09    0.95
   0  23  -2   13.95    2.60
   0  23   2    8.33    1.42
   0  23   2   11.18    2.27
   0 -23   2   16.54    3.91
   0 -23  -2   12.55    3.42
   0  23  -3   44.94   10.28
   0  23   3   38.81    9.78
   0  23   3   56.43   14.72
   0 -23   3   60.32   16.01
   0 -23  -3   49.52   10.47
   0 -23  -4   20.81    4.32
   0  23  -4   44.11    4.16
   0  23   4   48.84   11.54
   0 -23   4   56.23    9.96
   0 -23  -4   35.70    9.60
   0  23  -5   25.23    5.12
   0  23   5   27.57    5.21
   0 -23   5   31.09    8.87
   0 -23  -5   20.45    5.44
   0  23  -6    0.55    1.90
   0  23   6   -0.16    1.65
   0 -23   6    3.41    2.20
   0  24   0    9.08    1.75
   0 -24   0   10.66    3.44
   0  24  -1   28.06    3.06
   0  24   1   24.09    4.60
   0  24   1   27.94    6.25
   0 -24   1   42.85    3.99
   0 -24  -1   32.82    6.50
   0  24  -2   52.16    5.16
   0  24   2   44.94   10.48
   0  24   2   58.52   12.88
   0 -24   2   72.05   16.68
   0 -24  -2   63.78    4.48
   0  24  -3    1.75    1.69
   0  24   3   -0.69    1.10
   0  24   3   -0.62    1.55
   0 -24   3   -0.24    1.14
   0 -24  -3   -0.84    1.44
   0  24  -4   17.89    4.42
   0  24   4   24.24    7.12
   0 -24   4   28.71    7.61
   0 -24  -4   25.05    2.92
   0  24  -5    0.95    1.25
   0  24   5    1.46    0.86
   0 -24   5    0.09    1.91
   0 -24  -5    2.17    1.36
   0  25   0   -0.49    1.30
   0 -25   0    1.42    2.12
   0  25  -1    0.37    1.10
   0  25   1    0.18    0.68
   0 -25   1   -1.13    1.89
   0 -25  -1   -1.06    1.80
   0  25  -2    1.84    2.35
   0  25   2    0.55    0.71
   0  25   2    1.35    1.43
   0 -25   2   -0.08    1.93
   0 -25  -2   -0.64    1.70
   0  25  -3   22.25    5.88
   0  25   3   26.49    8.36
   0 -25   3   36.20    8.26
   0 -25  -3   24.66    4.81
   0  25  -4   95.79    5.64
   0  25   4  108.02    8.96
   0 -25   4  125.70    7.10
   0 -25  -4   74.63   17.15
   0  26   0  319.82    9.18
   0 -26   0  382.88   13.91
   0  26  -1   19.69    2.72
   0  26   1   11.64    3.31
   0 -26   1   22.27    7.31
   0 -26  -1   25.80    5.81
   0  26  -2   22.93    6.23
   0 -26   2   38.90    4.43
   0 -26  -2   25.62    4.96
   0  26  -3    2.55    1.74
   0  26   3    0.45    0.68
   0 -26   3    3.39    1.55
   0 -26  -3    1.19    0.84
   0  27   0    1.23    2.05
   0 -27   0    5.12    3.35
   0  27  -1   16.85    2.80
   0 -27   1   17.91    5.84
   0 -27  -1   16.72    4.41
   0  27  -2   -0.13    1.44
   0 -27   2    2.33    1.29
   0 -27  -2   -0.26    1.67
   1   0 -10    0.66    1.05
  -1   0  10    1.17    1.50
   1   0  -9    4.39    1.55
  -1   0   9    4.06    1.47
  -1   0   9    2.82    0.81
   1   0  -8   -0.12    1.83
  -1   0   8    1.00    0.58
  -1   0   8    1.17    0.76
   1   0  -7   63.53    3.53
  -1   0   7   70.85    3.51
   1   0  -7   54.57    7.05
   1   0  -6    0.94    0.70
  -1   0   6   -0.63    0.93
   1   0  -6   -0.29    1.03
   1   0  -5 1248.58   13.38
  -1   0   5 1387.25   14.28
   1   0  -5 1067.12   14.00
   1   0  -4    0.50    0.67
  -1   0   4    5.19    1.43
   1   0  -3  554.69    7.78
  -1   0   3  611.43    7.92
   1   0  -3  460.09    6.70
   1   0  -2    1.62    0.45
  -1   0   2    1.12    0.27
   1   0  -2    1.55    0.34
   1   0  -1  736.21    7.51
  -1   0   1  625.79    6.78
  -1   0   0    1.59    0.24
   1   0   0    0.26    0.26
   1   0   0    0.34    0.24
  -1   0  -1  752.03    8.18
   1   0   1  839.40    9.02
  -1   0  -1 1092.41   10.11
   1   0   1  923.45    8.61
  -1   0  -2    0.95    0.66
   1   0   2    1.35    0.54
   1   0   2    2.33    0.55
  -1   0  -3  326.94    5.72
   1   0   3  375.30    6.04
   1   0   3  346.93    4.45
  -1   0  -4    0.47    0.92
   1   0   4    0.74    0.49
   1   0   4   -0.06    0.25
  -1   0  -5  950.13   12.00
  -1   0  -6    0.44    0.86
   1   0   6   -0.08    1.02
   1   0   6    0.94    0.46
  -1   0  -7   54.36    7.66
   1   0   7   46.20    9.30
   1   0   7   42.98    3.36
  -1   0  -8    0.00    2.11
   1   0   8   -0.10    1.64
   1   0   8   -1.13    0.66
  -1   0  -9   43.69    6.50
   1   0   9   40.66    9.29
  -1   0 -10    1.34    2.07
   1   0  10    0.64    1.13
   1  -1 -10    0.71    1.36
   1   1 -10    2.02    1.64
  -1   1  10    2.73    1.74
  -1  -1  10    1.90    1.33
   1  -1  -9   21.82    3.23
   1   1  -9   24.79    4.85
  -1   1   9   20.16    5.03
  -1  -1   9   19.78    4.39
  -1  -1   9   16.84    4.27
  -1   1   9   16.18    4.74
   1  -1  -8   86.07   15.24
   1   1  -8   82.90   13.51
  -1  -1   8   84.26    4.47
  -1   1   8   87.12    7.07
  -1  -1   8   64.67    7.17
   1  -1  -7   99.70    5.27
   1   1  -7  110.94    8.54
  -1   1   7  106.93    4.49
  -1  -1   7  105.53    5.47
  -1  -1   7   80.71    6.67
   1  -1  -7   82.94   10.43
   1  -1  -6  142.50    5.44
   1   1  -6  142.18    6.92
  -1   1   6  153.60    5.61
  -1  -1   6  153.92    5.34
   1  -1  -6  120.23    5.98
   1   1  -6  124.75    7.18
   1  -1  -5  281.06    8.57
   1   1  -5  290.09    6.05
  -1   1   5  321.92    7.46
  -1  -1   5  315.01    5.63
   1  -1  -5  239.43    4.93
   1   1  -5  248.72    5.48
   1   1  -4  730.49    9.03
  -1  -1   4  825.65    9.02
  -1   1   4  827.58    9.52
   1  -1  -4  608.36    7.71
   1   1  -4  652.82    8.25
   1  -1  -3  315.16    4.96
   1   1  -3  328.12    6.21
  -1  -1   3  353.41    5.23
  -1   1   3  354.99    5.81
   1  -1  -3  270.52    4.77
   1   1  -3  284.30    4.95
   1  -1  -2   42.70    1.43
   1   1  -2   43.37    1.63
  -1  -1   2   44.19    1.67
  -1   1   2   44.45   13.77
   1  -1  -2   35.66    1.58
   1   1  -2   42.10    4.92
  -1   1   1 1816.25   16.78
   1  -1  -1 1901.05   17.54
   1   1  -1 1844.51   17.70
  -1  -1   1 1563.07   14.87
  -1   1   1 1622.11   16.09
   1  -1  -1 1486.24   14.82
   1   1   0   53.53    1.48
  -1  -1  -1  263.34    3.75
  -1   1  -1  290.26    3.93
   1   1   1  345.58    4.57
   1  -1   1  317.57    4.22
   1  -1   1  405.19    4.39
  -1  -1  -2  766.42    9.22
  -1   1  -2  835.20    9.84
   1   1   2 1008.31   11.64
   1  -1   2  898.25   10.22
   1   1   2  867.60    8.17
   1  -1   2 1041.48   10.35
  -1  -1  -3    3.57    0.87
  -1   1  -3    3.83    0.71
   1   1   3    7.56    2.38
   1  -1   3    3.59    0.95
   1   1   3    2.42    0.65
   1  -1   3    4.61    0.60
  -1  -1  -4   73.57    5.99
  -1   1  -4   75.59    3.29
   1   1   4   79.22    3.16
   1  -1   4   73.29    3.01
   1   1   4   63.96    4.51
   1  -1   4   73.10    2.30
  -1  -1  -5    1.55    0.79
  -1   1  -5    1.28    0.81
   1   1   5    0.63    0.97
   1  -1   5    2.31    1.03
   1   1   5    1.84    0.53
   1  -1   5    2.53    0.68
  -1  -1  -6  179.89    6.64
  -1   1  -6  202.04    7.42
   1   1   6  209.92    7.07
   1  -1   6  192.89    7.24
   1   1   6  175.53    5.25
   1  -1   6  193.97    5.63
  -1  -1  -7    0.92    0.62
  -1   1  -7    5.22    1.63
   1   1   7    2.60    0.62
   1  -1   7   -0.95    1.09
   1   1   7   -0.42    0.58
   1  -1   7    1.41    0.63
  -1  -1  -8  451.15   14.53
  -1   1  -8  465.25   14.28
   1   1   8  445.79   13.48
   1  -1   8  442.60   12.59
  -1  -1  -9   26.40    5.40
  -1   1  -9   26.98    3.55
   1   1   9   23.98    5.59
   1  -1   9   18.63    4.38
  -1   1 -10    3.21    2.39
   1  -1  10    6.30    1.68
   1   1  10    4.22    1.35
   1  -2 -10    9.85    1.44
   1   2 -10   13.48    4.58
  -1   2  10    8.72    2.18
  -1  -2  10    8.16    2.97
  -1  -2  10    7.88    1.87
   1  -2  -9   14.97    2.34
   1   2  -9   13.38    2.80
  -1   2   9   11.88    3.65
  -1  -2   9   12.88    2.11
  -1   2   9    6.42    1.65
  -1  -2   9    9.79    2.83
   1  -2  -8  146.18    8.97
   1   2  -8  139.27    6.39
  -1   2   8  155.68    6.60
  -1  -2   8  140.89    5.62
  -1  -2   8  113.60    4.89
   1  -2  -8  109.08   13.74
   1  -2  -7  683.15   19.92
   1   2  -7  667.02   19.82
  -1   2   7  710.65   20.74
  -1  -2   7  698.10   20.04
  -1  -2   7  560.23   17.93
   1  -2  -7  572.73   16.73
   1  -2  -6  148.00    5.44
   1   2  -6  140.76    5.62
  -1   2   6  156.24    5.73
  -1  -2   6  153.48    5.26
  -1  -2   6  112.37    4.41
   1  -2  -6  115.52   14.40
   1  -2  -5    2.04    1.08
   1   2  -5    1.88    1.00
  -1   2   5    1.58    0.48
  -1  -2   5    1.80    0.61
   1  -2  -5    1.46    0.97
   1   2  -5    1.73    0.57
   1  -2  -4  533.40    6.95
   1   2  -4  561.72    7.82
  -1   2   4  621.87    8.30
  -1  -2   4  609.60    7.19
   1  -2  -4  433.18    7.72
   1   2  -4  513.13    7.29
   1  -2  -3   91.15    2.69
   1   2  -3   97.93    3.18
  -1   2   3  101.91    4.32
  -1  -2   3  109.11    2.94
   1  -2  -3   76.69    2.62
   1   2  -3   78.22    2.75
   1  -2  -2 3556.99   33.07
   1   2  -2 3646.03   34.76
  -1   2   2 3713.52   35.50
  -1  -2   2 3974.11   36.62
   1  -2  -2 2998.85   29.06
   1   2  -2 3383.91   32.66
   1   2  -1 3996.80   37.21
  -1  -2   1 3500.82   31.75
  -1   2   1 3682.37   34.58
   1  -2  -1 3568.10   33.51
   1   2  -1 3863.38   36.10
   1  -2   0    6.49    1.12
  -1   2   0    7.21    0.36
   1   2   0    4.42    0.44
   1   2   0    5.86    0.46
   1  -2   0    4.32    0.91
  -1  -2   0    5.52    1.26
   1  -2   0    6.15    1.32
  -1  -2  -1  209.24    3.35
  -1   2  -1  258.80    5.52
   1   2   1  299.61    4.18
   1  -2   1  241.67    5.25
   1   2   1  270.69    5.06
  -1  -2  -1  330.92    3.41
   1  -2   1  311.90    6.19
  -1  -2  -2    0.60    0.58
  -1   2  -2    1.21    0.49
   1   2   2    1.23    0.53
   1  -2   2    0.52    0.39
   1  -2   2    1.14    0.21
   1   2   2    0.46    0.11
  -1  -2  -2    0.97    0.16
  -1  -2  -3   43.63    3.74
  -1   2  -3   44.46    2.31
   1   2   3   48.04    4.35
   1  -2   3   39.89    1.88
   1  -2   3   53.12    1.78
  -1  -2  -3   39.22    2.83
  -1  -2  -4  110.68    4.57
  -1   2  -4  127.47    5.30
   1   2   4  143.67    4.59
   1  -2   4  127.14    4.04
   1  -2   4  133.49    4.52
  -1  -2  -4  116.45    2.98
  -1  -2  -5    1.18    1.07
  -1   2  -5    1.78    1.44
   1   2   5    1.80    1.23
   1  -2   5    0.10    0.50
   1  -2   5    0.52    0.40
  -1   2  -6   74.93    3.98
   1   2   6   79.32    3.99
   1  -2   6   72.88    4.14
   1   2   6   61.60    2.50
   1  -2   6   70.17    4.95
  -1  -2  -7   77.15   11.91
  -1   2  -7   74.63   12.47
   1   2   7   71.02    3.78
   1  -2   7   64.07   13.26
   1   2   7   61.65    2.34
   1  -2   7   72.25    4.23
   1   2   8    5.44    1.36
   1  -2   8    2.89    1.47
   1  -2   8    1.46    0.50
  -1  -2  -9  119.32   16.63
   1   2   9  113.98    7.78
   1  -2   9  114.69    5.29
  -1  -2 -10   38.42    9.03
  -1   2 -10   47.16    8.36
   1  -2  10   37.63    3.61
   1   2  10   41.11    8.70
   1  -3 -10   63.07   13.50
   1   3 -10   73.93   14.91
  -1   3  10   61.66   15.75
  -1  -3  10   44.99   11.52
  -1  -3  10   49.18   11.99
   1   3  -9    1.84    0.91
  -1   3   9    0.69    1.27
  -1  -3   9    0.72    0.42
  -1  -3   9    0.38    1.50
   1  -3  -9    0.49    0.49
   1  -3  -8    1.77    1.44
   1   3  -8    1.12    1.15
  -1   3   8    1.11    0.65
  -1  -3   8    1.23    1.12
  -1  -3   8    0.39    1.22
   1  -3  -8    0.98    0.59
   1  -3  -7   36.53    7.14
   1   3  -7   36.24    8.81
  -1   3   7   39.77    7.63
  -1  -3   7   33.05    4.92
  -1  -3   7   26.46    7.69
   1  -3  -7   30.33    4.00
   1  -3  -6    0.49    0.67
   1   3  -6    2.85    1.67
  -1   3   6    0.86    0.86
  -1  -3   6    0.12    0.82
  -1  -3   6    0.66    0.59
   1  -3  -6    1.15    1.14
   1  -3  -5   39.15    2.08
   1   3  -5   45.55    7.41
  -1   3   5   43.34    2.47
  -1  -3   5   44.66    2.12
  -1  -3   5   34.66    7.69
   1  -3  -5   34.39    4.72
   1  -3  -4    2.06    0.51
   1   3  -4    4.09    0.81
  -1   3   4    3.09    0.69
  -1  -3   4    2.43    0.68
  -1  -3   4    2.82    0.77
   1  -3  -4    2.55    0.78
   1  -3  -3  370.09    5.34
   1   3  -3  418.74    7.14
  -1   3   3  434.12    7.49
  -1  -3   3  457.87    5.95
  -1  -3   3  346.87    6.04
   1  -3  -3  318.74    5.33
   1  -3  -2  268.52    3.61
   1   3  -2  299.24    4.98
  -1  -3   2  331.12    4.06
  -1  -3   2  263.15    4.55
   1  -3  -2  250.72    4.18
   1  -3  -1  461.60    4.49
   1   3  -1  572.90    6.97
   1  -3  -1  482.16    4.69
  -1  -3   1  472.36    4.65
  -1   3   1  522.56    6.61
  -1  -3   1  489.59    4.79
  -1  -3   1  531.29    6.62
   1  -3  -1  520.17    6.47
  -1   3   0  807.50    7.89
   1   3   0  711.82    8.01
  -1   3   0  601.01    6.92
   1   3   0  766.46    7.80
  -1  -3   0  793.21    8.40
   1  -3   0  793.67    8.69
  -1   3  -1 2396.54   23.00
   1   3   1 2169.87   21.33
   1   3   1 2659.53   25.54
   1  -3   1 2119.39   20.58
  -1  -3  -1 2866.16   26.33
   1  -3   1 2886.30   27.33
  -1  -3  -2  288.45    4.72
  -1   3  -2  385.58    5.76
   1   3   2  426.98    6.24
   1  -3   2  344.49    4.98
   1  -3   2  457.21    5.81
  -1  -3  -2  327.82    3.66
  -1  -3  -3   41.26    2.46
  -1   3  -3   46.26    2.30
   1   3   3   57.31    2.51
   1  -3   3   44.81    1.96
   1  -3   3   57.46    4.48
  -1  -3  -3   40.31    1.27
  -1  -3  -4   29.44    4.99
  -1   3  -4   30.29    2.02
   1   3   4   39.06    6.89
   1  -3   4   31.18    1.88
   1  -3   4   33.27    5.01
  -1  -3  -4   26.08    2.45
  -1  -3  -5    6.47    1.56
  -1   3  -5    7.03    1.25
   1   3   5    6.38    1.26
   1  -3   5    4.43    0.85
   1  -3   5    4.52    1.10
  -1  -3  -5    4.37    0.59
  -1  -3  -6    8.05    1.55
  -1   3  -6    9.23    1.67
   1   3   6    6.08    1.38
   1  -3   6    7.43    1.32
   1  -3   6    8.54    1.44
  -1  -3  -6    8.04    1.09
  -1  -3  -7    5.07    1.41
  -1   3  -7    7.32    1.31
   1   3   7    6.73    1.81
   1  -3   7    4.06    1.16
   1   3   7    3.15    1.15
   1  -3   7    5.85    0.91
  -1  -3  -8    0.52    1.70
  -1   3  -8    6.46    1.80
   1   3   8    1.54    1.63
   1  -3   8    2.88    1.08
   1  -3   8    2.20    0.45
  -1   3  -9  249.43    9.26
   1   3   9  223.86    8.31
   1  -3   9  202.15    7.07
  -1  -3 -10   51.90    8.14
  -1   3 -10   52.62    8.98
   1   3  10   42.22    9.76
   1  -4 -10   22.94    5.08
   1   4 -10   27.89    4.38
  -1   4  10   26.29    6.45
  -1  -4  10   20.73    3.73
   1  -4  -9    1.86    0.94
   1   4  -9    0.13    0.85
  -1   4   9    1.81    1.55
  -1  -4   9    1.06    0.82
  -1  -4   9    0.88    0.85
   1  -4  -9    2.77    0.92
   1  -4  -8  101.09    7.42
   1   4  -8  104.73   18.51
  -1   4   8  107.81    5.65
  -1  -4   8   96.70    4.37
  -1  -4   8   91.88   13.95
   1  -4  -8   82.27   11.03
   1  -4  -7   90.68    4.44
   1   4  -7  101.87    5.17
  -1   4   7  100.00    4.59
  -1  -4   7   93.98    3.66
  -1  -4   7   86.57    3.99
   1  -4  -7   71.45    9.99
   1  -4  -6  298.64    8.70
   1   4  -6  310.53    9.66
  -1   4   6  349.24   10.29
  -1  -4   6  318.78    8.62
  -1  -4   6  288.18    8.68
   1  -4  -6  248.78    7.39
   1  -4  -5    1.28    0.81
   1   4  -5    1.87    0.67
  -1   4   5    1.44    0.92
  -1  -4   5    0.42    0.33
  -1  -4   5    0.92    0.49
   1  -4  -4   47.56    4.89
   1   4  -4   42.27    2.37
  -1   4   4   46.40    2.52
  -1  -4   4   47.06    1.92
  -1  -4   4   37.33    2.24
   1  -4  -4   36.53    4.96
   1  -4  -3 1593.40   16.52
   1   4  -3 1811.43   19.88
  -1   4   3 1901.57   21.33
  -1  -4   3 1986.03   19.34
  -1  -4   3 1630.47   18.69
   1  -4  -3 1469.66   16.27
   1  -4  -2 3247.29   30.24
   1   4  -2 4081.64   39.31
  -1   4   2 3933.82   38.20
  -1  -4   2 4472.31   40.42
  -1  -4   2 3737.12   36.36
   1  -4  -2 3400.88   33.05
   1   4  -1 1975.72   20.07
  -1   4   1 1867.18   19.04
  -1  -4   1 2015.85   20.23
   1  -4  -1 1867.65   18.90
  -1   4   0  460.11    5.03
   1   4   0  417.63    5.58
  -1   4   0  371.83    4.98
   1   4   0  487.61    5.42
  -1  -4   0  489.17    5.94
   1  -4   0  481.35    6.14
  -1   4  -1    6.13    1.43
   1   4   1    4.72    0.75
   1   4   1    6.63    1.82
   1  -4   1    4.51    0.77
  -1  -4  -1    7.40    1.68
   1  -4   1    3.70    2.36
  -1  -4  -2   26.55    4.14
  -1   4  -2   34.08    1.70
   1   4   2   37.82    1.78
   1  -4   2   27.45    1.39
   1  -4   2   38.29    1.56
  -1  -4  -2   31.93    1.06
  -1  -4  -3   49.44    7.24
  -1   4  -3   67.80    4.93
   1   4   3   72.32    2.87
   1  -4   3   56.49    2.16
   1  -4   3   71.70    2.96
  -1  -4  -3   51.72    1.54
  -1  -4  -4   64.08    3.99
  -1   4  -4   74.66    3.24
   1   4   4   80.76    3.65
   1  -4   4   71.95    2.80
   1  -4   4   89.56    7.03
  -1  -4  -4   60.89    2.17
  -1  -4  -5   11.95    2.24
  -1   4  -5   14.03    2.15
   1   4   5   15.56    4.17
   1  -4   5   14.84    2.77
   1  -4   5   14.75    1.45
  -1  -4  -5   11.21    1.89
  -1  -4  -6    3.81    1.13
  -1   4  -6    2.16    0.94
   1   4   6    2.95    0.96
   1  -4   6    4.24    1.22
   1  -4   6    3.50    0.69
  -1  -4  -6    2.08    0.38
  -1  -4  -7   56.73    3.85
  -1   4  -7   68.89   13.06
   1   4   7   64.96    3.82
   1  -4   7   60.62    3.17
   1  -4   7   64.21    3.84
  -1   4  -8   98.93   14.05
   1   4   8  103.28   12.58
   1  -4   8   76.83   13.13
   1  -4   8   89.83    5.33
  -1   4  -9    6.32    1.57
   1   4   9    7.31    1.65
   1  -4   9    5.55    1.30
  -1  -4 -10    5.22    1.68
   1   4  10    3.28    2.00
   1  -4  10    5.36    1.83
   1  -5 -10    6.39    1.22
   1   5 -10    4.68    1.34
  -1   5  10    4.99    2.07
   1  -5  -9    4.46    1.25
   1   5  -9    2.24    1.20
  -1   5   9    4.16    2.03
  -1  -5   9    2.45    0.94
  -1  -5   9    1.96    0.55
   1  -5  -9    1.88    0.53
   1  -5  -8   96.08    8.86
   1   5  -8  102.56   13.78
  -1   5   8   99.92    5.24
  -1  -5   8   84.44    5.93
  -1  -5   8   92.90   14.90
   1  -5  -8   67.91    9.31
   1  -5  -7  551.14   18.41
   1   5  -7  599.13   18.38
  -1   5   7  651.16   19.77
  -1  -5   7  554.36   16.90
  -1  -5   7  572.45   17.06
   1  -5  -7  478.05   14.32
   1  -5  -6   51.46    9.75
   1   5  -6   56.61   10.14
  -1   5   6   53.36    3.41
  -1  -5   6   46.88    2.41
  -1  -5   6   51.97    9.88
   1  -5  -6   39.95    5.65
   1  -5  -5   42.55    3.85
   1   5  -5   55.64    8.71
  -1   5   5   51.15    2.81
  -1  -5   5   45.91    1.89
  -1  -5   5   38.29    9.03
   1  -5  -5   35.58    2.11
   1  -5  -4   80.68    3.60
   1   5  -4   88.32    3.67
  -1   5   4  102.81    4.03
  -1  -5   4   96.86    2.83
  -1  -5   4   84.00    5.12
   1  -5  -4   74.64   10.06
   1  -5  -3  441.36    6.53
   1   5  -3  529.14    8.30
  -1  -5   3  545.10    6.19
  -1  -5   3  513.69    8.06
   1  -5  -3  448.93    6.96
   1  -5  -2   47.04    1.49
  -1  -5   2   63.04    2.80
   1   5  -1 1090.93   12.34
  -1   5   1  936.33    9.21
  -1   5   1 1044.37   11.78
  -1  -5   1 1146.24   12.96
   1  -5  -1 1077.09   12.17
  -1   5   0    7.10    0.99
   1   5   0    5.30    1.12
  -1   5   0    7.11    1.31
   1   5   0    6.72    0.63
  -1  -5   0    9.13    2.40
   1  -5   0    8.61    2.38
  -1   5  -1  395.70    5.42
   1   5   1  335.81    5.14
   1   5   1  439.97    5.90
   1  -5   1  345.49    4.82
  -1  -5  -1  456.18    5.68
   1  -5   1  452.54    6.22
  -1  -5  -2  198.33    5.07
  -1   5  -2  294.46    5.10
   1   5   2  305.81    7.04
   1  -5   2  232.66    5.28
   1  -5   2  320.50    7.24
  -1  -5  -2  268.14    5.56
  -1  -5  -3  379.74    6.50
  -1   5  -3  517.62    8.13
   1   5   3  564.75    8.66
   1  -5   3  437.59    6.39
   1  -5   3  566.41    7.90
  -1  -5  -3  403.77    5.14
  -1  -5  -4   29.80    6.81
  -1   5  -4   48.72    9.09
   1   5   4   39.99    2.82
   1  -5   4   33.89    1.91
   1  -5   4   44.09    2.45
  -1  -5  -4   24.68    2.88
  -1  -5  -5   90.22    3.78
  -1   5  -5  110.23    4.28
   1   5   5  112.86    4.50
   1  -5   5   95.15    3.27
   1  -5   5  115.93    3.67
  -1  -5  -5   80.28    6.29
  -1  -5  -6    5.02    1.63
  -1   5  -6    7.84    2.04
   1   5   6    6.28    1.68
   1  -5   6    6.07    1.66
   1  -5   6    7.81    1.51
  -1  -5  -6    4.49    0.80
  -1  -5  -7    4.36    1.27
  -1   5  -7    7.36    1.20
   1   5   7    4.76    1.10
   1  -5   7    3.83    1.06
   1  -5   7    5.22    1.26
  -1   5  -8  189.34    9.15
   1   5   8  180.82    8.06
   1  -5   8  160.21    6.14
   1  -5   8  184.42   14.15
  -1  -5  -9   13.99    2.92
  -1   5  -9   17.88    4.11
   1   5   9   14.88    2.69
   1  -5   9   10.87    3.57
  -1  -5 -10   -0.66    1.45
  -1   5 -10    2.48    2.04
   1   5  10    0.15    1.45
   1  -5  10    0.50    1.25
   1  -6 -10   21.21    6.16
   1   6 -10   22.44    5.18
  -1   6  10   23.74    6.72
  -1  -6  10   20.03    5.96
   1  -6  -9   31.79    4.43
   1   6  -9   31.49    6.33
  -1   6   9   32.87    3.49
  -1  -6   9   30.28    6.20
   1  -6  -9   20.80    3.98
   1  -6  -8   22.51    4.59
   1   6  -8   26.45    5.03
  -1   6   8   25.61    5.35
  -1  -6   8   16.78    4.40
  -1  -6   8   25.30    2.52
   1  -6  -8   18.20    3.00
   1  -6  -7    5.63    1.46
   1   6  -7    4.35    1.45
  -1   6   7    2.10    1.77
  -1  -6   7    2.10    1.12
  -1  -6   7    4.00    1.40
   1  -6  -7    3.57    1.62
   1  -6  -6   45.86    3.05
   1   6  -6   66.50   11.34
  -1   6   6   56.82    9.92
  -1  -6   6   47.02    2.09
  -1  -6   6   52.66    9.46
   1  -6  -6   40.44    4.98
   1  -6  -5   23.24    3.48
   1   6  -5   26.83    6.09
  -1   6   5   24.40    5.38
  -1  -6   5   18.25    1.53
  -1  -6   5   20.73    4.65
   1  -6  -5   16.03    2.76
   1  -6  -4   29.08    2.17
   1   6  -4   35.03    7.61
  -1   6   4   34.28   11.89
  -1  -6   4   30.36    2.10
  -1  -6   4   30.29    6.33
   1  -6  -4   26.73    3.77
   1  -6  -3 1494.41   12.47
   1   6  -3 1867.59   17.25
  -1   6   3 1906.00   17.39
  -1  -6   3 1807.23   16.88
   1  -6  -3 1550.17   14.40
   1  -6  -2  101.91    2.55
   1   6  -2  129.60    4.01
  -1   6   2  139.60    5.51
  -1  -6   2  140.97    4.25
   1  -6  -2  124.63    4.83
  -1   6   1   14.61    1.73
  -1   6   1   17.45    4.22
   1   6  -1   18.91    0.56
  -1  -6   1   19.16    1.64
   1  -6  -1   17.28    2.87
  -1   6   0   22.76    2.77
   1   6   0   21.37    4.15
  -1   6   0   21.05    1.20
   1   6   0   23.86    1.00
  -1  -6   0   26.64    1.31
   1  -6   0   25.48    1.38
  -1   6  -1   11.54    1.98
   1   6   1    6.29    0.87
   1   6   1    9.07    1.82
   1  -6   1    6.52    0.67
  -1  -6  -1    8.87    2.29
   1  -6   1    5.24    2.87
  -1  -6  -2  105.36    3.43
  -1   6  -2  158.03    4.50
   1   6   2  188.33    5.10
   1  -6   2  125.77    3.36
   1  -6   2  178.88    4.73
  -1  -6  -2  150.57    3.68
  -1  -6  -3    4.95    1.13
  -1   6  -3    9.43    2.01
   1   6   3    8.31    1.12
   1  -6   3    6.36    1.05
   1  -6   3    8.96    2.22
  -1  -6  -3    6.01    0.63
  -1  -6  -4  870.74   10.91
  -1   6  -4 1152.29   16.47
   1  -6   4  949.28   10.16
   1  -6   4 1239.55   13.11
  -1  -6  -4  850.68    8.11
  -1  -6  -5  107.53    4.09
  -1   6  -5  136.17    5.11
   1   6   5  134.89    4.95
   1  -6   5  108.22    4.82
   1  -6   5  137.65    4.52
  -1  -6  -5   91.65    7.77
  -1  -6  -6  110.63    4.48
  -1   6  -6  126.57    5.06
   1   6   6  144.26    5.39
   1  -6   6  110.62    3.76
   1  -6   6  144.36   12.04
  -1  -6  -6   99.62    3.82
  -1   6  -7   63.69   13.85
   1   6   7   65.15   18.99
   1  -6   7   49.04    7.36
   1  -6   7   65.30    7.17
  -1  -6  -8  353.89   11.52
  -1   6  -8  403.68   13.44
   1   6   8  396.98   12.75
   1  -6   8  337.54    9.86
   1  -6   8  409.10   20.12
  -1  -6  -9    3.97    1.37
  -1   6  -9    3.73    1.51
   1   6   9    2.97    2.68
   1  -6   9    0.12    1.01
   1  -6   9    2.10    0.80
  -1  -6 -10   -0.03    1.41
  -1   6 -10   -0.41    1.27
   1   6  10    1.16    1.28
   1  -7 -10   55.61    3.98
   1   7 -10   49.73    9.87
  -1   7  10   64.24    4.86
  -1  -7  10   49.53   11.12
   1  -7  -9    2.64    1.54
   1   7  -9    1.33    1.23
  -1   7   9    3.36    2.32
  -1  -7   9    1.22    0.65
   1  -7  -9    1.18    0.92
   1  -7  -8   15.55    3.13
   1   7  -8   18.67    3.65
  -1   7   8   20.52    3.21
  -1  -7   8   14.52    1.78
  -1  -7   8   14.57    2.86
   1  -7  -8   12.47    2.24
   1  -7  -7  186.07    5.87
   1   7  -7  196.19    6.97
  -1   7   7  216.74    7.29
  -1  -7   7  176.88    4.71
  -1  -7   7  201.19   10.26
   1  -7  -7  149.91    4.93
   1   7  -6  259.38    8.36
  -1   7   6  285.43    9.41
  -1  -7   6  229.53    4.28
  -1  -7   6  262.00   13.53
   1  -7  -6  205.83    5.07
   1   7  -5    3.92    1.01
  -1   7   5    2.51    1.21
  -1  -7   5    2.63    0.50
  -1  -7   5    3.39    1.22
   1  -7  -5    1.17    0.54
   1   7  -4 2849.51   23.95
  -1  -7   4 2455.95   15.99
  -1  -7   4 2867.06   24.19
   1  -7  -4 2259.38   18.79
   1  -7  -3  803.90    7.90
   1   7  -3 1038.36   12.02
  -1   7   3 1059.89   11.87
  -1  -7   3  858.94    6.28
  -1  -7   3 1049.94   12.16
   1  -7  -3  883.82    9.98
   1  -7  -2  563.55    6.76
   1   7  -2  794.68   10.65
  -1   7   2  804.25   10.79
  -1  -7   2  855.11   11.36
   1  -7  -2  709.25    9.56
   1   7  -1   46.44    2.12
  -1   7   1   40.34    1.69
  -1   7   1   48.89    4.36
  -1  -7   1   55.60    2.38
   1  -7  -1   46.77    2.07
  -1   7   0  408.69    5.62
   1   7   0  369.89    5.78
  -1   7   0  362.60    5.45
   1   7   0  499.81    6.13
  -1  -7   0  506.41    7.05
   1  -7   0  485.53    7.26
  -1   7  -1  510.47    7.14
   1   7   1  444.81    6.68
  -1   7  -1  403.16    6.03
   1   7   1  581.94    7.93
  -1  -7  -1  600.52    7.69
   1  -7   1  579.72    8.04
  -1   7  -2  971.19   12.02
   1   7   2  812.35   10.53
   1   7   2 1090.73   13.25
   1  -7   2  818.60    9.63
  -1  -7  -2  998.94   11.19
  -1  -7  -3  356.02    6.07
  -1   7  -3  507.03    8.08
   1   7   3  559.20    8.18
   1  -7   3  407.29    5.45
  -1  -7  -3  424.92    5.21
  -1  -7  -4   34.25    4.71
  -1   7  -4   47.32    6.63
   1  -7   4   40.30    5.11
   1  -7   4   43.92    2.51
  -1  -7  -4   30.77    4.55
  -1  -7  -5   35.27    6.14
  -1   7  -5   46.23    3.36
   1   7   5   41.93    3.19
   1  -7   5   37.65    6.47
   1  -7   5   50.47    5.30
  -1  -7  -5   26.74    3.60
  -1  -7  -6   13.09    2.05
  -1   7  -6   13.33    1.90
   1   7   6   14.63    2.35
   1  -7   6    9.64    2.02
   1  -7   6   14.69    2.98
  -1  -7  -6    9.46    1.65
  -1   7  -7  327.35    9.61
   1   7   7  319.90    9.19
   1  -7   7  255.89    6.67
   1  -7   7  320.53    9.14
  -1   7  -8    1.85    1.63
   1   7   8   -0.11    1.71
   1  -7   8    1.23    0.94
   1  -7   8    0.40    0.72
  -1  -7  -9    4.56    1.77
  -1   7  -9    4.24    1.38
   1   7   9    5.04    1.83
   1  -7   9    2.49    1.10
   1  -7   9    4.07    0.77
  -1   7 -10    1.69    0.93
   1   7  10    0.51    0.78
   1  -8 -10    3.25    1.85
   1   8 -10    4.39    1.56
  -1   8  10    3.72    2.11
  -1  -8  10    2.68    0.82
   1  -8  -9   45.47    8.08
   1   8  -9   50.98   11.06
  -1   8   9   57.98    4.48
  -1  -8   9   51.98    7.04
   1  -8  -8    3.88    1.20
   1   8  -8    3.62    1.64
  -1   8   8    4.13    1.42
  -1  -8   8    4.78    1.11
   1  -8  -8    2.19    1.48
   1  -8  -7  196.79    7.21
   1   8  -7  203.94    9.78
  -1   8   7  222.03    9.00
  -1  -8   7  206.53   10.18
   1  -8  -7  167.59    6.16
   1  -8  -6   36.96    4.98
   1   8  -6   43.71    6.70
  -1   8   6   40.67    8.00
  -1  -8   6   29.17    3.57
  -1  -8   6   40.18    8.52
   1  -8  -6   28.53    5.72
   1  -8  -5  212.56    5.29
   1   8  -5  251.31    9.85
  -1   8   5  259.22    8.18
  -1  -8   5  207.65    4.14
  -1  -8   5  239.00    9.94
   1  -8  -5  187.54    5.51
   1  -8  -4  257.95    5.00
  -1   8   4  294.67   13.03
  -1  -8   4  262.34    3.39
  -1  -8   4  330.01    8.17
   1  -8  -4  265.86    5.71
   1  -8  -3  109.58    3.14
   1   8  -3  152.07    4.26
  -1   8   3  143.43    8.04
  -1  -8   3  163.25    8.57
   1  -8  -3  125.38    3.48
   1  -8  -2   21.03    1.57
   1   8  -2   29.56    5.17
  -1   8   2   27.83    7.12
  -1  -8   2   32.68    2.20
   1  -8  -2   30.06    1.93
   1   8  -1  167.94    4.87
  -1   8   1  154.36    3.68
  -1   8   1  173.60    4.78
   1   8  -1  192.94    3.98
  -1  -8   1  199.06    5.37
   1  -8  -1  181.45    5.74
  -1   8   0  758.72    8.91
   1   8   0  677.41    9.07
  -1   8   0  684.58    9.31
   1   8   0  910.68   10.17
  -1  -8   0  937.32   11.67
   1  -8   0  871.49   11.89
  -1   8  -1  541.83    7.44
   1   8   1  468.71    7.19
   1   8   1  635.14    9.73
   1  -8   1  609.25    9.93
  -1   8  -2  351.31    5.69
   1   8   2  284.64    5.03
   1   8   2  380.28    6.91
   1  -8   2  302.71    4.44
  -1  -8  -2  352.17    4.99
  -1  -8  -3   15.72    2.47
  -1   8  -3   25.51    5.85
   1   8   3   30.13    6.45
   1  -8   3   21.15    3.34
   1  -8   3   29.39    6.89
  -1  -8  -3   18.98    2.87
  -1  -8  -4    1.34    0.54
  -1   8  -4    2.10    0.67
   1   8   4    1.46    1.58
   1  -8   4    1.74    0.98
   1  -8   4    2.48    0.66
  -1  -8  -4    1.38    0.33
  -1  -8  -5   52.21   10.34
  -1   8  -5   73.57    3.89
   1   8   5   72.85    4.01
   1  -8   5   57.26    2.58
   1  -8   5   74.65    3.72
  -1  -8  -5   46.64    3.29
  -1  -8  -6   69.88    4.02
  -1   8  -6   94.34    4.73
   1   8   6   89.58    4.34
   1  -8   6   74.55    3.07
   1  -8   6   97.76    6.36
  -1  -8  -6   59.82    2.70
  -1   8  -7   65.43    9.56
   1   8   7   66.10    8.25
   1  -8   7   42.27    9.85
   1  -8   7   67.55    9.84
  -1  -8  -8   -1.29    1.40
  -1   8  -8    2.21    1.35
   1   8   8    1.42    0.73
   1  -8   8    0.72    0.59
   1  -8   8   -0.20    1.14
  -1  -8  -9   -0.11    1.25
  -1   8  -9    2.62    1.88
   1   8   9    2.41    1.77
   1  -8   9    0.36    0.26
   1  -8   9    0.36    0.43
  -1  -8 -10   11.83    2.39
  -1   8 -10   11.12    2.19
   1   8  10   10.03    2.94
   1  -9 -10   12.29    2.47
   1   9 -10   21.19    3.33
  -1   9  10   16.39    4.07
  -1  -9  10   18.04    4.22
   1  -9  -9    4.38    1.53
   1   9  -9    4.10    2.40
  -1   9   9    6.23    2.80
  -1  -9   9    3.24    0.46
   1  -9  -8   29.85    4.56
   1   9  -8   29.89    4.05
  -1   9   8   34.39    7.02
  -1  -9   8   31.56    5.51
   1  -9  -8   18.55    3.68
   1  -9  -7    3.43    1.00
   1   9  -7    2.84    1.35
  -1   9   7    2.44    1.57
  -1  -9   7    4.26    1.36
   1  -9  -7    2.97    1.22
   1  -9  -6   56.22    4.24
   1   9  -6   60.10   10.52
  -1   9   6   66.14   11.52
  -1  -9   6   60.10    4.39
   1  -9  -6   41.71    2.96
   1  -9  -5  262.91    7.38
   1   9  -5  319.33   11.57
  -1   9   5  354.86   10.46
  -1  -9   5  348.15   14.44
   1  -9  -5  274.67    8.12
   1  -9  -4  498.99    6.66
   1   9  -4  638.77    9.97
  -1   9   4  688.52   10.30
  -1  -9   4  684.71   10.14
   1  -9  -4  551.83    8.18
   1  -9  -3   40.11    4.30
   1   9  -3   61.07    9.35
  -1   9   3   46.35    2.60
  -1  -9   3   55.85    2.89
   1  -9  -3   44.35    2.40
   1   9  -2  410.71    6.90
  -1   9   2  346.98    4.53
  -1   9   2  441.55    7.15
  -1  -9   2  473.43    7.63
   1  -9  -2  391.63    6.39
   1   9  -1   41.62    2.24
  -1   9   1   33.55    1.47
  -1   9   1   44.05    5.56
   1   9  -1   44.45    1.34
  -1  -9   1   45.92    3.38
   1  -9  -1   41.26    2.17
  -1   9   0 1296.99   14.28
   1   9   0 1215.03   15.77
  -1   9   0 1240.49   15.31
   1   9   0 1549.30   16.39
  -1  -9   0 1656.08   19.01
   1  -9   0 1550.85   17.97
  -1   9  -1   16.59    3.01
   1   9   1   10.42    2.41
  -1   9  -1   11.34    2.23
   1   9   1   15.28    3.10
   1  -9   1   15.15    7.80
  -1  -9  -1   17.36    3.98
  -1   9  -2    5.88    1.33
   1   9   2    5.68    1.16
   1   9   2    5.19    1.14
  -1  -9  -3   63.72    3.02
  -1   9  -3   93.52    3.96
   1   9   3  103.00    3.94
   1  -9   3   77.81    2.69
   1  -9   3  116.45    4.30
  -1  -9  -3   85.60    2.98
  -1  -9  -4   36.75    6.26
  -1   9  -4   56.05    9.05
   1   9   4   58.24    8.44
   1  -9   4   40.89    5.87
   1  -9   4   66.12    9.85
  -1  -9  -4   37.30    1.66
  -1  -9  -5   14.18    2.64
  -1   9  -5   20.35    3.01
   1   9   5   22.04    4.65
   1  -9   5   18.10    1.45
   1  -9   5   22.19    4.73
  -1  -9  -5   13.93    2.82
  -1   9  -6    3.56    1.56
   1   9   6    1.63    1.54
   1  -9   6    2.10    1.23
   1  -9   6    1.04    0.82
  -1  -9  -6    1.28    0.69
  -1  -9  -7    0.49    0.69
  -1   9  -7    1.74    1.35
   1   9   7   -0.79    1.65
   1  -9   7    1.34    0.71
   1  -9   7   -0.02    1.03
  -1  -9  -8   91.55    4.98
  -1   9  -8  110.03   18.60
   1   9   8  113.39   14.68
   1  -9   8   81.09    3.77
   1  -9   8  113.12    9.44
  -1  -9  -9    1.18    0.79
  -1   9  -9    2.13    1.28
   1   9   9    1.46    2.44
   1  -9   9   -0.02    0.94
  -1  -9 -10   13.47    2.52
  -1   9 -10   15.80    4.58
   1   9  10   16.58    3.21
   1  10 -10   11.94    4.70
  -1  10  10   20.85    3.38
  -1 -10  10   10.75    3.08
   1 -10  -9  136.40    6.47
   1  10  -9  158.83    9.35
  -1  10   9  168.57    7.39
  -1 -10   9  154.95   16.92
   1 -10  -8    7.11    1.49
   1  10  -8   10.35    2.50
  -1  10   8    5.05    2.04
  -1 -10   8    7.20    1.96
   1 -10  -8    5.01    1.05
   1 -10  -7   29.97    5.16
   1  10  -7   34.57    6.07
  -1  10   7   36.14    8.25
  -1 -10   7   34.96    7.40
   1 -10  -7   23.66    3.34
  -1  10   6   -1.53    1.71
  -1 -10   6    2.63    1.38
   1 -10  -6    0.33    1.46
   1 -10  -5   27.42    5.92
  -1  10   5   30.23   10.78
  -1 -10   5   42.60    3.12
   1 -10  -5   28.57    4.26
   1 -10  -4   80.34    3.79
  -1  10   4  104.97    4.05
  -1 -10   4  119.46    4.73
   1 -10  -4   91.52   11.13
   1 -10  -3  172.27    3.36
   1  10  -3  247.19    5.76
  -1  10   3  256.35    6.05
  -1 -10   3  269.88    6.81
   1 -10  -3  216.64    4.93
   1  10  -2   91.05    3.70
  -1  10   2   76.43    2.64
  -1  10   2   94.24    3.69
  -1 -10   2  104.80    4.49
   1 -10  -2   97.12    9.96
   1  10  -1  121.27    4.77
  -1  10   1  103.88    2.99
   1  10  -1  140.78    3.44
  -1 -10   1  158.20    4.94
   1 -10  -1  143.08    4.62
  -1  10   0   35.94    2.01
   1  10   0   37.83   15.09
   1 -10   0   58.28    6.21
  -1  10  -1  491.14    6.78
   1  10   1  416.39    6.50
  -1  10  -1  412.20    5.70
   1  10   1  553.70    7.16
   1 -10   1  566.84    8.26
  -1  10  -2   81.81    3.27
   1  10   2   73.20    3.04
  -1  10  -2   61.80    2.29
   1  10   2   91.07    3.88
   1 -10   2   95.78    3.81
  -1 -10  -2   85.22    3.43
  -1 -10  -3   19.42    3.97
  -1  10  -3   27.12    4.77
   1  10   3   30.52    6.12
   1 -10   3   21.01    3.01
   1 -10   3   36.15    7.30
  -1 -10  -3   22.60    1.47
  -1 -10  -4   14.32    2.63
  -1  10  -4   26.33    4.01
   1  10   4   24.44    5.10
   1 -10   4   17.65    3.37
   1 -10   4   29.10    5.33
  -1 -10  -4   15.76    2.28
  -1 -10  -5   15.97    2.94
  -1  10  -5   22.99    4.20
   1  10   5   22.31    2.43
   1 -10   5   14.67    1.33
   1 -10   5   22.79    5.21
  -1 -10  -5   14.41    1.25
  -1  10  -6    2.97    1.90
   1  10   6    3.15    1.60
   1 -10   6    1.36    0.33
   1 -10   6    1.93    0.96
  -1 -10  -6    1.31    0.65
  -1 -10  -7   45.27    9.86
  -1  10  -7   57.79   10.19
   1  10   7   58.46    3.88
   1 -10   7   37.03    6.70
   1 -10   7   57.30   11.26
  -1 -10  -8    3.07    1.48
  -1  10  -8    5.55    1.43
   1  10   8    2.98    1.38
   1 -10   8    2.51    0.92
   1 -10   8    3.52    1.26
  -1 -10  -9   69.30   13.64
  -1  10  -9   89.63   11.37
   1  10   9   86.37    5.54
   1 -10   9   80.96    9.21
  -1 -10 -10    2.87    1.45
  -1  10 -10    6.47    1.95
   1  10  10    4.73    2.47
   1 -11  -9    5.08    1.06
   1  11  -9    4.00    2.31
  -1  11   9    1.43    2.23
  -1 -11   9    4.11    1.02
   1 -11  -8   40.94    7.15
   1  11  -8   54.44   11.33
  -1  11   8   51.63   11.54
  -1 -11   8   50.48    5.24
   1 -11  -8   37.97    4.94
   1 -11  -7   14.76    1.97
   1  11  -7   13.08    2.33
  -1  11   7   13.84    5.22
  -1 -11   7   19.33    2.81
   1 -11  -7   11.58    1.66
   1 -11  -6   12.29    1.76
   1  11  -6   16.42    3.29
  -1  11   6   19.72    5.25
  -1 -11   6   17.27    3.53
   1 -11  -6   11.33    1.97
   1 -11  -5 1163.88   12.18
   1  11  -5 1508.41   17.99
  -1  11   5 1665.01   20.59
  -1 -11   5 1629.23   24.93
   1 -11  -5 1204.26   12.52
   1 -11  -4   -0.06    0.37
   1  11  -4    0.83    0.80
  -1  11   4    0.81    0.71
  -1 -11   4    0.40    0.67
   1 -11  -4   -0.05    0.52
   1 -11  -3    9.43    1.48
   1  11  -3   15.06    3.61
  -1  11   3   12.98    4.14
  -1 -11   3   15.89    3.92
   1 -11  -3   12.93    2.58
   1  11  -2  330.50    6.49
  -1  11   2  285.59    4.39
  -1  11   2  354.80    6.62
  -1 -11   2  413.90    8.14
   1 -11  -2  345.83    6.67
  -1  11   1  370.25    5.15
   1  11  -1  477.27    5.10
  -1 -11   1  530.96    8.59
   1 -11  -1  467.18    7.79
  -1  11   0 2414.06   20.42
  -1  11   0 2441.67   21.02
   1  11   0 2920.44   22.13
  -1 -11   0 3194.07   27.93
  -1  11  -1  457.46    6.78
   1  11   1  364.01   12.66
  -1  11  -1  404.86    5.91
   1  11   1  498.96    9.05
   1 -11   1  524.06    8.70
  -1  11  -2   44.46    7.96
   1  11   2   38.68    6.09
  -1  11  -2   34.15    2.95
   1  11   2   44.37    2.49
   1 -11   2   53.10    3.51
  -1 -11  -2   44.11    2.04
  -1 -11  -3   76.37    3.40
  -1  11  -3  110.22    4.04
   1  11   3  119.32    3.94
   1 -11   3   98.61    2.75
   1 -11   3  140.22    4.48
  -1 -11  -3  101.89    3.43
  -1 -11  -4    5.12    1.47
  -1  11  -4    9.55    1.74
   1  11   4    8.82    2.45
   1 -11   4    5.26    1.16
   1 -11   4    8.95    2.23
  -1 -11  -4    4.54    0.92
  -1 -11  -5   25.90    5.37
  -1  11  -5   41.68    5.55
   1  11   5   31.52    3.84
   1 -11   5   25.56    4.64
  -1 -11  -5   26.52    4.20
  -1 -11  -6  103.27    6.92
  -1  11  -6  132.65    5.94
   1  11   6  134.72    5.86
   1 -11   6   95.75    5.61
   1 -11   6  139.96    8.68
  -1 -11  -6   84.28    5.13
  -1 -11  -7   10.02    1.89
  -1  11  -7   13.61    3.11
   1  11   7   15.18    4.04
   1 -11   7    6.85    1.17
   1 -11   7   13.34    3.49
  -1 -11  -8   73.37    4.47
  -1  11  -8   89.84   16.95
   1  11   8   86.65    9.65
   1 -11   8   92.17    4.96
  -1 -11  -9   16.75    2.55
  -1  11  -9   16.52    3.25
   1  11   9   19.16    5.31
   1 -11   9   13.59    2.94
   1  12  -9   42.93   10.21
  -1  12   9   52.26    5.16
  -1 -12   9   49.95    7.67
   1 -12  -8   11.32    2.12
   1  12  -8   18.67    3.81
  -1  12   8   18.60    4.04
  -1 -12   8   21.75    3.67
   1 -12  -8   10.85    1.68
   1 -12  -7  384.85   11.28
   1  12  -7  457.31   16.08
  -1  12   7  507.44   16.10
  -1 -12   7  490.91   16.26
   1 -12  -7  343.38   10.08
   1 -12  -6   22.22    2.65
   1  12  -6   31.20    6.11
  -1  12   6   29.22    6.31
  -1 -12   6   33.14    6.40
   1 -12  -6   22.62    4.75
   1 -12  -5  546.61    8.79
   1  12  -5  720.35   11.89
  -1  12   5  773.49   18.38
  -1 -12   5  791.90   19.85
   1 -12  -5  572.45    9.13
   1 -12  -4    8.91    1.52
   1  12  -4   13.03    3.05
  -1  12   4   14.83    4.20
  -1 -12   4   16.43    2.88
   1 -12  -4   12.78    1.62
   1 -12  -3   -0.16    0.58
   1  12  -3   -0.63    1.33
  -1  12   3   -0.12    1.42
  -1 -12   3    0.58    1.36
   1 -12  -3    1.19    0.79
   1  12  -2  273.45    6.17
  -1  12   2  225.04    4.11
  -1  12   2  290.82    7.40
  -1 -12   2  329.37    7.02
   1 -12  -2  270.55    6.00
   1  12  -1   53.80    2.62
  -1  12   1   38.59    2.30
  -1  12   1   63.80    4.23
   1  12  -1   52.39    1.48
  -1 -12   1   77.47    8.82
   1 -12  -1   54.84    2.64
  -1  12   0    5.87    1.14
  -1  12   0    3.50    1.35
   1  12   0    5.71    2.32
  -1  12  -1 1006.04   12.22
   1  12   1  887.55   10.62
  -1  12  -1  917.35    9.88
   1  12   1 1161.60   11.56
  -1  12  -2   21.44    4.13
   1  12   2   17.11    1.54
  -1  12  -2   17.04    2.87
   1  12   2   25.68    5.10
   1 -12   2   30.20    5.23
  -1 -12  -2   20.88    4.57
  -1 -12  -3  270.14   15.54
  -1  12  -3  333.88    7.93
  -1  12  -3  244.77    5.33
   1  12   3  369.89    8.47
   1 -12   3  395.28   11.57
  -1 -12  -3  324.69    6.89
  -1 -12  -4   31.25    6.23
  -1  12  -4   48.61    9.96
   1  12   4   55.25   11.84
   1 -12   4   36.41    6.02
   1 -12   4   52.54    3.05
  -1 -12  -4   35.12    6.60
  -1 -12  -5  394.54   19.24
  -1  12  -5  562.19   17.60
   1  12   5  616.54   18.90
   1 -12   5  461.04   13.04
  -1 -12  -5  431.28   12.47
  -1 -12  -6  185.11    7.20
  -1  12  -6  252.86   10.18
   1  12   6  275.97   10.46
   1 -12   6  191.57    6.21
   1 -12   6  281.03    9.91
  -1 -12  -6  190.38    6.28
  -1 -12  -7    6.57    1.65
  -1  12  -7   14.74    2.45
   1  12   7   10.91    2.13
   1 -12   7   12.96    2.50
  -1 -12  -8    3.20    1.51
  -1  12  -8    2.10    1.76
   1  12   8    0.54    0.71
   1 -12   8   -0.08    1.16
  -1 -12  -9   14.62    3.02
  -1  12  -9   12.55    2.90
   1  12   9   15.06    4.30
   1 -12   9    9.29    2.64
   1  13  -9    1.51    1.20
  -1  13   9   -0.25    2.03
  -1 -13   9    1.91    0.61
   1  13  -8    3.19    1.31
  -1  13   8   -0.53    2.03
  -1 -13   8    6.60    1.57
   1 -13  -8    0.86    0.88
   1 -13  -7  162.16    5.22
   1  13  -7  166.15   26.33
  -1  13   7  225.93   17.08
  -1 -13   7  193.92   14.49
   1 -13  -7  110.26   18.24
   1 -13  -6  104.41   12.67
   1  13  -6  146.50    8.27
  -1  13   6  151.12    6.68
  -1 -13   6  165.71    8.94
   1 -13  -6  115.39    5.09
   1 -13  -5    7.69    1.13
   1  13  -5   11.54    2.28
  -1  13   5    5.48    7.87
  -1 -13   5   14.56    2.68
   1 -13  -5    7.14    2.04
   1 -13  -4   91.85    2.95
   1  13  -4  118.74    4.83
  -1  13   4  121.80    4.79
  -1 -13   4  146.18    5.67
   1 -13  -4  107.86    4.80
   1 -13  -3  224.96    5.18
   1  13  -3  320.35    8.24
  -1  13   3  357.09    8.57
  -1 -13   3  381.77    9.03
   1 -13  -3  288.39    7.50
   1  13  -2   45.66    3.24
  -1  13   2   35.85    4.95
  -1  13   2   48.23    3.98
  -1 -13   2   54.00    3.72
   1 -13  -2   50.45    2.93
   1  13  -1   32.76    6.73
  -1  13   1   29.10    4.92
  -1  13   1   33.22    7.30
   1  13  -1   30.18    1.88
  -1 -13   1   39.48    2.62
   1 -13  -1   38.53    7.67
  -1  13   0   10.57    1.15
   1  13   0   10.04    2.14
  -1  13   0   11.07    3.05
   1  13   0   11.39    3.09
  -1 -13   0   13.40    1.47
   1 -13   0   13.10    3.88
  -1  13  -1    0.78    0.62
   1  13   1   -1.86    5.46
  -1  13  -1    0.97    0.60
   1  13   1   -3.05    1.06
  -1 -13  -1    2.27    2.18
   1 -13   1    2.12    1.70
  -1  13  -2   -0.50    1.04
   1  13   2   -0.03    0.49
  -1  13  -2   -0.02    0.40
   1  13   2   -1.27    0.87
   1 -13   2    1.29    1.02
  -1 -13  -2    0.52    0.67
  -1  13  -3    1.62    1.47
  -1  13  -3    3.16    0.71
   1  13   3    1.29    0.73
   1 -13   3    1.51    1.20
  -1 -13  -3    2.28    1.41
  -1 -13  -4    5.87    1.58
  -1  13  -4    7.88    2.00
   1  13   4    6.30    2.23
   1 -13   4    8.46    1.52
  -1 -13  -4    5.22    1.21
  -1 -13  -5  118.37    5.22
  -1  13  -5  175.04    7.49
   1  13   5  178.55    8.44
   1 -13   5  138.66    5.01
   1 -13   5  206.13   10.51
  -1 -13  -5  135.19    5.25
  -1 -13  -6   43.15    4.22
  -1  13  -6   52.43    8.34
   1  13   6   52.96    3.81
   1 -13   6   61.99   12.75
  -1 -13  -6   39.47    2.36
  -1 -13  -7   37.18    4.87
  -1  13  -7   48.62   10.89
   1  13   7   55.50    4.21
   1 -13   7   53.25    4.32
  -1 -13  -8   42.19    9.35
  -1  13  -8   59.93    9.93
   1  13   8   70.85    8.23
   1 -13   8   65.30    7.48
  -1 -13  -9    2.22    1.48
  -1  13  -9    1.78    1.25
   1  13   9    1.99    1.37
   1 -13   9    2.61    1.58
   1  14  -9    2.00    1.44
  -1  14   9   10.23    3.51
  -1 -14   9    3.92    1.49
   1  14  -8   16.40    3.77
  -1  14   8   19.37    6.75
  -1 -14   8   17.52    3.56
   1 -14  -8    7.45    1.81
   1 -14  -7   80.28    9.45
   1  14  -7  103.99   16.82
  -1  14   7  119.27    5.85
  -1 -14   7  121.54   14.80
   1 -14  -7   69.83   12.72
   1 -14  -6  120.35    6.64
   1  14  -6  156.44    8.63
  -1  14   6  162.79    6.93
  -1 -14   6  177.41    8.20
   1 -14  -6  126.02    5.35
   1 -14  -5  130.17    4.48
   1  14  -5  162.92    6.80
  -1  14   5  176.34    6.48
  -1 -14   5  192.89   18.08
   1 -14  -5  131.44    5.02
   1 -14  -4  484.28    7.66
   1  14  -4  676.04   11.31
  -1  14   4  761.00   12.06
  -1 -14   4  788.65   14.93
   1 -14  -4  595.45    9.48
   1 -14  -3    8.38    1.47
   1  14  -3   11.13    2.04
  -1  14   3   14.94    4.55
  -1 -14   3   15.65    3.85
   1 -14  -3   12.45    1.70
   1  14  -2    1.24    1.14
  -1  14   2   -0.09    0.43
  -1  14   2    1.04    0.84
  -1 -14   2    1.85    0.70
   1 -14  -2   -0.87    1.14
   1  14  -1   49.81    2.90
  -1  14   1   43.40    3.44
  -1  14   1   55.12    9.08
   1  14  -1   60.39    1.94
  -1 -14   1   63.41    3.40
   1 -14  -1   55.86    2.99
  -1  14   0   98.40    3.40
   1  14   0  100.19    3.95
  -1  14   0  106.01    3.54
   1  14   0  131.31    7.75
  -1 -14   0  133.27    8.16
   1 -14   0  124.04    4.75
  -1  14  -1   34.46    6.05
   1  14   1   34.82    7.86
  -1  14  -1   34.98    6.10
   1  14   1   40.93    7.32
  -1 -14  -1   51.62    6.10
   1 -14   1   44.83    3.25
  -1  14  -2   13.53    3.13
   1  14   2   12.93    2.67
  -1  14  -2   11.90    1.90
   1  14   2   17.23    3.74
   1 -14   2   16.20    1.94
  -1 -14  -2   13.68    2.93
  -1  14  -3    3.90    1.08
   1  14   3    3.00    1.01
  -1  14  -3    1.64    0.48
   1  14   3    4.37    1.18
   1 -14   3    5.70    1.42
  -1 -14  -3    2.62    0.82
  -1 -14  -4  248.02    6.28
  -1  14  -4  336.59    7.89
   1  14   4  389.81    8.59
   1 -14   4  415.82   13.07
  -1 -14  -4  294.49    8.28
  -1 -14  -5    0.57    0.62
  -1  14  -5    0.38    1.31
   1  14   5    0.48    1.06
   1 -14   5    1.97    1.49
  -1 -14  -5    1.36    0.86
  -1 -14  -6   59.51   10.55
  -1  14  -6   85.64   14.41
   1  14   6  101.29    5.39
   1 -14   6  102.26    5.22
  -1 -14  -6   49.50   10.72
  -1 -14  -7   20.06    2.62
  -1  14  -7   26.83    5.53
   1  14   7   31.81    3.27
   1 -14   7   28.92    2.73
  -1  14  -8   -0.01    1.04
   1  14   8   -0.34    0.80
   1 -14   8    0.32    1.06
  -1 -14  -9    6.90    2.15
  -1  14  -9   12.83    3.13
   1  14   9   10.71    2.38
   1 -14   9    7.42    2.57
   1  15  -9    3.29    1.41
  -1  15   9    1.54    1.01
  -1 -15   9    1.63    0.76
   1  15  -8   16.43    4.53
  -1  15   8   19.40    4.91
  -1 -15   8   20.33    3.69
   1 -15  -7   54.45    4.06
   1  15  -7   71.19   10.29
  -1  15   7   90.76   11.43
  -1 -15   7   91.43   11.18
   1 -15  -7   47.91    9.59
   1 -15  -6    2.16    0.46
   1  15  -6    5.32    1.61
  -1  15   6    3.23    2.04
  -1 -15   6    5.67    1.29
   1 -15  -6    4.55    0.99
   1 -15  -5   58.68    5.75
   1  15  -5   82.06    4.83
  -1  15   5   88.62    6.43
  -1 -15   5  100.62    5.21
   1 -15  -5   69.55   10.87
   1 -15  -4   39.41    8.00
   1  15  -4   60.56   10.35
  -1  15   4   56.83    3.70
  -1 -15   4   70.81    5.48
   1 -15  -4   48.66   10.68
   1 -15  -3  417.52    6.28
   1  15  -3  597.52   10.49
  -1  15   3  675.41   12.31
  -1 -15   3  716.08   15.14
   1 -15  -3  562.89   10.06
   1  15  -2    3.68    1.39
  -1  15   2    2.32    0.78
  -1  15   2    6.16    1.34
  -1 -15   2    5.89    2.07
   1 -15  -2    8.70    1.91
   1  15  -1   -0.94    1.64
  -1  15   1    0.18    0.93
  -1  15   1    1.51    0.88
   1  15  -1    0.42    0.88
  -1 -15   1    2.50    1.25
   1 -15  -1    0.98    2.40
  -1  15   0   17.68    3.52
   1  15   0   15.70    1.87
  -1  15   0   17.22    3.64
   1  15   0   19.07    3.39
  -1 -15   0   22.64    7.00
   1 -15   0   23.44    5.36
  -1  15  -1   38.06    7.03
   1  15   1   31.86    6.44
  -1  15  -1   36.69    5.40
   1  15   1   38.70    2.13
   1 -15   1   47.28    3.19
  -1 -15  -1   46.11    8.19
  -1  15  -2   89.39    4.64
   1  15   2   66.37    3.60
  -1  15  -2   79.83    3.37
   1  15   2   96.04    4.01
   1 -15   2  104.29    5.24
  -1 -15  -2   88.96    3.93
  -1  15  -3    6.55    1.27
   1  15   3    5.63    1.04
  -1  15  -3    4.07    1.26
   1  15   3    7.19    1.74
   1 -15   3    9.92    2.61
  -1 -15  -3    5.04    1.05
  -1 -15  -4   -0.07    1.39
  -1  15  -4    2.90    1.67
  -1  15  -4    0.54    0.41
   1  15   4    1.35    1.29
   1 -15   4    4.75    1.39
  -1 -15  -4    1.45    0.95
  -1 -15  -5  221.39    7.71
  -1  15  -5  312.67   18.74
   1  15   5  343.18   12.28
   1 -15   5  392.63   28.69
  -1 -15  -5  252.91    7.90
  -1 -15  -6   13.72    2.55
  -1  15  -6   13.58    3.14
   1  15   6   16.39    3.59
   1 -15   6   18.88    4.41
  -1 -15  -6    8.80    2.09
  -1 -15  -7    2.29    0.67
  -1  15  -7    3.95    1.06
   1  15   7    6.22    2.67
   1 -15   7    3.72    1.47
  -1 -15  -8    5.17    1.30
  -1  15  -8    6.10    2.06
   1  15   8    6.14    2.30
   1 -15   8    5.72    1.78
  -1 -15  -9    1.40    0.48
  -1  15  -9    8.21    6.60
   1  15   9    0.27    1.11
   1 -15   9    1.97    1.82
   1  16  -8  115.84   18.73
  -1  16   8  134.49   15.70
  -1 -16   8  138.37    6.69
   1  16  -7   50.86    8.91
  -1  16   7   64.05   15.54
  -1 -16   7   54.92   12.64
   1 -16  -7   36.45    5.41
   1 -16  -6   13.45    2.34
   1  16  -6   21.01    3.93
  -1  16   6   20.37    4.77
  -1 -16   6   21.60    5.23
   1 -16  -6   15.90    3.11
   1 -16  -5    2.95    0.67
   1  16  -5    2.90    1.02
  -1  16   5    5.92    1.46
  -1 -16   5    7.12    2.28
   1 -16  -5    2.70    1.09
   1 -16  -4  194.84    5.13
   1  16  -4  273.99    8.31
  -1  16   4  301.64    8.60
  -1 -16   4  339.82   13.97
   1 -16  -4  244.47    7.11
   1 -16  -3   46.48    7.97
   1  16  -3   76.74    7.86
  -1  16   3   82.25   14.68
  -1 -16   3   89.12    4.68
   1 -16  -3   67.93   13.38
   1  16  -2  380.05    8.13
  -1  16   2  319.70    6.06
  -1  16   2  439.53    9.39
  -1 -16   2  510.80   10.19
   1 -16  -2  399.97    7.99
  -1  16   1  313.73    8.61
  -1  16   1  355.37   11.23
   1  16  -1  371.40    9.08
  -1 -16   1  451.10   13.05
   1 -16  -1  363.28   10.70
  -1  16   0   43.03    7.12
   1  16   0   42.82    2.87
  -1  16   0   50.64    3.22
   1  16   0   53.30    3.12
  -1 -16   0   62.92    8.10
   1 -16   0   51.89    3.24
  -1  16  -1  177.83    6.09
   1  16   1  167.38    6.15
  -1  16  -1  184.74    5.73
   1  16   1  231.61   14.17
  -1 -16  -1  226.56    7.49
   1 -16   1  223.21    7.97
  -1  16  -2  387.44    8.23
   1  16   2  294.76    8.41
   1  16   2  416.35    8.04
   1 -16   2  456.16    9.08
  -1 -16  -2  405.72    7.81
  -1  16  -3   12.22    2.70
   1  16   3    8.57    1.60
  -1  16  -3    8.11    1.46
   1  16   3   14.94    3.06
   1 -16   3   19.79    5.21
  -1 -16  -3   11.59    2.00
  -1 -16  -4  270.40    7.54
  -1  16  -4  376.82   10.20
   1  16   4  444.94   11.52
   1 -16   4  456.16   15.10
  -1 -16  -4  326.84    9.08
  -1 -16  -5    0.43    0.75
  -1  16  -5    2.38    1.34
   1  16   5    0.00    1.88
   1 -16   5   -1.00    2.06
  -1 -16  -5   -0.35    0.94
  -1 -16  -6    4.59    1.11
  -1  16  -6    8.74    2.41
   1  16   6    2.56    1.52
   1 -16   6    6.74    1.48
  -1 -16  -6    2.85    0.72
  -1 -16  -7   21.91    4.09
  -1  16  -7   31.95    6.38
   1  16   7   35.95    3.66
   1 -16   7   33.75    9.29
  -1 -16  -8   14.36    2.82
  -1  16  -8   16.55    4.73
   1 -16   8   22.47    2.64
   1  17  -8    2.17    1.77
  -1  17   8    1.85    0.96
  -1 -17   8    2.90    1.36
   1  17  -7   40.17    9.74
  -1  17   7   46.21    9.28
  -1 -17   7   47.97    9.73
   1 -17  -7   26.51    6.09
   1  17  -6  189.78    7.64
  -1  17   6  223.53    9.46
  -1 -17   6  248.19    9.08
   1 -17  -6  147.71    5.37
   1 -17  -5   12.08    1.77
   1  17  -5   17.96    2.96
  -1  17   5   21.26    4.71
  -1 -17   5   21.56    3.97
   1 -17  -5   15.35    3.16
   1 -17  -4  121.64    4.48
   1  17  -4  178.74   14.33
  -1  17   4  184.35    8.18
  -1 -17   4  213.43    8.59
   1 -17  -4  150.75    6.16
   1  17  -3    1.35    1.24
  -1  17   3    3.63    1.13
  -1 -17   3    3.18    0.77
   1 -17  -3    0.55    1.41
   1  17  -2  188.43    7.70
  -1  17   2  137.50    5.20
  -1 -17   2  227.02    9.38
   1 -17  -2  177.52    7.31
   1  17  -1  393.12   10.92
  -1  17   1  458.70    8.28
   1  17  -1  450.02    6.13
  -1 -17   1  550.92   21.47
   1 -17  -1  453.54    8.80
  -1  17   0  145.07    4.26
   1  17   0  140.59    4.73
  -1  17   0  157.34    9.30
   1  17   0  174.18    3.97
  -1 -17   0  194.24    6.54
   1 -17   0  176.98   10.50
  -1  17  -1    6.35    1.21
   1  17   1    6.12    2.02
  -1  17  -1    5.24    1.32
   1  17   1    8.01    2.45
   1 -17   1    7.55    1.88
  -1 -17  -1    8.44    2.38
  -1  17  -2   83.90    4.12
   1  17   2   68.79    3.28
  -1  17  -2   82.76    6.35
   1  17   2  103.58   13.80
  -1 -17  -2   89.14    5.50
  -1  17  -3  153.86    5.66
   1  17   3  134.25    4.90
  -1  17  -3  136.53    4.27
   1  17   3  186.46    6.19
   1 -17   3  206.01    7.35
  -1 -17  -3  157.47    5.26
  -1 -17  -4    1.35    0.84
   1  17   4   -1.33    1.87
   1 -17   4    0.80    1.83
  -1 -17  -4   -0.47    0.72
  -1 -17  -5   35.31    7.80
  -1  17  -5   50.48    6.85
   1  17   5   58.80   11.24
   1 -17   5   60.65    8.58
  -1 -17  -5   31.09    7.45
  -1 -17  -6    4.45    1.04
  -1  17  -6    8.68    2.90
   1  17   6   10.78    2.27
   1 -17   6   11.00    3.72
  -1 -17  -6    4.52    1.24
  -1 -17  -7   26.29    4.84
  -1  17  -7   37.21   10.62
   1  17   7   43.23    3.88
   1 -17   7   49.69   10.66
  -1 -17  -8    9.07    2.41
  -1  17  -8   12.50    3.13
   1  17   8   13.00    2.64
   1 -17   8   13.28    2.75
   1  18  -8   12.57    4.72
  -1  18   8   12.64    3.54
  -1 -18   8   17.44    3.32
   1  18  -7   81.66   17.71
  -1  18   7   95.58   10.50
  -1 -18   7   93.26   14.42
   1 -18  -7   47.38   11.38
   1  18  -6   80.14    5.29
  -1  18   6   91.16   14.26
  -1 -18   6   90.65   17.00
   1 -18  -6   55.18    9.12
   1 -18  -5    0.32    0.29
   1  18  -5    2.81    2.06
  -1  18   5   -0.12    1.90
  -1 -18   5    0.43    1.53
   1 -18  -5   -0.61    1.20
   1 -18  -4    5.52    1.33
   1  18  -4    7.73    2.28
  -1  18   4    7.97    1.74
  -1 -18   4   11.67    2.96
   1 -18  -4    8.03    1.59
   1  18  -3    7.34    1.73
  -1  18   3    4.70    1.32
  -1 -18   3    6.12    1.30
   1 -18  -3    5.33    1.86
   1  18  -2    2.07    1.67
  -1  18   2    1.80    0.64
  -1  18   2    2.82    1.22
  -1 -18   2    3.25    1.20
   1 -18  -2   -0.81    1.85
   1  18  -1  123.30    4.93
  -1  18   1  149.65   17.61
   1  18  -1  126.70    9.17
  -1 -18   1  177.75    9.19
   1 -18  -1  128.31    4.94
  -1  18   0   42.23    3.58
   1  18   0   43.99    5.09
  -1  18   0   48.11    2.65
   1  18   0   47.25    4.11
  -1 -18   0   65.44    4.79
   1 -18   0   52.47   12.00
  -1  18  -1   56.71   10.81
   1  18   1   48.68    2.93
  -1  18  -1   55.57    3.84
   1  18   1   64.94    3.30
   1 -18   1   65.54    4.04
  -1 -18  -1   70.31    4.14
  -1  18  -2   50.41    8.85
   1  18   2   43.30    6.95
  -1  18  -2   48.83    5.81
   1  18   2   55.94    5.14
   1 -18   2   74.15    5.03
  -1 -18  -2   52.85    4.46
  -1  18  -3   19.80    4.83
   1  18   3   16.42    3.17
  -1  18  -3   15.86    2.00
   1  18   3   20.86    4.54
   1 -18   3   26.71    5.80
  -1 -18  -3   14.47    1.65
  -1 -18  -4    4.25    0.97
  -1  18  -4    5.05    1.51
   1  18   4    7.50    2.02
   1 -18   4    9.33    2.41
  -1 -18  -4    5.40    1.46
  -1 -18  -5   13.14    1.73
  -1  18  -5   18.81    3.84
   1  18   5   19.48    6.73
   1 -18   5   19.44    5.06
  -1 -18  -5    9.65    2.30
  -1 -18  -6   15.27    3.67
  -1  18  -6   23.21    5.78
   1  18   6   27.30    6.76
   1 -18   6   32.23    7.58
  -1 -18  -7   31.17    4.69
  -1  18  -7   39.52    9.68
   1  18   7   44.90    4.17
   1 -18   7   42.60   10.08
  -1 -18  -8    4.47    1.06
  -1  18  -8    1.25    1.39
   1  18   8    6.16    2.58
   1 -18   8    5.78    1.82
   1  19  -7   94.94    6.12
  -1  19   7  109.71   23.16
  -1 -19   7  102.37   10.42
   1 -19  -7   75.22    4.58
   1  19  -6    1.17    1.12
  -1  19   6    1.12    0.88
  -1 -19   6    0.11    0.98
   1 -19  -6   -0.27    1.23
   1  19  -5   40.52    6.83
  -1  19   5   43.17    4.91
  -1 -19   5   49.57   11.29
   1 -19  -5   30.20    6.52
   1 -19  -4    1.54    0.55
   1  19  -4    1.15    1.84
  -1  19   4    3.24    1.65
  -1 -19   4    2.57    2.06
   1 -19  -4    1.60    0.84
   1  19  -3   34.04    3.34
  -1  19   3   45.79    7.77
  -1 -19   3   52.82   10.70
   1 -19  -3   37.12    8.30
   1  19  -2    8.44    1.79
  -1  19   2    5.55    1.34
  -1  19   2   12.00    2.08
  -1 -19   2   12.10    3.77
   1 -19  -2    9.26    2.82
   1  19  -1   17.62    2.30
  -1  19   1   13.55    1.67
  -1  19   1   17.57    2.27
  -1 -19   1   24.96    4.74
   1 -19  -1   20.92    4.96
   1  19   0   11.43    2.08
  -1  19   0    8.68    2.45
  -1  19   0   10.40    2.26
   1  19   0    8.50    2.09
  -1 -19   0   12.62    3.25
   1 -19   0   11.23    2.19
  -1  19  -1   70.18    3.51
   1  19   1   65.34    7.89
  -1  19  -1   63.30   11.64
   1  19   1   79.76   12.45
  -1 -19  -1   83.34    4.67
   1 -19   1   85.55    4.93
  -1  19  -2  130.74   19.60
   1  19   2  114.56    5.77
  -1  19  -2  125.07    7.32
   1  19   2  154.79    6.52
   1 -19   2  169.56    7.37
  -1 -19  -2  156.93    6.47
  -1  19  -3   27.53    4.43
   1  19   3   22.30    3.53
   1  19   3   33.41    2.76
   1 -19   3   36.10    8.85
  -1 -19  -3   25.96    2.51
  -1 -19  -4    1.04    0.79
  -1  19  -4    0.54    1.37
   1  19   4    3.34    1.13
   1 -19   4    0.81    1.85
  -1 -19  -4   -0.20    1.17
  -1 -19  -5    5.03    0.97
  -1  19  -5    7.45    2.19
   1  19   5    5.41    1.58
   1 -19   5    9.17    3.35
  -1 -19  -5    6.36    1.32
  -1 -19  -6    2.07    0.98
  -1  19  -6    6.84    1.71
   1  19   6    3.60    2.64
   1 -19   6    1.87    1.63
  -1 -19  -7    2.24    0.99
  -1  19  -7    4.44    2.12
   1  19   7    1.92    1.95
   1 -19   7    2.28    0.84
   1  20  -7    2.31    2.16
  -1  20   7    3.14    1.72
  -1 -20   7    8.07    2.13
   1 -20  -7    2.87    1.30
   1  20  -6    0.67    0.73
  -1  20   6    0.47    2.35
  -1 -20   6    0.17    0.59
   1 -20  -6    0.62    0.51
   1  20  -5    2.22    1.47
  -1  20   5    2.52    1.06
  -1 -20   5    2.93    1.91
   1 -20  -5    1.34    1.40
   1 -20  -4   33.95    6.82
   1  20  -4   57.67   10.19
  -1  20   4   75.51   12.62
  -1 -20   4   81.64   13.32
   1 -20  -4   56.78   10.22
   1  20  -3    2.56    1.65
  -1  20   3    3.29    1.67
  -1 -20   3    2.76    1.59
   1 -20  -3    1.44    0.86
   1  20  -2  182.85    7.37
  -1  20   2  147.20    7.69
  -1  20   2  205.51   11.55
  -1 -20   2  254.01    9.34
   1 -20  -2  186.13    8.29
   1  20  -1    0.77    1.69
  -1  20   1    0.68    0.75
  -1  20   1    1.04    0.81
  -1 -20   1    1.95    1.18
   1 -20  -1    1.42    1.75
   1  20   0    8.46    1.77
  -1  20   0    9.49    1.41
  -1  20   0    9.93    2.58
   1  20   0    9.98    2.00
  -1 -20   0   11.84    2.60
   1 -20   0   13.51    3.30
  -1  20  -1   43.22    4.93
   1  20   1   45.94    8.54
  -1  20  -1   44.83    2.53
   1  20   1   47.87    5.23
  -1 -20  -1   56.89   11.80
   1 -20   1   57.80   12.88
  -1  20  -2   17.96    4.31
   1  20   2   15.80    4.21
  -1  20  -2   17.05    3.91
   1  20   2   22.90    4.38
   1 -20   2   28.81    6.87
  -1 -20  -2   20.82    4.39
  -1  20  -3    9.09    1.84
   1  20   3    5.10    1.52
   1  20   3    9.71    2.09
   1 -20   3   11.31    3.63
  -1 -20  -3    7.28    1.59
  -1 -20  -4    1.38    0.53
  -1  20  -4    0.25    1.44
   1  20   4    0.61    0.89
   1 -20   4    0.29    1.45
  -1 -20  -4    1.53    1.30
  -1 -20  -5    7.25    1.22
  -1  20  -5    7.14    1.50
   1  20   5    7.75    2.17
   1 -20   5   10.01    4.36
  -1 -20  -5    4.54    1.32
  -1 -20  -6    0.16    0.61
  -1  20  -6    0.61    0.91
   1  20   6    1.13    1.00
   1 -20   6    0.29    1.06
  -1 -20  -7   -0.08    1.05
  -1  20  -7    0.51    1.09
   1  20   7    3.87    2.72
   1 -20   7    0.59    1.10
   1  21  -7   47.10    4.76
  -1  21   7   53.35   12.23
  -1 -21   7   55.47   14.80
   1  21  -6    1.11    1.78
  -1  21   6    3.02    1.03
  -1 -21   6    1.09    1.37
   1 -21  -6    1.04    1.42
   1  21  -5    0.81    0.95
  -1  21   5    0.75    0.78
  -1 -21   5    1.56    1.12
   1 -21  -5    1.20    1.42
   1  21  -4   15.47    2.66
  -1  21   4   17.02    3.99
  -1 -21   4   18.00    3.19
   1  21  -3   24.81    5.99
  -1  21   3   30.98    6.76
  -1 -21   3   37.81    3.57
   1 -21  -3   25.14    2.87
   1  21  -2   13.74    2.45
  -1  21   2    7.54    2.04
  -1  21   2   14.75    2.87
  -1 -21   2   18.18    4.25
   1 -21  -2   13.96    2.83
   1  21  -1   23.32    6.27
  -1  21   1   22.01    3.53
  -1  21   1   30.11    5.92
  -1 -21   1   36.76    8.45
   1 -21  -1   30.22    9.50
  -1  21   0  150.14    5.82
   1  21   0  140.76    9.47
  -1  21   0  174.54    6.35
   1  21   0  185.77    6.19
  -1 -21   0  213.96   20.75
   1 -21   0  196.96    8.14
  -1  21  -1    6.02    1.02
   1  21   1    5.41    1.09
  -1  21  -1    5.51    1.49
   1  21   1    6.44    1.33
  -1 -21  -1    7.77    2.04
   1 -21   1    9.62    2.45
  -1  21  -2   22.03    2.30
   1  21   2   19.28    4.28
   1  21   2   26.93    2.15
   1 -21   2   33.89    6.57
  -1 -21  -2   24.10    4.79
  -1  21  -3    0.88    1.11
   1  21   3   -0.90    1.13
   1  21   3   -0.33    1.26
   1 -21   3    1.00    1.09
  -1 -21  -3   -0.23    1.24
  -1 -21  -4    7.85    1.86
  -1  21  -4    9.56    2.67
   1  21   4    9.09    2.42
   1 -21   4   14.07    3.19
  -1 -21  -4    9.03    2.39
  -1 -21  -5    6.97    1.73
  -1  21  -5   10.99    2.46
   1  21   5   11.11    2.30
   1 -21   5   13.25    2.77
  -1 -21  -5    7.51    1.96
  -1 -21  -6   -0.35    0.94
  -1  21  -6    0.68    1.50
   1  21   6    1.53    1.73
   1 -21   6    1.80    1.61
  -1  21  -7   40.76    4.73
   1  21   7   43.81   11.75
   1  22  -6   56.58   12.35
  -1  22   6   66.40   17.97
  -1 -22   6   79.00    5.52
   1 -22  -6   42.01    8.75
   1  22  -5   13.00    4.26
  -1  22   5   18.50    4.71
  -1 -22   5   16.20    5.51
   1 -22  -5   11.25    1.86
   1  22  -4  147.25   25.35
  -1  22   4  226.65    8.44
  -1 -22   4  231.30    8.97
   1 -22  -4  170.96    7.21
   1  22  -3   39.58    4.00
  -1  22   3   39.24   10.78
  -1 -22   3   52.34   11.84
   1 -22  -3   38.63    3.38
   1  22  -2   40.25    9.25
  -1  22   2   38.79    2.71
  -1  22   2   45.55   10.02
  -1 -22   2   61.67   13.59
   1 -22  -2   47.18    3.74
   1  22  -1   38.30    3.81
  -1  22   1   30.02    5.90
  -1  22   1   38.56    6.64
  -1 -22   1   46.89   11.75
   1 -22  -1   39.59    7.42
  -1  22   0    2.42    1.88
   1  22   0    1.63    1.37
  -1  22   0    0.72    0.60
  -1 -22   0    0.11    1.04
   1 -22   0   -0.90    2.02
  -1  22  -1   46.84    3.17
   1  22   1   43.42    3.38
  -1  22  -1   46.80    3.65
   1  22   1   45.86    8.07
  -1 -22  -1   57.52   13.36
   1 -22   1   58.40   11.47
  -1  22  -2   18.63    3.00
   1  22   2   16.50    2.69
   1  22   2   20.50    5.17
   1 -22   2   25.27    3.38
  -1 -22  -2   21.73    6.73
  -1  22  -3   32.87    4.57
   1  22   3   23.75    4.81
   1  22   3   32.98    5.16
   1 -22   3   41.11   10.18
  -1 -22  -3   27.90    6.98
  -1 -22  -4    3.79    1.30
  -1  22  -4    8.25    2.40
   1  22   4    7.79    2.46
   1 -22   4   13.27    2.84
  -1 -22  -4    8.05    1.83
  -1 -22  -5    0.95    0.61
  -1  22  -5    1.48    1.02
   1  22   5   -0.70    1.56
   1 -22   5    0.83    1.38
  -1 -22  -5   -0.25    1.10
  -1 -22  -6    0.74    0.82
  -1  22  -6    2.14    1.91
   1  22   6    2.37    1.48
   1 -22   6    5.34    2.43
   1  23  -6    3.64    1.50
  -1  23   6    4.77    1.69
   1  23  -5   14.71    2.54
  -1  23   5   14.58    4.52
  -1 -23   5   21.51    6.41
   1 -23  -5    9.81    2.70
   1  23  -4    2.91    2.65
  -1  23   4    1.32    1.34
  -1 -23   4    2.99    2.17
   1 -23  -4   -0.85    1.44
   1  23  -3   30.77    3.34
  -1  23   3   41.77    3.54
  -1 -23   3   42.28   11.39
   1 -23  -3   32.49    5.68
   1  23  -2   12.79    2.12
  -1  23   2   12.68    2.16
  -1  23   2   17.71    4.36
  -1 -23   2   22.17    2.95
   1 -23  -2   14.65    2.25
   1  23  -1    3.76    1.46
  -1  23   1    3.17    1.04
  -1  23   1    3.69    1.60
  -1 -23   1    6.50    2.16
   1 -23  -1    5.50    2.48
  -1  23   0    3.19    1.36
   1  23   0    2.04    1.15
  -1  23   0    3.19    0.80
  -1 -23   0    3.52    1.34
   1 -23   0    3.37    1.61
  -1  23  -1   10.60    2.58
   1  23   1   11.75    2.24
   1  23   1   10.39    2.86
  -1 -23  -1   12.13    5.37
   1 -23   1   14.85    3.26
  -1  23  -2   25.19    2.72
   1  23   2   20.06    2.20
   1  23   2   21.88    5.35
   1 -23   2   31.13    5.77
  -1 -23  -2   23.79    7.08
  -1  23  -3   15.64    3.91
   1  23   3   17.56    4.05
   1  23   3   22.41    5.13
   1 -23   3   25.82    6.95
  -1 -23  -3   17.00    3.86
  -1 -23  -4   25.47    4.77
  -1  23  -4   44.30    3.98
   1  23   4   48.46    3.88
   1 -23   4   48.86   12.66
  -1 -23  -4   31.85    8.29
  -1 -23  -5   12.08    2.50
  -1  23  -5   23.71    4.79
   1  23   5   23.33    6.75
   1 -23   5   28.39    7.73
   1  24  -5    7.17    2.55
  -1  24   5    6.87    2.26
  -1 -24   5    8.06    3.00
   1 -24  -5    6.76    1.94
   1  24  -4    7.68    1.46
  -1  24   4   10.75    3.17
  -1 -24   4   11.31    3.76
   1 -24  -4    5.95    2.29
   1  24  -3   40.50    3.91
  -1  24   3   39.16    9.97
  -1 -24   3   55.45   12.73
   1 -24  -3   37.77    7.97
   1  24  -2   69.98   11.71
  -1  24   2  100.57    4.99
  -1 -24   2   94.58   17.01
   1 -24  -2   89.23    5.25
   1  24  -1    5.53    2.17
  -1  24   1    3.51    1.00
  -1  24   1    4.75    2.01
  -1 -24   1    5.05    3.17
   1 -24  -1    7.27    2.91
  -1  24   0   16.63    2.10
   1  24   0   15.26    2.48
  -1  24   0   14.88    4.22
  -1 -24   0   24.14    3.19
   1 -24   0   21.94    4.38
  -1  24  -1    1.06    1.06
   1  24   1    0.75    0.52
   1 -24   1    3.61    0.85
  -1 -24  -1    1.53    2.21
  -1  24  -2   21.33    2.56
   1  24   2   19.92    2.47
   1  24   2   18.74    4.68
   1 -24   2   26.08    6.03
  -1 -24  -2   18.34    4.94
  -1  24  -3   14.24    2.46
   1  24   3   11.31    1.93
   1  24   3   17.28    4.70
   1 -24   3   18.82    6.12
  -1 -24  -3   15.27    2.87
  -1 -24  -4   20.88    3.70
  -1  24  -4   32.42    7.27
   1  24   4   45.79    4.00
   1 -24   4   44.91   12.22
  -1 -24  -4   25.63    5.34
  -1  24  -5    6.38    2.20
   1  24   5    7.49    1.92
   1 -24   5   10.18    2.91
   1  25  -4    9.64    2.97
  -1  25   4    8.38    2.14
  -1 -25   4    5.95    2.89
   1 -25  -4    3.49    1.63
   1  25  -3   37.44    9.43
  -1  25   3   41.67   11.76
  -1 -25   3   58.02   16.24
   1 -25  -3   40.54   12.08
   1  25  -2    1.25    1.33
  -1  25   2   -0.16    0.85
  -1 -25   2   -0.22    1.88
   1 -25  -2    1.16    1.75
   1  25  -1    4.80    1.54
  -1  25   1    4.55    1.35
  -1 -25   1    8.51    2.04
   1 -25  -1    4.48    1.80
  -1  25   0   10.35    1.92
   1  25   0    7.29    2.25
  -1 -25   0   15.80    4.35
   1 -25   0   11.95    3.25
  -1  25  -1   31.43    3.41
   1  25   1   26.26    6.73
  -1 -25  -1   33.67    7.98
   1 -25   1   41.87    8.70
  -1  25  -2    4.36    1.76
   1  25   2    4.23    1.33
   1  25   2    4.57    1.46
   1 -25   2    4.64    2.10
  -1 -25  -2    4.21    1.47
  -1  25  -3    5.35    1.60
   1  25   3    1.20    0.83
   1  25   3    6.04    1.86
   1 -25   3    3.58    1.23
  -1 -25  -3    5.36    1.92
  -1 -25  -4    9.93    3.08
  -1  25  -4   13.88    5.42
   1  25   4   17.47    5.45
   1 -25   4   23.06    8.05
  -1 -25  -4   14.11    3.26
   1  26  -3   10.33    2.71
  -1  26   3    7.53    1.86
  -1 -26   3   12.65    4.14
   1 -26  -3    7.06    3.30
   1  26  -2    3.64    2.01
  -1  26   2    6.19    1.80
  -1 -26   2    6.73    2.05
   1 -26  -2    5.76    1.86
   1  26  -1   16.68    3.30
  -1 -26   1   21.78    6.86
   1 -26  -1   23.26    3.38
   1  26   0    3.13    1.82
  -1 -26   0    4.41    2.00
   1 -26   0    5.10    3.07
  -1  26  -1    2.70    1.18
   1  26   1    2.13    1.09
   1 -26   1    3.34    1.25
  -1 -26  -1    4.60    2.10
  -1  26  -2    0.50    1.46
   1  26   2   -0.67    1.54
   1 -26   2   -1.90    1.83
  -1 -26  -2    1.31    0.94
  -1  26  -3    4.17    1.46
   1  26   3    3.10    0.90
   1 -26   3    6.32    1.61
  -1 -26  -3    4.23    1.18
   1  27  -2    3.45    2.33
  -1 -27   2    2.75    2.58
   1 -27  -2    2.89    1.45
   1  27  -1    0.47    1.45
  -1 -27   1    2.25    2.16
   1 -27  -1    1.30    1.16
   1  27   0    9.81    1.93
  -1 -27   0   15.18    4.10
   1 -27   0   12.87    3.68
   1  27   1   19.26    4.83
   1 -27   1   32.06    3.93
  -1 -27  -1   33.26    3.93
   1  27   2   20.48    4.77
   1 -27   2   38.11    7.36
  -1 -27  -2   27.46   10.41
   2   0 -10   34.50    8.16
  -2   0  10   30.76    9.06
   2   0  -9    2.19    1.21
  -2   0   9   -0.32    1.14
   2   0  -8   16.99    3.34
  -2   0   8   17.28    2.09
   2   0  -8   11.21    2.27
   2   0  -7    4.25    2.53
  -2   0   7    1.98    1.51
   2   0  -6    6.26    1.42
  -2   0   6    8.39    1.90
   2   0  -6    6.05    1.40
   2   0  -5    0.67    0.66
  -2   0   5    1.43    0.92
   2   0  -5   -0.22    1.02
   2   0  -4 2225.79   18.63
   2   0  -4 1884.94   17.55
   2   0  -3   -0.15    0.62
  -2   0   3    0.19    0.23
   2   0  -3   -0.71    0.90
   2   0  -2  666.83    7.77
  -2   0   2  597.13    7.74
   2   0  -2  562.01    7.82
   2   0  -1    0.59    0.43
  -2   0   1    0.49    0.28
   2   0  -1    1.98    0.76
   2   0   0 4485.52   41.49
   2   0   0 4597.17   43.11
   2   0   0 4240.40   39.49
   2   0   1   12.79    9.07
  -2   0  -2  332.06    5.48
   2   0   2  407.84    6.42
   2   0   2  369.64    4.03
  -2   0  -3    0.36    0.65
   2   0   3    0.76    0.43
   2   0   3    0.14    0.12
  -2   0  -5    0.63    1.33
   2   0   5    0.47    1.04
   2   0   5    0.25    0.31
   2   0   6  357.03   10.54
  -2   0  -7    1.45    0.84
   2   0   7   -0.56    1.27
  -2   0  -8    0.31    1.04
   2   0   8    2.06    0.77
   2   0   9   -1.55    1.68
  -2   0 -10  495.75   16.74
   2   0  10  434.99   11.00
   2  -1 -10    2.61    1.08
   2   1 -10    1.26    0.92
  -2  -1  10    2.39    1.97
  -2   1  10    1.58    1.56
  -2   1  10    1.74    0.66
  -2  -1  10    1.19    1.01
   2   1  -9   36.53    6.70
   2  -1  -9   43.13    6.25
  -2  -1   9   33.54    9.04
  -2   1   9   44.76    3.32
   2  -1  -8    4.05    1.03
  -2   1   8    1.06    0.57
  -2  -1   8    1.83    1.32
   2  -1  -8    1.73    1.00
   2   1  -7  784.72   22.71
   2  -1  -7  735.98   24.94
  -2   1   7  809.23   23.21
  -2  -1   7  811.87   23.03
   2   1  -7  687.25   20.19
   2  -1  -7  659.37   19.34
   2   1  -6  163.22    8.14
   2  -1  -6  183.11   15.30
  -2  -1   6  169.32    5.91
  -2   1   6  176.85    6.23
   2  -1  -6  143.11    5.59
   2   1  -6  149.17    5.73
   2   1  -5    0.93    0.74
   2  -1  -5    3.01    0.84
  -2   1   5    2.73    0.70
  -2  -1   5    0.13    0.59
   2  -1  -5    0.89    0.84
   2   1  -5    1.37    0.69
   2  -1  -4   12.00    2.45
   2   1  -4    9.03    2.42
  -2   1   4    7.99    1.71
  -2  -1   4    8.81    1.98
   2  -1  -4    8.61    1.70
   2   1  -4    7.80    1.94
   2   1  -3  389.38    6.10
   2  -1  -3  388.12    5.98
  -2  -1   3  387.56    5.83
  -2   1   3  387.02    7.10
   2  -1  -3  330.06    5.95
   2   1  -3  327.96    6.00
   2  -1  -2    5.42    1.23
   2   1  -2    5.86    0.97
  -2  -1   2    5.21    1.45
  -2   1   2    5.05    1.20
   2  -1  -2    4.09    0.79
   2   1  -2    5.92    1.24
   2   1  -1  206.11    4.67
   2  -1  -1  196.00    4.07
  -2   1   1  177.35    4.32
  -2  -1   1  174.14    4.04
   2  -1  -1  183.66    4.52
   2   1  -1  188.68    4.58
  -2   1   0  378.01    4.65
   2   1   0  447.49    5.83
   2   1   0  443.80    5.81
   2  -1   0  478.59    6.46
   2  -1   0  436.57    5.65
   2   1   0  423.88    5.43
  -2  -1  -2 1742.38   18.80
  -2   1  -2 1910.41   20.23
   2   1   2 2136.36   22.42
   2  -1   2 2038.78   21.42
   2  -1   2 2197.15   20.73
  -2  -1  -3   61.00    2.66
  -2   1  -3   61.21    2.72
   2   1   3   66.62    2.84
   2  -1   3   61.58    3.53
   2  -1   3   77.77    2.04
  -2  -1  -4  996.33   13.50
  -2   1  -4 1065.41   12.88
   2   1   4 1147.07   13.20
   2  -1   4 1238.99    9.98
  -2  -1  -5   97.35   13.62
  -2   1  -5   89.82    3.84
   2  -1   5   90.47    3.67
   2   1   5   92.65    4.33
   2  -1   5  100.93    2.97
  -2   1  -6   43.26    7.97
  -2  -1  -6   44.04    6.43
   2  -1   6   35.07    2.48
   2   1   6   44.58    9.65
   2  -1   6   40.32    4.68
  -2   1  -7   29.07    4.72
   2  -1   7   26.94    2.86
   2   1   7   27.99    6.69
  -2   1  -8    1.18    1.68
   2  -1   8    1.80    1.35
   2   1   8    0.98    1.56
  -2   1  -9  482.01   12.62
  -2  -1  -9  479.11   12.27
   2  -1   9  443.72   10.69
   2   1   9  446.25   10.78
  -2   1 -10    8.65    4.01
   2   1  10    6.08    2.76
   2  -1  10    1.70    1.11
   2  -2 -10   13.92    3.04
   2   2 -10   17.29    4.34
  -2   2  10   15.18    5.14
  -2  -2  10   10.81    2.33
   2  -2  -9   17.04    4.26
   2   2  -9   15.08    3.24
  -2   2   9   16.20    3.62
  -2  -2   9   12.37    3.09
  -2  -2   9   15.91    2.52
   2  -2  -9   13.03    2.75
   2   2  -8   27.06    4.43
   2  -2  -8   24.72    5.19
  -2   2   8   23.72    4.67
  -2  -2   8   23.23    6.79
  -2  -2   8   20.28    4.92
   2  -2  -8   20.79    3.47
   2   2  -7   65.52    3.87
   2  -2  -7   67.26    3.54
  -2   2   7   69.64    3.86
  -2  -2   7   66.59    3.17
   2  -2  -7   51.65    9.53
   2  -2  -6  139.23    7.21
   2   2  -6  149.78   11.44
  -2   2   6  150.09    5.69
  -2  -2   6  148.81    5.16
   2  -2  -6  112.65   15.57
   2   2  -6  133.45   17.50
   2  -2  -5  358.52    6.14
   2   2  -5  355.37    8.43
  -2   2   5  387.91    7.06
  -2  -2   5  391.62    6.20
   2  -2  -5  289.16    7.28
   2   2  -5  311.93    6.38
   2  -2  -4  165.24    4.51
   2   2  -4  163.24    3.99
  -2   2   4  174.16    4.27
  -2  -2   4  182.22    3.90
   2  -2  -4  143.97    4.12
   2   2  -4  147.61    4.05
   2  -2  -3  118.43    3.25
   2   2  -3  121.12    3.67
  -2   2   3  101.00    3.28
  -2  -2   3  116.97    3.43
   2  -2  -3   96.51    3.40
   2   2  -3  110.13    3.76
   2  -2  -2   20.27    0.87
   2   2  -2   18.46    3.29
  -2  -2   2   15.30    3.10
  -2   2   2   16.21    3.80
   2  -2  -2   16.69    2.78
   2   2  -2   17.65    3.83
   2   2  -1  890.83   10.15
   2  -2  -1  858.15    8.47
  -2   2   1  832.69    9.90
   2   2  -1  914.42    9.87
   2  -2  -1  836.84    9.95
   2   2  -1  883.19   10.33
  -2   2   0 2893.72   26.92
   2   2   0 3337.19   31.88
   2   2   0 3398.86   32.22
   2  -2   0 3480.28   33.80
   2  -2   0 3358.69   32.04
   2   2   0 3421.34   32.25
  -2  -2  -1  278.10    6.19
  -2   2  -1  315.40    6.47
   2   2   1  368.88    4.52
  -2  -2  -2 1378.26   15.66
  -2   2  -2 1551.87   16.99
   2   2   2 1721.78   19.02
   2  -2   2 1611.11   17.66
   2  -2   2 1851.51   18.19
  -2  -2  -3  102.55    3.70
  -2   2  -3  113.76    3.96
   2   2   3  126.76    4.18
   2  -2   3  116.48    3.78
   2  -2   3  144.85    3.50
  -2  -2  -4   43.89    8.37
  -2   2  -4   47.34    3.04
   2   2   4   54.50    8.74
   2  -2   4   46.54    2.68
   2  -2   4   46.12    1.75
  -2  -2  -5    1.53    0.90
  -2   2  -5    4.77    1.08
   2   2   5    3.53    0.98
   2  -2   5    3.89    0.88
   2  -2   5    3.33    0.67
  -2   2  -6  162.13    6.77
   2   2   6  162.06    6.27
   2  -2   6  160.99    5.95
   2  -2   6  176.97    5.23
  -2   2  -7  312.66    8.91
   2   2   7  319.23    8.88
   2  -2   7  283.63    7.85
  -2  -2  -8  247.01   14.18
  -2   2  -8  255.74   10.64
   2   2   8  235.64    8.99
   2  -2   8  217.99   12.06
  -2  -2  -9   46.15    5.88
   2   2   9   40.59    3.88
   2  -2   9   36.69    8.90
  -2  -2 -10  170.57   11.66
  -2   2 -10  186.12    8.26
   2   2  10  157.64    7.29
   2  -2  10  147.60    7.41
   2  -3 -10   61.42   13.51
   2   3 -10   72.26   15.68
  -2   3  10   71.26    7.91
  -2  -3  10   53.34   10.69
   2  -3  -9    5.38    1.31
   2   3  -9    8.00    1.66
  -2   3   9    4.19    1.58
  -2  -3   9    5.52    1.36
  -2  -3   9    4.79    2.10
   2  -3  -9    7.21    1.74
   2  -3  -8    3.76    1.10
   2   3  -8    6.26    0.98
  -2   3   8    3.13    0.96
  -2  -3   8    2.86    1.43
  -2  -3   8    5.15    1.36
   2  -3  -8    3.00    0.77
   2  -3  -7   39.89    6.70
   2   3  -7   40.17    6.64
  -2   3   7   42.27    9.45
  -2  -3   7   34.66    4.88
  -2  -3   7   31.95    6.89
   2  -3  -7   29.77    5.50
   2  -3  -6  122.65    4.75
   2   3  -6  117.77    4.91
  -2   3   6  133.75    5.60
  -2  -3   6  133.05    4.61
   2  -3  -6  106.81   12.17
   2  -3  -5  363.31    7.40
   2   3  -5  358.47    7.87
  -2   3   5  397.98    8.99
  -2  -3   5  391.91    7.35
   2  -3  -5  303.93    7.09
   2   3  -5  332.91    9.27
   2  -3  -4   62.41    2.39
   2   3  -4   62.50    4.52
  -2   3   4   62.03    3.00
  -2  -3   4   71.45    2.50
   2  -3  -4   56.72    8.31
   2   3  -4   64.21    8.40
   2  -3  -3  260.40    3.85
   2   3  -3  254.65    4.83
  -2  -3   3  255.11    3.71
   2  -3  -3  208.67    4.83
   2   3  -3  235.92    4.81
   2  -3  -2  297.21    3.71
   2   3  -2  295.41    4.99
  -2  -3   2  262.10    3.72
  -2   3   2  276.11    4.97
   2  -3  -2  250.69    4.79
   2   3  -2  269.96    4.99
   2   3  -1  241.02    5.62
  -2   3   1  242.54    4.35
   2   3  -1  254.53    5.40
   2  -3  -1  240.10    5.74
   2   3  -1  265.79    4.51
  -2   3   0  958.46    9.63
   2   3   0 1017.51   11.48
   2   3   0 1040.38   11.14
   2  -3   0 1104.18   12.52
   2  -3   0 1045.51   11.74
   2   3   0 1112.45   11.85
  -2   3  -1 3605.29   34.22
   2   3   1 3579.59   34.84
   2   3   1 3817.92   36.66
   2  -3   1 3585.35   34.82
   2  -3   1 3974.12   37.55
  -2  -3  -2   72.71    3.84
  -2   3  -2  100.02    4.15
   2   3   2  115.51    3.85
   2  -3   2   93.59    3.16
  -2  -3  -2  120.82    2.40
   2  -3   2  117.15    3.23
  -2  -3  -3   26.08    5.43
  -2   3  -3   34.06    2.17
   2   3   3   38.67    7.31
   2  -3   3   37.14    6.05
   2  -3   3   37.71    1.57
  -2  -3  -4   15.37    3.08
  -2   3  -4   17.77    3.90
   2   3   4   19.03    3.58
   2  -3   4   15.49    1.50
   2  -3   4   18.26    2.09
  -2  -3  -5  278.52   11.06
   2   3   5  340.86    8.22
   2  -3   5  315.09    8.30
   2  -3   5  367.09    7.16
  -2  -3  -6   11.00    2.19
  -2   3  -6   14.33    2.52
   2   3   6   10.84    2.35
   2  -3   6    9.53    1.52
   2  -3   6   11.12    2.72
  -2   3  -7   64.05    7.55
   2   3   7   53.23    8.91
   2  -3   7   52.12    8.68
   2  -3   7   49.76    6.97
  -2   3  -8   17.41    3.23
   2   3   8   15.18    4.46
   2  -3   8   10.85    2.39
  -2  -3  -9   56.51    8.25
  -2   3  -9   54.65    9.01
   2   3   9   52.91    8.58
   2  -3   9   42.59    8.79
  -2  -3 -10    1.57    1.12
  -2   3 -10    1.02    2.19
   2   3  10    0.64    1.80
   2  -3  10    1.90    1.69
   2  -4 -10   43.15    7.12
   2   4 -10   43.90    8.63
  -2   4  10   44.21    3.79
  -2  -4  10   43.10   11.05
   2  -4 -10   29.99    5.68
   2  -4  -9  110.41    5.16
   2   4  -9  102.66   14.97
  -2   4   9  110.32    5.33
  -2  -4   9  101.98    4.27
  -2  -4   9   91.67   16.17
   2  -4  -9   75.60   12.39
   2  -4  -8    1.51    0.81
   2   4  -8    1.42    1.28
  -2   4   8    1.36    0.61
  -2  -4   8   -0.01    0.79
  -2  -4   8    0.69    0.73
   2  -4  -8   -0.77    1.04
   2  -4  -7  103.55    4.71
   2   4  -7  103.17    4.92
  -2   4   7  120.99    5.22
  -2  -4   7  108.91    4.17
  -2  -4   7   88.81   14.66
   2  -4  -7   85.31   11.87
   2  -4  -6   19.60    3.69
  -2   4   6   19.08    4.67
  -2  -4   6   18.28    1.57
   2  -4  -6   12.82    2.45
   2  -4  -5   29.57    4.93
   2   4  -5   28.93    6.15
  -2   4   5   32.47    7.11
  -2  -4   5   28.34    2.07
  -2  -4   5   24.20    4.70
   2  -4  -5   22.29    1.89
   2  -4  -4  125.66    3.65
   2   4  -4  132.91    5.35
  -2   4   4  125.12    4.29
  -2  -4   4  142.38    4.29
   2  -4  -4  104.61    3.86
   2   4  -3 2347.39   19.81
  -2   4   3 2319.24   20.09
  -2  -4   3 2390.63   17.07
   2  -4  -3 1951.23   17.56
   2   4  -3 2270.81   19.72
   2  -4  -2    0.32    0.30
   2   4  -2    0.44    0.67
  -2  -4   2    0.44    0.26
  -2   4   2   -0.10    3.35
   2  -4  -2    0.68    0.43
   2   4  -1  628.01    8.21
  -2   4   1  608.20    8.19
   2   4  -1  628.48    6.92
  -2  -4   1  635.88    8.31
   2  -4  -1  614.15    8.23
  -2   4   0    6.48    1.22
   2   4   0    5.74    0.77
   2   4   0    6.28    1.13
  -2  -4   0    9.37    2.24
   2  -4   0    5.38    0.80
  -2   4  -1  582.88    7.62
   2   4   1  531.56    7.89
   2   4   1  596.71    7.82
   2  -4   1  527.92    7.51
  -2  -4  -1  628.93    7.18
  -2  -4  -2  168.58    4.74
  -2   4  -2  224.34    5.64
   2   4   2  231.71    5.98
   2  -4   2  196.19    5.09
  -2  -4  -2  248.60    4.86
   2  -4   2  249.81    5.68
  -2  -4  -3  109.86    3.24
  -2   4  -3  143.70    4.97
   2   4   3  156.80    3.93
   2  -4   3  127.89    4.71
   2  -4   3  160.91    4.25
  -2  -4  -4   -0.49    0.78
  -2   4  -4    1.78    1.17
   2   4   4    0.29    0.47
   2  -4   4   -0.03    0.93
   2  -4   4    0.22    0.58
  -2  -4  -5  865.16   17.50
   2   4   5 1119.37   14.55
   2  -4   5  959.13   15.83
   2  -4   5 1210.86   13.27
  -2  -4  -6  138.44    5.49
  -2   4  -6  161.80    5.65
   2   4   6  161.32    6.54
   2  -4   6  142.41    4.91
   2  -4   6  177.36    4.40
  -2  -4  -7    1.58    1.69
  -2   4  -7   -0.09    1.57
   2   4   7    0.94    0.71
   2  -4   7    2.21    0.56
   2  -4   7    2.11    0.51
   2   4   8  135.74   31.95
   2  -4   8  129.72    5.85
   2   4   9    1.90    1.74
   2  -4   9    1.67    1.14
  -2  -4 -10    8.06    2.62
  -2   4 -10    3.90    2.64
   2   4  10    5.17    2.17
   2  -4  10    2.58    1.27
   2  -5 -10    6.64    1.87
   2   5 -10    7.05    1.61
  -2   5  10    6.03    2.21
  -2  -5  10    6.65    1.58
   2  -5  -9   25.54    5.96
   2   5  -9   24.85    4.83
  -2   5   9   22.33    5.99
  -2  -5   9   24.94    5.78
   2  -5  -9   18.12    2.85
   2  -5  -8    4.39    1.07
   2   5  -8    5.89    1.83
  -2   5   8    0.96    0.84
  -2  -5   8    3.72    1.02
   2  -5  -8    3.99    1.09
   2  -5  -7    0.35    0.68
  -2   5   7    0.20    0.38
  -2  -5   7   -0.24    0.73
  -2  -5   7    0.69    1.14
   2  -5  -7    0.93    1.08
   2   5  -6  415.37   10.43
  -2   5   6  445.62   10.29
  -2  -5   6  357.43    8.07
   2  -5  -6  332.23    6.88
   2  -5  -5    3.97    0.81
   2   5  -5    4.12    1.09
  -2   5   5    2.91    1.33
  -2  -5   5    4.28    1.27
  -2  -5   5    8.10    1.89
   2  -5  -5    4.40    1.46
   2  -5  -4  193.99    3.71
   2   5  -4  203.68    4.88
  -2   5   4  210.68    5.01
  -2  -5   4  224.04    3.42
  -2  -5   4  179.19    4.83
   2  -5  -4  165.09    4.43
   2  -5  -3   39.49    1.88
   2   5  -3   31.98    2.46
  -2   5   3   36.05    7.62
  -2  -5   3   32.64    1.25
  -2  -5   3   35.61    6.93
   2  -5  -3   31.68    4.44
   2   5  -2  199.57    5.95
  -2   5   2  189.48    5.14
  -2  -5   2  179.44    3.79
  -2  -5   2  186.74    5.27
   2  -5  -2  171.54    4.84
   2   5  -1   14.10    1.40
  -2   5   1   14.72    2.14
   2   5  -1   15.66    1.46
  -2  -5   1   15.39    3.62
   2  -5  -1   13.93    1.20
  -2   5   0  411.83    4.88
   2   5   0  368.07    5.91
  -2   5   0  322.64    5.33
   2   5   0  372.01    5.02
  -2  -5   0  404.99    5.91
   2  -5   0  386.47    5.95
  -2   5  -1  142.02    3.63
   2   5   1  118.28    3.64
   2   5   1  136.70    3.76
   2  -5   1  121.63    3.56
  -2  -5  -1  150.10    3.65
   2  -5   1  147.11    3.99
  -2  -5  -2  243.16    5.09
  -2   5  -2  332.71    5.64
   2   5   2  347.31    6.01
   2  -5   2  290.69    6.35
  -2  -5  -2  360.99    4.37
   2  -5   2  371.41    5.82
  -2  -5  -3  119.59    6.74
  -2   5  -3  155.44    4.08
   2   5   3  164.07    4.29
   2  -5   3  131.73    4.04
   2  -5   3  161.66    5.48
  -2  -5  -3  125.06    1.48
  -2  -5  -4   51.25    9.06
  -2   5  -4   62.91    5.93
   2   5   4   67.13    3.09
   2  -5   4   56.89    7.45
   2  -5   4   69.63    2.33
   2   5   5   14.08    2.42
   2  -5   5    8.92    2.04
  -2  -5  -6   82.55   12.55
  -2   5  -6  107.44    5.13
   2   5   6  106.98   17.30
   2  -5   6   87.54    8.33
   2  -5   6  101.67    4.12
  -2   5  -7   37.27    6.79
   2   5   7   37.25    6.98
   2  -5   7   31.20    5.03
   2  -5   7   34.06    7.49
  -2   5  -8  988.72   25.54
   2   5   8  949.16   24.52
   2  -5   8  852.18   14.15
  -2  -5  -9   51.21    7.82
   2   5   9   54.99   11.46
   2  -5   9   44.04    3.60
  -2   5 -10    1.20    1.48
   2   5  10    0.94    1.08
   2  -5  10    0.61    0.63
   2   6 -10    3.15    1.41
  -2   6  10    4.22    2.26
  -2  -6  10    1.30    1.15
   2  -6  -9    2.68    0.94
   2   6  -9    2.67    1.10
  -2   6   9    2.70    0.96
  -2  -6   9    7.25    1.56
   2  -6  -9    3.41    0.98
   2  -6  -8    6.42    1.40
   2   6  -8    6.86    2.70
  -2   6   8    5.73    1.11
  -2  -6   8    6.01    1.39
   2  -6  -8    4.72    1.75
   2  -6  -7  200.96    7.38
   2   6  -7  213.41   10.36
  -2   6   7  246.63    8.45
  -2  -6   7  208.66    5.18
  -2  -6   7  189.57    6.67
   2  -6  -7  166.47    6.55
   2  -6  -6  267.89    5.52
   2   6  -6  288.00    7.42
  -2   6   6  290.33    6.93
  -2  -6   6  273.86    5.20
  -2  -6   6  265.99    7.28
   2  -6  -6  223.89    5.75
   2  -6  -5   29.89    3.69
   2   6  -5   30.08    6.26
  -2   6   5   29.90    6.73
  -2  -6   5   28.30    4.45
  -2  -6   5   24.34    5.79
   2  -6  -5   22.91    3.32
   2  -6  -4    6.24    1.34
   2   6  -4    6.27    1.39
  -2   6   4    6.77    2.58
  -2  -6   4    5.83    0.91
  -2  -6   4    5.00    1.25
   2  -6  -4    5.59    1.21
   2  -6  -3  106.44    2.75
   2   6  -3  107.83    4.21
  -2   6   3  106.33    4.24
  -2  -6   3  118.44    2.70
  -2  -6   3  109.53    4.24
   2  -6  -3   97.66    3.67
   2  -6  -2   46.91    1.13
   2   6  -2   50.49    2.41
  -2  -6   2   45.84    1.27
  -2   6   2   49.16    2.55
  -2  -6   2   47.04    3.84
   2  -6  -2   46.52    2.40
   2   6  -1  444.91    6.92
  -2   6   1  424.24    4.10
  -2   6   1  465.58    7.28
   2   6  -1  450.72    5.19
  -2  -6   1  514.92    8.00
   2  -6  -1  490.28    7.54
  -2   6   0  176.50    3.84
   2   6   0  144.37    4.19
  -2   6   0  142.24    4.04
   2   6   0  159.22    3.81
  -2  -6   0  176.39    4.47
   2  -6   0  177.64    4.77
  -2   6  -1  285.79    6.46
   2   6   1  282.51    6.79
   2  -6   1  260.82    4.95
  -2  -6  -1  329.32    4.92
  -2   6  -2   62.73    2.60
   2   6   2   65.10    2.73
   2  -6   2   58.36    2.39
  -2  -6  -2   62.67    1.85
  -2  -6  -3  536.14    9.34
   2   6   3  764.27   10.19
   2  -6   3  610.33    8.78
   2  -6   3  786.24    9.53
  -2  -6  -4  123.01    4.50
  -2   6  -4  169.37    4.80
   2   6   4  179.64    5.05
   2  -6   4  143.72    3.89
   2  -6   4  183.04    4.13
  -2  -6  -5   84.97    4.82
  -2   6  -5  100.21    4.32
   2   6   5  102.01    4.38
   2  -6   5   86.09    3.41
   2  -6   5  120.15    4.03
  -2  -6  -6  176.39    6.96
   2   6   6  222.10    6.85
   2  -6   6  176.87    5.67
   2  -6   6  245.78    5.48
  -2   6  -7   50.83    4.91
   2   6   7   43.46   10.25
   2  -6   7   36.39    5.08
   2  -6   7   46.38    4.65
  -2   6  -8    3.95    1.47
   2   6   8    5.63    1.31
   2  -6   8    3.87    2.16
   2  -6   8    3.53    0.92
  -2  -6  -9   86.71    5.97
  -2   6  -9   81.37   12.84
   2   6   9   76.76   19.74
   2  -6   9   52.46   13.24
  -2  -6 -10    6.23    1.78
  -2   6 -10    5.06    2.44
   2   6  10    2.29    1.84
   2  -6  10    2.76    0.88
   2   7 -10    1.60    1.11
  -2   7  10    0.32    1.74
  -2  -7  10   -0.98    1.40
   2  -7  -9  157.71   13.05
   2   7  -9  172.68    8.52
  -2   7   9  173.04    6.93
  -2  -7   9  162.34    8.46
   2  -7  -9  110.23   19.00
   2  -7  -8   65.08   13.03
   2   7  -8   74.68   12.23
  -2   7   8   81.11   17.76
  -2  -7   8   77.66    9.97
   2  -7  -8   50.17   10.17
   2  -7  -7   62.65   10.67
   2   7  -7   76.16   11.16
  -2   7   7   73.84   13.80
  -2  -7   7   72.73   11.55
   2  -7  -7   50.73    7.04
   2  -7  -6   98.20    3.29
   2   7  -6  109.10    4.89
  -2   7   6  117.29    4.67
  -2  -7   6  102.24    2.77
  -2  -7   6   99.02    5.63
   2  -7  -6   85.70    3.80
   2  -7  -5  110.06    4.13
   2   7  -5  138.67    8.74
  -2   7   5  122.77    6.92
  -2  -7   5  116.24    3.44
  -2  -7   5  112.95    6.94
   2  -7  -5   95.50    4.23
   2  -7  -4   18.04    3.67
   2   7  -4   24.37    4.06
  -2   7   4   21.30    5.45
  -2  -7   4   16.32    1.55
  -2  -7   4   15.54    2.94
   2  -7  -4   16.62    3.06
   2  -7  -3    0.41    0.27
   2   7  -3   -0.06    1.04
  -2   7   3   -1.43    1.17
  -2  -7   3    0.71    1.02
   2  -7  -3   -0.61    0.89
   2   7  -2  157.47    4.04
  -2   7   2  154.09    4.19
  -2  -7   2  164.23    4.15
   2  -7  -2  149.87    3.92
   2   7  -1 2153.69   23.17
  -2   7   1 1947.38   18.03
  -2   7   1 2130.24   23.06
   2   7  -1 1980.73   18.82
   2  -7  -1 2235.32   24.16
  -2   7   0   59.54    2.17
   2   7   0   50.37    2.30
  -2   7   0   47.45    2.53
   2   7   0   58.21    1.92
  -2  -7   0   64.18    2.82
   2  -7   0   64.01    2.72
  -2   7  -1 2246.11   23.05
   2   7   1 1937.13   21.71
   2   7   1 2316.95   23.87
   2  -7   1 2067.53   21.87
  -2  -7  -1 2546.25   25.81
  -2   7  -2   21.97    3.78
   2   7   2   15.85    1.53
   2   7   2   19.59    1.50
   2  -7   2   18.45    2.45
  -2  -7  -2   18.61    1.00
   2  -7   2   20.40    2.15
  -2  -7  -3  332.71    6.30
  -2   7  -3  444.03    8.54
   2  -7   3  385.33    6.20
   2  -7   3  483.97    6.84
  -2  -7  -3  413.00    5.17
  -2  -7  -4   53.26    4.71
  -2   7  -4   74.71    9.45
   2   7   4   70.46    3.47
   2  -7   4   53.74    2.47
   2  -7   4   71.13    2.82
  -2  -7  -4   43.29    3.52
  -2  -7  -5    2.33    0.57
  -2   7  -5    1.96    1.17
   2   7   5   -0.13    1.26
   2  -7   5    1.07    0.72
   2  -7   5    1.14    0.58
  -2   7  -6  250.83    9.64
   2   7   6  257.22    9.56
   2  -7   6  203.54    8.15
   2  -7   6  263.66   10.02
  -2  -7  -7  649.05   18.01
  -2   7  -7  798.58   22.12
   2   7   7  779.97   22.28
   2  -7   7  626.67   17.87
   2  -7   7  835.66   20.45
  -2   7  -8    5.11    1.47
   2   7   8    1.93    1.07
   2  -7   8    2.16    1.48
   2  -7   8    1.12    0.68
  -2   7  -9   19.74    5.49
   2   7   9   13.59    4.43
   2  -7   9   11.25    2.50
  -2  -7 -10   26.32    6.29
  -2   7 -10   24.77    6.18
   2   7  10   23.02    5.24
   2   8 -10    3.00    2.16
  -2   8  10    2.48    1.93
  -2  -8  10    2.61    1.82
   2  -8  -9   25.29    4.75
   2   8  -9   35.75    6.94
  -2   8   9   30.33    6.23
  -2  -8   9   32.46    7.24
   2  -8  -9   19.92    4.33
   2  -8  -8   83.86    3.86
   2   8  -8   86.98   12.57
  -2   8   8   91.78    5.00
  -2  -8   8   85.07    6.43
   2  -8  -8   59.76   10.72
   2  -8  -7   48.91    8.10
   2   8  -7   52.10   10.05
  -2   8   7   63.46   13.12
  -2  -8   7   49.40    8.69
   2  -8  -7   40.42    4.63
   2  -8  -6    6.95    1.50
   2   8  -6    7.56    1.48
  -2   8   6    7.17    2.18
  -2  -8   6    8.75    2.00
   2  -8  -6    4.97    1.18
   2  -8  -5   15.96    2.84
   2   8  -5   19.96    3.07
  -2   8   5   13.16    3.24
  -2  -8   5   15.31    4.72
   2  -8  -5   13.08    2.00
   2  -8  -4   62.20    2.19
   2   8  -4   68.80    3.26
  -2   8   4   70.93    3.81
  -2  -8   4   75.57    3.66
   2  -8  -4   59.10    8.10
   2  -8  -3  465.03    4.80
   2   8  -3  551.28    8.67
  -2   8   3  547.29    8.85
  -2  -8   3  552.65   11.37
   2  -8  -3  482.20    7.81
  -2  -8   2  879.63   11.89
   2  -8  -2  768.33    9.95
   2   8  -1  122.22    4.30
  -2   8   1  124.64    2.84
  -2   8   1  138.97    3.90
   2   8  -1  127.57    1.79
  -2  -8   1  160.86    4.28
   2  -8  -1  142.08    4.57
  -2   8   0  105.11    2.79
   2   8   0   96.77    3.57
  -2   8   0   91.45    3.22
   2   8   0  111.06    3.06
  -2  -8   0  129.98    3.98
   2  -8   0  111.17    3.78
  -2   8  -1   66.25    2.47
   2   8   1   55.76    8.14
  -2   8  -1   52.22    5.64
   2   8   1   64.26    3.13
  -2  -8  -1   73.34    2.61
   2  -8   1   66.91    4.59
  -2   8  -2   37.31    4.53
   2   8   2   29.56    4.55
   2   8   2   37.62    2.11
   2  -8   2   34.18    5.28
  -2  -8  -2   39.18    1.65
   2  -8   2   37.47    1.98
  -2  -8  -3   33.83    6.58
   2   8   3   60.52    7.13
   2  -8   3   41.09    4.56
   2  -8   3   49.61    6.60
  -2  -8  -3   44.44    1.55
  -2  -8  -4   45.59    6.80
  -2   8  -4   59.59    8.31
   2   8   4   66.31   11.00
   2  -8   4   48.74    2.46
   2  -8   4   63.27    3.01
  -2  -8  -4   40.82    2.75
  -2  -8  -5  133.41    5.46
  -2   8  -5  177.91    6.98
   2   8   5  176.80    7.38
   2  -8   5  153.69    5.36
   2  -8   5  199.42    6.39
  -2  -8  -6    7.59    1.68
  -2   8  -6    9.62    1.94
   2   8   6    6.15    1.92
   2  -8   6    7.57    1.55
   2  -8   6    9.22    2.47
  -2   8  -7   72.32   10.18
   2   8   7   71.52    5.86
   2  -8   7   60.13    3.39
   2  -8   7   64.78    3.62
  -2  -8  -8    5.67    1.94
  -2   8  -8    9.67    2.64
   2   8   8    7.38    1.90
   2  -8   8    4.01    1.25
   2  -8   8    8.53    2.00
  -2  -8  -9   40.93    3.99
  -2   8  -9   42.57   12.49
   2   8   9   40.70   11.78
   2  -8   9   28.60    3.36
  -2  -8 -10    5.09    1.77
  -2   8 -10    3.73    1.94
   2   8  10    5.53    2.16
   2   9 -10   13.46    4.40
  -2   9  10   20.59    3.26
  -2  -9  10   18.32    3.52
   2   9  -9    2.34    1.39
  -2   9   9    2.93    1.29
  -2  -9   9    2.35    0.79
   2  -9  -9    1.34    1.25
   2  -9  -8    0.39    0.67
   2   9  -8    0.97    1.21
  -2   9   8    0.64    0.90
  -2  -9   8    1.38    0.87
   2  -9  -8    0.77    0.65
   2  -9  -7    1.08    0.79
   2   9  -7   -1.10    1.71
  -2   9   7    6.85    2.03
  -2  -9   7    2.24    1.17
   2  -9  -7   -0.63    1.00
   2   9  -6   59.62   10.61
  -2   9   6   61.99    3.77
  -2  -9   6   58.47    4.06
   2  -9  -6   43.37    7.95
   2  -9  -5   29.96    3.79
   2   9  -5   53.89    5.36
  -2   9   5   35.47    8.54
  -2  -9   5   35.36    6.33
   2  -9  -5   30.00    6.10
   2  -9  -4   13.40    2.47
   2   9  -4   17.10    2.75
  -2   9   4   18.31    3.30
  -2  -9   4   14.20    2.91
   2  -9  -4   12.37    2.17
   2  -9  -3   52.31    1.67
   2   9  -3   72.14    7.19
  -2   9   3   64.03    3.18
  -2  -9   3   67.49    3.19
   2  -9  -3   56.25    2.77
   2  -9  -2   45.42    1.35
   2   9  -2   71.69    8.25
  -2   9   2   65.10    2.97
  -2  -9   2   74.81    3.41
   2  -9  -2   62.18    2.99
   2   9  -1   36.38    7.28
  -2   9   1   27.14    1.05
  -2   9   1   34.05    7.11
   2   9  -1   32.27    1.12
  -2  -9   1   40.22    2.23
   2  -9  -1   38.79    7.09
  -2   9   0   96.81    2.77
   2   9   0   83.89    3.27
  -2   9   0   90.53    3.38
   2   9   0   98.17    2.84
  -2  -9   0  114.14    3.85
   2  -9   0  107.76    3.97
  -2   9  -1   49.96    2.21
   2   9   1   46.76    8.59
  -2   9  -1   42.61    2.38
   2   9   1   54.08    2.27
  -2  -9  -1   58.41    2.46
   2  -9   1   59.11    6.77
  -2   9  -2  125.47    6.34
   2   9   2  108.07    4.01
   2   9   2  124.99    4.70
   2  -9   2  110.55    3.89
  -2  -9  -2  137.52    3.90
   2  -9   2  138.51    4.60
  -2  -9  -3  435.22    9.01
  -2   9  -3  585.40   11.52
   2   9   3  631.89   11.03
   2  -9   3  502.51    7.17
   2  -9   3  670.49    9.04
  -2  -9  -3  591.81    6.92
  -2  -9  -4   36.17    5.22
  -2   9  -4   54.60    8.29
   2   9   4   57.78   10.33
   2  -9   4   42.36    5.43
   2  -9   4   57.00    2.94
  -2  -9  -4   39.62    1.62
  -2  -9  -5  121.67    4.75
  -2   9  -5  167.28    5.58
   2   9   5  179.91    5.83
   2  -9   5  139.30    4.12
   2  -9   5  186.88    8.74
  -2  -9  -6  104.97    5.78
  -2   9  -6  131.15    8.66
   2   9   6  132.30    5.84
   2  -9   6  100.85    3.80
   2  -9   6  142.06    5.31
  -2   9  -7   86.68   16.55
   2   9   7   79.25   16.03
   2  -9   7   63.89    3.63
   2  -9   7   84.11    5.76
  -2  -9  -8   14.75    3.43
  -2   9  -8   21.87    4.27
   2   9   8   19.02    4.59
   2  -9   8   12.51    1.79
   2  -9   8   15.01    3.83
  -2  -9  -9   23.95    5.40
  -2   9  -9   21.61    7.08
   2   9   9   24.17    5.37
   2  -9   9   18.56    2.55
  -2  -9 -10    2.01    1.35
  -2   9 -10    0.81    1.03
   2   9  10    0.12    1.20
   2  10  -9   -0.81    1.92
  -2  10   9    0.90    0.86
  -2 -10   9    2.15    1.10
   2 -10  -8   19.14    4.64
   2  10  -8   28.43    8.74
  -2  10   8   29.78    6.79
  -2 -10   8   30.34    7.59
   2 -10  -7   28.47    4.45
   2  10  -7   36.29    6.61
  -2  10   7   36.00    8.16
  -2 -10   7   33.76    5.74
   2 -10  -7   27.09    5.77
   2 -10  -6    0.82    0.42
   2  10  -6    2.52    1.84
  -2  10   6    2.92    1.52
  -2 -10   6    2.16    0.99
   2 -10  -6    0.67    0.60
   2 -10  -5  217.58    4.14
   2  10  -5  238.60    6.64
  -2  10   5  254.24    6.62
  -2 -10   5  249.84    6.94
   2 -10  -5  184.22    6.64
   2 -10  -4    7.95    1.94
   2  10  -4   12.67    2.72
  -2  10   4   13.96    3.37
  -2 -10   4   11.07    3.26
   2 -10  -4    7.41    1.67
   2  10  -3   15.90    1.81
  -2  10   3   20.23    5.08
  -2 -10   3   19.21    4.80
   2 -10  -3   20.36    4.23
   2 -10  -2    0.45    0.17
   2  10  -2    0.17    0.57
  -2  10   2    0.88    0.77
  -2 -10   2    1.43    0.71
   2 -10  -2    2.53    0.93
   2  10  -1  128.52    5.31
  -2  10   1  106.51    2.74
  -2  10   1  117.82    4.38
   2  10  -1  123.04    2.94
  -2 -10   1  152.64    4.96
   2 -10  -1  136.93    4.76
  -2  10   0    2.26    0.56
   2  10   0    0.78    1.58
  -2  10   0    3.69    0.63
   2  10   0    2.32    0.54
  -2 -10   0    3.54    0.87
   2 -10   0    2.93    0.70
  -2  10  -1    3.61    0.73
   2  10   1    2.93    0.86
  -2  10  -1    3.30    0.86
   2  10   1    5.11    1.61
  -2 -10  -1    6.69    1.59
   2 -10   1    3.47    0.83
  -2  10  -2    9.36    2.24
   2  10   2    6.40    1.24
   2  10   2    7.50    1.72
   2 -10   2    6.38    1.01
  -2 -10  -2    8.10    1.70
   2 -10   2    6.60    4.38
  -2 -10  -3   66.24    3.18
  -2  10  -3   88.21    6.88
   2  10   3  103.76   13.18
   2 -10   3   78.73    2.86
   2 -10   3  107.11    9.34
  -2 -10  -3   85.23    3.06
  -2 -10  -4    9.65    1.82
  -2  10  -4   15.91    3.30
   2  10   4   15.17    3.95
   2 -10   4   12.64    2.42
   2 -10   4   20.06    4.47
  -2 -10  -4    9.64    1.75
  -2 -10  -5  114.93    4.40
  -2  10  -5  164.80   14.90
   2  10   5  150.21    6.26
   2 -10   5  127.29    5.30
   2 -10   5  175.20    5.64
  -2 -10  -6  208.02   23.22
  -2  10  -6  247.89   10.04
   2  10   6  241.33    7.61
   2 -10   6  211.91    5.94
   2 -10   6  278.76    9.61
  -2  10  -7  321.36   13.08
   2  10   7  304.28   10.62
   2 -10   7  246.91    7.84
   2 -10   7  330.55   12.01
  -2 -10  -8   19.36    3.24
  -2  10  -8   25.65    5.20
   2  10   8   23.59    3.34
   2 -10   8   18.24    2.35
   2 -10   8   25.65    2.61
  -2 -10  -9    0.28    1.35
  -2  10  -9    2.15    1.62
   2  10   9    1.26    0.82
   2  11  -9   72.35   10.04
  -2  11   9   76.22   20.02
  -2 -11   9   68.70   12.81
   2 -11  -9   46.65   10.45
   2  11  -8   64.29   12.46
  -2  11   8   69.88    9.10
  -2 -11   8   72.92   11.42
   2 -11  -8   43.63    7.82
   2 -11  -7   45.51    6.91
   2  11  -7   54.03    6.89
  -2  11   7   51.69   14.09
  -2 -11   7   67.50    4.92
   2 -11  -7   34.00    6.64
   2 -11  -6   37.79    5.29
   2  11  -6   52.39    7.48
  -2  11   6   50.79    6.83
  -2 -11   6   54.70    8.69
   2 -11  -6   37.51    6.38
   2 -11  -5  162.70    3.78
   2  11  -5  198.46    9.12
  -2  11   5  190.13    5.96
  -2 -11   5  215.90    7.30
   2 -11  -5  160.32    5.26
   2 -11  -4   -0.11    0.38
   2  11  -4    0.57    0.99
  -2  11   4   -0.13    1.49
  -2 -11   4    3.87    1.22
   2 -11  -4    2.23    0.78
   2  11  -3    0.96    0.95
  -2  11   3    0.80    1.17
  -2 -11   3    0.37    1.05
   2 -11  -3    0.41    0.92
   2  11  -2  115.04    3.98
  -2  11   2  124.15    4.09
  -2 -11   2  140.55    4.59
   2 -11  -2  121.33    4.13
   2  11  -1  216.54    5.24
  -2  11   1  185.68    3.06
  -2  11   1  212.71    5.33
   2  11  -1  216.39    2.89
  -2 -11   1  261.07    6.40
  -2  11   0  746.56    7.96
   2  11   0  707.50   10.03
  -2  11   0  693.67    9.49
   2  11   0  831.97    8.37
  -2 -11   0  960.38   11.43
   2 -11   0  831.61   12.66
  -2  11  -1    1.71    0.42
   2  11   1   -0.02    0.93
  -2  11  -1    1.55    0.51
   2  11   1    2.44    0.57
  -2 -11  -1    3.19    0.90
   2 -11   1    2.94    0.90
  -2  11  -2  292.25    6.60
   2  11   2  242.98    5.61
  -2  11  -2  221.02    5.09
  -2 -11  -2  324.11    6.81
   2 -11   2  328.94    6.62
  -2 -11  -3   12.12    1.75
  -2  11  -3   15.00    2.71
   2  11   3   14.46    3.35
   2 -11   3   12.76    2.26
   2 -11   3   20.18    5.19
  -2 -11  -3   12.82    3.08
  -2 -11  -4    1.35    0.73
  -2  11  -4    0.84    1.16
   2 -11   4    0.14    0.49
   2 -11   4    1.48    1.25
  -2 -11  -4    0.23    0.28
  -2 -11  -5   92.32    4.62
   2  11   5  134.59    5.78
   2 -11   5  106.12    4.07
   2 -11   5  151.28    6.15
  -2 -11  -6  127.85   15.73
   2  11   6  171.65    7.11
   2 -11   6  133.09    5.66
   2 -11   6  194.52    7.10
  -2  11  -7  125.87   19.73
   2  11   7  115.23    6.25
   2 -11   7   86.88    5.76
   2 -11   7  128.21    9.35
  -2 -11  -8   36.28    6.25
  -2  11  -8   46.85    9.16
   2  11   8   44.48    3.82
   2 -11   8   24.80    6.35
   2 -11   8   43.05   11.27
  -2 -11  -9    6.90    1.63
  -2  11  -9   12.06    2.49
   2  11   9    7.45    2.36
   2  12  -9   -0.41    2.12
  -2  12   9    1.82    1.90
  -2 -12   9    0.40    1.63
   2 -12  -9    1.90    1.16
   2  12  -8   36.07    5.06
  -2  12   8   36.32    6.24
  -2 -12   8   33.52    4.12
   2 -12  -8   23.15    4.57
   2  12  -7   25.86    3.67
  -2  12   7   24.38    6.05
  -2 -12   7   27.02    4.35
   2 -12  -7   20.77    2.38
   2 -12  -6    3.89    0.94
   2  12  -6    8.30    2.04
  -2  12   6    2.33    1.51
  -2 -12   6    6.73    2.09
   2 -12  -6    3.77    0.88
   2 -12  -5  240.37    7.42
   2  12  -5  294.16   11.25
  -2  12   5  311.87   11.81
  -2 -12   5  324.98   12.07
   2 -12  -5  230.67   12.22
   2 -12  -4   72.16    3.12
   2  12  -4   97.01    4.18
  -2  12   4  112.90    4.68
  -2 -12   4  111.97    4.73
   2 -12  -4   83.75   13.24
   2 -12  -3  163.39    3.48
   2  12  -3  215.32    6.45
  -2  12   3  232.65    6.96
  -2 -12   3  251.94    7.28
   2 -12  -3  197.33    5.83
   2  12  -2   13.74    2.03
  -2  12   2   10.23    1.94
  -2  12   2   16.59    3.69
  -2 -12   2   13.54    3.68
   2 -12  -2   14.66    2.00
   2  12  -1    0.18    1.03
  -2  12   1    0.66    0.80
  -2  12   1    1.94    0.60
   2  12  -1    2.36    0.60
  -2 -12   1    1.84    0.92
   2 -12  -1    2.07    1.16
  -2  12   0   50.08    6.57
   2  12   0   40.36    4.78
  -2  12   0   46.93    8.43
   2  12   0   52.49    1.95
  -2 -12   0   59.76    2.85
   2 -12   0   53.05    2.81
  -2  12  -1   33.47    5.66
   2  12   1   27.55    4.76
  -2  12  -1   29.80    5.20
   2  12   1   31.36    2.92
  -2 -12  -1   33.85    2.74
   2 -12   1   36.35    8.28
  -2  12  -2  109.29    3.88
   2  12   2   92.39    3.80
  -2  12  -2   94.23    5.21
   2  12   2  110.39    5.10
  -2 -12  -2  121.20    4.13
   2 -12   2  113.67    4.34
  -2  12  -3    5.55    1.24
   2  12   3    4.19    1.03
   2 -12   3    3.58    1.11
   2 -12   3    5.14    1.25
  -2 -12  -3    3.34    0.88
  -2 -12  -4  227.00    6.00
  -2  12  -4  324.00    7.23
   2  12   4  333.80    7.80
   2 -12   4  255.85    7.46
   2 -12   4  355.91    7.46
  -2 -12  -4  272.10    4.71
  -2 -12  -5  444.60   14.08
  -2  12  -5  608.52   19.33
   2  12   5  603.16   18.71
   2 -12   5  483.41   14.33
   2 -12   5  677.16   20.03
  -2 -12  -5  437.84   12.90
  -2 -12  -6    8.80    1.94
  -2  12  -6   10.71    2.65
   2  12   6   10.45    2.68
   2 -12   6    8.44    1.71
   2 -12   6    8.43    2.15
  -2 -12  -7   80.54    5.58
  -2  12  -7  104.06   16.87
   2  12   7  100.93    6.08
   2 -12   7   65.19    8.93
   2 -12   7  106.64   12.71
  -2 -12  -8   16.57    3.17
  -2  12  -8   21.77    4.53
   2  12   8   18.32    3.16
   2 -12   8   18.77    4.21
  -2 -12  -9   11.64    5.25
  -2  12  -9   22.31    5.30
   2  12   9   17.11    3.77
   2  13  -9   41.86    8.40
  -2  13   9   47.44   10.20
  -2 -13   9   51.20   13.03
   2  13  -8   52.23   10.42
  -2  13   8   55.07   12.43
  -2 -13   8   60.35   10.53
   2 -13  -8   37.30    2.97
   2  13  -7   26.84    6.51
  -2  13   7   32.12    7.70
  -2 -13   7   33.90    5.33
   2 -13  -7   17.20    7.71
   2  13  -6  198.90    7.88
  -2  13   6  226.89   11.81
  -2 -13   6  219.19    8.49
   2 -13  -6  157.75    6.49
   2 -13  -5   28.55    2.42
   2  13  -5   39.34    6.25
  -2  13   5   44.03    8.96
  -2 -13   5   44.01    9.35
   2 -13  -5   26.77    6.39
   2 -13  -4    9.22    2.27
   2  13  -4   15.84    2.15
  -2  13   4   16.05    2.20
  -2 -13   4   23.58    4.76
   2 -13  -4   12.05    2.60
   2 -13  -3    8.08    1.82
   2  13  -3   16.79    3.48
  -2  13   3   16.78    3.67
  -2 -13   3   16.56    3.79
   2 -13  -3   11.34    2.51
   2  13  -2   45.87    3.21
  -2  13   2   35.68    4.45
  -2  13   2   46.82    3.42
  -2 -13   2   56.68    3.42
   2 -13  -2   40.29    9.70
   2  13  -1    4.15    1.16
  -2  13   1    2.79    0.62
  -2  13   1    3.59    0.84
   2  13  -1    3.08    0.57
  -2 -13   1    5.88    1.95
   2 -13  -1    2.17    1.97
  -2  13   0   42.35    6.71
   2  13   0   38.47    2.48
  -2  13   0   45.02    2.49
   2  13   0   54.72    4.61
  -2 -13   0   61.66    4.75
   2 -13   0   46.79    2.86
  -2  13  -1  120.12    3.76
   2  13   1  108.44    4.11
  -2  13  -1  110.74    4.80
   2  13   1  137.31    4.93
  -2 -13  -1  155.02    6.12
   2 -13   1  139.12    5.17
  -2  13  -2  257.03    6.30
   2  13   2  209.97    5.94
  -2  13  -2  196.85    5.04
   2  13   2  273.64    6.52
  -2 -13  -2  289.48    6.88
   2 -13   2  280.32    7.38
  -2  13  -3    0.49    0.89
   2  13   3    0.33    0.59
  -2  13  -3    0.50    0.43
   2  13   3    0.30    0.91
   2 -13   3    1.92    2.73
  -2 -13  -3   -0.15    0.93
  -2 -13  -4    4.71    1.51
  -2  13  -4   13.22    2.62
   2  13   4    6.63    2.43
   2 -13   4    8.53    3.73
   2 -13   4   14.84    3.98
  -2 -13  -4    5.66    1.50
  -2 -13  -5   -0.06    2.16
  -2  13  -5    5.16    1.88
   2  13   5   -0.63    2.03
   2 -13   5    1.87    0.91
   2 -13   5    1.43    1.58
  -2 -13  -5    1.54    0.40
  -2 -13  -6   61.07   12.15
  -2  13  -6   91.16   14.57
   2  13   6   93.09   16.55
   2 -13   6   65.12    9.25
   2 -13   6   97.98    6.54
  -2 -13  -7   14.53    3.01
  -2  13  -7   22.33    4.04
   2  13   7   17.51    2.77
   2 -13   7   10.44    2.52
   2 -13   7   20.46    4.12
  -2  13  -8    1.46    1.17
   2  13   8   -0.45    1.68
   2 -13   8    1.35    0.83
  -2 -13  -9   86.69   17.64
  -2  13  -9  113.45   20.95
   2  13   9  110.74   21.35
   2  14  -9    2.24    2.08
  -2  14   9    3.90    2.43
  -2 -14   9    0.65    0.92
   2  14  -8    6.48    1.72
  -2  14   8    6.35    2.69
  -2 -14   8    8.32    1.62
   2 -14  -8    2.37    1.18
   2  14  -7    1.16    1.34
  -2  14   7   -0.09    1.79
  -2 -14   7    1.16    0.77
   2 -14  -7    2.77    1.00
   2  14  -6   32.22    6.41
  -2  14   6   33.03    8.28
  -2 -14   6   41.23    8.17
   2 -14  -6   25.45    5.85
   2  14  -5  180.02    7.46
  -2  14   5  202.16    7.98
  -2 -14   5  218.56    8.87
   2 -14  -5  155.82    7.54
   2 -14  -4   54.16    2.06
   2  14  -4   78.78   10.70
  -2  14   4   76.68    4.05
  -2 -14   4   82.44   16.56
   2 -14  -4   62.92    8.72
   2  14  -3  517.92    9.60
  -2  14   3  567.22   10.56
  -2 -14   3  639.82   10.76
   2 -14  -3  506.23    9.04
   2  14  -2  156.65    6.12
  -2  14   2  127.74    4.52
  -2  14   2  162.59    6.44
  -2 -14   2  190.99    7.24
   2 -14  -2  152.49    6.05
   2  14  -1   30.40    2.41
  -2  14   1   27.36    3.47
  -2  14   1   30.56    8.39
   2  14  -1   30.51    2.03
  -2 -14   1   42.34    8.76
   2 -14  -1   33.50    2.64
  -2  14   0   32.96    5.68
   2  14   0   28.96    2.21
  -2  14   0   33.46    5.40
   2  14   0   36.12    2.61
  -2 -14   0   48.17    2.96
   2 -14   0   40.70    9.53
  -2  14  -1    2.53    0.53
   2  14   1    0.59    0.79
  -2  14  -1    5.45    1.10
   2  14   1    2.23    0.74
  -2 -14  -1    3.97    0.89
   2 -14   1    3.45    1.28
  -2  14  -2   13.48    2.61
   2  14   2    9.44    1.89
  -2  14  -2   11.59    2.09
   2  14   2   11.57    2.95
  -2 -14  -2   13.52    3.39
   2 -14   2   10.72    1.62
  -2  14  -3  192.05    5.49
   2  14   3  155.38    5.52
  -2  14  -3  142.67    6.34
   2  14   3  198.73    5.55
   2 -14   3  228.26   12.19
  -2 -14  -3  187.33    5.73
  -2 -14  -4  696.75   32.00
  -2  14  -4  939.81   30.45
   2  14   4 1032.69   29.58
   2 -14   4 1136.53   35.62
  -2 -14  -4  849.81   23.51
  -2 -14  -5  101.26   16.89
  -2  14  -5  133.88   10.97
   2  14   5  144.32   15.75
   2 -14   5  106.33   11.80
   2 -14   5  168.99   15.61
  -2 -14  -5  100.41    4.84
  -2 -14  -6    1.53    1.23
  -2  14  -6    1.12    0.92
   2  14   6    0.09    0.93
   2 -14   6    1.44    1.16
   2 -14   6    1.11    0.68
  -2 -14  -7   33.06    8.75
  -2  14  -7   49.62    8.23
   2  14   7   50.98   11.85
   2 -14   7   50.82   11.37
  -2 -14  -8    2.58    1.20
  -2  14  -8    2.27    1.41
   2  14   8    2.89    1.59
   2 -14   8    3.59    1.59
  -2 -14  -9    2.06    0.86
  -2  14  -9    2.86    1.53
   2  14   9    0.55    2.12
   2  15  -8    0.55    1.95
  -2  15   8    2.54    1.58
  -2 -15   8    5.27    2.41
   2 -15  -8    1.53    0.95
   2  15  -7   17.94    4.09
  -2  15   7   22.84    5.05
  -2 -15   7   18.03    3.09
   2 -15  -7   10.79    2.34
   2  15  -6   59.32    7.42
  -2  15   6   72.18    4.49
  -2 -15   6   80.49   13.09
   2 -15  -6   54.81    3.75
   2  15  -5    9.25    2.70
  -2  15   5    9.85    3.16
  -2 -15   5   12.38    3.31
   2 -15  -5    7.79    1.77
   2  15  -4    0.41    1.00
  -2  15   4   -0.38    1.67
  -2 -15   4    1.66    1.31
   2 -15  -4   -0.17    1.34
   2 -15  -3   15.16    2.74
   2  15  -3   28.14    5.91
  -2  15   3   31.10    6.43
  -2 -15   3   32.44    7.48
   2 -15  -3   22.39    6.91
   2  15  -2   65.08    7.04
  -2  15   2   51.05    6.47
  -2  15   2   66.63    3.47
  -2 -15   2   86.81    6.34
   2 -15  -2   63.92    3.79
   2  15  -1   42.50    3.16
  -2  15   1   35.76    1.73
  -2  15   1   49.34    9.44
   2  15  -1   37.65    3.09
  -2 -15   1   54.67    3.54
   2 -15  -1   45.80    3.01
  -2  15   0   78.32    3.30
   2  15   0   75.17    3.79
  -2  15   0   84.23    3.93
   2  15   0   85.54    3.23
  -2 -15   0  110.92    4.95
   2 -15   0   92.84    4.31
  -2  15  -1   16.05    3.30
   2  15   1   18.18    4.20
  -2  15  -1   18.40    2.44
   2  15   1   20.99    1.57
  -2 -15  -1   22.03    5.87
   2 -15   1   21.66    4.73
  -2  15  -2   97.46    3.69
   2  15   2   77.19    3.59
  -2  15  -2   82.76    3.41
   2  15   2  104.17    4.36
  -2 -15  -2  117.58    4.27
   2 -15   2  111.83    4.52
  -2  15  -3   24.41    3.85
   2  15   3   20.49    4.13
  -2  15  -3   20.82    3.61
   2  15   3   22.85    6.01
   2 -15   3   32.08    7.58
  -2 -15  -3   20.29    4.35
  -2 -15  -4  183.92   13.29
  -2  15  -4  245.23    8.72
  -2  15  -4  193.16    5.75
   2  15   4  224.32    6.98
  -2 -15  -4  187.02    5.79
  -2 -15  -5   34.70    5.43
  -2  15  -5   47.18    5.94
   2  15   5   49.85   10.74
   2 -15   5   38.32    2.46
   2 -15   5   51.18    4.55
  -2 -15  -5   26.09    5.15
  -2 -15  -6   37.65    5.35
  -2  15  -6   51.04    8.13
   2  15   6   56.47    9.92
   2 -15   6   65.02   14.14
  -2 -15  -7    8.71    2.22
  -2  15  -7   12.09    3.75
   2  15   7   14.54    5.61
   2 -15   7   10.66    3.51
  -2 -15  -8    7.91    1.70
  -2  15  -8   11.32    3.50
   2  15   8   15.62    3.44
   2 -15   8   11.96    4.75
   2  16  -8   15.88    4.17
  -2  16   8   22.94    6.94
  -2 -16   8   26.10    6.60
   2 -16  -8   11.80    2.89
   2  16  -7   46.48   10.78
  -2  16   7   56.78   14.25
  -2 -16   7   73.31   10.33
   2 -16  -7   38.91    6.89
   2  16  -6   60.92   12.92
  -2  16   6   72.99    4.85
  -2 -16   6   75.25   12.69
   2 -16  -6   44.93   11.01
   2  16  -5  113.21    5.85
  -2  16   5  132.91    7.08
  -2 -16   5  136.47    7.08
   2 -16  -5   91.23   13.64
   2  16  -4   55.47   10.61
  -2  16   4   59.92    3.95
  -2 -16   4   58.89   14.24
   2 -16  -4   43.69    7.84
   2  16  -3  386.94   13.06
  -2  16   3  419.34   15.73
  -2 -16   3  474.02   15.26
   2 -16  -3  374.26   12.49
   2  16  -2   63.72   11.45
  -2  16   2   42.78    1.83
  -2  16   2   59.95   10.19
  -2 -16   2   81.43    4.36
   2 -16  -2   55.33    5.55
   2  16  -1  119.37    4.74
  -2  16   1  102.47    2.96
  -2  16   1  122.15    5.60
  -2 -16   1  162.49    6.02
   2 -16  -1  133.36    4.94
  -2  16   0   11.28    2.20
   2  16   0    8.01    1.76
  -2  16   0   12.40    2.84
   2  16   0    9.24    2.03
  -2 -16   0   13.93    3.46
   2 -16   0   12.32    4.13
  -2  16  -1   18.06    3.24
   2  16   1   19.96    3.76
  -2  16  -1   22.30    3.27
   2  16   1   18.70    2.85
  -2 -16  -1   27.86    6.03
   2 -16   1   25.86    4.95
  -2  16  -2   39.32    7.11
   2  16   2   44.48    8.25
  -2  16  -2   41.78    5.59
   2  16   2   50.47    2.73
   2 -16   2   49.02    3.39
  -2 -16  -2   50.84   10.43
  -2  16  -3  410.61   13.64
   2  16   3  333.91   11.23
  -2  16  -3  319.43   10.23
   2  16   3  433.60   13.65
   2 -16   3  465.76   17.92
  -2 -16  -3  387.07   12.38
  -2 -16  -4  160.51    7.12
  -2  16  -4  221.01    9.23
  -2  16  -4  167.87    8.35
   2  16   4  233.93    9.28
   2 -16   4  276.81   10.38
  -2 -16  -4  192.58    7.28
  -2 -16  -5   94.13   15.86
  -2  16  -5  125.33    6.26
  -2  16  -5   78.63    5.23
   2  16   5  132.30    6.79
   2 -16   5  143.79    6.51
  -2 -16  -5  102.22    4.16
  -2 -16  -6    2.32    0.59
  -2  16  -6    5.61    1.71
   2  16   6    5.77    2.00
   2 -16   6    4.57    1.38
  -2 -16  -7   44.02    9.89
  -2  16  -7   61.23   12.97
   2  16   7   75.15   13.59
   2 -16   7   82.37    7.25
  -2 -16  -8   14.50    4.50
  -2  16  -8   20.10    4.43
   2  16   8   19.74    5.55
   2 -16   8   17.97    6.19
   2  17  -8   32.16    4.10
  -2  17   8   26.77    5.96
  -2 -17   8   32.45    6.52
   2 -17  -8   23.84    2.90
   2  17  -7    2.55    0.90
  -2  17   7    3.91    1.69
  -2 -17   7    2.87    1.50
   2 -17  -7    1.86    1.02
   2  17  -6   16.55    2.93
  -2  17   6   19.81    5.30
  -2 -17   6   18.81    3.50
   2 -17  -6   10.91    2.11
   2  17  -5   14.07    2.49
  -2  17   5   16.68    3.78
  -2 -17   5   14.95    2.74
   2 -17  -5   12.56    2.62
   2  17  -4   -0.45    1.83
  -2  17   4   -1.82    1.87
  -2 -17   4    0.34    1.73
   2 -17  -4    1.07    1.34
   2  17  -3    2.12    2.20
  -2  17   3   -0.10    3.64
  -2 -17   3    0.98    1.26
   2 -17  -3    2.13    3.62
   2  17  -2  263.62    9.81
  -2  17   2  213.69    6.72
  -2  17   2  299.24   10.42
  -2 -17   2  339.71   12.53
   2 -17  -2  261.37    9.99
   2  17  -1   12.17    2.67
  -2  17   1    7.09    1.34
  -2  17   1   12.29    1.94
  -2 -17   1   13.50    2.57
  -2  17   0  147.91    5.52
   2  17   0  141.36    6.15
  -2  17   0  157.61    8.41
   2  17   0  161.84    7.45
  -2 -17   0  203.48    9.01
   2 -17   0  169.58    7.26
  -2  17  -1   63.39    2.91
   2  17   1   64.43    9.81
  -2  17  -1   65.38    4.14
   2  17   1   76.65    3.00
  -2 -17  -1   81.40    4.12
   2 -17   1   73.11    3.98
  -2  17  -2    3.15    0.85
   2  17   2    0.66    1.38
  -2  17  -2    5.80    1.17
   2  17   2    1.20    1.10
   2 -17   2    8.48    1.86
  -2 -17  -2    5.93    1.51
  -2  17  -3  205.21   10.25
   2  17   3  187.16    6.49
  -2  17  -3  174.79   10.43
   2  17   3  227.16    7.32
  -2 -17  -3  203.61    6.09
  -2 -17  -4  156.44    6.85
  -2  17  -4  227.13   12.94
  -2  17  -4  162.49   11.82
   2  17   4  209.88    7.59
   2 -17   4  254.89    9.59
  -2 -17  -4  177.71    5.87
  -2 -17  -5    2.55    0.66
  -2  17  -5    4.00    1.50
   2  17   5    8.12    3.30
   2 -17   5    9.29    2.29
  -2 -17  -5    2.64    2.12
  -2 -17  -6   17.31    5.03
  -2  17  -6   26.00    6.19
   2  17   6   33.58    3.33
   2 -17   6   34.88    3.39
  -2 -17  -7    7.98    1.45
  -2  17  -7   11.82    2.90
   2  17   7   10.99    2.51
   2 -17   7   12.59    2.48
  -2 -17  -8    1.78    0.92
  -2  17  -8    4.24    2.62
   2  17   8    2.82    1.73
   2 -17   8    3.82    1.72
   2  18  -8   84.39   21.48
  -2  18   8  125.27    7.84
  -2 -18   8   98.90   22.51
   2  18  -7    9.01    2.73
  -2  18   7    6.28    1.90
  -2 -18   7    7.08    2.02
   2 -18  -7    2.82    1.59
   2  18  -6    3.10    2.00
  -2  18   6   -0.07    1.95
  -2 -18   6    2.72    0.99
   2 -18  -6    1.57    1.10
   2  18  -5   64.41   10.85
  -2  18   5   71.86    8.90
  -2 -18   5   75.98   16.65
   2 -18  -5   56.22    7.75
   2  18  -4   54.14   10.09
  -2  18   4   65.29   13.27
  -2 -18   4   64.47   14.38
   2 -18  -4   49.60    3.75
   2  18  -3  431.50   13.46
  -2  18   3  492.23   14.80
   2 -18  -3  422.06   13.43
   2  18  -2   65.03    4.03
  -2  18   2   39.36    6.68
  -2  18   2   75.63   12.16
  -2 -18   2   86.73   15.49
   2 -18  -2   68.47   11.82
   2  18  -1   26.52    5.85
  -2  18   1   21.84    2.78
  -2  18   1   30.52    6.40
  -2 -18   1   39.69    7.47
   2 -18  -1   34.19    6.64
  -2  18   0  100.57    3.67
   2  18   0  100.14    4.56
  -2  18   0  109.02    4.73
   2  18   0  109.90   10.21
  -2 -18   0  140.65    6.73
   2 -18   0  117.90    5.11
  -2  18  -1   14.20    2.58
   2  18   1   15.84    3.80
  -2  18  -1   15.18    2.81
   2  18   1   15.38    1.84
   2 -18   1   17.61    6.64
  -2  18  -2  116.52   11.55
   2  18   2   96.73   15.24
  -2  18  -2  105.63    5.57
   2  18   2  121.34    4.61
   2 -18   2  128.90    5.75
  -2 -18  -2  131.62    5.24
  -2  18  -3    0.92    0.98
   2  18   3   -1.76    1.96
  -2  18  -3    0.54    0.68
   2  18   3   -0.34    1.16
   2 -18   3   -0.87    1.82
  -2 -18  -3   -1.30    3.13
  -2 -18  -4  119.16   15.20
  -2  18  -4  172.97    6.94
  -2  18  -4  121.40    7.31
   2  18   4  172.66    6.84
   2 -18   4  205.35    8.51
  -2 -18  -4  146.76    5.37
  -2 -18  -5  139.40   19.71
  -2  18  -5  209.30   10.47
   2  18   5  229.43    7.80
   2 -18   5  247.23    9.73
  -2 -18  -6   80.56   12.14
  -2  18  -6   96.83   17.85
   2  18   6  101.28    5.38
   2 -18   6  123.55   20.45
  -2 -18  -7   21.29    4.85
  -2  18  -7   36.59    8.15
   2  18   7   35.19    9.05
   2 -18   7   36.92    8.45
   2  19  -7   47.18   11.41
  -2  19   7   67.20   11.29
  -2 -19   7   67.91   11.15
   2 -19  -7   39.14    8.11
   2  19  -6    2.60    2.05
  -2 -19   6    4.70    1.43
   2 -19  -6    2.55    1.12
   2  19  -5   14.98    3.65
  -2  19   5   16.06    3.96
  -2 -19   5   21.27    5.05
   2 -19  -5   10.19    2.08
   2  19  -4   13.15    2.57
  -2  19   4   13.64    3.17
  -2 -19   4   15.60    2.52
   2 -19  -4    8.76    2.02
   2  19  -3    1.00    1.15
  -2  19   3    0.11    3.98
   2 -19  -3    0.15    0.91
   2  19  -2   25.36    4.85
  -2  19   2   31.38    6.74
  -2 -19   2   33.72    8.74
   2 -19  -2   27.93    6.20
   2  19  -1   22.78    5.11
  -2  19   1   21.78    1.74
  -2  19   1   30.77    7.35
  -2 -19   1   34.06    9.75
   2 -19  -1   33.13    7.02
  -2  19   0   42.47    5.90
   2  19   0   46.64    3.60
  -2  19   0   49.08    3.68
   2  19   0   42.75    3.17
  -2 -19   0   64.63    5.61
   2 -19   0   47.12    3.55
  -2  19  -1  285.15    8.90
   2  19   1  272.16   13.36
  -2  19  -1  303.43   11.39
   2  19   1  324.52    9.71
  -2 -19  -1  368.35   16.93
   2 -19   1  362.73   18.03
  -2  19  -2  340.32   14.80
   2  19   2  333.77   10.46
  -2  19  -2  339.51   10.20
   2  19   2  412.62   11.76
  -2 -19  -2  417.85   11.70
   2 -19   2  437.41   18.34
  -2  19  -3    8.68    1.69
   2  19   3    8.01    1.93
  -2  19  -3    7.33    1.58
   2  19   3    7.65    2.29
   2 -19   3   10.01    1.94
  -2 -19  -3    8.54    1.75
  -2 -19  -4   18.33    3.92
  -2  19  -4   23.76    4.22
   2  19   4   24.68    4.09
   2 -19   4   34.74    9.04
  -2 -19  -4   16.82    4.23
  -2 -19  -5    1.79    1.06
  -2  19  -5    5.40    1.33
   2  19   5    3.28    1.40
   2 -19   5    6.88    2.01
  -2 -19  -6   66.68   11.98
  -2  19  -6  104.84   11.64
   2  19   6  102.14   19.46
   2 -19   6  120.11    6.92
  -2 -19  -7   17.41    4.81
  -2  19  -7   23.63    6.24
   2  19   7   26.28    5.92
   2 -19   7   25.20    8.34
   2  20  -7   19.47    3.30
  -2  20   7   16.20    3.91
  -2 -20   7   19.28    6.06
   2 -20  -7   10.08    2.36
   2  20  -6    5.65    2.56
  -2  20   6    8.92    1.92
  -2 -20   6    9.29    2.63
   2 -20  -6    5.54    1.61
   2  20  -5   -0.19    1.70
  -2  20   5   -0.86    1.70
  -2 -20   5    0.19    0.92
   2 -20  -5    0.29    1.42
   2  20  -4    8.00    2.19
  -2  20   4    8.57    1.88
  -2 -20   4   10.16    3.08
   2 -20  -4    8.06    1.81
   2  20  -3    1.07    2.52
  -2  20   3   -1.22    1.49
  -2 -20   3    0.70    0.88
   2 -20  -3    1.61    1.20
   2  20  -2    2.82    2.10
  -2  20   2    0.94    1.00
  -2 -20   2    1.61    1.83
   2 -20  -2   -0.51    1.47
   2  20  -1   28.41    2.91
  -2  20   1   23.75    3.85
  -2  20   1   34.53    8.59
  -2 -20   1   37.03    7.95
   2 -20  -1   32.00    8.51
  -2  20   0    8.58    1.98
   2  20   0   11.13    2.26
  -2  20   0   11.09    2.06
  -2 -20   0   14.04    3.49
   2 -20   0   11.67    3.39
  -2  20  -1   35.13    3.35
   2  20   1   25.90    5.90
  -2  20  -1   33.56    3.72
   2  20   1   25.91    3.63
  -2 -20  -1   34.50    6.82
   2 -20   1   37.74    7.36
  -2  20  -2   10.86    2.16
   2  20   2    6.67    2.05
  -2  20  -2   10.71    1.67
   2  20   2   13.21    2.83
   2 -20   2   12.60    2.86
  -2 -20  -2   13.62    2.88
  -2  20  -3    6.24    1.34
   2  20   3    7.37    2.01
  -2  20  -3    7.07    1.50
   2  20   3    8.69    1.60
   2 -20   3   10.27    2.02
  -2 -20  -3    7.57    2.18
  -2 -20  -4    0.82    0.82
  -2  20  -4    2.02    1.31
   2  20   4    0.64    1.18
   2 -20   4   -0.49    2.01
  -2 -20  -4    1.21    1.07
  -2 -20  -5   29.19    4.16
  -2  20  -5   36.40    7.96
   2  20   5   37.68    6.18
   2 -20   5   47.11   11.93
  -2 -20  -6    0.35    0.78
  -2  20  -6    4.87    2.35
   2  20   6    2.76    1.83
   2 -20   6    2.60    0.94
  -2 -20  -7    6.75    1.61
  -2  20  -7   17.15    4.46
   2  20   7   13.65    3.63
   2 -20   7   15.31    3.60
   2  21  -6    9.19    2.88
  -2  21   6    9.86    2.55
  -2 -21   6    8.60    2.20
   2 -21  -6    7.36    1.76
   2  21  -5    9.09    2.65
  -2  21   5   14.96    3.79
  -2 -21   5   15.89    3.11
   2 -21  -5    6.64    3.21
   2  21  -4    9.30    2.03
  -2  21   4    8.45    3.99
  -2 -21   4   14.26    3.10
   2 -21  -4    8.40    1.63
   2  21  -3    1.48    1.70
  -2  21   3    4.96    1.40
  -2 -21   3    1.79    0.94
   2 -21  -3    2.68    1.15
   2  21  -2   -1.51    1.46
  -2  21   2    0.27    0.78
  -2 -21   2    1.71    1.05
   2 -21  -2    0.47    1.50
   2  21  -1   32.29    4.51
  -2  21   1   42.09    7.73
  -2 -21   1   50.95   11.91
   2 -21  -1   42.35    4.62
  -2  21   0   14.04    1.68
   2  21   0   15.29    3.42
  -2  21   0   17.83    2.96
  -2 -21   0   19.49    4.24
   2 -21   0   19.40    4.32
  -2  21  -1   29.04    5.66
   2  21   1   32.90    6.04
  -2  21  -1   33.49    8.49
   2  21   1   35.89    3.14
  -2 -21  -1   43.32    9.93
   2 -21   1   38.47    7.03
  -2  21  -2    1.40    1.56
   2  21   2   -0.50    1.20
  -2  21  -2    0.54    0.47
   2  21   2   -0.25    1.03
   2 -21   2   -0.67    1.88
  -2 -21  -2    0.64    0.96
  -2  21  -3    3.50    1.34
   2  21   3    2.98    1.60
   2  21   3    6.16    1.70
   2 -21   3    4.33    1.64
  -2 -21  -3    4.14    1.45
  -2 -21  -4    2.98    1.13
  -2  21  -4    3.56    1.02
   2  21   4    4.43    1.43
   2 -21   4    7.94    2.26
  -2 -21  -4    3.52    0.69
  -2 -21  -5   10.16    1.71
  -2  21  -5   11.96    3.47
   2  21   5   14.50    2.59
   2 -21   5   17.02    4.56
  -2 -21  -6   -0.37    1.17
  -2  21  -6    1.18    1.14
   2 -21   6    2.63    2.25
   2  22  -6   -0.88    1.91
  -2  22   6    2.85    1.54
  -2 -22   6    1.59    1.47
   2 -22  -6    1.79    2.00
   2  22  -5   -0.54    1.78
  -2  22   5   -0.85    1.69
  -2 -22   5   -0.29    1.97
   2 -22  -5    1.65    1.27
   2  22  -4   11.31    2.69
  -2  22   4   10.68    3.91
  -2 -22   4   13.67    3.00
   2 -22  -4   12.08    3.65
   2  22  -3    2.20    1.50
  -2  22   3    0.89    1.66
  -2 -22   3    3.43    1.87
   2 -22  -3    2.72    1.19
   2  22  -2   11.06    2.03
  -2  22   2   14.78    2.29
  -2 -22   2   19.14    7.35
   2 -22  -2   13.81    3.07
   2  22  -1    7.15    1.79
  -2  22   1    9.48    2.47
  -2 -22   1   11.16    2.24
   2 -22  -1    8.98    2.40
  -2  22   0    2.05    1.24
   2  22   0    4.12    1.84
  -2  22   0    1.56    0.76
  -2 -22   0    3.21    0.77
   2 -22   0    1.94    1.85
  -2  22  -1   30.26    7.14
   2  22   1   35.64    6.57
  -2  22  -1   34.45    8.05
   2  22   1   34.04    9.42
  -2 -22  -1   54.75    4.65
   2 -22   1   46.46   11.38
  -2  22  -2   21.16    3.14
   2  22   2   21.52    2.78
  -2  22  -2   17.75    4.94
   2  22   2   21.92    3.81
   2 -22   2   29.77    3.22
  -2 -22  -2   24.59    7.71
  -2  22  -3    2.56    0.82
   2  22   3    2.71    1.63
   2  22   3    4.17    1.21
   2 -22   3    4.49    1.16
  -2 -22  -3    1.14    1.20
  -2 -22  -4    1.43    0.76
  -2  22  -4    1.60    0.85
   2  22   4    0.66    0.51
   2 -22   4    0.53    1.70
  -2 -22  -4    1.84    1.12
  -2 -22  -5   29.91    6.22
  -2  22  -5   39.61    8.50
   2  22   5   52.47    9.99
   2 -22   5   50.14   11.40
  -2 -22  -6   13.36    3.63
  -2  22  -6   15.63    4.83
   2  22   6   20.52    4.95
   2 -22   6   21.84    7.23
   2  23  -5   40.54    4.27
  -2  23   5   39.06    7.33
  -2 -23   5   44.16   10.31
   2 -23  -5   30.90    7.01
   2  23  -4    2.95    2.79
  -2  23   4    1.62    0.88
  -2 -23   4    3.10    2.14
   2 -23  -4    2.73    0.71
   2  23  -3   48.98    9.88
  -2  23   3   50.26   10.45
  -2 -23   3   68.29   17.55
   2 -23  -3   49.18    9.86
   2  23  -2    5.06    1.83
  -2  23   2    6.69    1.97
  -2 -23   2   11.51    2.45
   2 -23  -2    7.84    2.57
   2  23  -1    7.87    1.95
  -2  23   1    9.34    2.59
  -2 -23   1    8.18    2.36
   2 -23  -1    5.90    2.22
   2  23   0   54.36   12.42
  -2  23   0   70.11    4.76
  -2 -23   0   88.11    5.20
   2 -23   0   68.53   14.33
  -2  23  -1   93.70    4.20
   2  23   1   97.23    5.02
  -2  23  -1   90.85   10.56
  -2 -23  -1  124.71    6.48
   2 -23   1  114.39   21.02
  -2  23  -2   81.79   16.75
   2  23   2   88.58   12.11
   2  23   2   86.26   15.34
   2 -23   2  127.60   15.80
  -2 -23  -2  121.97   10.46
  -2  23  -3    1.50    1.04
   2  23   3    0.75    1.43
   2  23   3    0.95    0.89
   2 -23   3   -1.03    1.79
  -2 -23  -3   -0.32    1.32
  -2 -23  -4    0.91    1.26
  -2  23  -4    1.02    1.23
   2  23   4    0.15    0.91
   2 -23   4    2.08    1.33
  -2 -23  -4   -0.37    1.13
  -2 -23  -5   21.25    3.81
  -2  23  -5   33.33    4.79
   2  23   5   34.05    7.59
   2 -23   5   42.10    5.34
   2  24  -5   12.61    3.74
  -2  24   5   16.01    3.15
  -2 -24   5   16.39    6.19
   2 -24  -5    8.83    2.54
   2  24  -4   31.25    5.47
  -2  24   4   32.00    6.34
  -2 -24   4   33.70   10.10
   2 -24  -4   25.04    6.95
   2  24  -3    7.99    2.53
  -2  24   3   14.49    5.14
  -2 -24   3   13.83    3.21
   2 -24  -3   10.31    2.33
   2  24  -2    1.42    1.81
  -2  24   2    0.38    0.96
  -2 -24   2    1.29    0.97
   2 -24  -2    1.59    2.01
   2  24  -1    8.54    2.55
  -2  24   1   11.30    2.02
  -2 -24   1   15.18    4.42
   2 -24  -1   13.46    2.47
   2  24   0   12.11    2.85
  -2  24   0    9.84    3.47
  -2 -24   0   20.07    4.47
   2 -24   0   13.37    3.21
  -2  24  -1    3.52    1.13
   2  24   1    4.16    1.56
  -2  24  -1    3.91    1.17
  -2 -24  -1    7.10    2.21
   2 -24   1    6.09    1.88
  -2  24  -2    0.09    0.72
   2  24   2    2.48    1.65
  -2 -24  -2   -1.34    1.73
   2 -24   2    0.22    0.91
  -2  24  -3    1.65    2.21
   2  24   3    0.05    1.50
   2  24   3    1.15    0.79
   2 -24   3    6.49    1.65
  -2 -24  -3    2.30    1.26
  -2 -24  -4   38.33    7.29
  -2  24  -4   46.37    8.20
   2  24   4   40.05    9.55
   2 -24   4   58.85   14.00
   2  25  -4    3.31    1.50
  -2  25   4    3.57    1.48
  -2 -25   4    5.72    2.54
   2 -25  -4    4.68    2.34
   2  25  -3    1.95    1.74
  -2  25   3    4.58    1.81
  -2 -25   3    2.85    1.28
   2 -25  -3    3.71    2.05
   2  25  -2    5.21    1.74
  -2  25   2    4.11    2.48
  -2 -25   2    9.09    3.39
   2 -25  -2    3.13    1.24
   2  25  -1    0.53    1.57
  -2  25   1    0.00    1.25
  -2 -25   1    1.09    1.12
   2 -25  -1    2.60    1.98
   2  25   0   11.59    2.74
  -2  25   0    9.45    2.64
  -2 -25   0   16.43    4.33
   2 -25   0   11.48    2.84
   2  25   1    6.89    1.55
  -2 -25  -1    9.25    1.96
   2 -25   1    9.96    2.86
  -2  25  -2   37.87    3.17
   2  25   2   35.98    6.06
  -2 -25  -2   43.40    8.00
   2 -25   2   52.50   14.71
  -2  25  -3   45.84    3.81
   2  25   3   34.59    7.63
   2 -25   3   55.39   10.65
  -2 -25  -3   47.82    4.09
  -2 -25  -4   15.01    3.01
  -2  25  -4   17.16    5.40
   2  25   4   19.38    5.31
   2 -25   4   26.34    6.00
  -2  26   3    1.46    1.53
  -2 -26   3    1.90    1.57
   2  26  -2   24.15    5.17
  -2  26   2   28.27    8.47
  -2 -26   2   40.37    7.66
   2 -26  -2   39.16    4.13
   2  26  -1    3.69    1.75
  -2  26   1    2.83    1.19
  -2 -26   1    3.90    1.41
   2 -26  -1    3.52    1.62
   2  26   0   40.53   10.21
  -2 -26   0   59.64   17.72
   2 -26   0   63.98    5.03
   2  26   1    3.11    1.51
  -2 -26  -1    4.66    1.57
   2 -26   1    6.34    1.99
   2  26   2    3.67    1.34
  -2 -26  -2    5.18    1.47
   2 -26   2    5.52    3.32
   2  26   3    2.26    0.96
   2 -26   3    7.58    3.02
  -2 -26  -3    3.46    1.53
   2  27  -1   17.51    3.01
  -2 -27   1   21.16    2.99
   2 -27  -1   23.11    3.64
   2  27   0    4.76    1.84
  -2 -27   0    6.76    2.13
   2 -27   0    5.59    2.66
   2  27   1   67.24    5.97
  -2 -27  -1   85.06   11.11
   2 -27   1   85.05    8.54
   3   0 -10   -0.51    1.28
  -3   0  10    2.26    1.44
  -3   0  10    1.92    0.87
   3   0  -9    5.62    1.33
  -3   0   9    7.00    1.95
   3   0  -9    4.91    1.65
   3   0  -8    1.28    1.24
  -3   0   8    0.88    0.48
   3   0  -8    0.89    0.76
   3   0  -7    8.10    2.54
  -3   0   7    7.18    1.81
   3   0  -7    8.87    1.79
  -3   0   6    1.43    1.05
   3   0  -6    4.11    1.58
   3   0  -5  280.52    6.39
  -3   0   5  296.19    6.66
   3   0  -5  240.40    7.00
  -3   0   4    0.38    0.50
   3   0  -4    2.30    1.51
   3   0  -3 1380.40   13.49
  -3   0   3 1300.47   12.86
   3   0  -3 1246.82   14.32
   3   0  -2    1.20    0.82
  -3   0   2    0.79    0.43
   3   0  -2    0.10    0.98
   3   0  -1  189.41    4.45
   3   0  -1  175.08    4.73
   3   0   0    0.81    0.38
   3   0   0    2.20    0.96
   3   0   0    0.39    0.37
  -3   0  -1  318.40    5.34
   3   0   1  383.60    6.47
   3   0   1  356.67    5.01
  -3   0  -2   -1.08    1.00
   3   0   2    0.19    0.70
   3   0   2   -0.25    0.33
  -3   0  -3  284.52    5.93
   3   0   3  317.26    6.85
   3   0   3  272.26    2.81
  -3   0  -4   -1.00    1.17
   3   0   4   -0.31    0.93
  -3   0  -5  109.41   15.45
   3   0   5   99.42    4.63
  -3   0  -6    2.69    1.42
   3   0   6   -0.04    0.47
  -3   0  -7    3.76    1.46
   3   0   7    5.79    1.40
   3   0   8    0.76    1.07
  -3   0  -9    7.96    2.82
   3   0   9    5.27    1.53
  -3   0 -10   -1.63    2.12
   3   0  10   -0.12    1.65
   3   1 -10   10.37    2.41
   3  -1 -10    9.91    2.87
  -3   1  10   15.86    2.48
  -3   1  10   10.28    3.24
   3   1  -9    6.42    2.37
   3  -1  -9    6.30    1.66
  -3   1   9    2.94    1.51
  -3  -1   9    6.28    1.64
   3  -1  -9    2.89    0.99
   3   1  -8    4.71    1.26
   3  -1  -8    4.62    1.02
  -3   1   8    4.42    1.24
  -3  -1   8    2.78    0.74
   3   1  -8    0.96    0.95
   3  -1  -8    2.57    1.45
   3   1  -7   20.63    3.06
   3  -1  -7   18.50    2.47
  -3   1   7   19.62    5.39
  -3  -1   7   21.60    5.09
   3  -1  -7   15.95    1.74
   3   1  -7   20.39    3.24
   3   1  -6  376.59    7.16
   3  -1  -6  380.82    7.46
  -3  -1   6  418.07    7.33
  -3   1   6  404.82    7.37
   3   1  -6  348.49    7.95
   3  -1  -6  324.17    9.60
   3  -1  -5   28.48    4.81
   3   1  -5   28.35    5.29
  -3  -1   5   28.21    5.79
  -3   1   5   26.01    3.84
   3  -1  -5   27.68    4.13
   3   1  -5   22.02    3.04
   3   1  -4  454.26    7.19
   3  -1  -4  459.69    6.89
  -3  -1   4  445.39    7.04
  -3   1   4  447.29    7.02
   3  -1  -4  396.12    7.26
   3   1  -4  407.25    7.55
   3  -1  -3  230.79    3.76
   3   1  -3  251.87   18.41
  -3  -1   3  207.97    3.98
   3  -1  -3  212.86    4.93
   3   1  -2   60.00    5.53
   3  -1  -2   58.49    1.91
  -3   1   2   52.40    2.59
  -3  -1   2   51.70    2.09
   3  -1  -2   51.94    2.38
   3   1  -2   56.09    2.53
   3   1  -1  140.09    3.80
   3  -1  -1  139.18    3.37
  -3   1   1  124.84    3.72
   3   1  -1  149.77    4.34
   3  -1  -1  138.21    4.06
   3   1  -1  135.81    4.04
  -3   1   0  555.40    7.04
   3   1   0  649.08    9.08
   3   1   0  655.52    8.72
   3  -1   0  685.14    9.93
   3  -1   0  621.49    8.14
   3   1   0  630.32    8.06
  -3  -1  -1   29.56    4.55
  -3   1  -1   27.73    1.50
   3   1   1   30.42    1.90
   3  -1   1   28.24    1.86
   3  -1   1   26.84    1.28
   3   1   1   24.47    1.11
  -3  -1  -2   56.23    2.58
  -3   1  -2   58.25    2.56
   3   1   2   65.76    2.78
   3  -1   2   64.28    2.86
   3  -1   2   57.52    1.94
   3   1   2   56.61    1.59
  -3  -1  -3  363.85    6.66
  -3   1  -3  377.47    6.97
   3   1   3  407.83    7.18
  -3  -1  -4   51.35    3.14
  -3   1  -4   54.01    7.79
   3   1   4   52.16    3.13
   3  -1   4   50.17    4.51
   3  -1   4   51.23    1.23
  -3   1  -5  129.12    5.08
  -3  -1  -5  116.13   17.46
   3  -1   5  125.58    4.79
   3   1   5  118.94    7.20
   3   1   6  200.35    7.20
   3  -1   6  204.47    6.10
  -3   1  -7    7.55    1.58
  -3  -1  -7    6.87    2.10
   3  -1   7    6.11    1.81
   3   1   7    6.91    1.58
  -3  -1  -8   47.19    9.05
  -3   1  -8   41.02    5.73
   3  -1   8   36.51    7.39
   3   1   8   37.44    8.22
   3  -1   9   22.55    4.51
   3   1   9   25.11    7.49
  -3   1 -10   19.40    4.57
   3  -1  10   20.89    3.18
   3   1  10   22.18    3.14
   3   2 -10   11.22    2.71
   3  -2 -10    5.08    1.47
  -3   2  10    8.63    1.93
   3  -2 -10    7.10    2.71
   3   2  -9   -0.51    1.33
   3  -2  -9    1.05    0.88
  -3   2   9    0.77    0.63
  -3  -2   9    1.27    1.04
  -3  -2   9    0.55    0.55
   3  -2  -9   -1.77    1.41
   3  -2  -8    4.70    1.23
   3   2  -8    8.51    1.66
  -3   2   8    8.00    1.74
  -3  -2   8    4.93    1.13
   3  -2  -8    5.91    1.61
   3   2  -7  246.46   13.61
   3  -2  -7  227.75    9.16
  -3   2   7  244.06    7.27
  -3  -2   7  259.08    6.75
   3  -2  -7  200.79   22.33
   3   2  -7  217.81    7.01
   3   2  -6   31.26    6.26
   3  -2  -6   31.40    6.13
  -3   2   6   33.20    7.05
  -3  -2   6   31.40    5.08
   3  -2  -6   29.58    2.69
   3   2  -6   25.82    3.92
   3  -2  -5    1.59    1.12
   3   2  -5    0.31    0.51
  -3   2   5    1.52    0.73
  -3  -2   5   -0.22    0.62
   3  -2  -5    1.02    0.75
   3   2  -5    1.35    0.93
   3   2  -4  335.39    5.95
   3  -2  -4  336.85    4.94
  -3  -2   4  345.37    5.71
  -3   2   4  328.04    6.23
   3  -2  -4  289.77    6.21
   3   2  -4  305.72    7.60
   3   2  -3    8.00    1.71
   3  -2  -3    8.09    1.83
  -3  -2   3   10.50    2.18
  -3   2   3   10.74    3.85
   3  -2  -3    9.43    1.41
   3   2  -3    8.68    1.22
   3  -2  -2   79.93    4.84
   3   2  -2   71.65    2.49
  -3  -2   2   75.54    2.66
  -3   2   2   83.11    3.07
   3  -2  -2   74.99    3.05
   3   2  -2   87.68    6.69
   3   2  -1  170.34    4.46
   3  -2  -1  158.31    3.57
  -3   2   1  149.60    4.30
   3   2  -1  167.63    4.31
   3  -2  -1  150.27    4.30
   3   2  -1  156.20    5.40
  -3   2   0  753.43    8.63
   3   2   0  852.87   10.51
   3   2   0  861.64   11.32
   3  -2   0  901.69   11.56
   3  -2   0  834.38   10.60
   3   2   0  858.64   10.30
  -3  -2  -1  189.07    5.08
  -3   2  -1  195.98    4.86
   3   2   1  217.26    5.58
   3  -2   1  218.11    5.73
   3  -2   1  202.36    4.83
   3   2   1  208.68    4.74
  -3  -2  -2  892.50   10.98
  -3   2  -2  992.85   11.67
   3   2   2 1102.54   12.11
   3  -2   2 1045.44   11.61
   3  -2   2 1047.54    9.18
   3   2   2 1033.55    7.77
  -3  -2  -3  576.51   10.57
  -3   2  -3  642.05    9.77
   3  -2   3  643.30   10.52
   3  -2   3  662.65    6.68
  -3  -2  -4  322.87    6.87
  -3   2  -4  351.17    7.53
   3   2   4  369.26    8.33
   3  -2   4  343.56    7.75
   3  -2   4  379.63    4.38
  -3  -2  -5    3.36    0.97
  -3   2  -5    3.67    1.52
   3   2   5    2.10    1.05
   3  -2   5    2.85    1.04
   3  -2   5    2.12    0.65
  -3  -2  -6  104.23   15.09
  -3   2  -6  109.26    5.26
   3   2   6  104.24    4.65
   3  -2   6   98.94    4.45
  -3  -2  -7   10.76    2.29
  -3   2  -7   13.83    2.53
   3   2   7   11.64    1.98
   3  -2   7    8.50    1.89
  -3   2  -8  146.53    7.84
   3   2   8  139.90   18.32
   3  -2   8  133.57    5.79
  -3  -2  -9  296.21   20.31
  -3   2  -9  317.90   12.33
   3  -2   9  268.31    9.41
   3   2   9  284.95   12.09
  -3   2 -10   13.97    3.16
  -3  -2 -10   15.30    4.28
   3  -2  10   11.64    2.83
   3   2  10   15.75    4.18
   3   3 -10   35.07    8.01
  -3   3  10   45.65    3.82
  -3  -3  10   30.90    8.61
   3  -3 -10   30.15    5.79
   3   3  -9    1.90    0.71
   3  -3  -9    2.33    0.60
  -3   3   9    3.42    0.55
  -3  -3   9    1.40    1.34
   3  -3  -9    1.53    0.82
   3   3  -8    0.93    0.57
   3  -3  -8    1.98    0.92
  -3   3   8   -0.21    1.20
  -3  -3   8    1.69    0.98
  -3  -3   8    1.57    0.86
   3  -3  -8    1.55    0.93
   3  -3  -7  269.22    9.50
   3   3  -7  260.84   10.59
  -3   3   7  296.59    9.87
  -3  -3   7  302.27    9.14
   3  -3  -7  220.65    8.28
   3  -3  -6  142.30    3.98
   3   3  -6  139.32    4.75
  -3   3   6  150.79    5.85
  -3  -3   6  156.62    4.28
   3  -3  -6  125.79    4.77
   3   3  -6  135.87   16.99
   3  -3  -5   12.83    1.63
   3   3  -5   16.70    3.40
  -3   3   5   15.27    3.19
  -3  -3   5   12.18    3.73
   3  -3  -5   11.13    1.85
   3   3  -5   13.63    2.86
   3  -3  -4    2.23    0.55
   3   3  -4    1.65    0.48
  -3   3   4    1.43    0.68
  -3  -3   4    1.82    0.41
   3  -3  -4    2.77    1.47
   3   3  -4    0.69    0.71
   3  -3  -3   73.05    2.15
   3   3  -3   77.12    3.00
  -3   3   3   75.06    4.11
  -3  -3   3   71.74    2.46
   3  -3  -3   74.67    7.69
   3   3  -3   76.20   10.59
   3   3  -2  436.83    6.07
   3  -3  -2  415.95    4.01
  -3  -3   2  394.53    5.66
  -3   3   2  418.03    6.72
   3  -3  -2  405.91    7.88
   3   3  -2  448.16    6.87
  -3   3   1  822.71    8.51
   3   3  -1 1026.88   12.29
  -3   3   1  918.68   11.81
   3   3  -1 1028.07   11.82
   3  -3  -1  950.49   11.99
   3   3  -1 1027.79   12.54
  -3   3   0  351.07    4.82
   3   3   0  398.42    6.33
   3   3   0  407.95    6.23
   3  -3   0  434.22    7.05
   3  -3   0  397.38    6.25
   3   3   0  434.00    6.38
  -3   3  -1  466.97    6.59
   3   3   1  491.81    7.53
   3   3   1  519.55    8.18
   3  -3   1  502.77    7.92
   3  -3   1  493.08    6.87
   3   3   1  531.01    6.58
  -3  -3  -2  204.76    4.52
  -3   3  -2  237.36    4.73
   3   3   2  244.27    5.00
   3  -3   2  237.02    5.01
  -3  -3  -3  148.83    4.18
  -3   3  -3  174.87    4.52
   3   3   3  183.83    4.77
   3  -3   3  174.92    4.60
   3  -3   3  184.60    3.26
  -3  -3  -4  237.08    9.23
  -3   3  -4  282.15    6.47
   3   3   4  295.41    6.76
   3  -3   4  277.20    6.22
   3  -3   4  300.35    4.64
  -3  -3  -5  107.12    5.15
  -3   3  -5  127.56   13.87
   3   3   5  119.88    5.11
   3  -3   5  116.57    6.32
   3  -3   5  137.51    3.97
  -3  -3  -6   13.19    2.73
  -3   3  -6   13.36    1.82
   3   3   6   13.43    2.71
   3  -3   6   12.31    2.03
  -3  -3  -7   46.58    9.24
  -3   3  -7   53.28    7.60
   3   3   7   52.84    7.94
   3  -3   7   39.88    3.59
  -3  -3  -8   87.15    6.25
  -3   3  -8   79.75   15.28
   3   3   8   71.72    4.70
   3  -3   8   63.36    6.87
  -3  -3  -9   37.21    4.43
  -3   3  -9   24.43    4.28
   3   3   9   21.91    4.17
   3  -3   9   15.26    3.82
  -3   3 -10    0.46    1.13
   3   3  10    2.15    2.01
   3  -3  10    1.75    0.90
   3   4 -10    1.15    1.02
  -3   4  10    1.61    1.73
  -3  -4  10    0.93    0.92
   3  -4 -10    0.48    0.78
   3  -4  -9   22.36    4.02
   3   4  -9   19.53    6.39
  -3   4   9   30.91    6.70
  -3  -4   9   28.88    4.76
   3  -4  -9   25.48    4.05
   3  -4  -8   10.50    2.19
   3   4  -8   11.34    2.70
  -3   4   8   10.17    3.10
  -3  -4   8    8.45    1.39
  -3  -4   8   12.85    2.34
   3  -4  -8    9.41    1.64
   3  -4  -7    1.73    0.79
   3   4  -7    0.66    0.60
  -3   4   7    0.28    0.61
  -3  -4   7    0.39    0.53
  -3  -4   7    1.91    1.35
   3  -4  -7    1.63    1.49
   3  -4  -6  392.55    7.02
  -3   4   6  416.04    9.00
  -3  -4   6  441.98    6.92
   3  -4  -6  335.43    7.99
   3  -4  -5    2.10    0.75
   3   4  -5    1.31    0.61
  -3   4   5    0.41    0.44
  -3  -4   5    0.53    0.18
   3  -4  -5    1.91    1.14
   3   4  -5    1.26    0.85
   3  -4  -4  112.20    2.58
   3   4  -4  113.98    3.67
  -3   4   4  114.65    4.60
  -3  -4   4  120.74    2.85
   3  -4  -4  107.80   12.52
   3   4  -4  112.95    4.92
   3   4  -3   14.54    2.64
   3  -4  -3   11.68    1.47
  -3   4   3   14.28    3.92
  -3  -4   3   12.49    2.00
   3  -4  -3   11.25    1.92
   3   4  -3   14.07    1.61
   3   4  -2  811.81    9.35
   3  -4  -2  745.03    5.52
  -3   4   2  791.40    9.81
   3  -4  -2  754.08    9.64
   3   4  -2  868.98   10.36
  -3   4   1   59.00    1.46
   3   4  -1   65.82   13.65
   3   4  -1   78.04    4.68
   3  -4  -1   70.88    2.82
   3   4  -1   81.80    3.48
  -3   4   0    4.26    0.89
   3   4   0    3.54    0.76
   3   4   0    3.18    0.67
   3  -4   0    5.40    1.05
   3  -4   0    4.63    0.92
   3   4   0    4.79    0.98
  -3   4  -1    3.60    0.67
   3   4   1    3.00    0.73
   3   4   1    3.85    0.93
   3  -4   1    4.19    0.83
  -3  -4  -1    3.26    0.89
   3  -4   1    3.28    0.62
  -3  -4  -2    6.01    1.68
  -3   4  -2   13.34    2.25
   3   4   2    9.76    1.15
   3  -4   2   10.66    2.12
  -3  -4  -2    9.59    1.09
   3  -4   2   10.50    3.08
  -3  -4  -3   37.29    6.81
  -3   4  -3   43.62    3.01
   3   4   3   37.91    2.32
   3  -4   3   47.78    2.66
   3  -4   3   43.89    3.38
  -3  -4  -4  348.09    7.45
  -3   4  -4  411.87    8.03
   3   4   4  425.98    8.09
   3  -4   4  387.43    7.23
   3  -4   4  445.90    6.33
  -3  -4  -5  120.13    8.87
  -3   4  -5  136.72    5.93
   3   4   5  130.18    5.44
   3  -4   5  121.12    5.14
   3  -4   5  141.78    4.82
  -3  -4  -6   39.23    6.95
  -3   4  -6   50.43    3.96
   3   4   6   40.66    3.08
   3  -4   6   41.98    9.36
   3  -4   6   42.47    2.70
  -3  -4  -7   38.02    6.58
  -3   4  -7   48.92    3.69
   3   4   7   42.03    3.68
   3  -4   7   39.36    8.97
  -3  -4  -8  174.53   10.87
  -3   4  -8  177.55    8.61
   3   4   8  166.19   17.62
   3  -4   8  144.41   21.52
  -3  -4  -9    5.25    1.88
  -3   4  -9    7.88    2.10
   3   4   9    6.37    2.19
   3  -4   9    6.84    2.28
  -3  -4 -10   36.53    7.23
  -3   4 -10   36.31    4.83
   3   4  10   34.77    6.43
   3  -4  10   24.31    7.14
   3   5 -10    3.73    2.12
  -3   5  10    4.29    1.41
  -3  -5  10    1.96    0.66
   3  -5  -9   26.58    6.48
   3   5  -9   38.47    7.22
  -3   5   9   39.89    8.35
  -3  -5   9   37.51    7.20
   3  -5  -9   32.08    6.64
   3  -5  -8    4.74    1.13
   3   5  -8    4.04    1.26
  -3   5   8    5.67    1.20
  -3  -5   8    4.78    1.05
   3  -5  -8    4.57    1.23
   3  -5  -7   40.63    4.41
   3   5  -7   47.28    8.18
  -3   5   7   44.74    3.32
  -3  -5   7   44.59    2.36
  -3  -5   7   36.89    8.23
   3  -5  -7   32.70    3.69
   3  -5  -6  121.62    9.70
  -3   5   6  112.81    4.55
  -3  -5   6  133.94    4.15
  -3  -5   6  112.48    5.91
   3  -5  -5   43.34    3.44
   3   5  -5   42.51    2.65
  -3   5   5   37.48    5.86
  -3  -5   5   45.35    1.92
  -3  -5   5   39.13    7.83
   3  -5  -5   32.54    2.60
   3  -5  -4   77.25    2.01
   3   5  -4   78.84    5.56
  -3   5   4   79.64    3.30
  -3  -5   4   82.83    2.38
   3  -5  -4   66.10    3.08
   3  -5  -3    0.12    0.22
   3   5  -3   -0.66    1.24
  -3  -5   3    1.01    0.31
  -3   5   3    0.91    1.00
   3  -5  -3   -0.05    0.97
   3   5  -3   -0.36    1.17
   3   5  -2   15.53    5.60
  -3  -5   2   13.48    2.79
  -3   5   2   15.99    4.17
   3  -5  -2   14.14    2.00
   3   5  -2   22.35    2.91
   3   5  -1 1207.66   12.20
  -3   5   1 1119.28   12.15
   3   5  -1 1192.09   11.19
   3  -5  -1 1173.97   12.38
  -3   5   0  695.20    7.74
   3   5   0  654.47   10.44
   3   5   0  670.16    8.62
  -3  -5   0  690.72    9.06
   3  -5   0  666.81    9.34
  -3   5  -1   16.17    2.54
   3   5   1   15.43    2.37
   3   5   1   16.85    3.03
   3  -5   1   17.31    2.85
  -3  -5  -1   16.13    3.00
   3  -5   1   15.54    1.26
  -3  -5  -2  412.89    7.00
  -3   5  -2  517.19    7.04
   3   5   2  532.27    8.14
   3  -5   2  490.37    7.55
  -3  -5  -2  594.44    5.62
   3  -5   2  543.38    7.01
  -3  -5  -3  129.25    4.31
  -3   5  -3  177.13    4.80
   3   5   3  169.00    4.66
   3  -5   3  156.89    4.41
   3  -5   3  179.34    3.69
  -3  -5  -4   40.66    5.77
  -3   5  -4   52.53    8.08
   3   5   4   44.85    2.92
   3  -5   4   44.87    2.62
   3  -5   4   52.22    3.93
  -3  -5  -5   15.78    1.93
  -3   5  -5   18.51    2.58
   3   5   5   13.67    3.59
   3  -5   5   12.11    1.83
   3  -5   5   14.20    2.43
  -3  -5  -6   19.87    2.92
  -3   5  -6   24.97    2.83
   3   5   6   28.75    5.81
   3  -5   6   21.75    2.24
   3  -5   6   22.25    2.68
  -3  -5  -7   15.25    2.61
  -3   5  -7   13.10    2.90
   3   5   7   13.22    3.88
   3  -5   7   11.84    2.08
  -3  -5  -8  109.73    9.36
  -3   5  -8  101.22   13.78
   3   5   8  100.18    6.16
   3  -5   8   81.26   16.51
  -3  -5  -9   42.59    8.62
  -3   5  -9   47.45    8.05
   3   5   9   41.42    8.72
   3  -5   9   31.19    7.94
  -3  -5 -10   -0.11    1.77
   3   5  10   -0.63    1.86
   3  -5  10   -0.93    1.23
   3   6 -10   17.97    3.47
  -3   6  10   15.68    5.05
  -3  -6  10   15.30    2.90
   3  -6 -10   10.27    2.87
   3   6  -9   12.72    3.06
  -3   6   9   14.80    3.78
  -3  -6   9   14.91    2.66
   3  -6  -9   11.87    3.39
   3  -6  -8    2.32    0.92
   3   6  -8    3.75    1.11
  -3   6   8    4.48    1.73
  -3  -6   8    4.09    1.95
   3  -6  -8    2.86    1.44
   3  -6  -7   32.35    4.68
   3   6  -7   42.57    6.28
  -3   6   7   36.00    9.98
  -3  -6   7   39.50    6.64
   3  -6  -7   34.03    5.32
   3  -6  -6  150.32    5.45
  -3   6   6  162.53    6.82
  -3  -6   6  166.99    5.58
  -3  -6   6  145.29    6.63
   3  -6  -6  129.98    5.82
   3  -6  -5  354.63    8.90
   3   6  -5  380.77   13.21
  -3   6   5  380.47   10.94
  -3  -6   5  402.38   10.16
  -3  -6   5  348.01   10.47
   3  -6  -5  311.14    9.44
   3  -6  -4   30.02    1.56
   3   6  -4   30.92    2.58
  -3   6   4   33.20    7.35
  -3  -6   4   33.56    1.34
  -3  -6   4   30.41    5.96
   3  -6  -4   26.97    5.64
   3   6  -3  193.45    4.72
  -3   6   3  194.92    5.02
  -3  -6   3  197.46    2.95
  -3  -6   3  185.04    5.00
   3  -6  -3  174.77    4.74
   3   6  -2  713.83    9.42
  -3   6   2  703.36    9.64
  -3  -6   2  722.95   10.04
   3  -6  -2  692.43    9.62
   3   6  -1  435.80    8.17
  -3   6   1  420.03    6.95
   3   6  -1  449.80    5.23
  -3  -6   1  478.42    7.13
   3  -6  -1  455.13    7.28
  -3   6   0   65.26    2.18
   3   6   0   54.14    2.82
  -3   6   0   50.42    2.54
   3   6   0   59.49    2.97
  -3  -6   0   58.51    2.47
   3  -6   0   62.77    2.78
  -3   6  -1  260.00    4.57
   3   6   1  230.00    4.97
   3   6   1  245.90    4.61
   3  -6   1  244.74    5.14
   3  -6   1  255.25    4.81
  -3  -6  -2   81.73    9.73
  -3   6  -2   86.06    3.32
   3   6   2   86.51    3.45
   3  -6   2   77.61    3.25
  -3  -6  -2   95.07    3.02
   3  -6   2   88.68    3.20
  -3  -6  -3  333.32    7.00
  -3   6  -3  439.18    7.48
   3   6   3  464.51    7.88
   3  -6   3  401.41    7.07
   3  -6   3  466.38    6.89
  -3  -6  -4  129.87    4.64
  -3   6  -4  163.75    5.56
   3   6   4  160.60    5.49
   3  -6   4  137.64    4.53
   3  -6   4  162.96    5.84
  -3  -6  -5   33.23    6.66
  -3   6  -5   47.09    7.06
   3   6   5   40.75    3.10
   3  -6   5   34.70    2.51
   3  -6   5   38.04    2.58
  -3  -6  -6   41.71   16.44
   3   6   6   68.79    4.07
   3  -6   6   61.98    8.65
   3  -6   6   58.48    2.83
  -3  -6  -7  174.26    9.55
  -3   6  -7  197.51    8.26
   3   6   7  184.24    7.61
   3  -6   7  159.41    6.40
  -3  -6  -8   46.72    5.44
  -3   6  -8   52.01   10.52
   3   6   8   41.58    8.47
   3  -6   8   37.54    7.62
  -3   6  -9   12.22    2.00
   3   6   9    7.52    2.72
   3  -6   9    7.56    2.58
  -3  -6 -10    8.12    2.49
  -3   6 -10   10.08    2.58
   3   6  10   10.79    3.12
   3  -6  10    7.17    2.16
   3   7 -10    4.76    1.73
  -3   7  10    3.94    1.19
  -3  -7  10    3.90    1.13
   3  -7 -10    2.83    1.14
   3   7  -9    5.91    1.27
  -3   7   9    5.36    1.46
  -3  -7   9    3.30    1.16
   3  -7  -8    3.23    0.88
  -3   7   8    4.86    1.32
  -3  -7   8    2.58    0.77
   3  -7  -8    2.25    1.45
   3  -7  -7   17.02    3.33
   3   7  -7   21.11    3.46
  -3   7   7   21.53    5.25
  -3  -7   7   20.55    3.61
   3  -7  -7   14.29    2.12
   3  -7  -6    6.93    1.12
   3   7  -6    5.93    1.82
  -3   7   6    5.65    1.95
  -3  -7   6    6.35    1.45
   3  -7  -6    4.58    1.45
   3  -7  -5  249.06    7.10
   3   7  -5  258.76    8.42
  -3   7   5  245.83    8.21
  -3  -7   5  229.49    8.70
   3  -7  -5  204.13    7.26
   3  -7  -4  621.71    9.00
   3   7  -4  649.86   12.29
  -3   7   4  659.48   12.83
  -3  -7   4  595.58   12.82
   3  -7  -4  544.67   10.99
   3   7  -3   85.76    3.64
  -3   7   3   81.50    3.52
  -3  -7   3   82.75    1.72
  -3  -7   3   90.21    7.53
   3  -7  -3   79.85    4.01
   3   7  -2  252.35    5.38
  -3   7   2  250.08    5.72
  -3  -7   2  256.91    5.77
   3  -7  -2  232.87    5.66
   3   7  -1  239.53    5.15
  -3   7   1  243.99    7.35
   3   7  -1  247.52    3.60
  -3  -7   1  268.46    5.47
   3  -7  -1  262.43    5.45
  -3   7   0 1450.65   11.16
   3   7   0 1236.17   13.32
  -3   7   0 1152.17   14.12
   3   7   0 1239.08   11.66
  -3  -7   0 1432.23   14.31
   3  -7   0 1357.09   14.22
  -3   7  -1  126.06    3.63
   3   7   1  107.96    4.12
   3   7   1  114.52    3.72
   3  -7   1  107.38    4.78
  -3  -7  -1  127.86    4.32
   3  -7   1  116.14    3.97
  -3   7  -2  303.70    5.87
   3   7   2  268.10    6.29
   3   7   2  308.25    5.88
   3  -7   2  276.12    5.66
  -3  -7  -2  353.39    5.03
   3  -7   2  316.68    5.68
  -3   7  -3    2.92    0.96
   3   7   3    3.17    0.66
   3  -7   3    1.39    0.94
  -3  -7  -3    1.64    0.48
   3  -7   3    2.24    0.70
  -3  -7  -4  163.71    6.18
  -3   7  -4  228.62    7.07
   3   7   4  214.31    6.66
   3  -7   4  188.34    6.20
   3  -7   4  231.36    6.56
  -3  -7  -5   70.15    8.32
  -3   7  -5   97.82    4.59
   3   7   5   94.17    6.71
   3  -7   5   74.93    3.45
   3  -7   5   94.01    3.06
  -3  -7  -6  708.55   36.52
  -3   7  -6  890.54   18.42
   3   7   6  866.13   17.67
   3  -7   6  768.20   14.45
   3  -7   6  919.22   15.36
  -3  -7  -7   43.13    6.36
  -3   7  -7   49.89    8.03
   3   7   7   47.08   10.81
   3  -7   7   41.08    6.25
   3  -7   7   40.38    4.86
  -3   7  -8    2.45    1.45
   3   7   8   -0.86    1.69
   3  -7   8   -0.53    1.06
  -3  -7  -9   74.29   12.49
  -3   7  -9   82.22    6.74
   3   7   9   77.42   17.48
   3  -7   9   54.77   11.53
   3   8  -9   24.56    4.02
  -3   8   9   16.65    5.55
  -3  -8   9   17.12    4.60
   3   8  -8    4.76    1.06
  -3   8   8    4.29    1.29
  -3  -8   8    5.06    1.48
   3  -8  -8    3.26    1.12
   3  -8  -7    9.65    2.01
   3   8  -7   14.18    2.87
  -3   8   7   16.13    4.53
  -3  -8   7   13.42    2.82
   3  -8  -7   10.35    1.57
   3  -8  -6   86.58    3.16
   3   8  -6   93.48   12.86
  -3   8   6   82.01    4.24
  -3  -8   6   83.19   15.16
   3  -8  -6   72.91   10.20
   3  -8  -5   10.76    2.49
   3   8  -5   14.72    3.24
  -3   8   5   11.47    3.76
  -3  -8   5    9.53    2.13
   3  -8  -5    8.08    1.36
   3   8  -4   -0.60    1.57
  -3   8   4   -0.66    1.96
  -3  -8   4    1.83    0.80
   3  -8  -4    1.77    1.20
   3   8  -3  135.74    4.64
  -3   8   3  129.34    4.69
  -3  -8   3  145.27    4.69
   3  -8  -3  115.15    4.11
   3   8  -2   -0.67    3.77
  -3  -8   2    0.34    0.16
  -3   8   2    0.64    0.61
  -3  -8   2   -0.06    0.89
   3  -8  -2    0.37    0.92
   3   8  -1  251.50    5.35
  -3   8   1  258.77    5.65
   3   8  -1  253.57    3.64
  -3  -8   1  299.57    5.75
   3  -8  -1  271.17    5.76
  -3   8   0  190.22    3.17
   3   8   0  165.31    4.52
  -3   8   0  165.75    4.49
   3   8   0  167.52    3.37
  -3  -8   0  200.49    4.57
   3  -8   0  200.86    4.87
  -3   8  -1  421.61    6.39
   3   8   1  356.87    7.49
   3   8   1  390.60    6.03
   3  -8   1  388.29    6.77
  -3  -8  -1  461.31    6.47
   3  -8   1  415.42    6.90
  -3   8  -2  190.03    4.43
   3   8   2  164.61    4.72
   3   8   2  187.12    4.85
   3  -8   2  174.66    4.49
  -3  -8  -2  219.34    3.85
   3  -8   2  201.56    5.83
  -3  -8  -3    0.82    0.71
  -3   8  -3    1.84    0.96
   3   8   3    1.73    0.81
   3  -8   3    1.96    0.96
   3  -8   3    0.46    1.02
  -3  -8  -3    0.41    0.25
  -3  -8  -4    1.58    1.21
  -3   8  -4    0.73    0.80
   3   8   4    1.00    1.00
   3  -8   4    1.29    0.60
   3  -8   4    0.42    0.90
  -3  -8  -5    9.90    1.93
  -3   8  -5   12.93    2.50
   3   8   5   12.87    3.43
   3  -8   5   12.15    2.07
   3  -8   5   15.77    4.40
   3   8   6    3.77    1.86
   3  -8   6    2.23    0.61
  -3  -8  -7   18.76    2.36
  -3   8  -7   27.90    4.90
   3   8   7   26.52    5.55
   3  -8   7   20.18    3.99
   3  -8   7   20.66    3.60
  -3  -8  -8   23.58    5.53
  -3   8  -8   32.91    6.68
   3   8   8   30.02    4.33
   3  -8   8   22.56    2.75
  -3   8  -9    8.48    3.19
   3   8   9    5.02    1.93
   3  -8   9    5.18    1.81
   3   9  -9    1.32    0.80
  -3   9   9    0.94    0.57
  -3  -9   9    0.88    1.10
   3  -9  -9    0.33    1.23
   3   9  -8   20.53    5.53
  -3   9   8   22.06    5.97
  -3  -9   8   21.65    3.30
   3   9  -7    1.84    0.87
  -3   9   7   -0.69    2.81
  -3  -9   7    1.58    0.93
   3  -9  -7    1.74    1.14
   3   9  -6  366.08    9.62
  -3   9   6  387.71   11.57
  -3  -9   6  371.10   10.20
   3  -9  -6  293.81    8.22
   3   9  -5   21.66    4.25
  -3   9   5   24.22    5.20
  -3  -9   5   23.90    5.93
   3  -9  -5   20.80    3.55
   3   9  -4  159.25    6.25
  -3   9   4  165.92    6.23
  -3  -9   4  162.73    7.52
   3  -9  -4  131.87    5.48
   3   9  -3  562.31   13.13
  -3   9   3  585.75   12.78
  -3  -9   3  616.65   16.01
   3  -9  -3  524.24   10.68
   3   9  -2   67.17    3.01
  -3   9   2   66.34    3.15
  -3  -9   2   74.72    3.26
   3  -9  -2   65.01    3.08
   3   9  -1  254.99    5.52
  -3   9   1  257.01    7.08
   3   9  -1  253.92    3.90
  -3  -9   1  312.96    6.26
   3  -9  -1  278.32    6.27
  -3   9   0   33.73    3.65
   3   9   0   30.69    6.52
  -3   9   0   32.72    6.27
   3   9   0   29.16    1.56
  -3  -9   0   35.52    4.19
   3  -9   0   35.18    3.61
   3   9   1   17.86    3.48
   3   9   1   19.11    4.91
   3  -9   1   26.41    6.76
  -3   9  -2  294.46    5.44
   3   9   2  247.07    5.93
   3   9   2  271.37    5.73
   3  -9   2  252.41    5.54
  -3  -9  -2  319.48    5.04
   3  -9   2  284.20    5.77
  -3  -9  -3  101.73    5.55
  -3   9  -3  138.84    4.81
   3   9   3  123.63    4.82
   3  -9   3  111.02    4.00
   3  -9   3  127.69    4.09
  -3  -9  -3  126.51    2.92
  -3  -9  -4    0.46    0.72
  -3   9  -4    2.57    1.02
   3   9   4    1.62    0.75
   3  -9   4    1.90    0.57
   3  -9   4    0.23    0.98
  -3  -9  -5  318.17   11.51
  -3   9  -5  451.58   14.67
   3   9   5  422.41   14.51
   3  -9   5  375.19   12.04
   3  -9   5  462.89   13.90
  -3  -9  -6  139.96   20.33
  -3   9  -6  187.92    7.80
   3   9   6  180.95    7.49
   3  -9   6  151.35    6.14
   3  -9   6  194.66    6.59
  -3  -9  -7   10.26    2.60
  -3   9  -7   10.14    3.12
   3   9   7   11.56    2.49
   3  -9   7    9.10    1.87
   3  -9   7    7.98    1.81
  -3  -9  -8   86.46   16.82
  -3   9  -8  101.63   18.04
   3   9   8   98.45   15.14
   3  -9   8   78.96    4.25
  -3  -9  -9   14.99    6.12
  -3   9  -9   18.66    5.56
   3   9   9   14.94    3.67
   3  -9   9   14.28    2.60
   3  10  -9   22.62    3.12
  -3  10   9   25.49    7.46
  -3 -10   9   21.19    4.47
   3 -10  -9   15.31    2.69
   3  10  -8    7.06    1.94
  -3  10   8    5.86    2.53
  -3 -10   8    5.92    1.61
   3 -10  -8    3.17    1.29
   3  10  -7   40.31    6.09
  -3  10   7   42.08    9.34
  -3 -10   7   35.58    8.02
   3 -10  -7   26.78    5.90
   3  10  -6    3.28    0.74
  -3  10   6    3.76    2.26
  -3 -10   6    4.55    1.29
   3 -10  -6    3.35    1.34
   3  10  -5   26.79    4.29
  -3  10   5   28.60    6.50
  -3 -10   5   29.20    6.38
   3 -10  -5   20.10    4.35
   3  10  -4   52.75    3.56
  -3  10   4   48.98   10.84
  -3 -10   4   50.77    9.66
   3 -10  -4   45.89    4.84
   3  10  -3   27.70    5.97
  -3  10   3   25.98    4.95
  -3 -10   3   24.56    5.43
   3 -10  -3   28.59    5.36
   3  10  -2   37.18    2.58
  -3  10   2   37.40    2.70
  -3 -10   2   44.74    2.88
   3 -10  -2   45.23    8.88
   3  10  -1  277.86    5.98
  -3  10   1  291.99    6.55
   3  10  -1  269.13    3.74
  -3 -10   1  363.97    6.76
   3 -10  -1  309.85    6.85
  -3  10   0    3.76    0.75
   3  10   0    2.57    1.24
  -3  10   0    2.32    0.52
   3  10   0    1.90    0.57
  -3 -10   0    3.52    1.01
   3 -10   0    1.94    0.82
  -3  10  -1 2276.09   19.79
   3  10   1 1974.21   19.62
  -3  10  -1 1775.63   18.50
   3  10   1 2173.05   18.82
   3 -10   1 2344.74   20.74
  -3  10  -2  105.37    3.82
   3  10   2   92.51   12.63
   3  10   2   96.48    3.47
   3 -10   2   90.39    3.40
  -3 -10  -2  108.40    3.07
   3 -10   2  100.06    3.98
  -3 -10  -3  125.10    4.88
  -3  10  -3  173.97    5.34
   3  10   3  177.34    5.82
   3 -10   3  158.50    4.81
   3 -10   3  182.99    5.15
  -3 -10  -3  166.69    3.70
  -3 -10  -4   11.97    3.09
   3  10   4   21.97    3.83
   3 -10   4   18.09    2.67
   3 -10   4   24.96    3.37
  -3 -10  -5   47.52    8.97
  -3  10  -5   59.46    9.18
   3  10   5   60.31    9.64
   3 -10   5   49.29    9.83
   3 -10   5   56.97   12.18
  -3 -10  -6   -0.21    1.38
  -3  10  -6    0.99    1.57
   3  10   6    0.65    0.57
   3 -10   6    0.59    0.82
   3 -10   6   -1.33    1.23
  -3  10  -7    1.55    1.32
   3  10   7    2.33    1.49
   3 -10   7    0.51    0.83
   3 -10   7    0.78    0.93
  -3 -10  -8    6.98    1.51
  -3  10  -8   11.29    3.60
   3  10   8    7.30    1.67
   3 -10   8    5.77    1.54
  -3 -10  -9   81.14   13.20
  -3  10  -9   76.45   16.76
   3  10   9   76.82    6.04
   3  11  -9    4.40    1.15
  -3  11   9    4.91    2.27
  -3 -11   9    3.90    0.87
   3 -11  -9    2.46    1.21
   3  11  -8   66.18   11.36
  -3  11   8   59.92   14.49
  -3 -11   8   67.86    5.16
   3  11  -7   22.04    4.75
  -3  11   7   29.74    6.98
  -3 -11   7   23.87    6.04
   3 -11  -7   19.87    4.27
   3  11  -6   88.81    4.68
  -3  11   6  100.80    5.01
  -3 -11   6  101.83    7.39
   3 -11  -6   76.66    4.57
   3  11  -5    4.57    1.69
  -3  11   5    2.31    1.53
  -3 -11   5    3.80    1.53
   3 -11  -5    2.55    1.08
   3  11  -4   34.44    3.22
  -3  11   4   42.36    9.93
  -3 -11   4   34.73    8.80
   3 -11  -4   30.02    6.21
   3  11  -3  256.25    8.42
  -3  11   3  279.34    9.10
  -3 -11   3  295.73   10.34
   3 -11  -3  255.63    8.63
   3  11  -2  171.48    5.48
  -3  11   2  163.61    6.37
  -3 -11   2  197.42    5.90
   3 -11  -2  166.43    5.46
   3  11  -1   -0.75    1.50
  -3  11   1    0.11    0.57
   3  11  -1    0.56    0.23
  -3 -11   1    1.26    0.96
   3 -11  -1    0.23    0.61
  -3  11   0    3.63    1.03
   3  11   0    1.97    1.14
  -3  11   0    4.79    1.44
   3  11   0    4.78    1.18
  -3 -11   0    5.76    1.32
   3 -11   0    1.48    0.75
   3  11   1    6.50    2.04
   3  11   1    7.09    1.44
  -3 -11  -1    9.56    1.89
   3 -11   1   24.51    6.97
  -3  11  -2  219.80    8.25
   3  11   2  192.13    6.12
   3  11   2  223.15    6.19
  -3 -11  -2  236.55    5.75
   3 -11   2  213.54    5.93
  -3 -11  -3   86.08   12.27
  -3  11  -3  119.32    4.99
   3  11   3  108.77    5.67
   3 -11   3  101.56    4.65
   3 -11   3  120.93    7.88
  -3 -11  -3   98.87    3.30
  -3 -11  -4  351.64    8.10
  -3  11  -4  501.60    9.38
   3  11   4  485.51    9.88
   3 -11   4  420.61    7.98
   3 -11   4  524.15    8.72
  -3 -11  -5  287.19    8.47
  -3  11  -5  407.69   10.27
   3  11   5  383.23    9.84
   3 -11   5  327.47    8.12
   3 -11   5  406.23    9.39
  -3 -11  -6    5.62    1.31
  -3  11  -6    8.33    1.81
   3  11   6    9.31    2.50
   3 -11   6    4.96    1.26
   3 -11   6    8.03    1.85
  -3 -11  -7   54.10    6.53
  -3  11  -7   70.39    6.21
   3  11   7   62.58   10.10
   3 -11   7   47.31    8.49
   3 -11   7   66.88    4.21
  -3 -11  -8   13.31    2.51
  -3  11  -8   11.86    4.25
   3  11   8   12.81    2.76
   3 -11   8    9.99    2.52
  -3 -11  -9    8.50    2.65
  -3  11  -9   13.41    3.89
   3  11   9   11.44    2.78
   3  12  -9    5.34    2.51
  -3  12   9    5.23    2.49
  -3 -12   9    7.53    1.76
   3  12  -8    0.22    1.18
  -3  12   8    0.82    0.90
  -3 -12   8    2.37    1.19
   3 -12  -8    3.00    1.82
   3  12  -7   21.20    4.08
  -3  12   7   25.45    5.76
  -3 -12   7   23.97    3.77
   3 -12  -7   18.20    3.56
   3  12  -6    7.67    2.25
  -3  12   6    6.43    2.41
  -3 -12   6    8.62    1.66
   3 -12  -6    7.75    1.37
   3  12  -5   39.42    3.50
  -3  12   5   44.64    9.63
  -3 -12   5   48.26    9.02
   3 -12  -5   31.78    2.90
   3  12  -4  370.57    8.29
  -3  12   4  410.58    8.79
  -3 -12   4  419.41    9.78
   3 -12  -4  336.97    7.91
   3  12  -3  952.21   23.76
  -3  12   3 1005.98   25.26
  -3 -12   3 1138.05   14.65
   3 -12  -3  890.44   12.81
   3  12  -2   74.71    3.72
  -3  12   2   74.39    3.76
  -3 -12   2   81.63    4.04
   3 -12  -2   79.21   11.91
   3  12  -1   20.48    4.56
  -3  12   1   23.90    5.33
   3  12  -1   18.30    3.68
  -3 -12   1   23.52    6.04
   3 -12  -1   22.40    2.72
  -3  12   0  198.42    4.38
   3  12   0  190.72    5.85
  -3  12   0  190.55    5.80
   3  12   0  198.73    4.70
  -3 -12   0  253.57    6.40
   3 -12   0  217.91    6.73
  -3  12  -1  554.53    9.84
   3  12   1  483.39   10.33
  -3  12  -1  476.35    9.76
   3  12   1  532.09   11.82
  -3 -12  -1  660.68   11.76
   3 -12   1  593.52   11.84
  -3  12  -2  345.63    9.60
   3  12   2  291.08    9.22
  -3  12  -2  273.50   12.67
   3  12   2  330.80    9.39
  -3 -12  -2  399.63   10.55
   3 -12   2  343.26   10.61
  -3 -12  -3  143.13   12.17
  -3  12  -3  187.84    6.42
   3  12   3  185.22    7.54
   3 -12   3  161.86    5.98
  -3 -12  -3  177.18    5.22
   3 -12   3  188.99   11.50
  -3 -12  -4   66.69    8.65
  -3  12  -4   91.48    5.82
   3  12   4   91.36    9.79
   3 -12   4   76.00    8.51
   3 -12   4   90.25    3.77
  -3 -12  -4   70.46    2.30
  -3 -12  -5   73.52   11.10
  -3  12  -5   90.67   14.45
   3  12   5   90.12   14.69
   3 -12   5   81.59   11.40
   3 -12   5   76.46    5.54
  -3 -12  -6  155.15   19.88
  -3  12  -6  205.75    8.33
   3  12   6  195.84    7.95
   3 -12   6  163.01    6.32
   3 -12   6  194.64   10.18
  -3 -12  -7   42.78    9.89
  -3  12  -7   59.90    9.81
   3  12   7   54.16    9.30
   3 -12   7   36.18    8.24
   3 -12   7   52.43   10.53
  -3 -12  -8    1.26    1.02
  -3  12  -8    2.85    1.85
   3  12   8   -2.30    1.76
   3 -12   8    0.90    0.53
  -3 -12  -9   46.21   10.36
  -3  12  -9   53.72   12.96
   3  12   9   53.63   11.94
   3  13  -9    0.83    1.71
  -3  13   9    1.05    1.13
  -3 -13   9    3.21    1.47
   3 -13  -9    2.31    1.89
   3  13  -8    2.66    1.41
  -3  13   8    5.18    1.99
  -3 -13   8    3.57    1.56
   3 -13  -8    1.63    1.21
   3  13  -7    6.79    1.93
  -3  13   7    6.33    2.53
  -3 -13   7    6.24    1.42
   3 -13  -7    3.16    1.25
   3  13  -6   40.97    8.14
  -3  13   6   46.47    9.61
  -3 -13   6   40.54    7.45
   3 -13  -6   32.58    5.04
   3  13  -5  100.90    5.52
  -3  13   5  112.11    5.63
  -3 -13   5  115.16    6.18
   3 -13  -5   89.51    8.39
   3  13  -4   88.77    9.06
  -3  13   4   80.38   13.56
   3 -13  -4   70.18    3.93
   3  13  -3  914.35   18.92
  -3  13   3  991.41   21.08
  -3 -13   3 1113.89   15.32
   3 -13  -3  852.12   13.43
   3  13  -2    4.58    1.70
  -3  13   2    6.92    1.54
  -3 -13   2    5.14    1.33
   3 -13  -2    6.22    1.79
   3  13  -1  210.23    7.38
  -3  13   1  229.17    7.96
   3  13  -1  204.62    5.23
  -3 -13   1  294.87    9.09
   3 -13  -1  226.09   11.56
  -3  13   0   31.80    3.04
   3  13   0   27.14    2.28
  -3  13   0   33.34    2.18
   3  13   0   34.89    1.73
  -3 -13   0   42.98    3.43
   3 -13   0   35.61    2.61
  -3  13  -1    8.14    1.69
   3  13   1    7.57    2.11
  -3  13  -1    8.60    1.05
   3  13   1    6.85    1.42
  -3 -13  -1   12.81    2.41
   3 -13   1   10.83    3.44
  -3  13  -2   52.22    9.03
   3  13   2   52.37    9.99
  -3  13  -2   52.71    8.80
   3  13   2   54.63    9.74
  -3 -13  -2   65.00    3.12
   3 -13   2   54.99    3.39
  -3  13  -3  211.76    5.51
   3  13   3  199.18    6.03
  -3 -13  -3  186.70    4.09
   3 -13   3  208.61   13.21
  -3 -13  -4    4.34    0.97
  -3  13  -4    3.43    2.27
   3  13   4    1.97    1.41
   3 -13   4    2.22    1.02
   3 -13   4    2.98    1.42
  -3 -13  -4    2.34    0.83
  -3 -13  -5  410.95   12.87
  -3  13  -5  598.75   17.22
   3  13   5  569.67   16.20
   3 -13   5  493.61   14.20
   3 -13   5  611.08   17.08
  -3 -13  -6   34.76    6.57
  -3  13  -6   44.25    6.77
   3  13   6   44.07   10.70
   3 -13   6   34.92    4.96
   3 -13   6   41.49    3.30
  -3 -13  -7   87.09   13.88
  -3  13  -7  112.26   19.07
   3  13   7  108.73   17.73
   3 -13   7   70.98   14.78
   3 -13   7  113.44   10.63
  -3 -13  -8   23.39    3.07
  -3  13  -8   29.07    4.76
   3  13   8   31.95    6.29
  -3 -13  -9    2.07    1.57
  -3  13  -9    2.06    1.06
   3  13   9    1.15    1.42
   3  14  -8    3.37    2.32
  -3  14   8    1.62    1.59
  -3 -14   8    1.33    1.58
   3 -14  -8    1.24    1.14
   3  14  -7    9.43    1.57
  -3  14   7   10.75    2.98
  -3 -14   7    9.49    2.29
   3 -14  -7    6.71    1.84
   3  14  -6    2.50    2.58
  -3  14   6    2.11    1.12
  -3 -14   6    2.47    1.24
   3 -14  -6   -0.33    1.23
   3  14  -5   17.56    3.42
  -3  14   5   18.33    3.00
  -3 -14   5   18.98    4.46
   3 -14  -5   15.03    2.11
   3  14  -4   13.70    2.87
  -3  14   4   18.51    4.68
  -3 -14   4   16.60    3.90
   3 -14  -4   14.24    2.98
   3  14  -3  116.35    5.71
  -3  14   3  121.88   11.56
   3 -14  -3  109.31   17.76
   3  14  -2   60.21   12.88
  -3  14   2   67.38   12.10
  -3 -14   2   72.59    4.09
   3 -14  -2   59.93   10.86
   3  14  -1  301.36    9.34
  -3  14   1  315.86   10.85
  -3 -14   1  411.24   12.03
   3 -14  -1  325.62   10.31
  -3  14   0   81.25    3.02
   3  14   0   77.05    4.03
  -3  14   0   80.77    4.01
   3  14   0   79.55    3.95
  -3 -14   0  112.82    4.84
   3 -14   0   89.64    4.37
  -3  14  -1   48.13    2.45
   3  14   1   49.47    7.04
  -3  14  -1   47.14    6.14
   3  14   1   54.85    6.06
  -3 -14  -1   66.36    3.46
   3 -14   1   59.07    5.47
  -3  14  -2  192.44    5.94
   3  14   2  170.34    5.46
  -3  14  -2  169.43    5.95
   3  14   2  187.48    6.20
  -3 -14  -2  221.24    5.33
   3 -14   2  204.11    8.59
  -3  14  -3  365.86   12.24
   3  14   3  290.09   10.70
  -3  14  -3  283.77   15.00
   3  14   3  332.71   11.57
   3 -14   3  344.44   11.35
  -3 -14  -3  345.43   10.45
  -3 -14  -4   18.65    3.11
  -3  14  -4   27.19    5.07
   3  14   4   28.42    2.81
   3 -14   4   21.15    1.93
   3 -14   4   33.93    8.07
  -3 -14  -4   20.52    1.57
  -3 -14  -5   99.36   12.74
  -3  14  -5  140.54   20.35
   3  14   5  126.10   22.21
   3 -14   5   96.17   16.61
   3 -14   5  125.95    7.73
  -3 -14  -6  127.28    9.79
  -3  14  -6  166.01   24.15
   3  14   6  164.51    6.49
   3 -14   6  134.23    5.43
   3 -14   6  179.58    6.59
  -3 -14  -7   24.13    4.36
  -3  14  -7   26.70    6.16
   3  14   7   29.59    5.43
   3 -14   7   17.01    4.75
   3 -14   7   24.26    6.47
  -3 -14  -8   20.58    4.58
  -3  14  -8   26.70    5.49
   3  14   8   26.43    4.62
   3 -14   8   20.25    5.37
   3  15  -8   42.42    6.77
  -3  15   8   42.47   11.22
  -3 -15   8   47.11   11.74
   3 -15  -8   27.52    6.64
   3  15  -7   10.45    2.23
  -3  15   7    6.02    1.68
  -3 -15   7    9.76    2.05
   3 -15  -7    5.79    1.55
   3  15  -6   -1.40    1.90
  -3  15   6   -1.11    1.75
  -3 -15   6    1.10    0.54
   3 -15  -6    0.43    1.11
   3  15  -5    1.09    1.86
  -3  15   5    1.21    2.62
  -3 -15   5    4.82    1.91
   3 -15  -5    1.13    0.70
   3  15  -4   13.94    2.13
  -3  15   4   16.39    4.30
  -3 -15   4   16.49    3.74
   3 -15  -4   15.70    2.40
   3  15  -3  105.22   17.25
  -3  15   3  118.50   14.61
  -3 -15   3  122.31    6.19
   3 -15  -3   91.42    4.56
   3  15  -2    1.12    1.03
  -3 -15   2    2.63    2.64
   3 -15  -2    3.09    1.87
   3  15  -1  122.82    5.78
  -3 -15   1  184.78    7.18
   3 -15  -1  133.77    6.82
  -3  15   0   24.33    4.66
   3  15   0   26.01    2.24
  -3  15   0   34.76    7.19
   3  15   0   31.17    2.36
  -3 -15   0   44.49   10.78
   3 -15   0   32.76    2.66
  -3  15  -1    5.33    1.27
   3  15   1    3.63    1.08
  -3  15  -1    4.62    1.25
   3  15   1    5.01    1.08
  -3 -15  -1    7.82    2.22
   3 -15   1    4.86    3.38
  -3  15  -2   56.62    9.64
   3  15   2   57.82   13.15
  -3  15  -2   54.37    6.86
   3  15   2   58.80    5.11
  -3 -15  -2   65.12    4.34
   3 -15   2   56.45    3.32
   3  15   3  290.77   10.43
   3  15   3  342.89    8.93
   3 -15   3  372.93    9.72
  -3 -15  -3  341.13    9.15
  -3 -15  -4   34.39    6.77
  -3  15  -4   43.93    8.29
  -3  15  -4   33.85    5.65
   3  15   4   47.29    3.26
   3 -15   4   57.59   10.40
  -3 -15  -4   34.73    5.20
  -3 -15  -5   78.62    7.58
  -3  15  -5   93.40   16.48
   3  15   5   90.13    4.94
   3 -15   5   79.20   11.37
   3 -15   5  108.72    5.23
  -3 -15  -6   13.53    2.57
  -3  15  -6   16.49    4.39
   3  15   6   14.32    3.17
   3 -15   6    9.89    2.31
   3 -15   6   18.17    3.37
  -3 -15  -7    0.38    0.71
  -3  15  -7    1.47    1.05
   3  15   7    1.03    0.66
   3 -15   7    3.08    1.00
  -3 -15  -8    6.84    1.34
  -3  15  -8    9.08    2.41
   3  15   8    6.11    1.69
   3 -15   8    6.09    1.78
   3  16  -8    3.72    1.79
  -3  16   8    6.70    1.82
  -3 -16   8    6.66    1.84
   3 -16  -8    5.54    0.88
   3  16  -7    1.67    1.07
  -3  16   7    2.34    1.37
  -3 -16   7    2.22    0.86
   3 -16  -7    1.16    1.07
   3  16  -6   67.91    5.04
  -3  16   6   78.27   15.23
  -3 -16   6   86.66   15.94
   3 -16  -6   58.63    3.91
   3  16  -5   63.35   10.28
  -3  16   5   63.03   13.26
  -3 -16   5   71.18   15.02
   3 -16  -5   40.30   10.73
   3  16  -4    0.26    1.42
  -3  16   4   -0.64    1.98
  -3 -16   4    3.39    1.55
   3 -16  -4    0.14    0.75
   3  16  -3    1.78    2.22
  -3  16   3    3.28    2.11
  -3 -16   3    3.31    1.69
   3 -16  -3    1.29    2.12
   3  16  -2  633.78   20.03
  -3  16   2  642.85   22.09
  -3 -16   2  827.25   24.60
   3 -16  -2  610.06   18.67
   3  16  -1  508.96   16.24
  -3 -16   1  685.72   22.25
   3 -16  -1  532.30   16.49
  -3  16   0   12.16    1.58
   3  16   0   11.58    2.77
  -3  16   0   14.60    2.50
   3  16   0   12.58    1.40
  -3 -16   0   18.10    5.08
   3 -16   0   13.62    2.26
  -3  16  -1  386.31   11.91
   3  16   1  387.95   12.92
  -3  16  -1  363.09   17.14
   3  16   1  402.99   12.22
  -3 -16  -1  514.10   15.51
   3 -16   1  457.01   15.05
  -3  16  -2  307.75    7.71
   3  16   2  247.28    7.52
  -3  16  -2  256.75    8.58
   3  16   2  306.36    7.63
  -3 -16  -2  364.73    8.33
   3 -16   2  329.98    9.11
  -3  16  -3  652.01   21.66
   3  16   3  561.43   16.18
  -3  16  -3  544.37   15.83
   3  16   3  620.84   16.82
  -3 -16  -3  654.19   17.09
   3 -16   3  713.53   20.41
  -3 -16  -4   19.56    2.89
  -3  16  -4   24.40    5.40
  -3  16  -4   17.15    4.07
   3  16   4   23.00    2.55
   3 -16   4   29.98    9.04
  -3 -16  -4   17.16    4.24
  -3 -16  -5   10.15    2.99
  -3  16  -5   13.15    2.41
   3  16   5    8.01    1.95
   3 -16   5   12.13    1.98
  -3 -16  -6   31.53    4.45
  -3  16  -6   36.30    7.44
   3  16   6   44.15   12.54
   3 -16   6   31.39    4.47
   3 -16   6   48.45    3.76
  -3 -16  -7   28.18    6.28
  -3  16  -7   37.62    7.57
   3  16   7   38.30    6.66
   3 -16   7   37.23    7.16
  -3 -16  -8   47.74    7.06
  -3  16  -8   59.06   12.20
   3  16   8   57.92   15.25
   3  17  -8    1.28    1.29
  -3  17   8    2.95    1.60
  -3 -17   8    0.76    1.00
   3 -17  -8    1.12    1.26
   3  17  -7   -1.02    1.70
  -3  17   7   -0.60    1.79
  -3 -17   7    1.57    1.34
   3 -17  -7    1.44    1.24
   3  17  -6   16.67    3.01
  -3  17   6   21.07    5.13
  -3 -17   6   20.79    4.20
   3  17  -5   93.92   15.55
  -3  17   5  103.81   12.64
  -3 -17   5  106.68   21.94
   3 -17  -5   73.69   15.19
   3  17  -4   77.93    5.22
  -3  17   4   99.39    8.97
  -3 -17   4  100.27    5.77
   3 -17  -4   79.73   11.56
   3  17  -3  180.94    7.78
  -3  17   3  200.11    9.01
  -3 -17   3  225.53    8.82
   3 -17  -3  168.80    7.97
   3  17  -2   74.81    4.63
  -3  17   2   85.03   13.32
  -3 -17   2   94.65    4.73
   3 -17  -2   73.60   13.55
   3  17  -1  275.69    8.41
  -3  17   1  284.95    9.11
  -3 -17   1  367.89   12.30
   3 -17  -1  277.63    8.21
  -3  17   0   59.03    2.46
   3  17   0   57.86    3.73
  -3  17   0   68.74   12.82
   3  17   0   56.96    2.39
  -3 -17   0   93.14    4.50
   3 -17   0   68.04    4.07
  -3  17  -1    0.71    0.76
   3  17   1    0.51    1.83
  -3  17  -1    2.37    1.04
   3  17   1    0.36    0.67
  -3 -17  -1    1.96    1.74
   3 -17   1    0.86    1.79
  -3  17  -2   39.43    7.66
   3  17   2   38.83    7.16
   3  17   2   42.51    7.82
  -3 -17  -2   47.14   11.61
   3 -17   2   42.39    4.66
  -3  17  -3  232.89    8.71
   3  17   3  176.28    7.80
  -3  17  -3  186.07   10.35
   3  17   3  204.80    7.33
   3 -17   3  239.78   10.71
  -3 -17  -3  220.18    8.00
  -3 -17  -4    3.72    1.43
  -3  17  -4    4.93    1.06
  -3  17  -4    4.39    1.02
   3  17   4    4.01    1.47
   3 -17   4    3.40    1.50
  -3 -17  -4    1.87    0.59
  -3 -17  -5  128.94   17.45
  -3  17  -5  182.99    6.95
  -3  17  -5  129.11    6.48
   3  17   5  187.66    6.83
   3 -17   5  192.06    8.85
  -3 -17  -6   20.03    3.98
  -3  17  -6   25.51    5.51
   3  17   6   24.72    7.06
   3 -17   6   27.77    6.67
  -3 -17  -7   26.45    4.48
  -3  17  -7   33.25    4.21
   3  17   7   38.93    8.63
   3 -17   7   34.00    9.49
   3  18  -7    2.99    1.57
  -3  18   7    3.71    1.30
  -3 -18   7    3.44    1.32
   3 -18  -7    2.09    1.14
   3  18  -6   26.62    4.65
  -3  18   6   36.73    8.98
  -3 -18   6   32.70    7.88
   3 -18  -6   20.05    4.01
   3  18  -5   20.63    3.22
  -3  18   5   25.04    4.82
  -3 -18   5   30.44    5.37
   3 -18  -5   19.40    5.76
   3  18  -4   -0.06    1.90
  -3  18   4   -1.08    2.12
  -3 -18   4    0.88    1.90
   3 -18  -4    1.01    1.08
   3  18  -3   26.75    3.53
  -3  18   3   29.60    7.26
  -3 -18   3   39.92    7.84
   3 -18  -3   28.98    5.51
   3  18  -2   65.99   11.33
  -3  18   2   70.27    4.84
  -3 -18   2   84.99   11.04
   3 -18  -2   67.61    6.73
   3  18  -1   12.55    3.92
  -3  18   1   15.68    3.39
  -3 -18   1   18.00    3.42
   3 -18  -1   15.08    3.89
   3  18   0  283.12    9.75
  -3  18   0  297.16   12.96
  -3 -18   0  418.86   12.86
   3 -18   0  312.79   10.52
  -3  18  -1  227.76    7.56
   3  18   1  220.32    8.62
  -3  18  -1  223.47    7.90
   3  18   1  221.16    9.16
  -3 -18  -1  285.44   11.71
   3 -18   1  259.44    9.68
  -3  18  -2  285.08   11.22
   3  18   2  245.05   10.12
  -3  18  -2  262.23   10.70
   3  18   2  286.00    8.60
  -3 -18  -2  349.50   10.58
   3 -18   2  314.54   10.49
  -3  18  -3    4.71    1.06
   3  18   3    5.00    1.88
  -3  18  -3    4.80    1.27
   3  18   3    3.22    1.79
   3 -18   3    6.87    2.59
  -3 -18  -3    4.06    1.07
  -3 -18  -4   80.69   11.17
  -3  18  -4  114.16    5.22
  -3  18  -4   82.95    8.02
   3  18   4  109.68    5.08
   3 -18   4  125.42   10.39
  -3 -18  -4   93.71    4.34
  -3 -18  -5    5.46    1.38
  -3  18  -5    8.01    2.07
  -3  18  -5    5.26    1.15
   3  18   5    8.64    2.49
   3 -18   5   14.01    3.79
  -3 -18  -6    2.45    1.02
  -3  18  -6    0.80    1.02
   3  18   6   -0.25    0.95
   3 -18   6    3.54    2.25
  -3 -18  -7   19.00    2.76
  -3  18  -7   19.57    4.91
   3  18   7   22.18    5.94
   3 -18   7   22.77    6.33
   3  19  -7   14.03    2.63
  -3  19   7   20.75    5.98
  -3 -19   7   23.24    5.67
   3 -19  -7   13.03    3.91
   3  19  -6   15.20    3.63
  -3  19   6   16.37    2.93
  -3 -19   6   21.65    5.00
   3 -19  -6    8.89    1.82
   3  19  -5    3.16    0.72
  -3  19   5    1.51    1.12
  -3 -19   5    3.78    1.66
   3 -19  -5    2.95    1.59
   3  19  -4    5.10    1.98
  -3  19   4    3.98    1.81
  -3 -19   4    7.28    2.36
   3 -19  -4    3.83    1.24
   3  19  -3    6.50    1.79
  -3  19   3    7.92    2.30
  -3 -19   3   15.27    3.39
   3 -19  -3    7.95    1.85
   3  19  -2    3.59    2.01
  -3  19   2    4.66    1.08
  -3 -19   2    6.06    1.36
   3 -19  -2    6.61    1.64
   3  19  -1   -0.55    1.82
  -3  19   1    1.87    0.94
  -3 -19   1    0.79    1.73
   3 -19  -1    0.41    0.85
   3  19   0  500.53   15.45
  -3  19   0  554.59   15.18
  -3 -19   0  741.84   18.73
   3 -19   0  586.80   17.74
  -3  19  -1   16.93    4.23
   3  19   1   19.03    4.70
  -3  19  -1   21.09    5.27
   3  19   1   16.71    3.11
  -3 -19  -1   24.07    5.41
   3 -19   1   25.03    6.94
  -3  19  -2  369.53   14.57
   3  19   2  344.27   13.94
  -3  19  -2  346.45   13.91
   3  19   2  379.10   14.34
  -3 -19  -2  467.22   13.10
   3 -19   2  414.84   14.75
  -3  19  -3    0.35    0.94
   3  19   3    1.49    0.74
  -3  19  -3   -0.07    0.94
   3  19   3    0.22    1.11
  -3 -19  -3    0.78    0.47
   3 -19   3   -2.36    1.77
  -3 -19  -4    4.63    0.97
  -3  19  -4    6.45    1.94
  -3  19  -4    4.54    1.11
   3  19   4    6.80    1.55
   3 -19   4    0.62    0.90
  -3 -19  -4    0.53    0.90
  -3 -19  -5   43.18    5.97
  -3  19  -5   46.22    9.84
   3  19   5   60.04    4.22
   3 -19   5   70.35    4.50
  -3 -19  -6    0.81    0.79
  -3  19  -6    1.18    0.92
   3  19   6    1.72    0.91
   3 -19   6   -0.15    2.07
  -3 -19  -7    1.14    0.78
  -3  19  -7    2.58    1.51
   3  19   7    2.89    1.02
   3 -19   7    4.17    1.32
   3  20  -6    2.98    2.86
  -3  20   6    1.81    1.01
  -3 -20   6    1.01    1.26
   3 -20  -6    0.54    0.98
   3  20  -5    2.99    2.83
  -3  20   5   -0.15    1.82
  -3 -20   5    0.78    0.96
   3 -20  -5   -0.03    1.47
   3  20  -4   39.38    3.80
  -3  20   4   46.17    4.04
  -3 -20   4   44.08   11.87
   3 -20  -4   31.75    8.52
   3  20  -3    9.40    1.95
  -3  20   3   15.21    2.92
  -3 -20   3   14.89    3.99
   3 -20  -3    8.58    2.85
   3  20  -2    8.92    2.60
  -3  20   2    5.84    1.55
  -3 -20   2   11.29    2.74
   3 -20  -2    7.40    1.57
   3  20  -1   53.21    4.38
  -3  20   1   56.12   10.01
  -3 -20   1   75.48    5.22
   3 -20  -1   55.71   11.33
   3  20   0   17.14    3.71
  -3  20   0   27.93    4.64
  -3 -20   0   32.65    5.68
   3 -20   0   29.15    4.31
  -3  20  -1  522.97   15.84
   3  20   1  520.22   15.35
  -3  20  -1  552.53   17.65
   3  20   1  548.38   15.48
  -3 -20  -1  746.14   18.76
   3 -20   1  660.09   19.04
  -3  20  -2   11.05    1.75
   3  20   2   13.04    3.03
  -3  20  -2   14.18    2.01
   3  20   2    8.63    2.14
  -3 -20  -2   12.34    3.19
   3 -20   2   15.54    3.23
  -3  20  -3   16.60    2.12
   3  20   3   16.25    3.44
  -3  20  -3   14.26    2.34
   3  20   3   18.27    2.27
  -3 -20  -3   14.42    3.93
   3 -20   3   18.39    4.60
  -3 -20  -4   -0.33    1.33
  -3  20  -4    0.48    0.92
   3  20   4   -0.33    0.99
   3 -20   4   -0.67    1.72
  -3 -20  -5    6.37    1.82
  -3  20  -5    7.78    2.14
   3  20   5    9.49    2.14
   3 -20   5   12.32    3.35
  -3 -20  -6   23.57    5.75
  -3  20  -6   31.07    8.78
   3  20   6   35.35   10.91
   3 -20   6   39.55    8.98
   3  21  -6   28.94    7.42
  -3  21   6   40.50    8.44
  -3 -21   6   42.34    9.17
   3 -21  -6   26.32    6.27
   3  21  -5   19.30    5.34
  -3  21   5   21.51    5.51
  -3 -21   5   24.18    6.38
   3 -21  -5   19.72    3.76
   3  21  -4    6.00    2.06
  -3  21   4    2.65    1.31
  -3 -21   4    3.16    1.37
   3 -21  -4    2.46    1.69
   3  21  -3    7.28    2.36
  -3  21   3   12.62    3.13
  -3 -21   3   12.58    3.91
   3 -21  -3    9.54    2.49
   3  21  -2   13.32    3.47
  -3  21   2   15.45    3.93
  -3 -21   2   15.07    4.73
   3 -21  -2   15.31    2.76
   3  21  -1    0.46    1.36
  -3  21   1   -1.09    1.40
  -3 -21   1    1.38    1.88
   3 -21  -1    0.62    0.65
   3  21   0  426.75   10.32
  -3  21   0  459.69   16.60
  -3 -21   0  615.33   12.08
   3 -21   0  530.41   12.34
  -3  21  -1    6.33    1.30
   3  21   1    5.86    2.88
  -3  21  -1    8.41    1.35
  -3 -21  -1   14.42    3.22
   3 -21   1    7.04    3.39
  -3  21  -2  104.56    6.88
   3  21   2  104.92   10.98
  -3  21  -2  113.09   13.57
   3  21   2  116.71   10.79
  -3 -21  -2  141.14    5.44
   3 -21   2  126.69    6.90
  -3  21  -3   -0.10    1.12
   3  21   3    0.35    1.45
  -3  21  -3    0.63    0.62
   3  21   3    0.86    0.89
   3 -21   3   -1.00    1.80
  -3 -21  -3    0.55    1.18
  -3 -21  -4   -0.22    1.19
  -3  21  -4    1.44    0.89
   3  21   4    1.17    1.42
   3 -21   4    2.51    2.29
  -3 -21  -5   -0.72    1.17
  -3  21  -5    3.02    1.17
   3  21   5    3.59    2.11
   3 -21   5    2.76    1.20
  -3 -21  -6    9.13    1.68
  -3  21  -6    9.52    3.98
   3  21   6   12.04    2.56
   3 -21   6   13.99    2.58
   3  22  -5   27.38    3.92
  -3  22   5   33.59   12.59
  -3 -22   5   34.37    6.37
   3 -22  -5   23.89    5.78
   3  22  -4   39.83    4.21
  -3  22   4   38.52    9.78
  -3 -22   4   47.94   15.16
   3 -22  -4   30.23    8.05
   3  22  -3   19.16    3.05
  -3  22   3   17.40    4.48
  -3 -22   3   23.57    6.81
   3 -22  -3   16.92    4.00
   3  22  -2    1.52    1.79
  -3  22   2    3.82    1.02
  -3 -22   2    5.50    1.43
   3 -22  -2    4.56    1.58
   3  22  -1   21.53    2.80
  -3  22   1   19.38    3.62
  -3 -22   1   25.77    3.16
   3 -22  -1   21.04    4.26
   3  22   0    0.34    4.55
  -3  22   0    1.51    1.24
  -3 -22   0    2.69    2.08
   3 -22   0   -0.18   11.21
   3  22   1   23.29    3.74
  -3  22  -1   25.52    3.23
  -3 -22  -1   25.63    6.43
   3 -22   1   24.21    3.38
  -3  22  -2    3.49    1.82
   3  22   2    2.36    0.93
  -3  22  -2    3.81    1.45
   3  22   2    0.82    0.70
  -3 -22  -2    1.09    1.38
   3 -22   2    1.06    1.58
  -3  22  -3    4.18    1.97
   3  22   3    2.82    2.15
   3  22   3    0.76    0.78
  -3 -22  -3    1.39    1.24
   3 -22   3    0.03    1.62
  -3 -22  -4    3.87    1.20
  -3  22  -4    1.88    1.75
   3  22   4    3.41    0.76
   3 -22   4    2.19    1.56
  -3 -22  -5   31.96    9.43
  -3  22  -5   35.27   10.25
   3  22   5   43.34   11.91
   3 -22   5   46.84   12.97
   3  23  -5   30.10    3.95
  -3  23   5   29.93    7.40
  -3 -23   5   32.52    7.65
   3 -23  -5   22.13    5.20
   3  23  -4    3.83    2.11
  -3  23   4    5.47    1.37
  -3 -23   4    7.54    3.00
   3 -23  -4    3.85    1.32
   3  23  -3   44.79    3.90
  -3  23   3   63.28    4.56
  -3 -23   3   59.46   13.55
   3 -23  -3   51.24    9.49
   3  23  -2    0.81    1.87
  -3  23   2    2.76    0.75
  -3 -23   2    5.39    1.56
   3 -23  -2    1.22    1.04
   3  23  -1  153.66    6.63
  -3  23   1  184.90   13.56
  -3 -23   1  234.95    8.24
   3 -23  -1  177.43    7.53
   3  23   0  322.61   10.44
  -3  23   0  344.24   26.60
  -3 -23   0  441.63   13.17
   3 -23   0  387.34   10.88
   3  23   1    1.74    1.11
  -3  23  -1    2.02    1.23
  -3 -23  -1    0.90    1.35
   3 -23   1    3.21    2.04
   3  23   2  248.93    8.64
  -3  23  -2  216.31   24.90
  -3 -23  -2  304.66    9.32
   3 -23   2  315.16   10.50
  -3  23  -3  202.41    6.60
   3  23   3  182.54    7.31
   3  23   3  197.28    7.97
  -3 -23  -3  231.00    7.25
   3 -23   3  242.17   26.86
  -3 -23  -4    3.37    0.68
  -3  23  -4    4.49    1.81
   3  23   4    3.29    1.34
   3 -23   4    9.05    1.97
  -3 -23  -5   42.06    8.95
  -3  23  -5   69.72    5.06
   3  23   5   51.53   10.49
   3 -23   5   71.34    7.32
   3  24  -4    2.91    1.72
  -3  24   4    5.18    1.30
  -3 -24   4    7.93    2.40
   3 -24  -4    3.14    1.40
   3  24  -3    1.07    1.27
  -3  24   3    1.60    0.75
  -3 -24   3    4.16    1.98
   3 -24  -3    1.15    1.61
   3  24  -2   87.61    5.88
  -3  24   2   88.09   20.72
  -3 -24   2  127.33    7.18
   3 -24  -2   81.52   19.79
   3  24  -1   21.31    3.03
  -3  24   1   24.23    5.99
  -3 -24   1   29.37    8.18
   3 -24  -1   23.86    3.30
   3  24   0    1.05    0.95
  -3  24   0    1.71    1.06
  -3 -24   0    0.60    1.75
   3 -24   0    3.55    2.38
   3  24   1   38.20    9.15
  -3  24  -1   34.11    9.89
  -3 -24  -1   41.68   14.19
   3 -24   1   54.54   12.69
   3  24   2   10.78    2.15
  -3 -24  -2   10.83    2.58
   3 -24   2   14.76    3.51
   3  24   3   -0.08    1.68
   3 -24   3    1.47    1.25
  -3 -24  -3    0.34    0.72
  -3 -24  -4    1.61    0.78
  -3  24  -4    6.14    1.93
   3  24   4    7.37    1.76
   3 -24   4    9.57    2.76
   3  25  -3   30.10    5.95
  -3  25   3   34.80   10.76
  -3 -25   3   45.06   11.77
   3 -25  -3   33.47    8.72
   3  25  -2  179.96    7.66
  -3  25   2  246.86    9.88
  -3 -25   2  273.65   13.71
   3 -25  -2  201.47   22.09
   3  25  -1   31.81    3.52
  -3  25   1   36.81    8.88
  -3 -25   1   43.14   11.33
   3 -25  -1   31.42    8.10
   3  25   0    6.79    2.04
  -3  25   0    8.92    2.69
  -3 -25   0    8.91    3.52
   3 -25   0   12.18    4.42
   3  25   1    5.82    2.06
  -3 -25  -1    8.90    2.27
   3 -25   1    9.30    2.25
   3  25   2   47.27    8.81
  -3 -25  -2   53.34   12.54
   3 -25   2   54.95    9.96
   3  25   3   16.28    3.25
   3 -25   3   22.92    5.98
   3  26  -2    1.28    1.30
  -3  26   2    2.36    0.82
  -3 -26   2   10.02    2.77
   3  26  -1    9.45    1.60
  -3  26   1    8.80    3.33
  -3 -26   1   16.96    6.64
   3 -26  -1   10.59    2.80
   3  26   0   21.36    3.99
  -3 -26   0   27.91    9.35
   3 -26   0   24.41    5.90
   3  26   1    1.05    1.74
  -3 -26  -1    2.12    0.71
   3 -26   1    5.08    2.07
  -4   0  10   24.01    8.61
   4   0  -9    0.71    0.87
  -4   0   9    0.05    0.57
   4   0  -9    1.68    1.70
   4   0  -8 1054.65   13.46
  -4   0   8 1246.44   15.65
   4   0  -8  988.92   16.65
   4   0  -7    0.73    0.69
  -4   0   7    0.10    0.59
   4   0  -7    1.54    1.33
   4   0  -6  507.80   15.48
  -4   0   6  561.84   16.48
   4   0  -6  474.25   15.94
   4   0  -5   -0.44    0.86
  -4   0   5   -0.47    0.77
   4   0  -5    1.68    0.89
   4   0  -4   33.64    3.32
  -4   0   4   36.01    9.27
   4   0  -4   37.55    7.41
   4   0  -3    3.70    1.85
  -4   0   3    1.17    0.80
   4   0  -3    1.97    1.12
   4   0  -2   29.49    1.63
  -4   0   2   30.49    5.90
   4   0  -2   38.27    2.60
   4   0  -1    0.96    0.54
   4   0  -1   -0.15    0.90
   4   0  -1   -0.29    0.87
   4   0   0  730.21    9.78
   4   0   0  660.58    8.19
  -4   0  -1    2.73    1.22
   4   0   1   12.23    5.09
   4   0   1    2.98    0.68
  -4   0  -2 6669.84   29.12
   4   0   2 7696.67   38.84
   4   0   2 6777.90   44.17
  -4   0  -3    1.28    1.10
   4   0   3    1.41    1.47
   4   0   3    0.36    0.32
  -4   0  -4  102.43    4.63
   4   0   4  119.74   12.10
   4   0   5   -0.21    0.59
   4   0   6  281.35    8.85
  -4   0  -7    1.68    1.28
   4   0   7   -0.45    1.35
  -4   0  -8   67.08    9.94
   4   0   8   68.50   13.34
   4   0   9   -2.63    1.73
  -4  -1  10    6.00    2.53
   4  -1 -10    4.39    1.31
   4   1  -9   63.84    3.88
   4  -1  -9   52.21    5.73
  -4  -1   9   74.83    4.22
  -4   1   9   68.95    6.58
   4  -1  -9   59.52    9.45
   4   1  -9   58.90    8.86
   4  -1  -8    3.10    1.70
   4   1  -8    0.93    0.94
  -4   1   8    2.31    1.23
  -4  -1   8    1.71    1.00
   4   1  -8    4.31    2.44
   4  -1  -8    2.85    0.95
   4   1  -7   62.02    5.00
   4  -1  -7   62.65    6.40
  -4  -1   7   69.08    6.37
  -4   1   7   63.79   13.21
   4  -1  -7   54.97    8.95
   4   1  -7   62.42    9.51
   4   1  -6   48.01    8.38
   4  -1  -6   40.54    7.84
  -4   1   6   46.56   11.03
  -4  -1   6   45.40   10.17
   4  -1  -5    0.41    0.54
   4   1  -5    0.38    0.75
  -4   1   5    1.64    0.72
  -4  -1   5    1.45    1.03
   4  -1  -5    2.36    1.43
   4   1  -5    0.17    1.31
   4  -1  -4  234.23    5.44
   4   1  -4  241.47    6.37
  -4   1   4  239.61    5.95
  -4  -1   4  246.55    5.77
   4  -1  -4  227.07    6.74
   4   1  -4  239.14    6.79
   4   1  -3  473.16    6.83
   4  -1  -3  487.05    6.06
  -4   1   3  477.42    7.39
  -4  -1   3  468.36    6.99
   4   1  -3  484.06    8.32
   4  -1  -3  459.30    8.51
   4  -1  -2 1633.71   13.37
  -4   1   2 1564.82   15.70
  -4  -1   2 1551.77   15.71
   4  -1  -2 1607.93   16.26
   4   1  -2 1629.65   16.54
   4   1  -1    7.90    1.30
   4  -1  -1    7.67    1.04
   4   1  -1    8.73    1.77
   4  -1  -1   10.35    1.95
   4   1  -1    7.54    1.37
  -4   1   0  336.68    5.27
   4   1   0  388.32    6.99
   4  -1   0  416.14    7.08
   4   1   0  403.67    6.62
   4  -1   0  380.86    6.26
   4   1   0  368.73    5.76
  -4  -1  -1 2163.48   19.74
  -4   1  -1 2199.06   19.30
   4  -1   1 2587.58   26.12
   4   1   1 2619.77   23.05
   4  -1   1 2393.91   18.85
   4   1   1 2413.27   18.98
  -4  -1  -2   68.65   11.01
   4  -1   2   92.33    3.58
   4   1   2   84.07    4.94
  -4  -1  -3  112.51    5.07
  -4   1  -3  127.43    4.18
   4   1   3  137.03    4.78
   4  -1   3  137.84    6.33
   4  -1   3  121.64    2.34
  -4  -1  -4    0.83    1.00
  -4   1  -4    4.52    0.90
   4  -1   4    2.16    0.96
   4   1   4    2.51    0.71
  -4  -1  -5   13.70    2.34
  -4   1  -5   11.95    2.30
   4   1   5   12.62    3.40
   4  -1   5   11.77    1.90
  -4   1  -6   16.53    2.49
   4   1   6   16.45    2.18
   4  -1   6   17.11    4.35
  -4   1  -7   70.29    8.35
   4   1   7   52.63    4.07
   4  -1   7   59.00   11.95
  -4   1  -8   35.11    7.74
   4   1   8   34.83    3.54
   4  -1   8   33.46    7.26
  -4  -1  -9   68.86    5.95
  -4   1  -9   58.49   11.28
   4   1   9   56.56    4.91
   4  -1   9   52.87   12.13
   4   2 -10   37.52    8.34
  -4   2  10   45.57   14.69
  -4  -2  10   39.59   11.23
   4  -2 -10   39.88    7.74
   4   2  -9   34.28    8.46
   4  -2  -9   23.38    5.40
  -4   2   9   31.55    8.97
   4  -2  -9   29.05    5.55
   4   2  -8  142.45    6.57
   4  -2  -8  121.98    6.08
  -4  -2   8  157.39    5.11
  -4   2   8  163.16    6.37
   4  -2  -8  124.68   14.20
   4   2  -8  128.15   14.38
   4   2  -7   37.68    8.85
   4  -2  -7   33.35    3.22
  -4   2   7   33.81    9.51
  -4  -2   7   37.04    6.12
   4  -2  -7   29.38    4.74
   4   2  -7   29.61    3.42
   4  -2  -6  538.33   15.46
   4   2  -6  554.67   16.67
  -4   2   6  605.55   17.85
  -4  -2   6  609.44   18.35
   4  -2  -6  514.12   16.63
   4   2  -6  547.65   17.10
   4   2  -5  167.03   10.05
   4  -2  -5  149.87    4.25
  -4   2   5  160.57    4.80
  -4  -2   5  162.56    4.24
   4  -2  -5  162.86   17.31
   4   2  -5  143.91    5.07
   4  -2  -4    7.00    2.34
   4   2  -4    7.53    2.63
  -4  -2   4    6.44    2.08
  -4   2   4    9.14    3.17
   4  -2  -4    8.11    1.78
   4   2  -4   10.03    1.89
   4  -2  -3   86.94    2.94
   4   2  -3   84.11    2.96
  -4   2   3   88.70    3.47
  -4  -2   3   75.12    2.65
   4  -2  -3   93.56   13.22
   4   2  -3   96.49   11.08
   4  -2  -2  248.96    4.58
  -4   2   2  246.86    7.14
   4  -2  -2  243.47    5.65
   4   2  -2  270.81    5.89
   4   2  -1  136.37    3.66
   4  -2  -1  136.53    2.68
  -4   2   1  126.04    3.81
   4   2  -1  161.04    9.87
   4  -2  -1  134.03    3.79
   4   2  -1  137.57    3.70
  -4   2   0   92.04    2.95
   4   2   0  109.46    3.83
   4   2   0  119.62    4.04
   4  -2   0  107.51    3.72
   4   2   0  114.49    3.77
  -4  -2  -1   29.29    7.91
  -4   2  -1   30.08    4.94
   4  -2   1   34.22    5.53
   4   2   1   41.44    1.98
  -4   2  -2 1903.00   19.06
   4  -2   2 2097.89   21.26
   4  -2   2 1910.02   16.04
   4   2   2 1957.67   14.93
  -4  -2  -3  156.94    6.08
  -4   2  -3  186.90    5.11
   4   2   3  189.62    5.24
   4  -2   3  189.76    5.22
   4  -2   3  177.07    3.14
  -4  -2  -4   61.30    7.59
  -4   2  -4   58.62   10.13
   4   2   4   61.29    3.63
   4  -2   4   64.12   10.20
   4  -2   4   51.53    1.76
  -4  -2  -5    0.86    0.53
  -4   2  -5    0.34    0.77
   4   2   5    1.28    1.17
   4  -2   5    0.67    0.58
  -4  -2  -6   15.35    3.07
  -4   2  -6   16.87    2.72
   4   2   6   14.47    2.78
   4  -2   6   15.26    3.77
  -4  -2  -7   64.48    8.51
   4   2   7   61.97    9.95
   4  -2   7   55.37   11.29
  -4   2  -8    2.93    1.15
   4   2   8    2.17    1.36
   4  -2   8    2.28    1.68
  -4  -2  -9   11.90    3.07
  -4   2  -9   10.32    2.20
   4   2   9    8.92    2.58
   4  -2   9    9.71    2.11
   4   3 -10    2.16    1.03
  -4   3  10    3.49    1.13
  -4  -3  10    4.19    1.09
   4  -3 -10    3.89    1.97
   4   3  -9    5.10    1.67
  -4   3   9    4.64    1.38
  -4  -3   9    2.61    1.30
   4  -3  -9    3.82    1.42
   4   3  -8    0.08    0.87
   4  -3  -8   -0.63    0.94
  -4   3   8    0.23    0.67
  -4  -3   8    0.64    0.47
   4  -3  -8    0.50    0.93
   4   3  -7   64.91    4.83
   4  -3  -7   55.54    3.93
  -4   3   7   67.04    4.08
  -4  -3   7   64.31    5.82
   4  -3  -7   54.74   11.89
   4   3  -7   62.34    4.32
   4  -3  -6   76.53    7.28
   4   3  -6   74.38    5.09
  -4   3   6   76.44    3.92
  -4  -3   6   87.49    3.54
   4  -3  -6   66.06    4.13
   4   3  -6   80.56    4.87
   4   3  -5    1.31    1.26
  -4   3   5    2.56    1.43
  -4  -3   5    1.31    0.85
   4  -3  -5    4.36    2.19
   4   3  -5    1.34    1.05
   4   3  -4    4.98    1.61
   4  -3  -4    3.10    0.71
  -4   3   4    1.97    1.05
  -4  -3   4    4.78    1.14
   4  -3  -4    4.76    1.29
   4   3  -4    7.77    1.75
   4  -3  -3  367.89    4.38
   4   3  -3  357.72    6.16
  -4   3   3  371.94    7.03
   4  -3  -3  351.37    7.33
   4   3  -3  388.63    7.54
   4   3  -2   11.53    2.24
   4  -3  -2    9.14    1.66
  -4  -3   2   12.16    2.28
  -4   3   2   12.34    3.12
   4  -3  -2   12.64    2.02
   4   3  -2   14.17    2.16
  -4   3   1  123.95    2.46
   4   3  -1  152.98    3.80
  -4   3   1  143.20    4.02
   4   3  -1  163.66    3.81
   4  -3  -1  146.75    4.29
   4   3  -1  161.47    4.28
  -4   3   0  105.12    3.33
   4   3   0  124.99    3.44
   4   3   0  122.90    4.04
   4  -3   0  124.07    4.39
   4  -3   0  116.56    3.93
   4   3   0  124.04    3.85
  -4   3  -1  501.35    6.84
   4   3   1  541.37    9.14
   4  -3   1  527.38    7.83
   4   3   1  539.92    7.05
  -4   3  -2  132.98    5.32
   4   3   2  146.20    6.94
   4  -3   2  153.86    4.94
   4  -3   2  135.26    3.40
   4   3   2  137.70    3.40
  -4  -3  -3   46.38    8.35
  -4   3  -3   51.37    6.56
   4   3   3   56.00    3.15
   4  -3   3   50.18    3.61
   4  -3   3   49.69    4.46
  -4  -3  -4   37.59    6.48
  -4   3  -4   45.11    7.19
   4   3   4   40.75    3.02
   4  -3   4   39.38    2.76
   4  -3   4   39.29    1.59
  -4   3  -5    7.78    2.37
   4   3   5    3.79    0.91
   4  -3   5    3.76    1.05
  -4  -3  -6   91.33   16.87
  -4   3  -6  100.58   13.88
   4   3   6   89.70    4.75
   4  -3   6   85.68    4.48
  -4  -3  -7    1.47    1.12
  -4   3  -7    2.29    1.67
   4   3   7    0.17    1.39
   4  -3   7    1.66    1.16
  -4  -3  -8   42.07    7.02
  -4   3  -8   37.87    7.77
   4   3   8   40.66    4.02
   4  -3   8   39.03    8.14
   4   3   9    2.46    1.36
   4  -3   9    0.61    1.26
   4   4  -9    2.68    0.90
  -4   4   9    3.38    1.65
  -4  -4   9    2.85    1.34
   4  -4  -9    5.04    1.86
   4   4  -8    7.22    1.86
   4  -4  -8    5.75    1.55
  -4   4   8    8.17    1.98
  -4  -4   8    9.61    3.26
   4  -4  -8    8.18    1.61
   4  -4  -7  111.93   11.30
   4   4  -7  140.14    7.54
  -4   4   7  146.81    6.31
  -4  -4   7  159.42    5.43
   4  -4  -7  116.02   16.08
   4  -4  -6   43.78    7.52
   4   4  -6   51.15   10.92
  -4   4   6   53.17   13.82
  -4  -4   6   55.03    7.56
   4   4  -6   50.92    3.72
   4   4  -5  228.32    5.67
   4  -4  -5  216.09    3.94
  -4   4   5  240.40    6.07
  -4  -4   5  237.02    5.17
   4  -4  -5  206.62    6.14
   4   4  -5  222.41    8.17
   4   4  -4  607.34   11.36
   4  -4  -4  585.18    9.29
  -4   4   4  615.06   13.17
  -4  -4   4  609.86   10.71
   4  -4  -4  542.72   11.24
   4   4  -4  600.62   13.14
   4   4  -3  454.36    7.25
  -4   4   3  462.37    8.59
   4  -4  -3  441.40    8.26
   4   4  -3  484.20    8.44
   4   4  -2  104.62    3.39
   4  -4  -2  102.49    1.90
  -4  -4   2   93.02   16.22
   4  -4  -2  109.14    3.95
   4   4  -2  115.86    3.98
  -4   4   1    2.19    0.55
   4   4  -1    2.87    1.18
  -4   4   1    5.67    1.61
   4   4  -1    3.54    0.73
   4  -4  -1    4.86    0.96
   4   4  -1    4.61    1.03
  -4   4   0   75.76    2.44
   4   4   0   86.52    3.39
   4   4   0   86.86    3.25
   4  -4   0   86.71    3.63
   4  -4   0   90.71    7.77
   4   4   0   91.10    3.21
  -4   4  -1 1217.03   12.31
   4   4   1 1331.62   14.39
   4   4   1 1335.31   14.88
   4  -4   1 1376.39   16.18
   4  -4   1 1284.67   13.29
   4   4   1 1385.50   13.36
  -4  -4  -2  147.57    5.18
  -4   4  -2  176.24    4.25
   4   4   2  180.94    5.57
   4  -4   2  192.71    5.36
  -4  -4  -2  178.45    3.04
   4  -4   2  184.47    3.93
  -4  -4  -3    4.72    1.06
  -4   4  -3    4.17    1.20
   4   4   3    3.92    0.76
   4  -4   3    3.64    0.77
  -4  -4  -4   81.84    4.31
  -4   4  -4  105.24   13.51
   4   4   4  111.33   11.61
   4  -4   4   92.33    4.43
   4  -4   4   86.79    3.57
  -4  -4  -5  117.95    5.90
  -4   4  -5  147.80   15.40
   4   4   5  133.02    5.23
   4  -4   5  122.72    4.79
  -4  -4  -6   22.00    4.08
  -4   4  -6   24.43    4.21
   4   4   6   25.08    4.77
   4  -4   6   24.66    5.08
  -4  -4  -7    2.88    1.25
  -4   4  -7    2.19    1.80
   4   4   7    0.51    0.99
   4  -4   7    0.74    1.39
  -4  -4  -8   20.46    4.23
  -4   4  -8   17.82    4.12
   4   4   8   14.22    3.94
   4  -4   8   14.02    3.21
  -4  -4  -9  184.47    8.67
  -4   4  -9  163.10   30.60
   4   4   9  150.58    8.75
   4  -4   9  159.03    7.13
   4   5  -9   39.88    3.47
  -4   5   9   36.51   12.01
   4  -5  -9   28.24    6.09
   4   5  -8   54.72   12.45
  -4   5   8   67.13    4.16
  -4  -5   8   56.76    8.07
   4  -5  -8   46.72    9.70
   4   5  -7  162.83    6.71
  -4   5   7  177.71    7.26
  -4  -5   7  165.21   12.36
   4  -5  -7  148.40    6.56
   4   5  -6 1064.67   14.01
  -4   5   6 1172.24   14.35
  -4  -5   6 1157.60   13.49
   4  -5  -6  942.35   17.78
   4   5  -5   -1.02    1.83
   4  -5  -5    0.93    0.57
  -4   5   5   -1.37    1.16
  -4  -5   5    0.62    0.32
   4  -5  -5   -1.59    1.34
   4   5  -5    0.56    0.60
   4  -5  -4    0.70    2.38
   4   5  -4    0.17    0.92
  -4   5   4   -0.66    2.24
  -4  -5   4    0.49    0.38
   4   5  -4    0.01    1.12
   4   5  -3   11.31    2.20
  -4  -5   3   10.84    3.65
  -4   5   3   15.91    3.44
   4  -5  -3   16.00    2.03
   4   5  -3   17.08    2.83
   4   5  -2  734.54    9.40
  -4  -5   2  637.99    7.29
  -4   5   2  718.45   10.04
   4  -5  -2  706.66   10.04
   4   5  -2  781.05   10.62
  -4   5   1  135.95    2.07
   4   5  -1  149.60    4.05
  -4   5   1  138.35    4.18
   4   5  -1  149.71    3.54
   4  -5  -1  147.80    4.22
   4   5  -1  164.46    4.25
  -4   5   0    1.39    0.52
   4   5   0    1.46    0.57
   4  -5   0    1.19    0.71
   4  -5   0    1.17    0.77
  -4   5  -1  111.99    3.22
  -4  -5  -1  110.36    3.04
   4  -5   1  121.96    3.91
  -4  -5  -2  170.24    4.83
  -4   5  -2  201.93    5.08
   4   5   2  209.00    6.20
   4  -5   2  203.67    6.13
  -4  -5  -2  222.62    3.40
   4  -5   2  201.76    6.17
  -4  -5  -3    1.19    0.62
  -4   5  -3    1.96    0.71
   4   5   3    1.75    0.93
   4  -5   3    1.61    0.88
   4  -5   3    1.99    0.67
  -4  -5  -4  236.52    8.21
  -4   5  -4  274.79    9.39
   4   5   4  279.20    9.01
   4  -5   4  265.49    8.56
   4  -5   4  268.61    8.46
  -4  -5  -5   65.65   13.53
  -4   5  -5   80.23    5.07
   4   5   5   90.84   15.47
   4  -5   5   71.09    5.78
   4  -5   5   78.18    2.63
  -4  -5  -6  123.93   20.43
   4   5   6  133.56    6.18
   4  -5   6  121.03    5.57
  -4  -5  -7    8.48    1.48
  -4   5  -7   10.65    3.12
   4   5   7    6.41    1.72
   4  -5   7    7.93    2.29
  -4   5  -8   16.60    3.30
   4   5   8   17.57    4.54
   4  -5   8   13.81    3.15
   4   5   9    9.88    3.18
   4  -5   9    4.61    3.82
   4   6  -9    1.34    0.79
  -4   6   9   -0.14    1.56
  -4  -6   9    1.63    1.21
   4  -6  -9    2.13    0.77
   4   6  -8   31.16    6.93
  -4   6   8   33.41    2.98
  -4  -6   8   30.29    7.57
   4  -6  -8   28.18    3.54
   4   6  -7   31.25    7.07
  -4   6   7   29.41    9.35
  -4  -6   7   29.90    4.90
   4  -6  -7   24.64    5.88
   4   6  -6   81.81    6.59
  -4   6   6   60.83    9.17
  -4  -6   6   81.27   17.01
   4  -6  -6   76.00    4.44
   4   6  -5   10.66    2.23
  -4   6   5   12.13    4.45
  -4  -6   5   10.56    1.89
   4  -6  -5   11.61    2.09
   4   6  -4   62.92   11.96
  -4  -6   4   52.91    6.06
  -4   6   4   51.13    3.08
  -4  -6   4   55.75    3.87
   4  -6  -4   57.79    8.16
   4   6  -3   27.26    4.67
  -4  -6   3   24.19    3.15
  -4   6   3   26.58    6.33
   4  -6  -3   28.02    5.10
   4   6  -2    0.45    1.13
  -4  -6   2    0.56    0.51
   4  -6  -2    1.66    1.35
   4   6  -1  330.59    6.21
  -4   6   1  314.07    6.47
   4   6  -1  323.35    5.14
  -4  -6   1  334.18    7.31
   4  -6  -1  326.44    6.42
  -4   6   0   76.86    1.99
   4   6   0   82.32   11.96
  -4   6   0   64.94    3.01
   4   6   0   74.33    2.71
  -4  -6   0   77.79    2.75
   4  -6   0   73.92    2.99
  -4   6  -1  277.99    4.63
   4   6   1  262.23    5.90
   4   6   1  271.34    5.45
   4  -6   1  290.49    6.66
  -4  -6  -1  288.86    4.89
   4  -6   1  262.94    5.43
  -4  -6  -2  158.00    4.82
  -4   6  -2  206.67    4.55
   4   6   2  199.23    5.03
   4  -6   2  191.79    5.26
  -4  -6  -2  219.11    3.57
   4  -6   2  203.70    4.53
  -4  -6  -3   32.89    5.30
  -4   6  -3   42.06    5.65
   4   6   3   41.84    2.88
   4  -6   3   42.57    7.20
   4  -6   3   39.71    7.28
  -4  -6  -4   40.26    7.33
  -4   6  -4   53.32    9.36
   4   6   4   55.76    9.35
   4  -6   4   47.12    3.14
   4  -6   4   54.96    4.91
  -4  -6  -5    0.80    0.95
  -4   6  -5    0.02    0.89
   4   6   5    1.34    0.80
   4  -6   5    0.82    0.65
  -4  -6  -6   28.55    4.92
   4   6   6   34.44    3.36
   4  -6   6   34.25    3.28
  -4  -6  -7    1.15    0.69
  -4   6  -7   -0.32    1.59
   4   6   7    3.53    1.64
   4  -6   7    3.23    1.59
  -4  -6  -8   54.50    8.28
  -4   6  -8   54.25    8.30
   4   6   8   55.54    6.05
   4  -6   8   43.86    3.77
  -4  -6  -9   40.08    4.36
  -4   6  -9   41.37    8.38
   4   6   9   41.39   11.04
   4  -6   9   36.28    3.65
   4   7  -9    1.00    1.37
  -4   7   9   -0.61    1.69
  -4  -7   9    2.45    1.87
   4   7  -8    2.54    1.16
  -4   7   8    5.45    2.35
  -4  -7   8    6.97    2.08
   4  -7  -8    6.54    2.42
   4   7  -7    7.41    3.56
  -4   7   7    8.22    3.36
  -4  -7   7    8.96    1.67
   4  -7  -7    6.29    1.89
   4   7  -6    0.70    1.12
  -4   7   6   -0.11    0.74
   4  -7  -6    0.65    0.76
   4   7  -5 1093.14   30.43
  -4   7   5 1160.89   32.90
  -4  -7   5 1076.24   15.18
   4  -7  -5  944.21   27.52
   4   7  -4  397.15   11.18
  -4  -7   4  402.06    9.66
  -4   7   4  419.18   11.85
  -4  -7   4  381.43   11.82
   4  -7  -4  366.38   10.93
   4   7  -3   -1.07    1.19
  -4  -7   3   -0.10    0.38
  -4   7   3    0.66    0.60
  -4  -7   3   -1.57    1.01
   4  -7  -3   -0.29    1.12
   4   7  -2   75.99    3.14
  -4  -7   2   67.54    2.05
  -4   7   2   81.24    4.04
  -4  -7   2   84.52    3.44
   4  -7  -2   77.52    3.41
   4   7  -1   79.54    3.60
  -4   7   1   72.89    3.31
   4   7  -1   73.47    2.39
  -4  -7   1   76.64    3.39
   4  -7  -1   71.56    3.16
  -4   7   0   12.19    2.90
   4   7   0   11.77    2.15
   4   7   0   10.46    1.14
  -4  -7   0   13.90    2.73
   4  -7   0   11.39    2.99
  -4   7  -1  403.05    5.80
   4   7   1  370.07    7.28
   4   7   1  377.09    6.51
   4  -7   1  389.76    7.60
  -4  -7  -1  417.40    6.48
   4  -7   1  387.43    6.70
  -4  -7  -2    1.82    1.42
  -4   7  -2    1.74    0.47
   4   7   2    2.30    1.07
   4  -7   2    1.57    0.56
  -4  -7  -2    1.00    0.39
   4  -7   2    1.98    0.83
  -4  -7  -3  285.97    7.70
  -4   7  -3  384.99    8.46
   4   7   3  362.78    8.65
   4  -7   3  347.29    8.51
   4  -7   3  357.29    7.91
  -4  -7  -4   83.64   13.56
  -4   7  -4  106.34    4.20
   4   7   4   96.56    5.60
   4  -7   4   89.84    4.69
   4  -7   4  102.18    3.25
  -4  -7  -5    3.98    1.12
  -4   7  -5    5.62    1.05
   4   7   5    2.28    1.19
   4  -7   5    2.96    1.32
   4  -7   5    4.12    1.15
  -4  -7  -6   33.53    5.80
  -4   7  -6   41.46    5.81
   4   7   6   31.67    3.20
   4  -7   6   29.52    2.70
   4  -7   6   28.89    6.62
  -4  -7  -7    3.68    1.74
  -4   7  -7    2.00    1.06
   4   7   7    2.40    1.44
   4  -7   7    3.51    1.53
  -4  -7  -8    1.49    1.32
  -4   7  -8   -0.87    1.75
   4   7   8   -1.04    1.64
   4  -7   8   -0.52    1.35
  -4  -7  -9    1.40    2.06
  -4   7  -9    1.83    1.45
   4   7   9    0.77    1.10
   4  -7   9    0.47    0.57
   4   8  -9   16.20    3.03
  -4   8   9   20.21    5.68
  -4  -8   9   18.83    4.04
   4  -8  -9   15.32    2.54
   4   8  -8   87.49    7.96
  -4   8   8   95.66   19.22
  -4  -8   8   85.93    6.48
   4   8  -7   90.95    4.70
  -4   8   7  107.78    5.21
  -4  -8   7   92.30    9.36
   4  -8  -7   89.84   10.78
   4   8  -6    0.84    1.63
  -4   8   6    1.09    1.11
  -4  -8   6    0.71    1.21
   4  -8  -6    1.36    1.41
   4   8  -5  208.19   16.63
  -4   8   5  208.53    8.37
   4   8  -4   28.44    8.89
  -4   8   4   31.36    7.18
  -4  -8   4   31.42    6.48
   4  -8  -4   28.59    4.14
   4   8  -3    4.72    1.27
  -4  -8   3    4.03    1.00
  -4   8   3    5.27    1.88
  -4  -8   3    6.86    1.63
   4  -8  -3    3.90    1.18
   4   8  -2   -0.81    1.07
  -4  -8   2    0.37    0.39
  -4   8   2    1.71    0.62
  -4  -8   2    0.59    0.59
   4  -8  -2    0.31    1.07
   4   8  -1    9.48    2.55
  -4   8   1   11.44    3.62
   4   8  -1    9.46    1.50
  -4  -8   1   11.62    2.69
   4  -8  -1   11.03    2.23
  -4   8   0  797.32    7.19
   4   8   0  718.46   10.25
  -4   8   0  655.45   11.91
   4   8   0  723.26    8.53
  -4  -8   0  819.75   10.10
   4  -8   0  756.76   10.33
  -4   8  -1   13.02    2.30
   4   8   1   10.72    1.59
   4   8   1   13.17    2.32
   4  -8   1   12.69    1.97
  -4  -8  -1   12.71    2.68
   4  -8   1   11.04    1.42
  -4   8  -2    1.24    0.84
   4   8   2    2.19    0.96
   4   8   2   -0.20    0.75
   4  -8   2    0.40    0.58
  -4  -8  -2    0.18    0.58
   4  -8   2    1.13    0.87
  -4  -8  -3   20.67    2.33
  -4   8  -3   24.94    4.53
   4   8   3   21.37    4.66
   4  -8   3   18.72    3.48
   4  -8   3   21.28    2.24
  -4  -8  -4  110.18   15.05
  -4   8  -4  138.44    4.75
   4   8   4  126.67    5.06
   4  -8   4  119.85   17.09
   4  -8   4  126.74    3.81
  -4  -8  -5    3.98    1.05
  -4   8  -5    4.37    1.72
   4   8   5    4.83    1.56
   4  -8   5    3.44    1.10
   4  -8   5    4.46    0.96
  -4  -8  -6    1.54    1.04
  -4   8  -6    1.48    1.08
   4   8   6    1.92    0.86
   4  -8   6    0.80    1.08
   4  -8   6    0.66    0.55
  -4  -8  -7    8.59    1.50
  -4   8  -7    8.87    1.49
   4   8   7    5.28    2.57
   4  -8   7    7.21    1.83
  -4  -8  -8    1.31    0.89
  -4   8  -8    7.17    2.64
   4  -8   8    1.62    1.57
  -4  -8  -9   10.13    3.78
  -4   8  -9   14.09    3.26
   4   8   9   11.74    2.81
   4  -8   9    8.06    2.46
   4   9  -9   -0.01    1.38
  -4   9   9   -1.00    1.67
  -4  -9   9    0.48    0.73
   4  -9  -9    2.43    1.66
   4   9  -8   -0.74    1.66
  -4   9   8   -0.03    1.69
  -4  -9   8    1.23    1.06
   4   9  -7   20.65    4.52
  -4   9   7   23.25    6.03
  -4  -9   7   25.03    5.81
   4  -9  -7   14.83    3.41
   4   9  -6    2.40    0.92
  -4   9   6    3.74    1.40
  -4  -9   6    5.39    1.16
   4  -9  -6    3.20    1.49
   4   9  -5  263.69   19.85
  -4   9   5  266.34    9.17
  -4  -9   5  270.04    8.33
   4  -9  -5  225.83    9.83
   4   9  -4   92.58    5.07
  -4   9   4   98.53    4.60
  -4  -9   4  100.89    6.31
   4  -9  -4   91.35    8.75
   4   9  -3   28.33    2.68
  -4   9   3   27.43    9.27
  -4  -9   3   27.94    5.93
   4  -9  -3   31.04    4.31
   4   9  -2    4.47    1.36
  -4   9   2    7.02    1.94
  -4  -9   2    6.65    1.71
   4  -9  -2    4.88    1.40
   4   9  -1  460.67    9.67
  -4   9   1  461.45    9.98
   4   9  -1  436.38    7.95
  -4  -9   1  495.99   10.80
   4  -9  -1  458.97    9.80
  -4   9   0  107.19    2.63
   4   9   0   83.81    5.51
  -4   9   0   90.83    6.51
   4   9   0  109.91    7.88
  -4  -9   0  115.14    4.31
   4  -9   0  108.39    4.36
  -4   9  -1    1.36    0.44
  -4   9  -1    1.31    0.58
   4   9   1    1.41    0.61
  -4  -9  -1    2.03    0.62
   4  -9   1    0.33    0.95
  -4   9  -2   49.21    7.65
   4   9   2   42.42    4.94
   4   9   2   43.29    2.75
   4  -9   2   45.41    8.14
  -4  -9  -2   54.52    2.40
   4  -9   2   46.14    3.62
  -4  -9  -3   28.70    5.75
  -4   9  -3   37.62    6.04
   4   9   3   34.65    2.74
   4  -9   3   33.97    4.84
   4  -9   3   32.14    2.23
  -4  -9  -4   42.25    7.41
  -4   9  -4   62.94    8.52
   4   9   4   56.68    3.54
   4  -9   4   56.55    9.49
   4  -9   4   57.78    5.41
  -4  -9  -5   68.13   11.47
  -4   9  -5   87.63   13.22
   4   9   5   87.63    8.40
   4  -9   5   80.91    4.31
   4  -9   5   82.29    4.23
  -4  -9  -6    1.98    0.90
  -4   9  -6    0.35    0.91
   4   9   6    2.99    2.06
   4  -9   6    1.09    1.31
   4  -9   6    1.15    0.86
  -4  -9  -7    7.21    1.77
  -4   9  -7    8.14    2.30
   4   9   7    7.94    1.97
   4  -9   7    5.04    1.57
  -4  -9  -8   45.36    8.17
  -4   9  -8   56.19    9.37
   4  -9   8   32.77    8.22
  -4  -9  -9    5.71    1.71
  -4   9  -9    3.72    2.49
   4   9   9    1.96    1.87
   4  -9   9   -0.09    1.24
   4  10  -9    6.23    1.99
  -4  10   9    5.07    1.74
  -4 -10   9    4.25    1.31
   4 -10  -9    4.86    1.50
   4  10  -8   46.68    7.87
  -4  10   8   52.53   12.46
  -4 -10   8   48.58    9.57
   4 -10  -8   34.35    3.39
   4  10  -7   36.31    6.18
  -4  10   7   36.87    9.89
  -4 -10   7   36.60    5.38
   4 -10  -7   27.93    3.08
   4  10  -6   19.18    4.45
  -4  10   6   19.87    4.67
  -4 -10   6   19.15    3.99
   4 -10  -6   15.70    2.18
   4  10  -5  342.63    9.09
  -4  10   5  362.60    9.55
  -4 -10   5  371.71   10.79
   4 -10  -5  297.95    8.71
   4  10  -4  548.09   18.64
  -4  10   4  558.86   17.24
  -4 -10   4  581.55   18.51
   4 -10  -4  471.44   19.82
   4  10  -3  117.07    5.00
  -4  10   3  119.80    5.43
  -4 -10   3  129.43    5.61
   4 -10  -3  108.48    7.34
   4  10  -2    4.01    1.10
  -4  10   2    6.44    1.62
  -4 -10   2    6.10    1.55
   4 -10  -2    6.36    1.33
   4  10  -1   58.67    3.43
  -4  10   1   68.00    5.70
   4  10  -1   65.84    4.62
  -4 -10   1   82.83    3.77
   4 -10  -1   74.01    6.94
  -4  10   0   22.34    2.74
   4  10   0   26.41    4.29
  -4  10   0   23.97    7.03
   4  10   0   21.73    1.51
  -4 -10   0   28.67    6.31
   4 -10   0   25.65    6.21
  -4  10  -1    6.91    1.79
   4  10   1    5.30    1.01
  -4  10  -1    5.46    2.69
   4  10   1    5.73    1.05
  -4 -10  -1    7.18    2.03
   4 -10   1    4.94    2.12
  -4  10  -2  244.01    7.08
   4  10   2  229.37    7.94
   4  10   2  234.29    7.39
   4 -10   2  222.43    7.38
  -4 -10  -2  280.92    7.61
   4 -10   2  240.28    7.54
  -4 -10  -3   76.05   11.93
  -4  10  -3   88.30    3.49
   4  10   3   79.34    3.74
   4 -10   3   77.64   11.81
  -4 -10  -3   87.07    2.40
   4 -10   3   82.88    4.49
  -4 -10  -4   42.18    7.75
  -4  10  -4   55.84   10.09
   4  10   4   51.14    5.34
   4 -10   4   52.51    6.74
   4 -10   4   51.69    4.33
  -4 -10  -5    0.74    1.12
  -4  10  -5    1.80    1.13
   4  10   5    0.12    1.37
   4 -10   5    0.93    0.82
   4 -10   5    0.51    0.68
  -4 -10  -6    5.68    1.49
  -4  10  -6    6.19    1.35
   4  10   6    1.91    1.61
   4 -10   6    1.70    1.33
   4 -10   6    2.16    0.99
  -4 -10  -7   14.93    3.72
  -4  10  -7   18.33    4.13
   4  10   7   18.11    2.89
   4 -10   7   13.24    3.40
  -4 -10  -8   31.57    6.70
  -4  10  -8   33.71    6.74
   4  10   8   35.63    3.93
   4 -10   8   23.86    6.11
  -4 -10  -9    3.50    1.01
  -4  10  -9    3.34    2.20
   4  10   9    5.90    2.08
   4 -10   9    4.48    1.80
   4  11  -9    3.06    1.12
  -4  11   9    4.51    1.55
  -4 -11   9    3.27    1.87
   4  11  -8    0.44    0.89
  -4  11   8    0.49    1.34
  -4 -11   8    0.95    0.82
   4 -11  -8    0.77    0.85
   4  11  -7   14.67    2.39
  -4  11   7   22.27    5.61
  -4 -11   7   17.90    4.47
   4 -11  -7   21.27    3.38
   4  11  -6   21.98    4.05
  -4  11   6   16.93    4.49
  -4 -11   6   20.04    3.08
   4 -11  -6   14.71    2.60
   4  11  -5   58.72    8.91
  -4  11   5   57.89   11.92
  -4 -11   5   56.77   12.95
   4 -11  -5   49.49    7.29
   4  11  -4  556.16   17.21
  -4  11   4  597.51   18.39
  -4 -11   4  608.28   19.47
   4 -11  -4  514.51   16.23
   4  11  -3  271.59    6.79
  -4  11   3  291.40    7.67
  -4 -11   3  302.78    7.73
   4 -11  -3  258.45    7.09
   4  11  -2   20.72    4.64
  -4 -11   2   27.18    5.98
   4 -11  -2   17.64    5.41
   4  11  -1   58.75    3.31
  -4  11   1   61.66    6.29
   4  11  -1   57.98    3.90
  -4 -11   1   75.69    4.17
   4 -11  -1   67.18    3.87
  -4  11   0   16.16    2.53
   4  11   0   19.80    4.01
  -4  11   0   15.94    2.92
   4  11   0   18.67    1.39
  -4 -11   0   23.93    5.39
   4 -11   0   18.10    1.93
  -4  11  -1  156.79    5.04
   4  11   1  133.20    6.82
  -4  11  -1  126.80    5.39
   4  11   1  128.40    6.41
  -4 -11  -1  171.95    5.95
   4 -11   1  161.26   10.97
  -4  11  -2   31.38    6.34
   4  11   2   31.88    4.85
   4  11   2   34.86    5.28
   4 -11   2   29.45    2.38
  -4 -11  -2   33.23    5.09
   4 -11   2   37.26    3.48
  -4 -11  -3   53.30    8.65
  -4  11  -3   63.53    7.37
   4  11   3   54.10    3.22
   4 -11   3   51.54    8.29
  -4 -11  -3   65.12    2.27
   4 -11   3   58.86    3.06
  -4 -11  -4   46.38    8.07
  -4  11  -4   60.50   10.92
   4  11   4   57.26    3.47
   4 -11   4   52.37    7.69
   4 -11   4   56.64    2.98
  -4 -11  -5    8.33    2.02
  -4  11  -5   12.47    3.04
   4  11   5    7.43    2.59
   4 -11   5   10.00    1.97
   4 -11   5    9.98    1.46
  -4 -11  -6   15.55    2.81
  -4  11  -6   19.88    4.48
   4  11   6   22.28    5.98
   4 -11   6   18.83    3.39
   4 -11   6   19.09    4.48
  -4  11  -7   20.16    3.19
   4  11   7   14.69    2.59
   4 -11   7   12.99    3.80
   4 -11   7    9.11    2.30
  -4 -11  -8    2.39    1.61
  -4  11  -8    1.49    1.20
   4  11   8    1.23    1.89
   4 -11   8    1.24    0.88
   4  12  -8   48.82    4.26
  -4  12   8   48.22   10.78
  -4 -12   8   46.09    9.56
   4 -12  -8   36.07    3.59
   4  12  -7  103.76   18.14
  -4  12   7  108.47    5.64
  -4 -12   7  117.39    7.69
   4 -12  -7   81.89   11.37
   4  12  -6    2.52    1.22
  -4  12   6    1.93    1.40
  -4 -12   6    2.80    0.94
   4 -12  -6    0.95    0.84
   4  12  -5    2.41    0.94
  -4  12   5    2.12    1.90
  -4 -12   5    2.74    1.26
   4 -12  -5    1.61    0.82
   4  12  -4   35.25    3.06
  -4  12   4   44.89   10.59
  -4 -12   4   48.34   11.07
   4 -12  -4   37.84    9.22
   4  12  -3  194.44    8.57
  -4  12   3  218.25    9.91
  -4 -12   3  248.79   12.50
   4 -12  -3  208.93    8.37
   4  12  -2  463.60   12.17
  -4  12   2  501.20   13.47
  -4 -12   2  575.36    9.95
   4 -12  -2  466.23   12.74
   4  12  -1   56.21    3.47
  -4  12   1   60.03    4.95
   4  12  -1   56.27    2.34
  -4 -12   1   69.16    3.99
   4 -12  -1   62.50   10.87
   4  12   0   22.50    5.11
  -4  12   0   20.85    4.22
   4  12   0   19.07    2.81
  -4 -12   0   26.14    6.35
   4 -12   0   26.15    5.61
  -4  12  -1  206.50    6.47
   4  12   1  177.21    7.24
  -4  12  -1  183.28    6.59
   4  12   1  196.79    6.20
  -4 -12  -1  258.54    7.67
   4 -12   1  207.27    7.24
  -4  12  -2    1.83    0.67
   4  12   2   -0.45    1.42
  -4  12  -2    1.42    0.76
   4  12   2   -0.32    1.00
  -4 -12  -2    0.68    0.50
   4 -12   2   -0.22    1.45
  -4 -12  -3   39.13    4.71
  -4  12  -3   49.90    9.42
   4  12   3   46.52    4.74
   4 -12   3   46.06    9.40
  -4 -12  -3   45.87    2.00
   4 -12   3   45.79    2.86
  -4 -12  -4   12.57    2.85
  -4  12  -4   16.33    3.15
   4  12   4   11.80    3.59
   4 -12   4   13.68    2.39
   4 -12   4   17.97    3.95
  -4 -12  -5   18.20    3.77
  -4  12  -5   24.64    4.62
   4  12   5   29.05    4.16
   4 -12   5   18.91    3.22
   4 -12   5   22.78    5.28
  -4 -12  -6   13.24    2.82
  -4  12  -6   21.65    4.31
   4  12   6   18.21    3.00
   4 -12   6   14.92    2.18
   4 -12   6   14.16    2.81
  -4 -12  -7   53.28    9.56
  -4  12  -7   65.43   11.06
   4  12   7   66.01   12.98
   4 -12   7   49.39   10.91
   4 -12   7   49.52    9.30
  -4 -12  -8    2.56    1.82
  -4  12  -8    5.76    2.48
   4  12   8    1.84    3.27
   4 -12   8    2.73    1.55
   4  13  -8    1.67    1.15
  -4  13   8    0.50    1.37
  -4 -13   8    2.53    1.84
   4  13  -7  146.68    6.74
  -4  13   7  144.47    6.65
  -4 -13   7  145.54    7.54
   4 -13  -7  106.51   12.28
   4  13  -6    1.56    2.12
  -4  13   6   -1.37    1.79
  -4 -13   6    3.42    1.40
   4 -13  -6    0.33    0.54
   4  13  -5   26.57    3.25
  -4  13   5   28.12    6.52
  -4 -13   5   23.95    4.93
   4 -13  -5   19.46    3.17
   4  13  -4  224.46    8.58
  -4  13   4  237.32    8.90
  -4 -13   4  265.74    9.99
   4 -13  -4  199.61    7.80
   4  13  -3   16.69    2.61
  -4  13   3   23.49    4.83
  -4 -13   3   27.18    6.31
   4 -13  -3   20.52    4.74
   4  13  -2  175.26    5.80
  -4  13   2  188.91   12.65
   4 -13  -2  191.21    6.71
   4  13  -1   35.04    2.86
  -4  13   1   38.68    3.42
   4  13  -1   26.33    5.55
  -4 -13   1   46.38   11.17
   4 -13  -1   38.56    3.17
   4  13   0   52.27    9.68
  -4  13   0   49.14    3.46
   4  13   0   42.37    4.07
  -4 -13   0   57.07    3.16
   4 -13   0   48.91    3.15
  -4  13  -1   26.25    4.41
   4  13   1   27.63    5.56
  -4  13  -1   25.92    5.70
   4  13   1   26.53    2.14
  -4 -13  -1   34.89    6.66
   4 -13   1   29.85    2.94
  -4  13  -2   55.71    5.37
   4  13   2   54.04    8.86
  -4  13  -2   48.42    3.16
   4  13   2   54.33    2.88
  -4 -13  -2   67.59    3.21
   4 -13   2   60.59    3.74
  -4 -13  -3   19.60    2.77
  -4  13  -3   21.13    3.80
   4  13   3   19.82    2.06
   4 -13   3   21.50    2.24
  -4 -13  -3   15.20    4.04
   4 -13   3   24.77    5.40
  -4 -13  -4   28.64    6.70
  -4  13  -4   36.49    6.85
   4  13   4   41.91    7.99
   4 -13   4   37.00    7.91
   4 -13   4   41.81    8.39
  -4 -13  -5   26.27    4.98
  -4  13  -5   38.11    8.18
   4  13   5   35.10    5.80
   4 -13   5   30.92    6.41
   4 -13   5   36.92    2.80
  -4 -13  -6   15.56    2.46
  -4  13  -6   11.97    2.59
   4  13   6   12.92    2.71
   4 -13   6    9.87    2.65
   4 -13   6   13.37    2.78
  -4 -13  -7    1.94    1.50
  -4  13  -7   -0.19    1.84
   4  13   7   -0.14    1.77
   4 -13   7    1.14    0.92
   4 -13   7    0.49    0.76
  -4 -13  -8  112.61   15.95
  -4  13  -8  121.61   26.47
   4  13   8  141.82   13.61
   4  14  -8    0.14    1.72
  -4  14   8    2.58    2.52
  -4 -14   8    3.83    1.93
   4 -14  -8   -0.05    1.24
   4  14  -7    7.62    1.66
  -4  14   7   10.01    3.59
  -4 -14   7   11.96    2.54
   4 -14  -7    8.14    1.97
   4  14  -6   20.38    3.15
  -4  14   6   23.18    3.34
  -4 -14   6   24.15    4.42
   4 -14  -6   14.16    2.42
   4  14  -5   -0.31    1.56
  -4  14   5   -1.34    1.74
  -4 -14   5    0.96    1.19
   4 -14  -5    2.22    1.42
   4  14  -4  127.32    6.44
  -4  14   4  139.92    6.74
  -4 -14   4  157.49    7.45
   4 -14  -4  127.65   12.95
   4  14  -3   32.39    2.95
  -4  14   3   37.30    8.09
  -4 -14   3   39.73    9.74
   4 -14  -3   33.79    3.81
   4  14  -2  608.35   19.35
  -4  14   2  665.15   20.56
  -4 -14   2  813.74   26.80
   4 -14  -2  653.84   24.85
   4  14  -1   36.91    2.99
  -4  14   1   44.13    9.44
  -4 -14   1   50.53    4.00
   4 -14  -1   48.60    9.44
   4  14   0   -0.48    1.37
  -4  14   0    0.30    0.49
   4  14   0    0.21    0.36
  -4 -14   0    1.26    0.88
   4 -14   0   -0.57    1.21
  -4  14  -1   38.97    3.89
   4  14   1   38.93    5.77
  -4  14  -1   40.21    8.32
   4  14   1   38.65    6.53
  -4 -14  -1   46.99    5.08
   4 -14   1   40.74    7.21
  -4  14  -2   54.97    8.95
   4  14   2   59.87   10.12
  -4  14  -2   56.32    9.74
   4  14   2   55.92    2.83
  -4 -14  -2   75.20    3.10
   4 -14   2   61.08    3.53
  -4  14  -3   28.32    4.93
  -4  14  -3   22.13    4.89
   4  14   3   26.11    2.91
  -4 -14  -3   28.12    5.89
   4 -14   3   30.66    5.96
  -4 -14  -4   52.82    7.18
  -4  14  -4   56.83   11.38
   4  14   4   62.19   10.63
   4 -14   4   50.28    4.56
   4 -14   4   64.59   10.67
  -4 -14  -5   48.22    7.52
  -4  14  -5   63.76   10.27
   4  14   5   65.29    6.57
   4 -14   5   47.28    9.90
   4 -14   5   64.87    3.89
  -4 -14  -6   21.15    3.29
  -4  14  -6   30.03    5.35
   4  14   6   27.35    5.01
   4 -14   6   18.34    3.94
   4 -14   6   22.76    5.30
  -4 -14  -7   24.45    4.76
  -4  14  -7   33.78    7.47
   4  14   7   28.97    6.09
   4 -14   7   19.37    5.99
   4 -14   7   27.97    7.29
  -4 -14  -8   31.48    6.80
  -4  14  -8   21.35    6.93
   4  14   8   23.71    4.18
   4  15  -8    3.63    1.88
  -4  15   8    0.33    2.12
  -4 -15   8    4.11    2.02
   4 -15  -8   -0.73    1.44
   4  15  -7   13.44    2.55
  -4  15   7   14.73    4.11
  -4 -15   7   16.56    2.55
   4 -15  -7   10.32    2.29
   4  15  -6   48.04    6.01
  -4  15   6   47.48   13.68
  -4 -15   6   52.42    7.83
   4 -15  -6   40.23    5.84
   4  15  -5    1.79    1.39
  -4  15   5   -0.72    1.73
  -4 -15   5   -0.85    1.38
   4 -15  -5    0.98    0.71
   4  15  -4  140.41    6.65
  -4  15   4  152.92    7.22
  -4 -15   4  165.78   13.37
   4 -15  -4  126.07    6.20
   4  15  -3   96.27   16.44
  -4  15   3  103.32   17.58
  -4 -15   3  114.18    5.99
   4 -15  -3   97.14    5.47
  -4  15   2  643.35   14.23
  -4 -15   2  722.71   20.94
   4  15  -1   73.86   12.87
  -4  15   1   82.07    5.14
   4 -15  -1   83.25    7.42
   4  15   0   -0.12    1.28
  -4  15   0    2.09    1.11
   4  15   0   -0.11    0.49
   4 -15   0   -0.24    1.22
  -4  15  -1   53.63    9.42
   4  15   1   65.47    8.57
  -4  15  -1   61.32    8.33
   4  15   1   60.53    2.76
  -4 -15  -1   81.84    3.73
   4 -15   1   70.72    4.38
  -4  15  -2   -0.01    0.91
   4  15   2   -1.55    1.47
  -4  15  -2    1.02    0.95
   4  15   2   -0.57    0.91
  -4 -15  -2    0.52    0.38
   4 -15   2    0.75    0.77
  -4  15  -3   62.47   10.77
  -4  15  -3   52.93    9.83
   4  15   3   63.70    3.63
  -4 -15  -3   65.73    5.91
   4 -15   3   72.47    6.73
  -4 -15  -4   23.92    4.22
  -4  15  -4   21.87    4.23
   4  15   4   20.95    4.13
   4 -15   4   26.26    4.21
  -4 -15  -5    5.59    1.18
  -4  15  -5    9.14    1.79
   4  15   5    5.66    1.84
   4 -15   5    6.63    1.64
   4 -15   5    4.94    2.58
  -4 -15  -6  115.76   15.82
  -4  15  -6  155.65   10.78
   4  15   6  139.38    6.90
   4 -15   6  117.94   18.91
   4 -15   6  152.90    6.38
  -4 -15  -7    0.58    0.90
  -4  15  -7    1.40    1.61
   4  15   7    2.73    2.16
   4 -15   7   -0.47    1.11
   4 -15   7   -0.33    1.16
  -4 -15  -8    1.50    1.41
  -4  15  -8    0.99    1.53
   4  15   8    2.00    1.32
   4  16  -7    2.09    1.37
  -4  16   7    1.41    1.03
  -4 -16   7    3.04    1.42
   4 -16  -7    0.58    0.97
   4  16  -6    0.66    2.03
  -4  16   6    0.28    1.91
  -4 -16   6   -0.14    1.88
   4 -16  -6    1.26    2.11
   4  16  -5   34.49    3.55
  -4  16   5   37.65    5.86
  -4 -16   5   41.48    9.43
   4 -16  -5   27.50    5.15
   4  16  -4   17.13    2.69
  -4  16   4   18.52    3.89
  -4 -16   4   21.48    6.71
   4 -16  -4   17.21    3.84
   4  16  -3    0.35    2.18
  -4  16   3    1.49    1.17
  -4 -16   3    1.28    0.95
   4 -16  -3    2.06    0.87
   4  16  -2  172.09    9.34
  -4  16   2  194.95    8.55
   4 -16  -2  184.93    8.51
   4  16  -1  837.92   17.59
  -4  16   1  866.33   18.08
  -4 -16   1 1083.74   20.44
   4 -16  -1  853.56   19.64
   4  16   0   -0.52    1.45
  -4  16   0   -0.77    1.41
   4  16   0    0.28    0.29
  -4 -16   0    1.14    0.88
   4 -16   0    1.62    0.94
  -4  16  -1   31.69    6.49
   4  16   1   44.19    5.65
  -4  16  -1   40.77    7.96
   4  16   1   38.62    3.45
  -4 -16  -1   51.52    5.01
   4 -16   1   47.74   10.14
  -4  16  -2    1.82    0.66
   4  16   2    1.62    1.05
  -4  16  -2    1.56    0.79
   4  16   2    1.64    0.78
  -4 -16  -2    2.08    0.77
   4 -16   2   -1.17    1.61
  -4  16  -3  185.42    6.57
   4  16   3  171.24   21.30
  -4  16  -3  154.60    7.00
   4  16   3  165.46    8.45
  -4 -16  -3  205.19    6.52
   4 -16   3  200.04    9.63
  -4 -16  -4    3.56    1.67
  -4  16  -4    4.59    1.38
  -4  16  -4    2.10    0.68
   4  16   4    4.94    1.68
   4 -16   4    3.60    1.78
  -4 -16  -5   69.89   13.18
  -4  16  -5   91.80   15.56
   4  16   5   90.80    6.34
   4 -16   5  100.16    4.84
  -4 -16  -6    1.76    1.24
  -4  16  -6    4.11    1.85
   4  16   6    2.12    1.73
   4 -16   6    1.14    0.78
   4 -16   6    1.53    1.61
  -4 -16  -7    7.00    1.83
  -4  16  -7    5.77    1.98
   4  16   7    7.53    2.67
   4 -16   7    5.93    1.51
   4  17  -7    0.01    2.03
  -4  17   7    2.47    1.79
  -4 -17   7    3.46    1.35
   4 -17  -7    3.20    0.69
   4  17  -6    3.28    2.24
  -4  17   6    2.70    2.06
  -4 -17   6    3.04    1.56
   4 -17  -6   -0.19    1.92
   4  17  -5   13.78    3.95
  -4  17   5   17.76    4.43
  -4 -17   5   19.15    4.57
   4 -17  -5   13.20    2.81
   4  17  -4   -0.24    1.81
  -4  17   4    0.87    1.04
  -4 -17   4   -2.06    1.92
   4  17  -3  216.39    8.56
  -4  17   3  225.83   15.60
  -4 -17   3  266.94   16.81
   4 -17  -3  209.62    8.41
   4  17  -2  178.28    7.86
  -4  17   2  188.46    8.23
  -4 -17   2  228.61    8.49
   4 -17  -2  182.74   17.62
   4  17  -1   41.57    8.54
  -4  17   1   44.62    7.17
  -4 -17   1   62.57   13.37
   4 -17  -1   37.52    6.72
   4  17   0    4.88    1.12
  -4  17   0    6.96    1.39
   4  17   0    5.28    1.40
  -4 -17   0   10.59    2.26
   4 -17   0    5.53    1.84
  -4  17  -1   19.67    3.14
   4  17   1   27.05    4.90
  -4  17  -1   26.83    4.89
   4  17   1   23.27    3.57
  -4 -17  -1   35.00    5.20
   4 -17   1   30.30    4.86
  -4  17  -2   17.16    3.58
   4  17   2   18.08    3.07
  -4  17  -2   17.22    3.97
   4  17   2   20.93    4.49
  -4 -17  -2   24.29    5.88
   4 -17   2   24.14    4.52
  -4  17  -3   31.60    9.05
   4  17   3   29.20    6.90
  -4  17  -3   28.69    5.61
   4  17   3   32.64    8.36
  -4 -17  -3   27.49    5.57
   4 -17   3   35.72    5.84
  -4 -17  -4   47.46    9.89
  -4  17  -4   52.43   10.84
  -4  17  -4   47.06    7.06
   4  17   4   60.10   11.00
   4 -17   4   68.68    4.68
  -4 -17  -5   13.02    1.88
  -4  17  -5   19.42    3.19
  -4  17  -5   12.72    2.67
   4  17   5   15.08    4.12
   4 -17   5   19.22    2.34
  -4 -17  -6   61.17   16.56
  -4  17  -6   65.22   16.71
   4  17   6   79.72    9.22
   4 -17   6   87.48    8.28
  -4 -17  -7   22.62    4.34
  -4  17  -7   21.69    5.78
   4  17   7   30.12    9.07
   4 -17   7   24.18    6.83
   4  18  -7   51.84    5.04
  -4  18   7   54.42   16.49
  -4 -18   7   62.92   10.91
   4 -18  -7   40.65   10.78
   4  18  -6  137.00   12.22
  -4  18   6  173.57   15.53
  -4 -18   6  154.59   28.21
   4 -18  -6  129.24    9.77
   4  18  -5    4.92    2.42
  -4  18   5    0.00    1.85
  -4 -18   5    2.61    1.02
   4 -18  -5    2.14    0.95
   4  18  -4    3.99    2.19
  -4  18   4    2.73    1.92
  -4 -18   4    5.75    1.77
   4 -18  -4   -0.07    2.23
   4  18  -3   18.76    3.16
  -4  18   3   20.92    4.07
  -4 -18   3   26.64    4.93
   4 -18  -3   17.15    3.08
   4  18  -2    6.98    2.00
  -4  18   2   11.18    2.76
  -4 -18   2   15.15    2.87
   4 -18  -2    9.30    2.97
   4  18  -1    0.26    1.92
  -4  18   1    3.25    1.50
  -4 -18   1    1.52    1.41
   4 -18  -1   -0.68    2.04
   4  18   0  158.51    6.94
  -4  18   0  169.05    9.90
  -4 -18   0  222.41    8.06
   4 -18   0  193.43   18.93
   4  18   1  193.38    8.31
  -4  18  -1  214.75   13.84
   4  18   1  183.09   12.52
  -4 -18  -1  259.45    9.65
   4 -18   1  236.25   15.45
  -4  18  -2   35.38    7.69
   4  18   2   42.56    3.52
  -4  18  -2   54.94    3.83
   4  18   2   44.15    7.56
  -4 -18  -2   56.51    3.89
   4 -18   2   58.29   10.78
  -4  18  -3   36.35    7.04
   4  18   3   33.64    7.03
  -4  18  -3   34.36    8.13
   4  18   3   35.39    8.60
  -4 -18  -3   35.27    7.25
   4 -18   3   40.99    8.57
  -4 -18  -4    3.65    1.54
  -4  18  -4    4.38    1.15
  -4  18  -4    3.42    1.07
   4  18   4    2.20    1.18
   4 -18   4    2.54    1.40
  -4 -18  -5  118.75   16.07
  -4  18  -5  162.83    6.60
  -4  18  -5  112.40    5.68
   4  18   5  151.98    6.57
   4 -18   5  166.94   12.51
  -4 -18  -6   -0.52    1.40
  -4  18  -6    0.67    0.62
   4  18   6    0.45    1.65
   4 -18   6   -0.07    1.50
  -4 -18  -7   13.40    2.82
  -4  18  -7   14.03    3.22
   4  18   7   18.01    3.97
   4  19  -6    0.54    2.92
  -4  19   6   -1.36    2.10
  -4 -19   6    2.59    1.81
   4 -19  -6   -0.20    1.89
   4  19  -5    9.36    2.66
  -4  19   5   13.50    2.90
  -4 -19   5   14.48    3.65
   4 -19  -5   10.83    1.97
   4  19  -4  151.47   14.92
  -4  19   4  185.98    8.06
  -4 -19   4  204.17    9.31
   4 -19  -4  137.23   21.46
   4  19  -3   68.02    6.73
  -4  19   3   78.23   13.63
  -4 -19   3   94.81    5.21
   4 -19  -3   70.63    4.68
   4  19  -2  143.55    6.41
  -4  19   2  151.91    6.48
  -4 -19   2  180.69    7.35
   4 -19  -2  150.28   14.11
   4  19  -1  145.73    6.34
  -4  19   1  147.54    5.90
  -4 -19   1  195.73    7.56
   4 -19  -1  161.15   23.50
   4  19   0  338.66   11.19
  -4  19   0  355.85   12.51
  -4 -19   0  480.93   13.73
   4 -19   0  365.58   11.65
   4  19   1   85.55   14.59
  -4  19  -1   90.75    9.24
   4  19   1   71.99    6.14
  -4 -19  -1  109.28    5.52
   4 -19   1   97.95    8.04
  -4  19  -2    2.40    1.24
   4  19   2    1.83    1.26
  -4  19  -2    2.60    0.53
   4  19   2    1.66    1.19
  -4 -19  -2    1.06    0.56
   4 -19   2    2.79    1.91
  -4  19  -3   12.18    2.54
   4  19   3   13.22    2.35
  -4  19  -3   11.90    2.68
   4  19   3   10.97    2.87
  -4 -19  -3   10.27    3.82
   4 -19   3   15.79    3.01
  -4 -19  -4   16.49    4.27
  -4  19  -4   19.16    3.95
  -4  19  -4   14.46    2.78
   4  19   4   20.25    2.36
   4 -19   4   23.00    4.78
  -4 -19  -5   37.77    6.27
  -4  19  -5   46.42   11.02
  -4  19  -5   37.99    8.98
   4  19   5   53.28   13.44
   4 -19   5   57.81   11.40
  -4 -19  -6   17.59    3.81
  -4  19  -6   17.13    4.32
   4  19   6   21.10    4.82
   4 -19   6   18.72    5.36
   4  20  -6   10.24    3.29
  -4  20   6   10.51    2.66
  -4 -20   6   13.04    2.86
   4 -20  -6    9.46    2.21
   4  20  -5   60.60   12.41
  -4  20   5   79.08    5.83
  -4 -20   5   84.81   15.24
   4 -20  -5   49.36   12.75
   4  20  -4   15.57    3.73
  -4  20   4   16.28    3.52
  -4 -20   4   22.68    3.84
   4 -20  -4   12.29    3.09
   4  20  -3   29.35    4.73
  -4  20   3   28.35    3.40
  -4 -20   3   30.52    8.36
   4 -20  -3   31.29    4.83
   4  20  -2    9.26    2.76
  -4  20   2    8.74    1.89
  -4 -20   2   10.72    3.11
   4 -20  -2    9.81    1.99
   4  20  -1   11.43    2.27
  -4  20   1   15.69    2.60
  -4 -20   1   16.38    6.08
   4 -20  -1   14.25    3.00
   4  20   0    2.27    1.29
  -4  20   0    3.42    1.44
  -4 -20   0    5.88    1.80
   4 -20   0    4.36    3.01
   4  20   1    9.07    4.05
  -4  20  -1   15.91    2.86
  -4 -20  -1   14.10    4.58
   4 -20   1   15.83    3.72
   4  20   2   88.06   13.98
  -4  20  -2   93.98    9.17
   4  20   2   96.61    4.30
  -4 -20  -2  112.66    6.63
   4 -20   2  105.81    5.54
  -4  20  -3   10.43    3.48
   4  20   3   13.14    2.43
  -4  20  -3   12.20    2.27
   4  20   3   11.65    3.79
   4 -20   3   13.58    3.54
  -4 -20  -4    2.39    1.47
  -4  20  -4    6.16    1.91
  -4  20  -4    2.38    0.74
   4  20   4    3.07    1.52
   4 -20   4    2.07    1.27
  -4 -20  -5    1.38    1.03
  -4  20  -5    2.56    0.94
   4  20   5    4.13    1.88
   4 -20   5    1.16    1.56
  -4 -20  -6    1.49    0.94
  -4  20  -6    2.41    1.63
   4  20   6   -1.36    1.37
   4 -20   6   -0.03    1.42
   4  21  -5   60.03    4.96
  -4  21   5   71.03   16.38
  -4 -21   5   73.50   14.76
   4 -21  -5   56.71    4.41
   4  21  -4   -1.52    1.86
  -4  21   4   -1.02    1.90
  -4 -21   4    0.85    1.70
   4 -21  -4   -0.15    1.67
   4  21  -3   28.23    4.32
  -4  21   3   32.20    8.67
  -4 -21   3   43.45    9.41
   4 -21  -3   31.54    5.70
   4  21  -2    4.06    2.12
  -4  21   2    5.72    2.45
  -4 -21   2    8.09    2.23
   4 -21  -2    9.95    2.83
   4  21  -1   14.42    2.55
  -4  21   1   18.27    2.26
  -4 -21   1   14.76    3.90
   4 -21  -1   16.30    4.47
   4  21   0    2.66    1.77
  -4  21   0    7.05    1.69
  -4 -21   0    7.82    2.62
   4 -21   0    6.22    1.90
   4  21   1  143.83    8.20
  -4  21  -1  179.41   15.11
  -4 -21  -1  197.32   14.04
   4 -21   1  168.30   10.31
   4  21   2   28.02    5.03
  -4  21  -2   29.39    5.64
   4  21   2   19.66    4.88
  -4 -21  -2   26.89    5.73
   4 -21   2   28.12    7.59
  -4  21  -3   -2.08    1.14
   4  21   3    0.70    0.88
  -4  21  -3   -0.81    1.07
   4  21   3    0.35    0.73
   4 -21   3    1.09    1.87
  -4  21  -4    0.80    1.29
   4  21   4    1.95    0.86
   4 -21   4    0.06    0.87
  -4 -21  -5    4.45    1.13
  -4  21  -5   -0.01    1.45
   4  21   5    3.03    1.59
   4 -21   5    5.10    1.63
   4  22  -5    7.33    3.06
  -4  22   5   12.52    3.79
  -4 -22   5   14.29    3.81
   4 -22  -5    8.53    2.38
   4  22  -4   14.23    2.94
  -4  22   4   17.12    4.59
  -4 -22   4   20.01    4.78
   4 -22  -4   11.00    2.40
   4  22  -3   21.78    3.31
  -4  22   3   19.78    6.10
  -4 -22   3   24.24    7.52
   4 -22  -3   16.23    4.88
   4  22  -2    2.93    2.49
  -4  22   2    2.94    0.56
  -4 -22   2    0.49    0.88
   4 -22  -2    0.24    1.71
   4  22  -1   48.26   10.63
  -4  22   1   48.85    9.31
  -4 -22   1   68.03    4.55
   4 -22  -1   58.42    5.58
   4  22   0   39.98    3.70
  -4  22   0   48.01    8.33
  -4 -22   0   50.22   14.86
   4 -22   0   39.47   11.28
   4  22   1   18.07    3.42
  -4  22  -1   23.37    4.76
  -4 -22  -1   20.03    4.82
   4 -22   1   23.89    6.07
   4  22   2   39.33    7.53
  -4  22  -2   41.29    5.80
  -4 -22  -2   38.16   10.60
   4 -22   2   43.01    3.83
   4  22   3    2.23    1.02
  -4  22  -3    1.83    1.03
   4 -22   3    2.38    2.65
  -4 -22  -4    4.59    1.42
   4  22   4    1.82    0.86
   4 -22   4    2.43    1.89
   4  23  -4   21.34    3.23
  -4  23   4   29.04    4.25
  -4 -23   4   25.31    4.85
   4 -23  -4   13.94    3.32
   4  23  -3   39.91    4.41
  -4  23   3   41.84    9.21
  -4 -23   3   51.05   16.57
   4 -23  -3   37.48    4.20
   4  23  -2   12.51    3.72
  -4  23   2   15.95    2.82
  -4 -23   2   16.55    4.81
   4 -23  -2   10.70    2.32
   4  23  -1   17.07    4.91
  -4  23   1   21.34    5.04
  -4 -23   1   26.51    7.94
   4 -23  -1   23.07    6.11
   4  23   0   41.04    6.63
  -4  23   0   49.56    5.36
  -4 -23   0   56.37   16.44
   4 -23   0   44.83    4.24
   4  23   1   59.14    4.46
  -4  23  -1   62.40    5.46
  -4 -23  -1   85.03    5.83
   4 -23   1   62.93   15.44
   4  23   2   29.89    5.64
  -4  23  -2   33.72    4.51
  -4 -23  -2   47.58    3.96
   4 -23   2   38.02    3.86
   4  23   3   -0.45    1.69
   4 -23   3    0.36    1.79
  -4 -23  -4    0.59    0.84
   4  23   4    1.08    0.51
   4 -23   4    0.34    1.79
   4  24  -3    0.00    2.07
  -4  24   3   -0.49    1.51
  -4 -24   3   -0.29    2.07
   4 -24  -3    1.07    1.28
   4  24  -2  104.46    6.28
  -4  24   2  128.67    6.46
  -4 -24   2  151.48    8.04
   4 -24  -2  108.65    7.21
   4  24  -1   12.00    3.26
  -4  24   1   13.30    3.16
  -4 -24   1   16.82    5.08
   4 -24  -1   14.49    3.53
   4  24   0    2.25    1.57
  -4  24   0    2.10    0.95
  -4 -24   0    5.29    1.57
   4 -24   0    2.19    1.91
   4  24   1   31.77    8.04
  -4  24  -1   33.17    5.74
  -4 -24  -1   34.38    9.99
   4 -24   1   38.91    7.04
   4  24   2   10.85    3.42
  -4 -24  -2    8.53    2.79
   4 -24   2   13.65    3.09
   4  24   3    3.46    1.33
   4 -24   3    6.50    1.59
   4  25  -2   62.30    5.25
  -4  25   2   54.21   15.40
  -4 -25   2   69.16   21.06
   4  25  -1   16.76    2.76
  -4  25   1   22.13    2.96
  -4 -25   1   21.87    7.04
   4 -25  -1   18.90    4.50
   4  25   0   44.34    9.69
  -4  25   0   38.94   11.22
  -4 -25   0   71.55    4.98
   4 -25   0   52.01    5.85
   4  25   1   10.96    2.45
  -4  25  -1    9.43    1.80
  -4 -25  -1   11.09    2.10
   4 -25   1   12.67    3.32
   5   0  -9  193.03   29.55
   5   0  -8    0.48    0.59
  -5   0   8    0.42    1.24
   5   0  -8    0.75    0.63
   5   0  -7  187.82    9.17
  -5   0   7  235.66    6.34
   5   0  -7  194.22   21.44
   5   0  -6   -0.51    0.92
  -5   0   6   -0.11    1.35
   5   0  -6    3.22    1.91
   5   0  -5  376.12   11.27
  -5   0   5  391.87   12.33
   5   0  -5  355.94   15.47
   5   0  -4    0.18    0.33
  -5   0   4   -0.20    0.81
   5   0  -4    1.30    0.61
   5   0  -3  400.07   10.10
  -5   0   3  395.46   10.72
   5   0  -3  403.62   11.53
   5   0  -2    0.33    0.30
  -5   0   2    0.39    0.47
   5   0  -2    0.77    0.98
   5   0  -1   13.98    2.39
   5   0  -1   16.14    1.65
   5   0  -1   15.23    1.67
  -5   0   0    0.54    0.35
   5   0   0    0.77    0.74
   5   0   0    1.14    0.71
  -5   0  -1    8.74    2.34
   5   0   1   10.90    1.90
   5   0   1    8.12    1.23
  -5   0  -2    2.34    1.07
   5   0   2    2.83    2.16
   5   0   2    0.94    0.89
  -5   0  -3   76.14    4.15
   5   0   3   86.78    4.50
   5   0   3   67.26    3.00
  -5   0  -4    1.86    0.88
   5   0   4    1.43    1.45
  -5   0  -5   95.71   17.96
   5   0   5   90.79    4.81
  -5   0  -6    0.76    1.64
   5   0   6   -0.30    1.54
   5   0   7  233.39    8.10
  -5   0  -8    1.69    0.96
   5   0   8    0.84    1.53
  -5   0  -9    4.08    1.70
   5   0   9    1.79    1.14
  -5   1   9  103.57    5.74
   5   1  -9   84.49   15.82
   5  -1  -9   85.81   12.10
   5   1  -8   21.64    4.77
  -5   1   8   32.28    7.45
  -5  -1   8   25.57    8.09
   5  -1  -8   29.40    3.85
   5   1  -8   31.79    3.43
   5  -1  -7   10.38    1.92
   5   1  -7    4.39    1.00
  -5  -1   7    9.50    3.29
  -5   1   7   13.08    3.35
   5  -1  -7   11.94    3.32
   5   1  -7   12.17    2.87
   5   1  -6  152.97    5.72
   5  -1  -6  141.99    5.75
  -5  -1   6  170.63    6.30
  -5   1   6  165.19    8.19
   5   1  -6  163.30   22.84
   5  -1  -6  148.94   20.87
   5  -1  -5    6.12    2.25
   5   1  -5    7.76    2.04
  -5  -1   5    7.44    2.39
  -5   1   5    7.66    2.60
   5   1  -5   15.25    2.95
   5  -1  -4   10.05    2.45
   5   1  -4   10.55    2.36
  -5  -1   4   11.64    3.88
  -5   1   4   10.42    2.33
   5  -1  -4   14.40    2.21
   5   1  -4   13.17    3.46
   5  -1  -3   31.58    1.60
   5   1  -3   33.49    1.90
  -5   1   3   30.09    7.02
  -5  -1   3   30.71    5.92
   5   1  -3   39.07    3.32
   5  -1  -3   33.45    7.86
   5   1  -2   34.31    5.41
   5  -1  -2   35.83    2.87
  -5  -1   2   35.49    7.05
  -5   1   2   35.93    3.30
   5  -1  -2   40.82    2.74
   5   1  -2   35.94    2.44
   5   1  -1    2.75    0.82
   5  -1  -1    2.45    0.65
   5   1  -1    4.54    1.04
   5  -1  -1    3.71    0.82
   5   1  -1    4.24    1.46
  -5   1   0   45.53    2.08
   5  -1   0   61.72    9.39
   5   1   0   48.31    4.27
   5  -1   0   52.75    4.90
   5   1   0   57.06    4.90
  -5  -1  -1    7.80    1.98
  -5   1  -1    7.38    1.30
   5   1   1    9.87    2.68
   5  -1   1   11.69    1.79
   5  -1   1   11.01    2.48
   5   1   1    9.62    2.03
  -5  -1  -2    4.21    1.76
  -5   1  -2    2.43    0.80
   5   1   2    4.01    1.49
   5  -1   2    4.30    1.30
   5  -1   2    2.63    0.55
   5   1   2    3.57    0.73
  -5  -1  -3   45.19    7.49
  -5   1  -3   54.90    8.83
   5  -1   3   47.77    3.25
   5   1   3   49.41    3.40
   5  -1   3   40.94    3.19
  -5   1  -4    5.88    1.49
  -5  -1  -4    6.94    1.59
   5   1   4    6.63    1.39
   5  -1   4    5.93    1.69
  -5  -1  -5   49.22    6.78
  -5   1  -5   49.56   10.20
   5  -1   5   51.69   11.11
   5   1   5   46.91    9.95
  -5   1  -6   24.12    3.90
  -5  -1  -6   22.21    5.82
   5  -1   6   27.87    5.48
   5   1   6   24.11    5.53
  -5   1  -7   56.72    4.98
   5  -1   7   44.19    9.68
   5   1   7   49.06    8.77
  -5   1  -8    0.49    0.85
  -5  -1  -8    2.14    1.96
   5  -1   8   -0.42    1.51
   5   1   8    1.48    1.17
  -5   1  -9    4.98    3.04
   5  -1   9    2.83    1.98
   5   1   9    3.76    1.48
   5   2  -9   15.38    2.20
  -5   2   9   17.58    5.90
   5   2  -8   11.94    1.92
  -5   2   8    9.87    2.67
  -5  -2   8    7.97    2.80
   5  -2  -8   13.34    2.94
   5   2  -8   11.32    2.92
   5   2  -7   23.26    3.10
   5  -2  -7   17.60    3.90
  -5  -2   7   24.37    5.60
  -5   2   7   25.47    5.95
   5  -2  -7   24.80    4.59
   5   2  -7   29.47    4.80
   5  -2  -6   13.68    4.23
   5   2  -6   19.08    5.23
  -5   2   6   16.49    4.64
  -5  -2   6   19.79    3.67
   5  -2  -6   22.91    3.18
   5   2  -6   24.91    4.14
   5  -2  -5  237.23    7.55
   5   2  -5  231.80    7.99
  -5  -2   5  253.64    8.40
  -5   2   5  254.95    8.89
   5  -2  -5  244.55    9.40
   5   2  -5  245.74    9.49
   5  -2  -4   -0.43    0.55
   5   2  -4   -0.34    0.90
  -5   2   4    1.43    0.94
  -5  -2   4   -0.47    0.77
   5  -2  -4    1.02    0.65
   5   2  -4   -0.23    1.27
   5   2  -3    6.88    1.29
   5  -2  -3    5.96    0.85
  -5   2   3    7.03    2.34
  -5  -2   3    6.84    1.56
   5  -2  -3    6.34    1.29
   5   2  -3    7.89    1.80
   5   2  -2   36.82    3.27
   5  -2  -2   35.03    1.59
  -5  -2   2   33.68    2.09
  -5   2   2   37.22    7.56
   5  -2  -2   32.36    2.38
   5   2  -2   37.09    5.15
  -5   2   1   67.22    2.39
   5   2  -1   82.75    3.26
  -5   2   1   73.29    3.24
   5   2  -1   91.62    3.61
   5  -2  -1   76.59    3.23
   5   2  -1   86.73    3.36
  -5   2   0   50.42    6.67
   5   2   0   57.30    7.23
   5   2   0   66.93    5.95
   5  -2   0   64.95    5.82
   5  -2   0   53.46    2.50
   5   2   0   55.22    2.47
  -5  -2  -1  215.56    5.82
  -5   2  -1  226.53    6.38
   5   2   1  269.81    7.32
   5  -2   1  287.45    7.43
   5  -2   1  250.60    5.90
   5   2   1  264.54    5.77
  -5  -2  -2  100.53    3.95
  -5   2  -2  104.23    3.93
   5   2   2  117.20    4.48
   5  -2   2  120.76    4.89
   5  -2   2  112.08    3.36
   5   2   2  107.08    2.89
  -5  -2  -3  134.65    5.30
  -5   2  -3  155.10    5.89
   5  -2   3  162.46    6.33
   5   2   3  161.62    6.24
   5  -2   3  139.47    8.54
  -5  -2  -4   46.53    7.73
  -5   2  -4   51.60    9.31
   5   2   4   55.66   11.49
   5  -2   4   51.18    3.50
  -5  -2  -5   42.18    9.07
  -5   2  -5   45.88    3.69
   5   2   5   46.62    6.30
   5  -2   5   43.55    3.44
  -5   2  -6  107.27    5.91
   5  -2   6  102.23    9.27
   5   2   6   98.89    5.78
  -5  -2  -7   -0.02    1.51
   5  -2   7    1.04    1.74
   5   2   7    1.21    1.04
  -5  -2  -8    1.10    1.37
  -5   2  -8   -0.60    1.66
   5  -2   8    1.83    1.78
   5   2   8    2.29    1.53
  -5  -2  -9   79.63   15.29
  -5   2  -9   74.45   13.77
   5  -2   9   69.87   14.95
   5   2   9   66.00   15.09
   5   3  -9   12.75    3.17
  -5   3   9   15.46    4.04
  -5  -3   9   12.54    3.92
   5   3  -8  179.09    6.16
  -5   3   8  226.03    7.31
   5  -3  -8  182.18    7.40
   5   3  -8  209.27   19.50
   5   3  -7  159.47   12.82
  -5   3   7  189.05    6.88
  -5  -3   7  179.79    8.27
   5  -3  -7  147.30   19.62
   5   3  -7  182.54   13.12
   5   3  -6    2.15    0.85
   5  -3  -6    2.34    0.66
  -5  -3   6    0.61    0.85
  -5   3   6    2.52    0.99
   5  -3  -6    3.03    1.68
   5   3  -6    3.91    1.28
   5   3  -5   56.92    2.83
   5  -3  -5   39.56    8.25
  -5  -3   5   55.44    3.13
  -5   3   5   52.13    3.08
   5  -3  -5   58.37    6.18
   5   3  -5   62.37    3.95
   5   3  -4   98.80    3.55
   5  -3  -4   89.04    2.37
  -5   3   4   96.80    4.03
  -5  -3   4   91.50    4.58
   5  -3  -4  100.94    9.81
   5   3  -4   96.25   14.87
   5   3  -3   45.85    6.37
   5  -3  -3   42.23    1.90
  -5  -3   3   47.71    7.66
  -5   3   3   43.86    8.57
   5  -3  -3   40.37    2.91
   5   3  -3   52.08    6.53
   5   3  -2    1.73    0.78
  -5  -3   2    2.03    0.55
  -5   3   2    2.29    0.71
   5  -3  -2    2.42    1.28
   5   3  -2    2.67    1.01
  -5   3   1   13.22    2.51
   5   3  -1   15.44    3.72
  -5   3   1   17.62    5.21
   5   3  -1   17.90    2.66
   5  -3  -1   15.55    2.30
   5   3  -1   15.57    2.19
  -5   3   0   19.39    4.04
   5   3   0   22.81    2.99
   5   3   0   24.79    4.90
   5  -3   0   20.48    2.05
   5  -3   0   20.72    3.06
   5   3   0   21.07    3.08
  -5  -3  -1  242.73    7.08
  -5   3  -1  257.95    5.96
   5   3   1  288.02    7.22
   5  -3   1  286.00    8.00
   5  -3   1  270.75    6.14
   5   3   1  268.97    5.76
  -5  -3  -2    6.76    1.33
  -5   3  -2    5.38    1.70
   5   3   2    7.06    1.72
   5  -3   2    9.39    1.97
   5  -3   2    4.94    0.87
   5   3   2    7.16    1.10
  -5  -3  -3  138.87    7.90
  -5   3  -3  165.82    6.01
   5   3   3  167.28    6.58
   5  -3   3  178.49    6.78
   5  -3   3  150.48    4.64
  -5  -3  -4   28.26    5.16
  -5   3  -4   35.79    5.22
   5   3   4   31.66    5.18
   5  -3   4   30.97    3.00
   5  -3   4   23.52    2.19
  -5  -3  -5    6.25    1.84
  -5   3  -5    7.38    2.01
   5   3   5    4.98    1.73
   5  -3   5    8.95    2.06
  -5   3  -6   26.53    3.37
   5   3   6   21.60    3.36
   5  -3   6   21.89    2.70
  -5   3  -7    1.35    1.22
   5   3   7    0.80    1.02
   5  -3   7    3.40    2.19
  -5   3  -8    9.25    2.17
   5   3   8    4.28    2.94
   5  -3   8    5.73    1.42
  -5   3  -9   22.20    5.49
   5  -3   9   14.02    3.64
   5   3   9   11.62    2.63
   5   4  -9   53.50   10.37
  -5   4   9   65.17   19.39
   5   4  -8    2.49    1.36
  -5   4   8    1.98    1.05
  -5  -4   8    4.42    1.56
   5  -4  -8    5.65    1.31
   5   4  -7    6.70    1.20
  -5   4   7    4.33    1.86
  -5  -4   7    4.35    1.24
   5  -4  -7    9.47    2.65
   5   4  -7    9.64    1.83
   5   4  -6  152.05    5.84
  -5  -4   6  181.10    5.92
  -5   4   6  167.62    6.59
   5  -4  -6  159.34   22.09
   5   4  -6  167.37   18.92
  -5  -4   5    5.98    1.78
  -5   4   5    7.23    1.58
   5  -4  -5    5.80    1.52
   5   4  -5    7.76    1.98
   5   4  -4    2.09    1.28
  -5   4   4    0.32    0.64
  -5  -4   4    0.81    0.51
   5  -4  -4    0.57    1.35
   5   4  -4    1.84    1.01
   5   4  -3    2.00    0.61
  -5  -4   3    0.95    0.69
  -5   4   3    1.97    0.57
   5  -4  -3    2.82    1.04
   5   4  -3    1.28    0.66
  -5   4   2    0.12    0.29
   5   4  -2    0.21    0.82
  -5  -4   2    0.65    0.66
  -5   4   2    0.48    0.77
   5  -4  -2    1.38    1.24
   5   4  -2    1.17    0.93
  -5   4   1    2.60    0.99
   5   4  -1    3.87    0.96
   5   4  -1    5.47    1.09
   5  -4  -1    3.47    0.67
   5   4  -1    4.40    1.00
  -5   4   0   36.65    5.12
   5   4   0   41.83    4.37
   5   4   0   39.76    2.53
   5  -4   0   52.68    8.72
   5  -4   0   37.59    3.75
   5   4   0   46.43    6.72
  -5  -4  -1   61.68   10.74
  -5   4  -1   63.34    2.62
   5   4   1   71.10    3.28
   5  -4   1   75.29    3.66
   5  -4   1   69.14    7.61
   5   4   1   73.96    2.74
  -5  -4  -2    0.69    0.65
  -5   4  -2    1.10    0.78
   5   4   2    1.69    1.63
   5  -4   2   -0.80    1.18
  -5  -4  -2    0.55    0.16
   5  -4   2    1.06    0.47
  -5  -4  -3   33.03    4.09
  -5   4  -3   37.21    5.08
   5   4   3   41.11    5.74
   5  -4   3   40.37    7.66
   5  -4   3   33.49    2.28
  -5  -4  -4  158.13    9.74
  -5   4  -4  191.39    5.86
   5   4   4  180.98    5.99
   5  -4   4  184.93    6.00
   5  -4   4  157.77    3.39
  -5  -4  -5  131.67   19.63
  -5   4  -5  158.56    6.14
   5   4   5  149.59    5.93
   5  -4   5  161.70    6.33
  -5  -4  -6    3.26    1.38
  -5   4  -6    2.18    0.78
   5   4   6    1.70    1.53
   5  -4   6    3.05    1.75
  -5  -4  -7    2.09    1.06
  -5   4  -7    1.46    1.24
   5   4   7    1.50    1.04
   5  -4   7    0.15    1.54
  -5   4  -8   29.47    5.68
   5   4   8   20.22    4.63
   5  -4   8   20.42    3.04
  -5   4  -9   45.79    9.86
   5   4   9   46.99   11.55
   5  -4   9   57.31    5.18
   5   5  -9   93.22    5.43
  -5   5   9  114.76    5.59
   5   5  -8    0.57    1.24
  -5   5   8    0.44    1.58
  -5  -5   8    2.31    1.15
   5  -5  -8    2.12    1.13
   5   5  -7   27.39    4.69
  -5   5   7   29.82    7.46
  -5  -5   7   29.94    6.34
   5   5  -6  156.25    6.25
  -5   5   6  155.42    6.32
  -5  -5   6  181.56    5.63
   5  -5  -6  168.82   16.27
   5   5  -6  183.80   15.34
   5   5  -5   15.08    3.58
  -5  -5   5    8.36    1.94
  -5   5   5   14.40    3.73
   5  -5  -5   11.56    1.92
   5   5  -5   13.14    2.28
   5   5  -4    4.24    2.04
  -5  -5   4    2.47    0.83
  -5   5   4    1.79    0.93
   5  -5  -4    2.67    0.92
   5   5  -4    3.53    0.74
   5   5  -3    1.11    1.12
  -5  -5   3    1.98    0.41
  -5   5   3    3.99    1.09
   5  -5  -3    2.06    0.96
   5   5  -3    2.65    0.69
   5   5  -2   18.55    2.84
  -5  -5   2   13.91    3.06
  -5   5   2   16.30    4.85
   5  -5  -2   17.35    5.09
   5   5  -2   18.06    2.04
   5   5  -1  375.98    8.27
  -5   5   1  350.85   12.35
   5   5  -1  392.01    7.96
   5  -5  -1  380.36    8.74
   5   5  -1  432.20    9.10
  -5   5   0    9.99    2.57
   5   5   0   13.45    2.60
   5   5   0   13.47    1.65
   5  -5   0   12.97    1.93
   5  -5   0   12.23    1.94
   5   5   0   11.61    2.43
  -5   5  -1   12.77    2.41
   5   5   1   16.99    2.55
   5   5   1   13.12    3.26
   5  -5   1   16.51    2.85
  -5  -5  -1   13.73    2.94
   5  -5   1   13.60    2.82
  -5  -5  -2   12.07    2.49
  -5   5  -2   12.52    2.08
   5   5   2   14.51    3.15
   5  -5   2   14.50    2.39
  -5  -5  -2   10.45    2.20
   5  -5   2   10.06    2.65
  -5  -5  -3  108.48    8.48
  -5   5  -3  130.27    4.99
   5   5   3  132.77    5.59
   5  -5   3  133.05    5.71
   5  -5   3  125.70    4.31
  -5  -5  -4    0.54    0.88
  -5   5  -4    5.03    1.58
   5   5   4    2.09    1.16
   5  -5   4    2.49    0.82
   5  -5   4    0.75    0.70
  -5  -5  -5   48.61    6.83
  -5   5  -5   59.00    4.30
   5   5   5   51.32   11.49
   5  -5   5   51.23    7.86
  -5  -5  -6    4.53    1.11
  -5   5  -6    4.75    1.29
   5   5   6    4.33    1.07
   5  -5   6    4.60    1.09
  -5  -5  -7   34.13    4.36
  -5   5  -7   34.12    5.96
   5   5   7   32.16    3.64
   5  -5   7   29.93    3.27
  -5  -5  -8   13.98    2.63
  -5   5  -8   14.36    2.39
   5   5   8   14.16    2.69
   5  -5   8    9.67    2.57
  -5  -5  -9   85.15   14.98
  -5   5  -9   83.62   17.40
   5   5   9   78.86   14.56
   5  -5   9   63.17   15.63
   5   6  -9    2.34    1.62
  -5   6   9    1.12    0.99
   5  -6  -9   -0.12    1.55
   5   6  -8   12.98    3.46
  -5   6   8   16.58    4.56
  -5  -6   8   15.47    3.17
   5  -6  -8   12.52    3.06
   5   6  -7   14.75    3.81
  -5   6   7   15.60    4.02
  -5  -6   7   15.72    3.98
   5   6  -6  334.28   22.07
  -5   6   6  361.32   11.83
  -5  -6   6  341.74   11.36
   5  -6  -6  316.95   10.50
   5   6  -5   30.46    6.09
  -5   6   5   38.97    8.16
  -5  -6   5   39.15    2.09
   5  -6  -5   36.96    3.53
   5   6  -4  142.12    5.93
  -5  -6   4  142.08    4.96
  -5   6   4  143.66    6.18
   5  -6  -4  143.49   16.83
   5   6  -4  166.46   16.50
   5   6  -3   15.24    2.55
  -5  -6   3   11.39    2.86
  -5   6   3   14.19    5.36
   5  -6  -3   12.34    2.79
   5   6  -3   15.42    1.72
   5   6  -2  313.86    9.09
  -5  -6   2  268.46    7.37
  -5   6   2  298.73    9.89
   5  -6  -2  314.66    9.66
   5   6  -2  333.43   10.50
   5   6  -1   17.41    2.35
  -5   6   1   17.09    5.80
   5   6  -1   20.29    3.78
   5  -6  -1   20.07    2.27
  -5   6   0   29.16    4.26
   5   6   0   30.68    7.24
  -5   6   0   27.81    6.01
   5   6   0   33.91    5.27
  -5  -6   0   30.16    5.99
   5  -6   0   32.24    3.30
  -5   6  -1   23.31    2.75
   5   6   1   21.35    3.54
   5   6   1   30.95    2.18
   5  -6   1   27.37    4.68
  -5  -6  -1   21.07    4.28
   5  -6   1   22.31    1.91
  -5  -6  -2    2.45    0.89
  -5   6  -2    2.18    0.62
   5   6   2    2.54    1.03
   5  -6   2    2.36    0.85
  -5  -6  -2    2.76    0.51
   5  -6   2    1.91    0.60
  -5  -6  -3   23.01    3.04
  -5   6  -3   29.54    4.68
   5   6   3   31.28    6.64
   5  -6   3   28.97    3.87
   5  -6   3   22.58    1.84
  -5  -6  -4   20.86    5.78
  -5   6  -4   24.94    4.49
   5   6   4   30.39    4.36
   5  -6   4   24.77    5.25
   5  -6   4   21.69    3.47
  -5  -6  -5   94.36   17.98
  -5   6  -5  124.68    5.80
   5   6   5  104.35    5.41
   5  -6   5  100.27    5.21
   5  -6   5   96.77    3.80
  -5  -6  -6   45.11    9.51
  -5   6  -6   49.10    9.64
   5   6   6   48.69    3.94
   5  -6   6   40.95    8.85
  -5  -6  -7   25.93    6.06
  -5   6  -7   28.58    4.82
   5   6   7   22.78    4.81
   5  -6   7   22.07    2.86
  -5  -6  -8    1.17    1.07
  -5   6  -8    0.45    1.37
   5   6   8   -0.44    1.81
   5  -6   8    0.01    1.51
  -5  -6  -9   -0.18    2.06
  -5   6  -9    2.04    1.19
   5   6   9    1.62    2.10
   5  -6   9   -0.07    1.61
   5   7  -9    4.78    1.19
  -5   7   9    3.23    1.15
  -5  -7   9    6.72    1.76
   5  -7  -9    5.73    2.16
   5   7  -8    0.69    0.64
  -5   7   8   -0.10    0.79
  -5  -7   8    0.43    1.07
   5  -7  -8    0.09    1.35
   5   7  -7    4.35    1.00
  -5   7   7    3.45    2.01
  -5  -7   7    4.39    1.07
   5  -7  -7    4.81    1.34
   5   7  -6   -0.05    2.22
  -5   7   6    1.03    0.94
  -5  -7   6    1.92    1.72
   5  -7  -6    0.66    1.52
   5   7  -5  377.65   11.98
  -5   7   5  394.18   13.33
  -5  -7   5  387.01   14.41
   5  -7  -5  361.78   11.88
   5   7  -4   27.83    2.35
  -5  -7   4   24.24    5.78
  -5   7   4   31.81    7.09
  -5  -7   4   33.95    8.83
   5  -7  -4   27.63    5.93
   5   7  -3    8.27    1.46
  -5  -7   3    7.61    1.59
  -5   7   3    8.03    2.22
  -5  -7   3    7.66    1.64
   5  -7  -3    9.78    1.56
   5   7  -2   97.68    4.33
  -5  -7   2   78.10    5.14
  -5   7   2  102.70    4.79
  -5  -7   2  102.88    4.97
   5  -7  -2  100.48   15.14
   5   7  -1  178.85    6.30
  -5   7   1  176.24    6.75
   5   7  -1  185.01    5.98
  -5  -7   1  185.87    7.24
   5  -7  -1  175.50    7.13
  -5   7   0  101.69    2.73
   5   7   0   94.75    3.92
  -5   7   0   86.84    4.36
   5   7   0   94.06    3.47
  -5  -7   0  100.81    4.09
   5  -7   0  103.47    9.44
  -5   7  -1   76.16    3.28
   5   7   1   70.70    3.95
   5   7   1   67.26    3.39
   5  -7   1   83.36   14.00
  -5  -7  -1   71.10    3.40
   5  -7   1   71.84    3.82
  -5  -7  -2   27.97    5.90
  -5   7  -2   35.89    6.52
   5   7   2   30.92    2.39
   5  -7   2   32.34    5.72
  -5  -7  -2   35.40    3.80
   5  -7   2   36.49    3.86
  -5  -7  -3    4.47    1.48
  -5   7  -3    6.27    1.32
   5   7   3    5.46    1.13
   5  -7   3    6.24    1.35
   5  -7   3    3.48    0.89
  -5  -7  -4  240.71    9.28
  -5   7  -4  286.90   10.04
   5   7   4  287.94   10.38
   5  -7   4  273.02   10.17
   5  -7   4  256.70    8.53
  -5  -7  -5   88.32   14.12
  -5   7  -5  123.19   19.33
   5   7   5  113.72    9.50
   5  -7   5  119.61   17.16
   5  -7   5   98.26    9.92
  -5   7  -6   85.84   13.71
   5   7   6   79.05    7.40
   5  -7   6   80.40    5.13
  -5   7  -7   12.86    3.17
   5   7   7   14.40    2.67
   5  -7   7    8.81    2.44
  -5  -7  -8   12.49    2.17
  -5   7  -8   12.36    3.05
   5   7   8   14.75    4.08
   5  -7   8   12.47    2.48
   5   8  -9    4.08    1.86
  -5   8   9    2.51    1.28
  -5  -8   9   -0.59    1.69
   5  -8  -9    2.00    1.69
   5   8  -8   11.08    2.25
  -5   8   8   15.09    2.96
  -5  -8   8   10.20    2.67
   5  -8  -8   10.78    1.58
   5   8  -7    6.74    1.45
  -5   8   7   10.36    2.37
  -5  -8   7    7.12    2.40
   5  -8  -7    7.52    2.22
   5   8  -6  125.26   20.14
  -5   8   6  157.50    6.82
  -5  -8   6  135.50    6.70
   5  -8  -6  117.73    5.86
   5   8  -5  167.42    6.93
  -5   8   5  170.99   16.67
  -5  -8   5  185.43    8.92
   5  -8  -5  164.83   16.79
   5   8  -4    4.26    1.82
  -5   8   4    4.75    1.97
  -5  -8   4    6.01    1.46
   5  -8  -4    5.35    1.43
   5   8  -3   27.29    2.15
  -5   8   3   28.80    6.23
  -5  -8   3   25.32    1.53
  -5  -8   3   33.21    6.81
   5  -8  -3   26.69    6.53
   5   8  -2    2.22    1.45
  -5   8   2    2.86    1.14
  -5  -8   2    4.46    0.69
   5  -8  -2    4.77    1.35
   5   8  -1   27.53    4.61
  -5   8   1   28.51    7.42
   5   8  -1   26.96    5.52
  -5  -8   1   28.80    5.87
   5  -8  -1   30.28    6.62
  -5   8   0    4.48    1.31
   5   8   0    4.40    1.00
  -5   8   0    5.83    1.54
   5   8   0    4.25    0.93
  -5  -8   0    5.85    1.39
   5  -8   0    5.49    1.24
  -5   8  -1   86.58    4.93
   5   8   1   84.50    6.94
   5   8   1   80.67    4.12
   5  -8   1   90.05    4.53
  -5  -8  -1   92.83    3.60
   5  -8   1   94.79    4.18
  -5  -8  -2    7.43    1.54
  -5   8  -2   10.91    2.04
   5   8   2    9.73    2.54
   5  -8   2    9.96    1.73
  -5  -8  -2    6.24    1.52
   5  -8   2   11.95    2.37
  -5  -8  -3   67.53   12.72
  -5   8  -3   76.16   12.00
   5   8   3   74.54    7.85
   5  -8   3   70.99   12.94
   5  -8   3   70.03   11.38
  -5  -8  -4    0.82    0.85
  -5   8  -4    2.33    1.04
   5   8   4    2.05    2.34
   5  -8   4    2.53    1.92
   5  -8   4    1.87    0.70
  -5  -8  -5    1.64    0.72
  -5   8  -5    3.03    1.49
   5   8   5    0.38    0.68
   5  -8   5    1.68    1.33
   5  -8   5    1.50    0.57
  -5  -8  -6   55.78    6.77
  -5   8  -6   61.14   10.20
   5   8   6   55.42    4.44
   5  -8   6   47.65   10.42
  -5  -8  -7   28.47    6.68
  -5   8  -7   29.76    6.13
   5   8   7   31.36    3.97
   5  -8   7   29.75    3.24
  -5   8  -8    2.76    1.95
   5   8   8    3.40    2.46
   5  -8   8    1.57    1.41
   5   9  -8   30.64    6.30
  -5   9   8   37.68   11.39
  -5  -9   8   31.25    5.55
   5   9  -7    0.53    1.36
  -5   9   7    2.30    1.45
  -5  -9   7    0.48    1.23
   5  -9  -7    0.79    1.50
   5   9  -6   50.98    8.67
  -5   9   6   57.37   14.16
  -5  -9   6   50.97   10.05
   5  -9  -6   50.82    6.58
   5   9  -5   -0.95    3.39
  -5   9   5    1.33    0.95
  -5  -9   5    3.09    1.33
   5  -9  -5   -0.32    1.41
   5   9  -4   19.79    3.41
  -5   9   4   22.76    5.34
  -5  -9   4   25.05    3.96
   5  -9  -4   18.13    2.60
   5   9  -3   56.17    9.75
  -5   9   3   52.79    5.39
  -5  -9   3   54.92   11.55
   5  -9  -3   52.09    7.69
   5   9  -2   14.23    1.74
  -5   9   2   15.54    4.31
  -5  -9   2   15.92    6.05
   5  -9  -2   15.23    1.94
   5   9  -1   14.17    2.72
  -5   9   1   13.00    3.28
   5   9  -1   10.65    1.57
  -5  -9   1   14.77    2.46
   5  -9  -1   13.45    2.09
   5   9   0   19.00    3.37
  -5   9   0   18.88    4.63
   5   9   0   17.51    2.18
  -5  -9   0   20.07    5.36
   5  -9   0   16.73    4.31
  -5   9  -1    0.16    0.38
   5   9   1   -0.78    1.24
  -5   9  -1   -0.47    1.18
   5   9   1    0.10    0.31
  -5  -9  -1   -0.30    0.80
   5  -9   1   -0.40    0.95
   5   9   2  234.31    5.96
   5  -9   2  249.26    6.71
  -5  -9  -2  292.93    4.98
   5  -9   2  242.98    5.83
  -5  -9  -3    9.03    1.73
  -5   9  -3   12.33    2.26
   5   9   3   13.03    2.94
   5  -9   3   11.25    1.89
   5  -9   3   11.04    2.25
  -5  -9  -4   53.72    8.10
  -5   9  -4   67.33    9.58
   5   9   4   70.21   12.67
   5  -9   4   67.06    9.19
   5  -9   4   62.18    3.77
  -5  -9  -5   18.93    3.28
  -5   9  -5   22.74    4.08
   5   9   5   20.09    2.79
   5  -9   5   19.61    2.86
   5  -9   5   18.62    4.18
  -5   9  -6   74.85   12.52
   5   9   6   64.71    4.49
   5  -9   6   52.47    9.41
  -5  -9  -7   33.22    7.47
  -5   9  -7   44.02    8.12
   5   9   7   40.05    7.00
   5  -9   7   36.23    6.10
  -5  -9  -8    2.79    1.30
  -5   9  -8   -0.74    1.72
   5   9   8    0.03    1.79
   5  -9   8   -1.26    1.25
   5  10  -8    1.40    1.23
  -5  10   8    2.18    1.51
   5 -10  -8    3.27    1.25
   5  10  -7   12.39    2.51
  -5  10   7   15.51    3.57
  -5 -10   7   14.14    3.63
   5 -10  -7   13.60    2.57
   5  10  -6    8.05    2.18
  -5  10   6    7.19    2.77
  -5 -10   6   10.36    3.23
   5 -10  -6    7.28    1.69
   5  10  -5   40.89    6.47
  -5  10   5   42.23   11.20
  -5 -10   5   38.45    9.40
   5 -10  -5   33.36    4.18
   5  10  -4   24.95    3.94
  -5  10   4   27.07    5.97
  -5 -10   4   28.42    6.79
   5 -10  -4   28.09    3.63
   5  10  -3    1.08    1.13
  -5  10   3    0.69    1.14
  -5 -10   3    1.78    1.39
   5 -10  -3    0.50    1.49
   5  10  -2   21.90    2.27
  -5  10   2   25.99    4.98
  -5 -10   2   29.80    5.97
   5 -10  -2   23.12    4.21
   5  10  -1    0.17    0.79
  -5  10   1    1.30    0.78
   5  10  -1    0.49    0.35
  -5 -10   1    0.99    0.81
   5 -10  -1    0.81    0.56
   5  10   0   12.85    1.81
  -5  10   0   15.58    3.34
   5  10   0   14.15    1.47
   5 -10   0   16.28    4.63
  -5  10  -1   16.74    2.68
   5  10   1   16.14    3.27
  -5  10  -1   16.51    3.20
   5  10   1   15.54    2.12
  -5 -10  -1   18.46    4.72
   5 -10   1   16.35    4.24
  -5  10  -2   10.79    5.26
   5  10   2   12.39    2.21
   5  10   2   14.38    3.23
   5 -10   2   16.93    3.23
  -5 -10  -2   13.61    3.66
   5 -10   2   15.32    3.08
  -5 -10  -3  147.47   11.78
  -5  10  -3  208.06    7.50
   5  10   3  183.36    7.44
   5 -10   3  182.98    7.60
   5 -10   3  184.87    7.49
  -5 -10  -4   11.90    1.98
  -5  10  -4   13.87    2.82
   5  10   4   12.74    2.15
   5 -10   4    9.31    1.99
   5 -10   4   11.90    3.10
  -5 -10  -5   45.83    8.92
  -5  10  -5   61.91   10.44
   5  10   5   60.82   12.45
   5 -10   5   54.59    4.00
   5 -10   5   58.42    4.19
  -5 -10  -6    1.86    0.96
   5  10   6   -0.56    1.66
   5 -10   6    2.00    1.36
   5 -10   6    1.08    0.65
  -5 -10  -7    2.44    1.76
  -5  10  -7    4.13    2.18
   5  10   7    3.37    1.72
   5 -10   7    2.64    1.98
  -5 -10  -8    1.22    1.18
  -5  10  -8    0.91    0.97
   5  10   8    0.36    1.06
   5 -10   8    4.23    1.67
   5  11  -8   75.12    7.12
  -5  11   8   89.46   19.38
  -5 -11   8   86.76   15.05
   5 -11  -8   65.46    8.12
   5  11  -7   25.51    4.61
  -5  11   7   24.94    6.64
  -5 -11   7   23.57    6.47
   5 -11  -7   19.11    2.86
   5  11  -6   35.69    7.90
  -5  11   6   48.94   11.26
  -5 -11   6   40.81    6.90
   5 -11  -6   40.62    7.65
   5  11  -5    1.25    0.87
  -5  11   5    0.44    1.05
   5 -11  -5    1.01    1.05
   5  11  -4  117.23    5.66
  -5  11   4  122.78    6.06
  -5 -11   4  132.18   11.86
   5 -11  -4  121.28   18.05
   5  11  -3  209.71    6.80
  -5  11   3  232.69    8.36
   5 -11  -3  214.32    8.02
   5  11  -2   14.92    2.01
  -5  11   2   16.73    4.03
  -5 -11   2   17.25    4.43
   5 -11  -2   15.61    2.41
   5  11  -1   12.12    1.69
  -5  11   1   15.27    3.01
   5  11  -1   13.31    3.41
  -5 -11   1   17.63    4.92
   5 -11  -1   14.77    2.06
   5  11   0   43.24    3.03
  -5  11   0   48.89    9.20
   5  11   0   47.81    4.23
  -5 -11   0   56.07    5.93
   5 -11   0   56.30    5.56
  -5  11  -1  196.66    4.17
   5  11   1  164.00    5.64
  -5  11  -1  157.31    5.63
   5  11   1  168.19    6.31
  -5 -11  -1  214.89    5.33
   5 -11   1  181.25    7.73
  -5  11  -2  467.92   14.24
   5  11   2  404.29   14.20
   5  11   2  380.83   13.06
   5 -11   2  436.34   14.00
  -5 -11  -2  518.66   14.66
   5 -11   2  428.31   13.87
  -5 -11  -3   71.39   14.84
  -5  11  -3   88.39    7.69
   5  11   3   80.46    5.11
   5 -11   3   85.55   12.61
   5 -11   3   88.55    5.74
  -5 -11  -4   46.98    6.84
  -5  11  -4   63.45   10.67
   5  11   4   56.33    3.53
   5 -11   4   57.05    3.75
   5 -11   4   59.57    4.61
  -5 -11  -5   69.70   15.90
  -5  11  -5   95.69   13.17
   5  11   5   87.54    9.19
   5 -11   5   70.84    6.80
   5 -11   5   78.07    6.34
  -5 -11  -6   41.63    7.06
  -5  11  -6   57.06    8.91
   5  11   6   55.33    9.35
   5 -11   6   45.25    6.59
   5 -11   6   38.68    6.37
  -5 -11  -7  214.50   17.54
  -5  11  -7  269.60    9.84
   5  11   7  232.93   27.06
   5 -11   7  215.87    7.70
  -5 -11  -8   -0.12    1.93
  -5  11  -8    1.74    1.48
   5  11   8    1.00    1.80
   5 -11   8    2.30    1.02
   5  12  -8    0.97    0.89
  -5  12   8    2.54    1.83
  -5 -12   8    2.08    1.89
   5 -12  -8    1.65    1.08
   5  12  -7  126.79    6.32
  -5  12   7  149.61    7.86
  -5 -12   7  137.16   23.62
   5 -12  -7  101.27   15.26
   5  12  -6   11.59    2.32
  -5  12   6    9.59    2.43
  -5 -12   6    9.00    3.16
   5 -12  -6    8.90    2.00
   5  12  -5   42.79    8.40
  -5  12   5   50.21   10.34
  -5 -12   5   52.10   11.41
   5 -12  -5   42.76    6.92
   5  12  -4  182.19    7.18
  -5  12   4  201.68    8.69
  -5 -12   4  209.15   14.23
   5 -12  -4  185.38   17.06
   5  12  -3  373.42   10.36
  -5  12   3  408.43   11.11
  -5 -12   3  473.16   12.01
   5 -12  -3  383.63   10.41
   5  12  -2   56.22    3.39
  -5  12   2   66.20    5.66
  -5 -12   2   66.85    5.04
   5 -12  -2   60.39    3.86
   5  12  -1   64.04    3.59
  -5  12   1   69.43   10.50
   5  12  -1   60.62    2.41
  -5 -12   1   81.69    3.87
   5 -12  -1   68.72    9.75
   5  12   0    3.94    1.39
  -5  12   0    4.17    1.07
   5  12   0    3.63    0.88
  -5 -12   0    6.04    1.49
   5 -12   0    3.49    1.23
  -5  12  -1   35.03    3.74
   5  12   1   29.21    2.83
  -5  12  -1   39.51    7.70
   5  12   1   38.88    2.63
  -5 -12  -1   47.20    8.30
   5 -12   1   37.81    5.70
  -5  12  -2    2.43    1.46
   5  12   2    0.40    0.90
  -5  12  -2    2.20    0.94
   5  12   2    1.78    1.10
   5 -12   2    1.88    1.22
  -5 -12  -3    6.93    1.68
  -5  12  -3    9.71    2.30
   5  12   3    8.96    1.62
   5 -12   3   12.78    2.46
   5 -12   3    8.74    2.41
  -5 -12  -4    2.25    1.59
  -5  12  -4    1.47    0.89
   5  12   4    1.19    1.21
   5 -12   4    4.23    0.99
   5 -12   4    1.57    0.71
  -5 -12  -5   20.23    3.50
  -5  12  -5   24.27    3.88
   5  12   5   19.87    2.82
   5 -12   5   19.00    4.65
   5 -12   5   19.71    4.20
  -5 -12  -6    1.27    0.81
  -5  12  -6    1.56    1.70
   5  12   6    2.67    1.95
   5 -12   6    4.48    1.35
   5 -12   6    2.48    0.94
  -5 -12  -7  199.82   14.53
  -5  12  -7  252.75   12.54
   5  12   7  223.82    9.10
   5 -12   7  200.92   12.27
  -5 -12  -8   77.56   12.79
  -5  12  -8   80.87   16.66
   5  12   8   87.09   11.83
   5 -12   8   54.35   14.96
   5  13  -8   10.45    2.54
  -5  13   8   14.26    3.55
  -5 -13   8   15.88    3.88
   5 -13  -8    9.58    2.62
   5  13  -7    0.44    2.25
  -5  13   7   -0.50    2.15
  -5 -13   7    3.31    1.36
   5 -13  -7    1.77    1.20
   5  13  -6   14.96    2.74
  -5  13   6   15.71    4.23
  -5 -13   6   18.38    2.79
   5 -13  -6   11.76    2.38
   5  13  -5    0.54    1.71
  -5  13   5   -0.32    1.87
  -5 -13   5    1.40    1.61
   5 -13  -5    1.03    1.16
   5  13  -4    1.51    1.30
  -5  13   4    3.08    1.11
  -5 -13   4    5.00    1.54
   5 -13  -4    1.11    1.67
   5  13  -3   -0.98    1.79
  -5  13   3    0.74    0.62
  -5 -13   3    1.17    0.97
   5 -13  -3    0.55    1.00
   5  13  -2   67.25    4.14
  -5  13   2   75.49    4.66
  -5 -13   2   88.85   10.64
   5 -13  -2   78.29   11.27
   5  13  -1   84.25    4.35
  -5  13   1   93.40    9.28
   5  13  -1   76.74    2.74
  -5 -13   1  111.15    5.04
   5 -13  -1   85.30    6.18
   5  13   0   13.76    2.23
  -5  13   0   16.04    3.19
   5  13   0   11.00    2.60
  -5 -13   0   15.94    4.18
   5 -13   0   14.27    3.06
   5  13   1    5.25    1.46
  -5  13  -1    4.74    1.28
   5  13   1    4.90    0.82
  -5 -13  -1    8.75    2.41
   5 -13   1    6.25    1.33
  -5  13  -2    0.57    0.59
   5  13   2    2.52    1.09
  -5  13  -2    3.44    1.22
   5  13   2    1.40    0.78
  -5 -13  -2    1.88    0.59
   5 -13   2    1.68    1.25
  -5 -13  -3   24.62    4.37
  -5  13  -3   26.25    7.08
   5  13   3   28.83    2.80
   5 -13   3   27.49    2.96
   5 -13   3   27.80    6.98
  -5 -13  -4    2.35    0.80
  -5  13  -4    4.71    0.88
   5  13   4    5.71    1.69
   5 -13   4    4.16    1.68
   5 -13   4    5.66    1.20
  -5 -13  -5    2.36    1.52
  -5  13  -5   -0.01    0.96
   5  13   5    0.71    1.51
   5 -13   5    1.97    1.39
   5 -13   5    0.13    1.19
  -5 -13  -6    2.16    1.41
  -5  13  -6    7.95    2.49
   5  13   6    2.20    3.75
   5 -13   6    2.94    1.38
   5 -13   6    1.56    2.05
  -5 -13  -7    3.73    1.88
  -5  13  -7    6.84    2.83
   5  13   7    2.16    1.57
   5 -13   7    3.92    1.68
   5  14  -7    9.60    1.89
  -5  14   7   11.78    2.65
  -5 -14   7   14.71    3.54
   5 -14  -7   10.88    3.43
   5  14  -6    2.64    1.55
  -5  14   6    2.57    2.19
  -5 -14   6    1.13    1.26
   5 -14  -6    1.79    1.69
   5  14  -5   46.58    3.95
  -5  14   5   44.83   11.50
  -5 -14   5   46.60   11.02
   5 -14  -5   42.71    3.81
   5  14  -4   29.00    5.41
  -5  14   4   33.10    6.49
  -5 -14   4   36.30    9.42
   5 -14  -4   29.28    4.27
   5  14  -3    3.51    1.16
  -5  14   3    5.80    1.75
  -5 -14   3    4.07    1.27
   5 -14  -3    3.41    1.76
   5  14  -2  177.16    7.49
  -5  14   2  187.72   20.11
  -5 -14   2  227.71    8.66
   5 -14  -2  175.65    7.48
   5  14  -1   -0.80    1.58
  -5  14   1    3.74    1.70
  -5 -14   1    1.95    1.55
   5 -14  -1    3.00    1.66
   5  14   0    2.03    1.29
  -5  14   0    2.89    1.61
   5  14   0    0.78    0.69
  -5 -14   0    1.92    0.47
   5 -14   0    1.78    0.72
   5  14   1    0.13    1.51
  -5  14  -1    2.37    0.96
   5  14   1    5.21    0.96
  -5 -14  -1    2.99    1.40
   5 -14   1    1.58    1.32
  -5  14  -2   14.08    3.92
   5  14   2   13.44    2.25
  -5  14  -2   17.14    2.27
   5  14   2   12.39    1.77
  -5 -14  -2   16.17    4.22
   5 -14   2   14.50    3.19
  -5 -14  -3    2.49    1.21
  -5  14  -3    3.91    1.15
  -5  14  -3    1.89    0.71
   5  14   3    1.72    1.03
   5 -14   3    2.23    1.00
  -5 -14  -4    4.22    1.15
  -5  14  -4    4.70    1.44
   5  14   4    7.04    1.33
   5 -14   4    7.44    1.63
   5 -14   4    5.57    1.33
  -5 -14  -5    1.54    1.45
  -5  14  -5    0.82    1.26
   5  14   5    3.10    1.11
   5 -14   5    3.16    1.29
   5 -14   5    2.01    1.00
  -5 -14  -6  202.60   14.41
  -5  14  -6  265.59    8.86
   5  14   6  241.78    8.48
   5 -14   6  216.55    7.85
   5 -14   6  230.32    6.65
  -5 -14  -7   50.29   11.79
  -5  14  -7   60.09   15.24
   5  14   7   62.62   11.44
   5 -14   7   48.17   13.27
   5  15  -7    3.51    1.97
  -5  15   7    2.85    1.71
  -5 -15   7    2.79    1.68
   5 -15  -7    0.15    0.95
   5  15  -6   14.18    3.05
  -5  15   6   15.37    3.49
  -5 -15   6   19.46    3.40
   5 -15  -6   17.88    3.38
   5  15  -5    1.10    1.92
  -5  15   5   -0.40    1.89
  -5 -15   5    0.67    0.78
   5 -15  -5    0.62    1.45
   5  15  -4   21.29    2.71
  -5  15   4   27.11    5.69
  -5 -15   4   26.79    4.73
   5 -15  -4   27.16    6.13
   5  15  -3   92.50    7.01
  -5  15   3   92.43    5.23
  -5 -15   3  112.78    6.22
   5 -15  -3   86.47   10.25
   5  15  -2    8.74    2.48
  -5  15   2    7.34    1.73
  -5 -15   2    8.81    1.78
   5 -15  -2    6.29    3.47
   5  15  -1  178.96    7.73
  -5  15   1  189.38    8.74
  -5 -15   1  222.24    8.81
   5 -15  -1  187.33    7.85
   5  15   0   10.02    3.11
  -5  15   0   12.56    2.73
   5  15   0    8.26    1.16
  -5 -15   0   15.74    4.72
   5 -15   0   12.63    2.26
   5  15   1   53.01    8.81
  -5  15  -1   47.18    6.60
   5  15   1   44.46    5.03
  -5 -15  -1   67.95    3.44
   5 -15   1   58.23    9.58
  -5  15  -2    1.27    0.30
   5  15   2    5.80    1.92
  -5  15  -2    3.42    1.24
   5  15   2    3.31    1.16
  -5 -15  -2    2.51    0.94
   5 -15   2    4.30    1.18
  -5 -15  -3   -0.18    2.31
  -5  15  -3    0.52    1.05
  -5  15  -3    1.13    1.01
   5  15   3    0.68    1.22
   5 -15   3    0.10    0.59
  -5 -15  -4   23.60    4.39
  -5  15  -4   32.21    7.11
   5  15   4   29.45    7.92
   5 -15   4   37.26    2.91
  -5 -15  -5   11.64    2.35
  -5  15  -5   18.02    4.12
   5  15   5   17.52    3.02
   5 -15   5   18.95    3.43
   5 -15   5   19.44    3.79
  -5 -15  -6   31.47    5.59
  -5  15  -6   37.24    8.34
   5  15   6   38.55    8.34
   5 -15   6   32.58    6.39
   5 -15   6   30.06    6.72
  -5 -15  -7  138.02   19.08
  -5  15  -7  195.94    8.66
   5  15   7  182.77   18.59
   5 -15   7  157.02    8.42
   5  16  -7    0.72    1.79
  -5  16   7    2.31    1.41
  -5 -16   7    0.52    1.03
   5 -16  -7    2.08    1.75
   5  16  -6    1.90    2.08
  -5  16   6   -0.05    1.74
  -5 -16   6    1.42    1.42
   5 -16  -6    0.51    0.84
   5  16  -5    8.48    2.22
  -5  16   5   10.04    2.28
  -5 -16   5    9.97    2.90
   5 -16  -5    5.54    2.15
   5  16  -4    7.42    1.95
  -5  16   4   10.23    1.98
  -5 -16   4   13.65    2.51
   5 -16  -4    7.92    1.72
   5  16  -3    2.73    1.09
  -5  16   3    1.43    0.98
  -5 -16   3    3.38    1.08
   5 -16  -3    4.39    1.58
   5  16  -2  167.58    7.43
  -5  16   2  182.22   10.91
  -5 -16   2  228.83   13.50
   5 -16  -2  173.10   20.40
   5  16  -1   27.75    2.74
  -5  16   1   25.27    4.80
  -5 -16   1   38.78    7.87
   5 -16  -1   28.92    3.51
   5  16   0   93.86    9.80
  -5  16   0   89.97    6.74
  -5 -16   0  113.83    6.02
   5 -16   0   95.28   16.68
   5  16   1   85.75   12.33
  -5  16  -1  100.00   12.60
   5  16   1   77.88    5.90
  -5 -16  -1  121.28    5.35
   5 -16   1  106.36   17.96
  -5  16  -2    1.04    0.62
   5  16   2    2.45    1.77
  -5  16  -2    2.45    1.15
   5  16   2    0.35    0.99
  -5 -16  -2    1.67    0.55
   5 -16   2    1.50    0.69
  -5 -16  -3  100.77   14.84
  -5  16  -3  113.98    4.59
  -5  16  -3  103.20   15.03
   5  16   3   99.48    4.51
   5 -16   3  120.79   16.83
  -5 -16  -4  155.54   11.16
  -5  16  -4  204.31    6.99
  -5  16  -4  154.00    7.76
   5  16   4  188.04    6.84
   5 -16   4  189.52   12.83
  -5 -16  -5    0.35    0.97
  -5  16  -5    1.99    1.65
   5  16   5    1.53    0.89
   5 -16   5    2.59    2.20
  -5 -16  -6   55.72    9.44
  -5  16  -6   66.15   18.45
   5  16   6   64.73   11.56
   5 -16   6   58.58   10.76
   5 -16   6   68.96    5.56
  -5 -16  -7   19.75    3.90
  -5  16  -7   24.56    6.29
   5  16   7   25.09    4.30
   5  17  -6    0.25    1.80
  -5  17   6    3.86    2.26
  -5 -17   6    2.06    1.09
   5 -17  -6   -0.16    1.64
   5  17  -5   36.55    4.11
  -5  17   5   40.58    9.05
  -5 -17   5   45.50    9.08
   5 -17  -5   30.49    3.52
   5  17  -4    0.98    1.97
  -5  17   4    0.81    0.85
  -5 -17   4    1.12    0.84
   5 -17  -4    0.94    1.32
   5  17  -3    4.26    1.64
  -5  17   3    5.14    1.11
  -5 -17   3    5.00    1.46
   5 -17  -3    3.63    1.92
   5  17  -2  110.45    5.31
  -5  17   2  120.62    8.07
  -5 -17   2  148.14    7.00
   5 -17  -2  111.18    5.91
   5  17  -1    2.57    1.06
  -5  17   1    1.85    1.13
  -5 -17   1    0.40    1.64
   5 -17  -1    0.78    1.10
   5  17   0   41.89    7.67
  -5  17   0   37.75    6.28
  -5 -17   0   46.95   11.94
   5 -17   0   42.04   11.14
   5  17   1   10.25    3.01
  -5  17  -1   12.24    2.49
   5  17   1    6.30    1.33
  -5 -17  -1   10.77    2.57
   5 -17   1    8.70    2.00
   5  17   2   85.76   11.89
  -5  17  -2   89.32    6.17
   5  17   2   88.84    3.98
  -5 -17  -2  107.51    5.54
   5 -17   2   91.65    7.38
  -5 -17  -3   38.99    7.77
  -5  17  -3   36.81    9.18
  -5  17  -3   41.94    4.45
   5  17   3   44.79    7.48
   5 -17   3   47.78    4.31
  -5 -17  -4   44.47    6.45
  -5  17  -4   50.86    7.09
  -5  17  -4   41.25    4.70
   5  17   4   41.93    8.22
   5 -17   4   56.02   10.41
  -5 -17  -5   58.37   10.83
  -5  17  -5   59.27   13.64
  -5  17  -5   40.92   10.37
   5  17   5   82.29    5.17
   5 -17   5   66.19   14.42
  -5 -17  -6   17.74    3.91
  -5  17  -6   18.89    4.93
   5  17   6   21.59    2.97
   5 -17   6   18.97    3.63
   5  18  -6    7.88    2.11
  -5  18   6    8.64    2.85
  -5 -18   6    9.71    2.24
   5 -18  -6    7.81    2.35
   5  18  -5   71.77   13.47
  -5  18   5   91.64   21.50
  -5 -18   5   95.59   21.18
   5 -18  -5   76.52    5.13
   5  18  -4   40.28    9.24
  -5  18   4   43.12   10.56
  -5 -18   4   47.07   12.09
   5 -18  -4   36.29    8.31
   5  18  -3    4.26    1.68
  -5  18   3    7.34    1.81
  -5 -18   3    7.58    2.58
   5 -18  -3    3.41    1.01
   5  18  -2    3.13    2.56
  -5  18   2    3.49    1.57
  -5 -18   2    1.95    1.11
   5  18  -1   -0.14    1.74
  -5  18   1    1.08    1.18
  -5 -18   1    3.38    1.35
   5 -18  -1    1.80    0.96
   5  18   0   38.65    6.63
  -5  18   0   37.11    5.92
  -5 -18   0   39.24   10.94
   5 -18   0   37.13    7.18
   5  18   1   48.31    7.41
  -5  18  -1   50.12    7.00
   5  18   1   32.48    5.93
  -5 -18  -1   50.30   10.96
   5 -18   1   47.00    3.85
   5  18   2    4.59    2.46
  -5  18  -2    6.58    1.27
   5  18   2    4.96    1.32
  -5 -18  -2    4.96    1.33
   5 -18   2    3.31    1.71
  -5 -18  -3   53.07   11.76
  -5  18  -3   55.43    8.33
   5  18   3   53.72    7.83
   5 -18   3   73.95    5.59
  -5 -18  -4    0.67    1.25
  -5  18  -4   -0.87    1.10
  -5  18  -4   -0.31    1.24
   5  18   4   -1.91    1.28
   5 -18   4   -0.58    1.39
  -5 -18  -5   10.51    1.76
  -5  18  -5   11.27    2.70
  -5  18  -5    7.62    1.92
   5  18   5   12.91    2.39
   5 -18   5   11.16    2.85
  -5 -18  -6    0.85    0.77
  -5  18  -6    1.60    1.69
   5  18   6   -0.13    1.40
   5 -18   6   -0.36    1.43
   5  19  -5    5.83    2.36
  -5  19   5    4.19    2.32
  -5 -19   5    5.72    2.71
   5 -19  -5    3.06    1.80
   5  19  -4   11.66    2.95
  -5  19   4   17.37    3.03
  -5 -19   4   18.40    2.61
   5 -19  -4   13.51    2.40
   5  19  -3    3.29    2.66
  -5  19   3    3.30    1.31
  -5 -19   3    3.55    1.56
   5 -19  -3    0.00    1.68
   5  19  -2   19.66    2.72
  -5  19   2   22.40    4.77
  -5 -19   2   28.54    5.94
   5 -19  -2   17.79    3.13
   5  19  -1    5.31    2.01
  -5  19   1   10.34    2.00
  -5 -19   1    9.17    2.89
   5 -19  -1    5.53    1.91
   5  19   0   49.60    7.73
  -5  19   0   58.03    6.69
  -5 -19   0   62.68    6.77
   5 -19   0   59.42    6.14
   5  19   1   56.31    9.88
  -5  19  -1   52.58    7.24
  -5 -19  -1   69.02    3.92
   5 -19   1   54.41    3.89
   5  19   2    5.61    1.51
  -5  19  -2    4.43    1.09
   5  19   2    5.56    1.19
  -5 -19  -2    5.47    1.67
   5 -19   2    4.10    1.60
  -5  19  -3    0.94    0.83
   5  19   3    1.04    0.99
   5 -19   3    1.44    1.50
  -5 -19  -4   15.77    2.80
  -5  19  -4   17.94    3.90
   5  19   4   20.72    4.96
   5 -19   4   22.17    4.39
  -5 -19  -5    9.88    2.97
  -5  19  -5    7.86    2.19
  -5  19  -5    6.77    1.10
   5  19   5   12.27    2.52
   5 -19   5   11.90    3.54
   5  20  -5    4.72    2.31
  -5  20   5    9.36    3.31
  -5 -20   5    8.78    3.06
   5 -20  -5    3.50    1.22
   5  20  -4    0.83    1.14
  -5  20   4   -0.52    1.88
  -5 -20   4    1.33    1.12
   5 -20  -4   -1.90    1.72
   5  20  -3    0.99    1.83
  -5  20   3    0.78    1.13
  -5 -20   3    0.77    0.80
   5 -20  -3   -0.21    0.98
   5  20  -2    5.62    2.27
  -5  20   2    5.63    1.50
  -5 -20   2    6.26    1.46
   5 -20  -2    3.93    1.27
   5  20  -1    0.07    1.63
  -5  20   1    0.89    0.87
  -5 -20   1    1.02    0.93
   5 -20  -1    0.69    1.30
   5  20   0   45.86   11.74
  -5  20   0   56.93    6.94
  -5 -20   0   61.89    5.14
   5 -20   0   50.39   11.47
   5  20   1    4.31    2.49
  -5  20  -1    1.68    0.94
  -5 -20  -1    4.39    1.40
   5 -20   1    2.52    1.80
   5  20   2    1.60    1.61
  -5  20  -2    0.94    0.90
  -5 -20  -2    0.92    0.88
   5 -20   2    2.70    0.90
  -5  20  -3    4.42    1.83
   5  20   3    3.66    1.00
   5 -20   3    6.07    1.78
  -5 -20  -4   76.37   13.60
  -5  20  -4   91.26    6.65
   5  20   4  103.89    5.20
   5 -20   4  107.44    7.27
  -5 -20  -5    1.41    0.85
   5  20   5    2.62    2.11
   5 -20   5    1.54    1.66
   5  21  -4   11.77    2.09
  -5  21   4   11.67    3.93
  -5 -21   4   13.60    4.77
   5 -21  -4    8.90    2.37
   5  21  -3    6.84    2.03
  -5  21   3    6.24    1.77
  -5 -21   3    8.77    3.19
   5 -21  -3    5.20    2.10
   5  21  -2    1.40    1.84
  -5 -21   2    1.58    1.19
   5 -21  -2    0.80    0.93
   5  21  -1    1.76    0.96
  -5  21   1    1.35    1.00
  -5 -21   1    0.25    0.69
   5 -21  -1    1.77    1.58
   5  21   0    9.88    2.28
  -5  21   0   12.38    2.55
  -5 -21   0   13.16    4.53
   5 -21   0   10.57    2.38
   5  21   1   13.87    2.86
  -5  21  -1   12.61    2.42
  -5 -21  -1   13.79    3.39
   5 -21   1   13.85    2.61
   5  21   2   83.75   13.58
  -5  21  -2   84.62   10.77
   5 -21   2   91.88    5.74
  -5  21  -3   13.10    2.40
   5  21   3   10.74    2.14
   5 -21   3   12.16    4.68
  -5 -21  -4    1.50    1.33
  -5  21  -4    3.75    1.12
   5  21   4    3.29    1.73
   5 -21   4    3.35    1.64
   5  22  -4   54.32    4.90
  -5  22   4   48.06   14.36
  -5 -22   4   61.68   17.34
   5  22  -3    1.71    2.08
  -5  22   3    0.42    1.64
  -5 -22   3    1.36    1.12
   5 -22  -3   -1.41    1.71
   5  22  -2    6.14    1.98
  -5 -22   2    9.33    2.43
   5 -22  -2    8.94    3.15
   5  22  -1   33.80    6.10
  -5  22   1   31.90    6.49
  -5 -22   1   38.73    6.84
   5 -22  -1   31.08    6.19
   5  22   0   -0.97    1.64
  -5  22   0   -0.10    1.30
  -5 -22   0    1.06    1.11
   5 -22   0   -0.52    1.81
   5  22   1   15.56    2.64
  -5  22  -1   23.45    3.88
  -5 -22  -1   15.95    4.25
   5 -22   1   19.76    3.00
   5  22   2   17.99    2.77
  -5  22  -2   16.55    2.72
   5 -22   2   17.92    3.80
  -5  22  -3   29.58    7.06
   5 -22   3   36.02    8.26
   5  23  -3    0.27    1.80
  -5  23   3    0.15    0.92
   5  23  -2    4.48    1.94
  -5  23   2    8.21    3.48
  -5 -23   2    9.46    4.04
   5 -23  -2    2.93    1.02
   5  23  -1   -0.04    1.90
  -5  23   1    2.25    1.42
  -5 -23   1    1.86    1.14
   5 -23  -1   -0.04    1.86
   5  23   0    2.94    1.50
  -5  23   0    1.95    0.73
  -5 -23   0    3.58    1.54
   5 -23   0    3.06    2.31
   5  23   1    1.01    1.86
  -5  23  -1    1.81    0.90
  -5 -23  -1   -0.88    1.36
   5 -23   1   -0.76    1.83
   5  23   2   -0.85    1.93
  -5  23  -2    0.70    0.70
   5 -23   2    0.15    1.28
   5  24  -1    6.62    2.48
  -5  24   1    9.56    3.08
  -5 -24   1    6.89    4.46
   5 -24  -1    9.02    2.81
   5  24   0    0.57    1.26
  -5  24   0    3.99    1.65
  -5 -24   0    5.12    1.86
   5 -24   0    5.17    1.48
  -5  24  -1   -0.74    1.32
  -6   0   8   12.54    3.90
   6   0  -8   16.41    3.96
  -6   0   7    0.95    1.04
   6   0  -7   -0.54    1.55
   6   0  -6   32.53    6.44
  -6   0   6   47.91    3.29
   6   0  -6   50.78    6.73
   6   0  -5    4.48    1.68
  -6   0   5    2.69    1.37
   6   0  -4    3.06    0.98
  -6   0   4    3.01    0.76
   6   0  -4    4.60    2.13
   6   0  -3    0.07    0.28
  -6   0   3    0.38    0.40
   6   0  -3    1.17    1.73
   6   0  -2  327.74    5.76
  -6   0   2  308.52    6.72
   6   0  -2  351.25    7.72
   6   0  -1    0.68    0.44
   6   0  -1    1.68    1.23
   6   0  -1    1.16    0.88
  -6   0   0  354.41    9.75
   6   0   0  462.73   14.73
   6   0   0  420.27   11.48
  -6   0  -1    1.09    0.79
   6   0   1    0.19    0.58
   6   0   1   -0.06    0.80
   6   0   2 5008.86   30.57
   6   0   2 4607.15   20.58
   6   0   3   37.21    5.27
  -6   0  -4   51.66    7.87
   6   0   4   54.67   10.46
  -6   0  -5   -0.11    0.86
   6   0   5    1.55    1.09
  -6   0  -6    4.85    1.59
   6   0   6    4.83    1.60
  -6   0  -7    0.55    1.73
   6   0   7    1.35    1.07
  -6   0  -8    1.72    1.76
   6   0   8    2.89    1.03
  -6   1   8   17.35    4.14
   6  -1  -8   19.46    3.09
   6   1  -8   17.35    3.78
  -6  -1   7   30.96    8.62
  -6   1   7   33.29    7.73
   6  -1  -7   31.59    4.98
   6   1  -7   29.41    7.79
   6   1  -6   70.51    3.22
  -6  -1   6   77.71    3.78
  -6   1   6   74.30    5.15
   6   1  -6   78.41    5.01
   6  -1  -6   77.62    8.33
   6   1  -5  293.42    8.22
  -6  -1   5  317.50    9.29
  -6   1   5  317.56   10.84
   6  -1  -5  313.92   10.49
   6   1  -5  317.46   12.49
   6   1  -4    2.81    1.05
   6  -1  -4    3.15    0.69
  -6  -1   4    4.64    1.19
  -6   1   4    4.63    1.21
   6  -1  -4    6.05    1.87
   6   1  -4    4.30    1.67
   6   1  -3   20.00    5.06
   6  -1  -3   15.65    4.34
  -6  -1   3   22.11    5.18
  -6   1   3   24.42    5.48
   6  -1  -3   25.06    4.95
   6   1  -3   28.33    2.93
   6   1  -2    3.16    0.98
   6  -1  -2    2.75    0.69
  -6  -1   2    2.52    1.84
  -6   1   2    4.77    1.30
   6   1  -2    5.05    1.40
   6  -1  -2    7.82    1.41
  -6   1   1   14.22    2.50
   6   1  -1   14.74    2.13
  -6   1   1   13.72    3.66
   6   1  -1   22.08    2.11
   6  -1  -1   19.98    3.06
   6   1  -1   21.24    3.08
  -6  -1   0    4.73    1.13
  -6   1   0    4.60    1.10
   6   1   0   11.19    2.11
   6  -1   0    9.49    1.68
   6   1   0   10.16    1.85
  -6  -1  -1  101.44    4.42
  -6   1  -1  100.57    4.11
   6  -1   1  114.88    5.39
   6   1   1  112.64    5.02
   6  -1   1  103.34    3.94
   6   1   1  104.07    4.02
   6  -1   2  141.01    8.16
   6   1   2   95.53    6.84
  -6   1  -3  981.24   20.64
   6   1   3 1093.30   16.71
   6  -1   3 1073.69   30.71
   6  -1   3  909.91   24.27
  -6   1  -4    7.95    1.55
  -6  -1  -4    8.91    2.27
   6  -1   4    6.62    1.80
   6   1   4    9.30    2.17
  -6  -1  -5   17.03    3.85
  -6   1  -5   18.03    4.11
   6  -1   5   18.12    2.42
   6   1   5   17.66    2.64
  -6   1  -6   17.83    2.86
  -6  -1  -6   16.32    3.49
   6   1   6   16.88    4.43
   6  -1   6   13.90    2.61
  -6   1  -7   58.27    8.85
   6   1   7   54.59    4.63
   6  -1   7   53.77    4.63
  -6  -1  -8   17.30    3.22
   6   1   8   16.15    2.69
   6  -1   8   21.07    3.12
  -6   2   8    1.33    1.00
   6  -2  -8    0.05    0.96
   6   2  -8    2.93    1.48
   6   2  -7    0.77    0.94
  -6  -2   7   -0.05    0.86
  -6   2   7    1.08    0.64
   6  -2  -7    0.95    0.95
   6   2  -7    2.02    1.75
   6   2  -6    2.62    1.08
  -6   2   6    5.40    1.52
  -6  -2   6    4.87    1.10
   6  -2  -6    4.58    2.08
   6   2  -6    5.68    1.84
   6   2  -5    5.56    1.14
  -6   2   5    7.10    2.14
  -6  -2   5    6.06    1.49
   6  -2  -5    9.68    2.31
   6   2  -5   11.13    2.74
   6   2  -4   21.60    3.08
  -6  -2   4   21.39    4.85
  -6   2   4   22.07    5.15
   6  -2  -4   25.66    6.51
   6   2  -4   24.05    8.12
   6   2  -3  104.29    3.57
   6  -2  -3  100.66    2.78
  -6  -2   3  103.07    3.86
  -6   2   3  106.49    4.25
   6  -2  -3  104.37    4.66
   6   2  -3  124.82   13.00
   6   2  -2  269.24    5.66
   6  -2  -2  277.69    4.98
  -6  -2   2  251.43    5.99
  -6   2   2  267.28    7.54
   6  -2  -2  282.83    7.10
   6   2  -2  290.42    7.92
  -6   2   1    1.11    0.30
   6   2  -1    1.49    0.47
  -6   2   1    2.29    0.94
   6  -2  -1    2.50    1.11
   6   2  -1    1.93    0.94
  -6  -2   0  235.77    7.41
  -6   2   0  235.55    7.23
   6   2   0  286.11   13.05
   6  -2   0  315.72    9.85
   6  -2   0  276.65    8.37
   6   2   0  292.73    8.78
  -6  -2  -1    1.29    0.71
  -6   2  -1    1.89    0.80
   6   2   1    1.67    1.09
   6  -2   1    1.90    0.90
   6   2   1    2.41    0.57
  -6  -2  -2   13.60    2.93
  -6   2  -2   15.32    3.47
   6   2   2   16.82    2.35
   6  -2   2   14.61    2.83
   6  -2   2   13.62    1.55
   6   2   2   13.35    2.40
   6   2   3  410.51   14.94
   6  -2   3  362.89   16.96
   6  -2   3  312.84   10.44
  -6  -2  -4    1.73    1.60
  -6   2  -4    1.08    0.74
   6   2   4    0.73    1.51
  -6  -2  -5   19.15    3.39
  -6   2  -5   20.89    2.81
   6  -2   5   19.98    2.99
   6   2   5   21.76    4.29
  -6   2  -6    0.44    1.52
   6   2   6    0.33    1.74
   6  -2   6    1.32    1.74
  -6   2  -7  103.40    6.33
   6   2   7   86.99   11.34
   6  -2   7   90.63    5.52
  -6   2  -8   14.75    3.20
   6   2   8   10.40    2.60
   6  -2   8   14.95    3.25
   6   3  -8   10.31    2.06
  -6   3   8   15.06    5.06
   6  -3  -8   14.03    3.03
   6   3  -8   17.18    2.28
   6   3  -7    5.53    1.78
  -6   3   7    7.40    1.98
   6  -3  -7   12.48    2.74
   6   3  -7    8.01    1.62
   6   3  -6    1.46    1.08
  -6   3   6   -0.34    1.30
  -6  -3   6    0.31    0.40
   6  -3  -6    1.65    1.06
   6   3  -6    1.07    0.95
   6   3  -5   69.80    3.54
  -6   3   5   68.26   14.12
  -6  -3   5   70.45   11.15
   6  -3  -5   72.38    6.61
   6   3  -5   74.11    4.81
   6   3  -4  177.97    6.57
  -6  -3   4  182.67    5.26
  -6   3   4  187.38    6.11
   6  -3  -4  195.01   21.23
   6   3  -4  202.42    7.27
   6   3  -3    6.70    1.25
  -6  -3   3    5.92    1.45
  -6   3   3    6.69    1.75
   6  -3  -3    6.00    1.66
   6   3  -3    8.00    1.31
  -6   3   2   77.21    2.96
   6   3  -2   87.17    4.47
  -6  -3   2   93.14    3.89
  -6   3   2   90.42    4.20
   6  -3  -2   96.60    4.32
  -6   3   1    1.66    0.46
   6   3  -1    2.89    0.74
  -6   3   1    3.32    0.75
   6   3  -1    2.77    0.89
   6  -3  -1    2.31    1.54
   6   3  -1    0.79    0.88
  -6   3   0  214.22    6.40
   6   3   0  255.01    8.08
   6   3   0  252.86    8.20
   6  -3   0  270.88    9.09
   6  -3   0  246.65    7.88
   6   3   0  244.77    9.05
  -6  -3  -1  276.63    7.00
  -6   3  -1  296.96    6.24
   6   3   1  331.32    7.43
   6  -3   1  337.33    8.41
   6  -3   1  311.21    6.29
   6   3   1  329.63    7.15
  -6  -3  -2   33.60    8.11
  -6   3  -2   36.59    5.50
   6   3   2   35.70    3.25
   6  -3   2   34.53    4.16
   6  -3   2   31.89    4.59
   6   3   2   33.65    2.05
  -6   3  -3  619.75   23.83
   6  -3   3  703.39   21.99
   6  -3   3  586.36   16.84
  -6  -3  -4  197.50    8.08
  -6   3  -4  200.47    7.76
   6   3   4  189.60    7.95
   6  -3   4  209.86   22.13
  -6  -3  -5   22.68    4.40
  -6   3  -5   26.36    4.38
   6   3   5   31.26    4.99
   6  -3   5   20.52    3.71
  -6  -3  -6   39.71    8.59
  -6   3  -6   42.04    3.97
   6   3   6   36.63    8.71
   6  -3   6   39.78    4.41
  -6  -3  -7   19.60    4.68
   6   3   7   21.30    5.09
   6  -3   7   20.55    3.18
  -6  -3  -8   80.18    8.56
  -6   3  -8   79.89   15.08
   6   3   8   91.25    6.00
   6  -3   8   70.50    5.26
   6   4  -8   25.87    2.90
  -6   4   8   28.66    8.24
   6  -4  -8   29.11    4.73
   6   4  -7    7.79    2.43
  -6   4   7    8.87    2.11
   6  -4  -7    9.95    2.11
   6   4  -7   11.08    2.70
   6   4  -6   63.22    3.53
  -6   4   6   66.18   12.15
  -6  -4   6   58.19   10.59
   6  -4  -6   63.26    4.46
   6   4  -6   67.53   10.21
   6   4  -5   47.85    8.03
  -6   4   5   54.52    7.64
  -6  -4   5   40.48    7.84
   6  -4  -5   53.49    6.94
   6   4  -5   62.61   10.07
   6   4  -4   98.93    4.60
  -6  -4   4   83.14    3.40
  -6   4   4   94.74    4.36
   6  -4  -4   96.23   14.25
   6   4  -3   24.00    2.03
  -6  -4   3   22.96    6.37
  -6   4   3   26.96    7.01
   6  -4  -3   25.96    2.68
   6   4  -3   30.99    5.33
   6   4  -2   10.30    2.47
  -6  -4   2   11.84    2.24
  -6   4   2   13.06    2.58
   6  -4  -2   12.34    1.84
   6   4  -2   12.27    2.08
  -6   4   1  219.36    4.83
   6   4  -1  256.80    7.18
  -6   4   1  246.50    6.89
   6   4  -1  266.96    8.43
   6  -4  -1  260.94    7.11
   6   4  -1  296.08    6.75
  -6   4   0   78.24    2.80
   6   4   0   91.63    7.34
   6   4   0  103.51   15.32
   6  -4   0  109.54    5.05
   6  -4   0   88.39    4.13
   6   4   0  102.53   13.17
  -6  -4  -1   42.09    9.52
  -6   4  -1   38.30    7.27
   6   4   1   55.74    3.83
   6  -4   1   59.00    9.42
   6  -4   1   45.25    3.59
   6   4   1   54.87    3.99
  -6  -4  -2  168.27    5.75
  -6   4  -2  198.20    5.49
   6   4   2  196.14    6.02
   6  -4   2  206.05    7.68
   6  -4   2  174.43    7.99
   6  -4   3  202.97    8.86
   6  -4   3  156.95    5.62
   6   4   4   86.65    7.34
   6  -4   4   89.23   16.03
  -6  -4  -5   25.78    4.58
  -6   4  -5   33.35    5.14
   6   4   5   25.27    4.73
   6  -4   5   28.72    3.43
  -6  -4  -6   12.37    2.39
  -6   4  -6   10.32    2.59
   6   4   6   10.36    2.64
   6  -4   6    9.31    2.37
  -6  -4  -7    4.74    1.10
  -6   4  -7    2.37    1.43
   6   4   7    4.58    2.48
   6  -4   7    3.47    1.74
  -6  -4  -8   10.07    2.78
  -6   4  -8    7.38    2.15
   6   4   8    5.08    1.21
   6  -4   8    6.10    1.87
   6   5  -8    5.92    1.67
  -6   5   8    6.90    2.43
  -6  -5   8    5.50    1.96
   6  -5  -8    6.33    2.43
   6   5  -7    1.88    1.14
  -6   5   7    2.48    1.15
   6  -5  -7    1.75    0.94
   6   5  -6   -0.06    1.06
  -6   5   6   -1.38    1.25
   6  -5  -6    1.69    1.52
   6   5  -5    9.96    2.21
  -6  -5   5    9.82    2.08
  -6   5   5    9.24    3.61
   6  -5  -5   14.15    3.67
   6   5  -5   14.90    2.72
   6   5  -4   12.48    2.99
  -6   5   4   13.36    2.88
  -6  -5   4   11.65    3.34
   6  -5  -4   18.07    2.56
   6   5  -4   18.17    2.90
   6   5  -3   10.78    2.44
  -6  -5   3    9.89    2.62
  -6   5   3   13.04    3.43
   6  -5  -3   12.97    3.15
   6   5  -3   13.25    1.97
   6   5  -2   -0.20    1.01
  -6  -5   2    0.17    0.40
  -6   5   2    0.98    0.95
   6  -5  -2    1.92    1.25
   6   5  -2   -0.10    1.33
   6   5  -1  285.57    6.73
   6   5  -1  307.16   18.59
   6  -5  -1  296.37    7.09
   6   5  -1  317.44    8.16
   6   5   0  426.74    8.32
   6   5   0  441.16    8.22
   6  -5   0  412.04    7.91
  -6  -5  -1   76.48   13.35
  -6   5  -1   78.64    3.11
   6   5   1   94.40   14.40
   6  -5   1   92.13   16.09
   6  -5   1   80.16    3.59
  -6  -5  -2  209.10    8.44
  -6   5  -2  237.61    8.28
   6   5   2  246.63    9.22
   6  -5   2  255.46   10.31
  -6  -5  -2  228.77    7.32
   6  -5   2  224.01    9.57
  -6  -5  -3   55.62   11.82
  -6   5  -3   66.95    8.28
   6   5   3   62.09    3.84
   6  -5   3   66.73    7.88
   6  -5   3   53.60    5.90
  -6   5  -4  355.36   16.98
   6   5   4  330.17   13.57
   6  -5   4  348.98   11.85
  -6  -5  -5  157.63   24.82
  -6   5  -5  194.08    7.91
   6   5   5  179.22    7.76
   6  -5   5  176.10   24.00
  -6   5  -6    9.65    2.74
   6   5   6    8.81    4.18
   6  -5   6    8.21    2.30
  -6  -5  -7    2.02    1.43
  -6   5  -7    1.44    0.92
   6   5   7   -0.12    0.96
   6  -5   7    1.30    1.60
  -6  -5  -8    5.80    1.84
  -6   5  -8    7.60    2.35
   6   5   8    6.56    2.04
   6  -5   8    7.77    2.52
   6   6  -8    1.63    1.29
  -6   6   8    3.28    1.53
  -6  -6   8    5.92    1.31
   6  -6  -8    5.04    2.41
   6   6  -7   10.87    1.97
  -6   6   7   15.52    4.57
  -6  -6   7   15.47    4.66
   6  -6  -7   11.30    2.93
   6   6  -6    0.85    1.27
  -6   6   6    1.23    0.95
  -6  -6   6    0.48    0.97
   6  -6  -6    2.49    1.29
   6   6  -5  160.46   13.94
  -6   6   5  175.52    7.59
   6  -6  -5  151.89    7.01
   6   6  -5  169.98   19.44
   6   6  -4   59.65   10.15
  -6   6   4   68.86    4.02
  -6  -6   4   54.75    8.18
   6  -6  -4   63.49   10.69
   6   6  -4   68.59    9.42
   6   6  -3    0.15    1.30
  -6  -6   3    0.13    0.53
  -6   6   3    1.62    1.42
   6  -6  -3    0.63    0.71
   6   6  -3    4.40    1.18
   6   6  -2   56.44    3.93
  -6  -6   2   50.68    3.42
  -6   6   2   59.54   11.05
   6  -6  -2   61.98    5.86
   6   6  -2   74.14   14.02
   6   6  -1  122.91   10.83
  -6   6   1  108.78    9.15
   6   6  -1  115.39    4.16
   6  -6  -1  109.35    5.43
   6   6  -1  123.40    7.88
  -6   6   0  133.57    3.61
   6   6   0  135.84    4.87
  -6   6   0  116.24    5.22
   6   6   0  147.81   16.50
  -6  -6   0  139.30    4.49
   6  -6   0  131.25    4.61
  -6   6  -1    9.71    2.02
   6   6   1   11.12    1.76
   6  -6   1   12.83    2.05
  -6  -6  -1   10.74    2.49
   6  -6   1   11.70    3.01
  -6   6  -2   48.13    3.11
   6   6   2   41.31    3.46
   6  -6   2   42.51    7.06
  -6  -6  -2   33.59    3.22
   6  -6   2   36.35    5.63
  -6  -6  -3   16.77    2.19
  -6   6  -3   25.72    3.97
   6   6   3   24.73    5.36
   6  -6   3   31.83    4.42
   6  -6   3   21.26    3.95
  -6  -6  -4  178.54   10.30
  -6   6  -4  226.48    8.61
   6  -6   4  204.10   12.51
   6  -6   4  172.42    5.87
  -6  -6  -5   22.63    3.28
   6   6   5   26.99    7.29
   6  -6   5   27.70    4.54
  -6   6  -6   97.44   16.71
   6   6   6  100.86   10.07
   6  -6   6  100.31    6.12
  -6  -6  -7   56.65    9.31
  -6   6  -7   50.82    9.35
   6   6   7   52.09    6.39
   6  -6   7   46.66   10.51
  -6  -6  -8    3.49    0.99
  -6   6  -8    1.53    1.16
   6   6   8    0.61    1.83
   6  -6   8    2.33    1.80
   6   7  -8    0.94    0.98
  -6   7   8    1.23    0.82
  -6  -7   8   -0.35    1.69
   6  -7  -8    4.10    2.40
   6   7  -7   35.71    3.15
  -6   7   7   38.74   11.65
  -6  -7   7   41.48    7.01
   6  -7  -7   29.59    5.56
   6   7  -6   42.53    3.21
  -6   7   6   50.50    5.06
  -6  -7   6   47.81    8.96
   6  -7  -6   47.91    5.87
   6   7  -5    9.55    1.97
  -6   7   5   10.16    2.48
  -6  -7   5   12.68    3.34
   6  -7  -5    9.84    2.35
   6   7  -4   72.16    9.25
  -6   7   4   76.74    4.52
  -6  -7   4   66.46    8.98
  -6  -7   4   81.83   15.66
   6  -7  -4   76.50    4.66
   6   7  -3   37.76    2.62
  -6  -7   3   33.84    4.79
  -6   7   3   42.98   10.99
  -6  -7   3   43.87    8.34
   6  -7  -3   43.13    7.09
   6   7  -2  204.39    9.10
  -6  -7   2  173.10    6.42
  -6   7   2  207.62    8.43
  -6  -7   2  228.13    8.86
   6  -7  -2  198.34    8.26
   6   7  -1  263.23    9.35
  -6   7   1  255.47    9.57
   6   7  -1  261.81    9.96
  -6  -7   1  273.11    9.58
   6  -7  -1  256.93    9.41
   6   7   0    0.90    0.57
  -6   7   0    1.33    0.64
   6   7   0    3.31    1.27
  -6  -7   0    2.36    1.47
   6  -7   0    1.68    1.29
  -6   7  -1  162.55    6.01
   6   7   1  176.52   16.14
   6   7   1  155.80    6.49
   6  -7   1  168.36    7.25
  -6  -7  -1  169.82    6.21
   6  -7   1  159.44    6.62
  -6  -7  -2   45.50    4.43
  -6   7  -2   50.79    6.08
   6   7   2   50.15   10.73
   6  -7   2   56.54   11.89
  -6  -7  -2   54.04    2.36
   6  -7   2   44.82    6.29
  -6  -7  -3  121.76    5.65
  -6   7  -3  150.03    8.74
   6   7   3  146.51    5.91
   6  -7   3  144.17    9.02
   6  -7   3  136.33    4.56
  -6  -7  -4   45.05   10.33
  -6   7  -4   55.03   10.00
   6   7   4   62.06    4.47
   6  -7   4   61.72   10.84
   6  -7   4   46.21    3.79
  -6  -7  -5   95.83   14.57
  -6   7  -5  105.66   15.78
   6   7   5  100.64   19.05
   6  -7   5  100.26   16.14
  -6  -7  -6   67.99   13.90
  -6   7  -6   80.65   16.03
   6   7   6   77.27   15.48
   6  -7   6   81.20   16.38
  -6  -7  -7   27.90    3.49
  -6   7  -7   27.83    5.96
   6   7   7   30.99    5.95
   6  -7   7   20.41    4.39
  -6  -7  -8    2.03    0.88
  -6   7  -8    1.55    1.39
   6   7   8    1.75    0.70
   6  -7   8    0.68    1.65
   6   8  -8    1.22    0.66
  -6   8   8    2.29    1.19
  -6  -8   8    3.79    1.66
   6  -8  -8    1.70    1.72
   6   8  -7    1.98    1.43
  -6   8   7    0.25    1.22
  -6  -8   7    2.19    0.93
   6  -8  -7    1.95    1.13
   6   8  -6    4.68    1.25
  -6   8   6    4.53    1.93
  -6  -8   6    5.30    1.66
   6  -8  -6    5.42    1.98
   6   8  -5   31.62    2.79
  -6   8   5   35.88    7.32
  -6  -8   5   32.27    6.13
   6  -8  -5   34.30    3.81
   6   8  -4   21.94    3.05
  -6   8   4   24.17    6.41
  -6  -8   4   23.95    5.49
   6  -8  -4   22.93    3.55
   6   8  -3  173.96    5.93
  -6  -8   3  157.61    4.36
  -6   8   3  177.10    6.49
  -6  -8   3  190.33    7.09
   6  -8  -3  193.82   15.73
   6   8  -2    3.34    1.44
  -6  -8   2    1.89    0.54
  -6   8   2    6.14    1.64
  -6  -8   2    6.65    1.53
   6  -8  -2    5.81    1.46
   6   8  -1   24.81    4.41
  -6   8   1   28.68    5.54
   6   8  -1   20.91    3.49
  -6  -8   1   27.40    5.67
   6  -8  -1   25.95    2.61
   6   8   0   69.07   10.07
  -6   8   0   67.16   12.82
   6   8   0   72.41    9.21
  -6  -8   0   73.99    6.27
   6  -8   0   67.13    4.25
  -6   8  -1   21.50    4.81
   6   8   1   17.75    2.35
   6   8   1   21.21    4.99
   6  -8   1   25.34    2.81
  -6  -8  -1   22.34    3.40
   6  -8   1   21.38    5.18
  -6  -8  -2   40.64    9.28
  -6   8  -2   41.69    7.62
   6   8   2   42.38    3.52
   6  -8   2   43.96    6.54
  -6  -8  -2   37.71    6.53
   6  -8   2   41.44    2.68
  -6  -8  -3   67.93   12.51
  -6   8  -3   75.74    9.65
   6   8   3   79.79   13.91
   6  -8   3   70.98    9.70
   6  -8   3   62.77    3.03
  -6  -8  -4    9.76    1.88
  -6   8  -4    9.44    2.83
   6   8   4   11.22    2.76
   6  -8   4   12.34    3.06
   6  -8   4   10.33    1.36
  -6  -8  -5   74.88   21.91
   6   8   5  102.16   10.98
  -6   8  -6   14.66    2.51
   6   8   6   10.01    1.73
   6  -8   6    8.80    2.92
  -6  -8  -7    1.34    2.28
  -6   8  -7   -0.23    0.93
   6   8   7   -1.63    1.72
   6  -8   7    1.68    1.02
  -6  -8  -8    1.75    1.45
  -6   8  -8    5.15    1.75
   6   8   8    2.17    1.32
   6  -8   8    1.87    1.35
   6   9  -8    2.24    1.64
  -6   9   8    4.09    1.70
  -6  -9   8   -0.17    1.69
   6  -9  -8    1.50    0.65
   6   9  -7    7.93    2.18
  -6   9   7   12.16    3.95
  -6  -9   7   10.55    3.76
   6  -9  -7    8.27    2.11
   6   9  -6    0.49    1.16
  -6   9   6    2.17    1.59
  -6  -9   6    2.40    1.15
   6  -9  -6    1.73    1.01
   6   9  -5    3.43    0.99
  -6   9   5    5.13    1.47
  -6  -9   5    7.50    2.27
   6  -9  -5    3.59    1.57
   6   9  -4   88.40    4.61
  -6   9   4  100.34    5.37
  -6  -9   4  101.32   18.53
   6  -9  -4   93.82   14.37
   6   9  -3    1.01    2.73
  -6   9   3    3.11    1.14
  -6  -9   3    4.12    1.04
   6   9  -2   63.60    6.37
  -6  -9   2   46.33    7.94
  -6   9   2   60.76   12.51
  -6  -9   2   69.95   10.61
   6  -9  -2   64.31   12.57
   6   9  -1  167.57   15.80
  -6   9   1  156.41    6.34
   6   9  -1  152.96    5.94
  -6  -9   1  176.34    5.87
   6  -9  -1  156.83   12.84
   6   9   0   33.31    4.64
  -6   9   0   41.98    9.39
   6   9   0   30.61    3.00
  -6  -9   0   35.10    8.44
   6  -9   0   36.88    7.50
  -6   9  -1   65.37    6.79
   6   9   1   57.82    8.67
  -6   9  -1   52.82    3.60
   6   9   1   61.28    3.24
  -6  -9  -1   62.28    6.57
   6  -9   1   64.03    7.91
  -6  -9  -2    2.72    1.06
  -6   9  -2    3.83    1.27
   6   9   2    2.84    1.18
  -6  -9  -2    1.24    0.40
   6  -9   2    2.11    0.99
  -6   9  -3    1.24    1.00
   6   9   3   -0.40    1.28
   6  -9   3    2.20    1.64
   6  -9   3   -0.20    0.87
  -6  -9  -4    1.35    0.66
  -6   9  -4    2.75    1.41
   6   9   4    0.69    0.99
   6  -9   4    1.05    0.84
   6  -9   4    0.95    0.50
  -6  -9  -5  326.26   10.06
   6   9   5  364.68   29.80
  -6  -9  -6   78.18   17.25
  -6   9  -6   95.25   16.79
   6   9   6   91.86    5.55
   6  -9   6   86.31   15.13
  -6  -9  -7    9.72    3.19
  -6   9  -7   11.29    3.44
   6   9   7   12.49    2.86
   6  -9   7    9.77    2.54
   6  10  -8   15.11    2.64
  -6  10   8   15.36    4.19
  -6 -10   8   12.62    3.29
   6  10  -7    0.74    1.03
  -6  10   7   -0.18    1.56
  -6 -10   7    2.71    1.85
   6 -10  -7    2.59    0.91
   6  10  -6    1.24    1.30
  -6  10   6   -0.78    1.48
  -6 -10   6    1.91    1.00
   6 -10  -6    0.03    1.49
   6  10  -5    2.41    1.51
  -6  10   5   -0.36    1.55
  -6 -10   5   -0.58    1.60
   6 -10  -5    1.15    0.88
   6  10  -4   38.16    3.05
  -6  10   4   49.67    9.55
  -6 -10   4   48.78    7.24
   6 -10  -4   47.10    8.61
   6  10  -3   14.94    2.12
  -6  10   3   17.83    6.08
  -6 -10   3   19.17    4.91
   6 -10  -3   16.10    3.24
   6  10  -2    8.53    1.76
  -6  10   2    8.24    2.06
  -6 -10   2    8.47    2.25
   6 -10  -2   11.32    2.22
   6  10  -1   58.06   10.60
  -6  10   1   52.33   10.51
   6  10  -1   47.26    7.44
  -6 -10   1   65.93    3.78
   6 -10  -1   58.38    3.69
   6  10   0   75.73   11.89
  -6  10   0   79.86   14.42
   6  10   0   74.73    4.00
  -6 -10   0   89.23    4.21
   6 -10   0   77.66    8.89
   6  10   1    0.97    1.39
  -6  10  -1   -0.26    1.45
   6  10   1    1.80    1.14
   6 -10   1    0.92    1.46
  -6 -10  -2   42.83    8.30
  -6  10  -2   48.41    7.77
   6  10   2   57.75    4.39
   6 -10   2   52.85    3.72
  -6 -10  -2   54.31    7.66
   6 -10   2   48.10    4.34
  -6 -10  -3    9.36    2.21
  -6  10  -3   12.14    2.59
   6  10   3   11.68    1.92
   6 -10   3   12.36    2.77
   6 -10   3    8.68    1.43
  -6 -10  -4    2.06    1.26
  -6  10  -4    0.24    0.78
   6  10   4   -1.10    1.21
   6 -10   4    1.33    1.62
   6 -10   4    0.61    0.70
  -6 -10  -5  179.39    7.31
  -6  10  -5  221.51   16.58
   6  10   5  190.26    7.17
   6 -10   5  212.44   15.55
   6 -10   5  173.18    5.51
  -6 -10  -6    9.24    2.51
  -6  10  -6   15.82    4.30
   6  10   6   11.72    3.01
   6 -10   6   16.22    3.47
  -6 -10  -7   16.57    2.95
  -6  10  -7   18.20    3.53
   6  10   7   21.69    3.77
   6 -10   7   17.71    4.74
   6  11  -7   20.54    4.17
  -6  11   7   16.76    6.43
  -6 -11   7   18.51    4.73
   6 -11  -7   16.88    3.49
   6  11  -6   41.85   10.84
  -6  11   6   41.40   10.78
  -6 -11   6   45.23   10.60
   6 -11  -6   41.24    5.66
   6  11  -5    4.92    1.53
  -6  11   5    6.74    2.61
  -6 -11   5    8.19    1.79
   6 -11  -5    5.43    2.38
   6  11  -4    5.84    2.20
  -6  11   4    6.50    1.72
  -6 -11   4    7.64    1.73
   6 -11  -4    8.57    1.71
   6  11  -3  105.02    5.14
  -6  11   3  126.00    8.71
   6 -11  -3  112.64    7.22
   6  11  -2   18.39    2.27
  -6  11   2   19.99    4.18
  -6 -11   2   21.24    5.01
   6 -11  -2   18.32    4.22
   6  11  -1    1.32    1.11
  -6  11   1    0.61    0.82
   6  11  -1    0.76    0.32
   6 -11  -1    1.99    0.60
   6  11   0  118.85   16.42
  -6  11   0  115.70    5.94
   6  11   0  114.80    9.04
  -6 -11   0  131.44    8.37
   6 -11   0  117.94    5.73
   6  11   1    4.08    0.88
  -6  11  -1    4.66    1.03
   6  11   1    2.68    1.11
  -6 -11  -1    3.76    1.27
   6 -11   1    5.13    1.45
  -6  11  -2   90.54   11.45
   6  11   2   92.11    4.57
  -6 -11  -2  113.84    4.32
   6 -11   2   95.37   14.14
  -6 -11  -3   54.92   10.58
  -6  11  -3   56.05    9.48
   6  11   3   60.81   11.05
   6 -11   3   64.97    8.61
   6 -11   3   57.71    9.35
  -6 -11  -4   -1.88    1.53
  -6  11  -4    0.14    1.17
   6  11   4    1.07    0.78
   6 -11   4    0.35    0.82
  -6  11  -5    5.38    1.88
   6  11   5    1.27    2.01
   6 -11   5    5.69    2.52
   6 -11   5    2.54    0.68
  -6 -11  -6   65.24    9.63
  -6  11  -6   62.78   12.11
   6  11   6   76.46    4.94
   6 -11   6   65.69   12.17
  -6 -11  -7   42.76    6.82
  -6  11  -7   47.57    8.44
   6  11   7   46.72    4.85
   6 -11   7   38.54   10.09
   6  12  -7    2.75    2.10
  -6  12   7    2.59    0.99
  -6 -12   7    1.82    1.13
   6 -12  -7    1.98    1.12
   6  12  -6   17.44    2.58
  -6  12   6   19.37    4.88
  -6 -12   6   17.32    2.94
   6 -12  -6   17.11    4.58
   6  12  -5    7.17    2.07
  -6  12   5    4.62    1.33
  -6 -12   5    7.68    1.36
   6 -12  -5    6.29    1.62
   6  12  -4   14.54    5.08
  -6  12   4   20.54    4.42
  -6 -12   4   19.76    3.12
   6 -12  -4   17.39    4.01
   6  12  -3  376.71   11.93
  -6  12   3  411.64   13.35
  -6 -12   3  453.58   14.13
   6 -12  -3  359.09   12.70
   6  12  -2    1.62    1.44
  -6  12   2    5.03    1.79
  -6 -12   2    4.62    1.38
   6 -12  -2    3.16    1.55
   6  12  -1    8.82    1.79
  -6  12   1   12.87    2.93
   6  12  -1    8.68    1.88
  -6 -12   1   13.02    3.43
   6 -12  -1   10.45    2.47
   6  12   0   45.93    3.45
  -6  12   0   59.13    9.13
   6  12   0   44.33    2.59
  -6 -12   0   57.14    6.14
   6 -12   0   58.21    9.52
   6  12   1   25.37    4.07
  -6  12  -1   31.18    5.62
   6  12   1   31.67    3.19
  -6 -12  -1   39.38    4.36
   6 -12   1   32.86    3.04
  -6  12  -2    1.75    0.63
   6  12   2   -0.93    1.87
  -6  12  -2    1.88    0.88
   6  12   2   -0.24    1.02
  -6 -12  -2   -0.18    0.66
   6 -12   2   -0.72    1.11
  -6 -12  -3   45.80    7.52
  -6  12  -3   45.15   10.68
   6  12   3   49.14    8.35
   6 -12   3   53.10    4.05
   6 -12   3   53.93    3.69
  -6 -12  -4    2.12    0.99
  -6  12  -4    0.95    0.73
   6  12   4    2.48    1.46
   6 -12   4    2.64    1.83
   6 -12   4    1.17    0.81
  -6 -12  -5   64.01    7.95
  -6  12  -5   65.41   10.50
   6  12   5   72.30   16.51
   6 -12   5   59.11   12.48
   6 -12   5   51.83    8.49
  -6 -12  -6   24.60    4.29
  -6  12  -6   27.38    7.40
   6  12   6   29.08    3.37
   6 -12   6   27.11    5.42
  -6 -12  -7   11.78    2.54
  -6  12  -7   18.16    4.00
   6  12   7   11.59    2.88
   6 -12   7   16.20    2.76
   6  13  -7   21.27    3.20
  -6  13   7   29.41    7.49
  -6 -13   7   27.10    5.57
   6 -13  -7   22.12    3.14
   6  13  -6    9.57    2.36
  -6  13   6   12.96    3.74
  -6 -13   6   11.71    2.64
   6 -13  -6   11.46    2.26
   6  13  -5    4.46    1.91
  -6  13   5    6.95    2.26
  -6 -13   5    3.30    0.77
   6 -13  -5    4.89    2.16
   6  13  -4    7.49    1.90
  -6  13   4    9.93    2.74
  -6 -13   4   11.11    2.08
   6 -13  -4    5.83    1.92
   6  13  -3    8.37    2.24
  -6  13   3   15.00    2.73
   6 -13  -3   17.72    3.28
   6  13  -2    4.78    1.89
  -6  13   2    6.50    1.84
  -6 -13   2   11.66    2.48
   6 -13  -2    6.90    2.60
   6  13  -1   -0.78    1.70
  -6 -13   1    4.04    1.90
   6 -13  -1    3.49    2.26
   6  13   0    3.65    1.91
  -6  13   0    4.05    0.70
   6  13   0    3.60    0.70
  -6 -13   0    5.33    1.21
   6 -13   0    3.17    1.28
   6  13   1  165.34   15.66
  -6  13  -1  152.86   10.44
   6  13   1  144.17    5.48
  -6 -13  -1  194.13    8.82
   6 -13   1  156.54    6.55
   6  13   2   30.12    5.80
  -6  13  -2   26.75    5.50
   6  13   2   27.18    4.46
   6 -13   2   31.33    5.51
  -6 -13  -3   22.80    2.20
  -6  13  -3   26.98    2.66
   6  13   3   23.70    7.30
   6 -13   3   23.98    5.19
  -6 -13  -4   43.72    6.87
  -6  13  -4   42.74    7.42
   6  13   4   50.33    3.75
   6 -13   4   54.93   10.21
   6 -13   4   43.62   10.51
  -6 -13  -5   10.69    5.49
  -6  13  -5   18.71    4.04
   6  13   5   16.66    2.72
   6 -13   5   19.23    4.17
   6 -13   5   15.21    3.63
  -6 -13  -6   19.46    3.02
  -6  13  -6   27.29    6.39
   6  13   6   19.09    2.99
   6 -13   6   21.44    6.17
  -6 -13  -7    2.54    2.17
  -6  13  -7    1.65    1.27
   6  13   7    3.07    2.34
   6 -13   7    3.07    1.79
   6  14  -7    3.36    1.82
  -6  14   7    0.77    2.05
   6  14  -6    1.34    1.68
  -6  14   6    2.68    2.15
  -6 -14   6    2.01    1.71
   6 -14  -6    0.08    1.64
   6  14  -5    9.23    2.20
  -6  14   5   11.01    2.90
  -6 -14   5   14.87    3.60
   6 -14  -5   12.97    1.95
   6  14  -4   87.46   13.21
  -6  14   4   98.21    8.82
  -6 -14   4  115.76    6.46
   6 -14  -4   80.82    6.55
   6  14  -3   83.62    4.83
  -6  14   3   87.18   16.78
  -6 -14   3   96.30   20.04
   6 -14  -3   82.20    9.59
   6  14  -2   44.17    3.49
  -6  14   2   48.38    8.74
  -6 -14   2   56.35   12.30
   6 -14  -2   47.45    8.74
   6  14  -1  200.24    8.13
  -6  14   1  197.84   15.06
  -6 -14   1  236.72    8.26
   6 -14  -1  192.21    7.93
   6  14   0    1.05    1.49
  -6  14   0    3.45    1.59
   6  14   0   -0.14    0.61
  -6 -14   0    0.02    0.91
   6 -14   0    1.81    0.95
   6  14   1    3.15    1.50
  -6  14  -1    4.80    1.57
   6  14   1    4.02    1.85
  -6 -14  -1    2.69    0.58
   6 -14   1    3.59    1.46
   6  14   2  120.41   12.76
  -6  14  -2  108.55    5.49
   6  14   2   97.59   15.86
   6 -14   2  106.39   18.57
  -6 -14  -3   14.48    3.19
  -6  14  -3   19.39    4.14
  -6  14  -3   16.85    4.07
   6  14   3   16.05    2.09
   6 -14   3   16.68    4.37
  -6 -14  -4    8.70    1.79
  -6  14  -4    7.95    1.93
   6  14   4    6.66    1.58
   6 -14   4   10.03    2.72
   6 -14   4   12.17    2.68
  -6  14  -5    0.93    0.53
   6  14   5    2.05    2.19
   6 -14   5   -1.32    1.53
   6 -14   5   -0.37    1.00
  -6 -14  -6   62.48   13.77
  -6  14  -6   62.76   15.45
   6  14   6   76.37    5.54
   6 -14   6   62.41   13.06
   6  15  -6   20.93    3.82
  -6  15   6   19.33    4.57
  -6 -15   6   28.44    5.82
   6 -15  -6   19.76    4.07
   6  15  -5   11.82    2.35
  -6  15   5    8.32    2.50
  -6 -15   5   12.10    2.50
   6 -15  -5    7.34    1.82
   6  15  -4    2.68    1.93
  -6  15   4    6.41    1.88
  -6 -15   4    6.85    1.42
   6 -15  -4    6.45    2.06
   6  15  -3    1.58    2.00
  -6  15   3    1.95    0.99
  -6 -15   3    7.67    2.03
   6 -15  -3    5.62    1.74
   6  15  -2    7.91    2.27
  -6  15   2   12.07    2.41
  -6 -15   2   11.26    2.04
   6 -15  -2    8.05    1.48
   6  15  -1   12.74    2.62
  -6  15   1   17.74    2.50
   6 -15  -1   15.00    3.37
   6  15   0   36.88    5.79
  -6  15   0   37.88    7.78
   6  15   0   33.35    2.18
  -6 -15   0   47.01   10.77
   6 -15   0   35.30    9.95
   6  15   1  110.94   12.36
  -6  15  -1  112.72   13.78
   6  15   1  109.40    4.39
  -6 -15  -1  150.16    5.10
   6 -15   1  115.25    5.82
   6  15   2    7.08    2.19
  -6  15  -2   10.66    2.04
   6  15   2    7.63    1.60
   6 -15   2   13.68    2.40
  -6 -15  -3  101.39   18.43
  -6  15  -3   99.59   16.03
   6  15   3  100.29   16.72
   6 -15   3  112.62   10.23
  -6 -15  -4   43.67    8.81
  -6  15  -4   44.82   11.05
  -6  15  -4   42.82    9.59
   6  15   4   45.01    9.99
   6 -15   4   53.64    6.00
  -6 -15  -5    2.31    0.98
  -6  15  -5    3.87    1.46
   6  15   5    3.95    2.31
   6 -15   5    5.98    2.38
   6 -15   5    1.60    1.15
  -6 -15  -6   22.72    4.90
  -6  15  -6   22.02    6.65
   6  15   6   20.37    6.76
   6 -15   6   23.90    4.93
   6  16  -6   -0.61    1.84
  -6  16   6   -0.19    1.25
  -6 -16   6    0.98    1.52
   6  16  -5   37.65    3.85
  -6  16   5   41.78   10.13
  -6 -16   5   44.20    7.52
   6 -16  -5   31.17    4.81
   6  16  -4   31.85    3.55
  -6  16   4   32.15    3.87
  -6 -16   4   34.34    7.75
   6 -16  -4   28.49    3.43
   6  16  -3   14.39    2.80
  -6  16   3   24.53    5.09
  -6 -16   3   20.54    4.17
   6 -16  -3   19.40    4.04
   6  16  -2    8.42    1.71
  -6  16   2   10.39    2.91
  -6 -16   2   11.53    4.39
   6 -16  -2    7.29    1.36
   6  16  -1  209.06   11.56
  -6  16   1  231.24    9.28
  -6 -16   1  292.43    8.68
   6 -16  -1  207.35    8.41
   6  16   0   13.01    3.91
  -6  16   0   19.30    3.66
  -6 -16   0   20.31    4.67
   6 -16   0   13.66    4.18
   6  16   1   -0.93    1.74
  -6  16  -1    1.65    1.18
   6  16   1   -0.37    0.86
  -6 -16  -1    0.75    0.55
   6 -16   1    0.64    0.50
   6  16   2    5.67    1.89
  -6  16  -2    6.60    1.31
   6  16   2    2.43    0.99
   6 -16   2    5.49    1.79
  -6 -16  -3    2.52    1.36
  -6  16  -3    7.08    2.16
   6  16   3    3.66    1.48
   6 -16   3    5.25    1.50
  -6 -16  -4   27.89    3.66
  -6  16  -4   28.14    3.95
   6  16   4   29.52    3.04
   6 -16   4   30.96    2.98
  -6 -16  -5   43.13    6.68
  -6  16  -5   35.67    9.50
   6  16   5   48.32    4.40
   6 -16   5   37.03   10.04
  -6 -16  -6   24.14    4.09
  -6  16  -6   23.24    7.11
   6  16   6   21.80    5.56
   6 -16   6   27.79    3.19
   6  17  -5   25.01    3.30
  -6  17   5   28.55    3.76
  -6 -17   5   35.83    8.11
   6 -17  -5   26.79    3.22
   6  17  -4    8.14    2.07
  -6  17   4   10.35    2.64
  -6 -17   4   11.33    2.46
   6 -17  -4    5.47    2.25
   6  17  -3    5.30    2.24
  -6  17   3    5.64    1.66
  -6 -17   3    4.55    1.58
   6 -17  -3    1.47    1.39
   6  17  -2    0.24    1.65
  -6  17   2    2.91    1.42
  -6 -17   2    1.99    0.78
   6 -17  -2    2.80    2.11
   6  17  -1   16.14    2.88
  -6  17   1   22.04    5.39
  -6 -17   1   27.92    5.07
   6 -17  -1   21.83    5.78
   6  17   0   83.71    5.02
  -6  17   0   81.73   13.80
  -6 -17   0  102.03    6.33
   6 -17   0   80.81   12.27
   6  17   1    0.90    2.08
  -6  17  -1   -0.25    1.38
   6  17   1    1.04    0.87
  -6 -17  -1    1.32    0.81
   6 -17   1   -0.47    1.88
   6  17   2   48.95    8.51
  -6  17  -2   56.37    9.48
   6  17   2   45.91    4.72
   6 -17   2   54.67    3.72
  -6 -17  -3   -0.40    1.73
  -6  17  -3    1.12    1.00
   6  17   3    0.34    1.34
   6 -17   3    0.78    0.83
  -6 -17  -4    2.48    1.04
  -6  17  -4    5.60    1.10
   6  17   4    5.41    1.78
   6 -17   4    4.56    1.53
  -6 -17  -5   -0.07    2.22
  -6  17  -5   -0.27    1.37
   6  17   5    2.38    1.78
   6 -17   5   -0.49    1.09
   6  18  -5    6.04    1.75
  -6  18   5    7.04    2.33
  -6 -18   5    9.44    2.06
   6 -18  -5    4.14    1.93
   6  18  -4    7.80    2.57
  -6  18   4    9.73    2.64
  -6 -18   4    7.70    2.87
   6 -18  -4   10.24    2.58
   6  18  -3   36.16    5.83
  -6  18   3   42.16   11.07
  -6 -18   3   45.26    9.30
   6 -18  -3   37.17    9.73
   6  18  -2   86.50    5.27
  -6  18   2  104.56    8.23
  -6 -18   2  123.59   10.55
   6 -18  -2   91.48    5.51
   6  18  -1  199.32    7.76
  -6  18   1  219.07   11.40
  -6 -18   1  257.61   10.87
   6 -18  -1  207.61   11.12
   6  18   0    0.62    2.11
  -6  18   0    2.47    0.86
  -6 -18   0    2.23    1.57
   6 -18   0    1.47    1.50
   6  18   1   92.27   19.36
  -6  18  -1   92.21   16.05
  -6 -18  -1  128.18    5.35
   6 -18   1   92.61    5.33
   6  18   2   12.78    2.36
  -6  18  -2   10.03    1.73
   6  18   2    8.63    2.39
   6 -18   2   11.10    2.37
  -6 -18  -3   81.14   13.85
  -6  18  -3   76.75   12.38
   6  18   3   72.13   15.76
   6 -18   3   92.56   11.92
  -6 -18  -4   59.25   10.41
  -6  18  -4   65.55    5.26
   6  18   4   63.43    4.37
   6 -18   4   72.68    6.14
  -6 -18  -5   13.42    2.63
  -6  18  -5   11.70    2.61
   6  18   5   10.81    2.09
   6 -18   5   12.21    3.76
   6  19  -4    2.14    1.59
  -6  19   4    1.54    1.18
  -6 -19   4    0.43    1.68
   6 -19  -4    1.03    0.65
   6  19  -3   -1.68    1.66
  -6  19   3    0.80    1.19
  -6 -19   3    1.73    1.23
   6 -19  -3    2.09    1.70
   6  19  -2   62.93   10.30
  -6  19   2   69.77   13.25
  -6 -19   2   93.63   18.50
   6 -19  -2   61.46    7.71
   6  19  -1    5.72    1.86
  -6  19   1   13.16    3.51
  -6 -19   1   16.40    3.66
   6 -19  -1   11.40    2.91
   6  19   0    2.17    1.91
  -6  19   0    2.02    1.03
  -6 -19   0    0.68    1.21
   6  19   1   27.39    6.48
  -6  19  -1   29.52    7.14
  -6 -19  -1   33.79    7.95
   6 -19   1   33.12    9.97
   6  19   2   16.49    3.81
  -6  19  -2   20.11    5.24
   6 -19   2   18.55    2.95
  -6 -19  -3   11.30    2.82
  -6  19  -3   14.35    3.41
   6  19   3   12.39    2.50
   6 -19   3   15.26    3.09
  -6 -19  -4   52.47    9.75
  -6  19  -4   49.69   11.31
   6  19   4   57.91    4.19
   6 -19   4   62.14    4.39
   6  20  -4    6.96    2.14
  -6  20   4   10.55    3.61
  -6 -20   4   10.94    4.28
   6 -20  -4    5.11    2.05
   6  20  -3   17.77    3.00
  -6  20   3   17.71    3.70
  -6 -20   3   16.09    4.59
   6 -20  -3   15.74    3.49
   6  20  -2    0.21    0.84
  -6  20   2    1.71    1.06
  -6 -20   2    0.84    1.33
   6 -20  -2    2.33    1.34
   6  20  -1    1.80    1.40
  -6  20   1    1.92    1.43
  -6 -20   1    2.64    1.77
   6 -20  -1   -1.30    1.87
   6  20   0   12.25    2.37
  -6  20   0    9.92    1.79
  -6 -20   0   13.62    4.21
   6 -20   0    9.56    2.21
   6  20   1    8.26    2.93
  -6  20  -1    9.67    1.86
  -6 -20  -1    8.04    2.00
   6 -20   1   12.85    2.58
   6  20   2   -0.79    1.93
  -6  20  -2    1.32    0.87
   6 -20   2    2.34    1.34
  -6 -20  -3    2.86    1.37
  -6  20  -3    2.52    0.71
   6 -20   3    4.07    1.54
   6  21  -3   10.84    2.89
  -6  21   3   11.20    5.44
  -6 -21   3   15.59    3.56
   6 -21  -3    8.92    2.15
   6  21  -2   -0.57    1.80
  -6  21   2    3.02    1.68
  -6 -21   2    2.24    1.08
   6 -21  -2    2.34    1.96
   6  21  -1   25.77    4.59
  -6  21   1   30.29    5.59
  -6 -21   1   25.95    6.91
   6 -21  -1   21.61    5.72
   6  21   0    0.93    1.83
  -6  21   0    3.42    1.48
  -6 -21   0    0.96    1.55
   6 -21   0   -0.94    1.74
   6  21   1    7.60    2.23
  -6  21  -1    6.02    1.11
   6 -21   1    6.85    2.09
   6  21   2    3.60    2.47
   6 -21   2    2.41    1.68
   6  22  -1   15.25    2.87
  -6  22   1   18.97    3.03
  -6 -22   1   16.15    6.19
   6 -22  -1   18.42    2.88
   6  22   0   -0.83    1.81
  -6  22   0    1.43    1.17
  -6 -22   0    1.98    1.03
   6 -22   0    3.29    2.03
   6  22   1    2.77    2.01
  -6  22  -1    1.98    1.19
   6 -22   1    1.60    1.72
   7   0  -8    0.39    1.99
  -7   0   7    1.13    0.88
   7   0  -7    5.03    1.34
  -7   0   6    0.46    0.52
   7   0  -6    1.94    1.31
  -7   0   5    1.01    0.85
   7   0  -5    2.98    1.68
   7   0  -4    0.81    0.36
  -7   0   4    2.64    1.58
   7   0  -3    3.53    0.89
  -7   0   3    7.16    1.73
   7   0  -3    3.78    1.27
   7   0  -2    0.89    0.87
  -7   0   2    0.50    0.78
   7   0  -2    1.16    1.39
  -7   0   1    0.66    0.44
  -7   0   1    1.16    1.01
   7   0  -1    1.56    1.07
  -7   0   0   -0.24    0.77
   7   0   0   -0.83    1.42
   7   0   0    0.87    0.90
  -7   0  -1  274.29    7.48
   7   0   1  322.25   10.02
   7   0   1  295.54    7.58
  -7   0  -2    1.35    1.18
   7   0   2    3.37    1.48
   7   0   2    0.92    0.75
  -7   0  -3   25.72    4.10
   7   0   3   23.79    5.39
  -7   0  -4    3.61    1.22
   7   0   4   -0.57    1.57
  -7   0  -5   25.04    4.62
   7   0   5   24.33    3.58
  -7   0  -6    0.82    1.47
   7   0   6    0.90    1.68
  -7   0  -7   44.74    5.19
   7   0   7   40.91    4.53
   7   1  -8    3.66    2.10
   7  -1  -8    2.72    1.74
  -7   1   7   18.18    6.10
   7  -1  -7   18.21    2.86
   7   1  -7   20.80    3.45
  -7  -1   6    0.60    0.48
  -7   1   6    0.66    0.73
   7   1  -6    1.84    0.85
   7  -1  -6    2.61    1.70
  -7  -1   5   93.08    4.38
  -7   1   5   95.96    4.39
   7   1  -5   98.79   12.37
   7  -1  -5  104.19   13.98
   7   1  -4  203.42    6.42
  -7  -1   4  212.33    7.93
  -7   1   4  226.88    7.84
   7  -1  -4  237.12    8.87
   7   1  -4  231.84   30.14
   7   1  -3   22.55    2.22
   7  -1  -3   16.32    3.49
  -7   1   3   22.08    5.59
  -7  -1   3   23.85    5.87
   7  -1  -3   23.29    2.53
   7   1  -3   23.47    3.66
   7   1  -2  130.16    6.53
  -7  -1   2  128.79    6.12
  -7   1   2  129.96    6.05
   7  -1  -2  145.61   19.79
   7   1  -2  151.59   14.43
  -7  -1   1    7.22    1.35
  -7   1   1    5.40    1.18
  -7   1   1    7.09    1.89
   7  -1  -1    8.14    2.13
   7   1  -1    7.80    1.56
  -7  -1   0    7.90    1.90
  -7   1   0    9.21    2.73
   7  -1   0   17.65    2.27
   7   1   0   12.61    3.29
   7   1   0   10.61    1.59
   7  -1   0   14.49    2.95
  -7  -1  -1  137.24    5.62
  -7   1  -1  131.98    5.96
   7  -1   1  185.64    7.47
   7   1   1  186.44    7.52
   7  -1   1  154.92   12.39
   7   1   1  172.92    5.45
  -7   1  -2  170.66    6.50
  -7  -1  -2  162.79    6.47
   7   1   2  191.96    7.85
   7  -1   2  184.29    9.04
   7  -1   2  174.74    5.94
   7   1   2  169.56    5.81
  -7  -1  -3   30.27    5.81
  -7   1  -3   32.35    7.69
   7  -1   3   39.65    5.50
   7   1   3   45.08    7.42
  -7   1  -4    5.82    1.48
  -7  -1  -4    5.50    1.55
   7  -1   4    4.78    1.56
   7   1   4    5.42    1.74
  -7  -1  -5    2.86    1.43
  -7   1  -5    4.89    1.80
   7   1   5    3.69    1.85
   7  -1   5    1.01    1.61
  -7   1  -6    2.61    1.62
  -7  -1  -6    3.25    1.58
   7  -1   6    4.39    1.91
   7   1   6    5.03    2.63
  -7  -1  -7   -0.21    1.61
  -7   1  -7    1.57    1.09
   7  -1   7    0.91    1.81
   7   1   7    2.01    1.90
   7  -2  -8    2.27    0.88
   7   2  -8    1.10    1.56
  -7   2   7    1.38    1.03
   7  -2  -7    3.51    1.92
   7   2  -7    4.49    2.28
  -7  -2   6   18.45    5.30
  -7   2   6   20.83    5.69
   7  -2  -6   25.30    5.87
   7   2  -6   22.93    3.54
   7   2  -5  125.23   14.36
  -7   2   5  154.00    5.88
  -7  -2   5  152.29    5.05
   7  -2  -5  160.35    6.93
   7   2  -5  168.00   16.37
   7   2  -4   23.00    5.21
  -7   2   4   31.38    6.30
  -7  -2   4   27.41    6.24
   7  -2  -4   26.99    3.54
   7   2  -4   33.90    6.60
   7   2  -3    1.29    0.60
  -7  -2   3    3.43    0.69
  -7   2   3    4.62    1.77
   7  -2  -3    5.01    1.80
   7   2  -3    2.51    1.13
  -7   2   2    0.53    0.45
   7   2  -2    1.19    0.99
  -7  -2   2    2.44    1.32
  -7   2   2    1.15    0.90
   7  -2  -2    1.65    1.40
   7   2  -2    1.87    0.80
  -7   2   1    2.49    0.53
   7   2  -1    1.66    0.95
  -7   2   1    2.84    0.76
   7   2  -1    5.97    2.55
   7  -2  -1    3.07    0.98
   7   2  -1    2.38    1.16
  -7  -2   0  273.49    7.32
  -7   2   0  277.74    7.41
   7  -2   0  352.52   10.88
   7   2   0  329.33   10.38
   7  -2   0  317.00    8.31
   7   2   0  330.16    8.32
  -7  -2  -1  269.13   10.03
  -7   2  -1  294.74    7.54
   7  -2   1  331.76   13.80
   7   2   1  332.69    9.02
   7  -2   1  290.90    7.50
   7   2   1  312.30    7.95
  -7   2  -2   23.25    4.73
   7   2   2   22.92    3.51
   7  -2   2   21.29    4.00
   7  -2   2   13.68    2.85
   7   2   2   15.57    2.53
  -7  -2  -3   17.97    3.42
  -7   2  -3   16.48    3.72
   7  -2   3   20.45    4.03
   7   2   3   20.69    4.10
  -7  -2  -4    0.88    0.88
  -7   2  -4    1.93    1.21
   7   2   4    0.10    1.41
   7  -2   4    2.83    0.91
  -7  -2  -5    1.51    0.69
  -7   2  -5    0.63    0.97
   7   2   5    0.63    1.53
   7  -2   5    0.82    1.64
  -7  -2  -6    2.73    1.40
  -7   2  -6    3.64    1.61
   7   2   6    2.19    1.69
   7  -2   6    3.90    1.79
  -7  -2  -7    4.85    1.39
  -7   2  -7    3.38    1.85
   7  -2   7    1.55    1.28
   7   2   7    3.25    2.49
  -7   3   7   10.42    2.36
   7  -3  -7    9.14    2.69
   7   3  -7   12.36    3.97
   7   3  -6    1.85    0.82
  -7  -3   6    6.78    1.51
  -7   3   6    5.00    1.76
   7  -3  -6    2.16    1.62
   7   3  -6    9.08    2.40
   7   3  -5   12.47    1.73
  -7  -3   5   13.75    3.26
  -7   3   5   15.12    3.56
   7  -3  -5   21.58    3.24
   7   3  -5   18.90    2.99
   7   3  -4   16.18    1.87
  -7   3   4   17.63    5.17
  -7  -3   4   10.97    4.03
   7  -3  -4   18.32    2.58
   7   3  -4   22.25    5.20
   7   3  -3    2.55    0.65
  -7  -3   3    0.94    0.47
  -7   3   3    0.90    0.99
   7  -3  -3    2.26    1.38
   7   3  -3    3.45    1.97
   7   3  -2   16.49    2.06
  -7  -3   2   14.50    3.36
  -7   3   2   15.83    4.25
   7  -3  -2   16.24    2.53
   7   3  -2   19.98    3.75
  -7   3   1   49.72    6.59
   7   3  -1   56.01   12.06
  -7   3   1   56.29   11.74
   7   3  -1   65.13    4.42
   7  -3  -1   63.41    7.57
   7   3  -1   63.85    9.73
  -7  -3   0    7.29    2.60
  -7   3   0    4.41    1.35
   7   3   0    5.88    2.39
   7   3   0   10.28    2.32
  -7  -3  -1    6.89    1.65
  -7   3  -1    9.24    1.90
   7   3   1   12.48    2.29
   7   3   1    8.20    1.58
  -7   3  -2  111.23    7.61
   7   3   2  130.14    6.19
   7  -3   2  125.65   10.05
   7  -3   2  100.38   12.63
   7   3   2  114.00   11.40
  -7  -3  -3   41.55    6.57
  -7   3  -3   48.33    7.10
   7   3   3   55.09    4.09
   7  -3   3   57.26   10.50
   7  -3   3   45.12    3.65
  -7  -3  -4    2.90    0.86
  -7   3  -4    3.94    0.88
   7   3   4    3.59    1.51
   7  -3   4    1.84    0.78
  -7  -3  -5    1.17    0.91
  -7   3  -5    1.74    1.47
   7   3   5    1.76    1.63
   7  -3   5    0.36    1.19
  -7  -3  -6    1.64    1.07
  -7   3  -6    5.20    1.86
   7  -3   6    3.39    2.47
  -7  -3  -7    2.82    1.66
  -7   3  -7    5.93    1.62
   7   3   7    4.74    2.37
   7  -3   7    2.44    1.88
  -7   4   7    8.63    2.21
   7  -4  -7   10.89    2.37
   7   4  -7    7.43    1.67
   7   4  -6   14.02    3.66
  -7   4   6   19.85    5.74
   7  -4  -6   21.29    3.56
   7   4  -6   22.23    4.35
   7   4  -5   14.54    3.65
  -7   4   5   17.36    4.78
  -7  -4   5   13.65    3.91
   7  -4  -5   20.87    3.53
   7   4  -5   18.76    3.38
   7   4  -4  163.91    6.11
  -7   4   4  175.45    8.90
  -7  -4   4  164.38    5.82
   7  -4  -4  174.36   22.54
   7   4  -4  172.92   22.09
   7   4  -3    4.83    1.57
  -7  -4   3    5.53    1.26
  -7   4   3    5.07    1.23
   7  -4  -3    6.93    2.06
   7   4  -3    5.93    1.35
   7   4  -2    0.47    0.88
  -7  -4   2   -0.34    1.03
  -7   4   2    0.56    1.16
   7  -4  -2    1.90    1.14
   7   4  -2    2.72    1.86
   7   4  -1  240.75    7.38
  -7   4   1  238.76    8.18
   7   4  -1  282.89   22.77
   7  -4  -1  284.43   20.69
   7   4  -1  265.24    7.36
  -7  -4   0  470.71   10.38
  -7   4   0  483.63   10.80
   7   4   0  581.58   12.97
   7  -4   0  532.74   11.55
   7   4   0  551.21   16.11
  -7  -4  -1   27.12    2.64
  -7   4  -1   27.61    4.93
   7   4   1   34.77    5.74
   7  -4   1   35.11    4.64
   7  -4   1   29.43    3.43
   7   4   1   30.19    5.03
  -7  -4  -2   17.78    3.44
  -7   4  -2   21.27    3.18
   7   4   2   23.60    3.47
   7  -4   2   21.39    3.71
   7  -4   2   18.34    2.54
  -7  -4  -3    2.39    1.03
  -7   4  -3    3.02    0.97
   7   4   3    4.28    1.86
   7  -4   3    5.66    1.60
   7  -4   3    3.84    0.98
  -7  -4  -4    1.63    1.07
  -7   4  -4    2.36    0.80
   7   4   4    3.61    1.65
   7  -4   4    2.69    1.23
  -7  -4  -5   14.02    2.50
  -7   4  -5   16.59    4.40
   7   4   5   17.83    3.04
   7  -4   5   16.85    3.69
  -7   4  -6    1.50    1.50
   7   4   6    0.90    1.70
   7  -4   6    3.42    1.74
  -7  -4  -7    4.29    1.76
  -7   4  -7    4.75    1.81
   7   4   7    4.01    1.69
   7  -4   7    6.21    2.72
   7   5  -7    9.08    1.80
  -7   5   7   16.69    4.02
   7   5  -6   10.07    3.40
  -7   5   6   17.12    4.36
   7  -5  -6   13.56    3.88
   7   5  -6   15.35    3.12
   7   5  -5  188.54    9.31
  -7   5   5  218.57    7.45
   7  -5  -5  189.83   26.34
   7   5  -5  219.84    8.03
   7   5  -4    7.57    1.57
  -7  -5   4    7.19    1.98
  -7   5   4    9.00    2.37
   7  -5  -4   10.66    3.13
   7   5  -4   13.40    3.69
   7   5  -3   -0.57    1.12
  -7  -5   3   -0.41    0.77
  -7   5   3   -0.45    1.47
   7  -5  -3    1.34    1.44
   7   5  -3    1.64    0.87
   7   5  -2   41.42    6.45
  -7  -5   2   36.39    8.58
  -7   5   2   50.13   11.07
   7  -5  -2   49.30   12.09
   7   5  -2   45.22    5.12
   7   5  -1   13.11    2.38
  -7   5   1   12.06    2.42
   7   5  -1   11.27    2.00
   7  -5  -1   13.26    2.09
   7   5  -1   12.38    2.16
  -7   5   0    4.80    0.98
   7   5   0    3.99    1.88
  -7   5   0    7.03    1.88
   7   5   0    6.37    1.70
   7   5   0    8.99    1.88
  -7  -5  -1    8.48    1.71
  -7   5  -1    7.60    1.71
   7   5   1    6.38    2.08
   7  -5   1    9.51    2.84
   7  -5   1    5.68    1.67
  -7  -5  -2    2.82    1.10
  -7   5  -2    3.61    0.77
   7   5   2    2.27    0.81
   7  -5   2    2.94    1.43
   7  -5   2    3.05    0.58
  -7  -5  -3  105.45   16.55
  -7   5  -3  109.76   11.23
   7   5   3  112.10    5.62
   7  -5   3  123.87   19.90
   7  -5   3   88.75    7.36
  -7  -5  -4   60.61   13.56
  -7   5  -4   64.57   10.93
   7   5   4   69.82    4.52
   7  -5   4   69.02    9.47
  -7  -5  -5   -0.11    0.59
   7   5   5    1.14    1.66
   7  -5   5    0.44    1.06
  -7  -5  -6   17.42    3.04
  -7   5  -6   20.90    5.18
   7   5   6   18.90    3.84
   7  -5   6   18.82    3.67
  -7  -5  -7   12.94    2.18
  -7   5  -7   17.91    3.92
   7   5   7   11.78    2.65
   7  -5   7   12.75    3.93
   7   6  -7   22.08    4.23
  -7   6   7   28.38    7.42
  -7  -6   7   25.56    7.66
   7   6  -6    0.51    0.89
  -7   6   6   -0.94    1.47
  -7  -6   6    2.11    1.33
   7  -6  -6    2.17    0.96
   7   6  -5    2.93    1.78
  -7   6   5    5.87    2.11
   7  -6  -5    7.37    2.27
   7   6  -4   58.36    3.48
  -7  -6   4   56.41    2.90
  -7   6   4   62.86   14.89
   7  -6  -4   67.37   12.84
   7   6  -4   71.43    8.86
   7   6  -3  120.42    5.27
  -7  -6   3  113.28    4.60
  -7   6   3  123.25    8.84
   7  -6  -3  137.08   18.78
   7   6  -3  140.21    6.48
   7   6  -2   53.83    7.26
  -7  -6   2   42.40    2.83
   7   6  -2   84.80    7.99
   7   6  -1   91.41    8.05
  -7   6   1   82.70    5.22
   7   6  -1   87.55    5.12
   7  -6  -1   93.76   13.89
   7   6  -1   98.59   10.68
   7   6   0   69.24   13.10
  -7   6   0   68.20    6.72
   7   6   0   61.15    5.90
  -7  -6   0   71.08    3.53
   7  -6   0   67.70    3.70
  -7  -6  -1    9.74    2.49
  -7   6  -1   12.54    1.64
   7   6   1    8.96    1.57
   7  -6   1   10.37    2.37
  -7  -6  -1    8.31    2.35
   7  -6   1    9.96    1.58
  -7  -6  -2   14.94    3.21
  -7   6  -2   13.01    2.25
   7   6   2   12.48    1.86
   7  -6   2   18.22    2.70
   7  -6   2   12.60    3.32
  -7  -6  -3    3.35    1.73
  -7   6  -3    7.89    1.38
   7   6   3    4.84    1.59
   7  -6   3    8.23    2.06
   7  -6   3    4.36    1.06
  -7  -6  -4   17.83    3.13
  -7   6  -4   26.98    4.03
   7   6   4   22.65    4.35
   7  -6   4   27.09    5.91
  -7  -6  -5    3.81    1.34
   7   6   5    0.53    1.53
   7  -6   5    6.37    1.77
  -7  -6  -6   37.84    8.49
  -7   6  -6   31.29    5.52
   7   6   6   29.80    6.15
   7  -6   6   31.36    7.95
  -7  -6  -7    2.50    1.79
  -7   6  -7    1.89    1.21
   7   6   7    2.78    2.23
   7  -6   7    1.85    1.89
   7   7  -7    6.60    2.00
  -7   7   7   10.89    2.68
  -7  -7   7    9.28    1.95
   7  -7  -7    9.42    2.37
   7   7  -6    0.42    1.20
  -7   7   6    1.33    0.86
  -7  -7   6    3.19    1.08
   7  -7  -6    0.80    0.83
   7   7  -5   17.08    2.50
  -7   7   5   17.31    4.37
  -7  -7   5   17.36    4.59
   7  -7  -5   17.57    3.08
   7   7  -4   29.37    2.89
  -7   7   4   32.35    8.71
  -7  -7   4   31.27    6.10
   7  -7  -4   36.84    3.75
   7   7  -3   -0.35    1.15
  -7  -7   3   -0.25    0.89
  -7   7   3    1.79    1.61
  -7  -7   3    1.69    1.22
   7  -7  -3    2.45    1.65
   7   7  -2  567.04   10.12
  -7  -7   2  486.45   12.70
  -7   7   2  575.14   12.20
  -7  -7   2  582.60   17.48
   7  -7  -2  575.56   11.59
   7   7  -1  182.42    7.23
  -7   7   1  185.68    8.09
   7   7  -1  184.56    6.67
  -7  -7   1  200.27    7.51
   7  -7  -1  184.02    7.38
   7   7   0   38.30    3.18
  -7   7   0   34.47    8.72
   7   7   0   33.49    5.75
  -7  -7   0   38.96    7.92
   7  -7   0   33.15    4.38
  -7  -7  -1   45.82    8.45
  -7   7  -1   50.35    3.41
   7   7   1   52.69    8.22
   7  -7   1   56.99    4.15
  -7  -7  -1   50.59    9.38
   7  -7   1   47.83    2.99
  -7  -7  -2    0.39    0.79
  -7   7  -2    0.86    0.52
   7   7   2    2.42    1.35
   7  -7   2    1.59    0.91
   7  -7   2    0.52    0.61
  -7  -7  -3    7.95    1.63
  -7   7  -3    9.17    1.76
   7   7   3   11.10    2.14
   7  -7   3    8.83    3.94
   7  -7   3    7.28    1.22
  -7  -7  -4   70.93   11.43
  -7   7  -4   85.41    9.78
   7   7   4  127.22    6.48
   7  -7   4   87.86   15.01
  -7  -7  -5   15.95    2.86
  -7   7  -5   17.97    3.87
   7   7   5   20.28    4.99
   7  -7   5   22.50    4.30
  -7  -7  -6    9.48    3.17
  -7   7  -6    6.22    1.43
   7   7   6   10.46    2.49
   7  -7   6    7.84    2.04
  -7  -7  -7    7.51    2.08
  -7   7  -7    9.93    2.73
   7   7   7   10.47    2.38
   7  -7   7    8.46    2.03
   7   8  -7    9.23    1.82
  -7   8   7   11.00    2.76
  -7  -8   7    9.92    2.60
   7  -8  -7    8.84    2.78
   7   8  -6    4.15    1.71
  -7   8   6    4.62    1.36
  -7  -8   6    5.15    2.11
   7  -8  -6    2.55    1.69
   7   8  -5   31.09    2.89
  -7   8   5   35.24    8.18
  -7  -8   5   26.74    9.16
   7  -8  -5   32.56    4.40
   7   8  -4    5.47    1.81
  -7   8   4   13.53    4.94
  -7  -8   4   16.05    3.22
   7  -8  -4   17.16    2.63
   7   8  -3    0.82    0.73
  -7  -8   3    3.30    0.92
  -7   8   3    1.25    1.19
  -7  -8   3    2.42    0.74
   7  -8  -3    3.45    1.10
   7   8  -2   39.81    5.71
  -7  -8   2   29.95    6.44
  -7   8   2   42.50    8.58
   7   8  -1   84.28   10.62
  -7   8   1   83.26   15.92
   7   8  -1   82.37    9.66
  -7  -8   1   74.01   15.17
   7  -8  -1   77.79   13.20
   7   8   0    0.98    1.34
  -7   8   0   -0.01    1.79
   7   8   0    0.81    0.90
  -7  -8   0    0.83    0.85
   7  -8   0   -0.16    0.95
  -7  -8  -1   31.05    4.62
  -7   8  -1   32.37    5.98
   7   8   1   37.98    4.57
  -7  -8  -1   29.97    7.36
   7  -8   1   33.37    2.67
  -7  -8  -2   23.19    5.94
  -7   8  -2   21.88    3.85
   7   8   2   24.76    2.97
   7  -8   2   22.40    5.07
   7  -8   2   21.83    4.55
  -7  -8  -3   15.84    3.71
  -7   8  -3   17.09    8.33
   7   8   3   21.16    2.88
   7  -8   3   21.72    4.12
   7  -8   3   18.64    1.93
  -7  -8  -4   93.88   18.40
  -7   8  -4  120.87    5.48
   7   8   4  107.02    6.84
   7  -8   4  118.16   16.87
  -7  -8  -5    0.87    0.76
  -7   8  -5   -0.16    1.49
   7   8   5    1.20    1.26
   7  -8   5    2.02    1.04
  -7  -8  -6    1.41    1.00
   7   8   6   -0.95    1.71
   7  -8   6    1.25    0.84
  -7  -8  -7    1.72    1.23
  -7   8  -7    1.16    1.02
   7   8   7   -0.59    1.69
   7   9  -7    0.23    1.39
  -7   9   7    1.90    0.95
  -7  -9   7    4.36    2.06
   7  -9  -7    0.94    1.19
   7   9  -6    0.93    1.86
  -7   9   6    1.27    1.16
  -7  -9   6    1.33    0.79
   7  -9  -6    0.12    1.64
   7   9  -5    0.08    1.17
  -7   9   5   -0.45    1.57
  -7  -9   5    0.44    0.76
   7  -9  -5    0.06    1.57
   7   9  -4  199.61   25.08
  -7   9   4  226.62    8.38
  -7  -9   4  221.28    7.77
   7  -9  -4  202.94    7.60
   7   9  -3  129.53    8.56
  -7   9   3  157.11    6.68
  -7  -9   3  146.65    8.11
   7  -9  -3  138.99   17.97
   7   9  -2  224.91    8.38
  -7  -9   2  184.30    6.30
  -7   9   2  243.94    9.96
  -7  -9   2  272.55    9.54
   7  -9  -2  226.24   17.53
   7   9  -1    5.06    1.26
  -7   9   1    3.51    1.56
   7   9  -1    2.72    0.69
  -7  -9   1    4.91    1.34
   7  -9  -1    3.40    0.65
   7   9   0    5.86    1.83
  -7   9   0    5.85    1.58
   7   9   0    5.76    1.54
  -7  -9   0    6.00    1.44
   7  -9   0    3.79    1.21
   7   9   1    2.40    1.23
  -7   9  -1    0.83    0.56
   7   9   1    0.28    0.64
  -7  -9  -1    0.71    0.88
   7  -9   1    0.54    0.43
  -7  -9  -2   38.63    7.90
  -7   9  -2   35.38    5.71
   7   9   2   42.45    3.36
   7  -9   2   47.13    3.98
   7  -9   2   38.10    7.54
  -7  -9  -3   57.27    9.97
  -7   9  -3   68.91    9.30
   7   9   3   63.34   13.15
   7  -9   3   68.66   14.03
   7  -9   3   57.73    6.01
  -7  -9  -4   13.64    2.75
  -7   9  -4   15.15    3.18
   7   9   4   18.88    2.53
   7  -9   4   15.96    3.99
   7  -9   4    9.07    2.51
  -7  -9  -5   11.50    3.62
  -7   9  -5   13.93    3.69
   7   9   5   12.49    3.65
   7  -9   5   12.91    4.85
  -7  -9  -6    2.24    1.29
  -7   9  -6    5.64    1.97
   7   9   6    3.64    1.84
   7  -9   6    3.85    1.72
   7  10  -7   98.63    5.43
  -7  10   7   98.40   17.73
  -7 -10   7  116.19   12.59
   7 -10  -7  105.30    6.48
   7  10  -6   11.00    2.29
  -7  10   6    9.74    3.57
  -7 -10   6   11.76    2.46
   7 -10  -6    9.75    1.77
   7  10  -5    5.78    1.75
  -7  10   5    5.61    1.43
  -7 -10   5    9.48    2.77
   7 -10  -5    5.72    2.10
   7  10  -4   -0.74    1.31
  -7  10   4    3.71    1.95
  -7 -10   4    0.49    1.04
   7 -10  -4    0.98    1.57
   7  10  -3   17.13    9.37
  -7  10   3   24.46    5.03
  -7 -10   3   23.35    5.31
   7 -10  -3   21.88    7.82
   7  10  -2  114.73    5.16
  -7 -10   2   83.06    3.23
  -7  10   2  112.89    8.99
   7 -10  -2  122.84   12.13
   7  10  -1   20.98    2.60
  -7  10   1   23.50    4.68
   7  10  -1   19.43    3.26
  -7 -10   1   23.73    5.00
   7 -10  -1   20.00    3.22
   7  10   0    7.74    2.41
  -7  10   0    9.40    2.01
   7  10   0    7.66    1.63
  -7 -10   0    8.99    3.09
   7 -10   0    7.94    1.95
   7  10   1    3.91    0.99
  -7  10  -1    1.59    1.76
   7  10   1    4.11    1.13
  -7 -10  -1    3.01    0.91
   7 -10   1    4.77    1.31
  -7 -10  -2    4.68    1.07
   7  10   2    4.77    1.72
   7 -10   2    8.50    2.55
   7 -10   2    5.97    1.50
  -7 -10  -3   26.81    4.75
  -7  10  -3   26.76    6.43
   7  10   3   29.53    3.24
   7 -10   3   34.63    6.86
   7 -10   3   23.20    3.67
  -7 -10  -4   -0.05    1.70
[truncated: 12,124,718 more chars]
