# Supplementary material for: Four- and five-component molecular solids: crystal engineering strategies based on structural inequivalence
Source: IUCrJ. 2016 Jan 5;3(Pt 2):96–101. doi: 10.1107/S2052252515023945 (PMC4775157; doi:10.1107/S2052252515023945)
Supplement: Supplementary file 3 [file m-03-00096-sup3.zip]

Archive with 4 entries (3 files):
- GC-MS/
- GC-MS/GC-MS a.tif
- GC-MS/GC-MS b.tif
- GC-MS/Thumbs.db
