# Supplementary material for: Four- and five-component molecular solids: crystal engineering strategies based on structural inequivalence
Source: IUCrJ. 2016 Jan 5;3(Pt 2):96–101. doi: 10.1107/S2052252515023945 (PMC4775157; doi:10.1107/S2052252515023945)
Supplement: Supplementary file 4 [file m-03-00096-sup4.zip]

Archive with 4 entries (3 files):
- Refinement Models/
- Refinement Models/1. Quintinary Cocrystal. Refinement as MRE.txt
- Refinement Models/2. Quintinary Cocrystal. Refinement as TMBQ.txt
- Refinement Models/3. Quaternary Cocrystal. Refinement as TMBQ quintinary.txt
