# Supplementary material for: Four- and five-component molecular solids: crystal engineering strategies based on structural inequivalence
Source: IUCrJ. 2016 Jan 5;3(Pt 2):96–101. doi: 10.1107/S2052252515023945 (PMC4775157; doi:10.1107/S2052252515023945)
Supplement: Supplementary file 4 [file m-03-00096-sup4.zip › Refinement Models/1. Quintinary Cocrystal. Refinement as MRE.txt]

TITL datam in P-1
CELL  0.71073   7.4709   8.7326  23.6381   92.857   91.317   93.293
ZERR    31.00   0.0003   0.0003   0.0009    0.001    0.001    0.001
LATT   1
SFAC  C    H    N    O
UNIT  31 31 31 31
MERG   2
SUMP 1.0 0.001 1.0 2 1.0 3
FMAP   2
PLAN   20
ACTA
BOND   $H
CONF
LIST   3
WGHT     0.06790     0.68130
L.S.  10
FVAR     0.14441
C1    1    0.413692   -0.203409    0.155669    11.00000    0.02559    0.01976 =
         0.01880    0.00040   -0.00179    0.00611
C2    1    0.440895   -0.091116    0.116253    11.00000    0.02030    0.01874 =
         0.01637   -0.00169   -0.00140    0.00206
C3    1    0.296099   -0.003008    0.102864    11.00000    0.02409    0.01817 =
         0.01584    0.00052   -0.00162    0.00350
C4    1    0.129927   -0.028242    0.127125    11.00000    0.02200    0.02553 =
         0.02510    0.00381    0.00121    0.00780
AFIX  43
H4    2    0.035110    0.031070    0.117809    11.00000   -1.20000
AFIX   0
C5    1    0.106942   -0.142705    0.165346    11.00000    0.02532    0.02756 =
         0.02701    0.00385    0.00524    0.00243
AFIX  43
H5    2   -0.004502   -0.160612    0.181283    11.00000   -1.20000
AFIX   0
C6    1    0.247164   -0.230627    0.180130    11.00000    0.03300    0.02269 =
         0.02327    0.00694    0.00444    0.00317
AFIX  43
H6    2    0.230864   -0.306770    0.205978    11.00000   -1.20000
AFIX   0
C7    1    0.618136   -0.066804    0.088387    11.00000    0.02086    0.02676 =
         0.02183    0.00242   -0.00262    0.00092
AFIX 137
H7A   2    0.711220   -0.103898    0.111827    11.00000   -1.50000
H7B   2    0.642220    0.040777    0.083381    11.00000   -1.50000
H7C   2    0.614299   -0.121743    0.052136    11.00000   -1.50000
AFIX   0
C8    1    0.419331   -0.611468    0.251955    11.00000    0.02889    0.02273 =
         0.02893   -0.00098   -0.00625    0.00608
C9    1    0.411256   -0.709650    0.297080    11.00000    0.02584    0.02029 =
         0.03203    0.00059   -0.00159    0.00267
C10   1    0.531657   -0.511665    0.357610    11.00000    0.02773    0.02559 =
         0.02371    0.00038   -0.00287    0.00472
C11   1    0.538651   -0.413835    0.312616    11.00000    0.03294    0.02063 =
         0.02690    0.00017   -0.00308    0.00423
C12   1    0.357420   -0.664407    0.193021    11.00000    0.04681    0.04003 =
         0.03015   -0.00633   -0.01398    0.00692
AFIX 137
H12A  2    0.229435   -0.682846    0.191939    11.00000   -1.50000
H12B  2    0.412774   -0.757576    0.182159    11.00000   -1.50000
H12C  2    0.390427   -0.586681    0.167247    11.00000   -1.50000
AFIX   0
C13   1    0.341820   -0.873712    0.289055    11.00000    0.03673    0.02214 =
         0.05603   -0.00003    0.00146   -0.00052
AFIX 137
H13A  2    0.337992   -0.919514    0.325126    11.00000   -1.50000
H13B  2    0.419646   -0.928677    0.264633    11.00000   -1.50000
H13C  2    0.223292   -0.878162    0.272261    11.00000   -1.50000
AFIX   0
C14   1    0.597192   -0.458363    0.416257    11.00000    0.04514    0.04348 =
         0.02353   -0.00403   -0.00546    0.00418
AFIX 137
H14A  2    0.575787   -0.539549    0.441627    11.00000   -1.50000
H14B  2    0.534261   -0.370599    0.428810    11.00000   -1.50000
H14C  2    0.723410   -0.430876    0.415816    11.00000   -1.50000
AFIX   0
C15   1    0.607445   -0.249154    0.319490    11.00000    0.05341    0.02140 =
         0.04377   -0.00199   -0.00167   -0.00090
AFIX 137
H15A  2    0.586486   -0.199178    0.284886    11.00000   -1.50000
H15B  2    0.733787   -0.244283    0.328302    11.00000   -1.50000
H15C  2    0.546121   -0.198526    0.349683    11.00000   -1.50000
AFIX   0
C16   1   -0.091304    0.221308    0.020341    11.00000    0.02857    0.02008 =
         0.02758    0.00087   -0.00220    0.00724
AFIX  43
H16   2   -0.071133    0.125322    0.003671    11.00000   -1.20000
AFIX   0
C17   1   -0.258994    0.277398    0.012994    11.00000    0.02570    0.02022 =
         0.02903    0.00025   -0.00663    0.00249
AFIX  43
H17   2   -0.348119    0.219504   -0.007933    11.00000   -1.20000
AFIX   0
C18   1   -0.293793    0.420573    0.036999    11.00000    0.02246    0.02326 =
         0.01746    0.00403   -0.00191    0.00735
C19   1   -0.152701    0.501618    0.066787    11.00000    0.02806    0.02001 =
         0.02135   -0.00033   -0.00436    0.00603
AFIX  43
H19   2   -0.168492    0.598991    0.082997    11.00000   -1.20000
AFIX   0
C20   1    0.011855    0.436450    0.072210    11.00000    0.02326    0.02498 =
         0.02137    0.00317   -0.00466    0.00081
AFIX  43
H20   2    0.104335    0.492585    0.092247    11.00000   -1.20000
AFIX   0
C21   1   -0.477901    0.482267    0.030646    11.00000    0.02484    0.02766 =
         0.02247    0.00250   -0.00339    0.00981
C22   1   -0.075285    0.407724    0.266902    11.00000    0.03035    0.04645 =
         0.02936   -0.01050    0.01117   -0.00348
C23   1   -0.140473    0.376874    0.209846    11.00000    0.04923    0.07520 =
         0.03039   -0.01441    0.00934   -0.00014
AFIX  43
H23   2   -0.137708    0.455596    0.184737    11.00000   -1.20000
AFIX   0
C24   1   -0.205583    0.235696    0.192105    11.00000    0.04551    0.07968 =
         0.04253   -0.03035    0.00886   -0.00070
AFIX  43
H24   2   -0.245907    0.217153    0.154742    11.00000   -1.20000
AFIX   0
C25   1   -0.213166    0.116245    0.229475    11.00000    0.03499    0.05129 =
         0.07007   -0.04054    0.00867   -0.00542
AFIX  43
H25   2   -0.257401    0.018863    0.216387    11.00000   -1.20000
AFIX   0
C26   1   -0.156587    0.139925    0.285108    11.00000    0.03557    0.03496 =
         0.06723   -0.01315    0.01639   -0.00476
AFIX  43
H26   2   -0.165448    0.059673    0.309508    11.00000   -1.20000
AFIX   0
C27   1   -0.083851    0.288560    0.305497    11.00000    0.02608    0.03226 =
         0.04260   -0.01098    0.01222   -0.00394
C28   1   -0.020530    0.322841    0.360658    11.00000    0.03310    0.03280 =
         0.04015    0.00404    0.01179   -0.00011
AFIX  43
H28   2   -0.023301    0.246829    0.386868    11.00000   -1.20000
AFIX   0
C29   1    0.046907    0.470537    0.376690    11.00000    0.02984    0.04063 =
         0.02938   -0.00698    0.00665   -0.00344
C30   1    0.108821    0.516004    0.432778    11.00000    0.04036    0.06605 =
         0.03171   -0.00866    0.00009    0.00258
AFIX  43
H30   2    0.109698    0.443846    0.460405    11.00000   -1.20000
AFIX   0
C31   1    0.166292    0.663109    0.446176    11.00000    0.04665    0.08186 =
         0.04302   -0.02896    0.00035   -0.01086
AFIX  43
H31   2    0.202549    0.691924    0.483273    11.00000   -1.20000
AFIX   0
C32   1    0.171984    0.773302    0.404696    11.00000    0.06335    0.05580 =
         0.06984   -0.03467    0.01510   -0.03035
AFIX  43
H32   2    0.214161    0.873565    0.414569    11.00000   -1.20000
AFIX   0
C33   1    0.116843    0.735217    0.350599    11.00000    0.06087    0.03907 =
         0.05442   -0.01103    0.01908   -0.02095
AFIX  43
H33   2    0.122442    0.809217    0.323631    11.00000   -1.20000
AFIX   0
C34   1    0.050400    0.582834    0.334705    11.00000    0.03670    0.03391 =
         0.03319   -0.00635    0.01147   -0.00881
C35   1    0.334591    0.042640    0.519061    11.00000    0.06354    0.03063 =
         0.04712    0.00837   -0.02708   -0.01746
C36   1    0.407217    0.108413    0.471682    11.00000    0.07230    0.03398 =
         0.04816    0.01755   -0.03276   -0.02137
C37   1    0.572021    0.066451    0.452895    11.00000    0.07345    0.03348 =
         0.04813    0.01535   -0.03212   -0.02252
C38   1    0.174924    0.075222    0.533974    10.50000    0.02951    0.02878 =
         0.03278    0.00283    0.00628    0.00558
AFIX 137
H38A  2    0.138989    0.162704    0.514454    10.50000   -1.50000
H38B  2    0.174922    0.098186    0.574116    10.50000   -1.50000
H38C  2    0.092476   -0.011066    0.524410    10.50000   -1.50000
AFIX   0
N1    3    0.484209   -0.466571    0.260325    11.00000    0.03898    0.02070 =
         0.02393    0.00336   -0.00447    0.00557
N2    3    0.469015   -0.657517    0.349124    11.00000    0.03223    0.02451 =
         0.02698    0.00656    0.00136    0.00407
N3    3    0.043903    0.296840    0.050019    11.00000    0.02232    0.02424 =
         0.02383    0.00703   -0.00139    0.00665
N4    3   -0.009678    0.551150    0.281219    11.00000    0.04662    0.04061 =
         0.03067   -0.00173    0.01234   -0.00788
O1    4    0.557542   -0.285810    0.168961    11.00000    0.03189    0.03310 =
         0.02981    0.01484    0.00286    0.01314
AFIX 147
H1    2    0.532222   -0.340712    0.195116    11.00000   -1.50000
AFIX   0
O2    4    0.326912    0.107313    0.064778    11.00000    0.02397    0.02582 =
         0.02686    0.01039    0.00341    0.00826
AFIX 147
H2    2    0.241207    0.161787    0.063675    11.00000   -1.50000
AFIX   0
O3    4    0.630111    0.133913    0.412908    10.47472    0.03560    0.03633 =
         0.02676    0.01763    0.00623    0.00882
AFIX 147
H3    2    0.548524    0.175989    0.397252    10.47472   -1.50000
AFIX   0
O4    4    0.331010    0.199939    0.440544    10.52565    0.04664    0.04177 =
         0.04035    0.02094    0.00799    0.00889
AFIX 147
H4A   2    0.401600    0.231330    0.417098    10.52565   -1.50000
AFIX   0
H21A  2   -0.487308    0.576076    0.054559    11.00000    0.03264
H21B  2   -0.569813    0.398986    0.042906    11.00000    0.03573
HKLF    4
END
