# Supplementary material for: Four- and five-component molecular solids: crystal engineering strategies based on structural inequivalence
Source: IUCrJ. 2016 Jan 5;3(Pt 2):96–101. doi: 10.1107/S2052252515023945 (PMC4775157; doi:10.1107/S2052252515023945)
Supplement: Supplementary file 4 [file m-03-00096-sup4.zip › Refinement Models/2. Quintinary Cocrystal. Refinement as TMBQ.txt]

TITL datam in P-1
CELL  0.71073   7.4709   8.7326  23.6381   92.857   91.317   93.293
ZERR    31.00   0.0003   0.0003   0.0009    0.001    0.001    0.001
LATT   1
SFAC  C    H    N    O
UNIT  77 79 8 5
MERG   2
FMAP   2
PLAN   20
ACTA
BOND   $H
CONF
LIST   3
WGHT     0.07490     1.05590
L.S.  10
FVAR     0.14513
C1    1    0.413581   -0.203341    0.155663    11.00000    0.02621    0.01996 =
         0.01957    0.00034   -0.00241    0.00613
C2    1    0.440820   -0.091296    0.116181    11.00000    0.02060    0.01914 =
         0.01639   -0.00182   -0.00138    0.00198
C3    1    0.295897   -0.003024    0.102923    11.00000    0.02510    0.01877 =
         0.01606    0.00044   -0.00183    0.00302
C4    1    0.130132   -0.028325    0.127173    11.00000    0.02246    0.02562 =
         0.02594    0.00338    0.00093    0.00788
AFIX  43
H4    2    0.035357    0.031066    0.117887    11.00000   -1.20000
AFIX   0
C5    1    0.106929   -0.142610    0.165282    11.00000    0.02496    0.02893 =
         0.02679    0.00331    0.00591    0.00229
AFIX  43
H5    2   -0.004605   -0.160604    0.181149    11.00000   -1.20000
AFIX   0
C6    1    0.247294   -0.230494    0.180117    11.00000    0.03385    0.02242 =
         0.02359    0.00713    0.00449    0.00354
AFIX  43
H6    2    0.231048   -0.306542    0.206005    11.00000   -1.20000
AFIX   0
C7    1    0.617964   -0.066924    0.088289    11.00000    0.02155    0.02661 =
         0.02233    0.00215   -0.00307    0.00102
AFIX 137
H7A   2    0.710801   -0.105733    0.111370    11.00000   -1.50000
H7B   2    0.643033    0.040838    0.083924    11.00000   -1.50000
H7C   2    0.613350   -0.120290    0.051736    11.00000   -1.50000
AFIX   0
C8    1    0.419409   -0.611571    0.251927    11.00000    0.02906    0.02253 =
         0.02902   -0.00130   -0.00623    0.00587
C9    1    0.411379   -0.709491    0.297093    11.00000    0.02574    0.02088 =
         0.03274    0.00064   -0.00174    0.00306
C10   1    0.531675   -0.511622    0.357615    11.00000    0.02823    0.02516 =
         0.02425    0.00005   -0.00270    0.00434
C11   1    0.538513   -0.413914    0.312511    11.00000    0.03240    0.02044 =
         0.02686   -0.00046   -0.00311    0.00333
C12   1    0.357435   -0.664461    0.192996    11.00000    0.04733    0.03961 =
         0.03123   -0.00635   -0.01347    0.00671
AFIX 137
H12A  2    0.229782   -0.685196    0.192123    11.00000   -1.50000
H12B  2    0.414924   -0.756306    0.181783    11.00000   -1.50000
H12C  2    0.387934   -0.585731    0.167363    11.00000   -1.50000
AFIX   0
C13   1    0.341556   -0.873749    0.289094    11.00000    0.03794    0.02224 =
         0.05657    0.00004    0.00187   -0.00077
AFIX 137
H13A  2    0.335950   -0.919043    0.325238    11.00000   -1.50000
H13B  2    0.420262   -0.929217    0.265143    11.00000   -1.50000
H13C  2    0.223748   -0.878164    0.271780    11.00000   -1.50000
AFIX   0
C14   1    0.596921   -0.458775    0.416291    11.00000    0.04507    0.04477 =
         0.02445   -0.00363   -0.00488    0.00434
AFIX 137
H14A  2    0.575170   -0.540086    0.441584    11.00000   -1.50000
H14B  2    0.534121   -0.370963    0.428871    11.00000   -1.50000
H14C  2    0.723197   -0.431481    0.415939    11.00000   -1.50000
AFIX   0
C15   1    0.607218   -0.249135    0.319515    11.00000    0.05446    0.02140 =
         0.04394   -0.00205   -0.00241   -0.00077
AFIX 137
H15A  2    0.583592   -0.198331    0.285267    11.00000   -1.50000
H15B  2    0.734096   -0.244233    0.327414    11.00000   -1.50000
H15C  2    0.547948   -0.199358    0.350348    11.00000   -1.50000
AFIX   0
C16   1   -0.091145    0.221456    0.020361    11.00000    0.02979    0.02016 =
         0.02803    0.00073   -0.00228    0.00727
AFIX  43
H16   2   -0.070976    0.125496    0.003667    11.00000   -1.20000
AFIX   0
C17   1   -0.258771    0.277540    0.013003    11.00000    0.02596    0.02155 =
         0.02895    0.00030   -0.00663    0.00236
AFIX  43
H17   2   -0.347841    0.219626   -0.007940    11.00000   -1.20000
AFIX   0
C18   1   -0.293705    0.420514    0.036966    11.00000    0.02251    0.02330 =
         0.01796    0.00462   -0.00186    0.00662
C19   1   -0.152578    0.501598    0.066704    11.00000    0.02895    0.02044 =
         0.02081   -0.00047   -0.00386    0.00577
AFIX  43
H19   2   -0.168202    0.599132    0.082795    11.00000   -1.20000
AFIX   0
C20   1    0.011560    0.436282    0.072241    11.00000    0.02409    0.02528 =
         0.02146    0.00324   -0.00493    0.00024
AFIX  43
H20   2    0.103866    0.492271    0.092414    11.00000   -1.20000
AFIX   0
C21   1   -0.477612    0.482327    0.030624    11.00000    0.02533    0.02917 =
         0.02311    0.00219   -0.00343    0.00991
C22   1   -0.075494    0.407727    0.266904    11.00000    0.03127    0.04579 =
         0.02984   -0.01034    0.01170   -0.00400
C23   1   -0.140475    0.376494    0.209821    11.00000    0.04873    0.07422 =
         0.03143   -0.01439    0.01017   -0.00052
AFIX  43
H23   2   -0.137554    0.455121    0.184671    11.00000   -1.20000
AFIX   0
C24   1   -0.205375    0.235784    0.192114    11.00000    0.04624    0.07963 =
         0.04297   -0.02954    0.00938   -0.00208
AFIX  43
H24   2   -0.245588    0.217285    0.154739    11.00000   -1.20000
AFIX   0
C25   1   -0.213137    0.116404    0.229419    11.00000    0.03513    0.05238 =
         0.07025   -0.04216    0.00850   -0.00519
AFIX  43
H25   2   -0.257213    0.019003    0.216299    11.00000   -1.20000
AFIX   0
C26   1   -0.156893    0.140164    0.285119    11.00000    0.03597    0.03545 =
         0.06834   -0.01272    0.01681   -0.00467
AFIX  43
H26   2   -0.166090    0.059977    0.309541    11.00000   -1.20000
AFIX   0
C27   1   -0.084077    0.288652    0.305497    11.00000    0.02624    0.03245 =
         0.04347   -0.01141    0.01208   -0.00365
C28   1   -0.020333    0.322844    0.360691    11.00000    0.03389    0.03291 =
         0.04026    0.00436    0.01180    0.00009
AFIX  43
H28   2   -0.022995    0.246793    0.386885    11.00000   -1.20000
AFIX   0
C29   1    0.047254    0.470406    0.376698    11.00000    0.03042    0.04028 =
         0.02974   -0.00721    0.00673   -0.00265
C30   1    0.108708    0.515770    0.432789    11.00000    0.04055    0.06543 =
         0.03336   -0.00824    0.00003    0.00306
AFIX  43
H30   2    0.109254    0.443628    0.460427    11.00000   -1.20000
AFIX   0
C31   1    0.166299    0.662944    0.446201    11.00000    0.04671    0.08313 =
         0.04411   -0.02975    0.00016   -0.01101
AFIX  43
H31   2    0.202567    0.691684    0.483304    11.00000   -1.20000
AFIX   0
C32   1    0.172109    0.773295    0.404755    11.00000    0.06424    0.05546 =
         0.06987   -0.03421    0.01528   -0.03110
AFIX  43
H32   2    0.214449    0.873501    0.414650    11.00000   -1.20000
AFIX   0
C33   1    0.116684    0.735252    0.350532    11.00000    0.06269    0.03836 =
         0.05439   -0.01022    0.01927   -0.02057
AFIX  43
H33   2    0.122223    0.809269    0.323570    11.00000   -1.20000
AFIX   0
C34   1    0.050095    0.582710    0.334659    11.00000    0.03675    0.03467 =
         0.03306   -0.00736    0.01208   -0.00924
C35   1    0.335567    0.042237    0.519001    11.00000    0.05456    0.03259 =
         0.04866    0.00697   -0.02212   -0.01353
C36   1    0.406974    0.108415    0.471797    11.00000    0.07397    0.03405 =
         0.04804    0.01685   -0.03306   -0.02155
C37   1    0.572465    0.066466    0.452991    11.00000    0.07352    0.03349 =
         0.04823    0.01418   -0.03143   -0.02220
C38   1    0.629478    0.133890    0.413110    10.71961    0.03569    0.03383 =
         0.02738    0.01190    0.00551    0.00604
AFIX 137
H38A  2    0.538614    0.195881    0.398596    10.71961   -1.50000
H38B  2    0.661966    0.060871    0.383972    10.71961   -1.50000
H38C  2    0.733124    0.198456    0.425097    10.71961   -1.50000
AFIX   0
C39   1    0.332191    0.199745    0.440660    10.78066    0.04472    0.03879 =
         0.04025    0.01449    0.00694    0.00681
AFIX 137
H39A  2    0.301155    0.288480    0.463130    10.78066   -1.50000
H39B  2    0.225511    0.149674    0.423314    10.78066   -1.50000
H39C  2    0.412808    0.230818    0.411762    10.78066   -1.50000
AFIX   0
N1    3    0.484209   -0.466433    0.260353    11.00000    0.03773    0.02171 =
         0.02501    0.00380   -0.00397    0.00564
N2    3    0.468933   -0.657538    0.349041    11.00000    0.03280    0.02456 =
         0.02721    0.00644    0.00085    0.00392
N3    3    0.043857    0.296761    0.050025    11.00000    0.02296    0.02428 =
         0.02366    0.00725   -0.00131    0.00671
N4    3   -0.009641    0.551109    0.281242    11.00000    0.04637    0.04080 =
         0.03162   -0.00211    0.01275   -0.00762
O1    4    0.557535   -0.285822    0.168935    11.00000    0.03218    0.03369 =
         0.02987    0.01481    0.00299    0.01315
AFIX 147
H1    2    0.532581   -0.340111    0.195295    11.00000   -1.50000
AFIX   0
O2    4    0.326993    0.107323    0.064724    11.00000    0.02430    0.02625 =
         0.02663    0.01053    0.00335    0.00847
AFIX 147
H2    2    0.239875    0.159986    0.062751    11.00000   -1.50000
AFIX   0
O3    4    0.174989    0.075216    0.534078    10.50000    0.06431    0.06321 =
         0.06882    0.00464    0.01110    0.01037
H21A  2   -0.574711    0.398628    0.041284    11.00000    0.03678
H21B  2   -0.485499    0.576740    0.054264    11.00000    0.03162
HKLF    4
END
