# Supplementary material for: Four- and five-component molecular solids: crystal engineering strategies based on structural inequivalence
Source: IUCrJ. 2016 Jan 5;3(Pt 2):96–101. doi: 10.1107/S2052252515023945 (PMC4775157; doi:10.1107/S2052252515023945)
Supplement: Supplementary file 4 [file m-03-00096-sup4.zip › Refinement Models/3. Quaternary Cocrystal. Refinement as TMBQ quintinary.txt]

TITL datam in P-1
CELL  0.71073   7.4611   8.7285  23.6219   92.850   91.347   93.317
ZERR     1.00   0.0003   0.0004   0.0010    0.001    0.001    0.001
LATT   1
SFAC  C    H    N    O
UNIT  75 75 8 6
MERG   2
FMAP   2
PLAN   20
ACTA
BOND   $H
CONF
LIST   3
WGHT     0.05580     1.22130
L.S.  25
FVAR     0.15356
C1    1    0.058903    1.091318    0.383875    11.00000    0.02042    0.01795 =
         0.01507   -0.00121   -0.00123    0.00245
C2    1    0.203522    1.003090    0.397099    11.00000    0.02279    0.01743 =
         0.01470    0.00047   -0.00067    0.00259
C3    1    0.369923    1.028181    0.372816    11.00000    0.02130    0.02406 =
         0.02456    0.00330    0.00095    0.00804
AFIX  43
H3    2    0.464763    0.968737    0.382133    11.00000   -1.20000
AFIX   0
C4    1    0.393081    1.142711    0.334568    11.00000    0.02339    0.02639 =
         0.02551    0.00280    0.00676    0.00246
AFIX  43
H4    2    0.504635    1.160608    0.318606    11.00000   -1.20000
AFIX   0
C5    1    0.252510    1.230729    0.319825    11.00000    0.03135    0.02082 =
         0.02171    0.00542    0.00350    0.00319
AFIX  43
H5    2    0.268837    1.306775    0.293904    11.00000   -1.20000
AFIX   0
C6    1    0.086080    1.204052    0.344294    11.00000    0.02518    0.01908 =
         0.01787    0.00113   -0.00159    0.00580
C7    1   -0.118728    1.067306    0.411750    11.00000    0.01787    0.02427 =
         0.02135    0.00155   -0.00162    0.00235
AFIX 137
H7A   2   -0.113827    1.120338    0.448395    11.00000   -1.50000
H7B   2   -0.144460    0.959497    0.415968    11.00000   -1.50000
H7C   2   -0.211415    1.106738    0.388702    11.00000   -1.50000
AFIX   0
C8    1    0.080645    1.612098    0.247983    11.00000    0.02920    0.02183 =
         0.02490   -0.00196   -0.00543    0.00595
C9    1    0.088625    1.709508    0.202712    11.00000    0.02413    0.01942 =
         0.03054    0.00063   -0.00106    0.00290
C10   1   -0.032000    1.511234    0.142246    11.00000    0.02742    0.02406 =
         0.02216    0.00021   -0.00163    0.00547
C11   1   -0.038659    1.413711    0.187411    11.00000    0.02999    0.01867 =
         0.02593   -0.00053   -0.00252    0.00309
C12   1    0.142987    1.665150    0.306942    11.00000    0.04575    0.03724 =
         0.03084   -0.00682   -0.01399    0.00690
AFIX 137
H12A  2    0.111222    1.586949    0.332698    11.00000   -1.50000
H12B  2    0.086630    1.757755    0.317974    11.00000   -1.50000
H12C  2    0.270999    1.684694    0.307880    11.00000   -1.50000
AFIX   0
C13   1    0.158287    1.873969    0.210644    11.00000    0.03504    0.02071 =
         0.05563   -0.00042    0.00186   -0.00048
AFIX 137
H13A  2    0.164455    1.918994    0.174428    11.00000   -1.50000
H13B  2    0.275985    1.878662    0.228186    11.00000   -1.50000
H13C  2    0.079021    1.929546    0.234394    11.00000   -1.50000
AFIX   0
C14   1   -0.096700    1.457860    0.083529    11.00000    0.04342    0.04161 =
         0.02288   -0.00328   -0.00509    0.00483
AFIX 137
H14A  2   -0.074872    1.539061    0.058155    11.00000   -1.50000
H14B  2   -0.223113    1.430305    0.083769    11.00000   -1.50000
H14C  2   -0.033504    1.370072    0.071102    11.00000   -1.50000
AFIX   0
C15   1   -0.107691    1.248869    0.180426    11.00000    0.05194    0.01975 =
         0.04131   -0.00193   -0.00216   -0.00111
AFIX 137
H15A  2   -0.082103    1.197587    0.214460    11.00000   -1.50000
H15B  2   -0.050053    1.199483    0.149141    11.00000   -1.50000
H15C  2   -0.235104    1.244022    0.173205    11.00000   -1.50000
AFIX   0
C17   1    0.590643    0.778399    0.479649    11.00000    0.02796    0.01869 =
         0.02688    0.00050   -0.00183    0.00762
AFIX  43
H17   2    0.570137    0.874228    0.496432    11.00000   -1.20000
AFIX   0
C18   1    0.758798    0.722969    0.486906    11.00000    0.02318    0.02048 =
         0.02654   -0.00052   -0.00643    0.00227
AFIX  43
H18   2    0.848203    0.781203    0.507689    11.00000   -1.20000
AFIX   0
C19   1    0.793351    0.579520    0.462913    11.00000    0.02133    0.02152 =
         0.01719    0.00466   -0.00107    0.00544
C20   1    0.652032    0.498226    0.433248    11.00000    0.02717    0.01937 =
         0.01892    0.00015   -0.00257    0.00578
AFIX  43
H20   2    0.667630    0.400606    0.417188    11.00000   -1.20000
AFIX   0
C21   1    0.487830    0.563433    0.427740    11.00000    0.02247    0.02340 =
         0.02074    0.00275   -0.00382    0.00068
AFIX  43
H21   2    0.395378    0.507409    0.407541    11.00000   -1.20000
AFIX   0
C22   1    0.977713    0.517816    0.469240    11.00000    0.02148    0.02624 =
         0.02230    0.00178   -0.00169    0.00819
N1    3    0.455497    0.702837    0.449991    11.00000    0.02071    0.02287 =
         0.02299    0.00645   -0.00015    0.00617
N2    3    0.015485    1.466387    0.239518    11.00000    0.03621    0.02055 =
         0.02379    0.00372   -0.00436    0.00476
N3    3    0.031014    1.657324    0.150715    11.00000    0.03036    0.02304 =
         0.02506    0.00604    0.00043    0.00383
O1    4    0.172502    0.892675    0.435238    11.00000    0.02179    0.02477 =
         0.02527    0.00952    0.00315    0.00800
AFIX 147
H1    2    0.257008    0.836684    0.435726    11.00000   -1.50000
AFIX   0
O2    4   -0.057848    1.286600    0.331087    11.00000    0.03053    0.03105 =
         0.02764    0.01331    0.00255    0.01234
AFIX 147
H2    2   -0.033437    1.339977    0.304401    11.00000   -1.50000
AFIX   0
C23   1    0.575929    0.592033    0.233277    11.00000    0.03098    0.04265 =
         0.02723   -0.01001    0.01116   -0.00376
C24   1    0.640571    0.622827    0.290442    11.00000    0.04479    0.07034 =
         0.02801   -0.01352    0.00937    0.00057
AFIX  43
H24   2    0.637561    0.544124    0.315596    11.00000   -1.20000
AFIX   0
C25   1    0.705419    0.763943    0.308109    11.00000    0.04215    0.07742 =
         0.04040   -0.03020    0.00776   -0.00156
AFIX  43
H25   2    0.745600    0.782499    0.345523    11.00000   -1.20000
AFIX   0
C26   1    0.713314    0.884319    0.270608    11.00000    0.03107    0.05016 =
         0.06708   -0.04034    0.00948   -0.00563
AFIX  43
H26   2    0.757363    0.981845    0.283695    11.00000   -1.20000
AFIX   0
C27   1    0.657066    0.859943    0.215108    11.00000    0.03305    0.03307 =
         0.06440   -0.01307    0.01560   -0.00469
AFIX  43
H27   2    0.666162    0.940174    0.190667    11.00000   -1.20000
AFIX   0
C28   1    0.584395    0.711765    0.194518    11.00000    0.02546    0.03025 =
         0.04185   -0.01009    0.01237   -0.00368
C29   1    0.520470    0.677762    0.139339    11.00000    0.03254    0.03044 =
         0.03782    0.00434    0.01057    0.00106
AFIX  43
H29   2    0.522602    0.753918    0.113152    11.00000   -1.20000
AFIX   0
C30   1    0.453221    0.529440    0.123342    11.00000    0.02859    0.03902 =
         0.02778   -0.00539    0.00654   -0.00318
C31   1    0.391687    0.484636    0.067033    11.00000    0.03845    0.06394 =
         0.03079   -0.00744    0.00113   -0.00014
AFIX  43
H31   2    0.391463    0.556899    0.039401    11.00000   -1.20000
AFIX   0
C32   1    0.333627    0.337332    0.053678    11.00000    0.04803    0.08165 =
         0.04016   -0.02756    0.00133   -0.01592
AFIX  43
H32   2    0.296786    0.308664    0.016583    11.00000   -1.20000
AFIX   0
C33   1    0.328159    0.227195    0.094936    11.00000    0.06490    0.05573 =
         0.06482   -0.03511    0.01945   -0.03290
AFIX  43
H33   2    0.286136    0.126911    0.084890    11.00000   -1.20000
AFIX   0
C34   1    0.383227    0.264596    0.149320    11.00000    0.06277    0.03597 =
         0.05235   -0.01060    0.01913   -0.02146
AFIX  43
H34   2    0.377423    0.190375    0.176238    11.00000   -1.20000
AFIX   0
C35   1    0.450045    0.417673    0.165275    11.00000    0.03535    0.03168 =
         0.03087   -0.00646    0.01144   -0.00983
N4    3    0.509585    0.448825    0.218844    11.00000    0.04465    0.03838 =
         0.02827   -0.00142    0.01257   -0.00748
C36   1    0.165667    0.957559   -0.019033    11.00000    0.05252    0.03024 =
         0.04503    0.00689   -0.02186   -0.01388
C37   1    0.092842    0.891514    0.028130    11.00000    0.06593    0.03180 =
         0.04806    0.01621   -0.03095   -0.01813
C38   1   -0.072201    0.933459    0.046900    11.00000    0.06829    0.03161 =
         0.04537    0.01471   -0.02977   -0.02099
C39   1   -0.131770    0.865039    0.086725     0.92707    0.05141    0.05070 =
         0.04022    0.01672    0.00831    0.00909
AFIX 137
H39A  2   -0.239904    0.806142    0.074789    -3.19644   -1.50000
H39B  2   -0.157719    0.937661    0.116854    -3.47826   -1.50000
H39C  2   -0.044630    0.797396    0.099917     0.15449   -1.50000
AFIX   0
C40   1    0.169850    0.798478    0.059752     0.92967    0.05657    0.05077 =
         0.05123    0.02046    0.00658    0.01022
AFIX 137
H40A  2    0.211414    0.714788    0.036671    -0.66633   -1.50000
H40B  2    0.085785    0.759292    0.086395    -0.50578   -1.50000
H40C  2    0.270050    0.851646    0.079884    -1.60366   -1.50000
AFIX   0
O3    4    0.327174    0.924652   -0.034009    10.50000    0.05272    0.05657 =
         0.05896    0.00551    0.01288    0.00866
H22A  2    1.074067    0.600409    0.457925    11.00000    0.03615
H22B  2    0.987840    0.426423    0.444291    11.00000    0.02754
HKLF    4
END
