# Supplementary material for: Four- and five-component molecular solids: crystal engineering strategies based on structural inequivalence
Source: IUCrJ. 2016 Jan 5;3(Pt 2):96–101. doi: 10.1107/S2052252515023945 (PMC4775157; doi:10.1107/S2052252515023945)
Supplement: Supplementary file 5 [file m-03-00096-sup6.zip]

Archive with 45 entries (42 files):
- Checkcif Folder/
- Checkcif Folder/Checkcif Reports/
- Checkcif Folder/Checkcif Reports/1. MRE TMP 22BP.pdf
- Checkcif Folder/Checkcif Reports/1. MRE TMP DPE-II ACR TMBQ.pdf
- Checkcif Folder/Checkcif Reports/10. MRE TMP PYR.pdf
- Checkcif Folder/Checkcif Reports/11. MRE TMP DPE-I 22BP.pdf
- Checkcif Folder/Checkcif Reports/12. MRE TMP DPE-I 22TP.pdf
- Checkcif Folder/Checkcif Reports/13. MRE TMP DPE-II 22BP.pdf
- Checkcif Folder/Checkcif Reports/14. MRE TMP DPE-II 22TP.pdf
- Checkcif Folder/Checkcif Reports/15. MRE TMP DPE-I DP.pdf
- Checkcif Folder/Checkcif Reports/16.MRE TMP DPE-II DP.pdf
- Checkcif Folder/Checkcif Reports/17. MRE TMP DPE-II ANT.pdf
- Checkcif Folder/Checkcif Reports/18. MRE TMP DPE-I ACR Form I.pdf
- Checkcif Folder/Checkcif Reports/19. MRE TMP DPE-I ACR Form II.pdf
- Checkcif Folder/Checkcif Reports/2. MRE TMP 22TP.pdf
- Checkcif Folder/Checkcif Reports/20. MRE TMP DPE-II ACR.pdf
- Checkcif Folder/Checkcif Reports/3. MRE TMP TOL.pdf
- Checkcif Folder/Checkcif Reports/4. MRE TMP ACR.pdf
- Checkcif Folder/Checkcif Reports/5. MRE TMP ANT.pdf
- Checkcif Folder/Checkcif Reports/6. MRE TMP DP.pdf
- Checkcif Folder/Checkcif Reports/7. MRE TMP HMB.pdf
- Checkcif Folder/Checkcif Reports/8. MRE TMP PER.pdf
- Checkcif Folder/Checkcif Reports/9. MRE TMP PHE.pdf
- Checkcif Folder/Checkciffiles/
- Checkcif Folder/Checkciffiles/1. MRE TMP 22BP.cif
- Checkcif Folder/Checkciffiles/10. MRE TMP PYR.cif
- Checkcif Folder/Checkciffiles/11. MRE TMP DPE-I 22BP.cif
- Checkcif Folder/Checkciffiles/12. MRE TMP DPE-I 22TP.cif
- Checkcif Folder/Checkciffiles/13. MRE TMP DPE-II 22BP.cif
- Checkcif Folder/Checkciffiles/14. MRE TMP DPE-II 22TP.cif
- Checkcif Folder/Checkciffiles/15. MRE TMP DPE-I DP.cif
- Checkcif Folder/Checkciffiles/16.MRE TMP DPE-II DP.cif
- Checkcif Folder/Checkciffiles/17. MRE TMP DPE-II ANT.cif
- Checkcif Folder/Checkciffiles/18. MRE TMP DPE-I ACR Form I.cif
- Checkcif Folder/Checkciffiles/19. MRE TMP DPE-I ACR Form II.cif
- Checkcif Folder/Checkciffiles/2. MRE TMP 22TP.cif
- Checkcif Folder/Checkciffiles/20. MRE TMP DPE-II ACR.cif
- Checkcif Folder/Checkciffiles/21. MRE TMP DPE-II ACR TMBQ.cif
- Checkcif Folder/Checkciffiles/3. MRE TMP TOL.cif
- Checkcif Folder/Checkciffiles/4. MRE TMP ACR.cif
- Checkcif Folder/Checkciffiles/5. MRE TMP ANT.cif
- Checkcif Folder/Checkciffiles/6. MRE TMP DP.cif
- Checkcif Folder/Checkciffiles/7. MRE TMP HMB.cif
- Checkcif Folder/Checkciffiles/8. MRE TMP PER.cif
- Checkcif Folder/Checkciffiles/9. MRE TMP PHE.cif
