# Supplementary material for: Four- and five-component molecular solids: crystal engineering strategies based on structural inequivalence
Source: IUCrJ. 2016 Jan 5;3(Pt 2):96–101. doi: 10.1107/S2052252515023945 (PMC4775157; doi:10.1107/S2052252515023945)
Supplement: Supplementary file 5 [file m-03-00096-sup6.zip › Checkcif Folder/Checkciffiles/10. MRE TMP PYR.cif]

 
data_shelx
 
_audit_creation_method            SHELXL-2013
_chemical_name_systematic
;
 ?
;
_chemical_name_common             ?
_chemical_melting_point           ?
_chemical_formula_moiety          ?
_chemical_formula_sum
 'C31 H30 N2 O2' 
_chemical_formula_weight          462.57

loop_
 _atom_type_symbol
 _atom_type_description
 _atom_type_scat_dispersion_real
 _atom_type_scat_dispersion_imag
 _atom_type_scat_source
 'C'  'C'   0.0033   0.0016
 'International Tables Vol C Tables 4.2.6.8 and 6.1.1.4'
 'H'  'H'   0.0000   0.0000
 'International Tables Vol C Tables 4.2.6.8 and 6.1.1.4'
 'N'  'N'   0.0061   0.0033
 'International Tables Vol C Tables 4.2.6.8 and 6.1.1.4'
 'O'  'O'   0.0106   0.0060
 'International Tables Vol C Tables 4.2.6.8 and 6.1.1.4'
 
_space_group_crystal_system       monoclinic
_space_group_IT_number            14
_space_group_name_H-M_alt         'P 21/c'
_space_group_name_Hall            '-P 2ybc'
 
_shelx_space_group_comment
;
The symmetry employed for this shelxl refinement is uniquely defined
by the following loop, which should always be used as a source of
symmetry information in preference to the above space-group names.
They are only intended as comments.
;
 
loop_
 _space_group_symop_operation_xyz
 'x, y, z'
 '-x, y+1/2, -z+1/2'
 '-x, -y, -z'
 'x, -y-1/2, z-1/2'
 
_cell_length_a                    8.0059(6)
_cell_length_b                    24.903(2)
_cell_length_c                    12.0892(9)
_cell_angle_alpha                 90
_cell_angle_beta                  91.065(3)
_cell_angle_gamma                 90
_cell_volume                      2409.8(3)
_cell_formula_units_Z             4
_cell_measurement_temperature     150(2)
_cell_measurement_reflns_used     ? 
_cell_measurement_theta_min       ? 
_cell_measurement_theta_max       ? 
 
_exptl_crystal_description        'Block' 
_exptl_crystal_colour             'Colorless'
_exptl_crystal_density_meas       ? 
_exptl_crystal_density_method     ?              
_exptl_crystal_density_diffrn     1.275          
_exptl_crystal_F_000              984
_exptl_transmission_factor_min    ?                                             
_exptl_transmission_factor_max    ?                                             
_exptl_crystal_size_max           0.510
_exptl_crystal_size_mid           0.300
_exptl_crystal_size_min           0.210
_exptl_absorpt_coefficient_mu     0.080
_shelx_estimated_absorpt_T_min    0.961
_shelx_estimated_absorpt_T_max    0.983
_exptl_absorpt_correction_type    'Multi-scan'
_exptl_absorpt_correction_T_max    1.000
_exptl_absorpt_correction_T_min    0.815
_exptl_absorpt_process_details    'Jacobson, R. (1998) Private communication' 
 
_exptl_special_details
;
 ?
;
 
_diffrn_ambient_temperature       150(2)
_diffrn_radiation_wavelength      0.71073
_diffrn_radiation_type            MoK\a
_diffrn_source                    'Sealed Tube'                       
_diffrn_measurement_device_type   'Rigaku Mercury375R (2x2 bin mode)'
_diffrn_measurement_method        'profile data from \w-scans'
_diffrn_detector_area_resol_mean  ? 
_diffrn_reflns_number             24699
_diffrn_reflns_av_unetI/netI      0.0572
_diffrn_reflns_av_R_equivalents   0.1027
_diffrn_reflns_limit_h_min        -10
_diffrn_reflns_limit_h_max        10
_diffrn_reflns_limit_k_min        -32
_diffrn_reflns_limit_k_max        32
_diffrn_reflns_limit_l_min        -15
_diffrn_reflns_limit_l_max        15
_diffrn_reflns_theta_min          1.635
_diffrn_reflns_theta_max          27.496
_diffrn_reflns_theta_full         25.242
_diffrn_measured_fraction_theta_max   0.998
_diffrn_measured_fraction_theta_full  0.997
_diffrn_reflns_Laue_measured_fraction_max    0.998
_diffrn_reflns_Laue_measured_fraction_full   0.997
_diffrn_reflns_point_group_measured_fraction_max   0.998
_diffrn_reflns_point_group_measured_fraction_full  0.997
_reflns_number_total              5522
_reflns_number_gt                 4725
_reflns_threshold_expression      'I > 2\s(I)'
_reflns_Friedel_coverage          0.000
_reflns_Friedel_fraction_max      .
_reflns_Friedel_fraction_full     .
 
_reflns_special_details
;
 Reflections were merged by SHELXL according to the crystal
 class for the calculation of statistics and refinement.
 
 _reflns_Friedel_fraction is defined as the number of unique
 Friedel pairs measured divided by the number that would be
 possible theoretically, ignoring centric projections and
 systematic absences.
;
 
_computing_data_collection        ?
_computing_cell_refinement        ?
_computing_data_reduction         ?
_computing_structure_solution     ?
_computing_structure_refinement   'SHELXL-2013 (Sheldrick, 2013)'
_computing_molecular_graphics     ?
_computing_publication_material   ?
 
_refine_special_details
;
 ?
;
_refine_ls_structure_factor_coef  Fsqd
_refine_ls_matrix_type            full
_refine_ls_weighting_scheme       calc
_refine_ls_weighting_details
;
 w=1/[\s^2^(Fo^2^)+(0.0909P)^2^+0.7193P]
 where P=(Fo^2^+2Fc^2^)/3
;
_atom_sites_solution_primary      ?
_atom_sites_solution_secondary    ?
_atom_sites_solution_hydrogens    geom
_refine_ls_hydrogen_treatment     constr
_refine_ls_extinction_method      none
_refine_ls_extinction_coef        .
_refine_ls_number_reflns          5522
_refine_ls_number_parameters      323
_refine_ls_number_restraints      0
_refine_ls_R_factor_all           0.0756
_refine_ls_R_factor_gt            0.0637
_refine_ls_wR_factor_ref          0.1893
_refine_ls_wR_factor_gt           0.1756
_refine_ls_goodness_of_fit_ref    1.096
_refine_ls_restrained_S_all       1.096
_refine_ls_shift/su_max           0.001
_refine_ls_shift/su_mean          0.000
 
loop_
 _atom_site_label
 _atom_site_type_symbol
 _atom_site_fract_x
 _atom_site_fract_y
 _atom_site_fract_z
 _atom_site_U_iso_or_equiv
 _atom_site_adp_type
 _atom_site_occupancy
 _atom_site_site_symmetry_order  
 _atom_site_calc_flag
 _atom_site_refinement_flags_posn
 _atom_site_refinement_flags_adp
 _atom_site_refinement_flags_occupancy
 _atom_site_disorder_assembly
 _atom_site_disorder_group
O1 O 0.34984(16) 0.03262(5) 0.22959(13) 0.0418(3) Uani 1 1 d . . . . .
H1 H 0.4149 0.0065 0.2397 0.063 Uiso 1 1 calc R U . . .
N1 N 0.47068(18) 0.32166(5) 0.22536(12) 0.0276(3) Uani 1 1 d . . . . .
O2 O 0.33567(16) 0.21946(5) 0.19309(12) 0.0373(3) Uani 1 1 d . . . . .
H2 H 0.3940 0.2471 0.2034 0.056 Uiso 1 1 calc R U . . .
N3 N 0.50755(17) 0.43177(5) 0.23728(11) 0.0268(3) Uani 1 1 d . . . . .
C8 C 0.5373(2) 0.34890(6) 0.14126(13) 0.0260(3) Uani 1 1 d . . . . .
C11 C 0.4232(2) 0.34868(6) 0.31565(13) 0.0263(3) Uani 1 1 d . . . . .
C9 C 0.5562(2) 0.40471(6) 0.14752(13) 0.0266(3) Uani 1 1 d . . . . .
C6 C 0.4304(2) 0.17498(6) 0.21339(13) 0.0276(3) Uani 1 1 d . . . . .
C2 C 0.4388(2) 0.07922(6) 0.23217(13) 0.0286(4) Uani 1 1 d . . . . .
C12 C 0.5896(2) 0.31753(7) 0.04171(15) 0.0373(4) Uani 1 1 d . . . . .
H12A H 0.5644 0.2794 0.0528 0.056 Uiso 1 1 calc R U . . .
H12B H 0.7099 0.3220 0.0312 0.056 Uiso 1 1 calc R U . . .
H12C H 0.5286 0.3307 -0.0239 0.056 Uiso 1 1 calc R U . . .
C10 C 0.44120(19) 0.40443(6) 0.32157(13) 0.0259(3) Uani 1 1 d . . . . .
C30 C 0.02602(19) 0.36655(6) 0.17430(14) 0.0280(3) Uani 1 1 d . . . . .
C29 C -0.0388(2) 0.27357(7) 0.22638(16) 0.0363(4) Uani 1 1 d . . . . .
H29 H -0.0368 0.2362 0.2102 0.044 Uiso 1 1 calc R U . . .
C5 C 0.6005(2) 0.17765(7) 0.23708(15) 0.0341(4) Uani 1 1 d . . . . .
H5 H 0.6561 0.2113 0.2387 0.041 Uiso 1 1 calc R U . . .
C31 C -0.04164(19) 0.38390(6) 0.27655(14) 0.0285(4) Uani 1 1 d . . . . .
C3 C 0.6080(2) 0.08115(7) 0.25618(14) 0.0329(4) Uani 1 1 d . . . . .
H3 H 0.6687 0.0491 0.2710 0.039 Uiso 1 1 calc R U . . .
C7 C 0.1638(2) 0.12272(6) 0.18022(17) 0.0351(4) Uani 1 1 d . . . . .
H7A H 0.1443 0.0935 0.1272 0.053 Uiso 1 1 calc R U . . .
H7B H 0.1274 0.1568 0.1471 0.053 Uiso 1 1 calc R U . . .
H7C H 0.1003 0.1159 0.2473 0.053 Uiso 1 1 calc R U . . .
C19 C 0.1535(2) 0.38600(9) -0.00238(16) 0.0414(4) Uani 1 1 d . . . . .
H19 H 0.1964 0.4110 -0.0540 0.050 Uiso 1 1 calc R U . . .
C16 C 0.0280(2) 0.31077(7) 0.14742(15) 0.0315(4) Uani 1 1 d . . . . .
C1 C 0.3461(2) 0.12573(6) 0.20924(13) 0.0258(3) Uani 1 1 d . . . . .
C23 C -0.0437(2) 0.43965(7) 0.30300(15) 0.0328(4) Uani 1 1 d . . . . .
C22 C 0.0238(2) 0.47678(7) 0.22505(17) 0.0391(4) Uani 1 1 d . . . . .
H22 H 0.0231 0.5140 0.2419 0.047 Uiso 1 1 calc R U . . .
C14 C 0.3880(2) 0.43610(7) 0.42038(15) 0.0365(4) Uani 1 1 d . . . . .
H14A H 0.4189 0.4739 0.4107 0.055 Uiso 1 1 calc R U . . .
H14B H 0.4437 0.4219 0.4870 0.055 Uiso 1 1 calc R U . . .
H14C H 0.2667 0.4332 0.4280 0.055 Uiso 1 1 calc R U . . .
C4 C 0.6884(2) 0.13074(7) 0.25835(16) 0.0373(4) Uani 1 1 d . . . . .
H4 H 0.8048 0.1324 0.2746 0.045 Uiso 1 1 calc R U . . .
C27 C -0.1077(2) 0.34591(7) 0.35191(14) 0.0321(4) Uani 1 1 d . . . . .
C20 C 0.0917(2) 0.40455(7) 0.09840(15) 0.0333(4) Uani 1 1 d . . . . .
C15 C 0.3518(3) 0.31677(7) 0.40901(16) 0.0396(4) Uani 1 1 d . . . . .
H15A H 0.3490 0.2787 0.3889 0.059 Uiso 1 1 calc R U . . .
H15B H 0.2381 0.3292 0.4234 0.059 Uiso 1 1 calc R U . . .
H15C H 0.4217 0.3216 0.4757 0.059 Uiso 1 1 calc R U . . .
C13 C 0.6300(3) 0.43648(7) 0.05471(16) 0.0386(4) Uani 1 1 d . . . . .
H13A H 0.6418 0.4741 0.0772 0.058 Uiso 1 1 calc R U . . .
H13B H 0.5563 0.4342 -0.0108 0.058 Uiso 1 1 calc R U . . .
H13C H 0.7399 0.4218 0.0371 0.058 Uiso 1 1 calc R U . . .
C17 C 0.0923(2) 0.29461(8) 0.04643(16) 0.0388(4) Uani 1 1 d . . . . .
H17 H 0.0945 0.2575 0.0282 0.047 Uiso 1 1 calc R U . . .
C28 C -0.1038(2) 0.29002(7) 0.32232(16) 0.0375(4) Uani 1 1 d . . . . .
H28 H -0.1482 0.2642 0.3716 0.045 Uiso 1 1 calc R U . . .
C25 C -0.1723(2) 0.41848(9) 0.47748(16) 0.0437(5) Uani 1 1 d . . . . .
H25 H -0.2156 0.4302 0.5460 0.052 Uiso 1 1 calc R U . . .
C26 C -0.1721(2) 0.36431(9) 0.45213(16) 0.0408(4) Uani 1 1 d . . . . .
H26 H -0.2161 0.3393 0.5032 0.049 Uiso 1 1 calc R U . . .
C24 C -0.1101(2) 0.45567(8) 0.40406(16) 0.0407(4) Uani 1 1 d . . . . .
H24 H -0.1124 0.4927 0.4225 0.049 Uiso 1 1 calc R U . . .
C18 C 0.1533(2) 0.33199(9) -0.02788(16) 0.0434(5) Uani 1 1 d . . . . .
H18 H 0.1951 0.3203 -0.0968 0.052 Uiso 1 1 calc R U . . .
C21 C 0.0882(2) 0.46045(7) 0.12854(17) 0.0399(4) Uani 1 1 d . . . . .
H21 H 0.1323 0.4864 0.0793 0.048 Uiso 1 1 calc R U . . .
 
loop_
 _atom_site_aniso_label
 _atom_site_aniso_U_11
 _atom_site_aniso_U_22
 _atom_site_aniso_U_33
 _atom_site_aniso_U_23
 _atom_site_aniso_U_13
 _atom_site_aniso_U_12
O1 0.0420(7) 0.0186(6) 0.0646(9) 0.0041(6) -0.0046(6) 0.0012(5)
N1 0.0336(7) 0.0203(6) 0.0286(7) -0.0004(5) -0.0034(6) -0.0022(5)
O2 0.0414(7) 0.0184(5) 0.0520(8) -0.0003(5) -0.0050(6) -0.0009(5)
N3 0.0322(7) 0.0201(6) 0.0281(7) -0.0003(5) -0.0038(5) -0.0020(5)
C8 0.0283(7) 0.0235(8) 0.0260(8) -0.0010(6) -0.0036(6) -0.0001(6)
C11 0.0298(8) 0.0231(7) 0.0260(8) 0.0024(6) -0.0030(6) -0.0018(6)
C9 0.0302(7) 0.0241(8) 0.0253(8) 0.0009(6) -0.0035(6) -0.0022(6)
C6 0.0390(9) 0.0204(7) 0.0236(7) -0.0002(6) 0.0034(6) -0.0002(6)
C2 0.0402(9) 0.0212(7) 0.0247(8) 0.0004(6) 0.0041(6) 0.0019(6)
C12 0.0455(10) 0.0347(9) 0.0318(9) -0.0085(7) 0.0013(8) -0.0001(7)
C10 0.0293(7) 0.0230(7) 0.0253(7) -0.0020(6) -0.0039(6) -0.0003(6)
C30 0.0253(7) 0.0290(8) 0.0295(8) -0.0007(6) -0.0035(6) 0.0026(6)
C29 0.0346(9) 0.0260(8) 0.0480(11) 0.0006(7) -0.0064(8) 0.0007(7)
C5 0.0358(9) 0.0313(9) 0.0352(9) -0.0028(7) 0.0046(7) -0.0066(7)
C31 0.0249(7) 0.0295(8) 0.0309(8) -0.0019(6) -0.0051(6) 0.0027(6)
C3 0.0356(9) 0.0315(8) 0.0316(8) 0.0009(7) 0.0023(7) 0.0080(7)
C7 0.0347(9) 0.0236(8) 0.0468(10) 0.0001(7) -0.0048(8) -0.0010(6)
C19 0.0368(9) 0.0528(11) 0.0346(9) 0.0066(8) 0.0026(8) 0.0026(8)
C16 0.0277(8) 0.0294(8) 0.0372(9) -0.0039(7) -0.0058(7) 0.0043(6)
C1 0.0311(8) 0.0205(7) 0.0257(7) -0.0006(6) 0.0014(6) -0.0006(6)
C23 0.0299(8) 0.0311(8) 0.0371(9) -0.0064(7) -0.0080(7) 0.0044(6)
C22 0.0365(9) 0.0262(8) 0.0543(12) -0.0027(8) -0.0066(8) 0.0015(7)
C14 0.0450(10) 0.0320(9) 0.0325(9) -0.0079(7) 0.0027(8) 0.0007(7)
C4 0.0325(9) 0.0423(10) 0.0373(9) -0.0029(8) 0.0024(7) 0.0011(7)
C27 0.0270(8) 0.0383(9) 0.0307(8) 0.0020(7) -0.0047(6) 0.0022(7)
C20 0.0292(8) 0.0364(9) 0.0340(9) 0.0041(7) -0.0022(7) 0.0011(7)
C15 0.0521(11) 0.0327(9) 0.0342(9) 0.0054(7) 0.0042(8) -0.0085(8)
C13 0.0511(11) 0.0326(9) 0.0323(9) 0.0056(7) 0.0034(8) -0.0054(8)
C17 0.0368(9) 0.0383(10) 0.0411(10) -0.0100(8) -0.0051(8) 0.0091(7)
C28 0.0357(9) 0.0337(9) 0.0429(10) 0.0086(8) -0.0040(8) -0.0029(7)
C25 0.0390(10) 0.0618(13) 0.0301(9) -0.0112(9) -0.0042(8) 0.0119(9)
C26 0.0348(9) 0.0567(12) 0.0306(9) 0.0048(8) -0.0014(7) 0.0041(8)
C24 0.0399(9) 0.0420(10) 0.0398(10) -0.0124(8) -0.0095(8) 0.0090(8)
C18 0.0405(10) 0.0575(12) 0.0322(9) -0.0066(8) 0.0013(8) 0.0105(9)
C21 0.0371(9) 0.0324(9) 0.0499(11) 0.0072(8) -0.0038(8) -0.0034(7)
 
_geom_special_details
;
 All esds (except the esd in the dihedral angle between two l.s. planes)
 are estimated using the full covariance matrix.  The cell esds are taken
 into account individually in the estimation of esds in distances, angles
 and torsion angles; correlations between esds in cell parameters are only
 used when they are defined by crystal symmetry.  An approximate (isotropic)
 treatment of cell esds is used for estimating esds involving l.s. planes.
;
 
loop_
 _geom_bond_atom_site_label_1
 _geom_bond_atom_site_label_2
 _geom_bond_distance
 _geom_bond_site_symmetry_2
 _geom_bond_publ_flag
O1 C2 1.362(2) . ?
O1 H1 0.8400 . ?
N1 C8 1.341(2) . ?
N1 C11 1.343(2) . ?
O2 C6 1.3623(19) . ?
O2 H2 0.8400 . ?
N3 C9 1.341(2) . ?
N3 C10 1.343(2) . ?
C8 C9 1.400(2) . ?
C8 C12 1.501(2) . ?
C11 C10 1.397(2) . ?
C11 C15 1.502(2) . ?
C9 C13 1.503(2) . ?
C6 C5 1.387(2) . ?
C6 C1 1.400(2) . ?
C2 C3 1.381(2) . ?
C2 C1 1.400(2) . ?
C12 H12A 0.9800 . ?
C12 H12B 0.9800 . ?
C12 H12C 0.9800 . ?
C10 C14 1.500(2) . ?
C30 C20 1.425(2) . ?
C30 C31 1.426(2) . ?
C30 C16 1.427(2) . ?
C29 C28 1.344(3) . ?
C29 C16 1.440(3) . ?
C29 H29 0.9500 . ?
C5 C4 1.385(3) . ?
C5 H5 0.9500 . ?
C31 C27 1.422(2) . ?
C31 C23 1.425(2) . ?
C3 C4 1.393(3) . ?
C3 H3 0.9500 . ?
C7 C1 1.497(2) . ?
C7 H7A 0.9800 . ?
C7 H7B 0.9800 . ?
C7 H7C 0.9800 . ?
C19 C18 1.380(3) . ?
C19 C20 1.402(3) . ?
C19 H19 0.9500 . ?
C16 C17 1.393(3) . ?
C23 C24 1.400(3) . ?
C23 C22 1.433(3) . ?
C22 C21 1.347(3) . ?
C22 H22 0.9500 . ?
C14 H14A 0.9800 . ?
C14 H14B 0.9800 . ?
C14 H14C 0.9800 . ?
C4 H4 0.9500 . ?
C27 C26 1.403(3) . ?
C27 C28 1.437(3) . ?
C20 C21 1.439(3) . ?
C15 H15A 0.9800 . ?
C15 H15B 0.9800 . ?
C15 H15C 0.9800 . ?
C13 H13A 0.9800 . ?
C13 H13B 0.9800 . ?
C13 H13C 0.9800 . ?
C17 C18 1.389(3) . ?
C17 H17 0.9500 . ?
C28 H28 0.9500 . ?
C25 C24 1.382(3) . ?
C25 C26 1.383(3) . ?
C25 H25 0.9500 . ?
C26 H26 0.9500 . ?
C24 H24 0.9500 . ?
C18 H18 0.9500 . ?
C21 H21 0.9500 . ?
 
loop_
 _geom_angle_atom_site_label_1
 _geom_angle_atom_site_label_2
 _geom_angle_atom_site_label_3
 _geom_angle
 _geom_angle_site_symmetry_1
 _geom_angle_site_symmetry_3
 _geom_angle_publ_flag
C2 O1 H1 109.5 . . ?
C8 N1 C11 119.02(13) . . ?
C6 O2 H2 109.5 . . ?
C9 N3 C10 118.94(13) . . ?
N1 C8 C9 120.35(14) . . ?
N1 C8 C12 117.73(14) . . ?
C9 C8 C12 121.92(15) . . ?
N1 C11 C10 120.58(14) . . ?
N1 C11 C15 117.58(14) . . ?
C10 C11 C15 121.84(15) . . ?
N3 C9 C8 120.65(14) . . ?
N3 C9 C13 117.62(14) . . ?
C8 C9 C13 121.73(15) . . ?
O2 C6 C5 122.63(15) . . ?
O2 C6 C1 116.06(15) . . ?
C5 C6 C1 121.31(15) . . ?
O1 C2 C3 123.03(15) . . ?
O1 C2 C1 115.19(15) . . ?
C3 C2 C1 121.78(15) . . ?
C8 C12 H12A 109.5 . . ?
C8 C12 H12B 109.5 . . ?
H12A C12 H12B 109.5 . . ?
C8 C12 H12C 109.5 . . ?
H12A C12 H12C 109.5 . . ?
H12B C12 H12C 109.5 . . ?
N3 C10 C11 120.45(14) . . ?
N3 C10 C14 117.37(14) . . ?
C11 C10 C14 122.18(14) . . ?
C20 C30 C31 120.49(15) . . ?
C20 C30 C16 119.60(16) . . ?
C31 C30 C16 119.90(15) . . ?
C28 C29 C16 122.02(16) . . ?
C28 C29 H29 119.0 . . ?
C16 C29 H29 119.0 . . ?
C4 C5 C6 119.41(16) . . ?
C4 C5 H5 120.3 . . ?
C6 C5 H5 120.3 . . ?
C27 C31 C23 119.91(16) . . ?
C27 C31 C30 120.36(15) . . ?
C23 C31 C30 119.73(16) . . ?
C2 C3 C4 119.08(16) . . ?
C2 C3 H3 120.5 . . ?
C4 C3 H3 120.5 . . ?
C1 C7 H7A 109.5 . . ?
C1 C7 H7B 109.5 . . ?
H7A C7 H7B 109.5 . . ?
C1 C7 H7C 109.5 . . ?
H7A C7 H7C 109.5 . . ?
H7B C7 H7C 109.5 . . ?
C18 C19 C20 121.07(18) . . ?
C18 C19 H19 119.5 . . ?
C20 C19 H19 119.5 . . ?
C17 C16 C30 119.12(17) . . ?
C17 C16 C29 122.87(16) . . ?
C30 C16 C29 118.01(16) . . ?
C2 C1 C6 117.66(15) . . ?
C2 C1 C7 121.04(14) . . ?
C6 C1 C7 121.29(14) . . ?
C24 C23 C31 118.67(17) . . ?
C24 C23 C22 122.96(17) . . ?
C31 C23 C22 118.37(16) . . ?
C21 C22 C23 121.98(17) . . ?
C21 C22 H22 119.0 . . ?
C23 C22 H22 119.0 . . ?
C10 C14 H14A 109.5 . . ?
C10 C14 H14B 109.5 . . ?
H14A C14 H14B 109.5 . . ?
C10 C14 H14C 109.5 . . ?
H14A C14 H14C 109.5 . . ?
H14B C14 H14C 109.5 . . ?
C5 C4 C3 120.75(17) . . ?
C5 C4 H4 119.6 . . ?
C3 C4 H4 119.6 . . ?
C26 C27 C31 118.88(17) . . ?
C26 C27 C28 122.77(17) . . ?
C31 C27 C28 118.34(16) . . ?
C19 C20 C30 118.76(17) . . ?
C19 C20 C21 123.19(17) . . ?
C30 C20 C21 118.04(16) . . ?
C11 C15 H15A 109.5 . . ?
C11 C15 H15B 109.5 . . ?
H15A C15 H15B 109.5 . . ?
C11 C15 H15C 109.5 . . ?
H15A C15 H15C 109.5 . . ?
H15B C15 H15C 109.5 . . ?
C9 C13 H13A 109.5 . . ?
C9 C13 H13B 109.5 . . ?
H13A C13 H13B 109.5 . . ?
C9 C13 H13C 109.5 . . ?
H13A C13 H13C 109.5 . . ?
H13B C13 H13C 109.5 . . ?
C18 C17 C16 120.88(18) . . ?
C18 C17 H17 119.6 . . ?
C16 C17 H17 119.6 . . ?
C29 C28 C27 121.36(17) . . ?
C29 C28 H28 119.3 . . ?
C27 C28 H28 119.3 . . ?
C24 C25 C26 120.62(18) . . ?
C24 C25 H25 119.7 . . ?
C26 C25 H25 119.7 . . ?
C25 C26 C27 120.79(19) . . ?
C25 C26 H26 119.6 . . ?
C27 C26 H26 119.6 . . ?
C25 C24 C23 121.12(18) . . ?
C25 C24 H24 119.4 . . ?
C23 C24 H24 119.4 . . ?
C19 C18 C17 120.54(18) . . ?
C19 C18 H18 119.7 . . ?
C17 C18 H18 119.7 . . ?
C22 C21 C20 121.38(17) . . ?
C22 C21 H21 119.3 . . ?
C20 C21 H21 119.3 . . ?
 
_refine_diff_density_max    0.560
_refine_diff_density_min   -0.416
_refine_diff_density_rms    0.103

_shelxl_version_number 2013-2

_shelx_res_file
;
TITL datam in P2(1)/c
CELL  0.71073   8.0059  24.9030  12.0892   90.000   91.065   90.000
ZERR     4.00   0.0006   0.0021   0.0009    0.000    0.003    0.000
LATT   1
SYMM  - X, 1/2 + Y, 1/2 - Z
SFAC  C    H    N    O
UNIT  124 120 8 8
MERG   2
FMAP   2
PLAN   20
SIZE     0.210   0.300   0.510
ACTA
BOND   $H
L.S.  10
TEMP  -123.00
WGHT    0.090900    0.719300
FVAR       0.52211
O1    4    0.349837    0.032617    0.229591    11.00000    0.04203    0.01862 =
         0.06460    0.00407   -0.00458    0.00123
AFIX 147
H1    2    0.414867    0.006532    0.239710    11.00000   -1.50000
AFIX   0
MOLE    1
N1    3    0.470685    0.321657    0.225360    11.00000    0.03359    0.02033 =
         0.02860   -0.00043   -0.00338   -0.00216
O2    4    0.335672    0.219461    0.193088    11.00000    0.04141    0.01845 =
         0.05196   -0.00028   -0.00495   -0.00091
AFIX 147
H2    2    0.394016    0.247106    0.203437    11.00000   -1.50000
AFIX   0
N3    3    0.507548    0.431770    0.237284    11.00000    0.03224    0.02008 =
         0.02806   -0.00035   -0.00381   -0.00201
C8    1    0.537309    0.348901    0.141264    11.00000    0.02833    0.02352 =
         0.02598   -0.00098   -0.00363   -0.00011
C11   1    0.423168    0.348682    0.315655    11.00000    0.02981    0.02309 =
         0.02595    0.00242   -0.00297   -0.00178
C9    1    0.556164    0.404714    0.147515    11.00000    0.03020    0.02411 =
         0.02527    0.00092   -0.00352   -0.00223
C6    1    0.430425    0.174981    0.213390    11.00000    0.03895    0.02037 =
         0.02365   -0.00024    0.00338   -0.00015
C2    1    0.438773    0.079216    0.232173    11.00000    0.04016    0.02121 =
         0.02465    0.00035    0.00409    0.00194
C12   1    0.589580    0.317526    0.041713    11.00000    0.04547    0.03474 =
         0.03180   -0.00848    0.00126   -0.00008
AFIX 137
H12A  2    0.564428    0.279413    0.052811    11.00000   -1.50000
H12B  2    0.709861    0.322026    0.031241    11.00000   -1.50000
H12C  2    0.528582    0.330653   -0.023915    11.00000   -1.50000
AFIX   0
C10   1    0.441199    0.404426    0.321568    11.00000    0.02931    0.02296 =
         0.02529   -0.00203   -0.00387   -0.00030
C30   1    0.026017    0.366546    0.174304    11.00000    0.02530    0.02899 =
         0.02947   -0.00065   -0.00350    0.00256
C29   1   -0.038805    0.273565    0.226382    11.00000    0.03460    0.02604 =
         0.04799    0.00059   -0.00639    0.00070
AFIX  43
H29   2   -0.036815    0.236247    0.210159    11.00000   -1.20000
AFIX   0
C5    1    0.600457    0.177649    0.237083    11.00000    0.03581    0.03134 =
         0.03515   -0.00281    0.00459   -0.00661
AFIX  43
H5    2    0.656103    0.211341    0.238709    11.00000   -1.20000
AFIX   0
C31   1   -0.041643    0.383901    0.276550    11.00000    0.02486    0.02947 =
         0.03086   -0.00187   -0.00509    0.00272
C3    1    0.607953    0.081146    0.256178    11.00000    0.03564    0.03151 =
         0.03165    0.00094    0.00229    0.00796
AFIX  43
H3    2    0.668672    0.049089    0.271007    11.00000   -1.20000
AFIX   0
C7    1    0.163778    0.122721    0.180225    11.00000    0.03473    0.02358 =
         0.04680    0.00007   -0.00480   -0.00099
AFIX 137
H7A   2    0.144252    0.093503    0.127242    11.00000   -1.50000
H7B   2    0.127421    0.156791    0.147122    11.00000   -1.50000
H7C   2    0.100283    0.115900    0.247314    11.00000   -1.50000
AFIX   0
C19   1    0.153550    0.385999   -0.002383    11.00000    0.03679    0.05284 =
         0.03459    0.00656    0.00264    0.00257
AFIX  43
H19   2    0.196373    0.411022   -0.053955    11.00000   -1.20000
AFIX   0
C16   1    0.027970    0.310771    0.147420    11.00000    0.02771    0.02943 =
         0.03723   -0.00392   -0.00580    0.00428
C1    1    0.346132    0.125729    0.209243    11.00000    0.03110    0.02053 =
         0.02573   -0.00059    0.00135   -0.00057
C23   1   -0.043664    0.439651    0.302995    11.00000    0.02990    0.03115 =
         0.03706   -0.00644   -0.00797    0.00444
C22   1    0.023791    0.476783    0.225053    11.00000    0.03646    0.02617 =
         0.05430   -0.00275   -0.00660    0.00150
AFIX  43
H22   2    0.023071    0.514038    0.241943    11.00000   -1.20000
AFIX   0
C14   1    0.388022    0.436098    0.420381    11.00000    0.04503    0.03197 =
         0.03246   -0.00789    0.00266    0.00069
AFIX 137
H14A  2    0.418884    0.473864    0.410668    11.00000   -1.50000
H14B  2    0.443743    0.421880    0.487039    11.00000   -1.50000
H14C  2    0.266692    0.433247    0.428004    11.00000   -1.50000
AFIX   0
C4    1    0.688357    0.130741    0.258349    11.00000    0.03249    0.04232 =
         0.03729   -0.00290    0.00236    0.00110
AFIX  43
H4    2    0.804795    0.132421    0.274597    11.00000   -1.20000
AFIX   0
C27   1   -0.107710    0.345906    0.351908    11.00000    0.02703    0.03829 =
         0.03067    0.00195   -0.00474    0.00219
C20   1    0.091661    0.404547    0.098398    11.00000    0.02923    0.03642 =
         0.03404    0.00407   -0.00221    0.00109
C15   1    0.351800    0.316769    0.409009    11.00000    0.05208    0.03267 =
         0.03417    0.00538    0.00419   -0.00851
AFIX 137
H15A  2    0.349038    0.278651    0.388906    11.00000   -1.50000
H15B  2    0.238109    0.329208    0.423361    11.00000   -1.50000
H15C  2    0.421685    0.321623    0.475674    11.00000   -1.50000
AFIX   0
C13   1    0.629968    0.436483    0.054712    11.00000    0.05107    0.03256 =
         0.03225    0.00560    0.00340   -0.00536
AFIX 137
H13A  2    0.641832    0.474113    0.077241    11.00000   -1.50000
H13B  2    0.556255    0.434215   -0.010752    11.00000   -1.50000
H13C  2    0.739945    0.421837    0.037126    11.00000   -1.50000
AFIX   0
C17   1    0.092323    0.294607    0.046427    11.00000    0.03680    0.03827 =
         0.04108   -0.01003   -0.00507    0.00910
AFIX  43
H17   2    0.094529    0.257514    0.028164    11.00000   -1.20000
AFIX   0
C28   1   -0.103850    0.290021    0.322319    11.00000    0.03571    0.03369 =
         0.04287    0.00864   -0.00401   -0.00286
AFIX  43
H28   2   -0.148183    0.264185    0.371584    11.00000   -1.20000
AFIX   0
C25   1   -0.172309    0.418475    0.477479    11.00000    0.03898    0.06178 =
         0.03007   -0.01121   -0.00424    0.01193
AFIX  43
H25   2   -0.215615    0.430220    0.545994    11.00000   -1.20000
AFIX   0
C26   1   -0.172118    0.364308    0.452128    11.00000    0.03481    0.05674 =
         0.03065    0.00478   -0.00139    0.00410
AFIX  43
H26   2   -0.216143    0.339272    0.503217    11.00000   -1.20000
AFIX   0
C24   1   -0.110082    0.455671    0.404057    11.00000    0.03985    0.04201 =
         0.03983   -0.01243   -0.00947    0.00902
AFIX  43
H24   2   -0.112437    0.492742    0.422508    11.00000   -1.20000
AFIX   0
C18   1    0.153270    0.331991   -0.027879    11.00000    0.04048    0.05750 =
         0.03221   -0.00661    0.00132    0.01050
AFIX  43
H18   2    0.195118    0.320288   -0.096836    11.00000   -1.20000
AFIX   0
C21   1    0.088198    0.460447    0.128541    11.00000    0.03714    0.03244 =
         0.04991    0.00719   -0.00379   -0.00343
AFIX  43
H21   2    0.132254    0.486366    0.079348    11.00000   -1.20000
AFIX   0
HKLF    4

REM  datam in P2(1)/c
REM R1 =  0.0637 for    4725 Fo > 4sig(Fo)  and  0.0756 for all    5522 data
REM    323 parameters refined using      0 restraints

END

WGHT      0.0893      0.7358

REM Highest difference peak  0.560,  deepest hole -0.416,  1-sigma level  0.103
Q1    1   0.6084  0.0312  0.2734  11.00000  0.05    0.56
Q2    1   0.2592  0.1222  0.2064  11.00000  0.05    0.51
Q3    1   0.5961  0.2227  0.2397  11.00000  0.05    0.49
Q4    1   0.5050  0.1731  0.2395  11.00000  0.05    0.41
Q5    1   0.5913  0.1240  0.2564  11.00000  0.05    0.39
Q6    1   0.0879  0.1524  0.2233  11.00000  0.05    0.37
Q7    1   0.5141  0.0796  0.2616  11.00000  0.05    0.36
Q8    1   0.3019  0.1683  0.2081  11.00000  0.05    0.35
Q9    1   0.8052  0.1300  0.2072  11.00000  0.05    0.33
Q10   1   0.0876  0.0905  0.2071  11.00000  0.05    0.33
Q11   1   0.3832  0.1470  0.2164  11.00000  0.05    0.31
Q12   1   0.3054  0.0807  0.2235  11.00000  0.05    0.30
Q13   1   0.6587  0.1514  0.2384  11.00000  0.05    0.27
Q14   1   0.3781  0.1067  0.2165  11.00000  0.05    0.27
Q15   1   0.5174  0.0783  0.2087  11.00000  0.05    0.27
Q16   1   0.7688  0.0889  0.2229  11.00000  0.05    0.25
Q17   1   0.3025  0.1469  0.3006  11.00000  0.05    0.25
Q18   1  -0.0292  0.1706  0.2237  11.00000  0.05    0.24
Q19   1   0.9117  0.1501  0.2445  11.00000  0.05    0.24
Q20   1   0.8995  0.1194  0.2529  11.00000  0.05    0.24
;
_shelx_res_checksum   37903

_shelx_hkl_file
;
   0   0   1   -0.32    0.12
   0   0  -1   -0.34    0.10
   0   0  -1    0.08    0.08
   0   0   1   -0.17    0.08
   0   0   1   -0.28    0.12
   0   0  -1   -0.13    0.11
   0   0  -3    1.08    0.79
   0   0   3   -0.27    0.63
   0   0   3    2.36    0.75
   0   0  -4 5572.68   52.10
   0   0   4 4249.54   39.38
   0   0   4 5268.01   48.51
   0   0  -5   -1.50    1.23
   0   0   5   -0.22    0.74
   0   0   5   -0.27    1.33
   0   0  -6  355.99    8.21
   0   0   6  262.62    6.24
   0   0   6  332.77    7.22
   0   0  -7    0.04    0.96
   0   0   7    0.36    0.60
   0   0   7   -0.14    1.36
   0   0  -8    2.50    1.18
   0   0   8    2.46    0.66
   0   0   8    2.61    0.81
   0   0  -9    0.65    0.62
   0   0   9    0.30    0.35
   0   0   9   10.14    3.39
   0   0 -10   76.33    4.66
   0   0  10   55.27    6.77
   0   0  10   77.57   12.07
   0   0 -11    1.86    1.35
   0   0  11    0.48    0.67
   0   0  11    2.20    1.15
   0   0 -12    1.18    1.05
   0   0  12    2.43    1.07
   0   0  12    2.13    0.95
   0   0 -13    2.44    1.48
   0   0  13    0.16    0.58
   0   0  13    0.29    1.02
   0   0 -14    2.36    1.60
   0   0  14    0.50    0.55
   0   0  14    3.61    1.32
   0   0 -15   -0.50    1.96
   0   0  15   -0.79    1.50
   0  -1   0    0.04    0.05
   0   1   0   -0.02    0.04
   0  -1   0   -0.02    0.02
   0   1   0   -0.04    0.05
   0  -1  -1   -0.12    0.14
   0  -1   1    0.10    0.04
   0   1  -1   -0.10    0.11
   0  -1  -1   -0.12    0.10
   0   1   1   -0.25    0.11
   0  -1   1   -0.37    0.13
   0   1  -1    0.05    0.07
   0   1   1   -0.06    0.09
   0   1  -1    0.09    0.08
   0  -1   1    0.05    0.11
   0   1  -2  827.41    8.92
   0   1   2  692.58    7.30
   0  -1   2  616.17    6.64
   0   1   2  689.80    7.14
   0  -1   2  804.38    8.54
   0   1  -3  766.07    9.41
   0   1   3  606.22    7.11
   0  -1   3  578.79    7.09
   0   1   3  701.91    8.13
   0  -1   3  723.79    9.46
   0   1  -4 1492.38   16.19
   0   1   4 1138.69   12.36
   0  -1   4 1070.08   11.76
   0   1   4 1344.97   14.30
   0  -1   4 1441.75   15.42
   0  -1  -5  402.48    7.00
   0   1  -5  372.57    6.93
   0   1   5  292.50    5.00
   0  -1   5  270.52    4.60
   0   1   5  370.90    5.86
   0  -1   5  364.93    6.32
   0  -1  -6  393.85    8.80
   0   1  -6  370.70    8.33
   0   1   6  294.37    6.44
   0  -1   6  289.71    6.37
   0   1   6  362.81    7.58
   0  -1   6  373.59    9.06
   0   1  -7  658.23   16.04
   0  -1  -7  681.40   16.36
   0   1   7  518.22   12.10
   0  -1   7  515.97   11.99
   0   1   7  659.27   14.94
   0  -1   7  677.63   15.49
   0  -1  -8   82.27    3.76
   0   1  -8   85.50    4.68
   0   1   8   68.10    8.68
   0  -1   8   66.05    8.59
   0   1   8   87.86    6.98
   0  -1   8   95.84    8.79
   0  -1  -9    1.67    1.16
   0   1   9    0.75    0.44
   0  -1   9    0.93    0.66
   0  -1   9    1.16    0.95
   0   1   9   -1.20    1.28
   0  -1 -10  180.99    6.34
   0   1 -10  174.88    6.24
   0   1  10  129.17   13.68
   0  -1  10  123.76   16.14
   0   1  10  179.16    8.12
   0  -1  10  195.50   11.07
   0   1 -11  129.62    6.60
   0  -1 -11  141.70    5.87
   0   1  11  102.64   13.57
   0  -1  11  101.34   11.61
   0   1  11  140.25   12.22
   0  -1  11  142.92   20.86
   0  -1 -12  182.29    6.98
   0   1 -12  173.68    6.62
   0   1  12  140.30    5.22
   0  -1  12  115.36   16.12
   0   1  12  195.58    8.02
   0  -1  12  193.61    8.40
   0  -1 -13   11.24    3.16
   0   1 -13   13.88    3.54
   0   1  13    7.70    1.45
   0   1  13   11.24    1.56
   0  -1  13   15.13    3.23
   0  -1 -14    4.80    2.10
   0   1 -14    2.86    1.17
   0   1  14    1.46    0.77
   0  -1  14    4.05    0.96
   0   1  14    2.18    1.16
   0  -1 -15    1.07    1.39
   0   1 -15    1.80    1.36
   0  -1  15   -0.70    1.49
   0  -2   0    0.03    0.08
   0  -2   0   -0.02    0.12
   0   2   0   -0.03    0.12
   0   2   0   -0.16    0.11
   0  -2   0   -0.24    0.08
   0  -2  -1   -0.50    0.27
   0   2   1   -0.36    0.26
   0  -2   1   -1.40    0.34
   0  -2  -1   -0.26    0.15
   0  -2  -2    1.92    0.50
   0   2  -2    0.86    0.28
   0   2   2    1.33    0.20
   0  -2   2    1.16    0.30
   0   2   2    1.34    0.23
   0  -2   2    1.47    0.49
   0  -2  -3 7824.78   72.88
   0   2  -3 7718.59   69.57
   0   2   3 6783.78   61.21
   0  -2   3 5903.40   53.51
   0   2   3 6592.77   59.08
   0  -2   3 7842.71   70.98
   0  -2  -4   17.55    2.97
   0   2  -4   16.14    2.59
   0   2   4   11.62    1.79
   0  -2   4   12.70    1.55
   0   2   4   14.04    2.95
   0  -2   4   15.60    3.66
   0  -2  -5  683.31   10.71
   0   2  -5  631.69    9.03
   0   2   5  513.40    7.28
   0  -2   5  482.14    6.69
   0   2   5  611.40    8.04
   0  -2   5  639.14    8.84
   0  -2  -6  811.00   15.55
   0   2  -6  849.21   15.51
   0   2   6  650.65   11.91
   0  -2   6  594.75   10.80
   0   2   6  794.46   14.05
   0  -2   6  810.44   14.55
   0  -2  -7  459.40   11.78
   0   2  -7  443.77   11.35
   0   2   7  355.28    8.92
   0  -2   7  322.78    8.29
   0   2   7  438.12   10.64
   0  -2   7  459.69   11.67
   0  -2  -8  163.58    6.62
   0   2  -8  151.23    6.89
   0   2   8  120.95    4.49
   0  -2   8  111.72    5.38
   0   2   8  154.72    5.40
   0  -2   8  173.89    7.25
   0  -2  -9    2.94    1.26
   0   2  -9   -0.71    1.47
   0   2   9    0.78    0.25
   0  -2   9   -0.17    0.95
   0   2   9   -1.54    1.22
   0  -2   9    0.29    1.06
   0  -2 -10    1.48    1.45
   0   2 -10   -0.05    1.65
   0   2  10    0.34    0.50
   0  -2  10   -0.27    1.13
   0   2  10    2.00    1.04
   0  -2  10    0.83    1.03
   0   2 -11   29.42    6.73
   0  -2 -11   35.20    6.85
   0   2  11   26.35    4.12
   0  -2  11   24.82    3.69
   0   2  11   30.64    4.52
   0  -2  11   30.85    7.21
   0  -2 -12   24.25    4.71
   0   2 -12   30.10    8.24
   0   2  12   21.03    4.65
   0  -2  12   19.20    4.01
   0  -2  12   29.33    9.29
   0   2  12   28.69    5.28
   0  -2 -13   -2.42    2.17
   0   2 -13    1.73    1.46
   0   2  13    0.84    0.85
   0  -2  13    0.37    1.08
   0  -2  13    2.15    1.41
   0  -2 -14    0.07    1.23
   0   2 -14   -0.42    1.17
   0   2  14    0.72    0.63
   0   2  14    0.87    0.94
   0  -2  14   -0.02    1.14
   0  -2 -15    1.87    1.42
   0   2 -15    0.95    1.65
   0  -2  15    1.80    1.29
   0  -3  -2   -1.01    0.76
   0   3  -2   -0.25    0.38
   0   3  -2   -0.30    0.36
   0   3   2   -0.83    0.57
   0  -3   2   -0.76    0.81
   0  -3  -2    0.23    0.35
   0  -3  -3 1872.42   19.80
   0   3  -3 1709.77   17.72
   0   3   3 1568.69   16.33
   0  -3   3 1413.42   14.36
   0   3   3 1418.79   14.03
   0  -3   3 1912.36   20.13
   0  -3  -4   40.06    3.14
   0   3  -4   37.58    1.63
   0   3   4   36.82    5.59
   0  -3   4   29.86    1.43
   0   3   4   30.37    6.38
   0  -3   4   40.03    2.32
   0   3  -5  144.67    5.23
   0   3   5  121.41    4.61
   0  -3   5  111.29    4.02
   0   3   5  134.23    4.64
   0  -3   5  146.76    5.24
   0  -3  -6  949.81   19.60
   0   3  -6  852.74   15.54
   0   3   6  739.60   13.26
   0  -3   6  675.41   12.03
   0   3   6  871.35   14.97
   0  -3  -7  216.42    6.89
   0   3  -7  223.16    6.82
   0   3   7  183.33    5.52
   0  -3   7  154.94    4.75
   0   3   7  203.71    6.26
   0  -3   7  221.78    6.94
   0  -3  -8   -0.32    1.64
   0   3  -8    1.43    1.00
   0   3   8    2.77    0.68
   0  -3   8    0.96    0.61
   0   3   8    2.41    0.87
   0  -3  -9    1.51    1.08
   0   3  -9    0.62    0.76
   0   3   9    1.16    0.48
   0  -3   9   -0.03    0.94
   0   3   9    1.88    0.76
   0  -3   9    1.90    1.28
   0  -3 -10    0.91    1.03
   0   3 -10    0.17    0.94
   0   3  10    0.80    0.66
   0  -3  10    0.88    0.77
   0   3  10    0.95    0.87
   0  -3  10    0.53    0.93
   0  -3 -11   30.61    5.70
   0   3 -11   28.42    4.36
   0   3  11   22.24    4.14
   0  -3  11   22.40    2.87
   0   3  11   28.44    6.25
   0  -3  11   34.94    5.38
   0   3 -12   27.69    6.65
   0  -3 -12   35.21    6.74
   0   3  12   21.84    3.44
   0   3  12   31.22    6.23
   0  -3  12   37.97    7.34
   0  -3 -13    7.03    2.00
   0   3 -13    4.68    1.96
   0   3  13    2.91    0.63
   0  -3  13    3.50    1.78
   0   3  13    5.56    1.34
   0  -3 -14   -0.98    2.14
   0   3 -14   -0.44    1.83
   0   3  14    0.86    0.75
   0   3  14    0.95    0.65
   0  -3  14    0.62    1.49
   0  -3 -15    8.22    2.59
   0   3 -15   10.47    2.62
   0  -3  15    6.16    1.42
   0  -4   0 6529.32   57.69
   0   4   0 6543.37   14.04
   0  -4  -1   37.90    2.80
   0   4  -1   25.38    0.78
   0   4  -1   26.78    1.00
   0   4   1   28.07    1.11
   0  -4   1   38.04    1.26
   0  -4  -1   26.42    0.83
   0  -4  -2   67.01    1.92
   0   4  -2   53.37    1.32
   0   4  -2   47.73    1.38
   0   4   2   56.23    1.73
   0  -4   2   61.75    2.12
   0  -4  -2   50.58    1.18
   0  -4  -3  154.22    5.06
   0   4  -3  137.19    4.80
   0   4  -3  104.15    3.47
   0   4   3  138.55    4.69
   0   4   3  108.20    3.39
   0  -4   3  161.43    5.73
   0  -4  -4  110.72    4.10
   0   4  -4   99.59    3.59
   0   4   4   98.51    3.62
   0  -4   4   86.48    3.17
   0   4   4   88.30    2.99
   0  -4   4  112.84    4.23
   0   4  -5   46.74    7.78
   0   4   5   43.26    6.72
   0  -4   5   39.18    1.87
   0   4   5   43.98    3.08
   0  -4   5   56.82    4.42
   0   4  -6  527.80   10.66
   0   4   6  445.05    9.10
   0  -4   6  428.36    8.42
   0   4   6  487.91   10.19
   0  -4   6  580.14   11.61
   0  -4  -7    4.34    1.17
   0   4  -7    3.52    1.43
   0   4   7    3.06    0.77
   0  -4   7   -0.07    0.91
   0   4   7    3.54    0.87
   0  -4   7    2.09    1.32
   0  -4  -8    5.57    2.11
   0   4  -8    6.02    1.55
   0   4   8    5.30    1.07
   0  -4   8    4.34    1.11
   0   4   8    5.14    1.00
   0  -4   8    6.56    1.63
   0  -4  -9  125.61    6.22
   0   4  -9  119.61    6.88
   0   4   9   96.84    4.15
   0  -4   9  104.98    4.19
   0   4   9  130.16    5.51
   0  -4   9  149.30    6.26
   0  -4 -10   30.53    5.93
   0   4 -10   21.93    4.61
   0   4  10   16.20    3.15
   0  -4  10   16.26    1.93
   0   4  10   24.13    4.09
   0  -4  10   24.06    4.22
   0  -4 -11   84.08   16.54
   0   4 -11   71.82   11.71
   0   4  11   53.86    9.63
   0   4  11   73.56    5.96
   0  -4  11   88.31    8.20
   0  -4 -12   21.56    3.07
   0   4 -12   17.01    3.00
   0   4  12   11.31    2.53
   0   4  12   14.75    3.13
   0  -4  12   18.34    3.19
   0  -4 -13    5.29    2.44
   0   4 -13    4.92    2.97
   0   4  13    4.68    1.06
   0  -4  13    3.64    0.96
   0  -4 -14    1.31    1.21
   0   4 -14   -0.35    1.67
   0   4  14    0.24    0.63
   0  -4  14    1.02    1.83
   0  -4 -15    0.80    1.10
   0   4 -15    1.21    1.17
   0  -4  15    4.93    2.23
   0   5   0    5.55    2.95
   0  -5  -1  174.37    5.04
   0   5  -1  122.23    3.58
   0   5  -1  127.04    3.94
   0   5   1  140.57    4.39
   0  -5   1  172.87    5.31
   0  -5  -1  140.00    4.26
   0  -5  -2    5.84    1.77
   0   5  -2    2.90    0.52
   0   5  -2    3.22    0.42
   0   5   2    4.49    1.85
   0  -5   2   10.29    3.49
   0  -5  -2    4.13    0.67
   0  -5  -3  260.63    7.94
   0   5  -3  209.15    6.12
   0   5  -3  166.86    5.10
   0   5   3  221.12    6.79
   0  -5   3  246.39    7.67
   0  -5  -3  179.82    5.25
   0  -5  -4   82.34    3.10
   0   5  -4   73.09    2.14
   0   5  -4   63.43    4.00
   0   5   4   73.01    2.41
   0   5   4   66.05    1.74
   0  -5   4   88.79    2.93
   0   5  -5  307.14    8.16
   0   5   5  292.60    7.77
   0   5   5  288.95    5.80
   0  -5   5  381.95    8.37
   0  -5  -6  190.99    8.28
   0   5  -6  162.32    7.15
   0   5   6  159.37    6.74
   0  -5   6  145.64    6.22
   0   5   6  159.50    6.39
   0  -5   6  197.64    8.74
   0  -5  -7   60.65    4.93
   0   5  -7   49.41    7.36
   0   5   7   37.64    7.12
   0  -5   7   36.92    2.04
   0   5   7   41.64    7.33
   0  -5   7   48.85    2.74
   0  -5  -8    2.30    1.04
   0   5  -8    2.87    0.79
   0   5   8   -0.47    0.79
   0  -5   8    0.73    0.88
   0   5   8    1.46    0.36
   0  -5   8    1.14    1.33
   0  -5  -9   30.92    6.42
   0   5  -9   23.36    3.95
   0   5   9   23.81    3.29
   0  -5   9   22.41    2.06
   0   5   9   25.84    5.16
   0  -5   9   35.16    6.37
   0  -5 -10   85.24    5.86
   0   5 -10   63.14   12.25
   0   5  10   57.05    6.19
   0  -5  10   56.40    3.02
   0   5  10   71.46   11.99
   0  -5  10   84.21   13.74
   0  -5 -11  156.69    6.82
   0   5 -11  142.66    5.64
   0   5  11  118.47    8.64
   0   5  11  156.21   12.28
   0  -5  11  172.61    6.40
   0  -5 -12   47.72    8.07
   0   5 -12   37.84    7.93
   0   5  12   28.77    4.11
   0   5  12   38.56    8.35
   0  -5  12   50.45    7.47
   0  -5 -13   16.78    3.48
   0   5 -13    9.34    2.67
   0   5  13    9.46    1.93
   0  -5  13    7.89    1.43
   0   5  13   12.73    2.24
   0  -5  13   14.30    2.97
   0  -5 -14    1.24    0.95
   0   5 -14    1.98    1.35
   0  -5  14    1.23    0.99
   0  -5 -15    4.03    1.92
   0   5 -15    2.72    1.98
   0  -5  15    0.81    1.11
   0  -6   0    0.31    0.21
   0   6   0    1.54    0.73
   0  -6   0   -1.37    1.31
   0  -6  -1  825.14    9.01
   0   6  -1  653.28    8.06
   0   6   1  739.65    9.45
   0  -6   1  854.90   11.07
   0  -6  -1  717.17    8.23
   0  -6  -2    0.88    0.30
   0   6  -2    0.42    0.34
   0   6  -2    0.08    0.41
   0   6   2    2.54    0.87
   0  -6   2    7.29    4.19
   0  -6  -2    2.42    0.90
   0  -6  -3  784.59    9.89
   0   6  -3  605.60    7.33
   0   6  -3  537.07    7.11
   0   6   3  690.89    8.95
   0  -6   3  763.42   11.15
   0  -6  -3  569.24    6.74
   0  -6  -4   84.33    3.29
   0   6  -4   75.66    2.22
   0   6  -4   61.60    2.07
   0   6   4   72.35    2.97
   0   6   4   63.94    1.76
   0  -6   4   89.51    3.09
   0  -6  -5  464.97    9.74
   0   6  -5  406.28    8.10
   0   6  -5  311.68    6.50
   0   6   5  410.60    8.52
   0   6   5  350.87    6.83
   0  -6   5  469.16   10.14
   0  -6  -6   57.04   12.15
   0   6  -6   43.25    8.35
   0   6  -6   35.25    3.04
   0   6   6   43.48    7.52
   0   6   6   40.48    6.60
   0  -6   6   57.87   10.14
   0  -6  -7   52.63    3.06
   0   6  -7   45.77    9.03
   0   6   7   42.78    6.04
   0   6   7   45.52    2.10
   0  -6   7   61.49    4.67
   0  -6  -8   -0.98    1.51
   0   6  -8    0.74    0.38
   0   6   8    0.41    0.59
   0   6   8   -0.08    0.72
   0  -6   8    0.86    1.80
   0  -6  -9    5.22    1.52
   0   6  -9    2.51    0.76
   0   6   9    3.42    0.74
   0  -6   9    5.18    1.36
   0   6   9    1.12    0.53
   0  -6   9    2.87    1.64
   0  -6 -10   19.26    4.29
   0   6 -10   16.55    3.24
   0   6  10   12.46    2.29
   0   6  10   16.42    3.16
   0  -6  10   24.95    5.69
   0  -6 -11    2.67    1.95
   0   6 -11    2.74    1.91
   0   6  11    2.23    1.37
   0   6  11    4.22    1.50
   0  -6  11    2.75    1.37
   0  -6 -12   60.79   10.88
   0   6 -12   48.32    8.91
   0   6 -12   35.48    5.51
   0   6  12   38.15    8.11
   0   6  12   46.82    7.70
   0  -6  12   70.82   11.83
   0  -6 -13   -0.24    2.29
   0   6 -13    1.26    1.02
   0   6 -13    0.97    0.67
   0   6  13   -0.13    1.06
   0   6  13    1.33    0.64
   0  -6  13    1.70    1.20
   0  -6 -14   10.04    1.99
   0   6 -14   10.55    5.67
   0   6  14    3.85    0.93
   0  -6  14    7.16    2.08
   0  -6 -15   -0.07    1.22
   0   6 -15    1.32    1.06
   0  -6  15    2.60    1.60
   0  -7   0    0.11    0.19
   0   7   0    2.67    1.45
   0  -7   0    6.03    2.76
   0  -7  -1    1.68    0.36
   0   7  -1    1.79    0.22
   0   7  -1    1.79    0.61
   0   7   1   -0.66    1.66
   0  -7  -1    2.84    1.16
   0  -7  -2   90.53    5.51
   0   7  -2   58.81    1.47
   0   7  -2   63.61    2.08
   0   7   2   65.16    2.38
   0  -7   2   82.93    5.89
   0  -7  -2   60.46    1.66
   0  -7  -3  149.59    5.45
   0   7  -3  107.93    3.54
   0   7  -3  111.05    3.91
   0   7   3  131.33    4.70
   0  -7   3  156.91    5.98
   0  -7  -3  106.36    3.45
   0  -7  -4  182.52    6.23
   0   7  -4  147.92    4.91
   0   7  -4  126.92    4.45
   0   7   4  158.67    5.71
   0  -7   4  177.75    6.41
   0  -7  -4  140.77    4.71
   0  -7  -5   90.46   11.26
   0   7  -5   59.34    3.05
   0   7  -5   53.20    4.25
   0   7   5   64.01    3.60
   0   7   5   53.79    5.19
   0  -7   5   81.49    4.58
   0  -7  -6  503.98   12.69
   0   7  -6  397.57    9.79
   0   7  -6  335.44    8.45
   0   7   6  423.01   10.52
   0   7   6  381.68    9.15
   0  -7   6  522.40   13.44
   0  -7  -7   27.42    6.01
   0   7  -7   20.31    4.04
   0   7  -7   13.70    3.34
   0   7   7   19.96    3.87
   0   7   7   15.98    3.86
   0  -7   7   22.53    4.26
   0  -7  -8    4.38    1.08
   0   7  -8    2.62    1.19
   0   7  -8    1.91    0.43
   0   7   8    2.04    0.57
   0   7   8    2.05    0.44
   0  -7   8    4.70    1.26
   0  -7  -9   15.88    3.38
   0   7  -9    9.65    2.33
   0   7  -9    7.52    1.57
   0   7   9    9.19    2.14
   0   7   9   10.62    2.29
   0  -7   9   10.97    2.19
   0  -7 -10  399.84   11.83
   0   7 -10  326.23    9.56
   0   7 -10  252.82    8.14
   0   7  10  289.14    9.66
   0   7  10  342.44    9.14
   0  -7  10  397.38   13.15
   0  -7 -11  209.40   13.00
   0   7 -11  182.14    8.97
   0   7 -11  135.76   10.26
   0   7  11  163.78    7.99
   0   7  11  183.65    9.77
   0  -7  11  208.80   10.65
   0  -7 -12  219.41    8.09
   0   7 -12  199.94    7.23
   0   7 -12  141.81   10.11
   0   7  12  155.35   19.64
   0   7  12  201.88    6.46
   0  -7  12  246.14   17.06
   0  -7 -13    1.59    1.93
   0   7 -13   -1.55    1.50
   0   7 -13    1.05    0.61
   0   7  13    0.67    0.47
   0  -7  13   -2.20    1.83
   0  -7 -14    2.27    1.51
   0   7 -14    2.10    1.82
   0   7  14    1.05    0.93
   0  -7  14    1.55    1.44
   0  -7 -15   -0.64    2.33
   0   7 -15    0.61    0.80
   0  -7  15    4.44    2.60
   0   8   0 2792.92   27.64
   0  -8   0 3191.12   30.58
   0  -8  -1   28.54    1.23
   0   8  -1   23.52    2.70
   0   8  -1   24.39    3.72
   0   8   1   24.88    4.56
   0  -8   1   31.47    6.98
   0  -8  -1   22.46    5.06
   0  -8  -2  380.26    5.74
   0   8  -2  264.23    3.86
   0   8  -2  284.25    5.39
   0   8   2  329.88    5.83
   0  -8   2  393.33    6.44
   0  -8  -2  292.27    4.43
   0  -8  -3   44.75    2.29
   0   8  -3   32.39    1.71
   0   8  -3   38.21    5.71
   0   8   3   41.10    6.92
   0  -8   3   49.22    8.76
   0  -8  -3   31.54    2.40
   0  -8  -4   77.03    4.41
   0   8  -4   59.42    2.89
   0   8  -4   59.79    4.57
   0   8   4   71.15   10.82
   0  -8   4   94.47    9.03
   0  -8  -4   56.26    4.97
   0  -8  -5  361.36    8.45
   0   8  -5  277.41    6.16
   0   8  -5  245.57    5.82
   0   8   5  306.84    7.42
   0   8   5  244.56    5.22
   0  -8   5  352.76    8.91
   0  -8  -6  629.39   15.20
   0   8  -6  563.89   13.10
   0   8  -6  447.82   10.75
   0   8   6  594.03   13.99
   0   8   6  500.91   11.42
   0  -8   6  700.14   16.62
   0  -8  -7   11.44    2.79
   0   8  -7    8.26    1.42
   0   8  -7    6.65    0.96
   0   8   7    6.95    1.38
   0   8   7    6.16    1.60
   0  -8   7    9.96    2.66
   0  -8  -8   14.42    2.42
   0   8  -8   10.43    2.48
   0   8  -8    8.64    1.48
   0   8   8    9.83    1.79
   0   8   8   11.37    1.80
   0  -8   8   14.27    2.58
   0  -8  -9   17.42    3.08
   0   8  -9   14.71    3.27
   0   8  -9    9.90    2.09
   0   8   9   10.15    2.48
   0   8   9   13.26    1.99
   0  -8   9   18.67    3.30
   0  -8 -10   61.64   11.43
   0   8 -10   39.73   12.15
   0   8 -10   32.34    4.92
   0   8  10   43.48    7.52
   0   8  10   45.83    9.05
   0  -8  10   51.98    5.20
   0   8 -11    5.66    1.01
   0   8 -11    4.23    1.28
   0   8  11    6.12    1.70
   0   8  11    6.08    1.36
   0  -8  11    9.00    2.30
   0  -8 -12    2.33    1.93
   0   8 -12    1.74    1.01
   0   8 -12    1.33    1.67
   0   8  12    1.74    0.62
   0   8  12    2.09    1.50
   0  -8 -13   12.02    4.24
   0   8 -13    6.72    1.86
   0   8 -13    7.19    1.25
   0   8  13    4.97    1.15
   0  -8  13   13.70    2.69
   0  -8 -14    1.79    1.11
   0   8 -14    2.09    1.23
   0   8  14    0.01    0.63
   0  -8  14    1.49    0.96
   0  -8 -15    2.16    1.76
   0   8 -15    2.62    1.27
   0  -8  15    2.93    1.79
   0   9   0    1.22    0.98
   0  -9  -1   21.22    3.42
   0   9  -1   16.23    1.68
   0   9  -1   18.93    2.88
   0   9   1   13.70    3.97
   0  -9   1   22.85    5.01
   0  -9  -1   16.00    3.03
   0  -9  -2   -0.21    0.90
   0   9  -2    1.40    0.24
   0   9  -2    0.53    0.76
   0   9   2    0.78    0.87
   0  -9   2    2.14    1.35
   0  -9  -2    1.36    0.42
   0  -9  -3  103.45    5.56
   0   9  -3   72.01    2.67
   0   9  -3   74.87    3.21
   0   9   3   91.19    7.90
   0  -9   3  107.62    7.82
   0  -9  -3   75.06    2.87
   0  -9  -4  332.74    7.54
   0   9  -4  245.03    5.37
   0   9  -4  239.92    5.76
   0   9   4  293.99    7.00
   0  -9   4  336.08    8.28
   0  -9  -4  243.16    5.24
   0  -9  -5  316.12    7.61
   0   9  -5  242.39    5.59
   0   9  -5  227.02   20.89
   0   9   5  263.16   24.39
   0  -9   5  327.36   30.59
   0  -9  -5  239.11    5.28
   0  -9  -6    7.47    2.45
   0   9  -6    6.08    1.17
   0   9  -6    4.77    1.07
   0   9   6    6.00    1.26
   0   9   6    5.67    1.50
   0  -9   6    5.09    1.73
   0  -9  -7    2.17    1.08
   0   9  -7    3.51    0.63
   0   9  -7    2.65    0.56
   0   9   7    3.57    0.74
   0   9   7    2.93    0.76
   0  -9   7    6.58    2.12
   0  -9  -8    1.25    0.98
   0   9  -8    1.36    1.21
   0   9  -8    1.64    0.56
   0   9   8    1.24    0.89
   0   9   8    1.67    0.50
   0  -9   8    1.94    1.66
   0  -9  -9   53.52   13.71
   0   9  -9   36.49    8.23
   0   9  -9   35.21    7.20
   0   9   9   35.74    6.04
   0   9   9   41.82    3.74
   0  -9   9   54.37   11.10
   0  -9 -10   62.64   15.60
   0   9 -10   40.98    8.12
   0   9 -10   41.46    7.85
   0   9  10   46.90    4.91
   0   9  10   56.61    9.92
   0  -9  10   65.39   12.25
   0  -9 -11   53.49   10.36
   0   9 -11   36.17    9.80
   0   9 -11   32.81    5.96
   0   9  11   33.57    6.58
   0   9  11   41.21    8.27
   0  -9  11   50.87    9.26
   0  -9 -12  100.74    8.89
   0   9 -12   67.66   13.78
   0   9 -12   62.22    6.91
   0   9  12   68.42   10.93
   0  -9  12  106.26   16.74
   0  -9 -13   52.75    9.99
   0   9 -13   36.21    7.95
   0   9 -13   27.69    9.38
   0   9  13   27.62    5.63
   0  -9  13   53.69   10.45
   0  -9 -14    1.55    1.74
   0   9 -14    1.71    1.39
   0   9  14   -2.16    1.39
   0  -9  14    0.45    1.11
   0  -9 -15   -2.17    2.27
   0   9 -15    0.69    0.95
   0  -9  15    0.35    0.94
   0 -10   0    9.18    1.56
   0  10   0    8.50    1.65
   0 -10   0    9.00    2.04
   0 -10  -1  340.30    5.17
   0  10  -1  305.81    4.44
   0  10  -1  294.51    5.71
   0  10   1  291.70    5.07
   0 -10   1  369.04    6.37
   0 -10  -2   23.77    2.07
   0  10  -2   16.07    2.36
   0  10  -2   19.11    3.43
   0 -10   2   23.42    4.57
   0 -10  -2   18.36    3.93
   0 -10  -3   11.31    2.14
   0  10  -3    6.82    1.05
   0  10  -3    8.59    1.66
   0  10   3    9.73    1.89
   0 -10   3   23.09    6.92
   0 -10  -3    7.89    1.28
   0 -10  -4   50.27    5.09
   0  10  -4   32.52    4.97
   0  10  -4   35.69    4.47
   0  10   4   43.90    8.73
   0 -10   4   52.61    8.58
   0 -10  -4   32.24    5.35
   0 -10  -5    1.60    0.72
   0  10  -5    0.62    0.52
   0  10  -5    1.58    0.66
   0  10   5    0.82    0.45
   0 -10   5   -3.57    2.12
   0 -10  -5   -0.29    0.53
   0 -10  -6   27.30    6.29
   0  10  -6   17.44    3.37
   0  10  -6   17.68    2.97
   0  10   6   16.65    3.29
   0  10   6   15.89    3.87
   0 -10   6   23.04    4.48
   0 -10  -7   74.46    4.15
   0  10  -7   55.64    8.48
   0  10  -7   55.47    7.88
   0  10   7   60.23    9.09
   0  10   7   54.73    4.02
   0 -10   7   73.57    5.36
   0 -10  -8    1.64    0.87
   0  10  -8    0.30    0.64
   0  10  -8    1.10    0.73
   0  10   8    0.95    0.71
   0  10   8    1.32    0.68
   0 -10   8    7.02    3.16
   0 -10  -9   55.79   12.75
   0  10  -9   40.54    6.79
   0  10  -9   34.33    4.91
   0  10   9   40.87    7.15
   0  10   9   42.42    5.12
   0 -10   9   56.20   13.15
   0 -10 -10    4.03    1.48
   0  10 -10    4.01    0.94
   0  10 -10    2.35    0.59
   0  10  10    4.09    1.07
   0  10  10    2.60    0.64
   0 -10  10    5.29    2.02
   0  10 -11    0.91    0.87
   0  10 -11    1.08    0.44
   0  10  11   -0.59    1.18
   0  10  11    0.92    0.45
   0 -10  11    2.88    1.89
   0 -10 -12   12.46    2.89
   0  10 -12    6.82    2.08
   0  10 -12    6.11    1.26
   0 -10  12    8.10    2.41
   0 -10 -13    2.37    1.91
   0  10 -13    2.62    1.38
   0  10  13   -0.24    1.17
   0 -10  13    0.03    2.35
   0 -10 -14    5.33    2.00
   0  10 -14    0.91    1.52
   0  10  14    1.26    0.93
   0 -10  14    0.17    1.18
   0 -11   0    0.61    0.35
   0 -11   0    0.85    0.67
   0  11  -1  358.03    5.24
   0  11  -1  358.51    6.63
   0  11   1  368.70    6.72
   0 -11   1  433.40    8.49
   0 -11  -1  374.97    6.53
   0 -11  -2  646.85   12.82
   0  11  -2  469.17    8.35
   0  11  -2  502.62   10.18
   0  11   2  561.39   11.04
   0 -11   2  662.99   12.81
   0 -11  -2  526.11    9.71
   0 -11  -3   82.78    4.12
   0  11  -3   58.99    2.84
   0  11  -3   64.32    3.39
   0  11   3   74.98    4.25
   0 -11   3   86.71    5.11
   0 -11  -3   59.84    3.76
   0 -11  -4    8.98    1.97
   0  11  -4    6.31    1.45
   0  11  -4    5.24    1.25
   0  11   4    8.06    1.62
   0 -11   4   11.89    1.88
   0 -11  -4    6.01    1.37
   0 -11  -5   11.23    3.56
   0  11  -5    6.39    1.34
   0  11  -5    7.07    1.15
   0  11   5    8.55    1.66
   0 -11   5   14.42    2.67
   0 -11  -5    7.84    1.39
   0 -11  -6   59.03    4.58
   0  11  -6   38.33    6.56
   0  11  -6   42.20    7.41
   0  11   6   49.21    7.19
   0  11   6   40.18    3.44
   0 -11   6   60.24    3.80
   0 -11  -7   24.92    4.88
   0  11  -7   14.98    2.51
   0  11  -7   18.67    3.68
   0  11   7   20.20    2.71
   0  11   7   12.53    1.94
   0 -11   7   21.74    3.83
   0 -11  -8   45.78    9.40
   0  11  -8   27.18    6.89
   0  11  -8   30.27    5.72
   0  11   8   35.19    5.76
   0  11   8   26.94    3.91
   0 -11   8   62.11    5.12
   0 -11  -9   19.69    3.23
   0  11  -9   11.67    2.02
   0  11  -9   10.39    1.55
   0  11   9   12.51    2.01
   0  11   9   11.23    2.61
   0 -11   9   17.55    3.97
   0 -11 -10   26.93    5.44
   0  11 -10   19.23    4.02
   0  11 -10   18.36    3.67
   0  11  10   19.20    2.91
   0  11  10   16.63    3.00
   0 -11  10   25.79    5.21
   0 -11 -11   -1.19    2.18
   0  11 -11   -1.56    1.01
   0  11 -11    0.80    0.55
   0  11  11    0.68    1.00
   0 -11  11    1.71    1.62
   0 -11 -12   43.67    7.88
   0  11 -12   31.02    6.04
   0  11 -12   26.90    4.57
   0 -11  12   38.42    7.34
   0 -11 -13   22.26    4.66
   0  11 -13   12.36    2.49
   0  11  13    9.44    1.97
   0 -11  13   20.96    3.60
   0 -11 -14   10.93    2.50
   0  11 -14    5.77    1.18
   0  11  14    5.07    1.37
   0 -11  14   10.43    2.79
   0 -12   0   20.05    3.62
   0  12   0   23.14    3.48
   0 -12   0   23.44    4.35
   0 -12   1   45.64    1.57
   0 -12  -1   59.85    2.09
   0  12  -1   55.61    4.09
   0  12   1   58.03   12.79
   0 -12   1   61.09    4.05
   0 -12  -1   47.18    8.99
   0 -12  -2  175.75    7.02
   0  12  -2  142.41    5.61
   0  12  -2  158.37    7.30
   0  12   2  158.26    9.71
   0 -12   2  200.55   10.61
   0 -12  -2  145.75    8.07
   0 -12  -3   30.94    6.38
   0  12  -3   17.96    3.48
   0  12  -3   21.82    4.29
   0  12   3   28.82    4.47
   0 -12   3   33.13    5.51
   0 -12  -3   20.43    3.95
   0 -12  -4   59.94    2.93
   0  12  -4   39.39    5.36
   0  12  -4   45.47    3.36
   0  12   4   62.88    8.49
   0 -12   4   65.21    5.28
   0 -12  -4   43.00    1.87
   0 -12  -5   44.04    9.43
   0  12  -5   28.62    4.26
   0  12  -5   37.67    6.07
   0  12   5   40.13    7.15
   0 -12   5   48.15    9.31
   0 -12  -5   26.46    4.31
   0 -12  -6   25.23    4.28
   0  12  -6   16.00    2.77
   0  12  -6   15.77    2.61
   0  12   6   23.69    4.85
   0 -12   6   29.01    5.80
   0 -12  -6   16.30    1.43
   0 -12  -7    9.68    3.81
   0  12  -7    4.83    0.98
   0  12  -7    8.16    1.54
   0  12   7    6.73    1.40
   0  12   7    4.98    1.12
   0 -12   7    7.97    1.98
   0 -12  -8  169.54   12.18
   0  12  -8  124.32    5.20
   0  12  -8  119.84   15.36
   0  12   8  136.84    6.21
   0  12   8  122.58    4.61
   0 -12   8  188.22    8.59
   0 -12  -9   -0.18    1.94
   0  12  -9    1.44    0.81
   0  12  -9    1.79    0.87
   0  12   9    1.40    0.91
   0  12   9    0.99    0.68
   0 -12   9    2.40    1.08
   0 -12 -10   59.97    9.86
   0  12 -10   43.00    8.04
   0  12 -10   41.10    3.74
   0  12  10   43.95    6.25
   0  12  10   41.46    5.31
   0 -12  10   60.99   12.79
   0 -12 -11   12.24    2.50
   0  12 -11    5.67    1.67
   0  12 -11    5.80    0.92
   0  12  11    7.21    1.79
   0 -12  11    8.99    2.37
   0 -12 -12    6.56    1.71
   0  12 -12    5.51    1.73
   0  12 -12    2.95    0.61
   0  12  12    5.05    1.43
   0 -12  12    8.08    2.42
   0 -12 -13    6.95    2.03
   0  12 -13    4.61    1.54
   0  12  13    3.89    1.50
   0 -12  13    7.81    2.25
   0 -12 -14    0.11    1.28
   0  12 -14   -0.48    1.15
   0  12  14    0.96    1.87
   0 -12  14   -0.72    2.06
   0 -13   0    1.01    0.49
   0  13   0    1.01    0.78
   0 -13   0    1.44    0.92
   0 -13   1  172.45    6.65
   0 -13  -1  207.98    8.26
   0  13   1  188.46    8.05
   0 -13  -1  183.01    7.59
   0 -13  -2   57.70    2.20
   0  13  -2   44.48    6.28
   0  13  -2   55.93   10.11
   0  13   2   56.59    5.74
   0 -13   2   60.57    2.94
   0 -13  -2   45.36    2.07
   0 -13  -3    8.20    1.82
   0  13  -3    5.80    0.95
   0  13  -3    7.56    1.61
   0  13   3    9.96    1.91
   0 -13   3   10.63    2.28
   0 -13  -3    4.57    1.34
   0 -13  -4   12.84    2.68
   0  13  -4    8.04    1.69
   0  13  -4   10.01    1.87
   0  13   4    9.93    1.61
   0 -13   4   14.12    2.86
   0 -13  -4    8.22    1.59
   0 -13  -5   28.76    2.57
   0  13  -5   20.43    2.87
   0  13  -5   24.79    6.16
   0  13   5   26.59    5.00
   0 -13   5   33.45    6.20
   0 -13  -5   20.29    3.66
   0 -13  -6   -1.09    1.55
   0  13  -6    0.95    0.59
   0  13  -6    0.76    0.84
   0  13   6    1.25    0.82
   0 -13   6    1.13    1.41
   0 -13  -6    0.22    0.47
   0 -13  -7  211.11    8.57
   0  13  -7  154.53    5.77
   0  13  -7  149.92    6.16
   0  13   7  172.25   14.20
   0  13   7  132.62    9.76
   0 -13   7  221.84    9.13
   0 -13  -8  190.04    6.26
   0  13  -8  143.41    5.08
   0  13  -8  141.61    4.91
   0  13   8  161.97   15.23
   0  13   8  141.48    6.20
   0 -13   8  233.89   15.90
   0 -13  -9   68.62   15.44
   0  13  -9   54.60    6.35
   0  13  -9   50.96    4.94
   0  13   9   56.30    9.20
   0  13   9   53.95    5.47
   0 -13   9   70.73   11.95
   0 -13 -10   73.76   15.94
   0  13 -10   46.44    8.94
   0  13 -10   49.60    3.81
   0  13  10   51.47    7.09
   0 -13  10   78.47    6.08
   0 -13 -11    7.01    1.92
   0  13 -11    6.98    1.75
   0  13 -11    4.87    0.96
   0  13  11    4.39    1.32
   0 -13  11    8.90    2.01
   0 -13 -12   55.64   15.18
   0  13 -12   34.93    6.65
   0  13 -12   39.23    5.26
   0  13  12   33.47    7.18
   0 -13  12   62.58   12.18
   0 -13 -13    6.97    1.79
   0  13 -13    4.78    1.38
   0  13  13    4.84    1.23
   0 -13  13    4.11    1.94
   0 -13 -14   13.68    3.12
   0  13 -14    8.25    1.85
   0  13  14    7.93    2.25
   0 -13  14    9.85    3.07
   0 -14   0    0.14    0.32
   0  14   0   -1.96    1.59
   0 -14   0   -0.42    1.12
   0 -14   1    0.54    0.27
   0 -14  -1    0.59    0.42
   0  14  -1   -1.70    1.41
   0  14   1    0.27    1.34
   0 -14   1    0.01    1.64
   0 -14  -1   -0.63    1.46
   0 -14  -2    8.52    1.71
   0  14  -2    6.52    1.37
   0  14  -2    5.75    1.24
   0  14   2    6.89    1.31
   0 -14   2    9.24    1.80
   0 -14  -2    5.06    0.80
   0 -14  -3   42.63    3.72
   0  14  -3   30.57    3.07
   0  14  -3   37.59    4.76
   0  14   3   41.27    8.07
   0 -14   3   43.55    8.65
   0 -14  -3   32.65    5.54
   0 -14  -4    0.97    0.73
   0  14  -4    2.06    0.76
   0  14   4    0.57    0.72
   0 -14   4    2.17    1.07
   0 -14  -4   -0.10    0.34
   0 -14  -5  305.65    9.43
   0  14  -5  218.11    6.52
   0  14  -5  240.13    7.85
   0  14   5  275.59    9.18
   0 -14   5  325.67   12.05
   0 -14  -5  214.28    6.43
   0 -14  -6   47.42   10.38
   0  14  -6   29.39    4.53
   0  14  -6   36.34    7.32
   0  14   6   43.85    8.24
   0 -14   6   53.63    9.19
   0 -14  -6   28.51    5.14
   0 -14  -7   -2.89    1.74
   0  14  -7    0.14    0.54
   0  14  -7    0.78    0.34
   0  14   7   -0.67    1.70
   0  14   7    0.18    0.41
   0 -14   7    3.52    1.46
   0 -14  -8  204.81    6.54
   0  14  -8  140.16    4.65
   0  14  -8  148.13    5.43
   0  14   8  177.88    7.59
   0  14   8  132.76   11.00
   0 -14   8  206.45    7.80
   0 -14  -9   -2.15    1.97
   0  14  -9    0.19    0.98
   0  14  -9    0.88    1.28
   0  14   9    1.32    0.77
   0  14   9   -0.29    0.68
   0 -14   9    0.11    1.11
   0 -14 -10   64.57    6.09
   0  14 -10   38.35    7.31
   0  14 -10   44.00    9.55
   0  14  10   45.05    8.36
   0 -14  10   66.26   16.18
   0 -14 -11    4.23    2.04
   0  14 -11    2.65    0.73
   0  14 -11    1.57    0.63
   0  14  11    2.90    1.46
   0 -14  11    1.99    2.16
   0 -14 -12    6.31    1.96
   0  14 -12    6.58    1.51
   0  14 -12    4.01    0.68
   0  14  12    1.19    0.92
   0 -14  12    5.37    1.80
   0 -14 -13   -0.47    2.27
   0  14 -13    0.72    1.99
   0  14  13    1.84    1.15
   0 -14  13   -0.41    1.25
   0 -14 -14   25.29    5.81
   0  14  14   12.71    4.58
   0 -14  14   19.54    3.93
   0 -15   0   -0.13    0.47
   0 -15   0   -0.52    1.10
   0 -15   1   60.95    6.35
   0 -15  -1   66.44    5.34
   0  15  -1   57.26    3.78
   0  15   1   65.17    9.98
   0 -15   1   69.14   10.27
   0 -15  -1   54.14    9.59
   0 -15  -2    0.26    0.41
   0  15  -2    0.81    0.27
   0  15  -2   -0.01    1.24
   0 -15   2   -0.60    1.36
   0 -15  -2   -0.05    0.79
   0 -15  -3   18.63    3.90
   0  15  -3   11.05    1.49
   0  15  -3   13.93    2.00
   0  15   3   14.87    2.48
   0 -15   3   18.02    3.53
   0 -15  -3    9.20    1.99
   0 -15  -4   62.46    5.62
   0  15  -4   31.65    5.90
   0  15  -4   44.54    6.75
   0  15   4   53.96    9.25
   0 -15   4   56.40   10.37
   0 -15  -4   30.43    6.68
   0 -15  -5   28.64    5.52
   0  15  -5   17.89    2.84
   0  15  -5   21.18    3.18
   0  15   5   26.01    4.44
   0 -15   5   31.92    6.03
   0 -15  -5   18.50    2.58
   0 -15  -6   40.44    3.71
   0  15  -6   20.89    5.25
   0  15  -6   30.75    4.59
   0  15   6   31.88    5.42
   0 -15   6   37.69    7.27
   0 -15  -6   21.34    3.71
   0 -15  -7    3.66    2.13
   0  15  -7    2.89    0.56
   0  15  -7    4.86    1.30
   0  15   7    5.73    1.55
   0 -15   7    2.97    1.77
   0 -15  -8  184.44   10.70
   0  15  -8  133.95    4.99
   0  15  -8  142.39    8.05
   0  15   8  167.64    7.02
   0  15   8  125.49    6.09
   0 -15   8  196.79   27.84
   0 -15  -9   13.49    2.91
   0  15  -9    6.52    1.20
   0  15  -9    8.69    1.45
   0  15   9    5.86    1.76
   0  15   9    5.50    0.91
   0 -15   9   10.36    3.54
   0 -15 -10    3.10    1.38
   0  15 -10    0.09    0.54
   0  15 -10    0.96    0.68
   0  15  10    1.42    0.89
   0 -15  10    1.63    1.58
   0 -15 -11    3.08    1.74
   0  15 -11    0.21    0.48
   0  15 -11   -0.20    1.14
   0  15  11   -0.98    1.35
   0 -15  11    2.62    1.99
   0 -15 -12    2.19    1.78
   0  15 -12    1.10    0.72
   0  15 -12    1.47    0.84
   0  15  12   -0.93    1.31
   0 -15  12    3.90    1.40
   0 -15 -13    0.46    1.22
   0  15  13    2.73    0.93
   0 -15  13    1.81    1.03
   0 -16   0    3.46    0.67
   0  16   0    0.93    1.72
   0 -16   0    2.43    0.56
   0 -16   1    0.96    0.41
   0 -16  -1    2.07    0.59
   0  16  -1    0.84    0.68
   0  16   1   -0.28    1.82
   0 -16   1    1.26    0.62
   0 -16  -1    0.00    0.50
   0 -16  -2   91.25    3.06
   0  16  -2   76.35    3.73
   0 -16   2   90.29    3.84
   0 -16  -2   79.09    3.12
   0 -16  -3   37.42    5.72
   0  16  -3   24.42    4.32
   0  16  -3   30.20    3.58
   0  16   3   35.73    6.41
   0 -16   3   40.67    7.31
   0 -16  -3   22.89    3.54
   0 -16  -4  242.49    7.33
   0  16  -4  173.29    4.98
   0  16  -4  187.65    6.88
   0  16   4  217.72    7.50
   0 -16   4  255.54    8.57
   0 -16  -4  179.38    5.57
   0 -16  -5    9.23    3.27
   0  16  -5    5.41    1.17
   0  16  -5    9.17    1.82
   0  16   5   12.47    3.79
   0 -16   5   15.34    2.75
   0 -16  -5    8.19    2.04
   0 -16  -6  215.57   13.20
   0  16  -6  132.48    4.96
   0  16  -6  153.92   10.02
   0  16   6  168.12    7.18
   0 -16   6  216.23   15.81
   0 -16  -6  139.73    5.23
   0 -16  -7  442.22   14.86
   0  16  -7  300.08    9.20
   0  16   7  362.15   12.25
   0 -16   7  432.94   14.62
   0 -16  -7  296.82    8.94
   0 -16  -8   27.24    5.68
   0  16  -8   16.50    2.67
   0  16  -8   20.32    2.26
   0  16   8   18.91    2.82
   0  16   8   15.25    2.77
   0 -16   8   24.53    6.28
   0 -16  -9   -1.49    1.98
   0  16  -9    0.13    0.33
   0  16  -9    1.16    0.43
   0  16   9    1.15    0.74
   0 -16   9    2.77    1.32
   0 -16 -10   -1.72    2.19
   0  16 -10    0.93    0.77
   0  16 -10    1.27    0.61
   0  16  10    0.08    0.75
   0 -16  10    3.34    1.96
   0 -16 -11    1.51    0.97
   0  16 -11    0.87    0.50
   0  16 -11    3.70    0.95
   0  16  11    2.84    0.91
   0 -16  11    2.94    1.25
   0 -16 -12   -0.04    2.36
   0  16 -12   -0.70    1.09
   0  16 -12   -0.77    1.04
   0  16  12    0.88    0.91
   0 -16  12   -0.30    2.24
   0 -16 -13    0.05    1.45
   0  16  13   -0.23    1.45
   0 -16  13   -2.31    2.10
   0 -17   0    0.53    0.51
   0  17   0    0.37    0.56
   0 -17   0    0.08    0.43
   0 -17   1   -0.34    0.52
   0 -17  -1    0.87    0.44
   0  17  -1    2.21    1.66
   0 -17   1    1.85    1.12
   0 -17  -1    1.17    0.98
   0 -17   2    4.94    1.29
   0 -17  -2    8.24    1.42
   0  17  -2   11.14    1.94
   0  17   2    8.01    1.87
   0 -17   2    7.16    1.45
   0 -17  -2    4.74    1.28
   0 -17  -3  125.58    4.68
   0  17  -3   91.07    8.55
   0  17  -3  107.90    6.53
   0  17   3  113.72    5.50
   0 -17   3  130.26   10.18
   0 -17  -3   90.56    3.77
   0 -17  -4   90.24   12.99
   0  17  -4   54.16    8.00
   0  17  -4   74.45   11.25
   0  17   4   85.15   12.92
   0 -17   4   88.14    5.67
   0 -17  -4   52.47   10.07
   0 -17  -5  137.94    6.59
   0  17  -5   99.70    3.97
   0  17  -5  124.70    7.73
   0  17   5  127.84    6.76
   0 -17   5  148.10    6.87
   0 -17  -5   88.45    7.08
   0 -17  -6   55.49    5.08
   0  17  -6   31.76    6.73
   0  17  -6   42.40    5.45
   0  17   6   47.88    8.52
   0 -17   6   51.36    9.33
   0 -17  -6   35.09    3.96
   0 -17  -7   35.51    6.53
   0  17  -7   23.62    5.61
   0  17   7   30.11    5.33
   0 -17  -7   26.65    5.12
   0 -17  -8   12.12    3.49
   0  17  -8    7.40    1.38
   0  17  -8   10.60    2.33
   0  17   8    9.95    2.43
   0  17   8    5.09    1.38
   0 -17   8    8.66    1.96
   0 -17  -9   10.34    3.23
   0  17  -9    4.89    1.56
   0  17  -9   11.87    1.91
   0  17   9   12.40    2.52
   0 -17   9   11.95    3.23
   0 -17 -10    2.45    1.28
   0  17 -10    1.10    0.90
   0  17 -10    1.83    1.04
   0  17  10    3.78    1.23
   0 -17  10   -0.07    2.38
   0 -17 -11    1.49    1.48
   0  17 -11    0.19    0.47
   0  17 -11    1.10    0.90
   0  17  11    2.86    1.64
   0 -17  11   -0.31    2.22
   0 -17 -12    1.10    1.25
   0  17  12   -0.25    1.68
   0 -17  12   -1.43    2.45
   0 -17 -13    4.00    2.15
   0  17  13    2.17    0.92
   0 -17  13    2.02    1.78
   0 -18   0    2.88    0.85
   0  18   0    3.72    1.79
   0 -18   0    2.59    0.55
   0 -18   1  160.90    4.79
   0 -18  -1  177.38    5.43
   0  18  -1  145.41    5.90
   0 -18   1  170.76    6.34
   0 -18  -1  145.89    6.50
   0 -18   2    7.73    1.62
   0 -18  -2   10.10    2.03
   0  18  -2   11.53    2.26
   0  18   2   10.67    2.56
   0 -18   2    8.61    1.60
   0 -18  -2    4.47    1.28
   0 -18  -3    1.33    0.77
   0  18  -3    2.48    0.55
   0  18  -3    3.92    1.74
   0  18   3    5.65    2.04
   0 -18   3    8.28    1.78
   0 -18  -3    2.95    0.98
   0 -18  -4    1.22    1.11
   0  18  -4    2.83    0.58
   0  18  -4    1.54    1.27
   0  18   4    3.65    1.20
   0 -18   4    2.44    1.49
   0 -18  -4   -0.34    1.23
   0 -18  -5  471.25   15.25
   0  18  -5  333.25    9.94
   0  18  -5  397.35   12.68
   0  18   5  403.16   13.22
   0 -18   5  495.00   15.84
   0 -18  -5  318.80    9.72
   0 -18  -6    3.75    1.38
   0  18  -6    4.45    1.12
   0  18  -6    5.51    1.31
   0  18   6    3.12    2.78
   0 -18   6   11.96    2.15
   0 -18  -6    2.79    0.51
   0 -18  -7   11.73    2.77
   0  18  -7    9.85    1.55
   0  18  -7   13.74    2.39
   0  18   7   13.83    1.97
   0 -18   7   11.73    2.40
   0 -18  -7    8.41    1.20
   0 -18  -8   64.01   13.69
   0  18  -8   27.58    6.36
   0  18  -8   48.63    6.00
   0  18   8   48.31    9.37
   0 -18   8   61.05   12.05
   0 -18  -9    2.05    1.36
   0  18  -9   -0.44    0.83
   0  18  -9    1.16    1.13
   0  18   9    1.07    0.76
   0 -18   9   -0.84    2.38
   0 -18 -10  120.07   11.91
   0  18 -10   82.73    4.69
   0  18  10   88.22   18.76
   0 -18  10  113.93   15.08
   0 -18 -11    0.40    1.96
   0  18 -11    0.40    0.59
   0  18  11   -1.44    1.57
   0 -18  11   -0.65    2.42
   0 -18 -12    3.73    1.76
   0  18  12    5.88    2.12
   0 -18  12    8.47    2.64
   0 -18 -13    2.38    1.11
   0  18  13    1.49    1.12
   0 -18  13   -0.84    2.33
   0  19   0    0.30    1.39
   0 -19   1    3.07    0.81
   0 -19  -1    5.01    1.10
   0  19   1    2.37    1.05
   0  19  -1    4.27    0.84
   0 -19   1    3.30    1.03
   0 -19  -1    1.51    1.03
   0 -19   2    0.85    0.31
   0 -19  -2    1.34    0.67
   0  19  -2    2.11    1.52
   0  19   2    4.92    1.68
   0 -19   2   -1.47    1.97
   0 -19  -2    0.76    1.12
   0 -19  -3  219.73    7.85
   0  19  -3  215.46   12.35
   0  19   3  200.73    8.15
   0 -19   3  226.71    9.18
   0 -19  -3  142.64    5.50
   0 -19  -4  206.67   10.74
   0  19  -4  147.33    3.60
   0  19   4  158.58    6.62
   0 -19  -4  113.67   18.38
   0 -19  -5   57.76   13.00
   0  19  -5   37.97    7.51
   0  19  -5   56.30   10.94
   0  19   5   53.39   11.62
   0 -19   5   63.34   10.39
   0 -19  -5   23.92    3.86
   0 -19  -6  314.24    7.87
   0  19  -6  215.20    5.19
   0  19  -6  258.89    7.69
   0  19   6  268.59    8.23
   0 -19  -7    1.02    1.10
   0  19  -7   -0.01    0.85
   0  19   7    1.96    0.82
   0 -19   7   -0.99    2.25
   0 -19  -7   -0.34    0.63
   0 -19  -8   56.66   10.91
   0  19  -8   45.11    5.26
   0  19   8   46.24    9.15
   0 -19   8   57.74   10.10
   0 -19  -9   18.91    4.91
   0  19  -9   14.45    2.30
   0  19   9   16.30    3.43
   0 -19   9   24.82    5.73
   0 -19 -10    0.92    1.19
   0  19 -10    2.00    0.97
   0  19  10    1.47    0.96
   0 -19  10    2.00    1.54
   0 -19 -11   11.96    2.97
   0  19 -11    6.52    1.35
   0  19  11   10.10    5.43
   0 -19  11   12.97    2.75
   0 -19 -12    3.48    1.59
   0  19  12   -0.16    1.58
   0 -19  12    3.62    2.15
   0 -20   0  807.85   22.43
   0  20   0  752.79   22.85
   0 -20   1   35.30    6.18
   0 -20  -1   42.75    4.67
   0  20   1   33.94    3.36
   0  20  -1   38.84    6.17
   0 -20   1   31.43    5.76
   0 -20  -1   27.40    5.21
   0 -20   2  602.09   16.78
   0 -20  -2  680.41   23.49
   0 -20  -2  576.72   16.60
   0 -20   3  269.04    8.12
   0 -20  -3  330.76   10.22
   0  20  -3  284.46   10.22
   0  20   3  310.63   14.62
   0 -20   3  330.29   11.54
   0 -20  -4 1451.38   40.48
   0  20   4 1331.46   35.64
   0 -20   4 1454.57   39.19
   0 -20  -4 1038.36   27.37
   0 -20  -5  258.03    8.12
   0  20  -5  204.22    8.06
   0  20   5  225.99    8.38
   0 -20   5  267.77   23.08
   0 -20  -5  152.60    8.53
   0 -20  -6  290.56   14.28
   0  20  -6  244.63    8.06
   0  20   6  264.40   12.01
   0 -20   6  323.71   14.98
   0 -20  -6  207.79    5.27
   0 -20  -7   70.16   14.48
   0  20  -7   55.84    8.06
   0  20   7   57.35    8.68
   0 -20   7   73.70   15.35
   0 -20  -8   18.18    3.16
   0  20  -8   13.76    3.21
   0  20   8   16.05    2.84
   0 -20   8   20.26    4.58
   0 -20  -9   -1.70    2.07
   0  20  -9    1.02    0.81
   0  20   9    1.91    0.93
   0 -20   9   -1.80    2.30
   0 -20 -10    2.06    1.29
   0  20 -10    0.77    0.78
   0  20  10   -1.26    1.82
   0 -20  10    2.16    1.67
   0 -20 -11   37.35    8.93
   0  20 -11   23.33    5.99
   0  20  11   27.47    6.25
   0 -20  11   31.71    8.17
   0 -20 -12    8.26    3.15
   0  20  12    7.64    1.50
   0 -20  12    6.36    1.74
   0 -21   0    2.50    0.61
   0  21   0    4.17    1.67
   0  21  -1    9.13    2.10
   0  21   1   12.95    3.06
   0 -21   1   11.10    2.59
   0 -21   2  143.20   10.38
   0 -21  -2  171.20    4.92
   0 -21   2  168.05    5.96
   0 -21   3  226.99    5.89
   0 -21  -3  251.37   14.92
   0  21  -3  245.62   16.63
   0  21   3  267.49   24.78
   0 -21   3  265.86   15.05
   0 -21  -3  183.24    8.52
   0 -21  -4  710.43   36.52
   0  21   4  663.26   19.39
   0 -21   4  762.70   18.37
   0 -21  -5   11.65    2.98
   0  21   5   12.61    2.73
   0 -21   5   13.36    3.01
   0 -21  -5    9.20    1.59
   0 -21  -6  166.47    8.95
   0  21  -6  147.35    7.83
   0  21   6  158.81    8.28
   0 -21   6  181.53   29.17
   0 -21  -6  111.05    5.44
   0 -21  -7    1.72    1.12
   0  21  -7   -0.82    1.47
   0  21   7   -0.23    2.06
   0 -21   7    0.82    1.19
   0 -21  -8  101.40    5.93
   0  21  -8   74.88   11.80
   0  21   8   77.78   17.13
   0 -21   8   92.76   16.01
   0 -21  -9    0.36    0.82
   0  21  -9    0.50    0.87
   0  21   9    0.30    0.94
   0 -21   9    1.66    1.60
   0 -21 -10    3.75    1.34
   0  21 -10    5.09    1.43
   0 -21  10    2.45    2.02
   0 -21 -11    9.67    2.47
   0  21 -11    3.28    0.78
   0  21  11    6.49    2.08
   0 -21  11   12.11    4.01
   0 -22   0   74.60    6.13
   0  22   0   71.10   10.73
   0 -22   0   53.06    9.99
   0  22  -1  849.57   19.69
   0 -22  -1  815.55   11.72
   0 -22   2   14.27    3.01
   0 -22   2   16.43    3.27
   0 -22  -3  112.00    4.24
   0  22   3   97.72   15.97
   0 -22  -3   82.04    3.55
   0 -22  -4   30.38    5.72
   0  22  -4   26.88    4.42
   0  22   4   22.22    4.82
   0 -22   4   30.19    5.22
   0 -22  -4   15.10    3.44
   0 -22  -5   11.16    2.70
   0  22  -5    8.39    1.94
   0  22   5   10.22    1.70
   0 -22   5    9.24    2.25
   0 -22  -5    6.60    1.27
   0 -22  -6    7.42    1.95
   0  22  -6    9.24    1.91
   0  22   6    6.19    2.35
   0 -22   6   11.04    2.12
   0 -22  -6    3.52    0.72
   0 -22  -7    0.69    0.84
   0  22  -7    1.40    1.58
   0  22   7    1.95    1.51
   0 -22   7    1.99    1.76
   0 -22  -8    2.18    0.83
   0  22  -8    3.79    1.27
   0  22   8    2.20    1.99
   0 -22   8    5.35    1.64
   0 -22  -9    1.58    1.32
   0  22  -9    1.98    1.11
   0  22   9    1.42    1.08
   0 -22   9    1.94    2.02
   0 -22 -10    4.56    1.66
   0  22 -10    4.48    1.11
   0  22  10    4.35    1.67
   0 -22  10   10.42    1.90
   0 -22 -11    2.33    1.90
   0  22 -11    2.13    0.90
   0  22  11    1.24    1.34
   0 -22  11    2.60    1.57
   0 -23   0   -0.33    0.64
   0  23   0   -0.37    2.39
   0 -23   0    0.06    1.00
   0 -23   1   15.46    3.95
   0  23  -1   19.44    6.68
   0 -23   1   13.15    3.58
   0 -23  -1   15.91    5.45
   0 -23  -2    1.94    0.91
   0  23  -2    1.79    1.17
   0  23   2   -0.46    2.08
   0 -23   2    1.07    0.88
   0 -23  -2   -1.50    1.41
   0 -23  -3    0.29    0.84
   0  23  -3    0.73    0.99
   0  23   3   -1.17    2.36
   0 -23   3   -1.25    1.71
   0 -23  -3   -0.20    1.92
   0 -23  -4   -0.38    1.46
   0  23  -4   -1.30    1.94
   0  23   4   -2.03    2.08
   0 -23   4    1.22    1.11
   0 -23  -4    0.44    0.71
   0 -23  -5   32.01    6.59
   0  23  -5   31.30    3.72
   0  23   5   32.70    5.48
   0 -23   5   33.97    3.57
   0 -23  -5   18.84    6.17
   0 -23  -6    7.41    1.54
   0  23  -6    8.54    1.84
   0  23   6    7.13    1.33
   0 -23   6   12.91    2.79
   0 -23  -6    4.66    0.94
   0 -23  -7   19.26    6.48
   0  23  -7   15.76    5.14
   0  23   7   16.83    3.55
   0 -23   7   19.90    3.53
   0 -23  -8   23.17    5.42
   0  23  -8   18.61    2.48
   0  23   8   20.47    4.30
   0 -23   8   28.48    5.66
   0 -23  -9    6.23    2.28
   0  23  -9    9.77    3.20
   0  23   9    4.21    1.23
   0 -23   9    9.58    2.13
   0 -23 -10   14.33    3.74
   0  23 -10   13.65    2.90
   0  23  10    9.51    2.32
   0 -23  10   14.25    4.31
   0 -23 -11    4.31    1.67
   0  23  11    7.08    1.94
   0 -23  11    9.30    2.50
   0 -24   0    0.60    0.70
   0  24   0   -1.09    2.14
   0 -24   0   -0.38    1.32
   0 -24  -1    1.99    0.55
   0  24  -1    2.26    1.37
   0  24   1    3.53    1.21
   0 -24   1    0.20    0.82
   0 -24  -1    0.68    1.27
   0 -24  -2    8.38    1.97
   0  24  -2    8.34    1.83
   0  24   2    8.46    1.45
   0 -24   2    4.29    0.98
   0 -24  -2    8.32    2.37
   0 -24  -3   25.95    4.57
   0  24  -3   32.67    6.70
   0  24   3   24.53    5.82
   0 -24   3   24.06    6.01
   0 -24  -3   14.27    3.10
   0 -24  -4   32.11    8.01
   0  24  -4   32.13    6.04
   0  24   4   32.48    7.84
   0 -24   4   30.07    6.08
   0 -24  -4   19.81    4.77
   0 -24  -5   -1.22    1.42
   0  24  -5    1.99    1.16
   0  24   5   -3.12    1.96
   0 -24   5    1.44    0.99
   0 -24  -5    0.18    0.49
   0 -24  -6    2.05    0.76
   0  24  -6    2.68    0.84
   0  24   6    1.25    1.55
   0 -24   6    2.93    1.33
   0 -24  -7    1.23    1.17
   0  24  -7    0.59    1.63
   0  24   7   -1.18    1.91
   0 -24   7   -0.24    1.93
   0 -24  -8    7.47    1.91
   0  24  -8    3.95    1.12
   0  24   8    7.82    2.33
   0 -24   8    9.32    2.23
   0 -24  -9    8.96    2.84
   0  24  -9    8.73    1.72
   0  24   9    6.40    1.15
   0 -24   9   10.90    2.96
   0 -24 -10    4.75    2.70
   0  24 -10    3.64    1.01
   0  24  10    2.04    1.40
   0 -24  10    3.62    2.56
   0  25   0    0.46    2.54
   0 -25   0    1.49    0.96
   0 -25  -1    1.97    0.60
   0  25  -1    1.78    1.53
   0  25   1    2.34    2.31
   0 -25   1    1.07    0.72
   0 -25  -1    0.00    1.26
   0 -25  -2    0.83    0.98
   0  25  -2    1.58    2.08
   0  25   2    2.35    1.53
   0 -25   2    1.07    0.95
   0 -25  -2    0.97    0.87
   0 -25  -3    1.48    0.83
   0  25  -3   -0.25    2.18
   0  25   3    1.28    1.29
   0 -25   3    0.27    1.17
   0 -25  -3    1.42    0.91
   0 -25  -4    2.32    0.99
   0  25  -4    2.56    1.61
   0  25   4    1.75    1.49
   0 -25   4    3.37    0.96
   0 -25  -4    1.83    0.57
   0 -25  -5   11.21    2.68
   0  25  -5    9.40    2.05
   0  25   5   11.54    2.39
   0 -25   5    8.62    3.15
   0 -25  -5    3.61    1.03
   0 -25  -6    0.97    1.05
   0  25  -6    2.15    1.08
   0  25   6   -0.07    2.02
   0 -25   6   -0.80    1.88
   0 -25  -7    2.90    0.98
   0  25  -7    5.04    1.58
   0  25   7    0.91    1.96
   0 -25   7    2.35    1.71
   0 -25  -8    2.38    0.91
   0  25  -8    3.61    1.53
   0  25   8    5.12    1.72
   0 -25   8    4.72    2.02
   0 -25  -9   12.01    3.95
   0  25  -9    9.03    1.81
   0  25   9   11.03    2.09
   0 -25   9   10.09    2.72
   0  26   0   10.22    1.92
   0 -26   0    8.11    1.70
   0  26  -1   75.49   11.64
   0  26   1   78.54    9.77
   0 -26   1   63.46   14.71
   0 -26  -1   56.93   14.12
   0 -26  -2    0.63    0.60
   0  26  -2    2.63    1.11
   0  26   2    0.49    1.63
   0 -26   2    2.14    1.11
   0 -26  -2   -0.24    1.35
   0 -26  -3    2.15    1.16
   0  26  -3    4.27    1.84
   0  26   3    2.45    1.34
   0 -26   3    2.46    1.02
   0 -26  -3    2.76    0.63
   0 -26  -4    2.39    0.69
   0  26  -4    3.81    1.36
   0  26   4    2.39    1.21
   0 -26   4    2.42    1.00
   0 -26  -4    0.80    0.49
   0 -26  -5   46.92   10.49
   0  26  -5   43.32    5.08
   0  26   5   45.38    6.31
   0 -26   5   52.54    8.98
   0 -26  -6    1.34    0.91
   0  26  -6   -0.63    1.66
   0  26   6    0.82    1.16
   0 -26   6   -0.33    1.96
   0 -26  -7    2.41    1.60
   0  26  -7    1.18    1.07
   0  26   7    2.13    1.60
   0 -26   7    2.75    1.13
   0 -26  -8  129.63    6.73
   0  26  -8   92.58   16.83
   0  26   8  111.17   10.73
   0 -26   8  110.29   21.19
   0 -26  -9    2.00    1.60
   0  26  -9    4.40    1.32
   0  26   9    2.87    1.38
   0 -26   9    5.66    1.78
   0  27   0    1.23    1.13
   0 -27   0    0.86    1.16
   0  27  -1    6.01    1.43
   0  27   1    6.55    1.07
   0 -27   1    3.98    1.18
   0 -27  -1    1.02    1.49
   0  27  -2    0.76    0.84
   0  27   2    6.51    2.36
   0 -27   2    0.81    0.86
   0 -27  -2    1.50    1.22
   0 -27  -3    0.70    0.57
   0  27  -3   -0.44    2.05
   0  27   3    4.99    2.05
   0 -27   3    1.45    0.85
   0 -27  -3    0.40    0.75
   0 -27  -4    1.12    1.18
   0  27  -4    2.30    1.72
   0  27   4    0.71    1.76
   0 -27   4    0.20    1.04
   0 -27  -4   -0.13    1.04
   0 -27  -5    1.49    0.93
   0  27  -5    0.77    0.94
   0  27   5   -0.65    2.23
   0 -27   5    1.07    0.89
   0 -27  -6   31.80    8.01
   0  27  -6   35.56    8.94
   0  27   6   37.44    8.66
   0 -27   6   36.32    8.95
   0 -27  -7   14.06    3.76
   0  27  -7   12.13    2.29
   0  27   7   14.73    2.61
   0 -27   7   14.02    3.74
   0 -27  -8   22.99    5.33
   0  27  -8   20.33    3.81
   0  27   8   19.61    4.29
   0 -27   8   18.32    5.06
   0  28   0   52.47    9.19
   0 -28   0   35.42    8.31
   0  28  -1    4.61    2.25
   0  28   1    8.70    2.23
   0 -28   1    5.64    1.87
   0 -28  -1    5.08    1.78
   0  28  -2    4.67    1.74
   0  28   2    3.00    1.39
   0 -28   2    2.09    1.50
   0 -28  -2    4.49    1.80
   0  28  -3    5.04    1.96
   0  28   3    1.65    1.33
   0 -28   3    1.14    1.85
   0 -28  -3    1.16    1.61
   0  28  -4   38.16   10.53
   0  28   4   37.77    6.63
   0 -28   4   36.44   10.80
   0 -28  -5    7.46    1.71
   0  28  -5    8.93    2.83
   0  28   5    5.35    1.73
   0 -28   5    4.78    2.24
   0 -28  -6   32.14   11.98
   0  28  -6   37.34    6.82
   0  28   6   41.28    7.63
   0 -28   6   42.73    9.17
   0 -28  -7   19.21    4.96
   0  28  -7   17.15    5.53
   0  28   7   15.74    5.80
   0 -28   7   21.39    4.93
   0  29   0    2.74    1.85
   0 -29   0    2.03    0.81
   0  29  -1    9.28    1.74
   0  29   1    8.00    2.19
   0 -29   1    4.39    1.44
   0 -29  -1    4.49    1.76
   0  29  -2    4.55    1.27
   0  29   2    3.37    0.85
   0 -29   2    4.97    1.68
   0 -29  -2   -0.07    1.36
   0  29  -3   -0.28    2.10
   0  29   3    4.04    2.06
   0 -29   3    3.75    1.46
   0 -29  -3   -0.27    1.11
   0  29  -4    2.95    1.25
   0  29   4   -0.54    2.31
   0 -29   4   -0.35    1.54
   0  29  -5    9.61    4.15
   0  29   5   10.96    2.16
   0 -29   5    7.49    3.55
   0  29  -6    4.66    1.23
   0  29   6    4.52    2.22
   0 -29   6    2.79    1.30
   0  30   0   11.25    5.64
   0 -30   0    7.62    1.89
   0  30   1   21.40    5.06
   0  30  -1   20.14    4.48
   0 -30   1   15.17    2.67
   0 -30  -1   12.22    3.52
   0  30  -2    6.10    2.43
   0  30   2    5.96    2.66
   0 -30   2    3.45    1.31
   0 -30  -2    3.91    1.20
   0  30  -3    4.59    1.30
   0  30   3    2.79    1.41
   0 -30   3    3.19    1.92
   0  30  -4    0.77    0.71
   0  30   4    1.77    1.82
   0 -30   4   -1.23    2.17
   0  30  -5    0.36    0.88
   0  30   5   -1.37    2.24
   0 -30   5   -0.54    2.14
   0  31   0   -1.52    2.54
   0 -31   0    0.17    0.78
   0  31  -1    1.33    1.17
   0 -31   1    1.90    1.40
   0 -31  -1    1.32    1.06
   0  31  -2    2.11    2.47
   0  31   2    2.85    1.29
   0 -31   2    3.58    1.04
   0  31  -3    7.07    1.90
   0  31   3    4.84    2.04
   0 -31   3    3.86    1.41
   0  31  -4   -1.81    2.20
   0  31   4   -0.91    2.30
   0 -31   4    2.05    1.30
   0  32   0  141.85   21.04
   0 -32   0  139.31    7.91
   0  32   1    4.10    2.18
   0  32  -1    1.87    1.41
   0 -32   1   -0.15    1.53
   0 -32  -1    1.47    1.25
   0  32  -2   27.03    6.61
   0  32   2   32.01    5.66
   0 -32   2   19.02    6.11
   1   0 -15    1.79    1.06
  -1   0  15    1.06    1.28
   1   0 -14   -0.01    1.99
  -1   0  14    3.41    1.85
   1   0 -13   -2.00    1.89
  -1   0  13    1.11    1.06
   1   0 -12   11.44    3.39
  -1   0  12    8.07    1.42
  -1   0  12   10.86    1.98
   1   0 -11   -1.63    2.06
  -1   0  11   -0.90    0.89
  -1   0  11   -1.21    1.85
   1   0 -10  310.93   11.68
  -1   0  10  245.96   10.88
  -1   0  10  325.31   13.89
   1   0  -9    0.20    0.99
  -1   0   9   -0.09    0.77
  -1   0   9   -2.15    1.69
   1   0  -8  192.85    7.95
  -1   0   8  163.31    5.16
  -1   0   8  204.51    8.79
   1   0  -7    0.87    1.01
  -1   0   7    0.12    0.42
  -1   0   7   -0.60    1.19
   1   0  -6 2383.51   38.11
  -1   0   6 1797.37   27.80
  -1   0   6 2149.61   34.79
   1   0  -5    1.78    0.78
  -1   0   5   -0.37    0.54
  -1   0   5    1.23    0.66
   1   0  -3    2.09    1.12
  -1   0   3    1.15    0.39
  -1   0   3    2.38    1.15
   1   0  -2 5822.79   52.75
  -1   0   2 5355.01   48.67
   1   0  -1    0.46    0.27
  -1   0   1    0.21    0.07
  -1   0   1    0.22    0.17
  -1   0  -1   10.64    1.75
   1   0   1    6.82    1.05
   1   0   1    8.65    1.60
  -1   0  -2  367.93    4.79
   1   0   2  284.55    4.25
   1   0   2  361.82    4.42
  -1   0  -3    2.92    1.64
   1   0   3    1.19    0.56
   1   0   3    7.26    3.08
  -1   0  -4  108.19    3.97
   1   0   4   76.34    3.06
   1   0   4  105.69    3.64
  -1   0  -5    1.97    0.76
   1   0   5    1.28    0.60
   1   0   5    1.70    1.47
  -1   0  -6  129.68    5.96
   1   0   6  104.03    4.85
   1   0   6  139.08    6.06
  -1   0  -7    0.33    0.74
   1   0   7    0.85    0.65
   1   0   7   -0.95    1.47
  -1   0  -8   37.24    7.08
   1   0   8   30.15    4.55
   1   0   8   37.50    4.57
  -1   0  -9   -0.23    1.67
   1   0   9    0.72    0.97
   1   0   9    0.77    1.05
  -1   0 -10    2.16    1.03
   1   0  10    0.28    1.00
   1   0  10    0.93    1.05
  -1   0 -11    3.93    1.46
   1   0  11    3.74    1.59
   1   0  11    2.56    1.72
  -1   0 -12    4.65    1.62
   1   0  12    2.97    1.04
   1   0  12    2.72    1.91
  -1   0 -13    0.26    1.22
   1   0  13    0.57    0.96
   1   0  13    2.14    1.52
  -1   0 -14    3.30    2.13
   1   0  14    1.53    1.45
   1   0  14    1.43    1.09
  -1   0 -15    1.40    2.29
   1   1 -15    8.22    3.00
   1  -1 -15    9.17    2.95
  -1  -1  15   10.68    2.28
  -1   1  15    8.55    2.52
   1   1 -14    6.50    2.12
   1  -1 -14   10.95    2.96
  -1  -1  14    3.91    1.12
   1  -1 -13   12.78    2.66
   1   1 -13   11.57    3.19
  -1  -1  13   14.00    2.70
  -1   1  13   14.88    2.16
   1  -1 -12  100.26   18.68
   1   1 -12   87.27   14.63
  -1   1  12   49.79    9.68
  -1   1  12   89.33   15.12
  -1  -1  12   94.55    6.29
   1  -1 -11    4.91    1.54
   1   1 -11    4.26    1.42
  -1   1  11    6.65    1.28
  -1  -1  11    4.13    1.03
  -1  -1  11    6.83    2.07
  -1   1  11    7.52    1.75
   1  -1 -10 1128.46   32.04
   1   1 -10 1046.53   31.59
  -1   1  10  812.19   22.41
  -1  -1  10  795.82   25.63
  -1   1  10 1160.24   31.40
  -1  -1  10 1120.71   36.69
   1   1  -9    4.77    1.38
   1  -1  -9    4.88    1.33
  -1   1   9    3.08    0.70
  -1  -1   9    2.92    1.21
  -1   1   9    5.55    1.56
  -1  -1   9    3.95    1.37
   1  -1  -8  207.79    7.76
   1   1  -8  213.46   11.09
  -1   1   8  174.85    5.49
  -1  -1   8  169.54    5.34
  -1   1   8  221.52    7.78
  -1  -1   8  223.55   12.49
   1  -1  -7  519.07   13.25
   1   1  -7  497.56   12.96
  -1   1   7  402.66    9.45
  -1  -1   7  391.44    9.06
  -1   1   7  496.15   12.21
  -1  -1   7  517.59   12.91
   1   1  -6  756.70   14.59
   1  -1  -6  803.55   15.46
  -1   1   6  604.72   10.62
  -1  -1   6  583.32   10.07
  -1   1   6  718.04   14.06
  -1  -1   6  776.73   14.45
   1  -1  -5   23.48    4.41
   1   1  -5   19.69    4.30
  -1   1   5   17.15    2.01
  -1  -1   5   13.94    1.44
  -1   1   5   17.83    5.49
  -1  -1   5   22.61    1.93
   1  -1  -4  573.48    8.25
   1   1  -4  527.00    7.65
  -1   1   4  468.07    5.75
  -1  -1   4  440.30    5.11
  -1   1   4  499.41    8.62
  -1  -1   4  541.18    7.88
   1  -1  -3  136.64    7.48
   1   1  -3  124.64    4.40
  -1   1   3  122.03    3.62
  -1  -1   3  106.74    3.05
  -1   1   3  108.01    3.74
  -1  -1   3  129.25    4.56
   1  -1  -2   58.36    1.60
   1   1  -2   59.13    1.91
   1  -1  -2   51.60    0.91
  -1   1   2   59.52    1.03
  -1   1   2   51.04    1.52
  -1  -1   2   56.39    1.59
  -1  -1   1  114.63    3.49
  -1   1  -1  342.41    4.04
  -1  -1  -2   66.37    1.71
  -1   1  -2   68.56    1.53
   1   1   2   55.51    1.55
   1  -1   2   49.90    1.50
   1  -1   2   62.27    2.01
   1   1   2   63.47    1.66
  -1  -1  -3   69.01    2.66
  -1   1  -3   68.49    2.14
   1   1   3   55.90    7.51
   1  -1   3   57.19    8.07
   1   1   3   78.81    9.34
   1  -1   3   81.79   11.01
  -1  -1  -4   44.70    1.99
  -1   1  -4   45.06    1.89
   1   1   4   40.50    4.34
   1  -1   4   35.90    4.98
   1   1   4   38.48    1.34
   1  -1   4   41.67    2.31
  -1  -1  -5  146.14    7.55
  -1   1  -5  142.34    5.21
   1   1   5  110.26    4.25
   1  -1   5  105.43    4.15
   1   1   5  142.68    4.90
   1  -1   5  140.91    4.91
  -1  -1  -6  179.77    7.67
  -1   1  -6  166.11    7.18
   1   1   6  122.47    5.51
   1  -1   6  118.52    5.46
   1  -1   6  158.71    6.59
   1   1   6  153.73    6.17
  -1  -1  -7  150.55    4.52
  -1   1  -7  159.12    4.70
   1   1   7  109.92    4.46
   1  -1   7  111.59    3.63
   1   1   7  142.95    3.43
   1  -1   7  143.12    3.81
  -1  -1  -8   32.10    7.30
  -1   1  -8   35.17    7.60
   1   1   8   26.60    3.91
   1  -1   8   24.67    4.59
   1  -1   8   39.39    3.39
   1   1   8   35.77    3.68
  -1  -1  -9   77.41    8.15
  -1   1  -9   70.48   14.20
   1   1   9   48.22    6.79
   1  -1   9   49.10    7.51
   1  -1   9   71.19    4.67
   1   1   9   66.67    9.57
  -1   1 -10    0.56    0.97
  -1  -1 -10    1.50    0.86
   1   1  10   -0.22    1.03
   1  -1  10    0.20    1.03
   1   1  10    0.43    0.82
   1  -1  10    1.05    0.84
  -1  -1 -11  217.43    8.11
  -1   1 -11  208.08    6.77
   1   1  11  157.17   19.28
   1  -1  11  155.58   16.74
   1   1  11  216.87    6.68
   1  -1  11  227.46    6.29
  -1  -1 -12   73.28   12.17
  -1   1 -12   70.85   13.19
   1   1  12   47.50    9.08
   1  -1  12   49.86   10.74
   1  -1  12   65.85   14.75
   1   1  12   64.92   11.61
  -1   1 -13   24.54    5.30
  -1  -1 -13   29.73    4.84
   1   1  13   15.38    2.37
   1  -1  13   16.91    2.87
   1   1  13   22.08    4.27
   1  -1  13   19.98    4.02
  -1   1 -14    1.96    0.62
  -1  -1 -14    1.80    1.72
   1   1  14    0.17    0.77
   1  -1  14   -0.63    1.27
  -1   1 -15    3.64    1.53
  -1  -1 -15    1.87    1.65
   1  -2 -15    5.36    1.72
   1   2 -15    9.44    3.07
  -1   2  15    5.72    1.24
  -1  -2  15    7.31    2.69
   1   2 -14   24.90    5.59
   1  -2 -14   26.60    6.80
  -1   2  14   27.61    5.54
  -1  -2  14   21.29    6.55
   1  -2 -13    2.86    1.05
   1   2 -13    1.24    1.07
  -1   2  13    1.53    0.85
  -1  -2  13   -0.29    1.57
   1  -2 -12   20.93    3.70
   1   2 -12   20.52    3.08
  -1   2  12   13.89    2.36
  -1  -2  12   12.94    1.89
  -1   2  12   23.88    5.51
   1  -2 -11   15.93    3.18
   1   2 -11   11.99    2.94
  -1   2  11   10.50    2.15
  -1  -2  11    9.53    1.69
  -1   2  11   14.27    2.37
  -1  -2  11   14.31    3.54
   1  -2 -10  544.89   18.50
   1   2 -10  452.82   14.74
  -1   2  10  414.98   12.29
  -1  -2  10  411.40   12.18
  -1   2  10  588.23   17.63
  -1  -2  10  553.71   20.36
   1  -2  -9    1.16    0.99
   1   2  -9   -0.46    1.60
  -1   2   9   -0.51    0.86
  -1  -2   9    0.53    0.35
  -1   2   9   -0.89    1.43
  -1  -2   9   -0.28    1.79
   1  -2  -8   94.22    4.35
   1   2  -8   88.63   13.83
  -1   2   8   68.98    2.56
  -1  -2   8   62.11    7.90
  -1   2   8   89.30    4.11
  -1  -2   8   91.17    3.88
   1  -2  -7  977.70   25.74
   1   2  -7  971.97   21.96
  -1   2   7  804.43   17.44
  -1  -2   7  767.18   16.45
  -1   2   7  970.29   21.92
  -1  -2   7  993.86   22.05
   1  -2  -6   39.53    7.09
   1   2  -6   31.82    6.06
  -1   2   6   27.19    4.49
  -1  -2   6   18.15    2.07
  -1   2   6   33.94    7.16
  -1  -2   6   34.08    7.27
   1  -2  -5  337.53    5.99
   1   2  -5  329.68    6.19
  -1   2   5  294.02    3.86
  -1  -2   5  266.62    3.92
  -1   2   5  299.81    6.47
  -1  -2   5  350.34    6.48
   1  -2  -4    0.86    0.87
   1   2  -4    1.53    0.80
  -1   2   4    1.02    0.40
  -1  -2   4    1.23    0.51
  -1   2   4    1.35    0.33
  -1  -2   4    0.44    0.73
   1  -2  -3 5328.29   49.61
   1   2  -3 4633.35   43.31
  -1   2   3 4840.65   43.64
  -1   2   3 4137.75   38.83
  -1  -2   3 5131.45   47.80
   1  -2  -2    1.70    0.42
   1   2  -2    0.97    0.21
   1   2  -2    0.63    0.16
  -1   2   2    0.22    0.55
  -1  -2   2   -0.56    0.71
   1  -2  -2   -0.97    0.80
   1  -2  -1  559.63    6.12
  -1   2   0    1.77    0.35
   1  -2   0    0.82    0.15
   1   2   0    0.83    0.20
  -1   2   0    1.58    0.39
   1   2   0    0.93    0.22
  -1  -2   0    1.67    0.41
   1  -2   0    0.82    0.18
  -1  -2  -1 2238.97   21.20
   1   2   1 2410.69   22.67
   1  -2   1 2372.06   22.17
  -1  -2  -2   -0.26    0.48
  -1   2  -2   -0.76    0.51
   1   2   2   -0.18    0.53
   1  -2   2   -1.82    0.75
  -1  -2  -2   -0.20    0.11
   1   2   2   -0.71    0.24
   1  -2   2   -4.12    1.79
  -1  -2  -3   37.16    2.16
  -1   2  -3   37.77    2.19
   1   2   3   33.68    6.07
   1  -2   3   32.93    6.27
   1   2   3   39.11    1.72
   1  -2   3   45.73    5.14
  -1  -2  -4  266.78    8.40
  -1   2  -4  277.79    8.16
   1   2   4  209.93    6.55
   1  -2   4  204.78    6.42
   1   2   4  264.49    7.35
   1  -2   4  273.85    8.11
  -1  -2  -5   41.08    8.17
  -1   2  -5   31.44    5.89
   1   2   5   27.70    4.65
   1  -2   5   26.47    3.08
   1   2   5   35.28    3.35
   1  -2   5   30.35    6.48
  -1  -2  -6    6.12    1.58
  -1   2  -6    4.45    1.05
   1   2   6    6.63    1.28
   1  -2   6    4.32    0.72
   1   2   6    5.66    1.10
   1  -2   6    6.33    1.20
  -1  -2  -7   74.33    3.42
  -1   2  -7   71.81    3.08
   1   2   7   59.86    9.23
   1  -2   7   59.04    7.69
   1   2   7   68.66    3.95
   1  -2   7   74.08    7.16
  -1  -2  -8   49.41   10.21
  -1   2  -8   45.03    3.26
   1   2   8   35.87    4.53
   1  -2   8   34.66    4.65
   1   2   8   44.31    4.68
   1  -2   8   51.17    5.35
  -1  -2  -9    2.74    1.38
  -1   2  -9    0.45    1.89
   1   2   9    1.31    0.96
   1  -2   9    1.54    1.10
   1   2   9    1.38    0.97
   1  -2   9    1.90    1.34
  -1   2 -10   18.72    4.67
  -1  -2 -10   22.66    4.73
   1   2  10   14.50    2.22
   1  -2  10   16.38    2.58
   1   2  10   20.38    3.42
   1  -2  10   17.62    3.43
  -1  -2 -11   13.69    2.28
  -1   2 -11   15.67    3.61
   1   2  11    9.02    2.50
   1  -2  11    8.53    1.64
   1   2  11    9.05    2.28
   1  -2  11   11.99    3.15
  -1  -2 -12   53.19    9.87
  -1   2 -12   45.99    8.61
   1   2  12   39.62    8.07
   1  -2  12   47.97    9.77
   1   2  12   45.19    7.45
  -1  -2 -13    2.21    1.33
  -1   2 -13    1.63    1.90
   1   2  13    3.17    0.81
   1  -2  13    0.70    0.72
   1   2  13    2.12    0.79
  -1   2 -14   14.79    4.91
  -1  -2 -14   17.18    4.09
   1   2  14   10.57    2.39
   1  -2  14   12.34    3.65
  -1  -2 -15    1.53    1.10
  -1   2 -15   -1.58    1.96
   1   2  15    0.71    0.30
   1  -3 -15    5.03    1.68
   1   3 -15    5.48    1.95
  -1  -3  15    9.25    2.40
  -1   3  15    3.49    1.16
   1  -3 -14   11.02    3.11
   1   3 -14   14.09    3.63
  -1   3  14   12.04    2.51
  -1  -3  14   10.07    2.94
   1  -3 -13    0.97    1.38
   1   3 -13   -0.01    1.79
  -1   3  13   -0.40    1.40
  -1  -3  13    0.96    0.88
   1  -3 -12   86.27    8.58
   1   3 -12   65.19   15.74
  -1   3  12   48.83    7.43
  -1  -3  12   85.11    6.75
  -1   3  12   68.07   12.18
   1  -3 -11   43.97    9.44
   1   3 -11   39.46    8.21
  -1   3  11   26.86    4.19
  -1   3  11   40.84    7.22
  -1  -3  11   42.66    9.12
   1  -3 -10  580.98   21.32
   1   3 -10  504.07   16.16
  -1   3  10  440.63   13.07
  -1  -3  10  440.29   12.46
  -1   3  10  577.44   17.23
  -1  -3  10  597.94   22.98
   1  -3  -9    9.00    1.72
   1   3  -9    6.87    1.98
  -1   3   9    7.45    1.19
  -1  -3   9    4.32    0.81
  -1   3   9    6.66    1.48
  -1  -3   9    7.83    2.04
   1  -3  -8    0.71    1.24
   1   3  -8    4.30    0.95
  -1   3   8    2.98    0.51
  -1  -3   8    1.85    0.97
  -1   3   8    4.80    1.19
  -1  -3   8    7.15    1.48
   1  -3  -7  794.92   20.95
   1   3  -7  707.65   16.89
  -1   3   7  610.20   13.59
  -1  -3   7  606.24   13.21
  -1   3   7  760.05   17.12
  -1  -3   7  798.37   18.47
   1  -3  -6  228.17    9.57
   1   3  -6  193.97    8.17
  -1   3   6  198.41    7.68
  -1  -3   6  178.39    6.92
  -1   3   6  198.17   12.29
  -1  -3   6  230.34    9.46
   1  -3  -5  453.08    8.03
   1   3  -5  421.96    7.33
  -1   3   5  396.14    5.83
  -1  -3   5  347.63    4.80
  -1   3   5  375.15    6.64
  -1  -3   5  461.60    7.73
   1  -3  -4   19.18    3.24
   1   3  -4   12.28    2.59
   1   3  -4    9.25    1.66
  -1   3   4   14.01    2.35
  -1   3   4   12.86    2.93
  -1  -3   4   16.46    3.03
   1  -3  -3  128.21    4.48
   1   3  -3  106.82    3.79
   1   3  -3   92.90    2.78
  -1   3   3  109.36    3.80
  -1   3   3   96.66    5.52
  -1  -3   3  120.96    4.28
   1  -3  -2  183.38    5.51
   1   3  -2  152.99    4.84
   1   3  -2  154.07    4.31
  -1   3   2  161.63    4.85
  -1  -3   2  190.20    6.01
   1  -3  -2  144.93    4.92
   1  -3  -1   28.60    1.32
   1   3  -1   23.14    1.46
  -1   3   1   24.86    0.95
   1   3  -1   26.48    0.81
  -1  -3   1   29.84    1.12
   1  -3  -1   24.40    3.46
  -1   3   0   37.89    1.08
   1  -3   0   34.94    0.66
   1   3   0   35.05    3.67
  -1   3   0   31.18    1.10
   1   3   0   39.76    1.11
  -1  -3   0   39.37    0.98
   1  -3   0   33.26    1.15
  -1  -3  -1  132.77    4.08
  -1   3  -1  145.48    3.89
  -1   3  -1  117.34    3.17
  -1   3  -1   98.53    3.19
   1   3   1  132.87    4.06
   1   3   1  111.61    3.00
  -1  -3  -1  143.56    3.81
  -1  -3  -2  187.84    5.69
  -1   3  -2  194.09    5.44
   1   3   2  154.35    4.84
   1  -3   2  153.67    4.94
   1  -3   2  173.74    5.37
  -1  -3  -3  234.46    7.08
  -1   3  -3  225.09    6.49
   1   3   3  181.98    5.77
   1  -3   3  167.24    5.37
   1   3   3  223.03    5.98
   1  -3   3  227.11    7.08
  -1  -3  -4  198.28    6.49
  -1   3  -4  190.52    5.90
   1   3   4  160.81    5.34
   1  -3   4  146.35    4.93
   1   3   4  191.34    5.44
   1  -3   4  199.29    6.66
  -1  -3  -5   26.98    5.06
  -1   3  -5   20.19    4.36
   1   3   5   19.42    3.17
   1  -3   5   20.95    2.87
   1   3   5   21.84    3.42
   1  -3   5   29.34    3.52
  -1  -3  -6   69.21   12.06
  -1   3  -6   65.27    2.75
   1   3   6   54.78    6.03
   1  -3   6   52.55    8.28
   1   3   6   67.51    6.41
   1  -3   6   71.69    8.74
  -1   3  -7  229.66    7.11
   1   3   7  179.07    6.00
   1  -3   7  166.82    5.37
   1   3   7  209.75    6.24
   1  -3   7  235.49    6.89
  -1  -3  -8   15.79    2.88
  -1   3  -8   11.34    1.89
   1   3   8    8.90    1.88
   1   3   8   11.66    2.47
   1  -3   8   10.81    2.44
  -1  -3  -9   -1.12    1.80
  -1   3  -9    1.05    0.95
   1   3   9   -0.10    0.99
   1  -3   9    1.66    1.00
   1   3   9   -0.05    0.46
   1  -3   9    0.91    1.06
  -1  -3 -10   73.59    4.17
  -1   3 -10   74.71   14.24
   1   3  10   58.93    9.83
   1  -3  10   57.00   10.17
   1   3  10   77.58    5.75
   1  -3  10   72.66    5.02
  -1  -3 -11  371.61    9.67
  -1   3 -11  343.31   13.36
   1  -3  11  284.57    7.36
   1   3  11  354.10    7.76
   1  -3  11  385.23    9.54
  -1   3 -12  253.36    8.81
   1   3  12  200.92    6.56
   1   3  12  261.77    7.05
   1  -3  12  254.63   16.61
  -1  -3 -13  105.16   20.61
  -1   3 -13   82.82   18.17
   1   3  13   68.78   11.83
   1   3  13   93.60    9.00
   1  -3  13   90.37   14.85
  -1  -3 -14    2.68    1.42
  -1   3 -14    2.80    1.37
   1   3  14    2.08    1.02
   1  -3  14    1.50    0.97
  -1  -3 -15   -0.24    2.05
  -1   3 -15    3.92    1.34
   1   3  15    0.52    0.65
   1  -3  15    2.03    1.16
   1  -4 -15    5.47    1.88
   1   4 -15    3.67    1.72
  -1  -4  15    2.68    1.97
   1  -4 -14    2.53    0.70
   1   4 -14    1.63    1.27
  -1   4  14    0.71    0.71
  -1  -4  14    0.61    1.98
   1  -4 -13   61.15   14.96
   1   4 -13   48.86    8.31
  -1   4  13   57.16   10.46
  -1  -4  13   62.96   11.92
   1  -4 -12    1.82    1.35
   1   4 -12    1.34    1.60
  -1   4  12    0.91    0.48
  -1   4  12    0.79    0.68
  -1  -4  12    1.31    1.70
   1  -4 -11   11.75    2.47
   1   4 -11    8.05    1.97
  -1   4  11    4.19    1.19
  -1  -4  11    7.17    1.38
  -1   4  11    6.47    1.40
  -1  -4  11    8.81    2.11
   1  -4 -10   76.10   11.41
   1   4 -10   58.03   11.55
  -1   4  10   49.66    9.25
  -1  -4  10   54.83    2.85
  -1   4  10   63.43   11.92
  -1  -4  10   74.17   10.17
   1  -4  -9   37.60    7.48
   1   4  -9   32.43    6.25
  -1   4   9   23.69    5.44
  -1  -4   9   25.76    1.77
  -1   4   9   33.14    5.46
  -1  -4   9   43.55    7.44
   1  -4  -8   71.68    4.17
   1   4  -8   61.57    9.16
  -1   4   8   47.29    7.21
  -1  -4   8   47.91    2.17
  -1   4   8   54.12    4.90
  -1  -4   8   70.96   12.88
   1  -4  -7  210.22    7.10
   1   4  -7  194.26    6.45
  -1   4   7  176.23    5.27
  -1  -4   7  167.04    4.71
  -1   4   7  195.52   11.74
  -1  -4   7  240.07   11.65
   1  -4  -6  103.93    5.13
   1   4  -6   98.10    4.80
  -1   4   6   96.53    4.49
  -1   4   6   89.76    6.02
  -1  -4   6  115.96    6.05
   1  -4  -5  342.68    7.76
   1   4  -5  286.41    6.78
   1   4  -5  239.74    5.17
  -1   4   5  301.68    6.25
  -1   4   5  281.95   13.86
  -1  -4   5  363.93   14.10
   1  -4  -4    5.29    0.96
   1   4  -4    3.86    1.20
   1   4  -4    3.17    0.53
  -1   4   4    4.41    1.11
  -1   4   4    4.32    1.07
  -1  -4   4    3.80    0.86
   1  -4  -3    2.18    0.74
   1   4  -3    2.36    0.56
   1   4  -3    2.36    0.58
  -1   4   3    1.63    0.45
  -1  -4   3   -0.76    1.44
   1  -4  -3    0.62    1.11
   1  -4  -2 1092.20   11.81
   1   4  -2  826.12    9.98
   1   4  -2  870.25    9.00
  -1   4   2  925.65   10.52
  -1  -4   2 1054.76   11.91
   1  -4  -2  849.84   10.04
   1  -4  -1    4.19    0.83
   1   4  -1    2.69    0.50
  -1   4   1    2.69    0.59
   1   4  -1    2.62    0.43
  -1  -4   1    4.08    1.10
   1  -4  -1    2.09    0.44
   1  -4   0  696.96    6.63
   1   4   0  652.66    7.49
  -1   4   0  620.11    7.25
   1   4   0  733.97    8.04
  -1  -4   0  817.89    8.42
   1  -4   0  707.12    8.20
  -1  -4  -1    0.42    1.25
  -1   4  -1    2.20    0.57
   1   4   1    2.28    0.53
   1   4   1    1.77    0.58
  -1  -4  -1    2.12    0.43
   1  -4   1    2.24    0.67
  -1   4  -2 1163.47   11.28
  -1   4  -2  792.24    9.47
   1   4   2  991.98   11.54
   1  -4   2 1123.01   12.89
  -1  -4  -3    3.31    0.93
  -1   4  -3    2.35    0.55
   1   4   3    1.87    0.69
   1  -4   3    0.44    0.93
   1  -4   3   -2.51    2.08
  -1  -4  -4    3.74    0.90
  -1   4  -4    2.68    0.59
   1   4   4    2.10    0.54
   1  -4   4    1.84    0.76
   1   4   4    2.93    0.48
   1  -4   4    5.31    1.19
  -1  -4  -5   64.89    2.85
  -1   4  -5   62.04    2.36
   1   4   5   58.94    7.79
   1  -4   5   52.81    9.26
   1   4   5   64.10    1.93
   1  -4   5   77.30    4.38
  -1  -4  -6    6.83    1.60
  -1   4  -6    7.54    1.16
   1   4   6    5.85    1.31
   1  -4   6    4.48    0.94
   1   4   6    6.08    0.94
   1  -4   6    8.26    1.93
  -1  -4  -7  132.43    8.77
  -1   4  -7  121.54    4.12
   1   4   7  102.58    3.92
   1  -4   7   99.62    3.91
   1   4   7  114.51    3.17
   1  -4   7  131.92    4.28
  -1  -4  -8    0.04    1.14
  -1   4  -8    0.91    0.83
   1   4   8    0.83    0.68
   1  -4   8   -0.01    1.10
   1   4   8    1.61    0.46
   1  -4   8    1.85    1.39
  -1  -4  -9   39.86    7.07
  -1   4  -9   35.73    6.23
   1   4   9   27.20    3.85
   1  -4   9   26.01    3.07
   1   4   9   34.28    5.93
   1  -4   9   40.18    7.61
  -1  -4 -10    5.63    1.66
  -1   4 -10    2.51    0.63
   1   4  10    3.65    1.07
   1  -4  10    2.86    1.38
   1   4  10    2.32    1.17
   1  -4  10    3.65    1.17
  -1  -4 -11  450.97   11.30
  -1   4 -11  409.24   13.12
   1   4  11  321.33   15.77
   1   4  11  415.85   12.78
   1  -4  11  446.99   28.64
  -1  -4 -12   31.28    7.34
  -1   4 -12   24.29    5.70
   1   4  12   18.79    2.29
   1  -4  12   29.66    3.34
   1   4  12   27.13    4.53
   1  -4  12   31.48    4.90
  -1  -4 -13    7.88    3.53
  -1   4 -13    3.01    1.33
   1   4  13    3.65    1.13
   1  -4  13    4.95    1.30
  -1  -4 -14    8.51    2.24
  -1   4 -14    6.38    3.35
   1   4  14    5.20    1.66
   1  -4  14    3.83    1.04
  -1  -4 -15    2.53    1.85
  -1   4 -15    2.57    1.98
   1   4  15    3.03    1.28
   1  -4  15    3.02    1.23
   1  -5 -15    9.55    2.76
   1   5 -15    6.46    2.71
  -1  -5  15    9.39    2.08
   1  -5 -14    3.01    1.44
   1   5 -14    2.72    1.82
  -1   5  14    1.46    0.92
  -1  -5  14    0.11    1.20
   1  -5 -13    1.72    1.60
   1   5 -13    1.29    1.69
  -1   5  13    0.41    0.40
  -1   5  13   -0.14    0.89
  -1  -5  13    2.14    0.95
   1  -5 -12   85.05   16.23
   1   5 -12   80.23   13.86
  -1   5  12   56.50    8.45
  -1   5  12  102.09    7.67
  -1  -5  12  112.06   16.09
   1  -5 -11  160.58   11.93
   1   5 -11  137.81    5.79
   1   5 -11   84.39   12.44
  -1   5  11  115.17    4.15
  -1   5  11  146.58    9.54
  -1  -5  11  174.93   22.44
   1  -5 -10  614.13   19.34
   1   5 -10  535.86   17.66
   1   5 -10  403.44   11.55
  -1   5  10  476.69   14.05
  -1   5  10  553.18   16.93
  -1  -5  10  652.22   23.88
   1  -5  -9   95.00   16.65
   1   5  -9   80.08   13.75
   1   5  -9   58.38    4.17
  -1   5   9   62.41    9.81
  -1   5   9   84.65   12.03
  -1  -5   9  100.51   17.64
   1  -5  -8   65.20    3.83
   1   5  -8   61.37   11.70
   1   5  -8   43.27    2.01
  -1   5   8   47.50    4.79
  -1   5   8   62.01   10.09
  -1  -5   8   75.65    5.30
   1  -5  -7   11.67    2.01
   1   5  -7    8.60    1.80
   1   5  -7    4.94    1.07
  -1   5   7    7.18    2.25
  -1   5   7    6.13    1.39
  -1  -5   7    8.64    1.77
   1  -5  -6   37.21    7.74
   1   5  -6   27.82    4.54
   1   5  -6   21.09    1.96
  -1   5   6   26.15    4.87
  -1   5   6   24.88    3.64
  -1  -5   6   34.88    6.51
   1  -5  -5  119.15    5.45
   1   5  -5  102.01    4.92
   1   5  -5   82.31    3.79
  -1   5   5  114.83    5.18
  -1   5   5   95.30    4.45
  -1  -5   5  128.69    5.84
   1  -5  -4  153.40    5.39
   1   5  -4  129.52    4.57
   1   5  -4  108.06    3.88
  -1   5   4  146.26    5.47
  -1  -5   4  152.67    5.44
   1  -5  -3   -0.49    0.95
   1   5  -3   -0.13    0.47
   1   5  -3    0.05    0.19
  -1   5   3   -0.06    0.82
  -1  -5   3   -1.27    1.38
   1  -5  -3   -0.36    0.74
   1  -5  -2  338.10    9.50
   1   5  -2  260.35    3.62
   1   5  -2  264.02    7.53
  -1   5   2  274.21    7.98
  -1  -5   2  350.09    4.86
   1  -5  -2  257.18    4.08
   1  -5  -1   20.45    1.68
   1   5  -1   15.47    2.34
  -1   5   1   19.56    2.76
   1   5  -1   18.02    3.48
  -1  -5   1   24.70    4.45
   1  -5  -1   16.68    3.09
  -1   5   0    3.16    0.64
   1  -5   0    3.55    0.77
   1   5   0    2.85    0.54
  -1   5   0    2.13    0.43
   1   5   0    3.64    0.79
  -1  -5   0    3.74    0.74
   1  -5   0    1.15    0.39
  -1  -5  -1  274.57    3.64
  -1   5  -1  247.09    7.35
   1   5   1  318.08    4.34
  -1  -5  -1  355.12    3.03
   1  -5   1  298.13   12.93
  -1  -5  -2  115.90    4.30
  -1   5  -2  120.62    3.43
  -1   5  -2   88.51    3.35
   1   5   2  114.92    4.72
   1   5   2  128.03    3.80
   1  -5   2  121.97    5.63
  -1  -5  -2   99.49    2.73
  -1  -5  -3  701.60    9.30
  -1   5  -3  678.85    7.65
  -1   5  -3  487.49    6.99
   1   5   3  611.03    9.01
   1   5   3  552.84    5.50
   1  -5   3  718.50    9.53
  -1  -5  -4  151.03    5.35
  -1   5  -4  138.79    4.47
   1   5   4  118.80    4.40
   1  -5   4  112.46    4.18
   1   5   4  126.64    3.67
   1  -5   4  148.54    5.22
  -1  -5  -5   37.51    2.46
  -1   5  -5   36.04    2.08
   1   5   5   31.51    4.68
   1  -5   5   30.13    2.08
   1   5   5   31.17    2.68
   1  -5   5   42.25    4.22
  -1  -5  -6  181.50    8.03
  -1   5  -6  179.30    7.36
   1   5   6  156.55    6.87
   1  -5   6  146.99    6.50
   1   5   6  171.32    6.55
   1  -5   6  193.63    8.25
  -1  -5  -7   47.43   10.10
  -1   5  -7   41.99    5.88
   1   5   7   36.53    5.70
   1  -5   7   31.94    2.39
   1   5   7   37.04    2.41
   1  -5   7   46.16    7.78
  -1  -5  -8   44.78    9.96
  -1   5  -8   39.06    6.08
   1   5   8   34.38    5.34
   1  -5   8   31.47    2.38
   1   5   8   37.45    2.91
   1  -5   8   51.06    8.93
  -1  -5  -9    3.04    1.09
  -1   5  -9    3.79    1.01
   1   5   9    2.29    0.59
   1  -5   9    4.24    1.90
   1   5   9    2.19    0.61
   1  -5   9    2.73    1.78
  -1  -5 -10   28.70    7.34
  -1   5 -10   25.71    4.66
   1   5  10   21.75    4.19
   1  -5  10   19.07    2.16
   1   5  10   25.64    3.61
   1  -5  10   23.09    4.02
  -1  -5 -11  286.95    8.76
   1   5  11  258.10    8.46
   1  -5  11  305.68   10.38
  -1  -5 -12  113.71   12.13
  -1   5 -12  106.54   19.22
   1   5  12   83.50   11.58
   1  -5  12   91.76    5.01
   1   5  12   86.81   10.53
   1  -5  12  107.06   14.56
  -1  -5 -13   50.30   19.73
  -1   5 -13   43.67   12.32
   1   5  13   36.85    8.17
   1  -5  13   50.96   15.90
  -1  -5 -14    5.14    2.37
  -1   5 -14    1.03    1.27
   1  -5  14    3.16    1.71
   1  -5  14    3.41    1.33
  -1  -5 -15    3.39    2.07
  -1   5 -15    4.04    1.36
   1   5  15    2.51    1.19
   1  -5  15    3.26    1.40
   1  -6 -15    0.81    1.11
   1   6 -15    1.49    0.86
  -1  -6  15    2.97    1.03
   1  -6 -14   19.88    4.86
   1   6 -14   18.61    4.36
  -1   6  14   13.60    3.37
  -1  -6  14   23.18    5.37
   1  -6 -13    1.90    1.27
   1   6 -13    1.42    1.11
  -1   6  13    1.31    0.75
  -1   6  13    4.91    1.30
   1  -6 -12    1.68    1.24
   1   6 -12    1.43    2.47
  -1   6  12    0.44    0.65
  -1   6  12    1.45    0.77
  -1  -6  12    1.98    1.64
   1  -6 -11    6.82    1.53
   1   6 -11    4.45    1.30
   1   6 -11    2.42    0.50
  -1   6  11    2.59    1.03
  -1   6  11    5.66    1.26
  -1  -6  11    5.04    1.27
   1  -6 -10  366.79   11.40
   1   6 -10  292.54    9.90
   1   6 -10  228.27    7.64
  -1   6  10  266.05    9.48
  -1   6  10  317.20   12.79
  -1  -6  10  389.33   11.30
   1  -6  -9    8.55    1.75
   1   6  -9    5.71    1.47
   1   6  -9    2.73    0.74
  -1   6   9    3.95    1.11
  -1   6   9    3.02    0.78
  -1  -6   9    5.58    1.80
   1  -6  -8   13.39    3.01
   1   6  -8    7.46    1.14
   1   6  -8    5.90    1.36
  -1   6   8    6.52    1.53
  -1   6   8    9.17    1.59
  -1  -6   8   13.03    2.34
   1  -6  -7    1.35    1.17
   1   6  -7    1.01    0.56
   1   6  -7    0.27    0.42
  -1   6   7    0.61    0.36
  -1   6   7    0.69    0.51
  -1  -6   7    2.20    0.88
   1  -6  -6    2.56    0.75
   1   6  -6    2.35    0.91
   1   6  -6    1.41    0.31
  -1   6   6    0.84    0.38
  -1   6   6    1.13    0.60
  -1  -6   6   -0.49    1.65
   1  -6  -5  529.91   11.18
   1   6  -5  422.12    8.76
   1   6  -5  355.52    6.86
  -1   6   5  469.83   10.35
  -1   6   5  402.54    8.10
  -1  -6   5  522.33   10.70
   1  -6  -4  184.90    6.37
   1   6  -4  137.98    4.84
   1   6  -4  141.56    4.43
  -1   6   4  158.60    5.75
  -1  -6   4  190.25    6.47
   1  -6  -4  140.58    4.87
   1  -6  -3  144.18    4.86
   1   6  -3  106.50    3.79
   1   6  -3  119.72    3.79
  -1   6   3  130.61    4.47
  -1  -6   3  147.83    5.26
   1  -6  -3  102.30    3.73
   1  -6  -2   22.05    1.29
   1   6  -2   15.42    2.42
   1   6  -2   19.52    4.08
  -1   6   2   19.60    3.38
  -1  -6   2   25.90    5.75
   1  -6  -2   16.15    2.39
   1   6  -1 2038.09   20.16
  -1   6   1 2218.78   22.05
  -1  -6   1 2836.39   27.37
   1  -6  -1 2223.76   22.17
   1  -6   0    1.55    0.27
   1   6   0    2.55    0.61
  -1   6   0    2.61    1.07
   1   6   0    7.32    2.48
  -1  -6   0    9.90    2.72
   1  -6   0    6.12    1.47
  -1  -6  -1  526.16    6.89
  -1   6  -1  467.14    7.15
   1   6   1  564.57    7.83
  -1  -6  -1  662.82    7.63
   1  -6   1  601.94   10.44
  -1  -6  -2    1.06    0.68
  -1   6  -2    1.46    0.32
  -1   6  -2    1.63    0.70
   1   6   2    1.59    0.68
   1  -6   2   -3.14    3.40
  -1  -6  -2    1.07    0.31
  -1  -6  -3 1317.15   15.36
  -1   6  -3  892.57   11.06
   1   6   3 1144.69   14.31
  -1  -6  -4   19.22    3.92
  -1   6  -4   14.39    3.59
  -1   6  -4   12.09    2.30
   1   6   4   17.17    3.12
   1   6   4   12.63    1.79
   1  -6   4   15.63    3.89
  -1  -6  -5  421.56    9.23
  -1   6  -5  376.75    7.44
   1   6   5  354.48    7.87
   1  -6   5  322.75    7.31
   1   6   5  375.99    6.46
   1  -6   5  433.82    9.46
  -1  -6  -6   95.28    4.16
  -1   6  -6   84.44    2.93
   1   6   6   73.55    3.03
   1  -6   6   72.99    3.34
   1   6   6   78.43    2.19
   1  -6   6  101.68   14.32
  -1  -6  -7  122.41    4.54
  -1   6  -7  123.02    4.63
   1   6   7  104.40   13.07
   1  -6   7  103.92    3.91
   1   6   7  118.97    3.06
   1  -6   7  129.49    6.19
  -1  -6  -8    2.69    0.92
  -1   6  -8    3.13    0.79
   1   6   8    3.43    1.25
   1  -6   8    4.30    1.64
   1   6   8    4.14    0.86
   1  -6   8    5.40    1.65
  -1  -6  -9    0.52    0.85
  -1   6  -9    1.42    1.05
   1   6   9    1.27    0.74
   1  -6   9   -0.75    1.04
   1   6   9    1.07    0.60
   1  -6   9   -0.19    1.89
  -1  -6 -10  119.65   13.38
  -1   6 -10   94.62    4.99
   1   6  10   75.49   12.09
   1   6  10   97.68    3.56
   1  -6  10  104.45    4.84
  -1  -6 -11   19.29    4.42
  -1   6 -11   12.83    3.17
   1   6  11   10.23    2.22
   1  -6  11   17.89    2.79
   1   6  11   11.46    3.09
   1  -6  11   15.89    3.40
  -1  -6 -12  259.43    8.84
  -1   6 -12  220.74    7.49
   1   6  12  158.43   24.65
   1  -6  12  256.59   15.10
  -1  -6 -13   13.82    2.82
  -1   6 -13    8.59    1.85
   1   6  13    3.95    0.84
   1  -6  13   11.23    2.49
  -1  -6 -14    3.04    1.50
  -1   6 -14    3.34    0.90
   1   6  14    1.73    1.10
   1  -6  14    2.14    1.41
  -1  -6 -15    2.71    1.88
  -1   6 -15    2.30    1.09
   1   6  15    1.09    1.05
   1  -6  15    3.10    1.17
   1  -7 -15    5.27    2.29
   1   7 -15    1.49    1.23
  -1  -7  15    5.02    1.30
   1  -7 -14    5.25    2.35
   1   7 -14    5.61    1.62
  -1  -7  14    4.41    1.21
   1  -7 -13    1.18    1.15
   1   7 -13    2.53    1.17
  -1   7  13    0.96    0.60
  -1   7  13   -0.69    1.05
  -1  -7  13    3.38    1.53
   1  -7 -12    1.80    0.62
   1   7 -12   -1.27    1.52
  -1   7  12    0.66    0.75
  -1   7  12   -0.67    1.11
  -1  -7  12    3.13    0.90
   1  -7 -11   50.64    9.05
   1   7 -11   39.02    9.24
   1   7 -11   26.63    5.99
  -1   7  11   30.74    6.55
  -1   7  11   45.03    5.72
  -1  -7  11   46.73   10.54
   1  -7 -10   18.77    4.61
   1   7 -10   12.81    3.86
   1   7 -10    6.74    1.73
  -1   7  10    9.24    1.60
  -1   7  10   11.52    1.81
  -1  -7  10   17.61    3.30
   1  -7  -9   14.36    3.28
   1   7  -9   13.38    3.03
   1   7  -9    9.03    1.42
  -1   7   9   10.12    2.44
  -1   7   9    9.72    2.04
  -1  -7   9   16.55    3.33
   1  -7  -8    1.02    1.03
   1   7  -8   -0.01    0.69
   1   7  -8    0.45    0.32
  -1   7   8    0.07    0.96
  -1   7   8    0.21    0.29
  -1  -7   8   -1.76    2.18
   1  -7  -7    1.21    1.32
   1   7  -7   -0.13    0.86
   1   7  -7    0.35    0.33
  -1   7   7    1.07    0.88
  -1   7   7    1.06    0.32
  -1  -7   7    2.70    1.20
   1  -7  -6   38.18    7.98
   1   7  -6   29.55    1.98
   1   7  -6   27.48    2.72
  -1   7   6   33.97    6.09
  -1   7   6   27.48    4.72
  -1  -7   6   41.59    8.21
   1  -7  -5  363.69    8.12
   1   7  -5  301.00    6.94
   1   7  -5  275.92    5.67
  -1   7   5  311.69    7.79
  -1   7   5  253.76    5.86
  -1  -7   5  365.16    8.53
   1  -7  -4    6.42    1.51
   1   7  -4    3.68    0.63
   1   7  -4    4.69    0.68
  -1   7   4    5.91    1.52
  -1  -7   4    6.17    1.90
   1  -7  -4    7.09    0.86
   1  -7  -3  312.33    9.13
   1   7  -3  237.04    7.20
   1   7  -3  246.72    7.18
  -1   7   3  281.95    8.46
  -1  -7   3  333.77   10.05
   1  -7  -3  227.03    6.92
   1  -7  -2    2.42    0.54
   1   7  -2    1.01    0.28
   1   7  -2    0.44    0.41
  -1   7   2    1.13    0.81
  -1  -7   2   -0.92    1.07
   1  -7  -2    1.17    0.27
   1  -7  -1    1.20    0.42
   1   7  -1    0.85    0.46
  -1   7   1   -1.13    1.32
   1   7  -1   -0.64    1.67
  -1  -7   1   -0.14    1.75
   1  -7  -1    0.81    0.53
   1  -7   0   38.78    1.23
   1   7   0   37.84    1.60
  -1   7   0   29.90    5.09
   1   7   0   34.27    1.85
  -1  -7   0   42.09    6.74
   1  -7   0   34.20    5.46
  -1  -7  -1  112.86    3.93
  -1   7  -1   95.70    3.60
   1   7   1  109.92    4.85
  -1  -7  -1  121.48    3.82
   1  -7   1  108.48    3.99
  -1   7  -2  180.54    4.88
  -1   7  -2  179.06    5.87
   1   7   2  208.27    7.77
   1  -7   2  236.12    7.48
  -1  -7  -2  201.42    5.58
  -1  -7  -3  257.78    8.12
  -1   7  -3  235.90    6.56
  -1   7  -3  193.20    6.29
   1   7   3  242.71    7.69
   1  -7   3  283.43    9.22
  -1  -7  -3  198.52    5.43
  -1  -7  -4  202.03    8.40
  -1   7  -4  155.41    5.98
  -1   7  -4  118.57    5.28
   1   7   4  151.53    6.94
   1   7   4  127.00    4.71
   1  -7   4  185.29    8.04
  -1  -7  -5  483.20   11.53
  -1   7  -5  416.56    7.94
  -1   7  -5  314.06    7.32
   1   7   5  388.65    8.62
   1   7   5  378.01    6.67
   1  -7   5  467.33   10.39
  -1  -7  -6 1013.64   23.18
  -1   7  -6  901.42   19.83
  -1   7  -6  703.10   16.15
   1   7   6  819.48   18.67
   1   7   6  834.58   17.67
   1  -7   6 1001.49   22.36
  -1  -7  -7   85.58    8.77
  -1   7  -7   70.99    2.83
   1   7   7   69.31   10.11
   1   7   7   75.14    2.25
   1  -7   7   85.57    6.62
  -1  -7  -8  236.47    8.23
  -1   7  -8  201.07    6.49
   1   7   8  172.69    7.68
   1  -7   8  175.43    6.12
   1   7   8  206.49    5.93
   1  -7   8  231.20    7.77
  -1  -7  -9    1.12    1.52
   1   7   9    1.90    0.86
   1  -7   9    0.10    1.13
   1   7   9    1.90    0.48
   1  -7   9    2.20    1.15
  -1  -7 -10   30.92    7.47
  -1   7 -10   22.60    4.88
   1   7  10   19.69    3.64
   1  -7  10   20.17    2.40
   1   7  10   25.10    5.02
   1  -7  10   28.72    4.46
  -1  -7 -11   28.35    5.68
  -1   7 -11   20.15    5.18
   1   7  11   18.24    3.10
   1  -7  11   32.64    6.56
  -1  -7 -12   27.65    6.86
  -1   7 -12   19.32    4.12
   1   7  12   17.83    3.62
   1  -7  12   27.89    5.14
  -1  -7 -13   45.87   10.83
  -1   7 -13   31.38    8.10
  -1   7 -13   27.78    6.52
   1   7  13   30.81    5.82
   1  -7  13   46.00    8.54
  -1  -7 -14    3.00    1.31
  -1   7 -14    0.97    1.20
  -1   7 -14    0.80    0.67
   1   7  14    0.46    0.61
   1  -7  14    2.55    1.23
  -1  -7 -15   -0.18    1.19
  -1   7 -15    2.06    1.01
   1  -7  15    1.50    1.37
   1  -8 -15    3.03    1.35
   1   8 -15    3.14    1.95
  -1  -8  15    4.31    1.32
   1  -8 -14    1.66    1.39
   1   8 -14    1.50    0.73
  -1  -8  14    2.12    1.00
   1  -8 -13    3.87    2.00
   1   8 -13    3.47    0.98
  -1   8  13    4.35    1.00
  -1   8  13    4.21    1.45
  -1  -8  13    5.91    1.74
   1  -8 -12    7.60    1.81
   1   8 -12    3.50    1.60
  -1   8  12    4.33    1.72
  -1   8  12    3.60    1.43
  -1  -8  12    6.75    1.85
   1  -8 -11    5.40    2.70
   1   8 -11    0.39    1.24
   1   8 -11    0.57    0.43
  -1   8  11    0.76    0.79
  -1   8  11   -0.22    0.67
  -1  -8  11    1.81    1.20
   1  -8 -10   42.81    8.84
   1   8 -10   41.92    6.37
   1   8 -10   34.00    5.68
  -1   8  10   35.10    7.07
  -1   8  10   41.75    5.86
  -1  -8  10   55.78    5.10
   1  -8  -9   22.95    4.90
   1   8  -9   18.82    4.39
   1   8  -9   15.48    2.42
  -1   8   9   15.08    2.42
  -1   8   9   20.91    3.71
  -1  -8   9   27.94    5.50
   1  -8  -8    5.70    1.20
   1   8  -8    1.06    0.57
   1   8  -8    0.61    0.38
  -1   8   8    2.84    0.66
  -1   8   8    2.12    0.52
  -1  -8   8   12.39    2.99
   1  -8  -7   34.65    7.52
   1   8  -7   26.67    4.70
   1   8  -7   23.65    3.98
  -1   8   7   27.58    5.32
  -1   8   7   25.71    5.03
  -1  -8   7   37.94    6.84
   1  -8  -6  200.63    6.58
   1   8  -6  154.46    5.13
   1   8  -6  135.90    4.15
  -1   8   6  158.94    6.14
  -1   8   6  137.68    4.51
  -1  -8   6  196.03   12.75
   1  -8  -5  160.36    9.27
   1   8  -5  107.90    5.01
   1   8  -5  104.44    4.45
  -1   8   5  121.46    6.20
  -1  -8   5  143.25    6.59
   1  -8  -5  110.02    4.94
   1  -8  -4 3100.10   48.51
   1   8  -4 2382.84   37.21
   1   8  -4 2350.76   35.98
  -1   8   4 2961.77   46.06
  -1  -8   4 3243.00   50.55
   1  -8  -4 2374.97   36.93
   1  -8  -3  205.95    6.54
   1   8  -3  151.10    5.84
   1   8  -3  171.53    5.45
  -1   8   3  177.25    6.25
  -1  -8   3  219.04    7.24
   1  -8  -3  149.86    5.12
   1  -8  -2    1.00    0.51
   1   8  -2   -0.07    0.63
   1   8  -2   -0.65    0.90
  -1   8   2   -0.73    1.03
   1  -8  -2    0.84    0.48
   1  -8  -1    9.15    2.24
   1   8  -1    6.70    0.95
  -1   8   1    8.41    1.60
   1   8  -1    8.13    1.50
  -1  -8   1    8.34    1.65
   1  -8  -1    7.29    1.52
   1  -8   0 3540.72   31.88
   1   8   0 3010.01   29.11
  -1   8   0 2890.74   28.71
   1   8   0 3186.96   31.09
  -1  -8   0 3685.87   34.92
   1  -8   1    0.08    0.11
  -1   8  -1    1.74    0.94
   1   8   1    1.40    0.64
  -1  -8  -1   -0.73    0.61
   1  -8   1   -0.01    2.79
  -1  -8  -2 2027.28   21.20
  -1   8  -2 1516.47   13.99
  -1   8  -2 1579.16   17.52
   1   8   2 1868.27   20.29
  -1  -8  -3  116.44    4.55
  -1   8  -3   93.66    3.07
  -1   8  -3   89.36    3.76
   1   8   3  112.32    4.69
   1  -8   3  136.22   12.06
  -1  -8  -3   87.99    2.73
  -1  -8  -4  819.98   16.83
  -1   8  -4  651.76   10.96
  -1   8  -4  537.72   10.66
   1   8   4  669.72   15.10
   1  -8   4  789.52   14.74
  -1  -8  -5  229.83    9.53
  -1   8  -5  186.73    7.28
  -1   8  -5  155.43    8.15
   1   8   5  188.43    9.21
   1   8   5  177.44    6.58
   1  -8   5  236.47    9.88
  -1  -8  -6 1786.17   40.69
  -1   8  -6 1550.36   32.41
  -1   8  -6 1206.15   26.12
   1   8   6 1507.21   32.59
   1  -8   6 1855.84   39.52
  -1  -8  -7    1.52    1.16
  -1   8  -7    1.30    0.96
  -1   8  -7    0.89    0.60
   1   8   7    0.88    1.05
   1   8   7    0.23    0.23
   1  -8   7    3.25    1.60
  -1  -8  -8   61.50   10.46
  -1   8  -8   46.36    8.34
  -1   8  -8   36.96    5.95
   1   8   8   49.59    7.13
   1   8   8   51.47    2.18
   1  -8   8   64.17   12.25
  -1  -8  -9    4.19    1.65
  -1   8  -9    3.69    0.90
  -1   8  -9    3.38    0.82
   1   8   9    1.87    0.63
   1   8   9    3.73    1.03
   1  -8   9    3.53    1.39
  -1  -8 -10    8.60    2.03
  -1   8 -10    3.53    0.89
  -1   8 -10    2.38    0.74
   1   8  10    5.74    1.34
   1   8  10    2.94    0.45
   1  -8  10    5.32    1.22
  -1  -8 -11   50.97    9.85
  -1   8 -11   28.83    5.16
  -1   8 -11   27.96    4.24
   1   8  11   32.02    6.89
   1  -8  11   45.34    9.30
  -1  -8 -12   38.87    9.49
  -1   8 -12   23.59    7.10
  -1   8 -12   19.76    6.28
   1   8  12   27.55    4.50
   1  -8  12   35.74    8.31
  -1   8 -13    6.64    1.43
  -1   8 -13    4.10    1.23
   1   8  13    5.59    1.14
   1  -8  13    5.60    1.58
  -1  -8 -14    2.70    1.82
  -1   8 -14    1.68    1.37
  -1   8 -14    0.39    0.56
   1   8  14    0.78    0.80
   1  -8  14   -0.66    1.21
  -1  -8 -15    1.96    1.19
  -1   8 -15    1.20    1.32
   1   8  15    1.41    0.56
   1  -8  15    1.45    1.18
   1  -9 -15    0.50    1.51
   1   9 -15   -0.55    1.46
  -1  -9  15    0.29    1.47
   1  -9 -14    8.38    1.72
   1   9 -14    4.75    1.96
  -1  -9  14   10.64    4.21
   1  -9 -13    2.76    2.54
   1   9 -13    5.44    1.91
  -1   9  13    1.71    0.87
  -1  -9  13    5.45    2.32
   1  -9 -12   -2.55    2.24
   1   9 -12    2.72    1.03
  -1   9  12    0.57    1.09
  -1   9  12    2.37    0.84
  -1  -9  12    0.02    1.64
   1  -9 -11    2.28    1.41
   1   9 -11    0.97    0.68
   1   9 -11    0.68    0.84
  -1   9  11    2.10    1.00
  -1   9  11    1.87    0.62
  -1  -9  11    2.36    1.27
   1  -9 -10   22.80    5.41
   1   9 -10   18.55    3.58
   1   9 -10   13.88    2.44
  -1   9  10   10.97    2.44
  -1   9  10   19.04    2.81
  -1  -9  10   26.97    4.32
   1  -9  -9   99.93    7.96
   1   9  -9   76.78   12.88
   1   9  -9   68.69    4.35
  -1   9   9   68.14   11.51
  -1   9   9   82.26    4.16
  -1  -9   9  110.76    5.77
   1  -9  -8   11.67    2.98
   1   9  -8    7.33    1.63
   1   9  -8    7.85    1.33
  -1   9   8    6.37    1.21
  -1   9   8    7.06    1.96
  -1  -9   8   13.04    2.45
   1  -9  -7   31.73    5.27
   1   9  -7   25.47    4.73
   1   9  -7   22.71    4.74
  -1   9   7   23.44    3.24
  -1   9   7   22.02    4.33
  -1  -9   7   29.75    6.50
   1  -9  -6   56.34   11.46
   1   9  -6   48.04    6.17
   1   9  -6   46.50    3.75
  -1   9   6   51.70    8.54
  -1   9   6   39.88    2.84
  -1  -9   6   59.13    3.20
   1  -9  -5  312.31    7.74
   1   9  -5  241.81    6.14
   1   9  -5  232.77   21.31
  -1   9   5  275.33   25.36
  -1  -9   5  330.92    8.29
   1  -9  -5  223.40    8.94
   1  -9  -4 1445.72   24.03
   1   9  -4 1112.31   18.85
   1   9  -4 1138.02   18.83
  -1   9   4 1330.49   22.20
  -1  -9   4 1629.97   27.46
   1  -9  -4 1082.00   18.15
   1  -9  -3  145.69    6.36
   1   9  -3  113.25    4.84
   1   9  -3  138.94   10.60
  -1   9   3  126.57    5.90
  -1  -9   3  163.72    7.28
   1  -9  -3  115.56    5.13
   1  -9  -2  137.89    4.53
   1   9  -2  105.79    3.80
   1   9  -2  117.54    5.11
  -1   9   2  118.82    5.88
  -1  -9   2  143.47    5.15
   1  -9  -2  104.23    3.84
   1  -9  -1    3.52    0.67
   1   9  -1    2.90    0.67
  -1   9   1    1.15    0.97
   1   9  -1    4.63    3.09
  -1  -9   1    6.35    1.01
   1  -9  -1    3.05    0.51
   1  -9   0   21.12    0.81
   1   9   0   22.85    2.27
  -1   9   0   21.88    3.93
   1   9   0   22.14    4.30
  -1  -9   0   28.87    5.65
   1  -9   0   25.73    4.58
  -1   9  -1  717.12    9.81
   1   9   1  832.32   10.79
  -1  -9  -1  900.75   10.14
   1  -9   1  840.82   12.15
  -1  -9  -2  186.10    6.09
  -1   9  -2  160.71    4.39
  -1   9  -2  165.69    6.64
   1   9   2  196.83    7.55
   1  -9   2  212.73   12.00
  -1  -9  -2  182.82    5.48
  -1  -9  -3  163.33    6.75
  -1   9  -3  131.46    5.04
  -1   9  -3  130.78    5.78
   1   9   3  167.61    7.48
   1  -9   3  186.42    8.22
  -1  -9  -3  141.46    5.43
  -1  -9  -4   60.67    2.82
  -1   9  -4   42.82    2.49
  -1   9  -4   44.68    7.71
   1   9   4   54.32   10.46
   1  -9   4   67.57    5.98
  -1  -9  -4   39.32    1.60
  -1  -9  -5    1.03    0.81
  -1   9  -5    0.17    0.40
  -1   9  -5    0.44    0.70
   1   9   5    1.20    0.72
   1   9   5    1.03    0.24
   1  -9   5   -0.82    1.69
  -1  -9  -6  955.27   31.71
  -1   9  -6  775.18   16.98
  -1   9  -6  673.10   15.76
   1   9   6  805.71   19.62
   1   9   6  772.02   16.05
   1  -9   6  950.19   21.56
  -1  -9  -7   13.13    2.57
  -1   9  -7    9.19    2.33
  -1   9  -7    8.29    1.60
   1   9   7   12.08    2.67
   1   9   7    8.80    1.42
   1  -9   7   13.81    2.29
  -1  -9  -8    9.79    2.20
  -1   9  -8    7.51    1.37
  -1   9  -8    4.60    1.47
   1   9   8    6.58    0.99
   1   9   8    4.84    1.30
   1  -9   8    8.13    1.75
  -1  -9  -9   71.26    5.76
  -1   9  -9   48.18    9.06
  -1   9  -9   47.95    7.75
   1   9   9   48.13    9.22
   1   9   9   50.03    7.79
   1  -9   9   70.12   12.76
  -1  -9 -10   31.22    7.35
  -1   9 -10   19.59    4.61
  -1   9 -10   18.37    3.66
   1   9  10   17.09    3.46
   1  -9  10   29.95    7.06
  -1  -9 -11    3.06    1.37
  -1   9 -11    0.17    0.83
  -1   9 -11   -0.07    1.09
   1   9  11    1.45    0.76
   1  -9  11   -0.40    1.92
  -1  -9 -12    8.32    2.66
  -1   9 -12    6.51    1.72
  -1   9 -12    3.61    0.88
   1   9  12    2.60    1.02
   1  -9  12    8.69    2.69
  -1  -9 -13   -1.36    2.22
  -1   9 -13    0.97    0.63
  -1   9 -13    0.26    1.10
   1   9  13    1.10    0.69
   1  -9  13    1.11    1.00
  -1  -9 -14    3.22    1.31
  -1   9 -14    1.91    1.24
  -1   9 -14   -0.16    1.20
   1   9  14    2.79    1.56
   1  -9  14    1.28    1.25
   1 -10 -14    1.66    1.46
   1  10 -14    1.43    0.84
  -1 -10  14    1.19    2.98
   1 -10 -13   12.23    3.58
   1  10 -13    6.15    1.77
  -1  10  13    5.63    1.73
  -1 -10  13   12.22    3.24
   1 -10 -12   13.39    3.11
   1  10 -12   10.96    2.44
  -1  10  12    8.96    2.12
  -1  10  12    7.46    1.41
  -1 -10  12   13.77    3.64
   1 -10 -11    1.03    1.32
   1  10 -11    0.64    0.94
   1  10 -11    0.34    0.46
  -1  10  11   -0.23    0.97
  -1  10  11    1.55    0.60
  -1 -10  11    2.29    1.90
   1 -10 -10    8.52    1.76
   1  10 -10    5.05    1.38
   1  10 -10    3.66    0.79
  -1  10  10    3.16    0.65
  -1  10  10    5.25    1.00
  -1 -10  10   10.32    2.42
   1 -10  -9   19.94    3.45
   1  10  -9   11.24    1.76
   1  10  -9   10.39    2.14
  -1  10   9   10.30    1.98
  -1  10   9   10.69    1.74
  -1 -10   9   19.70    3.64
   1 -10  -8    3.32    1.61
   1  10  -8    3.74    0.80
   1  10  -8    3.07    0.90
  -1  10   8    3.77    0.76
  -1  10   8    3.40    0.87
  -1 -10   8    4.98    2.48
   1 -10  -7   -0.59    1.49
   1  10  -7    0.31    0.61
   1  10  -7    0.68    0.24
  -1  10   7    2.44    0.80
  -1  10   7    0.30    0.43
  -1 -10   7    1.94    1.80
   1 -10  -6    2.56    1.36
   1  10  -6    1.50    0.68
   1  10  -6    0.63    0.56
  -1  10   6    2.27    0.58
  -1 -10   6   -1.41    1.91
   1 -10  -5 1485.53   31.62
   1  10  -5 1107.60   24.01
   1  10  -5 1110.97   23.74
  -1  10   5 1367.71   29.10
  -1 -10   5 1557.65   34.09
   1 -10  -5 1133.28   24.02
   1 -10  -4   93.63    4.58
   1  10  -4   66.12    3.61
   1  10  -4   71.78    8.73
  -1  10   4   85.18    4.56
  -1 -10   4  102.42    7.99
   1 -10  -4   66.56    3.47
   1 -10  -3  491.98    9.39
   1  10  -3  357.24    7.44
   1  10  -3  406.62    8.14
  -1  10   3  428.07    8.96
  -1 -10   3  520.81   10.91
   1 -10  -3  376.09    7.78
   1 -10  -2   24.06    2.34
   1  10  -2   15.95    3.68
   1  10  -2   20.06    2.18
  -1  10   2   21.91    4.23
  -1 -10   2   26.15    9.03
   1 -10  -2   19.54    3.21
   1 -10  -1 1015.05   12.48
   1  10  -1  798.31   10.00
  -1  10   1  820.99   11.17
   1  10  -1  822.66   11.06
  -1 -10   1 1056.53   12.88
   1 -10  -1  841.61   11.78
   1 -10   0   11.23    1.53
   1  10   0    9.35    1.47
  -1  10   0   13.13    3.00
   1  10   0   10.15    2.19
  -1 -10   0   12.70    2.92
   1 -10   0    9.45    2.48
  -1 -10  -1 2295.75   24.67
  -1  10  -1 2033.32   22.32
  -1 -10  -1 2515.01   25.07
   1 -10   1 2403.18   26.66
  -1 -10  -2   49.29   10.58
  -1  10  -2   40.33    0.98
  -1  10  -2   42.20    6.56
   1  10   2   57.79    8.37
   1 -10   2   61.98    8.85
  -1 -10  -2   38.09    5.93
  -1 -10  -3  165.95    6.97
  -1  10  -3  109.96    4.18
  -1  10  -3  117.56    5.41
   1  10   3  143.75    6.65
   1 -10   3  162.08    7.46
  -1 -10  -3  109.39    4.41
  -1 -10  -4   20.20    3.82
  -1  10  -4   12.80    2.92
  -1  10  -4   16.76    3.17
   1  10   4   15.64    3.33
   1 -10   4   23.34    3.93
  -1 -10  -4   11.92    2.07
  -1 -10  -5    0.40    1.03
  -1  10  -5    0.75    0.24
  -1  10  -5    0.74    1.09
   1  10   5    2.41    1.00
   1  10   5    0.38    0.21
   1 -10   5    1.66    0.94
  -1 -10  -6  154.28   10.11
  -1  10  -6  136.31    4.58
  -1  10  -6  122.97    8.16
   1  10   6  130.71    3.89
   1 -10   6  197.77   15.64
  -1 -10  -7   24.49    5.00
  -1  10  -7   15.60    2.88
  -1  10  -7   15.88    3.78
   1  10   7   20.29    3.63
   1  10   7   14.32    2.76
   1 -10   7   21.90    4.26
  -1 -10  -8    1.92    1.36
  -1  10  -8    0.68    0.61
  -1  10  -8    0.14    0.87
   1  10   8    1.01    0.57
   1  10   8    0.52    0.39
   1 -10   8    2.50    1.42
  -1 -10  -9   57.26   10.12
  -1  10  -9   30.01    5.07
  -1  10  -9   27.58    3.23
   1  10   9   36.42    6.82
   1 -10   9   45.99    6.63
  -1 -10 -10    2.13    1.66
  -1  10 -10    1.72    0.62
   1  10  10    1.79    0.89
   1 -10  10    3.34    1.20
  -1 -10 -11   -1.46    2.19
  -1  10 -11    0.55    0.70
  -1  10 -11   -0.79    1.12
   1  10  11    0.92    1.52
   1 -10  11    3.28    2.30
  -1 -10 -12    3.56    2.43
  -1  10 -12    2.10    1.20
  -1  10 -12    2.31    0.65
   1  10  12    1.34    0.93
   1 -10  12    2.95    3.25
  -1 -10 -13    2.62    1.31
  -1  10 -13    1.94    1.12
  -1  10 -13   -1.23    1.33
   1  10  13    0.60    0.69
   1 -10  13   -0.67    1.72
  -1 -10 -14    3.05    1.69
  -1  10 -14    2.15    1.77
  -1  10 -14    1.82    0.96
   1  10  14    2.92    1.32
   1 -10  14    3.04    1.73
   1 -11 -14   -2.90    2.31
   1  11 -14    2.34    1.24
  -1 -11  14    0.31    2.59
   1 -11 -13    1.76    1.44
   1  11 -13    2.95    1.48
  -1  11  13   -0.81    1.25
  -1 -11  13    1.76    1.43
   1 -11 -12   20.99    4.17
   1  11 -12   12.87    3.20
  -1  11  12   13.87    5.18
  -1  11  12   15.48    3.04
  -1 -11  12   19.91    3.61
   1 -11 -11   10.25    2.09
   1  11 -11    6.12    1.39
   1  11 -11    5.54    1.45
  -1  11  11    5.07    1.86
  -1  11  11    7.56    1.69
  -1 -11  11    5.72    2.41
   1 -11 -10   67.80   12.22
   1  11 -10   51.89   10.85
   1  11 -10   42.60    6.33
  -1  11  10   47.20   10.02
  -1  11  10   49.03    6.45
  -1 -11  10   81.84   12.87
   1 -11  -9   86.63    4.65
   1  11  -9   55.02    3.41
   1  11  -9   55.64    5.58
  -1  11   9   65.34    9.82
  -1  11   9   62.77    8.55
  -1 -11   9   84.69   15.18
   1 -11  -8    9.93    1.78
   1  11  -8    6.86    1.56
   1  11  -8    5.85    0.88
  -1  11   8    5.91    1.19
  -1  11   8    4.98    0.99
  -1 -11   8    6.26    1.59
   1 -11  -7    7.93    1.94
   1  11  -7    7.22    1.65
   1  11  -7    5.91    0.96
  -1  11   7    8.65    1.31
  -1  11   7    7.07    0.97
  -1 -11   7    6.91    2.12
   1 -11  -6    9.20    1.72
   1  11  -6    6.19    1.52
   1  11  -6    6.40    1.77
  -1  11   6    7.79    1.76
  -1 -11   6    9.22    1.95
   1 -11  -6    4.03    1.08
   1 -11  -5   89.34    3.44
   1  11  -5   65.70    9.92
   1  11  -5   71.54    2.89
  -1  11   5   93.22    3.94
  -1 -11   5  108.98    6.03
   1 -11  -5   67.14    9.43
   1 -11  -4   54.56    2.53
   1  11  -4   38.51    5.56
   1  11  -4   43.51    2.17
  -1  11   4   50.50    7.92
  -1 -11   4   57.22    9.30
   1 -11  -4   34.80    5.32
   1 -11  -3    8.89    1.80
   1  11  -3   10.37    1.35
   1  11  -3   11.04    1.94
  -1  11   3   10.34    2.60
  -1 -11   3   12.23    2.49
   1 -11  -3    8.07    1.28
   1 -11  -2  346.81    6.87
   1  11  -2  272.71    5.92
   1  11  -2  295.95    6.69
  -1  11   2  298.91    7.23
  -1 -11   2  380.86    8.72
   1 -11  -2  286.55    6.58
   1 -11  -1  926.98   15.51
   1  11  -1  733.35   12.85
  -1 -11   1  979.71   17.51
  -1 -11   0  584.05   18.89
   1 -11   0  733.49   14.89
  -1  11   0  633.77   12.14
  -1 -11   0  824.87   16.31
   1 -11   0  650.12   12.19
  -1 -11  -1  229.95    9.03
   1 -11   1  199.30    7.13
  -1  11  -1  192.19    7.99
   1 -11   1  219.25   39.49
  -1 -11  -1  246.07   20.41
  -1 -11  -2  199.10    8.09
  -1  11  -2  169.25    6.10
  -1  11  -2  169.91    7.30
   1  11   2  189.92    8.27
   1 -11   2  197.69    8.36
  -1 -11  -2  167.43    6.60
  -1 -11  -3    4.22    1.31
  -1  11  -3    2.91    0.63
  -1  11  -3    3.87    1.11
   1  11   3    5.60    1.09
   1 -11   3    9.36    1.91
  -1 -11  -3    4.14    0.87
  -1 -11  -4   31.14    2.25
  -1  11  -4   16.81    2.61
  -1  11  -4   23.06    4.30
   1  11   4   22.61    3.90
   1 -11   4   28.80    4.48
  -1 -11  -4   18.00    1.94
  -1 -11  -5  147.13    4.84
  -1  11  -5  117.17    2.70
  -1  11  -5  106.56    3.87
   1  11   5  133.85    4.38
   1 -11   5  152.27    5.73
  -1 -11  -5  114.31    2.28
  -1 -11  -6   73.99   14.92
  -1  11  -6   45.39    5.55
  -1  11  -6   47.34    8.32
   1  11   6   58.00    8.46
   1  11   6   42.61    4.57
   1 -11   6   69.09   13.90
  -1 -11  -7    2.43    1.07
  -1  11  -7    1.63    0.77
  -1  11  -7    1.35    0.82
   1  11   7    2.02    0.97
   1  11   7    0.90    0.36
   1 -11   7    3.00    1.74
  -1 -11  -8   30.39    7.11
  -1  11  -8   22.41    4.69
  -1  11  -8   22.03    4.69
   1  11   8   24.58    3.37
   1 -11   8   37.68    8.83
  -1 -11  -9  113.85    5.45
  -1  11  -9   80.03   14.17
  -1  11  -9   84.98    6.79
   1  11   9   95.73   14.41
   1 -11   9  118.77    5.29
  -1 -11 -10   70.64   12.88
  -1  11 -10   40.37   10.50
  -1  11 -10   41.32    6.23
   1  11  10   47.65    7.01
   1 -11  10   63.95   10.20
  -1 -11 -11   19.59    4.78
  -1  11 -11   14.01    2.80
  -1  11 -11   13.53    1.84
   1  11  11   15.73    2.68
   1 -11  11   15.71    4.51
  -1 -11 -12   48.81   10.38
  -1  11 -12   31.41    7.47
  -1  11 -12   34.56   10.47
   1  11  12   32.57    5.77
   1 -11  12   58.98   10.23
  -1 -11 -13   -1.34    2.29
  -1  11 -13   -0.73    1.39
  -1  11 -13   -0.29    1.27
   1  11  13    0.96    0.73
   1 -11  13    0.87    1.53
  -1 -11 -14    5.63    2.40
  -1  11 -14    3.63    1.84
   1  11  14    3.69    1.68
   1 -11  14    6.48    2.20
   1 -12 -14   15.91    3.66
   1  12 -14    7.86    2.33
  -1 -12  14   13.47    4.01
   1 -12 -13   18.43    4.06
   1  12 -13   15.95    2.41
  -1  12  13   10.65    3.00
  -1 -12  13   26.14    5.67
   1 -12 -12   16.69    3.30
   1  12 -12   12.93    2.64
  -1  12  12    9.68    2.32
  -1  12  12    7.77    1.18
  -1 -12  12   11.81    3.30
   1 -12 -11   17.36    3.94
   1  12 -11    8.57    1.98
   1  12 -11    8.58    1.67
  -1  12  11   12.33    2.94
  -1  12  11   12.41    2.73
  -1 -12  11   20.59    4.54
   1 -12 -10   46.17    9.82
   1  12 -10   33.25    5.47
   1  12 -10   27.56    3.67
  -1  12  10   28.79    5.29
  -1  12  10   31.78    5.34
  -1 -12  10   51.76   11.23
   1 -12  -9   -0.03    1.89
   1  12  -9    2.47    0.66
   1  12  -9    0.96    0.47
  -1  12   9    1.12    0.86
  -1  12   9    1.74    0.55
  -1 -12   9   -1.56    2.91
   1 -12  -8    1.92    1.25
   1  12  -8    0.61    0.59
   1  12  -8    1.23    0.41
  -1  12   8    1.37    0.63
  -1  12   8    0.02    0.67
  -1 -12   8    0.78    1.23
   1 -12  -7   80.33   15.07
   1  12  -7   57.58    7.53
   1  12  -7   60.07    7.60
  -1  12   7   60.55   11.64
  -1  12   7   58.17    3.77
  -1 -12   7  104.75   15.43
   1 -12  -6  160.84    7.66
   1  12  -6  116.73    4.51
   1  12  -6  110.27    6.90
  -1  12   6  145.00    5.99
  -1 -12   6  176.00    7.26
   1 -12  -6  118.88    4.68
   1 -12  -5    7.60    1.32
   1  12  -5    3.56    0.82
   1  12  -5    4.65    1.09
  -1  12   5    3.81    1.05
  -1 -12   5    3.94    1.09
   1 -12  -5    2.58    0.80
   1 -12  -4    3.02    0.83
   1  12  -4    1.02    0.53
   1  12  -4    1.80    0.85
  -1  12   4   -0.03    1.50
  -1 -12   4    0.89    0.71
   1 -12  -4    0.80    0.58
   1 -12  -3   -0.37    0.86
   1  12  -3    0.26    0.53
   1  12  -3    0.52    0.70
  -1  12   3   -0.46    1.73
  -1 -12   3    4.90    1.84
   1 -12  -3   -0.25    0.84
   1 -12  -2    2.92    0.54
   1  12  -2    3.12    0.52
   1  12  -2    3.73    1.13
  -1  12   2    1.67    1.09
  -1 -12   2    3.98    1.92
   1 -12  -2    5.24    0.89
   1 -12  -1   -0.14    1.43
   1  12  -1    0.97    0.72
  -1  12   1    1.27    1.15
   1  12  -1    2.18    2.56
  -1 -12   1    3.11    1.11
   1 -12  -1    0.01    1.23
  -1 -12   0 2499.50   38.99
   1 -12   0 2845.17   42.83
  -1  12   0 2491.05   39.57
   1  12   0 2615.97   42.43
  -1 -12   0 3008.08   46.23
  -1 -12  -1   38.50    6.41
   1 -12   1   31.99    1.11
  -1  12  -1   32.32    6.13
   1  12   1   40.70    7.84
  -1 -12  -1   36.54    3.94
   1 -12   1   33.30    6.20
   1 -12   2 2091.60   31.10
  -1  12  -2 2108.00   34.20
   1  12   2 2407.46   39.84
  -1 -12  -3    0.53    0.94
  -1  12  -3    0.22    0.17
  -1  12  -3    0.98    0.69
   1  12   3   -0.52    1.42
   1 -12   3   -0.66    1.71
  -1 -12  -3    0.80    0.54
  -1 -12  -4  302.01    8.76
  -1  12  -4  220.09    5.26
  -1  12  -4  219.24    6.89
   1  12   4  289.99    8.74
   1 -12   4  314.96    9.13
  -1 -12  -4  231.34    5.55
  -1 -12  -5   99.43    4.74
  -1  12  -5   77.38    2.29
  -1  12  -5   75.64   11.20
   1  12   5   94.67   14.62
   1 -12   5  112.16   17.29
  -1 -12  -5   67.73    5.32
  -1 -12  -6  251.65    8.92
  -1  12  -6  195.39    5.90
  -1  12  -6  191.49    9.95
   1  12   6  223.80    8.04
   1  12   6  174.62    5.23
   1 -12   6  271.95    9.39
  -1 -12  -7  229.89    7.77
  -1  12  -7  163.54    7.55
  -1  12  -7  162.43    6.43
   1  12   7  190.53    8.35
   1 -12   7  220.85    8.88
  -1 -12  -8   -0.38    2.11
  -1  12  -8    1.39    0.84
   1  12   8    2.48    0.71
   1 -12   8    3.17    1.09
  -1 -12  -9   66.90   14.16
  -1  12  -9   41.30    8.17
  -1  12  -9   45.28    7.51
   1  12   9   47.00   10.13
   1 -12   9   63.18   15.35
  -1 -12 -10   14.22    3.10
  -1  12 -10    9.29    1.58
  -1  12 -10   12.53    1.95
   1  12  10   12.90    2.63
   1 -12  10   13.74    2.50
  -1 -12 -11    2.66    1.61
  -1  12 -11    1.58    0.53
  -1  12 -11    0.84    0.68
   1  12  11    0.83    0.82
   1 -12  11    1.18    1.37
  -1 -12 -12    1.02    0.86
  -1  12 -12    2.95    1.32
  -1  12 -12    2.54    1.05
   1  12  12    3.13    1.84
   1 -12  12    2.38    1.01
  -1 -12 -13    0.44    1.24
  -1  12 -13   -0.29    1.28
  -1  12 -13   -0.61    1.21
   1  12  13    1.06    0.72
   1 -12  13    1.98    1.23
  -1 -12 -14    0.62    1.67
   1  12  14   -0.44    1.44
   1 -12  14   -1.43    1.99
   1 -13 -14    1.72    1.30
   1  13 -14    3.60    1.10
  -1 -13  14    6.63    2.00
   1 -13 -13    3.89    1.46
   1  13 -13    3.33    1.10
  -1  13  13    1.53    0.79
  -1 -13  13    4.45    1.76
   1 -13 -12   19.95    4.18
   1  13 -12   19.08    4.22
  -1  13  12   14.15    3.65
  -1 -13  12   28.25    3.94
   1 -13 -11   22.81    3.93
   1  13 -11   12.52    2.15
   1  13 -11   13.17    1.78
  -1  13  11   10.81    2.28
  -1  13  11   12.92    2.02
  -1 -13  11   25.39    5.57
   1 -13 -10   24.48    4.05
   1  13 -10   15.39    2.81
   1  13 -10   15.73    2.43
  -1  13  10   16.13    2.62
  -1  13  10   12.67    2.66
  -1 -13  10   28.38    4.91
   1 -13  -9   30.77    5.48
   1  13  -9   21.97    2.28
   1  13  -9   22.54    4.06
  -1  13   9   20.80    4.70
  -1  13   9   22.20    3.87
  -1 -13   9   34.95    7.10
   1 -13  -8   25.46    5.14
   1  13  -8   15.16    2.35
   1  13  -8   16.07    2.62
  -1  13   8   16.96    3.65
  -1  13   8   15.84    3.22
  -1 -13   8   24.34    4.92
   1 -13  -7  291.75   10.41
   1  13  -7  226.30    7.97
   1  13  -7  246.65   16.24
  -1  13   7  260.80   11.10
  -1 -13   7  315.08   15.19
   1 -13  -6   46.63    4.91
   1  13  -6   31.41    5.43
   1  13  -6   30.10    4.68
  -1  13   6   37.21    7.27
  -1 -13   6   46.27    9.22
   1 -13  -6   29.61    6.00
   1 -13  -5   91.62    3.91
   1  13  -5   63.54    2.73
   1  13  -5   77.80   11.02
  -1  13   5   82.69   13.77
  -1 -13   5  106.18    5.21
   1 -13  -5   68.07    9.20
   1 -13  -4   39.17    8.23
   1  13  -4   22.83    3.40
   1  13  -4   33.09    5.91
  -1  13   4   27.91    5.76
  -1 -13   4   39.10    7.68
   1 -13  -4   23.87    4.66
   1 -13  -3   41.20    2.06
   1  13  -3   29.76    3.74
   1  13  -3   36.65    5.36
  -1  13   3   31.53    2.22
  -1 -13   3   42.20    8.49
   1 -13  -3   28.90    4.63
   1 -13  -2    6.30    1.67
   1  13  -2    4.31    0.76
   1  13  -2    3.97    0.84
  -1  13   2    6.56    1.60
  -1 -13   2    2.23    1.03
   1 -13  -2    5.82    0.97
   1 -13  -1  100.72    4.71
   1  13  -1   83.52    3.96
  -1  13   1   86.66    4.78
   1  13  -1   90.97    4.51
  -1 -13   1  108.07    5.11
   1 -13  -1   86.61    4.36
  -1 -13   0  176.11    7.31
   1 -13   0  175.63    6.67
  -1  13   0  173.45    7.71
   1  13   0  178.23    7.68
  -1 -13   0  199.24    8.15
   1 -13   0  171.96    7.40
  -1 -13  -1  129.82    5.76
   1 -13   1  127.00    4.77
  -1  13  -1  111.81    5.52
   1  13   1  116.99    6.56
   1 -13   1  126.43    5.92
  -1 -13  -1  127.35    5.39
   1 -13   2   28.71    1.99
  -1  13  -2   29.91    4.69
   1  13   2   39.52    6.33
   1 -13   2   41.74    9.97
  -1 -13  -3  155.88    5.15
  -1  13  -3  111.36    2.52
  -1  13  -3  123.39    4.09
   1  13   3  145.25    6.54
   1 -13   3  156.85    7.39
  -1 -13  -3  121.97    3.61
  -1 -13  -4    5.03    2.03
  -1  13  -4    2.87    0.53
  -1  13  -4    4.82    0.97
   1  13   4    3.94    0.96
   1 -13   4    7.39    1.59
  -1 -13  -4    2.40    0.82
  -1 -13  -5   10.36    2.94
  -1  13  -5    6.79    1.12
  -1  13  -5    9.62    1.63
   1  13   5    9.95    1.66
   1 -13   5   11.83    2.21
  -1 -13  -5    7.20    1.51
  -1 -13  -6  140.76   11.31
  -1  13  -6   92.84    3.24
  -1  13  -6   91.75    6.27
   1  13   6  115.34   11.76
   1  13   6   87.76    2.83
   1 -13   6  132.85    5.94
  -1 -13  -7  191.39   10.73
  -1  13  -7  149.38    6.18
  -1  13  -7  154.65    7.49
   1  13   7  181.73    7.54
   1 -13   7  239.46    9.82
  -1 -13  -8    3.16    1.65
  -1  13  -8    4.01    0.72
  -1  13  -8    7.02    1.21
   1  13   8    2.69    1.38
   1 -13   8    4.74    2.24
  -1 -13  -9   57.48    4.25
  -1  13  -9   41.97    9.06
  -1  13  -9   42.75    8.94
   1  13   9   52.17    7.37
   1 -13   9   62.50    9.15
  -1 -13 -10   65.88    9.64
  -1  13 -10   32.89    7.80
  -1  13 -10   50.45    7.37
   1  13  10   40.37    6.81
   1 -13  10   66.09   13.82
  -1 -13 -11   27.10    6.80
  -1  13 -11   20.57    3.78
  -1  13 -11   22.67    4.87
   1  13  11   19.80    3.36
   1 -13  11   30.63    7.22
  -1 -13 -12   37.43    9.41
  -1  13 -12   18.37    5.83
  -1  13 -12   21.63    3.15
   1  13  12   30.02   10.27
   1 -13  12   34.29    6.13
  -1 -13 -13   14.44    3.60
  -1  13 -13    8.66    2.90
  -1  13 -13    9.41    1.64
   1  13  13   12.17    1.98
   1 -13  13   16.53    4.65
  -1 -13 -14   19.07    5.46
   1  13  14   12.17    3.94
   1 -13  14   17.81    5.58
   1 -14 -14    2.37    1.31
   1  14 -14    1.00    0.94
  -1 -14  14    4.95    1.96
   1 -14 -13   -0.36    2.32
   1  14 -13   -0.06    1.06
  -1  14  13    0.63    0.85
  -1 -14  13    2.24    2.27
   1 -14 -12    2.71    1.43
   1  14 -12   -0.02    1.34
  -1  14  12   -0.08    1.24
  -1 -14  12   -0.14    2.36
   1 -14 -11    2.09    1.71
   1  14 -11    1.82    1.45
  -1  14  11    0.99    0.76
  -1  14  11    1.37    0.55
  -1 -14  11    5.23    1.72
   1 -14 -10    1.36    0.82
   1  14 -10    0.72    0.41
   1  14 -10   -0.17    0.81
  -1  14  10    0.75    0.92
  -1  14  10    0.00    0.76
  -1 -14  10    3.11    2.28
   1 -14  -9   -2.10    2.02
   1  14  -9   -0.07    0.35
  -1  14   9    0.68    0.69
  -1  14   9    1.23    0.53
  -1 -14   9    1.13    2.74
   1 -14  -8   12.92    2.54
   1  14  -8    8.54    1.57
   1  14  -8   10.16    1.71
  -1  14   8   11.43    2.63
  -1  14   8    9.86    2.11
  -1 -14   8   11.77    3.04
   1 -14  -7  146.87    6.67
   1  14  -7  106.72    5.09
   1  14  -7  117.49    7.28
  -1  14   7  130.07   16.46
  -1 -14   7  166.62    9.28
   1 -14  -7  115.63    5.12
   1 -14  -6  141.11   30.17
   1  14  -6   94.31    4.04
   1  14  -6   92.81    6.26
  -1  14   6  116.03   10.24
  -1 -14   6  149.06   10.81
   1 -14  -6   84.91   12.93
   1 -14  -5  472.65   13.14
   1  14  -5  352.49   10.01
   1  14  -5  382.42   11.23
  -1  14   5  461.19   13.51
  -1 -14   5  522.76   15.22
   1 -14  -5  358.29   10.25
   1 -14  -4   36.83    3.51
   1  14  -4   22.95    3.27
   1  14  -4   32.91    4.88
  -1  14   4   33.64    5.61
  -1 -14   4   43.63    7.83
   1 -14  -4   20.38    4.02
   1 -14  -3  144.87    3.70
   1  14  -3  102.82    3.12
   1  14  -3  133.20   11.88
  -1  14   3  124.26    4.23
  -1 -14   3  144.51    5.10
   1 -14  -3  102.75    3.45
   1 -14  -2   -0.05    0.30
   1  14  -2   -0.13    0.70
   1  14  -2   -1.40    1.26
  -1  14   2   -1.40    1.71
  -1 -14   2    1.22    0.81
   1 -14  -2   -1.05    0.82
   1 -14  -1   75.69    2.14
   1  14  -1   63.92    2.47
  -1  14   1   74.84   11.48
   1  14  -1   66.58    3.03
  -1 -14   1   76.25    3.00
   1 -14  -1   63.75   10.26
  -1 -14   0    1.48    0.62
   1 -14   0   -0.45    1.32
  -1  14   0   -0.34    1.70
   1  14   0   -4.54    1.60
  -1 -14   0   -0.34    1.17
   1 -14   0   -2.62    1.36
  -1 -14  -1    8.55    1.53
   1 -14   1    6.46    1.23
  -1  14  -1    9.20    2.16
   1  14   1    8.83    2.14
  -1 -14  -1    6.07    1.43
   1 -14   1    8.38    1.82
   1 -14   2   40.71    3.25
  -1 -14  -2   49.05    9.43
  -1  14  -2   37.52    6.77
   1  14   2   51.33    7.50
   1 -14   2   50.84   10.17
  -1 -14  -2   35.11    5.45
  -1 -14  -3    1.91    0.81
  -1  14  -3    1.88    0.48
  -1  14  -3    3.44    0.73
   1  14   3    3.48    0.85
   1 -14   3    3.00    1.20
  -1 -14  -3    2.39    0.82
  -1 -14  -4   30.97    5.11
  -1  14  -4   12.38    2.48
  -1  14  -4   22.20    5.75
   1  14   4   30.59    5.27
   1 -14   4   32.44    6.77
  -1 -14  -4   17.30    2.70
  -1 -14  -5  272.82    8.89
  -1  14  -5  191.26    5.63
  -1  14  -5  207.55    7.23
   1  14   5  254.43    8.81
  -1 -14  -5  188.24    5.45
  -1 -14  -6    3.39    1.61
  -1  14  -6    0.71    0.44
  -1  14  -6    4.03    1.50
   1  14   6    1.21    0.89
   1 -14   6    2.05    1.40
  -1 -14  -7  290.74   17.15
  -1  14  -7  193.95    6.58
   1  14   7  236.50    9.73
   1 -14   7  290.39   11.24
  -1 -14  -8  352.98   18.02
  -1  14  -8  242.85    6.62
  -1  14  -8  247.57   13.53
   1  14   8  290.13    9.28
   1 -14   8  368.01   19.76
  -1 -14  -9    3.96    6.91
  -1  14  -9    3.32    1.39
  -1  14  -9    4.97    1.17
   1  14   9    5.39    1.49
   1 -14   9    2.66    1.84
  -1 -14 -10    2.52    1.57
  -1  14 -10    3.14    1.15
   1  14  10    1.19    1.24
   1 -14  10    2.09    1.44
  -1  14 -11    0.68    0.79
  -1  14 -11    4.22    1.73
   1  14  11    1.97    1.04
   1 -14  11    1.15    1.91
  -1 -14 -12   34.54   10.17
  -1  14 -12   18.35    5.05
  -1  14 -12   26.64    7.23
   1  14  12   25.70    4.46
   1 -14  12   39.63    6.67
  -1 -14 -13    5.21    2.27
  -1  14 -13    1.47    0.68
   1  14  13    1.86    1.17
   1 -14  13    1.81    1.64
  -1 -14 -14    1.66    1.98
   1  14  14    2.93    1.08
   1 -14  14    2.77    2.57
   1 -15 -13   24.14    7.27
   1  15 -13   11.21    2.91
  -1  15  13   10.61    2.44
  -1 -15  13   29.31    5.23
   1 -15 -12    8.54    2.63
   1  15 -12    4.96    1.09
  -1  15  12    3.83    1.50
  -1 -15  12    8.64    2.68
   1 -15 -11   -0.45    1.84
   1  15 -11   -0.53    1.23
  -1  15  11   -0.02    1.22
  -1 -15  11    0.98    1.03
   1 -15 -10   36.69    7.47
   1  15 -10   24.21    4.45
   1  15 -10   24.83    5.10
  -1  15  10   28.16    5.90
  -1  15  10   26.90    4.26
  -1 -15  10   41.06    8.47
   1 -15  -9    2.06    0.84
   1  15  -9    1.89    0.96
   1  15  -9    2.18    0.63
  -1  15   9    4.18    1.61
  -1  15   9    2.92    0.71
  -1 -15   9    1.17    2.11
   1 -15  -8   77.06    6.28
   1  15  -8   49.00    8.82
   1  15  -8   59.41    5.40
  -1  15   8   60.81   12.63
  -1  15   8   49.02   10.98
  -1 -15   8   89.85   16.28
   1 -15  -7   22.35    4.81
   1  15  -7   14.71    3.02
   1  15  -7   16.27    2.71
  -1  15   7   19.11    3.82
  -1 -15   7   26.08    5.27
   1 -15  -7   12.22    1.55
   1 -15  -6  660.40   20.51
   1  15  -6  514.02   15.42
   1  15  -6  574.24   17.00
  -1  15   6  647.46   19.80
  -1 -15   6  793.01   23.97
   1 -15  -6  519.92   15.49
   1 -15  -5   51.59   10.14
   1  15  -5   34.13    4.81
   1  15  -5   37.55    3.51
  -1  15   5   44.07    7.68
  -1 -15   5   49.94    9.36
   1 -15  -5   37.37    7.67
   1 -15  -4    7.83    2.38
   1  15  -4    5.42    1.36
   1  15  -4    7.00    1.66
  -1  15   4    6.10    2.97
  -1 -15   4   10.78    2.99
   1 -15  -4    5.11    1.02
   1 -15  -3    4.25    1.13
   1  15  -3    3.25    0.62
   1  15  -3    3.02    0.65
  -1  15   3    3.10    1.64
  -1 -15   3    2.07    1.24
   1 -15  -3    2.46    0.82
   1 -15  -2    1.32    0.69
   1  15  -2    2.23    0.58
  -1  15   2    1.64    1.98
  -1 -15   2    2.30    1.37
   1 -15  -2    0.30    1.20
   1 -15  -1   -0.04    0.55
   1  15  -1    0.54    0.37
  -1  15   1   -1.34    2.03
   1  15  -1    0.44    0.81
  -1 -15   1    0.89    0.60
   1 -15  -1   -0.12    1.64
  -1 -15   0   44.52    7.20
   1 -15   0   53.14    1.80
  -1  15   0   49.61    8.83
   1  15   0   55.51   10.28
  -1 -15   0   48.67    6.82
   1 -15   0   42.49    7.76
  -1 -15  -1   73.65    4.91
   1 -15   1   74.98    1.83
  -1  15  -1   68.63   10.94
   1  15   1   66.74    3.72
  -1 -15  -1   67.78    4.01
   1 -15   1   75.37   10.24
   1 -15   2   79.10    1.81
  -1  15  -2   74.83   10.00
   1  15   2   78.09    3.68
   1 -15   2   85.20    5.94
  -1 -15  -2   76.79    2.74
  -1 -15  -3   81.28   11.48
  -1  15  -3   56.72    9.62
   1  15   3   70.89   10.75
   1 -15   3   82.35   12.41
  -1 -15  -3   60.75    2.25
  -1 -15  -4   -0.23    1.24
  -1  15  -4    0.11    0.16
  -1  15  -4   -1.60    1.34
   1 -15   4   -1.20    1.80
  -1 -15  -4    0.44    0.36
  -1 -15  -5  264.52    8.25
  -1  15  -5  177.79    4.92
  -1  15  -5  203.82    7.15
   1  15   5  234.10    8.09
   1 -15   5  260.96    8.75
  -1 -15  -5  171.42    4.82
  -1 -15  -6  235.60    9.76
  -1  15  -6  173.38    5.77
  -1  15  -6  190.42    7.41
   1  15   6  228.13    9.04
   1 -15   6  284.14   21.19
  -1 -15  -7  283.75   16.21
  -1  15  -7  199.12    6.43
  -1  15  -7  202.04    7.97
   1  15   7  253.90   22.62
   1 -15   7  291.78   10.86
  -1 -15  -8  439.74   11.98
  -1  15  -8  330.88    8.77
  -1  15  -8  369.85   12.82
   1  15   8  389.08   11.52
   1 -15   8  482.65   13.65
  -1 -15  -9  129.44    8.39
  -1  15  -9   69.86   12.43
  -1  15  -9   94.65   13.39
   1  15   9   98.57   16.72
   1 -15   9  133.10   21.58
  -1 -15 -10   15.36    3.41
  -1  15 -10   11.17    2.07
  -1  15 -10   14.77    2.63
   1  15  10   13.79    2.67
   1 -15  10   16.49    3.75
  -1 -15 -11    6.53    2.65
  -1  15 -11    4.56    0.95
  -1  15 -11    5.34    1.18
   1  15  11    4.12    1.42
   1 -15  11    8.04    1.90
  -1 -15 -12    2.46    2.20
  -1  15 -12    2.82    1.43
   1  15  12    4.12    1.11
   1 -15  12    1.79    1.19
  -1 -15 -13    3.51    1.40
  -1  15 -13    0.31    0.63
   1  15  13   -0.14    1.59
   1 -15  13    1.62    1.36
   1 -16 -13   46.72   11.34
   1  16 -13   28.66    7.47
  -1  16  13   25.88    6.82
  -1 -16  13   55.45   10.08
   1 -16 -12    2.92    1.24
   1  16 -12    2.49    1.17
  -1  16  12    1.97    1.02
  -1 -16  12    4.86    1.88
   1 -16 -11   10.45    2.75
   1  16 -11    4.73    1.48
  -1  16  11    4.98    1.61
  -1 -16  11   10.82    2.64
   1 -16 -10    1.40    1.00
   1  16 -10    1.95    0.63
  -1  16  10    1.47    0.57
  -1  16  10    0.52    0.44
  -1 -16  10    0.82    2.29
   1 -16  -9  129.21   10.21
   1  16  -9   76.54   10.84
   1  16  -9   86.67   12.29
  -1  16   9  104.62    6.82
  -1  16   9   89.10    6.38
  -1 -16   9  145.63   21.56
   1 -16  -8    5.49    1.68
   1  16  -8    5.31    1.30
   1  16  -8    5.39    1.18
  -1  16   8    6.92    1.33
  -1  16   8    5.16    1.40
  -1 -16   8    4.19    2.87
   1 -16  -7  125.04    7.89
   1  16  -7   78.98   10.91
   1  16  -7   91.57   11.42
  -1  16   7  109.87    5.23
  -1 -16   7  146.96   13.42
   1 -16  -7   83.59    3.58
   1 -16  -6  707.68   19.71
   1  16  -6  490.29   14.04
   1  16  -6  546.91   15.71
  -1  16   6  568.84   16.94
  -1 -16   6  752.21   22.32
   1 -16  -6  491.47   14.56
   1 -16  -5   10.30    2.51
   1  16  -5    9.61    1.26
   1  16  -5   12.93    1.92
  -1  16   5    6.92    8.91
  -1 -16   5   18.72    3.85
   1 -16  -5    8.10    1.48
   1 -16  -4  431.21   11.35
   1  16  -4  306.06    8.72
   1  16  -4  341.67   10.50
  -1  16   4  385.21   11.19
  -1 -16   4  436.59   12.84
   1 -16  -4  328.11    9.02
   1 -16  -3    0.81    0.46
   1  16  -3    1.33    0.72
   1  16  -3   -0.29    1.48
  -1  16   3    1.56    0.98
  -1 -16   3    1.68    1.15
   1 -16  -3   -0.18    0.99
   1 -16  -2  265.20    7.84
   1  16  -2  197.91    7.04
  -1  16   2  241.65    8.31
   1  16  -2  226.23    7.63
  -1 -16   2  273.90    8.84
  -1 -16   1    0.02    0.33
   1 -16  -1    0.35    0.40
  -1  16   1    1.15    1.37
   1  16  -1    0.76    2.46
  -1 -16   1    1.47    0.86
   1 -16  -1    0.28    0.58
  -1 -16   0    2.90    0.92
  -1  16   0    2.81    1.22
   1  16   0    2.54    1.59
  -1 -16   0    2.24    0.86
   1 -16   0    2.13    0.90
  -1 -16  -1    4.10    0.67
   1 -16   1    4.14    0.99
  -1  16  -1    4.50    0.85
   1  16   1    5.18    1.20
  -1 -16  -1    4.08    1.16
   1 -16   1    5.31    1.74
   1 -16   2    5.55    1.33
  -1 -16  -2    7.44    1.74
  -1  16  -2    6.21    1.13
   1  16   2    8.10    1.96
   1 -16   2    9.39    1.66
  -1 -16  -2    4.62    0.95
   1 -16   3    1.40    0.43
  -1 -16  -3    4.14    1.06
  -1  16  -3    2.28    0.84
   1  16   3    1.19    1.93
   1 -16   3    3.98    1.21
  -1 -16  -3    0.79    0.63
  -1 -16  -4    1.18    1.06
  -1  16  -4    1.51    1.16
   1  16   4    0.92    0.98
   1 -16   4   -0.02    1.76
  -1 -16  -4   -0.08    1.00
  -1 -16  -5   42.12    8.41
  -1  16  -5   26.33    4.66
   1  16   5   33.18    4.93
   1 -16   5   37.14    6.57
  -1 -16  -5   16.76    3.06
  -1 -16  -6  551.84   19.62
  -1  16  -6  435.94   13.78
   1  16   6  473.65   14.91
   1 -16   6  542.93   16.63
  -1 -16  -7   60.92   16.80
  -1  16  -7   32.28    4.58
  -1  16  -7   45.25    8.02
   1  16   7   52.08   10.65
   1 -16   7   66.86   12.78
  -1 -16  -8  106.90   16.55
  -1  16  -8   67.70    3.38
  -1  16  -8   75.20    8.30
   1  16   8   94.09   11.40
   1 -16   8  111.22   18.01
  -1 -16  -9    5.71    1.74
  -1  16  -9    5.69    1.48
  -1  16  -9    8.73    1.82
   1  16   9    9.50    2.09
   1 -16   9   11.01    2.77
  -1 -16 -10   -2.07    2.16
  -1  16 -10    1.74    0.77
   1  16  10    0.84    0.90
   1 -16  10    1.63    1.44
  -1 -16 -11    5.09    2.32
  -1  16 -11    7.05    1.25
   1  16  11    4.68    1.30
   1 -16  11    9.94    2.28
  -1 -16 -12    1.27    1.68
  -1  16 -12    1.59    0.65
   1  16  12    2.85    1.04
   1 -16  12    1.82    1.52
  -1 -16 -13    2.85    1.65
  -1  16 -13   -0.43    1.21
   1  16  13    1.68    0.67
   1 -16  13    2.47    3.74
   1 -17 -13   38.99    9.94
  -1  17  13   20.73    6.65
  -1 -17  13   37.95   12.41
   1 -17 -12    7.39    2.19
   1  17 -12    3.56    0.87
  -1  17  12    3.59    1.45
  -1 -17  12    3.32    4.14
   1 -17 -11    7.97    1.56
   1  17 -11    5.83    1.16
  -1  17  11    7.16    1.56
  -1 -17  11   10.71    3.32
   1 -17 -10   64.19    6.03
   1  17 -10   39.28    7.84
   1  17 -10   49.93    7.20
  -1  17  10   50.27   10.27
  -1 -17  10   77.43   11.98
   1 -17  -9    9.08    2.06
   1  17  -9    5.15    0.91
   1  17  -9    6.19    1.66
  -1  17   9    7.82    1.87
  -1  17   9    2.35    0.86
  -1 -17   9    5.96    1.74
   1 -17  -8   30.54    6.41
   1  17  -8   20.61    3.50
   1  17  -8   26.64    4.28
  -1  17   8   28.80    6.20
  -1  17   8   22.02    4.70
  -1 -17   8   37.68    7.44
   1 -17  -7   48.29    4.56
   1  17  -7   29.93    5.15
   1  17  -7   32.17    3.67
  -1  17   7   34.28    7.15
  -1 -17   7   44.50    9.95
   1 -17  -7   30.56    5.81
   1 -17  -6   60.37   12.87
   1  17  -6   33.51    5.44
   1  17  -6   46.21    4.69
  -1  17   6   50.17    8.94
  -1 -17   6   59.90   12.31
   1 -17  -6   36.37    5.24
   1 -17  -5  117.00   10.87
   1  17  -5   86.15    3.97
   1  17  -5   98.82    7.45
  -1  17   5  103.70    5.62
  -1 -17   5  133.91    7.05
   1 -17  -5   81.73   11.53
   1 -17  -4   31.62    7.15
   1  17  -4   19.17    4.75
  -1  17   4   25.28    6.11
  -1 -17   4   36.12    6.89
   1 -17  -4   17.43    3.08
   1 -17  -3    3.65    3.81
   1  17  -3    5.21    1.06
   1  17  -3    6.14    1.62
  -1  17   3    5.73    2.49
  -1 -17   3    6.45    2.26
   1 -17  -3    4.51    1.09
   1 -17  -2   93.26   14.54
   1  17  -2   68.97    9.23
  -1  17   2   79.09   10.98
   1  17  -2   82.42   14.42
  -1 -17   2   90.48   14.73
  -1 -17   1    1.96    0.63
   1 -17  -1    1.05    0.37
   1  17  -1    3.98    1.46
  -1 -17   1    3.58    0.95
   1 -17  -1    2.23    1.40
  -1 -17   0   83.67    5.38
   1 -17   0   83.51    2.66
  -1  17   0   90.02   13.98
   1  17   0   85.56   14.57
  -1 -17   0   87.60    4.05
   1 -17   0   75.52   13.00
  -1 -17  -1    3.67    0.76
   1 -17   1    2.35    0.49
  -1  17  -1    2.30    1.04
   1  17   1    3.73    1.80
  -1 -17  -1    2.99    0.66
   1 -17   1    4.31    1.12
  -1 -17  -2   39.64    4.91
  -1  17  -2   36.43    5.71
   1  17   2   37.81    6.26
   1 -17   2   35.78    7.40
  -1 -17  -2   28.87    5.82
  -1 -17  -3   11.99    2.16
  -1  17  -3    9.46    1.93
   1  17   3   10.24    3.09
   1 -17   3   13.63    2.85
  -1 -17  -3   10.37    2.52
  -1 -17  -4  228.78    7.88
  -1  17  -4  195.90   12.19
   1  17   4  197.90    7.20
   1 -17   4  230.04    8.18
  -1 -17  -4  144.95    5.35
  -1 -17  -5   87.82   14.60
  -1  17  -5   66.65    8.93
   1  17   5   78.10   12.90
  -1 -17  -5   44.32    7.05
  -1 -17  -6   65.05    4.86
  -1  17  -6   45.15    7.45
   1  17   6   58.55    6.56
   1 -17   6   66.57   13.41
  -1 -17  -7  510.44   13.10
  -1  17  -7  364.90   10.41
   1  17   7  433.56   12.26
   1 -17   7  522.80   14.39
  -1 -17  -8   39.62    7.49
  -1  17  -8   32.07    5.39
   1  17   8   32.34    5.33
   1 -17   8   35.12    7.79
  -1 -17  -9   13.79    3.65
  -1  17  -9   13.31    1.75
   1  17   9   11.96    3.66
   1 -17   9   15.52    3.16
  -1 -17 -10    2.34    1.35
  -1  17 -10    1.14    1.56
   1  17  10    3.39    1.63
   1 -17  10    5.32    2.10
  -1 -17 -11   24.96    6.65
  -1  17 -11   16.63    2.95
   1  17  11   18.41    3.75
   1 -17  11   27.40    7.48
  -1 -17 -12    5.06    2.15
  -1  17 -12    1.66    0.87
   1  17  12    0.60    1.39
   1 -17  12    2.89    1.95
  -1 -17 -13    9.57    2.13
   1  17  13    5.73    2.41
   1 -17  13   10.14    2.44
   1 -18 -12   12.18    2.57
  -1  18  12    7.82    2.29
  -1 -18  12   12.98    3.64
   1 -18 -11    3.62    1.55
   1  18 -11    0.89    0.79
  -1  18  11   -0.30    1.54
  -1 -18  11    2.53    1.15
   1 -18 -10   29.68    5.85
   1  18 -10   15.49    5.49
  -1  18  10   21.40    4.07
  -1 -18  10   33.28    6.37
   1 -18  -9    0.68    1.31
   1  18  -9    2.24    1.22
   1  18  -9    1.26    0.80
  -1  18   9    0.18    0.99
  -1  18   9    1.68    0.57
  -1 -18   9   -1.01    2.35
   1 -18  -8    8.39    1.98
   1  18  -8    7.90    1.72
   1  18  -8    8.00    1.52
  -1  18   8    7.17    1.54
  -1 -18   8   12.98    3.28
   1 -18  -7    1.09    2.22
   1  18  -7    1.59    0.81
   1  18  -7    1.11    0.77
  -1  18   7   -2.02    1.78
  -1 -18   7    0.85    1.50
   1 -18  -7    0.50    1.00
   1 -18  -6   91.81   19.21
   1  18  -6   57.01    9.36
   1  18  -6   77.60   14.24
  -1  18   6   78.06   11.45
  -1 -18   6  102.15   14.44
   1 -18  -6   53.66    9.01
   1 -18  -5  269.06    9.06
   1  18  -5  189.73    7.03
   1  18  -5  225.06    8.48
  -1  18   5  253.20    9.39
  -1 -18   5  290.42   12.38
   1 -18  -5  195.80    6.96
   1 -18  -4   -0.18    1.74
   1  18  -4    0.98    0.57
   1  18  -4   -2.15    1.72
  -1  18   4    1.33    1.15
  -1 -18   4   -1.11    2.15
   1 -18  -4    0.29    0.43
   1 -18  -3  267.52    8.61
   1  18  -3  220.08    7.43
  -1  18   3  256.67    9.68
  -1 -18   3  305.14   10.83
   1 -18  -3  200.22    7.60
   1 -18  -2   62.19    2.79
   1  18  -2   49.25    8.86
  -1  18   2   64.96   11.28
   1  18  -2   65.27    9.50
  -1 -18   2   73.75    3.99
   1 -18  -2   43.93    6.97
  -1 -18   1  200.36   10.82
   1 -18  -1  229.78    6.79
   1  18  -1  207.15    7.21
  -1  18   1  209.29    9.47
  -1 -18   1  229.36    8.35
   1 -18  -1  200.64    6.91
  -1 -18   0    8.44    1.54
   1 -18   0    7.81    1.64
  -1  18   0    9.15    1.99
   1  18   0    6.26    1.57
  -1 -18   0    6.69    1.94
   1 -18   0    8.35    2.30
  -1 -18  -1   37.38    7.03
   1 -18   1   34.55    3.79
  -1  18  -1   30.69    5.37
   1  18   1   34.75    7.73
   1 -18   1   30.72    6.02
  -1 -18  -1   27.34    6.68
  -1 -18  -2   46.53    4.99
  -1  18  -2   45.54    6.25
   1  18   2   48.57    6.52
   1 -18   2   42.04    7.17
  -1 -18  -2   29.53    5.27
  -1 -18  -3  199.20   12.83
  -1  18  -3  159.63    6.85
   1  18   3  173.50    7.45
   1 -18   3  201.15    8.22
  -1 -18  -3  145.22    5.24
  -1 -18  -4  307.10   10.41
  -1  18  -4  242.71    9.23
   1  18   4  253.04    9.45
   1 -18   4  289.84   10.99
  -1 -18  -5   46.68    9.91
  -1  18  -5   31.98    5.29
   1  18   5   38.42    8.44
   1 -18   5   39.14    8.01
  -1 -18  -5   21.28    4.84
  -1 -18  -6   -1.72    1.73
  -1  18  -6    2.62    1.59
   1  18   6    1.38    1.35
   1 -18   6   -1.84    2.19
  -1 -18  -7  150.98   10.21
   1  18   7  130.90   21.22
   1 -18   7  156.68    6.60
  -1 -18  -8   48.31    9.69
  -1  18  -8   30.83    4.51
   1  18   8   35.80    6.50
   1 -18   8   50.92    8.06
  -1 -18  -9    1.13    1.28
  -1  18  -9   -0.69    1.29
   1  18   9   -2.29    1.77
   1 -18   9   -0.01    2.41
  -1 -18 -10   49.04    8.28
  -1  18 -10   33.91    4.88
   1  18  10   34.13    5.34
   1 -18  10   49.68   11.09
  -1 -18 -11    2.00    1.28
  -1  18 -11   -0.30    1.22
   1  18  11    0.78    1.33
   1 -18  11    0.61    2.49
  -1 -18 -12    2.86    2.41
  -1  18 -12    2.89    1.10
   1  18  12    5.34    1.59
   1 -18  12    1.74    1.54
   1 -19 -12    8.66    4.16
  -1  19  12    7.70    2.64
  -1 -19  12   14.62    3.40
   1 -19 -11   61.97   17.81
  -1  19  11   44.26    9.50
  -1 -19  11   62.71   11.45
   1 -19 -10   57.97   13.08
   1  19 -10   32.94    6.61
   1  19 -10   38.15   10.78
  -1  19  10   51.67    9.16
  -1 -19  10   68.50   14.08
   1 -19  -9   20.37    4.07
   1  19  -9   10.82    1.94
   1  19  -9   13.77    2.97
  -1  19   9   13.59    3.45
  -1  19   9   12.31    3.51
  -1 -19   9   22.05    3.82
   1 -19  -8   46.87    7.72
   1  19  -8   27.44    5.09
   1  19  -8   36.83    3.01
  -1  19   8   37.84    6.63
  -1 -19   8   54.02   11.07
   1 -19  -8   41.69    3.03
   1 -19  -7   35.56    8.51
   1  19  -7   19.48    3.87
   1  19  -7   20.63    3.14
  -1  19   7   25.65    5.21
  -1 -19   7   35.53    6.74
   1 -19  -7   16.00    2.88
   1 -19  -6  356.80    8.36
   1  19  -6  283.91    6.11
   1  19  -6  313.04    7.89
  -1  19   6  350.83    9.90
  -1 -19   6  399.93    9.77
   1 -19  -6  268.70    6.61
   1 -19  -5    4.16    1.96
   1  19  -5    3.11    0.79
   1  19  -5    3.51    2.06
  -1  19   5    4.56    2.78
  -1 -19   5    5.28    1.98
   1 -19  -5    4.05    1.19
   1 -19  -4   83.37    3.80
   1  19  -4   73.91    7.88
   1  19  -4   82.39    6.36
  -1  19   4   86.03   16.84
  -1 -19   4  113.72    5.53
   1 -19  -4   59.06    9.23
   1 -19  -3  312.21    9.83
   1  19  -3  260.82    8.56
   1  19  -3  304.96   28.27
  -1  19   3  289.12   10.88
  -1 -19   3  339.44   11.94
   1 -19  -3  224.63    8.06
   1 -19  -2   72.78    2.77
  -1  19   2   79.45   13.17
   1  19  -2   72.95   13.77
  -1 -19   2   83.25   15.09
   1 -19  -2   58.55    9.51
  -1 -19   1   28.80    4.00
   1 -19  -1   27.61    2.81
  -1  19   1   31.30    4.48
   1  19  -1   35.52    5.82
  -1 -19   1   35.27    7.25
   1 -19  -1   27.21    4.69
  -1 -19   0   35.55    5.87
   1 -19   0   32.32    1.56
  -1  19   0   34.24    6.09
   1  19   0   33.61    4.89
  -1 -19   0   28.51    6.00
   1 -19   0   24.64    4.68
  -1 -19  -1    1.34    0.65
  -1  19  -1    1.66    1.42
   1  19   1    0.96    1.21
   1 -19   1    1.26    1.08
  -1 -19  -1    1.27    0.99
  -1 -19  -2   44.49    7.61
  -1  19  -2   52.49    4.11
   1  19   2   40.65    6.45
   1 -19   2   32.05    6.29
  -1 -19  -2   28.57    5.20
  -1 -19  -3  253.48   11.79
  -1  19  -3  204.01    8.20
   1  19   3  212.63    8.48
  -1 -19  -3  172.22    6.21
  -1 -19  -4   63.57   10.23
  -1  19  -4   62.67    7.50
   1  19   4   58.59    9.63
   1 -19   4   67.45   12.73
  -1 -19  -4   37.37    6.07
  -1 -19  -5   46.51    8.73
  -1  19  -5   40.48    5.43
   1  19   5   41.09    7.12
   1 -19   5   55.22    9.27
  -1 -19  -5   36.85    2.75
  -1 -19  -6   91.35   15.11
  -1  19  -6   61.06    9.99
   1  19   6   68.96   11.61
   1 -19   6   82.60   11.55
  -1 -19  -7   43.71    6.68
  -1  19  -7   34.14    4.69
   1  19   7   37.22    6.48
   1 -19   7   42.24    6.77
  -1 -19  -8    7.65    2.17
  -1  19  -8    6.28    1.43
   1  19   8    3.28    0.88
   1 -19   8    8.33    1.90
  -1 -19  -9    4.99    1.52
  -1  19  -9    5.51    1.56
   1  19   9    5.43    1.63
   1 -19   9    9.28    1.94
  -1 -19 -10    1.62    2.02
  -1  19 -10    2.30    0.85
   1  19  10    0.11    0.85
   1 -19  10    2.23    1.37
  -1 -19 -11   -0.20    2.38
  -1  19 -11    2.18    1.36
   1  19  11    2.47    1.62
   1 -19  11    5.37    2.61
  -1 -19 -12    6.46    2.27
  -1  19 -12    6.33    1.39
   1  19  12    4.49    2.18
   1 -19  12    4.07    1.87
   1 -20 -12    1.79    0.93
  -1  20  12   -1.20    1.41
  -1 -20  12   -0.08    2.56
   1 -20 -11   21.49    4.94
  -1  20  11   15.23    3.80
  -1 -20  11   20.36    4.69
   1 -20 -10    1.99    1.80
   1  20 -10    0.74    0.71
  -1  20  10    1.53    1.07
  -1 -20  10    2.14    1.81
   1 -20  -9   66.36   14.30
   1  20  -9   40.95    6.80
   1  20  -9   62.10   14.37
  -1  20   9   62.22   15.92
  -1 -20   9   96.56    7.87
   1 -20  -8   57.13    8.22
   1  20  -8   31.89    7.14
   1  20  -8   41.87    7.14
  -1  20   8   43.63    7.02
  -1 -20   8   65.12   14.18
   1 -20  -8   45.15    3.24
   1 -20  -7   62.78    5.59
   1  20  -7   39.66    5.82
   1  20  -7   50.96    5.20
  -1  20   7   51.97    9.73
  -1 -20   7   70.46   10.08
   1 -20  -7   34.83    6.74
   1 -20  -6  637.13   24.94
   1  20  -6  453.59   18.49
   1  20  -6  569.75   22.47
  -1  20   6  571.61   22.93
  -1 -20   6  691.68   29.91
   1 -20  -6  435.25   19.74
   1 -20  -5   99.64    9.12
   1  20  -5   58.45    9.21
   1  20  -5   80.27   12.61
  -1  20   5   81.74    5.85
  -1 -20   5  104.83    9.24
   1 -20  -5   51.57    8.71
   1 -20  -4  804.54   17.97
   1  20  -4  638.69   13.62
  -1  20   4  708.33   17.05
  -1 -20   4  864.39   19.58
   1 -20  -4  594.99   13.76
   1 -20  -3    2.63    1.16
   1  20  -3    1.61    0.59
   1  20  -3    3.90    1.29
  -1  20   3    3.54    2.29
  -1 -20   3    7.82    3.74
   1 -20  -3    0.40    0.96
  -1 -20   2   34.70    5.99
   1 -20  -2   49.93    8.81
  -1  20   2   51.88    9.68
   1  20  -2   50.26    8.05
  -1 -20   2   53.17   12.45
   1 -20  -2   47.94    8.46
  -1 -20   1   11.59    2.11
   1 -20  -1   12.06    2.49
   1  20  -1   16.31    3.68
  -1  20   1   15.96    2.75
  -1 -20   1   14.74    3.58
   1 -20  -1   12.14    1.95
  -1 -20   0  177.73   14.96
   1 -20   0  168.27    5.49
  -1  20   0  154.58   10.35
   1  20   0  154.96    6.81
  -1 -20   0  169.64    6.78
   1 -20   0  154.69    6.59
  -1 -20  -1   50.04    6.20
  -1  20  -1   43.28    7.81
   1  20   1   58.61    3.85
  -1 -20  -1   28.81    7.49
   1 -20   1   41.15    7.80
  -1 -20  -2    4.33    0.76
  -1  20  -2    4.30    1.89
   1  20   2    5.25    1.39
   1 -20   2    5.03    1.57
  -1 -20  -2    4.29    0.98
  -1 -20  -3    2.77    1.41
  -1  20  -3    1.35    1.48
   1  20   3    2.09    1.46
   1 -20   3    0.48    1.30
  -1 -20  -3    2.30    0.99
  -1 -20  -4   41.59    5.70
  -1  20  -4   35.26    6.79
   1  20   4   38.99    6.39
   1 -20   4   36.53    7.67
  -1 -20  -4   17.73    3.05
  -1 -20  -5    1.55    1.28
  -1  20  -5    1.93    1.05
   1  20   5   -1.13    1.96
   1 -20   5   -0.76    2.27
  -1 -20  -5    0.41    0.70
  -1 -20  -6   61.53   12.18
  -1  20  -6   48.23    6.29
   1  20   6   58.76    7.65
   1 -20   6   68.61    9.48
  -1 -20  -7   80.05   14.10
  -1  20  -7   60.40    8.28
   1  20   7   65.93   12.40
   1 -20   7   72.02   15.42
  -1 -20  -8    1.61    1.54
  -1  20  -8    3.56    1.29
   1  20   8    3.36    1.25
   1 -20   8    3.51    2.15
  -1 -20  -9   12.91    3.92
  -1  20  -9    9.27    1.58
   1  20   9   10.35    2.57
   1 -20   9   11.35    2.97
  -1 -20 -10   -0.30    2.15
  -1  20 -10   -0.25    1.47
   1  20  10    0.90    1.17
   1 -20  10    2.41    1.87
  -1 -20 -11    7.75    2.10
  -1  20 -11    3.87    0.84
   1  20  11    4.78    2.26
   1 -20  11    4.51    1.89
  -1 -20 -12    0.50    1.06
  -1  20 -12    2.09    1.42
   1  20  12    1.57    1.10
   1 -20  12    3.16    1.86
   1 -21 -11   94.04    9.38
  -1  21  11   60.46   15.18
  -1 -21  11  101.18   22.38
   1 -21 -10   50.88   14.85
   1  21 -10   34.65    7.27
  -1  21  10   38.50    9.74
  -1 -21  10   55.17   10.79
   1 -21  -9   32.82    7.56
   1  21  -9   28.06    5.46
  -1  21   9   26.25    5.40
  -1 -21   9   35.33    7.20
   1 -21  -8   97.98   17.45
   1  21  -8   56.39   10.36
   1  21  -8   83.84   10.21
  -1  21   8   96.60   16.16
  -1 -21   8  119.60    9.66
   1 -21  -8   58.87   11.21
   1 -21  -7   46.58   16.83
   1  21  -7   23.01    4.17
   1  21  -7   35.00    7.01
  -1  21   7   35.59    6.88
  -1 -21   7   44.54    9.47
   1 -21  -7   25.46    4.31
   1 -21  -6  204.75   10.28
   1  21  -6  165.54    7.49
   1  21  -6  190.19    9.35
  -1  21   6  189.91   13.24
  -1 -21   6  256.60   27.75
   1 -21  -6  158.49    7.75
   1 -21  -5   -0.45    3.10
   1  21  -5    1.68    0.83
  -1  21   5    2.22    2.19
  -1 -21   5   -0.12    1.24
   1 -21  -5    0.76    0.74
   1 -21  -4    4.45    2.18
   1  21  -4    2.18    0.80
   1  21  -4    4.23    1.41
  -1  21   4    5.16    3.04
  -1 -21   4    6.49    1.67
   1 -21  -4    5.10    3.07
   1 -21  -3  119.50    4.56
   1  21  -3   95.06   10.82
   1  21  -3  106.00    5.25
  -1  21   3  105.61   17.40
  -1 -21   3  126.19   19.82
   1 -21  -3   73.37   12.58
  -1 -21   2  129.18    4.05
   1 -21  -2  136.96    3.93
  -1  21   2  135.47   18.90
   1  21  -2  125.35    5.31
  -1 -21   2  145.94   17.65
   1 -21  -2  107.21    4.49
   1 -21  -1   91.11   11.33
   1  21  -1   91.47    4.65
  -1  21   1   90.43   13.90
  -1 -21   1   96.69    4.47
   1 -21  -1   81.57   10.83
  -1 -21   0   26.48    6.03
   1 -21   0   23.62    3.61
  -1  21   0   30.00    5.11
   1  21   0   25.37    4.41
  -1 -21   0   21.81    4.71
   1 -21   0   25.40    4.39
  -1 -21  -1  146.50   10.55
  -1  21  -1  136.56   20.66
   1  21   1  133.34    6.09
  -1 -21  -1  122.06    4.29
   1 -21   1  130.92   13.38
  -1 -21  -2   34.04    5.09
  -1  21  -2   33.10    7.62
   1  21   2   36.00    6.24
   1 -21   2   35.62    5.76
  -1 -21  -2   27.39    6.32
  -1 -21  -3   -1.20    1.35
  -1  21  -3   -0.66    2.11
   1  21   3   -0.15    1.92
   1 -21   3    0.17    0.99
  -1 -21  -3    0.34    0.56
  -1 -21  -4   91.66    7.35
  -1  21  -4   75.44   15.54
   1  21   4   77.05   10.00
   1 -21   4   76.49    9.18
  -1 -21  -4   39.52    7.70
  -1 -21  -5    3.55    0.93
  -1  21  -5   -1.53    2.19
   1  21   5    2.04    1.51
   1 -21   5    3.74    1.12
  -1 -21  -5    2.52    0.74
  -1 -21  -6   77.36    5.28
  -1  21  -6   60.80    7.26
   1  21   6   64.76   10.27
   1 -21   6   77.32   14.10
  -1 -21  -7   14.03    2.57
  -1  21  -7   12.14    2.47
   1  21   7   13.45    2.47
   1 -21   7   12.73    2.70
  -1 -21  -8   10.02    2.76
  -1  21  -8    6.21    1.27
   1  21   8    6.10    2.00
   1 -21   8    9.86    2.08
  -1 -21  -9    0.93    1.43
  -1  21  -9    2.33    0.97
   1  21   9    1.61    1.71
   1 -21   9    3.82    2.21
  -1 -21 -10   -0.32    1.25
  -1  21 -10    0.80    1.84
   1  21  10    2.48    2.11
   1 -21  10    0.06    1.50
  -1 -21 -11   -0.81    2.38
  -1  21 -11    0.27    0.74
   1  21  11   -0.51    1.44
   1 -21  11    1.03    1.30
   1 -22 -11    3.64    2.19
  -1  22  11    5.94    2.80
  -1 -22  11   11.77    3.20
   1 -22 -10   -2.52    1.89
  -1  22  10   -1.76    1.80
  -1 -22  10    3.66    2.39
   1 -22  -9   22.82    6.29
   1  22  -9   18.87    4.09
  -1  22   9   21.30    4.21
  -1 -22   9   29.70    5.52
   1 -22  -8   -1.26    2.84
   1  22  -8    0.00    1.60
  -1  22   8    0.32    1.31
  -1 -22   8   -1.26    2.14
   1 -22  -7   64.09   10.61
   1  22  -7   58.46    7.62
  -1  22   7   54.54   10.66
  -1 -22   7   73.20   13.33
   1 -22  -7   43.31    6.73
   1 -22  -6    7.28    2.62
   1  22  -6    5.11    1.13
   1  22  -6    7.16    3.18
  -1  22   6    7.32    1.78
  -1 -22   6    9.64    2.56
   1 -22  -6    4.97    1.15
   1 -22  -5  136.49    7.15
   1  22  -5  106.67    5.35
   1  22  -5  118.62   16.01
  -1  22   5  129.66    7.48
  -1 -22   5  144.10   24.21
   1 -22  -5   82.21   14.73
   1 -22  -4   22.05    4.23
   1  22  -4   14.91    2.57
   1  22  -4   19.36    3.23
  -1  22   4   22.59    4.11
  -1 -22   4   24.81    5.00
   1 -22  -4   11.51    3.21
  -1 -22   3  251.03    5.60
   1 -22  -3  295.47    9.29
   1  22  -3  261.72    7.64
  -1  22   3  269.95   20.84
  -1 -22   3  303.80    9.23
   1 -22  -3  222.04    6.19
  -1 -22   2   37.72    4.89
   1 -22  -2   44.37    3.13
  -1  22   2   49.79   10.07
   1  22  -2   48.10    7.61
  -1 -22   2   48.10    8.24
   1 -22  -2   28.62    2.63
  -1 -22   1  269.81   10.65
   1 -22  -1  291.97    7.29
  -1  22   1  272.03   18.35
   1  22  -1  275.62    8.92
  -1 -22   1  307.29    9.10
   1 -22  -1  261.39    8.30
  -1 -22   0   50.12    7.66
  -1  22   0   48.70    9.23
   1  22   0   47.35    6.90
  -1 -22   0   33.83    8.28
   1 -22   0   37.04    5.46
  -1 -22  -1  391.76   12.26
  -1  22  -1  351.10   10.71
   1  22   1  368.88   13.02
  -1 -22  -2   22.79    3.02
  -1  22  -2   19.30    3.75
   1  22   2   18.83    3.10
   1 -22   2   18.78    3.50
  -1 -22  -2   15.01    3.07
  -1 -22  -3    1.24    0.53
  -1  22  -3    2.19    1.25
   1  22   3    1.63    1.67
   1 -22   3    3.13    1.30
  -1 -22  -3    1.34    1.33
  -1 -22  -4  144.15    9.16
  -1  22  -4  115.82    6.81
   1  22   4  127.63   10.15
   1 -22   4  115.61   22.00
  -1 -22  -5    7.67    1.94
  -1  22  -5    4.50    1.09
   1  22   5    5.20    1.57
   1 -22   5    8.97    2.64
  -1 -22  -6   15.46    2.85
  -1  22  -6   14.53    2.81
   1  22   6   18.34    4.55
   1 -22   6   17.18    3.72
  -1 -22  -7   24.71    4.27
  -1  22  -7   19.51    4.34
   1  22   7   17.42    3.20
   1 -22   7   24.02    4.96
  -1 -22  -8   12.45    3.01
  -1  22  -8   10.75    3.31
   1  22   8   12.25    2.53
   1 -22   8   14.40    3.72
  -1 -22  -9   14.08    2.76
  -1  22  -9   10.16    2.47
   1  22   9    8.01    2.80
   1 -22   9   13.99    3.67
  -1 -22 -10    2.02    1.16
  -1  22 -10    2.03    1.52
   1  22  10   -0.58    1.26
   1 -22  10    0.85    1.73
  -1 -22 -11    0.75    1.37
  -1  22 -11    0.70    0.89
   1  22  11   -0.86    1.97
   1 -22  11    1.58    1.34
   1 -23 -10   11.75    4.37
  -1  23  10   10.24    2.67
  -1 -23  10   13.02    3.80
   1 -23  -9   50.30   13.75
   1  23  -9   36.92    7.52
  -1  23   9   36.04    8.35
  -1 -23   9   56.71   10.93
   1 -23  -8   26.01    5.08
   1  23  -8   22.56    4.13
  -1  23   8   21.60    4.20
  -1 -23   8   31.06    4.08
   1 -23  -7   56.46   13.17
   1  23  -7   54.06    9.17
  -1  23   7   53.12   10.89
  -1 -23   7   64.26   10.59
   1 -23  -7   34.77    8.27
   1 -23  -6   -0.71    1.49
   1  23  -6    2.07    1.14
  -1  23   6    2.12    1.59
  -1 -23   6    1.12    1.22
   1 -23  -6   -1.94    1.05
   1 -23  -5   13.72    3.80
   1  23  -5    9.33    1.91
   1  23  -5   11.76    2.17
  -1  23   5   12.95    3.30
  -1 -23   5   18.37    4.03
   1 -23  -5    9.21    2.01
   1 -23  -4    1.08    0.80
   1  23  -4   -0.24    0.84
   1  23  -4    1.63    1.57
  -1  23   4    0.55    1.46
  -1 -23   4    0.38    1.55
   1 -23  -4   -1.98    3.15
  -1 -23   3   44.62    8.99
   1 -23  -3   67.11    5.21
   1  23  -3   67.27   12.41
  -1  23   3   62.51   10.52
  -1 -23   3   74.76    9.47
   1 -23  -3   44.04   10.20
   1 -23  -2    1.34    0.90
   1  23  -2    3.79    2.40
  -1  23   2    4.69    2.78
  -1 -23   2    2.38    1.25
   1 -23  -2    3.86    2.12
  -1 -23   1    1.67    0.91
  -1  23   1   -1.12    3.00
   1  23  -1    4.18    1.01
  -1 -23   1    0.60    0.64
   1 -23  -1   -0.50    1.53
  -1 -23   0   36.49    4.93
  -1  23   0   35.38    6.35
   1  23   0   38.01    7.42
  -1 -23   0   27.55    6.65
   1 -23   0   32.36    4.76
  -1 -23  -1   17.09    2.86
  -1  23  -1   16.22    2.87
   1  23   1   14.28    4.43
  -1 -23  -1   13.62    3.25
   1 -23   1   16.03    3.00
  -1 -23  -2   22.90    4.25
  -1  23  -2   25.05    4.62
   1  23   2   17.95    3.58
   1 -23   2   17.81    3.33
  -1 -23  -2   17.27    3.68
  -1 -23  -3   51.33    5.80
  -1  23  -3   36.02    7.82
   1  23   3   47.47    7.68
   1 -23   3   37.57    7.43
  -1 -23  -3   23.99    5.21
  -1 -23  -4  182.97   22.88
  -1  23  -4  129.90   18.98
   1  23   4  132.01   10.92
   1 -23   4  134.89   24.64
  -1 -23  -4   88.19    4.38
  -1 -23  -5   10.45    2.49
  -1  23  -5   10.04    2.44
   1  23   5    7.50    2.00
   1 -23   5   13.37    3.44
  -1 -23  -6    1.36    1.07
  -1  23  -6   -0.02    1.96
   1  23   6    0.91    1.01
   1 -23   6    0.87    1.26
  -1 -23  -7   30.75    6.61
  -1  23  -7   29.57    4.39
   1  23   7   30.43    8.33
   1 -23   7   36.70    6.27
  -1 -23  -8   26.15    8.30
  -1  23  -8   22.50    4.60
   1  23   8   20.48    4.21
   1 -23   8   32.08    4.58
  -1 -23  -9   24.62    7.20
  -1  23  -9   17.82    2.78
   1  23   9   13.33    3.20
   1 -23   9   20.21    3.98
  -1 -23 -10   10.39    3.12
  -1  23 -10    6.39    1.52
   1  23  10    9.35    3.96
   1 -23  10    6.87    2.33
   1 -24 -10    3.94    1.25
  -1  24  10    2.25    1.44
  -1 -24  10    1.16    1.49
   1 -24  -9   35.39    7.51
   1  24  -9   29.73    6.06
  -1  24   9   28.93    7.11
  -1 -24   9   34.13    6.77
   1 -24  -8   61.38    5.98
   1  24  -8   50.30   10.96
  -1  24   8   52.12    8.66
  -1 -24   8   63.70   14.08
   1 -24  -7   12.51    4.47
   1  24  -7   12.27    1.95
  -1  24   7   17.82    3.55
  -1 -24   7   18.44    4.21
   1 -24  -7    8.24    1.69
   1 -24  -6   71.39    5.39
   1  24  -6   59.96   13.67
  -1  24   6   61.69    8.87
  -1 -24   6   78.77   15.20
   1 -24  -6   37.49   11.75
   1 -24  -5    2.16    1.00
   1  24  -5    2.66    0.73
  -1  24   5    5.13    2.07
  -1 -24   5    5.15    1.71
   1 -24  -5    2.30    0.82
  -1 -24   4   40.66   10.13
   1 -24  -4   94.46    8.89
   1  24  -4   81.58    5.51
  -1  24   4   83.24   10.65
  -1 -24   4   94.59   18.21
   1 -24  -4   55.12   11.48
  -1 -24   3    1.83    0.63
   1 -24  -3    2.68    1.11
   1  24  -3    2.06    1.51
  -1  24   3    4.38    2.21
  -1 -24   3    4.47    1.09
   1 -24  -3    1.57    0.85
  -1 -24   2  421.75   16.38
   1  24  -2  423.55   17.84
  -1  24   2  448.19   19.38
  -1 -24   2  455.28   18.82
   1 -24  -2  358.04   18.39
  -1 -24   1    7.51    1.45
  -1  24   1    9.08    2.57
   1  24  -1   11.80    2.90
  -1 -24   1    7.06    2.24
   1 -24  -1    6.31    1.95
  -1 -24   0   22.13    2.83
  -1  24   0   21.96    3.34
   1  24   0   23.17    5.73
  -1 -24   0   15.85    3.59
   1 -24   0   16.08    3.80
  -1 -24  -1    0.59    0.63
  -1  24  -1    1.66    1.79
   1  24   1    0.96    1.37
  -1 -24  -1    0.45    0.82
   1 -24   1    2.60    1.02
  -1 -24  -2    1.25    0.74
  -1  24  -2    3.99    1.26
   1  24   2    4.14    1.05
   1 -24   2    5.14    0.98
  -1 -24  -2    1.13    0.93
  -1 -24  -3    1.36    0.68
  -1  24  -3    2.80    1.93
   1  24   3   -2.35    2.17
   1 -24   3    1.18    1.06
  -1 -24  -3   -0.11    0.89
  -1 -24  -4   48.75    6.91
  -1  24  -4   43.60    7.01
   1  24   4   38.73    4.88
   1 -24   4   36.78    8.70
  -1 -24  -4   23.08    3.86
  -1 -24  -5    5.94    1.25
  -1  24  -5    8.33    1.80
   1  24   5    7.34    1.46
   1 -24   5    5.52    1.58
  -1 -24  -6    2.66    0.80
  -1  24  -6    5.35    2.27
   1  24   6    2.38    1.35
   1 -24   6    6.30    1.60
  -1 -24  -7    5.44    1.82
  -1  24  -7    2.68    1.03
   1  24   7    4.39    1.28
   1 -24   7    1.38    1.37
  -1 -24  -8    2.80    1.36
  -1  24  -8    4.29    1.59
   1  24   8    4.15    1.13
   1 -24   8    5.05    1.53
  -1 -24  -9   24.71    5.28
  -1  24  -9   24.63    5.39
   1  24   9   21.22    6.56
   1 -24   9   31.52    6.45
  -1 -24 -10    0.86    1.28
  -1  24 -10   -0.57    1.66
   1  24  10    0.23    1.48
   1 -24  10    1.48    1.14
   1 -25  -9   -0.39    1.58
   1  25  -9    0.00    1.22
  -1  25   9    0.88    1.06
  -1 -25   9    1.11    1.78
   1 -25  -8   16.86    4.13
   1  25  -8   21.03    3.95
  -1  25   8   17.55    3.72
  -1 -25   8   22.34    5.52
   1 -25  -7   30.18    9.41
   1  25  -7   30.96    5.21
  -1  25   7   31.15    7.54
  -1 -25   7   43.32    9.04
   1 -25  -6   13.49    2.58
   1  25  -6   13.95    2.50
  -1  25   6   13.72    5.33
  -1 -25   6   20.34    4.75
   1 -25  -6    8.14    1.46
   1 -25  -5    1.42    0.96
   1  25  -5   -1.46    1.50
  -1  25   5   -1.27    2.19
  -1 -25   5   -0.25    1.80
   1 -25  -5    0.27    1.09
   1 -25  -4   17.21    4.52
   1  25  -4   21.38    4.12
  -1  25   4   17.14    3.16
  -1 -25   4   22.19    3.02
   1 -25  -4   11.30    2.65
   1 -25  -3   30.20    8.38
   1  25  -3   38.05    6.80
  -1  25   3   33.74    7.46
  -1 -25   3   38.44    3.94
   1 -25  -3   23.87    5.82
  -1 -25   2    8.69    1.77
   1  25  -2   11.31    3.46
  -1  25   2   11.48    2.61
  -1 -25   2   10.54    2.47
   1 -25  -2    1.97    1.29
  -1 -25   1   10.33    2.19
  -1  25   1   13.83    2.73
   1  25  -1    9.69    1.66
  -1 -25   1   10.07    1.93
   1 -25  -1    9.62    1.98
  -1 -25   0    4.81    1.02
  -1  25   0    1.33    0.84
   1  25   0    3.00    2.54
  -1 -25   0    1.86    1.69
   1 -25   0    3.33    1.02
  -1 -25  -1    4.56    1.04
  -1  25  -1    5.61    1.98
   1  25   1    7.59    1.55
   1 -25   1    4.01    1.02
  -1 -25  -1    3.23    0.78
  -1 -25  -2    2.19    1.27
  -1  25  -2    3.23    0.97
   1  25   2    4.47    1.81
   1 -25   2   -0.76    1.63
  -1 -25  -2    0.40    0.99
  -1 -25  -3   25.85    3.40
  -1  25  -3   26.99    6.97
   1  25   3   23.27    4.41
   1 -25   3   19.42    3.64
  -1 -25  -3   14.93    2.89
  -1 -25  -4   -0.94    1.58
  -1  25  -4    0.93    1.07
   1  25   4    0.35    1.18
   1 -25   4    0.03    2.21
  -1 -25  -5   -0.01    1.64
  -1  25  -5    1.65    1.43
   1  25   5    1.70    1.34
   1 -25   5    0.35    1.03
  -1 -25  -6    0.68    1.12
  -1  25  -6    0.61    1.26
   1  25   6   -0.49    2.12
   1 -25   6    0.13    1.32
  -1 -25  -7    5.92    1.72
  -1  25  -7    3.63    2.29
   1  25   7    5.51    1.54
   1 -25   7    2.38    1.94
  -1 -25  -8    1.07    1.41
  -1  25  -8    2.32    1.65
   1  25   8   -0.12    2.19
   1 -25   8   -0.02    2.38
  -1 -25  -9    5.78    1.79
  -1  25  -9    9.28    1.95
   1  25   9    6.07    2.77
   1 -25   9   12.09    3.57
   1 -26  -9    6.49    3.80
  -1  26   9   10.22    2.11
  -1 -26   9   14.59    4.07
   1 -26  -8   18.98    5.91
   1  26  -8   22.61    5.95
  -1  26   8   24.19    4.51
  -1 -26   8   28.24    6.81
   1 -26  -7    0.30    1.88
   1  26  -7    1.35    0.84
  -1  26   7   -0.32    2.06
  -1 -26   7    1.83    1.68
   1 -26  -6    2.59    1.53
   1  26  -6    1.81    0.89
  -1  26   6   -0.16    2.13
  -1 -26   6    3.46    1.18
   1 -26  -6    0.94    0.73
   1 -26  -5   61.61   13.96
   1  26  -5   59.89    9.61
  -1  26   5   58.47   12.89
  -1 -26   5   70.95   13.52
   1 -26  -5   36.54    7.91
   1 -26  -4   -0.42    1.04
   1  26  -4   -0.16    1.75
  -1  26   4    3.53    2.00
  -1 -26   4   -1.74    1.75
   1 -26  -4   -0.68    1.10
   1  26  -3    8.24    2.35
  -1  26   3    8.43    3.18
  -1 -26   3    5.25    1.31
   1 -26  -3    4.19    1.33
  -1  26   2   -0.42    2.43
   1  26  -2   -0.27    2.07
  -1 -26   2    3.83    1.19
   1 -26  -2   -0.27    1.40
  -1 -26   1   13.28    3.45
  -1  26   1   15.85    6.53
   1  26  -1   15.45    3.25
  -1 -26   1   14.11    3.95
   1 -26  -1   10.20    2.42
  -1 -26   0    9.25    1.88
  -1  26   0    5.98    1.47
   1  26   0   12.44    2.48
  -1 -26   0    5.19    1.70
   1 -26   0    7.05    1.75
  -1 -26  -1   67.84    9.26
  -1  26  -1   67.30    9.94
   1  26   1   78.93   15.35
  -1 -26  -1   47.85   10.62
   1 -26   1   55.04    9.20
  -1 -26  -2    2.14    0.65
  -1  26  -2    2.40    1.22
   1  26   2   -0.05    1.27
   1 -26   2    2.50    1.84
  -1 -26  -2    1.38    0.70
  -1 -26  -3   48.15    6.29
  -1  26  -3   40.16    6.10
   1  26   3   47.79    7.98
   1 -26   3   36.24    8.01
  -1 -26  -3   22.72    4.99
  -1 -26  -4    8.24    2.26
  -1  26  -4    6.86    3.20
   1  26   4    9.05    2.08
   1 -26   4    5.84    1.71
  -1 -26  -5   15.34    3.62
  -1  26  -5   13.81    3.14
   1  26   5   18.64    3.72
   1 -26   5   12.46    3.80
  -1 -26  -6   10.97    2.30
  -1  26  -6   12.32    2.80
   1  26   6   10.04    2.77
   1 -26   6   10.05    2.64
  -1 -26  -7   17.25    4.68
  -1  26  -7   22.09    3.96
   1  26   7   18.70    4.10
   1 -26   7   14.68    3.31
  -1 -26  -8    4.89    1.26
  -1  26  -8    4.84    2.06
   1  26   8    2.25    1.44
   1 -26   8    1.62    1.44
  -1 -26  -9   -0.51    1.79
  -1  26  -9    2.05    1.45
   1  26   9    2.24    1.16
   1 -26   9    4.84    2.09
   1 -27  -8    1.82    0.83
   1  27  -8    1.74    1.00
  -1  27   8    1.22    1.58
  -1 -27   8    0.66    1.06
   1 -27  -7    7.59    2.10
   1  27  -7    6.87    2.11
  -1  27   7    8.00    2.15
  -1 -27   7   10.56    2.14
   1 -27  -6    6.79    1.96
   1  27  -6    6.65    1.41
  -1  27   6   10.04    2.94
  -1 -27   6    7.52    2.10
   1 -27  -5    4.87    1.24
   1  27  -5    5.36    1.44
  -1  27   5    5.40    1.36
  -1 -27   5    7.71    2.20
   1 -27  -5    3.39    1.61
   1  27  -4   37.65    5.67
  -1  27   4   37.76    7.73
  -1 -27   4   38.89    9.06
   1 -27  -4   17.78    3.61
   1  27  -3   -0.17    1.62
  -1  27   3    1.04    1.26
  -1 -27   3   -0.19    1.66
   1 -27  -3   -0.22    1.19
  -1  27   2    2.00    1.47
   1  27  -2   -0.64    1.37
  -1 -27   2    0.56    0.99
   1 -27  -2    1.41    0.72
  -1  27   1   12.91    2.82
   1  27  -1   16.86    5.89
  -1 -27   1    8.96    2.67
   1 -27  -1    8.06    2.39
  -1 -27   0    1.92    0.70
  -1  27   0    2.97    2.26
   1  27   0    2.84    1.68
  -1 -27   0    0.80    0.70
   1 -27   0    1.99    0.85
  -1 -27  -1    1.07    0.71
  -1  27  -1    3.70    1.49
   1  27   1    2.55    1.21
   1 -27   1    1.93    1.72
  -1 -27  -1    4.19    0.99
  -1 -27  -2    8.24    1.81
  -1  27  -2    9.49    2.21
   1  27   2    7.71    1.95
   1 -27   2    7.00    1.85
  -1 -27  -2    4.90    1.23
  -1 -27  -3   32.20    4.88
  -1  27  -3   30.57    5.74
   1  27   3   30.44    5.90
   1 -27   3   28.89    7.34
  -1 -27  -4   32.66    8.85
  -1  27  -4   36.04    5.89
   1  27   4   42.34    9.12
   1 -27   4   32.88   12.09
  -1 -27  -5   11.02    2.30
  -1  27  -5    9.57    2.32
   1  27   5   11.71    3.29
   1 -27   5   10.44    2.62
  -1 -27  -6  103.98   11.72
  -1  27  -6   90.94   16.92
   1  27   6   87.75   18.72
   1 -27   6   83.11   17.07
  -1 -27  -7    0.39    0.74
  -1  27  -7   -0.74    1.79
   1  27   7   -0.57    2.66
   1 -27   7    0.25    1.41
  -1 -27  -8   10.16    3.41
  -1  27  -8    3.76    1.26
   1  27   8    9.54    3.36
   1 -27   8    5.90    1.58
   1  28  -7   36.73   11.29
  -1  28   7   44.08   11.44
  -1 -28   7   48.18   12.04
   1  28  -6   27.75    5.48
  -1  28   6   29.88    6.89
  -1 -28   6   38.91    7.83
   1  28  -5   19.44    4.27
  -1  28   5   16.90    2.88
  -1 -28   5   17.60    3.13
   1 -28  -5    9.65    2.40
   1  28  -4  103.83   15.26
  -1  28   4  112.97   17.31
  -1 -28   4  117.07   23.47
   1 -28  -4   68.89   16.77
   1  28  -3   12.68    2.71
  -1  28   3   11.50    2.80
  -1 -28   3   12.97    3.05
   1 -28  -3    6.52    1.12
  -1  28   2   55.02   10.46
   1  28  -2   58.04   13.97
  -1 -28   2   53.04   13.08
   1 -28  -2   45.32    9.21
   1  28  -1    9.34    2.59
  -1  28   1    7.40    2.73
  -1 -28   1    7.50    2.40
   1 -28  -1    6.08    1.39
  -1  28   0  125.90   16.02
   1  28   0  126.03   21.48
  -1 -28   0  108.98   17.85
   1 -28   0  115.39    5.56
  -1 -28  -1    5.72    1.23
  -1  28  -1    6.99    2.10
   1  28   1    6.79    2.07
   1 -28   1    7.31    1.92
  -1 -28  -1    3.54    1.64
  -1 -28  -2   75.11    8.96
  -1  28  -2   74.15   14.94
   1  28   2   90.57   13.86
   1 -28   2   67.44   15.90
  -1 -28  -2   47.99   11.48
  -1 -28  -3    0.97    0.83
  -1  28  -3    4.22    1.83
   1  28   3   -0.04    2.30
   1 -28   3    2.66    1.59
  -1 -28  -4   45.69    8.83
  -1  28  -4   56.44   11.48
   1  28   4   46.47    8.51
   1 -28   4   49.33    8.44
  -1 -28  -5    0.41    0.74
  -1  28  -5    0.59    1.53
   1  28   5    0.30    1.17
   1 -28   5   -0.02    2.12
  -1 -28  -6   39.09   11.59
  -1  28  -6   49.12    8.40
   1  28   6   46.66    7.26
   1 -28   6   48.05   10.02
  -1 -28  -7    8.52    2.17
  -1  28  -7   10.91    2.16
   1  28   7    9.90    2.87
   1 -28   7   10.45    3.02
   1  29  -6   25.31    5.18
  -1  29   6   35.09    7.48
  -1 -29   6   33.04    8.44
   1  29  -5   12.21    3.17
  -1  29   5   17.62    3.91
  -1 -29   5   11.84    3.20
   1  29  -4   12.63    3.36
  -1  29   4   17.53    4.22
  -1 -29   4   14.91    5.63
   1 -29  -4    6.56    1.85
   1  29  -3    2.73    1.51
  -1  29   3    4.07    1.36
  -1 -29   3    1.28    1.29
  -1  29   2   25.15    5.70
   1  29  -2   17.64    5.06
  -1 -29   2   12.79    3.91
   1 -29  -2   10.52    2.08
  -1  29   1   11.48    3.00
   1  29  -1   15.38    2.98
  -1 -29   1    8.25    1.94
   1 -29  -1    9.41    2.20
  -1  29   0    1.57    1.67
   1  29   0    0.77    1.21
  -1 -29   0    0.99    1.00
   1 -29   0    1.97    1.23
  -1  29  -1   -0.14    2.54
   1  29   1    1.54    1.31
   1 -29   1    1.95    1.03
  -1 -29  -1    1.22    0.82
  -1  29  -2   21.64    4.25
   1  29   2   20.14    3.66
   1 -29   2   18.37    3.83
  -1 -29  -3   -0.11    1.26
  -1  29  -3   -1.68    2.21
   1  29   3    2.46    1.38
   1 -29   3   -1.12    1.84
  -1 -29  -4    9.52    2.41
  -1  29  -4   15.78    2.74
   1  29   4    9.30    1.93
   1 -29   4    8.43    2.13
  -1 -29  -5   -0.51    1.41
  -1  29  -5    0.73    0.93
   1  29   5    1.45    1.23
   1 -29   5    1.91    1.84
  -1 -29  -6   16.70    4.81
  -1  29  -6   20.71    3.91
   1  29   6   20.43    4.13
   1 -29   6   15.01    5.23
   1  30  -5   20.36    3.59
  -1  30   5   25.01    6.26
  -1 -30   5   20.31    5.47
   1  30  -4   -1.59    1.75
  -1  30   4   -3.06    2.39
  -1 -30   4   -0.07    1.82
   1  30  -3   50.19    9.63
  -1  30   3   50.65   10.83
  -1 -30   3   46.62   12.73
   1 -30  -3   36.96   11.26
   1  30  -2   -0.66    2.15
  -1  30   2   -0.45    2.63
  -1 -30   2    1.54    1.37
   1 -30  -2    0.15    1.01
  -1  30   1   15.35    4.04
   1  30  -1   13.79    3.82
  -1 -30   1    8.00    3.05
   1 -30  -1    8.62    2.09
  -1  30   0    3.20    2.65
   1  30   0    8.17    2.04
  -1 -30   0    3.83    1.91
   1 -30   0    2.88    1.39
  -1  30  -1   24.76    5.90
   1  30   1   31.03    7.01
   1 -30   1   17.08    4.12
  -1 -30  -1   11.91    4.55
  -1  30  -2    2.55    1.28
   1  30   2   -0.82    2.38
   1 -30   2    0.92    1.32
  -1  30  -3    1.77    1.38
   1  30   3    1.91    1.15
   1 -30   3    1.52    0.88
  -1  30  -4    7.67    2.08
   1  30   4    4.31    1.67
   1 -30   4    6.43    2.03
  -1  30  -5    0.53    1.54
   1  30   5   -4.36    2.36
   1 -30   5    1.30    1.62
   1  31  -4   -0.34    1.82
  -1  31   4    1.84    1.62
  -1 -31   4    2.51    1.38
  -1  31   3    2.76    1.89
   1  31  -3    2.44    1.46
  -1 -31   3    1.12    0.87
   1 -31  -3    0.76    1.24
   1  31  -2    1.88    2.31
  -1  31   2    3.45    2.16
  -1 -31   2    1.61    0.93
   1 -31  -2    0.27    1.71
   1  31  -1    2.25    1.52
  -1  31   1    1.53    1.17
  -1 -31   1    2.11    1.45
   1 -31  -1    1.18    1.60
  -1  31   0    8.95    2.49
   1  31   0   10.83    2.89
  -1 -31   0    5.59    2.64
   1 -31   0    9.20    2.34
  -1  31  -1   19.58    3.39
   1  31   1   26.07    4.37
   1 -31   1   14.87    4.35
  -1  31  -2   23.17    3.91
   1  31   2   23.35    5.99
   1 -31   2   13.87    4.49
  -1  31  -3   48.80    7.44
   1  31   3   46.77   11.97
   1 -31   3   35.98    8.44
  -1  31  -4    1.87    1.34
   1  31   4    0.73    1.00
   1 -31   4    1.26    1.33
   1  32  -1    4.01    1.39
  -1  32   1    5.42    1.92
  -1 -32   1    4.07    1.67
   1 -32  -1   -0.25    1.58
  -1  32   0   27.13    6.33
   1  32   0   29.14    6.08
   1 -32   0   16.18    4.90
  -1  32  -1    3.23    2.73
   1  32   1    2.07    1.52
   1 -32   1    1.40    1.13
   2   0 -15   -1.40    1.91
  -2   0  15    1.83    1.09
   2   0 -14    4.31    2.04
  -2   0  14    2.85    1.36
   2   0 -13    2.39    1.38
   2   0 -12   13.79    3.56
  -2   0  12   20.34    3.97
   2   0 -11   -0.28    1.25
  -2   0  11   -0.58    1.91
   2   0  -9   -3.03    1.92
  -2   0   9   -0.38    0.56
  -2   0   9   -2.13    2.00
   2   0  -8  692.58   19.45
  -2   0   8  525.46   13.55
  -2   0   8  710.65   26.58
   2   0  -7   -0.07    1.42
  -2   0   7   -0.32    0.39
  -2   0   7   -2.28    1.36
   2   0  -6  221.39    9.20
  -2   0   6  183.84    6.73
  -2   0   6  207.44   10.13
   2   0  -5   -0.20    1.26
  -2   0   5    0.18    0.14
  -2   0   5    1.12    1.25
  -2   0   4 1206.79   11.10
  -2   0   4 1250.03   14.83
   2   0  -3   -0.37    0.84
  -2   0   3    0.09    0.08
  -2   0   3   -0.20    0.75
   2   0  -2  238.01    7.12
  -2   0   2  209.42    6.42
   2   0  -1    1.15    0.93
   2   0  -1    0.37    0.36
   2   0  -1    5.90    2.08
   2   0   0 8003.77   18.06
   2   0   1    1.07    1.00
   2   0   1    3.90    1.27
   2   0   1    3.08    0.53
  -2   0  -3    1.07    0.34
   2   0   3   -2.68    5.26
   2   0   3   -0.45    0.39
  -2   0  -4  986.35   12.09
   2   0   4  744.94   10.23
   2   0   4  855.87    9.99
  -2   0  -5    0.16    0.58
   2   0   5   -0.01    1.19
   2   0   5    2.06    0.76
  -2   0  -6  132.30    6.06
   2   0   6   88.60    4.48
   2   0   6  118.21    5.10
  -2   0  -7    1.68    0.99
   2   0   7   -0.81    1.16
   2   0   7    0.87    1.40
  -2   0  -8  204.92    7.76
   2   0   8  163.23   19.35
   2   0   8  178.92    9.46
  -2   0  -9    2.40    1.10
   2   0   9    1.71    0.76
   2   0   9    0.51    1.23
  -2   0 -10   54.37   10.32
   2   0  10   42.96    6.56
   2   0  10   50.90    5.41
  -2   0 -11    0.08    1.39
   2   0  11    2.62    1.54
   2   0  11   -1.05    1.52
  -2   0 -12   12.16    3.36
   2   0  12    9.73    2.38
   2   0  12    9.30    2.21
  -2   0 -13    4.00    1.99
   2   0  13    2.25    1.21
   2   0  13   -0.09    1.54
  -2   0 -14   13.64    3.03
   2   0  14   12.62    2.08
  -2   0 -15   -1.30    2.03
   2   0  15    3.24    2.13
   2  -1 -15   -0.46    2.01
   2   1 -15    1.16    1.01
  -2   1  15    2.39    1.61
  -2  -1  15    0.24    1.46
   2  -1 -14   71.21   20.11
   2   1 -14   66.06   14.35
  -2   1  14   74.73   16.31
  -2  -1  14   80.37   14.73
   2  -1 -13   68.40   13.24
   2   1 -13   67.43   14.46
  -2   1  13   72.06   13.26
  -2  -1  13   71.58   11.26
   2   1 -12  124.47    6.00
   2  -1 -12  119.24   23.41
  -2   1  12  134.78   19.68
  -2  -1  12  144.20    6.22
   2   1 -11   21.62    3.81
   2  -1 -11   20.18    3.53
  -2  -1  11   29.06    5.11
  -2   1  11   19.62    4.31
   2  -1 -10  720.01   21.61
  -2  -1  10  836.89   29.15
   2   1  -9   13.65    2.63
   2  -1  -9   10.15    2.71
  -2   1   9    7.21    1.08
  -2  -1   9    5.50    1.20
  -2   1   9    9.99    2.07
  -2  -1   9    9.13    2.04
   2   1  -8  238.60    8.40
   2  -1  -8  255.05    9.19
  -2   1   8  202.29    5.83
  -2   1   8  246.84   11.44
  -2  -1   8  265.31    9.58
   2   1  -7    0.99    0.64
   2  -1  -7    1.33    0.69
  -2   1   7    0.32    0.43
  -2   1   7   -0.03    1.25
  -2  -1   7   -0.14    1.38
   2  -1  -6   37.43    3.74
   2   1  -6   38.58    8.59
  -2   1   6   31.33    3.39
  -2   1   6   35.30    8.16
  -2  -1   6   41.37    8.17
   2  -1  -5   51.70    2.63
   2   1  -5   51.02    8.42
  -2   1   5   45.71    1.30
  -2   1   5   53.01    2.81
  -2  -1   5   48.36    2.52
   2  -1  -4    8.58    2.81
   2   1  -4   11.12    2.00
  -2   1   4    9.84    1.06
  -2   1   4    8.41    1.47
  -2  -1   4   10.63    2.09
   2  -1  -3  174.66   11.56
   2   1  -3  163.17    5.44
  -2   1   3  175.74    4.86
  -2   1   3  150.52    5.10
  -2  -1   3  157.29    5.25
   2  -1  -2  155.46    5.01
   2   1  -2  154.30    5.01
  -2   1   2  140.02    3.96
   2   1  -2  146.39    3.95
  -2  -1   2  152.34    5.22
   2  -1  -2  154.10    5.28
   2  -1  -1   71.21    5.37
   2   1  -1   69.21    2.33
   2   1  -1   71.97    1.47
  -2  -1   1   71.26    2.13
   2  -1   0  186.84    5.65
   2   1   0  200.29    6.48
   2   1   0  191.30    5.60
   2  -1   0  186.75    5.59
   2  -1   0  195.05    6.10
   2   1   0  190.74    5.95
   2   1   1  640.57   10.11
   2  -1   1  583.36    7.81
   2   1   1  520.10    7.90
  -2  -1  -2 4772.74   51.44
  -2   1  -2 4647.41   45.28
   2   1   2 4030.57   38.74
   2   1   2 3752.44   34.31
  -2   1  -3   12.65    2.25
  -2  -1  -3   12.24    2.27
   2   1   3    8.74    1.47
   2  -1   3   11.79    2.23
   2   1   3    8.16    1.76
   2  -1   3    9.98    1.78
  -2   1  -4  218.97    6.95
  -2  -1  -4  230.81    7.58
   2   1   4  168.70    7.12
   2  -1   4  166.69    6.78
   2  -1   4  194.79    6.02
   2   1   4  184.18    7.26
  -2  -1  -5    1.60    0.89
  -2   1  -5    0.81    0.86
   2   1   5   -0.32    1.16
   2  -1   5   -0.26    1.17
   2   1   5    1.64    0.79
   2  -1   5    0.19    0.35
  -2  -1  -6    0.72    0.93
  -2   1  -6    2.05    1.08
   2   1   6    0.94    0.61
   2  -1   6    1.33    0.55
   2  -1   6   -0.76    1.08
   2   1   6   -1.30    1.01
  -2   1  -7  135.13    4.62
  -2  -1  -7  134.09    4.54
   2   1   7   95.19    4.52
   2  -1   7  105.64    3.93
   2   1   7  124.05    5.70
   2  -1   7  129.91    3.49
  -2  -1  -8  275.20    9.07
  -2   1  -8  300.37    9.61
   2   1   8  208.75    7.41
   2  -1   8  206.45    7.42
   2   1   8  250.04    7.91
   2  -1   8  263.24   10.06
  -2   1  -9   14.38    4.03
  -2  -1  -9   16.98    3.02
   2   1   9   12.72    1.80
   2  -1   9   11.68    3.38
   2   1   9   16.00    3.36
   2  -1   9   15.26    3.46
  -2  -1 -10    3.57    1.91
  -2   1 -10    5.48    1.62
   2  -1  10    3.03    0.94
   2   1  10    4.20    0.92
   2   1  10    4.03    1.13
   2  -1  10    6.00    1.50
  -2  -1 -11   92.85   20.17
  -2   1 -11   86.42   19.59
   2  -1  11   63.96    9.24
   2   1  11   72.85   13.21
   2  -1  11   88.48    8.67
   2   1  11   87.85    7.20
  -2   1 -12   93.32    5.23
  -2  -1 -12   87.58   17.92
   2   1  12   66.73   11.43
   2  -1  12   59.39    9.20
   2   1  12   77.78    5.75
   2  -1  12   79.88    7.77
  -2   1 -13  202.31    9.94
  -2  -1 -13  223.01    8.74
   2   1  13  125.76   22.13
   2  -1  13  143.06   21.69
   2  -1  13  190.61   15.28
  -2  -1 -14    4.35    2.21
  -2   1 -14    4.66    1.47
   2   1  14    2.96    1.00
  -2   1 -15    8.76    3.10
  -2  -1 -15    7.42    3.18
   2   1  15    3.12    1.03
   2  -2 -15    1.62    1.74
   2   2 -15    3.56    1.82
  -2  -2  15    7.20    1.77
   2  -2 -14   12.80    2.57
   2   2 -14    8.68    2.82
  -2   2  14   14.66    3.50
  -2  -2  14   14.72    3.19
   2  -2 -13    2.42    1.57
   2   2 -13    3.21    1.92
  -2   2  13   -0.38    1.57
  -2  -2  13    0.94    1.04
   2   2 -12   42.06    9.18
   2  -2 -12   39.65    9.46
  -2   2  12   46.85    7.96
  -2  -2  12   47.98   18.53
   2   2 -11   -0.55    1.80
   2  -2 -11    1.18    1.07
  -2  -2  11   -2.20    2.03
  -2   2  11   -0.47    1.69
   2  -2 -10   10.28    1.98
  -2   2  10    4.59    1.06
  -2   2  10    4.57    1.27
  -2  -2  10    8.00    1.84
   2  -2  -9   -1.45    1.95
   2   2  -9    0.86    1.24
  -2   2   9   -0.29    0.58
  -2   2   9    0.18    1.15
  -2  -2   9    2.80    1.56
   2  -2  -8   34.96    6.15
   2   2  -8   25.03    4.44
  -2   2   8   19.69    4.07
  -2  -2   8   23.04    1.16
  -2   2   8   29.56    5.56
  -2  -2   8   31.15    4.28
   2  -2  -7  205.89    6.97
   2   2  -7  173.13    6.05
  -2   2   7  169.15    4.50
  -2  -2   7  168.71    4.16
  -2   2   7  192.12    8.57
  -2  -2   7  202.55    6.71
   2  -2  -6   30.32    6.20
   2   2  -6   27.50    4.50
  -2   2   6   22.46    3.57
  -2   2   6   27.85    5.53
  -2  -2   6   29.03    5.16
   2  -2  -5 1035.23   18.18
  -2   2   5 1026.55   16.01
  -2   2   5  999.06   17.47
  -2  -2   5 1119.32   20.64
   2  -2  -4    1.68    0.62
   2   2  -4    2.65    0.82
  -2   2   4    1.02    0.86
  -2   2   4    2.30    0.38
  -2  -2   4    1.49    0.82
   2  -2  -3   40.28    6.85
   2   2  -3   36.57    3.02
  -2   2   3   38.77    1.08
  -2   2   3   35.22    4.63
  -2  -2   3   40.81    2.49
   2  -2  -2   26.65    3.52
   2   2  -2   24.37    3.37
  -2   2   2   24.04    1.60
   2   2  -2   24.73    0.60
  -2  -2   2   28.50    4.12
   2  -2  -2   26.39    3.59
   2  -2  -1  423.78    5.62
   2   2  -1  420.14    6.04
  -2   2   1  391.87    4.97
   2   2  -1  444.03    5.16
  -2  -2   1  439.41    6.07
   2  -2  -1  442.82    6.64
   2  -2   0    7.34    1.46
   2   2   0    7.97    3.14
  -2  -2   0    8.67    1.92
   2  -2   0    8.92    1.49
  -2  -2  -2  593.29   14.05
  -2   2  -2  617.86    7.60
   2   2   2  501.73    7.60
   2  -2   2  518.94    7.60
   2  -2   2  531.71    7.04
   2   2   2  448.57    5.12
  -2  -2  -3 1265.05   14.78
  -2   2  -3 1355.04   14.35
   2   2   3 1071.43   12.82
   2  -2   3 1187.01   13.21
   2   2   3 1110.37   10.88
  -2  -2  -4   24.89    5.67
  -2   2  -4   23.05    2.04
   2   2   4   16.35    3.42
   2  -2   4   18.54    2.72
   2   2   4   17.61    1.67
   2  -2   4   19.53    4.25
  -2  -2  -5   48.92    2.41
  -2   2  -5   45.89    2.12
   2   2   5   42.00    6.77
   2  -2   5   37.96    5.34
   2   2   5   52.53    4.96
   2  -2   5   54.14    4.91
  -2  -2  -6   34.62    7.36
  -2   2  -6   30.98    7.23
   2   2   6   29.93    5.37
   2  -2   6   24.35    3.33
   2   2   6   28.31    4.85
   2  -2   6   28.65    2.67
  -2  -2  -7    9.97    2.73
  -2   2  -7   10.00    2.04
   2   2   7    8.71    2.03
   2  -2   7    6.70    0.99
   2  -2   7    7.63    2.04
   2   2   7    7.39    2.11
  -2  -2  -8   96.69    9.61
   2   2   8   64.89    9.90
   2  -2   8   71.79   10.89
   2  -2   8   85.09    5.27
   2   2   8   71.86    2.73
  -2   2  -9   12.60    3.53
  -2  -2  -9   13.78    2.77
   2   2   9    9.31    1.26
   2  -2   9    9.83    1.74
   2  -2   9   13.35    2.26
   2   2   9   12.31    1.71
  -2  -2 -10   31.74    5.77
  -2   2 -10   28.72    6.42
   2   2  10   22.06    3.67
   2  -2  10   20.82    3.59
   2   2  10   25.34    3.95
   2  -2  10   26.50    5.74
  -2  -2 -11   49.76   10.58
  -2   2 -11   45.84    8.97
   2   2  11   35.82    4.29
   2  -2  11   40.43    4.50
   2  -2  11   41.08    9.23
   2   2  11   39.18    3.74
  -2  -2 -12   10.34    2.18
  -2   2 -12    5.22    1.75
   2   2  12    4.69    0.99
   2  -2  12    5.98    1.47
   2  -2  12    5.24    0.85
  -2  -2 -13    2.03    1.12
  -2   2 -13    5.23    1.54
   2   2  13    1.51    0.67
   2  -2  13    2.47    1.24
  -2  -2 -14    1.93    0.97
  -2   2 -14    3.22    1.97
   2   2  14    2.66    1.05
   2  -2  14    3.74    1.91
  -2  -2 -15    2.36    2.04
  -2   2 -15    0.88    0.89
   2   2  15    2.98    1.06
   2  -3 -15    9.64    2.92
   2   3 -15    9.40    2.92
  -2   3  15    8.67    2.37
  -2  -3  15   10.64    3.57
   2  -3 -14   17.63    5.38
   2   3 -14   10.98    3.21
  -2  -3  14   20.38    3.66
  -2   3  14   18.57    4.94
   2  -3 -13   45.21   14.06
   2   3 -13   33.74   11.24
  -2  -3  13   47.81    9.34
   2  -3 -12   35.60    5.91
   2   3 -12   34.56    7.10
  -2   3  12   31.12    7.77
  -2  -3  12   41.28    8.46
   2  -3 -11   19.64    3.47
   2   3 -11   19.94    3.51
  -2   3  11   24.12    3.93
  -2  -3  11   20.19    5.06
   2  -3 -10   16.76    3.79
   2   3 -10   16.68    3.55
  -2   3  10    8.54    1.85
  -2   3  10   15.22    2.84
  -2  -3  10   14.62    2.80
   2  -3  -9  275.30   10.36
   2   3  -9  262.22    9.85
  -2   3   9  228.01    7.45
  -2   3   9  278.56   11.22
  -2  -3   9  306.62   13.27
   2  -3  -8    5.48    1.05
   2   3  -8    3.64    0.94
   2   3  -8    3.90    0.81
  -2   3   8    4.41    1.26
  -2   3   8    6.52    1.36
  -2  -3   8    6.74    1.93
   2  -3  -7  102.59    4.38
   2   3  -7  104.27   11.00
   2   3  -7   70.63    1.84
  -2   3   7   86.84    2.33
  -2   3   7   96.50    4.28
  -2  -3   7  118.05   12.45
   2  -3  -6  219.67    9.19
   2   3  -6  197.71    8.42
  -2   3   6  196.82    8.00
  -2   3   6  215.13   10.82
  -2  -3   6  240.89   10.09
   2  -3  -5  196.95    8.14
   2   3  -5  192.80    9.37
   2   3  -5  162.23    5.84
  -2   3   5  194.12    7.32
  -2   3   5  187.82   10.16
  -2  -3   5  215.45    8.89
   2  -3  -4  298.11    9.25
   2   3  -4  270.57    5.00
  -2   3   4  303.69    8.53
  -2   3   4  269.07    5.43
  -2  -3   4  312.96    9.58
   2  -3  -3   49.79    2.66
   2   3  -3   44.13    6.50
  -2   3   3   45.08    1.48
   2   3  -3   44.46    0.64
  -2  -3   3   48.24    2.04
   2  -3  -3   44.37    2.03
   2  -3  -2  169.08    5.27
   2   3  -2  146.41    4.86
  -2   3   2  148.73    4.60
   2   3  -2  163.25    4.53
  -2  -3   2  169.38    5.41
   2  -3  -2  146.93    4.96
   2  -3  -1  233.49    6.71
   2   3  -1  229.60    7.02
  -2   3   1  213.23    6.25
   2   3  -1  244.56    6.78
  -2  -3   1  250.20    7.60
   2  -3  -1  232.66    7.40
   2  -3   0  118.76    3.66
   2   3   0  122.16    5.26
  -2   3   0  108.81    3.67
   2   3   0  137.51    4.36
  -2  -3   0  122.73    4.18
   2  -3   0  130.52    6.10
   2   3   1 3066.71   35.33
  -2  -3  -1 2755.36   25.86
   2  -3   1 2901.81   28.51
  -2  -3  -2  182.34   33.62
  -2   3  -2  182.51    5.31
   2   3   2  173.67    5.66
   2  -3   2  151.73    5.14
   2  -3   2  183.00    5.68
   2   3   2  158.15    4.37
  -2  -3  -3  735.01   13.65
  -2   3  -3  798.97    9.30
   2   3   3  621.08    8.80
   2  -3   3  599.03    8.57
   2  -3   3  702.78    9.14
   2   3   3  574.52    5.82
  -2  -3  -4   31.46    1.87
  -2   3  -4   32.96    1.60
   2   3   4   26.67    5.45
   2  -3   4   25.72    1.96
   2  -3   4   33.15    5.49
   2   3   4   27.12    0.90
  -2  -3  -5    8.80    2.36
  -2   3  -5    9.43    1.84
   2   3   5    5.45    0.87
   2  -3   5    6.63    1.44
   2   3   5    8.76    1.45
   2  -3   5    9.44    1.45
  -2  -3  -6    9.21    2.14
  -2   3  -6    8.89    2.25
   2   3   6    5.19    1.28
   2  -3   6    4.93    0.68
   2   3   6    5.19    1.19
   2  -3   6    8.10    1.63
  -2  -3  -7    2.07    1.12
  -2   3  -7    1.33    1.00
   2   3   7    0.79    1.18
   2  -3   7    0.48    0.80
   2  -3   7   -0.74    1.44
   2   3   7   -0.07    2.17
  -2  -3  -8  164.72    6.39
  -2   3  -8  149.94    8.38
   2   3   8  115.70   10.53
   2  -3   8  127.22   16.29
   2  -3   8  156.25    5.48
   2   3   8  134.82    4.38
  -2  -3  -9    0.50    1.35
  -2   3  -9   -2.23    1.67
   2   3   9   -0.56    1.36
   2  -3   9    2.17    0.55
   2   3   9    0.14    0.58
   2  -3   9    0.35    0.95
  -2  -3 -10    9.98    2.09
  -2   3 -10    8.85    2.01
   2   3  10    5.83    2.24
   2  -3  10    8.40    1.72
   2  -3  10   11.11    1.85
   2   3  10    7.06    1.35
  -2  -3 -11   45.17    8.75
  -2   3 -11   44.80    9.23
   2   3  11   36.48    4.63
   2  -3  11   38.95    4.57
   2  -3  11   41.61    8.79
   2   3  11   34.93    5.92
  -2  -3 -12    4.95    1.74
  -2   3 -12    3.00    1.27
   2   3  12    3.87    1.40
   2  -3  12    2.19    1.06
  -2  -3 -13   26.25    6.84
  -2   3 -13   20.97    3.97
   2   3  13   19.13    4.04
   2  -3  13   21.14    3.90
  -2  -3 -14    5.35    2.48
  -2   3 -14    5.58    1.49
   2   3  14    4.04    2.25
   2  -3  14    3.94    1.09
  -2  -3 -15   -0.17    2.21
  -2   3 -15    2.96    1.40
   2  -3  15    0.38    1.44
   2  -4 -15   -0.20    2.19
   2   4 -15   -1.04    1.80
  -2   4  15    0.88    0.77
  -2  -4  15    3.25    2.09
   2  -4 -14    2.14    1.11
   2   4 -14    2.25    1.23
  -2   4  14   -0.48    1.51
  -2  -4  14   -1.58    1.83
   2  -4 -13   65.75   11.49
   2   4 -13   52.98   11.35
  -2   4  13   56.38   11.96
  -2  -4  13   86.41    8.15
   2  -4 -12   11.77    2.77
   2   4 -12    8.47    1.68
  -2   4  12   10.25    2.47
  -2  -4  12   10.84    2.17
   2  -4 -11   14.08    3.50
   2   4 -11   12.30    2.67
  -2   4  11    6.26    1.46
  -2   4  11    9.85    2.25
  -2  -4  11   11.66    2.36
   2  -4 -10   36.64    7.85
   2   4 -10   37.56    7.72
  -2   4  10   23.99    4.16
  -2   4  10   34.84    5.80
  -2  -4  10   43.80    7.82
   2  -4  -9  468.01   15.71
   2   4  -9  384.52   13.98
  -2   4   9  364.14   11.18
  -2   4   9  449.63   22.46
  -2  -4   9  492.16   16.47
   2  -4  -8   20.38    3.99
   2   4  -8   16.40    2.85
   2   4  -8   10.52    2.64
  -2   4   8   13.29    2.20
  -2   4   8   16.21    2.86
  -2  -4   8   16.80    5.64
   2  -4  -7    7.75    1.76
   2   4  -7    6.80    1.31
  -2   4   7    5.51    1.07
  -2   4   7    6.51    1.47
  -2  -4   7    7.35    1.77
   2  -4  -6  190.08    6.11
   2   4  -6  161.39    5.51
   2   4  -6  138.37    3.38
  -2   4   6  165.72    4.61
  -2   4   6  158.93    5.24
  -2  -4   6  188.86    6.17
   2  -4  -5  105.90    5.07
   2   4  -5   97.65    4.76
   2   4  -5   92.01    3.46
  -2   4   5   98.27    5.26
  -2   4   5   94.08    4.84
  -2  -4   5  113.65    5.65
   2   4  -4 1546.68   17.78
   2   4  -4 1569.03   14.46
  -2   4   4 1701.68   17.51
  -2  -4   4 1848.36   20.94
   2  -4  -3   23.02    4.87
   2   4  -3   19.57    3.58
  -2   4   3   20.50    3.98
   2   4  -3   18.89    0.94
  -2  -4   3   22.04    5.15
   2  -4  -3   23.17    3.27
   2  -4  -2   13.11    1.71
   2   4  -2   13.93    2.66
  -2   4   2   12.09    2.09
   2   4  -2   14.47    1.46
  -2  -4   2   13.52    3.45
   2  -4  -2   13.11    1.97
   2  -4  -1    0.09    0.20
   2   4  -1    0.05    0.33
  -2   4   1    0.00    0.34
   2   4  -1   -0.15    0.48
  -2  -4   1   -0.11    0.77
   2  -4  -1   -1.96    0.94
   2  -4   0   18.73    2.61
   2   4   0   19.32    2.71
  -2   4   0   18.68    3.86
   2   4   0   22.24    1.92
  -2  -4   0   20.24    1.77
   2  -4   0   19.78    3.24
   2   4   1   32.83    4.66
  -2   4  -1   29.69    3.95
   2   4   1   32.75    4.62
  -2  -4  -1   32.59    1.13
   2  -4   1   26.57    4.31
  -2   4  -2 1979.86   18.81
   2   4   2 1734.05   18.55
  -2  -4  -3   49.46    3.12
  -2   4  -3   50.13    1.54
   2   4   3   40.95    5.84
   2  -4   3   39.85    2.22
   2  -4   3   45.90    8.10
  -2  -4  -4    3.82    0.93
  -2   4  -4    6.09    1.78
   2   4   4    5.32    0.82
   2  -4   4    7.36    1.34
   2  -4   4    9.22    6.13
   2   4   4    4.08    0.74
  -2  -4  -5   30.80    8.38
  -2   4  -5   31.08    5.89
   2   4   5   26.25    4.24
   2  -4   5   25.16    2.02
   2  -4   5   33.34    3.33
   2   4   5   25.70    0.96
  -2  -4  -6   50.48    8.53
  -2   4  -6   46.79    2.26
   2   4   6   40.37    6.60
   2  -4   6   34.95    6.64
   2   4   6   45.74    4.63
   2  -4   6   43.83    3.03
  -2  -4  -7  519.06   14.72
  -2   4  -7  499.60   14.59
   2   4   7  397.35   11.92
   2  -4   7  383.33   11.32
   2  -4   7  508.27   14.15
   2   4   7  440.04   11.14
  -2  -4  -8  104.97    5.39
  -2   4  -8  101.00    4.45
   2   4   8   83.00   11.29
   2  -4   8   74.07    3.88
   2   4   8   85.52    3.01
   2  -4   8  106.69   10.83
  -2  -4  -9   65.48   13.33
  -2   4  -9   58.93   10.58
   2   4   9   44.43    5.70
   2  -4   9   46.39    3.28
   2  -4   9   71.78    9.01
   2   4   9   60.39    5.57
  -2  -4 -10   22.66    4.67
  -2   4 -10   18.95    4.34
   2   4  10   18.01    3.87
   2  -4  10   15.15    2.57
   2   4  10   16.06    3.17
   2  -4  10   19.42    3.81
  -2  -4 -11    2.59    1.24
  -2   4 -11    1.30    1.28
   2   4  11   -0.19    1.48
   2  -4  11    1.66    1.59
   2  -4  11    0.98    1.24
   2   4  11    2.74    1.41
  -2  -4 -12    3.43    1.25
  -2   4 -12    5.58    1.07
   2  -4  12    3.82    1.00
  -2  -4 -13   85.62   20.90
  -2   4 -13   71.44   15.28
   2   4  13   58.52   11.50
   2  -4  13   72.80   14.85
  -2  -4 -14    1.85    2.20
  -2   4 -14   -1.25    1.86
   2   4  14    0.70    1.30
   2  -4  14   -0.47    1.42
  -2  -4 -15    9.79    2.36
  -2   4 -15    3.10    1.21
   2   4  15    3.63    0.89
   2  -5 -15   17.84    5.33
   2   5 -15   17.35    4.33
  -2   5  15   13.95    3.68
  -2  -5  15   19.21    4.70
   2  -5 -14    3.88    1.24
   2   5 -14    2.73    1.05
  -2   5  14    2.77    0.93
  -2  -5  14    5.58    1.58
   2  -5 -13    1.96    1.04
   2   5 -13    1.40    0.75
  -2   5  13    2.53    1.41
   2  -5 -12   33.14   11.18
   2   5 -12   28.24    7.47
  -2   5  12   37.79    4.84
  -2  -5  12   39.37    8.03
   2  -5 -11   12.23    3.43
   2   5 -11   14.84    3.80
  -2   5  11    9.29    1.87
  -2   5  11   13.72    2.65
  -2  -5  11   15.53    2.96
   2  -5 -10   49.68   10.36
   2   5 -10   40.59    9.38
  -2   5  10   30.58    6.04
  -2   5  10   46.45    8.26
  -2  -5  10   56.39   12.74
   2  -5  -9   92.80   15.04
   2   5  -9   82.19    5.06
  -2   5   9   62.15    8.43
  -2   5   9   83.61   12.47
  -2  -5   9  104.13    6.06
   2  -5  -8    1.06    1.19
   2   5  -8   -1.24    1.50
   2   5  -8    0.19    0.27
  -2   5   8    0.73    0.51
  -2  -5   8   -0.08    1.99
   2  -5  -7   29.24    5.14
   2   5  -7   20.97    3.62
   2   5  -7   18.56    2.96
  -2   5   7   22.46    4.21
  -2   5   7   24.12    4.90
  -2  -5   7   29.00    6.22
   2  -5  -6    5.51    1.59
   2   5  -6    5.74    1.16
   2   5  -6    4.47    0.86
  -2   5   6    4.13    1.07
  -2   5   6    3.60    1.13
  -2  -5   6    5.42    1.34
   2  -5  -5  685.22   13.15
   2   5  -5  553.55    8.87
  -2   5   5  643.15   11.20
  -2   5   5  546.71   11.33
  -2  -5   5  697.81   13.55
   2  -5  -4  133.01    5.76
   2   5  -4  114.70    5.19
   2   5  -4  102.52    3.98
  -2   5   4  134.46    5.54
  -2  -5   4  146.84    7.96
   2  -5  -4  122.60    5.63
   2  -5  -3  331.97    5.75
   2   5  -3  278.55    5.37
  -2   5   3  301.39    4.98
   2   5  -3  320.22    4.09
  -2  -5   3  353.02    6.23
   2  -5  -3  287.39    5.49
   2  -5  -2  358.95    5.30
   2   5  -2  304.35    5.39
  -2   5   2  338.87    5.12
   2   5  -2  359.84    4.63
  -2  -5   2  383.64    6.20
   2  -5  -2  307.05    5.42
   2  -5  -1  265.83    7.53
   2   5  -1  249.13    7.71
  -2   5   1  258.75    3.76
   2   5  -1  291.53    8.37
  -2  -5   1  298.92    8.61
   2  -5  -1  252.11    7.65
   2  -5   0  330.47    4.11
   2   5   0  355.13    5.80
  -2   5   0  331.81    5.29
   2   5   0  396.95    5.66
  -2  -5   0  409.88    5.40
   2  -5   0  363.21    5.89
   2   5   1   16.75    2.75
   2  -5   1   11.01    1.08
  -2   5  -1    8.33    1.62
   2   5   1   13.91    2.49
  -2  -5  -1   11.66    1.55
   2  -5   1   12.82    3.41
  -2  -5  -2   79.15    3.34
  -2   5  -2   97.55    1.81
  -2   5  -2   70.97    3.09
   2   5   2   81.20    2.49
  -2  -5  -2   96.79    2.70
   2  -5   2   95.72    8.83
  -2  -5  -3   -0.30    1.40
  -2   5  -3   -0.44    0.46
   2   5   3   -0.72    1.14
   2  -5   3   -0.66    0.93
   2  -5   3   -2.15    1.21
  -2  -5  -4  170.16    7.90
  -2   5  -4  162.83    6.38
   2   5   4  134.56    5.99
   2  -5   4  132.67    6.13
   2  -5   4  154.90    7.17
  -2  -5  -5    1.14    0.85
  -2   5  -5    2.91    0.67
   2   5   5    1.82    0.56
   2  -5   5    0.74    1.04
   2  -5   5    3.83    1.71
   2   5   5    0.76    0.16
  -2  -5  -6    1.16    0.89
  -2   5  -6   -0.55    1.08
   2   5   6    0.41    1.06
   2  -5   6   -0.55    1.23
   2   5   6   -0.53    0.44
   2  -5   6    1.45    0.68
  -2  -5  -7  732.19   20.10
  -2   5  -7  699.07   18.23
   2   5   7  556.08   18.21
   2  -5   7  548.36   15.18
   2  -5   7  682.30   18.35
   2   5   7  618.80   14.90
  -2  -5  -8   78.20    6.32
  -2   5  -8   72.41    6.77
   2   5   8   65.36    9.60
   2  -5   8   51.56    2.92
   2   5   8   70.19    2.21
   2  -5   8   83.90    7.79
  -2  -5  -9    5.78    2.36
  -2   5  -9    6.04    1.72
   2   5   9    4.77    1.17
   2  -5   9    0.21    1.18
   2   5   9    5.26    0.86
   2  -5   9    6.98    1.55
  -2  -5 -10   -0.34    1.72
  -2   5 -10    1.53    0.68
   2   5  10    1.38    1.05
   2  -5  10    5.02    2.46
   2  -5  10    1.51    1.06
  -2  -5 -11   44.43    9.26
  -2   5 -11   34.89    7.12
   2   5  11   30.35    4.05
   2  -5  11   29.91    3.14
   2  -5  11   40.63    7.68
  -2  -5 -12   52.10   14.34
  -2   5 -12   51.45   12.42
   2   5  12   49.96    6.19
   2  -5  12   53.36    8.65
  -2  -5 -13   18.52    3.79
  -2   5 -13   18.01    4.51
   2   5  13   15.03    2.68
   2  -5  13   22.00    3.39
   2  -5  13   16.60    3.13
  -2  -5 -14   28.52    9.01
  -2   5 -14   23.09    7.00
   2   5  14   20.93    5.32
   2  -5  14   23.12    5.06
  -2  -5 -15    3.80    1.75
  -2   5 -15    5.61    1.28
   2   5  15    7.87    2.06
   2  -6 -15   -1.84    2.43
   2   6 -15    2.96    1.49
  -2  -6  15   -0.43    1.27
   2  -6 -14   13.38    2.34
   2   6 -14   11.97    2.95
  -2   6  14   12.15    6.32
  -2  -6  14   15.99    4.04
   2  -6 -13    5.36    2.21
   2   6 -13    1.33    0.99
  -2   6  13    2.05    0.82
  -2  -6  13    2.77    1.64
   2  -6 -12   84.27    8.22
   2   6 -12   74.48   13.82
  -2   6  12   69.74   10.67
  -2  -6  12   78.65    6.36
   2  -6 -11    3.44    1.30
   2   6 -11    1.91    1.32
  -2   6  11    1.30    0.75
  -2   6  11    2.47    1.40
  -2  -6  11    2.33    1.04
   2  -6 -10    1.13    0.97
   2   6 -10   -0.05    0.96
  -2   6  10    0.75    0.75
  -2   6  10    1.87    0.80
  -2  -6  10    1.73    1.53
   2  -6  -9   55.62   11.39
   2   6  -9   52.75    9.03
  -2   6   9   38.55    8.00
  -2   6   9   52.66    8.40
  -2  -6   9   67.71   12.44
   2  -6  -8    1.30    0.83
   2   6  -8    0.56    1.13
   2   6  -8    1.20    0.35
  -2   6   8    1.71    0.65
  -2   6   8    0.68    0.59
  -2  -6   8   -0.34    2.15
   2  -6  -7  120.63    9.64
   2   6  -7   90.76   13.86
   2   6  -7   70.25    2.14
  -2   6   7   87.90    3.63
  -2   6   7   82.21    3.79
  -2  -6   7  109.24    5.03
   2  -6  -6   36.67    7.91
   2   6  -6   27.43    4.35
   2   6  -6   24.57    2.32
  -2   6   6   28.43    5.22
  -2   6   6   25.69    4.68
  -2  -6   6   32.89    7.64
   2  -6  -5  557.23   11.24
   2   6  -5  455.33    9.65
   2   6  -5  446.47    7.54
  -2   6   5  513.10    9.54
  -2   6   5  408.92    8.80
  -2  -6   5  567.83   11.87
   2  -6  -4  215.48    8.66
   2   6  -4  177.29    7.44
   2   6  -4  167.26    6.21
  -2   6   4  190.74    8.90
  -2  -6   4  219.99    9.86
   2  -6  -4  180.21    7.58
   2  -6  -3  116.71    4.31
   2   6  -3   97.12    3.84
   2   6  -3  104.50    3.65
  -2  -6   3  124.50    4.74
   2  -6  -3   96.87    4.21
   2  -6  -2   20.44    3.31
   2   6  -2   21.65    3.90
  -2   6   2   21.04    3.55
   2   6  -2   23.38    2.03
  -2  -6   2   26.06    5.10
   2  -6  -2   22.00    3.40
   2  -6  -1  563.84    6.64
   2   6  -1  511.16    7.67
  -2   6   1  511.84    7.10
   2   6  -1  597.28    7.34
  -2  -6   1  653.09    8.35
   2  -6  -1  530.01    7.72
   2  -6   0    0.52    0.13
   2   6   0    0.91    0.32
  -2   6   0   -0.11    0.43
   2   6   0   -0.07    0.53
  -2  -6   0    0.61    0.43
   2  -6   0   -0.01    0.86
   2   6   1 1140.35   13.50
  -2   6  -1  945.75   11.64
   2   6   1 1135.89   13.26
  -2  -6  -1 1274.79   12.72
   2  -6   1 1126.24   13.22
  -2  -6  -2   31.78    6.56
  -2   6  -2   41.93    1.15
  -2   6  -2   28.97    4.77
   2   6   2   38.10    3.40
  -2  -6  -2   44.54    0.91
   2  -6   2   33.74    2.00
  -2  -6  -3  163.30    5.69
  -2   6  -3  170.90    4.96
  -2   6  -3  123.39   11.18
   2   6   3  142.85    5.21
   2  -6   3  149.13    5.84
  -2  -6  -4   32.45    5.98
  -2   6  -4   25.66    1.25
   2   6   4   22.84    2.98
   2  -6   4   26.34    2.62
   2  -6   4   30.06    6.05
  -2  -6  -5   37.57    7.35
  -2   6  -5   36.37    6.02
   2   6   5   31.09    5.62
   2  -6   5   27.23    2.48
   2  -6   5   36.92    5.35
  -2  -6  -6  275.95   14.26
  -2   6  -6  253.05    6.82
   2   6   6  201.67    6.50
   2  -6   6  198.04    6.76
   2  -6   6  251.67    7.28
  -2  -6  -7  222.57    8.15
  -2   6  -7  208.14    7.09
   2  -6   7  221.44    8.18
  -2  -6  -8    8.29    1.76
  -2   6  -8    6.39    1.96
   2   6   8    9.05    2.03
   2  -6   8    5.15    1.57
   2   6   8    5.87    1.08
   2  -6   8    9.01    1.88
  -2  -6  -9    4.53    0.96
  -2   6  -9    4.96    1.70
   2   6   9    2.00    0.88
   2  -6   9    3.59    1.46
   2  -6   9    5.50    0.97
  -2  -6 -10    1.53    2.12
  -2   6 -10    4.24    1.05
   2   6  10    0.84    1.48
   2  -6  10    0.41    1.42
   2  -6  10   -1.19    1.55
  -2  -6 -11   27.96    5.89
  -2   6 -11   23.67    5.10
   2   6  11   20.41    3.62
   2  -6  11   18.52    2.67
   2  -6  11   23.27    6.65
  -2  -6 -12    2.62    1.64
  -2   6 -12   -0.33    1.57
   2   6  12    3.36    1.41
   2  -6  12    2.92    1.74
   2  -6  12    0.60    1.26
  -2  -6 -13   65.12   15.91
  -2   6 -13   54.59   11.90
   2   6  13   45.37    7.51
   2  -6  13   61.23    4.95
  -2  -6 -14   13.41    4.64
  -2   6 -14   10.41    3.88
   2   6  14    8.18    2.81
   2  -6  14   12.56    2.21
  -2  -6 -15    2.22    1.77
  -2   6 -15    0.52    0.81
   2   6  15   -0.86    1.40
   2  -7 -15   38.33    9.24
   2   7 -15   32.52    7.98
  -2  -7  15   44.86   11.41
   2  -7 -14   11.81    3.63
   2   7 -14   11.36    2.16
  -2   7  14    6.40    1.57
  -2  -7  14   16.96    3.74
   2  -7 -13    3.82    1.31
   2   7 -13    4.22    1.27
  -2   7  13    2.05    0.90
  -2  -7  13    0.68    2.03
   2  -7 -12   37.69    8.49
   2   7 -12   28.67    6.79
  -2   7  12   33.81    5.00
  -2  -7  12   43.59    6.24
   2  -7 -11   23.20    5.00
   2   7 -11   20.82    3.97
  -2   7  11   13.99    3.18
  -2   7  11   21.80    3.98
  -2  -7  11   24.43    3.97
   2  -7 -10  254.05    8.97
   2   7 -10  214.32    7.78
  -2   7  10  195.32    5.76
  -2   7  10  226.32   24.75
  -2  -7  10  277.44   13.05
   2  -7  -9  133.13    5.69
   2   7  -9  111.70   10.14
  -2   7   9  104.43    5.65
  -2   7   9  110.07    4.99
  -2  -7   9  181.42   12.60
   2  -7  -8    5.83    1.42
   2   7  -8    3.52    1.25
   2   7  -8    2.30    0.49
  -2   7   8    5.33    1.52
  -2   7   8    4.54    1.05
  -2  -7   8    8.16    1.71
   2  -7  -7   98.66    4.75
   2   7  -7   78.43   13.21
   2   7  -7   66.88    1.88
  -2   7   7   79.28    5.98
  -2   7   7   77.99    4.50
  -2  -7   7  103.03    8.12
   2  -7  -6    1.36    0.64
   2   7  -6    2.98    1.02
   2   7  -6    1.18    0.32
  -2   7   6    1.86    0.60
  -2   7   6    1.34    0.78
  -2  -7   6    1.69    1.06
   2  -7  -5    6.23    1.44
   2   7  -5    6.21    1.18
   2   7  -5    4.88    0.93
  -2   7   5    4.47    1.09
  -2  -7   5    4.89    1.95
   2  -7  -5    3.26    1.02
   2   7  -4  416.16    9.24
   2   7  -4  400.36    7.09
  -2   7   4  453.93   17.35
  -2  -7   4  542.48   11.05
   2  -7  -4  425.88   11.86
   2  -7  -3  346.17    5.99
   2   7  -3  274.17    7.49
  -2   7   3  291.11    6.50
   2   7  -3  298.83    4.47
  -2  -7   3  365.04    6.64
   2  -7  -3  271.80    5.14
   2  -7  -2    5.44    1.34
   2   7  -2    4.03    0.66
  -2   7   2    4.38    1.02
   2   7  -2    4.90    0.88
  -2  -7   2    6.59    1.82
   2  -7  -2    2.65    0.56
   2  -7  -1   26.03    2.14
   2   7  -1   24.95    3.15
  -2   7   1   25.12    4.86
   2   7  -1   28.82    1.42
  -2  -7   1   32.12    1.62
   2  -7  -1   25.88    4.89
   2  -7   0  102.65    3.16
   2   7   0  113.19    4.30
  -2   7   0  109.82    4.07
   2   7   0  130.74    4.46
  -2  -7   0  146.65    4.61
   2  -7   0  112.60    4.23
  -2   7  -1    1.00    0.18
  -2   7  -1    0.24    0.42
   2   7   1    3.49    1.01
  -2  -7  -1    0.63    0.34
  -2  -7  -2  493.98    7.71
  -2   7  -2  553.13    5.47
  -2   7  -2  402.55    6.86
   2   7   2  496.95    7.85
  -2  -7  -2  556.61    5.80
   2  -7   2  440.97   13.78
  -2  -7  -3   19.90    3.50
  -2   7  -3   19.65    2.06
  -2   7  -3   16.74    1.85
   2   7   3   23.48    3.09
   2  -7   3   20.24    3.84
  -2  -7  -4    3.76    1.20
  -2   7  -4    3.87    1.54
  -2   7  -4    3.55    1.03
   2   7   4    2.66    1.86
   2  -7   4    5.59    1.26
  -2  -7  -5    3.63    1.00
  -2   7  -5    6.53    1.94
   2   7   5    5.48    1.18
   2  -7   5    2.61    1.37
  -2  -7  -6  294.56    8.61
  -2   7  -6  272.67    8.75
   2   7   6  230.93    7.35
   2  -7   6  227.04    7.42
   2  -7   6  285.36    8.32
  -2  -7  -7  144.82    6.12
  -2   7  -7  149.94    5.51
   2   7   7  128.37    9.53
   2  -7   7  122.09    5.81
   2  -7   7  146.58    5.78
  -2  -7  -8   90.88   10.00
  -2   7  -8   75.25    3.16
   2   7   8   78.58    9.90
   2  -7   8   64.16    3.66
   2  -7   8   94.80    7.94
  -2  -7  -9    1.56    1.44
  -2   7  -9   -0.01    0.73
   2   7   9    1.59    0.84
   2  -7   9   -0.14    1.13
   2  -7   9    1.25    1.10
  -2  -7 -10   12.75    4.23
  -2   7 -10   11.56    3.51
   2   7  10    8.26    1.27
   2  -7  10   15.51    3.21
  -2  -7 -11    5.18    1.95
  -2   7 -11    3.77    2.06
   2   7  11    4.73    1.40
   2  -7  11    3.46    1.72
   2  -7  11    4.89    2.06
  -2  -7 -12  254.58    8.98
  -2   7 -12  204.19    7.01
   2   7  12  184.73    7.43
   2  -7  12  185.48    7.30
   2  -7  12  227.66   14.21
  -2  -7 -13   38.37    7.43
  -2   7 -13   31.25    6.88
   2   7  13   28.55    6.36
   2  -7  13   34.45    9.64
  -2  -7 -14   -2.04    2.39
  -2   7 -14    2.01    1.72
  -2   7 -14   -0.72    1.44
   2   7  14    2.44    1.44
   2  -7  14    2.31    1.25
   2  -8 -14   -0.36    2.53
   2   8 -14    0.24    1.16
  -2   8  14    1.26    0.93
  -2  -8  14    0.60    1.48
   2  -8 -13    2.21    1.81
   2   8 -13    1.59    1.02
  -2   8  13    0.47    0.58
  -2  -8  13   -1.45    2.20
   2  -8 -12    2.54    1.31
   2   8 -12    1.78    1.03
  -2   8  12    1.10    0.95
   2  -8 -11   38.83    7.59
   2   8 -11   32.51    6.57
  -2   8  11   20.83    3.85
  -2   8  11   32.75    5.41
  -2  -8  11   38.46    6.21
   2  -8 -10   34.90    7.05
   2   8 -10   25.81    3.08
  -2   8  10   22.50    4.21
  -2   8  10   24.78    3.23
  -2  -8  10   31.88    6.18
   2  -8  -9   23.96    4.11
   2   8  -9   17.50    2.68
  -2   8   9   15.24    2.66
  -2   8   9   18.95    2.30
  -2  -8   9   21.75    4.27
   2  -8  -8    3.82    0.96
   2   8  -8    2.79    0.65
   2   8  -8    2.25    0.49
  -2   8   8    3.44    1.26
  -2   8   8    2.00    0.75
  -2  -8   8    5.74    2.23
   2  -8  -7   27.14    6.36
   2   8  -7   24.05    2.90
   2   8  -7   18.56    2.21
  -2   8   7   19.24    3.79
  -2   8   7   20.65    5.65
  -2  -8   7   30.48    5.68
   2  -8  -6   16.54    2.64
   2   8  -6   13.27    1.86
   2   8  -6   11.44    2.48
  -2   8   6   13.76    2.42
  -2   8   6   11.77    2.49
  -2  -8   6   15.18    3.17
   2  -8  -5   69.31    2.98
   2   8  -5   54.11    8.52
   2   8  -5   53.51    2.79
  -2   8   5   63.22    2.78
  -2  -8   5   80.57   10.31
   2  -8  -5   50.74    4.25
   2  -8  -4 1413.33   23.54
   2   8  -4 1059.82   19.53
   2   8  -4 1117.43   18.18
  -2   8   4 1264.11   20.91
  -2  -8   4 1449.24   24.62
   2  -8  -4 1072.69   20.07
   2  -8  -3    0.48    0.58
   2   8  -3    0.24    0.63
  -2   8   3    1.11    0.70
   2   8  -3    0.63    0.47
  -2  -8   3   -1.22    1.46
   2  -8  -3    1.44    0.76
   2  -8  -2    8.73    2.63
   2   8  -2    7.66    1.41
  -2   8   2    8.30    1.69
   2   8  -2   11.54    2.16
  -2  -8   2   13.39    2.59
   2  -8  -2    8.56    1.65
   2  -8  -1    1.50    0.34
   2   8  -1    2.30    0.50
  -2   8   1    1.76    0.47
   2   8  -1    1.73    0.85
  -2  -8   1   -0.45    0.87
   2  -8  -1    1.74    0.49
   2  -8   0  850.73    8.46
   2   8   0  929.71   12.32
  -2   8   0  851.00   11.04
   2   8   0 1016.17   12.18
  -2  -8   0 1161.30   12.65
   2  -8   0  956.55   12.27
  -2   8  -1    4.89    1.11
   2   8   1    5.12    1.20
  -2  -8  -1    5.63    1.06
   2  -8   1    3.16    0.80
  -2  -8  -2 1357.71   17.33
  -2   8  -2 1122.51   14.14
   2   8   2 1345.34   16.04
  -2  -8  -2 1525.65   14.57
  -2  -8  -3   53.49   12.37
  -2   8  -3   50.25    1.26
  -2   8  -3   46.50    7.50
   2   8   3   53.68    9.31
   2  -8   3   44.74    3.07
  -2  -8  -4    6.86    2.13
  -2   8  -4    6.58    1.44
  -2   8  -4    4.78    0.85
   2   8   4    9.06    1.67
   2  -8   4   11.00    2.26
  -2  -8  -5   62.57   11.32
  -2   8  -5   58.57    1.94
  -2   8  -5   43.96    8.03
   2   8   5   58.75    3.77
   2  -8   5   55.47    2.90
  -2  -8  -6  103.47    4.76
  -2   8  -6   97.90    2.96
  -2   8  -6   67.67    3.17
   2   8   6   91.76   14.23
   2  -8   6  100.86    3.85
  -2  -8  -7   17.50    3.73
  -2   8  -7   13.57    2.37
   2   8   7   11.35    2.37
   2  -8   7   16.45    3.21
  -2  -8  -8   58.17   10.23
  -2   8  -8   47.43    4.78
   2   8   8   46.84    7.03
   2  -8   8   58.66    6.30
  -2  -8  -9   86.81    4.79
  -2   8  -9   69.72   11.76
   2   8   9   65.04    8.02
   2  -8   9   87.13    7.00
  -2  -8 -10    3.98    1.32
  -2   8 -10    4.78    1.13
   2   8  10    3.39    0.91
   2  -8  10    4.44    1.23
  -2  -8 -11   21.72    5.52
  -2   8 -11   17.85    4.47
   2   8  11   16.40    3.08
   2  -8  11   25.25    5.41
  -2  -8 -12    6.37    1.88
  -2   8 -12    6.45    2.61
  -2   8 -12    4.78    1.55
   2   8  12    5.91    1.70
   2  -8  12    5.93    3.53
  -2  -8 -13    0.56    1.40
  -2   8 -13    0.78    1.63
  -2   8 -13   -0.23    0.72
   2   8  13    1.36    0.89
   2  -8  13    0.34    1.18
  -2  -8 -14    3.73    1.72
  -2   8 -14    2.45    1.28
  -2   8 -14    0.49    1.61
   2   8  14   -0.55    1.52
   2  -8  14    1.29    0.83
   2  -9 -14   25.52    6.42
   2   9 -14   16.83    4.83
  -2   9  14   15.95    4.77
  -2  -9  14   30.50    6.21
   2  -9 -13    0.10    1.74
   2   9 -13   -0.27    1.44
  -2   9  13    2.95    0.97
  -2  -9  13    4.29    2.39
   2  -9 -12    2.16    1.06
   2   9 -12    3.37    1.73
  -2   9  12    1.60    0.59
  -2   9  12    1.59    0.67
  -2  -9  12    3.30    1.97
   2  -9 -11   29.54    7.22
   2   9 -11   22.10    4.61
  -2   9  11   17.76    3.52
  -2   9  11   24.73    4.25
  -2  -9  11   35.46    4.64
   2  -9 -10  192.94    6.87
   2   9 -10  162.74    6.86
  -2   9  10  155.18    4.77
  -2   9  10  170.67    5.79
  -2  -9  10  222.13    8.91
   2  -9  -9   87.70    5.76
   2   9  -9   68.93    4.01
  -2   9   9   71.64   10.00
  -2   9   9   74.44    7.32
  -2  -9   9   98.69   15.09
   2  -9  -8   43.04    8.06
   2   9  -8   31.84    4.17
   2   9  -8   28.63    3.18
  -2   9   8   30.91    5.94
  -2   9   8   31.59    5.10
  -2  -9   8   47.89    9.33
   2  -9  -7   47.46    7.77
   2   9  -7   32.71    5.53
   2   9  -7   34.83    3.15
  -2   9   7   39.58    6.26
  -2   9   7   33.53    6.41
  -2  -9   7   49.63    8.94
   2  -9  -6  179.48    6.45
   2   9  -6  134.52    5.19
   2   9  -6  150.64    4.70
  -2   9   6  160.88    5.62
  -2  -9   6  199.20    7.37
   2  -9  -5   47.66    3.46
   2   9  -5   35.36    6.84
   2   9  -5   39.44    4.19
  -2   9   5   36.35    7.23
  -2  -9   5   51.85    8.00
   2  -9  -5   39.82    6.65
   2  -9  -4   30.16    4.36
   2   9  -4   18.68    3.15
  -2   9   4   17.42    2.20
   2   9  -4   23.25    3.28
  -2  -9   4   30.77    6.11
   2  -9  -4   22.70    3.97
   2  -9  -3    7.47    1.22
   2   9  -3    4.56    1.08
  -2   9   3    6.58    1.14
   2   9  -3    6.80    1.80
  -2  -9   3    7.03    1.64
   2  -9  -3    3.97    1.19
   2  -9  -2   27.29    2.45
   2   9  -2   22.53    3.25
  -2   9   2   25.56    4.80
   2   9  -2   28.18    2.66
  -2  -9   2   33.63    6.62
   2  -9  -2   23.34    5.61
   2  -9  -1  168.19    4.98
   2   9  -1  148.53    5.41
  -2   9   1  153.00    5.53
   2   9  -1  163.35    5.54
  -2  -9   1  189.56    6.28
   2  -9  -1  156.42    5.78
   2  -9   0  242.84    6.55
   2   9   0  249.92    7.87
  -2   9   0  253.40    8.18
   2   9   0  292.70    9.00
  -2  -9   0  326.54    9.42
   2  -9   0  266.09    8.52
  -2  -9  -1   44.16    5.67
  -2   9  -1   37.70    5.81
   2   9   1   48.85    2.65
  -2  -9  -1   61.48    2.08
   2  -9   1   56.55    5.36
  -2  -9  -2   21.75    4.35
  -2   9  -2   17.75    3.10
   2   9   2   24.41    5.62
  -2  -9  -2   22.61    1.29
   2  -9   2   19.07    6.89
  -2  -9  -3  400.43    9.15
  -2   9  -3  351.56    5.63
  -2   9  -3  324.98    7.74
   2   9   3  372.25    9.21
   2  -9   3  370.07    8.30
  -2  -9  -4   73.11    4.04
  -2   9  -4   63.50    2.67
  -2   9  -4   56.74    8.07
   2   9   4   70.59   10.17
   2  -9   4   77.77   11.61
  -2  -9  -5   24.24    5.98
  -2   9  -5   16.99    4.51
  -2   9  -5   15.75    3.17
   2   9   5   22.28    3.68
   2  -9   5   27.21    5.12
  -2  -9  -6   68.53   12.70
  -2   9  -6   58.16    2.88
  -2   9  -6   48.43    3.90
   2   9   6   64.46   10.49
   2  -9   6   70.21    3.56
  -2  -9  -7   19.81    4.05
  -2   9  -7   13.86    3.00
  -2   9  -7   11.38    2.12
   2   9   7   13.06    3.05
   2  -9   7   13.57    2.62
  -2  -9  -8   19.28    3.81
  -2   9  -8   15.28    3.46
  -2   9  -8   14.22    2.82
   2   9   8   16.95    1.99
   2  -9   8   22.16    4.64
  -2  -9  -9   10.02    1.94
  -2   9  -9    8.36    2.20
  -2   9  -9    6.78    1.56
   2   9   9    7.85    1.74
   2  -9   9   11.91    2.69
  -2  -9 -10    2.28    1.06
  -2   9 -10    1.53    0.65
  -2   9 -10    1.13    0.75
   2   9  10    2.11    0.89
   2  -9  10    4.78    1.65
  -2  -9 -11    3.11    1.51
  -2   9 -11    5.29    2.05
  -2   9 -11    3.78    0.88
   2   9  11    5.88    1.54
   2  -9  11    6.59    1.45
  -2  -9 -12   66.71   16.68
  -2   9 -12   47.92    7.80
  -2   9 -12   45.37    6.96
   2   9  12   53.98   12.78
   2  -9  12   65.59   11.21
  -2  -9 -13   57.99   16.94
  -2   9 -13   39.81   12.49
  -2   9 -13   51.27    3.85
   2   9  13   68.88   11.87
   2  -9  13   58.28    9.58
  -2  -9 -14   13.17    3.31
  -2   9 -14    6.89    2.49
  -2   9 -14    5.92    1.38
   2   9  14    6.20    1.23
   2  -9  14    4.57    1.21
   2 -10 -14    6.65    2.60
  -2 -10  14    2.43    2.33
   2 -10 -13    2.02    1.29
   2  10 -13    0.11    1.44
  -2  10  13    0.70    0.88
  -2 -10  13    3.61    1.59
   2 -10 -12    3.42    1.89
   2  10 -12    2.11    1.69
  -2  10  12    1.74    0.56
  -2  10  12    2.59    0.84
  -2 -10  12    3.05    1.66
   2 -10 -11   11.35    3.04
   2  10 -11    8.44    2.24
  -2  10  11    4.32    1.04
  -2  10  11    6.92    1.10
  -2 -10  11    3.44    1.77
   2 -10 -10    6.19    1.34
   2  10 -10    7.85    1.99
  -2  10  10    4.25    1.23
  -2  10  10    7.27    1.81
  -2 -10  10   10.84    2.42
   2 -10  -9   98.01    5.18
   2  10  -9   72.26   11.99
   2  10  -9   69.98    4.76
  -2  10   9   84.06    3.67
  -2  10   9   90.32    5.70
  -2 -10   9  108.17   16.43
   2 -10  -8    6.27    1.41
   2  10  -8    1.21    0.57
   2  10  -8    3.48    0.78
  -2  10   8    1.48    0.49
  -2  10   8    1.56    0.77
  -2 -10   8    5.66    1.31
   2 -10  -7    1.92    1.24
   2  10  -7    1.71    0.84
   2  10  -7    1.57    0.42
  -2  10   7    1.09    0.59
  -2  10   7    0.70    0.76
  -2 -10   7    1.60    1.13
   2 -10  -6    0.45    0.62
   2  10  -6    0.58    0.49
   2  10  -6    0.51    0.48
  -2  10   6    1.33    0.60
  -2 -10   6    1.07    1.02
   2 -10  -6    0.89    0.64
   2 -10  -5    1.23    0.83
   2  10  -5    2.45    0.87
   2  10  -5    1.67    0.45
  -2  10   5    0.65    0.64
  -2 -10   5    2.04    1.40
   2 -10  -5    3.70    0.98
   2 -10  -4   28.58    6.08
   2  10  -4   21.70    3.90
  -2  10   4   20.61    2.36
   2  10  -4   21.41    2.87
  -2 -10   4   31.47    6.65
   2 -10  -4   20.68    3.10
   2 -10  -3    9.78    1.92
   2  10  -3    7.89    1.38
   2  10  -3    8.25    3.26
  -2  10   3   12.40    2.47
  -2 -10   3   12.68    2.75
   2 -10  -3   11.23    1.64
   2 -10  -2   18.81    3.16
   2  10  -2   14.29    2.00
  -2  10   2   18.14    3.17
   2  10  -2   18.20    4.54
  -2 -10   2   22.68    4.07
   2 -10  -2   13.35    3.47
   2 -10  -1 1373.80   21.20
   2  10  -1 1172.48   19.80
  -2  10   1 1244.87   21.10
   2  10  -1 1338.66   21.90
  -2 -10   1 1580.35   25.43
   2 -10  -1 1190.38   21.07
   2 -10   0   11.80    1.20
   2  10   0   13.01    2.01
  -2  10   0   13.34    3.43
   2  10   0   16.86    2.77
  -2 -10   0   20.99    4.35
   2 -10   0   10.47    1.90
  -2 -10  -1  128.58    5.66
  -2  10  -1  119.23    5.47
   2  10   1  137.91    6.04
  -2 -10  -1  162.22    6.47
   2 -10   1  134.11    6.02
  -2 -10  -2   27.70    4.88
  -2  10  -2   20.95    3.33
   2  10   2   24.93    4.89
  -2 -10  -2   23.83    3.51
   2 -10   2   24.35    5.86
  -2  10  -3  898.37   17.78
   2  10   3 1090.13   20.10
   2 -10   3 1161.42   22.48
  -2 -10  -4    3.78    2.71
  -2  10  -4    3.93    1.01
  -2  10  -4    4.72    1.19
   2  10   4    6.13    1.05
   2 -10   4    6.18    2.20
  -2 -10  -5  301.03    8.66
  -2  10  -5  249.24    5.96
  -2  10  -5  204.02    7.33
   2  10   5  247.43    7.78
   2 -10   5  298.30    8.67
  -2 -10  -6  131.29    5.53
  -2  10  -6  108.00    3.75
  -2  10  -6   94.16   15.47
   2  10   6  109.12    8.07
   2 -10   6  122.65    5.36
  -2 -10  -7   32.30    6.75
  -2  10  -7   18.70    4.49
  -2  10  -7   19.87    3.44
   2  10   7   26.80    4.29
   2 -10   7   26.56    5.16
  -2 -10  -8    1.88    1.48
  -2  10  -8    1.31    1.03
  -2  10  -8    0.28    0.62
   2  10   8    3.05    1.23
   2 -10   8    4.42    1.54
  -2 -10  -9   10.46    2.91
  -2  10  -9    7.54    2.40
  -2  10  -9    8.74    1.39
   2  10   9    7.95    1.66
   2 -10   9   10.84    2.79
  -2 -10 -10   79.01    5.13
  -2  10 -10   46.94   11.21
  -2  10 -10   48.00    9.38
   2  10  10   55.58    8.28
   2 -10  10   69.15   11.94
  -2 -10 -11    2.71    1.54
  -2  10 -11    1.77    0.85
  -2  10 -11    1.49    0.96
   2  10  11    1.70    1.38
   2 -10  11    0.98    1.04
  -2 -10 -12    1.96    1.96
  -2  10 -12    4.10    1.49
  -2  10 -12    2.81    1.19
   2  10  12    3.22    2.48
   2 -10  12    6.74    1.74
  -2 -10 -13    1.96    2.47
  -2  10 -13    1.85    0.97
  -2  10 -13    2.03    0.99
   2  10  13   -0.06    1.13
   2 -10  13    2.35    0.86
  -2 -10 -14   12.86    2.92
  -2  10 -14    6.99    1.64
   2  10  14    7.44    2.01
   2 -10  14   10.69    2.83
   2 -11 -14   38.32    9.60
   2  11 -14   29.61    5.64
  -2 -11  14   38.10    8.22
   2 -11 -13    0.50    1.17
   2  11 -13    1.57    1.15
  -2  11  13   -0.41    1.15
  -2 -11  13    2.55    1.17
   2 -11 -12   -0.03    2.30
   2  11 -12    1.55    1.02
  -2  11  12    1.26    0.49
  -2  11  12    0.69    0.70
  -2 -11  12    3.25    1.56
   2 -11 -11    4.31    0.89
   2  11 -11    0.35    0.61
  -2  11  11    2.16    0.59
  -2  11  11    2.84    0.69
  -2 -11  11    1.64    2.67
   2 -11 -10   57.30   11.61
   2  11 -10   41.36    6.63
  -2  11  10   33.08    6.56
  -2  11  10   37.86    6.23
  -2 -11  10   56.67   11.40
   2 -11  -9    1.28    1.32
   2  11  -9    1.08    0.62
   2  11  -9    0.54    0.39
  -2  11   9   -0.23    0.91
  -2  11   9    1.81    0.92
  -2 -11   9    1.19    1.14
   2 -11  -8   38.97    8.25
   2  11  -8   26.01    4.73
   2  11  -8   22.51    4.84
  -2  11   8   26.40    4.80
  -2  11   8   22.90    5.47
  -2 -11   8   38.25    7.49
   2 -11  -7   21.41    4.10
   2  11  -7   14.19    2.71
   2  11  -7   16.92    3.10
  -2  11   7   15.76    2.77
  -2  11   7   15.01    2.55
  -2 -11   7   26.27    5.50
   2 -11  -6  147.37   15.43
   2  11  -6   98.01    4.34
   2  11  -6   99.59    3.67
  -2  11   6  116.80    8.72
  -2 -11   6  138.74    8.34
   2 -11  -6  110.36    4.70
   2 -11  -5  145.17    5.38
   2  11  -5  103.79    5.30
   2  11  -5  116.60    4.13
  -2  11   5  129.01    5.07
  -2 -11   5  145.74    5.97
   2 -11  -5  104.84    4.75
   2 -11  -4  206.13    6.12
   2  11  -4  153.97    5.44
  -2  11   4  174.20    5.71
   2  11  -4  172.97    5.16
  -2 -11   4  221.97    7.10
   2 -11  -4  169.01    5.58
   2 -11  -3  349.56    7.25
   2  11  -3  259.60    6.61
  -2  11   3  292.87    7.06
   2  11  -3  305.71    6.61
  -2 -11   3  380.16    8.77
   2 -11  -3  260.76    6.57
   2 -11  -2  178.42    6.96
   2  11  -2  148.32    6.42
  -2  11   2  158.16    6.92
   2  11  -2  163.35    6.90
  -2 -11   2  199.22    8.38
   2 -11  -2  156.29    6.79
   2 -11  -1   19.69    1.86
   2  11  -1   17.77    2.80
  -2  11   1   19.87    2.91
   2  11  -1   20.36    3.91
  -2 -11   1   26.18    5.72
   2 -11  -1   19.46    3.56
   2 -11   0   60.11    5.52
   2  11   0   60.34   10.03
  -2  11   0   56.40   11.72
   2  11   0   71.89    4.15
  -2 -11   0   82.24    4.11
   2 -11   0   51.80    8.98
  -2 -11  -1   10.73    2.18
  -2  11  -1   12.94    2.73
   2  11   1   15.20    3.23
  -2 -11  -1   14.25    3.92
   2 -11   1   13.96    3.92
  -2 -11  -2  109.63    5.26
  -2  11  -2   93.25    4.87
   2  11   2  112.72    5.37
  -2 -11  -2  126.11    5.00
   2 -11   2  115.00    5.49
  -2 -11  -3   43.55    8.45
  -2  11  -3   36.22    6.91
   2  11   3   44.35    7.77
   2 -11   3   43.47    9.71
  -2 -11  -3   30.43    5.37
  -2 -11  -4    1.09    1.04
  -2  11  -4    1.90    0.46
  -2  11  -4    1.74    1.10
   2 -11   4    5.28    1.08
  -2 -11  -5   45.68    8.84
  -2  11  -5   24.21    3.98
  -2  11  -5   31.16    4.26
   2  11   5   42.99    9.58
   2 -11   5   48.14    9.60
  -2 -11  -6   -0.06    1.55
  -2  11  -6    0.10    0.37
  -2  11  -6    0.81    0.54
   2  11   6    1.72    1.24
   2 -11   6   -1.12    1.64
  -2 -11  -7   19.56    3.81
  -2  11  -7   11.01    3.13
  -2  11  -7    9.28    2.12
   2  11   7   14.46    2.70
   2 -11   7   14.50    3.32
  -2 -11  -8   30.18    6.18
  -2  11  -8   23.43    3.37
  -2  11  -8   24.64    4.41
   2  11   8   23.99    4.63
   2 -11   8   32.50    7.16
  -2 -11  -9   15.55    6.17
  -2  11  -9   10.76    2.68
  -2  11  -9   11.60    2.08
   2  11   9   11.08    2.62
   2 -11   9   18.87    3.78
  -2 -11 -10   19.01    3.41
  -2  11 -10   12.44    2.40
  -2  11 -10   15.17    3.73
   2  11  10   17.78    3.07
   2 -11  10   22.51    4.35
  -2 -11 -11    3.32    1.18
  -2  11 -11   -0.22    1.00
  -2  11 -11    3.14    1.26
   2  11  11    1.14    1.16
   2 -11  11    0.59    1.16
  -2 -11 -12   37.83    9.98
  -2  11 -12   22.78    7.03
  -2  11 -12   29.20    4.28
   2  11  12   22.53    4.12
   2 -11  12   32.46    6.69
  -2 -11 -13   11.96    4.21
  -2  11 -13    8.33    3.16
  -2  11 -13    8.70    2.57
   2  11  13   10.59    2.82
   2 -11  13   16.45    4.02
  -2 -11 -14    1.72    1.03
  -2  11 -14   -0.19    1.44
   2  11  14   -0.33    1.53
   2 -11  14    2.95    1.41
   2 -12 -14    2.49    1.23
   2  12 -14    5.35    1.40
  -2 -12  14    8.72    2.75
   2 -12 -13   10.62    2.94
   2  12 -13    7.14    1.87
  -2  12  13    6.32    1.41
  -2 -12  13   16.18    4.32
   2 -12 -12   -0.83    2.03
   2  12 -12    0.39    0.71
  -2  12  12    0.95    0.47
  -2  12  12    0.85    0.77
  -2 -12  12    1.74    1.63
   2 -12 -11    3.90    1.54
   2  12 -11    1.88    0.87
  -2  12  11    1.33    0.81
  -2  12  11   -0.44    1.04
  -2 -12  11    1.17    1.24
   2 -12 -10    2.67    1.25
   2  12 -10    1.58    1.14
  -2  12  10    3.05    0.72
  -2  12  10    2.89    0.72
  -2 -12  10    2.52    1.78
   2 -12  -9   17.04    3.11
   2  12  -9   11.57    2.66
   2  12  -9    9.46    2.15
  -2  12   9   10.42    1.56
  -2  12   9   12.64    1.69
  -2 -12   9   16.23    3.82
   2 -12  -8    8.13    1.75
   2  12  -8    3.65    0.80
   2  12  -8    3.81    0.52
  -2  12   8    3.29    1.08
  -2  12   8    3.01    0.76
  -2 -12   8    4.90    1.40
   2 -12  -7   16.81    3.85
   2  12  -7   15.17    2.61
   2  12  -7   14.50    2.25
  -2  12   7   15.42    2.53
  -2 -12   7   19.63    3.59
   2 -12  -6   62.27    6.05
   2  12  -6   38.09    5.38
   2  12  -6   47.17    6.52
  -2  12   6   45.95    8.32
  -2 -12   6   66.09   13.55
   2 -12  -6   40.59    9.10
   2 -12  -5   15.45    2.83
   2  12  -5    9.44    1.73
   2  12  -5   10.61    2.32
  -2  12   5    9.73    1.94
  -2 -12   5   17.04    3.26
   2 -12  -5    8.39    1.39
   2 -12  -4   25.33    4.27
   2  12  -4   19.81    3.11
   2  12  -4   22.50    5.09
  -2  12   4   21.41    4.26
  -2 -12   4   27.56    5.32
   2 -12  -4   19.11    3.75
   2 -12  -3   -0.50    0.83
   2  12  -3    0.66    0.83
  -2  12   3   -0.05    1.56
   2  12  -3   -0.33    1.11
  -2 -12   3    1.14    0.74
   2 -12  -3   -0.71    0.97
   2 -12  -2  741.23   12.76
   2  12  -2  606.25   11.72
   2  12  -2  673.86   12.58
  -2 -12   2  833.31   15.27
   2 -12  -2  615.99   12.29
   2 -12  -1   19.01    1.82
   2  12  -1   16.60    2.28
  -2  12   1   18.60    2.66
   2  12  -1   17.74    3.26
  -2 -12   1   25.72    4.69
   2 -12  -1   13.20    1.85
   2 -12   0  335.47    5.65
   2  12   0  342.95    7.81
  -2  12   0  319.86    7.83
   2  12   0  345.12    9.52
  -2 -12   0  418.45    8.40
   2 -12   0  326.67    7.78
  -2 -12  -1   33.75    7.09
  -2  12  -1   28.05    5.97
   2  12   1   41.74    8.08
  -2 -12  -1   37.76    4.83
   2 -12   1   32.72    4.74
  -2 -12  -2  442.61   11.41
  -2  12  -2  357.78    9.60
   2  12   2  446.17   11.49
   2 -12   2  438.00   13.01
  -2 -12  -3  270.38    9.11
  -2  12  -3  225.57    7.10
   2  12   3  254.04    7.79
   2 -12   3  251.48    7.69
  -2 -12  -4  269.58    7.99
  -2  12  -4  201.22    7.01
   2  12   4  249.26   15.15
   2 -12   4  264.78    8.01
  -2 -12  -5    6.51    1.80
  -2  12  -5    5.34    0.83
  -2  12  -5    6.33    1.52
   2  12   5    8.22    1.63
   2 -12   5   12.02    2.39
  -2 -12  -6   18.78    3.96
  -2  12  -6   11.06    1.96
  -2  12  -6   11.07    2.69
   2  12   6   17.72    2.42
   2 -12   6   17.56    3.21
  -2 -12  -7   21.16    3.92
  -2  12  -7   12.21    2.59
  -2  12  -7   14.12    3.40
   2  12   7   19.36    4.54
   2 -12   7   18.46    3.76
  -2 -12  -8   18.52    3.49
  -2  12  -8   10.69    3.15
  -2  12  -8   13.15    3.73
   2  12   8   13.76    2.56
   2 -12   8   15.95    3.00
  -2 -12  -9  169.64    6.86
  -2  12  -9  138.36    4.56
  -2  12  -9  136.33   14.26
   2  12   9  129.12   19.27
   2 -12   9  180.62   14.99
  -2 -12 -10    6.98    2.23
  -2  12 -10    4.47    1.19
  -2  12 -10    3.67    1.56
   2  12  10    5.23    1.22
   2 -12  10    5.79    1.58
  -2 -12 -11    2.15    1.51
  -2  12 -11    0.94    0.70
  -2  12 -11    1.77    0.61
   2  12  11   -0.92    1.62
   2 -12  11    2.89    1.03
  -2 -12 -12   -1.69    2.44
  -2  12 -12    0.79    0.64
  -2  12 -12    0.82    0.84
   2  12  12    3.63    1.72
   2 -12  12    0.67    1.39
  -2 -12 -13   -0.07    2.23
  -2  12 -13    0.24    0.79
   2  12  13    0.13    1.07
   2 -12  13    1.50    1.25
  -2 -12 -14    1.92    1.43
  -2  12 -14    1.57    0.64
   2  12  14   -0.57    1.64
   2 -12  14   -0.61    1.92
   2 -13 -14    1.90    1.52
   2  13 -14    2.88    1.14
  -2 -13  14    4.88    1.58
   2 -13 -13   31.87    6.06
   2  13 -13   17.64    4.07
  -2 -13  13   28.09    5.45
   2 -13 -12    3.48    2.74
   2  13 -12    1.87    1.53
  -2  13  12    1.32    0.59
  -2  13  12    1.40    0.92
  -2 -13  12   -0.60    1.69
   2 -13 -11    7.75    2.03
  -2  13  11    3.07    0.80
  -2  13  11    2.58    0.67
  -2 -13  11    6.96    1.71
   2 -13 -10    7.38    1.87
   2  13 -10    2.55    0.68
  -2  13  10    4.13    1.09
  -2  13  10    3.39    0.94
  -2 -13  10    5.88    1.77
   2 -13  -9    6.89    1.38
   2  13  -9    4.63    1.04
   2  13  -9    5.08    1.01
  -2  13   9    7.12    1.45
  -2  13   9    4.37    1.14
  -2 -13   9    6.93    1.78
   2 -13  -8   30.84    6.30
   2  13  -8   23.74    3.74
   2  13  -8   21.36    4.69
  -2  13   8   20.92    4.41
  -2  13   8   19.36    2.71
  -2 -13   8   33.82    6.32
   2 -13  -7   39.87    6.67
   2  13  -7   28.14    4.32
   2  13  -7   29.44    5.39
  -2  13   7   27.69    5.65
  -2 -13   7   41.01    6.25
   2 -13  -7   26.48    2.77
   2 -13  -6   20.48    3.77
   2  13  -6   16.87    2.76
   2  13  -6   17.29    2.30
  -2 -13   6   23.83    5.41
   2 -13  -6   16.05    2.87
   2 -13  -5    5.80    1.67
   2  13  -5    3.60    0.98
   2  13  -5    3.85    0.72
  -2  13   5    1.37    1.29
  -2 -13   5    7.01    1.97
   2 -13  -5    3.61    0.85
   2 -13  -4   12.46    2.23
   2  13  -4   10.68    1.72
   2  13  -4    8.97    1.71
  -2  13   4    9.97    2.51
  -2 -13   4   13.60    2.90
   2 -13  -4   10.12    2.19
   2 -13  -3   36.92    2.78
   2  13  -3   27.19    3.30
   2  13  -3   36.72    7.04
  -2  13   3   29.65    7.39
  -2 -13   3   36.45    7.25
   2 -13  -3   28.26    4.64
   2 -13  -2   49.58    4.34
   2  13  -2   39.15    4.70
   2  13  -2   43.71    7.55
  -2 -13   2   47.11    2.87
   2 -13  -2   37.96    7.48
   2 -13  -1   92.41    2.12
   2  13  -1   86.08    3.17
  -2  13   1   85.76   12.57
   2  13  -1   83.21    3.21
  -2 -13   1   97.65    5.35
   2 -13  -1   81.08    3.32
   2 -13   0  246.07    5.43
   2  13   0  232.54    8.92
  -2  13   0  236.09    7.34
   2  13   0  250.37    7.33
  -2 -13   0  290.73    7.51
   2 -13   0  226.06    6.81
  -2 -13  -1   43.68    8.15
  -2  13  -1   37.99    7.13
   2  13   1   49.55    7.57
  -2 -13  -1   47.49    2.01
   2 -13   1   42.36    6.38
  -2 -13  -2  151.14    8.10
  -2  13  -2  123.49    4.43
   2  13   2  143.57    4.49
  -2 -13  -2  147.80    5.22
   2 -13   2  145.92   23.42
  -2 -13  -3   36.75    5.76
  -2  13  -3   31.32    6.17
   2  13   3   38.25    6.06
   2 -13   3   37.16    7.97
  -2 -13  -3   26.78    1.17
  -2 -13  -4  119.13    5.15
  -2  13  -4  105.26    4.78
   2  13   4  124.76    5.35
   2 -13   4  130.51   10.87
  -2 -13  -5   11.20    2.26
  -2  13  -5    6.75    1.62
   2  13   5    8.65    1.45
   2 -13   5   10.26    2.30
  -2 -13  -6   54.77   10.33
  -2  13  -6   36.49    1.76
  -2  13  -6   36.33    8.47
   2  13   6   52.19    9.80
   2 -13   6   57.41    8.81
  -2 -13  -7   20.98    3.59
  -2  13  -7   14.06    3.31
  -2  13  -7   16.98    2.63
   2  13   7   19.07    3.82
   2 -13   7   30.19    4.96
  -2 -13  -8   89.92    6.31
  -2  13  -8   65.32    2.84
  -2  13  -8   67.20   11.98
   2  13   8   77.18   11.72
   2 -13   8   88.39    7.47
  -2 -13  -9  190.29   12.94
  -2  13  -9  128.47    6.77
  -2  13  -9  130.43    8.97
   2  13   9  161.55   19.94
   2 -13   9  191.72   14.22
  -2 -13 -10   78.26   16.10
  -2  13 -10   51.33    7.62
  -2  13 -10   49.70    6.88
   2  13  10   54.01    8.68
   2 -13  10   70.61    9.37
  -2 -13 -11    2.25    1.27
  -2  13 -11    1.51    0.41
  -2  13 -11    2.63    1.03
   2  13  11    4.28    1.47
   2 -13  11    3.70    2.05
  -2 -13 -12    2.62    1.86
  -2  13 -12    1.45    0.76
   2  13  12   -0.44    1.62
   2 -13  12    1.37    1.50
  -2 -13 -13    0.26    1.22
  -2  13 -13    1.19    0.95
   2  13  13    1.62    1.16
   2 -13  13   -2.73    1.82
  -2 -13 -14   -0.82    2.42
   2  13  14   -1.12    1.53
   2 -13  14    0.22    0.94
   2 -14 -13    1.69    1.29
   2  14 -13    2.74    1.00
  -2 -14  13    2.33    1.71
   2 -14 -12   13.18    3.24
   2  14 -12   11.29    2.79
  -2  14  12    8.69    2.35
  -2  14  12   12.45    1.95
  -2 -14  12   21.09    5.07
   2 -14 -11    4.74    1.45
   2  14 -11    3.82    1.47
  -2  14  11    3.35    1.43
  -2  14  11    1.68    0.46
  -2 -14  11    4.77    2.76
   2 -14 -10    5.22    2.13
   2  14 -10    4.50    1.06
  -2  14  10    5.01    1.20
  -2  14  10    2.07    0.66
  -2 -14  10    7.73    2.75
   2 -14  -9    0.76    1.16
   2  14  -9   -1.05    1.26
   2  14  -9    0.35    0.76
  -2  14   9    0.38    0.67
  -2  14   9    0.90    0.51
  -2 -14   9    2.06    1.31
   2 -14  -8   45.14    6.89
   2  14  -8   35.54    7.72
   2  14  -8   36.12    7.83
  -2  14   8   40.27    6.70
  -2  14   8   30.27    4.10
  -2 -14   8   54.94    9.84
   2 -14  -7   65.58    4.96
   2  14  -7   54.21    7.75
   2  14  -7   51.12    8.14
  -2  14   7   53.38    9.45
  -2 -14   7   82.28   17.08
   2 -14  -7   51.34    7.10
   2 -14  -6  131.82    6.26
   2  14  -6   99.33   11.78
   2  14  -6  113.36    4.59
  -2  14   6  135.20    6.19
  -2 -14   6  154.42   11.06
   2 -14  -6   95.95   13.11
   2 -14  -5  129.65    5.06
   2  14  -5   98.97   14.22
   2  14  -5  113.48    4.15
  -2  14   5  123.61    5.28
  -2 -14   5  154.32    9.17
   2 -14  -5  111.46   15.50
   2 -14  -4    1.33    0.81
   2  14  -4    0.42    0.60
   2  14  -4    1.39    0.67
  -2  14   4    0.80    1.76
  -2 -14   4    0.69    0.87
   2 -14  -4    0.63    0.66
   2 -14  -3  320.93    8.97
   2  14  -3  250.08    7.84
   2  14  -3  284.73    8.59
  -2  14   3  279.98    9.02
  -2 -14   3  356.24   10.79
   2 -14  -3  248.02    7.97
   2 -14  -2   -0.48    0.58
   2  14  -2   -0.19    0.90
   2  14  -2    0.47    0.54
  -2 -14   2    0.84    0.87
   2 -14  -2    0.14    0.65
   2 -14  -1   23.72    2.02
   2  14  -1   21.36    2.10
  -2  14   1   25.19    3.47
   2  14  -1   23.37    5.08
  -2 -14   1   27.77    4.71
   2 -14  -1   21.69    3.79
   2 -14   0   10.95    2.37
   2  14   0   12.85    2.04
  -2  14   0   10.51    2.98
   2  14   0   14.26    3.07
  -2 -14   0   14.82    3.48
   2 -14   0    9.51    2.57
  -2 -14  -1   36.24    6.08
  -2  14  -1   33.69    5.43
   2  14   1   43.04    8.41
  -2 -14  -1   41.79    2.63
   2 -14   1   45.64    6.60
  -2 -14  -2   -0.20    1.75
  -2  14  -2    1.22    0.80
   2  14   2    0.84    0.95
  -2 -14  -2   -0.11    0.68
   2 -14   2    0.57    0.71
  -2 -14  -3   12.22    2.96
  -2  14  -3    9.37    2.21
   2  14   3   13.84    2.23
   2 -14   3   12.91    2.36
  -2 -14  -3    7.02    2.22
  -2 -14  -4    0.35    0.61
  -2  14  -4    1.44    0.71
   2  14   4    2.52    1.09
   2 -14   4   -0.65    1.65
  -2 -14  -5    1.82    0.81
  -2  14  -5    0.00    1.33
   2  14   5    1.18    0.77
   2 -14   5    1.98    1.46
  -2 -14  -6   88.13    4.25
  -2  14  -6   80.15   12.38
   2  14   6   86.02    8.34
  -2 -14  -7   90.38   14.78
  -2  14  -7   57.86   11.29
   2  14   7   79.26   13.90
   2 -14   7   78.92    4.82
  -2 -14  -8   39.88    7.80
  -2  14  -8   29.96    4.07
   2  14   8   30.70    6.00
   2 -14   8   42.78    9.89
  -2 -14  -9   -0.01    1.55
  -2  14  -9    0.51    0.44
  -2  14  -9    2.09    1.13
   2  14   9    0.64    0.89
   2 -14   9    0.49    1.04
  -2 -14 -10    4.27    1.62
  -2  14 -10    0.70    0.97
   2  14  10    4.33    2.14
   2 -14  10    1.68    1.28
  -2 -14 -11    4.26    2.32
  -2  14 -11    1.30    0.53
   2  14  11    1.73    1.50
   2 -14  11    1.47    1.33
  -2 -14 -12   40.51    9.12
  -2  14 -12   33.36    4.17
   2  14  12   26.38    5.44
   2 -14  12   40.52    5.95
  -2 -14 -13    2.03    1.45
  -2  14 -13    1.26    0.85
   2  14  13    1.44    0.91
   2 -14  13   -0.02    1.84
   2 -15 -13   10.13    2.22
   2  15 -13    7.72    1.92
  -2 -15  13   10.37    2.72
   2 -15 -12    4.53    1.73
   2  15 -12    1.07    1.77
  -2  15  12    3.40    1.26
  -2  15  12    1.63    0.77
  -2 -15  12    3.21    1.42
   2 -15 -11   13.85    3.13
   2  15 -11    6.56    1.82
  -2  15  11    7.18    1.66
  -2  15  11    6.36    1.70
  -2 -15  11   10.01    1.88
   2 -15 -10    1.75    1.90
   2  15 -10    1.68    0.63
  -2  15  10    0.76    0.54
  -2  15  10   -0.20    0.96
  -2 -15  10    2.24    2.09
   2 -15  -9   10.06    1.85
   2  15  -9   10.33    1.91
   2  15  -9    8.03    1.69
  -2  15   9    8.15    1.79
  -2  15   9    8.96    1.91
  -2 -15   9   17.40    3.97
   2 -15  -8   18.61    3.49
   2  15  -8   12.70    2.49
   2  15  -8   12.61    2.42
  -2  15   8   17.07    3.41
  -2  15   8   12.44    3.35
  -2 -15   8   23.53    4.87
   2 -15  -7   55.44    9.54
   2  15  -7   35.78    5.42
   2  15  -7   41.51    3.12
  -2  15   7   39.66    8.73
  -2 -15   7   62.79    9.75
   2 -15  -7   40.60    2.87
   2 -15  -6  369.67   12.35
   2  15  -6  277.84    9.82
   2  15  -6  323.50   10.34
  -2  15   6  324.92   11.57
  -2 -15   6  437.67   15.29
   2 -15  -6  293.77   13.07
   2 -15  -5   32.16    8.24
   2  15  -5   20.84    3.15
   2  15  -5   23.08    3.93
  -2  15   5   24.95    2.76
  -2 -15   5   34.61    6.64
   2 -15  -5   21.08    3.29
   2 -15  -4   51.25   14.07
   2  15  -4   41.46    5.34
   2  15  -4   41.45    7.41
  -2  15   4   33.22    2.50
  -2 -15   4   65.65   12.18
   2 -15  -4   38.08    6.88
   2 -15  -3    8.36    1.40
   2  15  -3    7.38    1.36
   2  15  -3    7.98    1.72
  -2  15   3   12.10    2.30
  -2 -15   3   13.53    3.11
   2 -15  -3    5.71    1.19
   2 -15  -2    2.15    0.74
   2  15  -2    2.63    0.92
  -2  15   2    2.53    1.85
   2  15  -2    3.61    1.19
  -2 -15   2    0.76    1.27
   2 -15  -2    2.49    1.31
   2 -15  -1   36.44    3.69
   2  15  -1   34.87    5.29
  -2  15   1   39.48    6.22
   2  15  -1   39.20    7.66
  -2 -15   1   41.73    8.13
   2 -15  -1   36.68    5.60
  -2 -15   0  176.13    6.10
  -2  15   0  168.25    6.63
   2  15   0  188.13    6.75
  -2 -15   0  215.74    6.80
   2 -15   0  177.35    6.50
  -2 -15  -1  123.30    5.90
  -2  15  -1  106.60    4.76
   2  15   1  133.46    5.61
  -2 -15  -1  135.55    4.64
   2 -15   1  126.13    5.19
  -2 -15  -2    0.38    0.52
  -2  15  -2   -0.18    1.47
   2  15   2   -0.02    1.60
  -2 -15  -2    0.42    0.37
   2 -15   2   -0.07    1.09
  -2 -15  -3    1.88    1.33
  -2  15  -3   -1.65    1.46
   2  15   3    0.13    1.72
   2 -15   3   -0.56    1.48
  -2 -15  -3    0.11    0.22
  -2 -15  -4   16.86    2.70
  -2  15  -4   10.68    5.32
   2  15   4   14.46    3.53
   2 -15   4   13.02    2.30
  -2 -15  -5   -0.39    1.49
  -2  15  -5    1.45    1.07
   2  15   5    0.85    0.89
   2 -15   5    1.25    1.18
  -2 -15  -6  352.39   19.86
  -2  15  -6  272.76   10.03
   2  15   6  289.51   12.02
   2 -15   6  324.29   11.56
  -2 -15  -7   14.45    2.79
  -2  15  -7    9.74    1.95
   2  15   7   13.22    2.40
   2 -15   7   14.70    3.04
  -2 -15  -8    2.09    1.12
  -2  15  -8    1.47    1.48
   2  15   8    4.65    0.78
   2 -15   8   -1.10    2.13
  -2 -15  -9   86.24   18.41
  -2  15  -9   65.30    8.78
   2  15   9   70.63   11.89
   2 -15   9   80.66    8.40
  -2 -15 -10   48.57   10.86
  -2  15 -10   42.50    6.71
   2  15  10   38.56    7.07
   2 -15  10   57.31    8.54
  -2 -15 -11    1.52    1.88
  -2  15 -11    5.18    1.24
   2  15  11    2.29    0.88
   2 -15  11    2.61    1.76
  -2 -15 -12   12.53    3.51
  -2  15 -12   11.32    1.95
   2  15  12   11.64    2.50
   2 -15  12   13.51    3.13
  -2 -15 -13    1.87    1.27
  -2  15 -13    1.59    1.13
   2  15  13    1.00    1.19
   2 -15  13    1.32    1.46
   2 -16 -13    0.54    1.23
   2  16 -13    1.39    0.77
  -2 -16  13   -0.21    2.82
   2 -16 -12    4.57    2.21
   2  16 -12    5.57    1.41
  -2  16  12    2.96    2.01
  -2 -16  12    8.40    3.53
   2 -16 -11    6.41    1.93
   2  16 -11    2.05    1.37
  -2  16  11    4.26    1.57
  -2  16  11    4.10    0.99
  -2 -16  11    8.40    2.82
   2 -16 -10    1.43    1.29
   2  16 -10    1.83    0.81
  -2  16  10    1.45    0.64
  -2  16  10    1.72    0.67
  -2 -16  10    5.49    1.14
   2 -16  -9    8.54    2.07
   2  16  -9    4.67    1.66
   2  16  -9    6.60    1.17
  -2  16   9    4.77    1.67
  -2  16   9    6.16    1.38
  -2 -16   9    9.14    2.38
   2 -16  -8    9.81    1.92
   2  16  -8    8.40    1.55
   2  16  -8   10.79    2.15
  -2  16   8    7.43    1.58
  -2 -16   8   13.28    3.70
   2 -16  -7   44.26    9.79
   2  16  -7   28.39    5.91
   2  16  -7   33.23    5.99
  -2  16   7   36.42    7.15
  -2 -16   7   51.82    9.20
   2 -16  -7   30.19    4.69
   2 -16  -6  115.14    5.41
   2  16  -6   81.66   12.72
   2  16  -6   97.19    3.72
  -2  16   6  102.48    4.41
  -2 -16   6  145.87   24.39
   2 -16  -5  154.75    6.06
   2  16  -5  122.91    5.27
   2  16  -5  139.08    5.59
  -2  16   5  153.54    7.08
  -2 -16   5  186.61    8.59
   2 -16  -5  128.80   14.82
   2 -16  -4  366.04    9.89
   2  16  -4  281.68    9.35
   2  16  -4  336.46    9.35
  -2  16   4  340.45   10.19
  -2 -16   4  438.93   12.38
   2 -16  -4  293.99    8.96
   2 -16  -3   17.92    4.12
   2  16  -3   14.28    3.04
  -2  16   3   15.62    2.40
   2  16  -3   16.18    3.12
  -2 -16   3   22.91    4.82
   2 -16  -3   13.86    2.69
   2 -16  -2   12.69    4.30
   2  16  -2   10.83    1.83
  -2  16   2   16.24    3.49
   2  16  -2   14.95    4.81
  -2 -16   2   17.82    3.92
   2 -16  -2    9.38    2.07
   2 -16  -1    0.87    0.35
   2  16  -1    1.66    0.72
  -2  16   1    1.80    1.09
   2  16  -1    1.27    1.38
  -2 -16   1    1.84    0.93
   2 -16  -1    0.91    0.58
  -2 -16   0    2.55    0.63
   2  16   0    2.03    0.78
  -2 -16   0    2.77    0.79
   2 -16   0    3.09    1.59
  -2 -16  -1    0.45    0.66
  -2  16  -1    1.84    0.85
   2  16   1    1.14    1.98
  -2 -16  -1    2.02    0.71
   2 -16   1    0.69    0.73
  -2 -16  -2    6.25    1.78
  -2  16  -2    3.45    1.18
   2  16   2    9.41    1.60
  -2 -16  -2    3.26    0.86
   2 -16   2    7.19    1.81
  -2 -16  -3    8.93    2.40
  -2  16  -3    9.52    2.34
   2  16   3   10.45    2.10
   2 -16   3    6.95    1.44
  -2 -16  -3    5.61    1.15
  -2 -16  -4    3.26    1.29
  -2  16  -4    1.88    1.10
   2  16   4    1.36    0.91
   2 -16   4    3.16    0.78
  -2 -16  -4    1.40    0.32
  -2 -16  -5   -0.21    1.47
  -2  16  -5    1.42    0.90
   2  16   5    1.65    1.88
   2 -16   5    1.82    1.22
  -2 -16  -6  317.66   20.18
  -2  16  -6  239.43   21.44
   2  16   6  266.56   10.14
   2 -16   6  332.60   24.05
  -2 -16  -7    2.87    0.92
  -2  16  -7    3.04    1.25
   2  16   7    2.00    0.84
   2 -16   7    1.37    1.68
  -2 -16  -8   19.17    3.71
  -2  16  -8   15.39    2.49
   2  16   8   15.97    2.88
   2 -16   8   19.00    4.79
  -2 -16  -9   63.73   12.41
  -2  16  -9   46.14    8.55
   2  16   9   52.78    6.40
   2 -16   9   69.83   14.26
  -2 -16 -10    4.25    2.56
   2  16  10    2.86    1.82
   2 -16  10    7.18    1.47
  -2 -16 -11   61.00   12.64
  -2  16 -11   49.45    9.91
   2  16  11   44.13    9.92
   2 -16  11   58.85   12.55
  -2 -16 -12    4.46    3.58
  -2  16 -12   -0.37    1.36
   2  16  12    1.42    1.81
   2 -16  12    1.75    1.05
  -2 -16 -13    3.45    3.10
  -2  16 -13    3.96    1.31
   2  16  13   -0.47    1.71
   2 -16  13    2.94    1.67
   2 -17 -13    2.76    1.46
   2  17 -13    1.74    0.70
  -2 -17  13    4.43    2.30
   2 -17 -12   17.47    4.22
   2  17 -12   12.89    7.42
  -2  17  12    9.74    2.34
  -2 -17  12   17.61    3.82
   2 -17 -11   22.40    5.05
   2  17 -11   12.38    3.29
  -2  17  11   12.16    3.74
  -2  17  11   11.71    2.01
  -2 -17  11   23.10    6.19
   2 -17 -10    2.19    1.53
   2  17 -10    2.74    0.74
  -2  17  10    2.45    1.15
  -2  17  10    3.42    1.11
  -2 -17  10    4.48    2.69
   2 -17  -9   11.69    2.43
   2  17  -9    7.23    1.67
   2  17  -9    7.82    2.25
  -2  17   9   10.47    2.04
  -2  17   9    7.27    1.58
  -2 -17   9   12.12    3.20
   2 -17  -8    9.79    3.00
   2  17  -8    5.82    1.00
   2  17  -8    7.05    1.84
  -2  17   8    5.77    1.54
  -2 -17   8   11.89    3.76
   2 -17  -8    4.62    1.57
   2 -17  -7   80.33    3.90
   2  17  -7   59.37   12.61
   2  17  -7   75.38    4.69
  -2  17   7   75.07   14.30
   2 -17  -7   61.59   11.35
   2 -17  -6   26.55    4.88
   2  17  -6   14.85    2.71
   2  17  -6   18.47    2.89
  -2  17   6   19.56    3.79
  -2 -17   6   24.87    5.48
   2 -17  -6   15.10    2.57
   2 -17  -5   37.41   10.37
   2  17  -5   29.54    4.18
   2  17  -5   35.66    5.35
  -2  17   5   38.04    5.72
  -2 -17   5   50.63    9.88
   2 -17  -5   29.52    6.86
   2 -17  -4  113.44    4.69
   2  17  -4   98.59   11.61
  -2  17   4  104.55    9.56
   2  17  -4  109.15    8.74
  -2 -17   4  143.79    6.56
   2 -17  -4   92.27   10.31
   2 -17  -3   -1.73    1.26
   2  17  -3    0.60    1.29
   2  17  -3    5.24    2.38
  -2  17   3    2.55    1.72
  -2 -17   3    1.07    1.37
   2 -17  -3   -1.24    1.62
   2 -17  -2  467.04   10.91
   2  17  -2  403.18   10.72
  -2 -17   2  536.57   13.97
   2 -17  -2  343.54   11.68
   2 -17  -1  192.46    5.32
   2  17  -1  175.12    6.07
  -2  17   1  178.54    9.64
   2  17  -1  182.61    6.85
  -2 -17   1  218.00    7.03
   2 -17  -1  173.33    6.33
  -2 -17   0   50.89    7.01
  -2  17   0   61.62   10.51
   2  17   0   56.98    8.63
  -2 -17   0   54.25    2.83
   2 -17   0   49.02    8.17
  -2 -17  -1   22.20    2.61
  -2  17  -1   19.30    2.98
   2  17   1   22.05    5.13
  -2 -17  -1   21.85    3.22
   2 -17   1   25.73    5.74
  -2 -17  -2   77.53    5.35
  -2  17  -2   66.82   12.20
   2  17   2   81.73   12.77
   2 -17   2   74.15   11.30
  -2 -17  -2   72.87    3.03
  -2 -17  -3   -0.06    0.46
  -2  17  -3   -0.29    1.45
   2  17   3    1.11    0.77
   2 -17   3    0.97    0.71
  -2 -17  -3    0.73    0.54
  -2 -17  -4   23.20    4.61
  -2  17  -4   19.67    3.71
   2  17   4   23.22    3.77
   2 -17   4   21.02    3.42
  -2 -17  -5   51.92    8.65
  -2  17  -5   38.31    7.73
   2  17   5   40.47    8.70
   2 -17   5   43.50    7.84
  -2 -17  -6  126.78   21.81
  -2  17  -6   97.47   11.10
   2  17   6  110.29   17.63
   2 -17   6  123.02    8.14
  -2 -17  -7  194.43    7.48
  -2  17  -7  140.78    6.94
   2  17   7  162.42    6.40
   2 -17   7  188.44    9.13
  -2 -17  -8   26.76    4.83
  -2  17  -8   22.17    4.22
   2  17   8   26.05    5.52
   2 -17   8   27.76    4.80
  -2 -17  -9   -0.90    2.07
  -2  17  -9    1.88    1.30
   2  17   9    1.31    0.91
   2 -17   9   -1.28    2.29
  -2 -17 -10    5.13    1.69
  -2  17 -10    5.14    1.83
   2  17  10    5.71    1.35
   2 -17  10    3.70    0.97
  -2 -17 -11    4.47    2.23
  -2  17 -11    2.86    1.09
   2  17  11    4.87    1.89
   2 -17  11    2.53    2.42
  -2 -17 -12    4.98    3.00
  -2  17 -12    2.66    1.57
   2  17  12    2.38    0.93
   2 -17  12    5.00    2.72
   2 -18 -12   62.31   16.75
   2  18 -12   35.60    9.34
  -2  18  12   35.17   13.05
  -2 -18  12   71.99   12.37
   2 -18 -11   14.70    3.44
   2  18 -11    6.18    1.53
  -2  18  11    6.50    2.25
  -2 -18  11    8.65    2.91
   2 -18 -10    0.37    1.08
   2  18 -10    1.39    0.78
  -2  18  10    1.31    0.74
  -2  18  10   -0.13    0.95
  -2 -18  10   -0.12    2.75
   2 -18  -9    8.06    1.52
   2  18  -9    5.71    0.89
   2  18  -9    4.97    1.00
  -2  18   9    5.37    1.85
  -2  18   9    4.27    0.88
  -2 -18   9    7.50    1.80
   2 -18  -8   50.47    4.85
   2  18  -8   40.45    6.08
   2  18  -8   43.18    7.54
  -2  18   8   47.75    7.62
  -2 -18   8   62.01   11.30
   2 -18  -8   39.75    3.02
   2 -18  -7   29.99    5.63
   2  18  -7   19.95    4.94
   2  18  -7   23.28    3.82
  -2  18   7   25.07    4.84
   2 -18  -7   22.82    3.80
   2 -18  -6   81.11    7.30
   2  18  -6   54.91    7.64
   2  18  -6   61.61    6.57
  -2  18   6   75.77    4.91
  -2 -18   6   89.72   16.77
   2 -18  -6   51.76   10.96
   2 -18  -5   90.30    6.17
   2  18  -5   73.29   10.96
   2  18  -5   82.71   14.43
  -2  18   5   92.85    4.77
  -2 -18   5  113.24   13.00
   2 -18  -5   79.61   11.23
   2 -18  -4   49.28    9.19
   2  18  -4   39.14    6.49
   2  18  -4   43.48    6.75
  -2  18   4   49.88    8.54
  -2 -18   4   57.11   13.28
   2 -18  -4   30.32    5.80
   2 -18  -3  986.87   26.99
   2  18  -3  856.69   24.18
  -2  18   3  919.48   26.87
   2  18  -3  903.72   25.83
  -2 -18   3 1145.77   32.20
   2 -18  -3  766.21   23.04
   2 -18  -2   22.94    6.06
   2  18  -2   22.21    2.60
  -2  18   2   29.90    4.63
   2  18  -2   27.60    5.16
  -2 -18   2   31.18    5.32
   2 -18  -1   11.48    2.78
  -2  18   1   19.70    3.10
   2  18  -1   20.45    4.60
  -2 -18   1   16.26    3.19
   2 -18  -1    6.67    2.02
  -2 -18   0    4.01    0.83
  -2  18   0    5.21    1.21
   2  18   0    2.35    0.80
  -2 -18   0    3.47    0.90
   2 -18   0    2.51    1.51
  -2 -18  -1    1.47    0.74
  -2  18  -1   -0.34    1.56
   2  18   1   -0.14    1.61
  -2 -18  -1   -0.51    0.95
   2 -18   1   -0.02    0.99
  -2 -18  -2    6.07    1.89
  -2  18  -2    7.15    1.42
   2  18   2    9.86    1.72
   2 -18   2    2.44    1.32
  -2 -18  -2    5.23    0.81
  -2 -18  -3   39.44    5.87
  -2  18  -3   23.47    4.80
   2  18   3   30.14    5.24
   2 -18   3   26.30    5.02
  -2 -18  -3   17.95    4.65
  -2 -18  -4   70.12    7.93
  -2  18  -4   61.72   10.16
   2  18   4   65.51   11.87
   2 -18   4   57.67    5.80
  -2 -18  -5  123.75    8.64
  -2  18  -5   88.54   11.04
   2  18   5  102.16   17.45
   2 -18   5  112.09   20.63
  -2 -18  -6   38.29    6.37
  -2  18  -6   31.80    7.33
   2  18   6   37.77    6.22
   2 -18   6   37.93    9.50
  -2 -18  -7  157.31    9.98
  -2  18  -7  120.32    9.05
   2  18   7  150.12   22.35
   2 -18   7  158.30   10.72
  -2 -18  -8   79.53   17.04
  -2  18  -8   59.98   11.16
   2  18   8   63.73    7.71
   2 -18   8   84.78   18.39
  -2 -18  -9   12.27    3.99
  -2  18  -9   15.48    3.14
   2  18   9    9.69    1.73
   2 -18   9   14.25    3.71
  -2 -18 -10   10.94    3.08
  -2  18 -10    6.85    2.34
   2  18  10    5.24    1.60
   2 -18  10    9.63    1.66
  -2 -18 -11    8.49    3.16
  -2  18 -11    8.19    1.67
   2  18  11    6.23    1.38
   2 -18  11   12.23    6.18
  -2 -18 -12    5.52    1.67
  -2  18 -12    3.46    2.29
   2  18  12    2.59    1.56
   2 -19 -12   17.78    3.36
  -2  19  12   13.22    3.44
  -2 -19  12   22.20    5.12
   2 -19 -11   11.24    5.46
   2  19 -11    7.20    2.80
  -2  19  11    6.57    1.58
  -2 -19  11   13.73    7.28
   2 -19 -10   27.38    7.05
   2  19 -10   18.37    3.91
  -2  19  10   22.72    4.94
  -2  19  10   15.53    3.61
  -2 -19  10   31.69    6.81
   2 -19  -9   17.71    5.84
   2  19  -9   12.58    2.81
   2  19  -9   13.54    3.18
  -2  19   9   12.86    3.55
  -2  19   9   11.67    2.65
  -2 -19   9   25.83    4.90
   2 -19  -8   51.39    8.81
   2  19  -8   34.07   13.34
   2  19  -8   39.50    6.75
  -2  19   8   39.86    7.66
  -2 -19   8   62.10   10.95
   2 -19  -8   36.80    5.39
   2 -19  -7    5.04    1.28
   2  19  -7    2.38    0.68
   2  19  -7    5.20    1.98
  -2  19   7    5.87    1.68
  -2 -19   7    8.57    2.53
   2 -19  -7    1.84    0.85
   2 -19  -6    3.22    1.58
   2  19  -6    2.34    0.72
   2  19  -6    1.31    0.91
  -2  19   6    1.59    1.59
  -2 -19   6    4.98    1.24
   2 -19  -6    0.40    0.78
   2 -19  -5    8.56    2.49
   2  19  -5    6.58    1.24
   2  19  -5    5.27    1.06
  -2  19   5    3.95    1.35
  -2 -19   5   10.08    2.07
   2 -19  -5    6.09    1.53
   2 -19  -4   44.15    2.83
   2  19  -4   34.00    4.25
   2  19  -4   41.84    7.88
  -2  19   4   40.16    7.79
  -2 -19   4   54.20   11.67
   2 -19  -4   32.97    5.67
   2 -19  -3  111.05    3.39
   2  19  -3  115.62   14.90
  -2  19   3  118.56   26.83
   2  19  -3  128.80   20.01
  -2 -19   3  160.45    6.13
   2 -19  -3  103.11    4.46
   2 -19  -2  139.53   11.54
   2  19  -2  149.82    6.12
  -2  19   2  173.56   16.35
   2  19  -2  153.39    7.15
  -2 -19   2  195.04    8.36
   2 -19  -2  120.16   10.40
  -2 -19   1  124.98    5.28
  -2  19   1  129.64    6.64
   2  19  -1  142.79   10.29
  -2 -19   1  151.37    6.35
   2 -19  -1  117.81   14.93
  -2 -19   0   11.63    2.25
  -2  19   0   10.87    3.05
   2  19   0   12.13    2.04
  -2 -19   0   10.45    1.69
   2 -19   0   11.19    2.04
  -2 -19  -1   -0.63    1.04
  -2  19  -1    5.18    1.95
   2  19   1    2.17    1.53
  -2 -19  -1    0.88    0.57
   2 -19   1    0.93    1.06
  -2 -19  -2    1.28    0.78
  -2  19  -2   -0.38    1.75
   2  19   2    1.60    1.25
   2 -19   2    1.01    1.00
  -2 -19  -2    0.16    0.38
  -2 -19  -3    1.53    0.77
  -2  19  -3    2.40    1.15
   2  19   3    2.40    1.36
   2 -19   3    0.52    1.19
  -2 -19  -3    0.44    0.63
  -2 -19  -4   36.68    5.77
  -2  19  -4   27.31    6.58
   2  19   4   35.62    7.05
   2 -19   4   30.78    5.29
  -2 -19  -5  257.91    8.59
  -2  19  -5  205.71    8.03
   2  19   5  216.20    8.07
   2 -19   5  234.72   26.07
  -2 -19  -6  135.28    8.40
  -2  19  -6   97.30   12.56
   2  19   6  113.59   16.49
   2 -19   6  104.90    5.78
  -2 -19  -7   83.91   12.23
  -2  19  -7   68.39    9.28
   2  19   7   81.85   13.20
   2 -19   7   83.53   15.57
  -2 -19  -8   49.90   10.62
  -2  19  -8   37.15    8.30
   2  19   8   35.93    6.84
   2 -19   8   45.84   10.57
  -2 -19  -9   13.10    2.89
  -2  19  -9   11.11    2.14
   2  19   9   10.42    2.83
   2 -19   9   13.47    2.70
  -2 -19 -10    0.64    1.80
  -2  19 -10    0.48    0.69
   2  19  10    1.10    1.17
   2 -19  10   -0.83    2.29
  -2 -19 -11    2.22    1.17
  -2  19 -11    1.99    0.90
   2  19  11    2.32    1.29
   2 -19  11    2.77    1.81
  -2 -19 -12   12.30    3.19
  -2  19 -12    9.56    1.53
   2  19  12    7.05    1.69
   2 -19  12   12.82    4.52
   2 -20 -12    1.63    0.73
  -2  20  12   -0.39    1.59
  -2 -20  12    2.33    1.63
   2 -20 -11    1.41    0.86
   2  20 -11   -0.10    1.16
  -2  20  11   -0.28    1.69
  -2 -20  11    2.50    2.05
   2 -20 -10   18.28    3.92
   2  20 -10    7.31    1.89
  -2  20  10    9.54    2.39
  -2  20  10    8.29    1.95
  -2 -20  10   20.77    3.64
   2 -20  -9    3.62    1.76
   2  20  -9   -0.54    1.09
  -2  20   9    3.54    1.24
  -2  20   9    3.41    0.94
  -2 -20   9    3.95    1.71
   2 -20  -8  105.42    4.86
   2  20  -8   61.94   13.39
   2  20  -8   79.63   13.67
  -2  20   8   86.68   18.09
  -2 -20   8  124.48   22.87
   2 -20  -8   65.02   12.56
   2 -20  -7    4.53    1.56
   2  20  -7    4.22    1.09
   2  20  -7    7.28    1.29
  -2  20   7    6.88    1.54
  -2 -20   7    7.27    3.45
   2 -20  -7    5.19    1.28
   2 -20  -6  281.63   12.19
   2  20  -6  218.89    9.73
   2  20  -6  239.02   12.23
  -2  20   6  261.99   12.81
  -2 -20   6  322.02   23.02
   2 -20  -6  193.84   25.53
   2 -20  -5    2.58    1.02
   2  20  -5    1.52    0.87
   2  20  -5    1.79    0.93
  -2  20   5    3.25    1.84
  -2 -20   5    1.55    0.89
   2 -20  -5    1.69    0.85
   2 -20  -4  779.96   17.39
   2  20  -4  650.33   15.80
   2  20  -4  727.47   16.19
  -2  20   4  740.29   17.95
  -2 -20   4  879.56   19.68
   2 -20  -4  616.00   14.54
   2 -20  -3   51.57    2.41
   2  20  -3   45.19    7.06
  -2  20   3   52.41    8.16
   2  20  -3   61.24    3.75
  -2 -20   3   64.23   12.32
   2 -20  -3   42.87    7.38
   2 -20  -2  539.31   14.51
   2  20  -2  500.53   15.48
  -2  20   2  519.90   16.37
   2  20  -2  537.73   16.47
  -2 -20   2  644.73   18.67
   2 -20  -2  455.58   13.98
  -2 -20   1    1.28    0.59
  -2  20   1    4.00    1.22
   2  20  -1    1.85    1.35
  -2 -20   1    1.39    0.82
   2 -20  -1   -0.59    2.27
  -2 -20   0    1.58    0.64
  -2  20   0    0.10    1.33
   2  20   0    0.97    1.12
  -2 -20   0    0.22    0.59
   2 -20   0    1.27    1.84
  -2 -20  -1    4.01    1.39
  -2  20  -1    4.08    1.21
   2  20   1    1.81    1.30
  -2 -20  -1    1.98    0.66
   2 -20   1    1.96    1.85
  -2 -20  -2   21.54    2.83
  -2  20  -2   24.17    5.47
   2  20   2   16.34    3.18
   2 -20   2   15.24    3.18
  -2 -20  -2   15.92    3.81
  -2 -20  -3    5.01    0.91
  -2  20  -3    4.75    1.70
   2  20   3    1.00    1.18
   2 -20   3    6.36    1.40
  -2 -20  -3    2.17    0.72
  -2 -20  -4   15.03    1.94
  -2  20  -4   10.33    2.82
   2  20   4   11.74    3.11
   2 -20   4   13.52    3.14
  -2 -20  -5  278.53    7.98
  -2  20  -5  188.15   21.58
   2  20   5  207.12   14.87
   2 -20   5  206.87   17.44
  -2 -20  -6   75.10   10.80
  -2  20  -6   61.74    7.85
   2  20   6   67.21   11.56
   2 -20   6   80.36   17.21
  -2 -20  -7    7.34    2.21
  -2  20  -7    6.84    2.19
   2  20   7    7.67    1.99
   2 -20   7    5.93    1.50
  -2 -20  -8   -1.48    2.64
  -2  20  -8    2.20    1.25
   2  20   8    1.18    2.16
   2 -20   8    2.42    1.75
  -2 -20  -9   29.39    6.07
  -2  20  -9   25.50    4.51
   2  20   9   20.61    4.34
   2 -20   9   28.32    6.12
  -2 -20 -10    2.46    2.67
  -2  20 -10    5.42    1.47
   2  20  10    4.13    0.80
   2 -20  10    7.09    1.76
  -2 -20 -11   17.50    4.41
  -2  20 -11   12.55    2.62
   2  20  11   13.94    3.89
   2 -20  11   17.53    5.23
   2 -21 -11   23.21    5.11
  -2  21  11   14.90    4.77
  -2 -21  11   21.46    6.45
   2 -21 -10   41.17   10.09
   2  21 -10   22.83    5.92
  -2  21  10   28.58    7.60
  -2 -21  10   51.49   11.71
   2 -21  -9   26.05    4.25
   2  21  -9   17.99    3.79
  -2  21   9   21.64    5.29
  -2  21   9   11.64    3.36
  -2 -21   9   31.94    8.22
   2 -21  -8   29.80    6.57
   2  21  -8   19.53    5.37
   2  21  -8   21.53    4.95
  -2  21   8   19.66    6.87
  -2 -21   8   36.23    6.88
   2 -21  -8   21.22    2.42
   2 -21  -7   45.54    6.42
   2  21  -7   27.56    4.44
   2  21  -7   30.79    4.87
  -2  21   7   35.65    6.72
  -2 -21   7   46.68    8.43
   2 -21  -7   25.80    5.46
   2 -21  -6   14.11    3.82
   2  21  -6   10.27    2.88
   2  21  -6   13.08    3.35
  -2  21   6   14.07    2.64
  -2 -21   6   18.21    3.36
   2 -21  -6    9.02    1.61
   2 -21  -5   78.87    5.61
   2  21  -5   53.94    7.70
   2  21  -5   68.44   11.36
  -2  21   5   77.49   10.63
  -2 -21   5   95.08   16.03
   2 -21  -5   54.25    7.69
   2 -21  -4   -1.05    1.19
   2  21  -4   -0.18    1.29
   2  21  -4    1.88    1.17
  -2  21   4    3.31    1.85
  -2 -21   4    1.49    1.39
   2 -21  -4    2.81    3.67
   2 -21  -3   26.43    2.89
   2  21  -3   21.47    3.28
  -2  21   3   29.77    5.12
   2  21  -3   25.13    4.54
  -2 -21   3   30.05    7.11
   2 -21  -3   19.64    3.05
   2 -21  -2   65.55    2.40
  -2  21   2   78.58   15.81
   2  21  -2   86.79   13.24
  -2 -21   2   90.14   10.75
   2 -21  -2   58.38   10.66
  -2 -21   1    2.02    0.94
  -2  21   1    2.97    1.40
   2  21  -1    2.05    1.42
  -2 -21   1    5.68    1.35
   2 -21  -1   -0.28    1.81
  -2 -21   0   15.44    3.28
  -2  21   0   16.60    2.91
   2  21   0   17.74    3.56
  -2 -21   0   16.66    3.54
   2 -21   0   13.75    2.19
  -2 -21  -1   34.53    5.85
  -2  21  -1   37.22    4.77
   2  21   1   40.12    5.57
  -2 -21  -1   29.25    7.34
   2 -21   1   35.94    8.00
  -2 -21  -2   11.01    1.53
  -2  21  -2    9.12    1.30
   2  21   2    9.94    1.89
  -2 -21  -2    6.34    1.52
   2 -21   2    8.92    2.23
  -2 -21  -3   27.65    3.07
  -2  21  -3   16.63    3.05
   2  21   3   20.49    3.70
   2 -21   3   21.16    4.43
  -2 -21  -3   13.27    3.72
  -2 -21  -4  174.71    6.18
  -2  21  -4  138.55    7.47
   2  21   4  158.64   25.67
   2 -21   4  152.26   24.24
  -2 -21  -5    2.93    2.03
  -2  21  -5   -1.81    2.28
   2  21   5    2.15    1.31
   2 -21   5    1.59    1.05
  -2 -21  -6  182.23   14.20
  -2  21  -6  140.42   18.71
   2  21   6  162.42   21.00
  -2 -21  -7   35.67    7.54
  -2  21  -7   32.58    5.19
   2  21   7   21.93    3.81
   2 -21   7   32.90    6.64
  -2 -21  -8    7.39    1.89
  -2  21  -8    5.05    1.30
   2  21   8    7.20    3.00
   2 -21   8    9.16    2.54
  -2 -21  -9   33.20    5.73
  -2  21  -9   35.37    7.93
   2  21   9   33.31    6.80
   2 -21   9   42.35   10.45
  -2 -21 -10    1.55    1.06
  -2  21 -10    0.10    1.35
   2  21  10    1.43    1.01
   2 -21  10    1.72    1.24
  -2 -21 -11    2.97    1.06
  -2  21 -11    0.76    1.50
   2  21  11   -1.09    2.16
   2 -21  11    3.00    1.27
   2 -22 -11   31.06    9.26
  -2  22  11   20.62    5.01
  -2 -22  11   33.44    5.94
   2 -22 -10    1.55    1.39
  -2  22  10    1.84    0.90
  -2 -22  10   -0.06    1.84
   2 -22  -9  116.09    6.56
   2  22  -9   59.55   11.81
  -2  22   9   85.45   18.89
  -2  22   9   67.71    7.53
  -2 -22   9  124.04   21.98
   2 -22  -8   -0.84    1.45
   2  22  -8   -0.37    0.98
   2  22  -8    0.53    0.69
  -2  22   8    3.31    0.92
  -2 -22   8    4.08    1.29
   2 -22  -8    0.90    1.20
   2 -22  -7   20.09    4.39
   2  22  -7   12.32    2.29
   2  22  -7   15.72    4.18
  -2  22   7   16.74    3.39
  -2 -22   7   24.41    5.59
   2 -22  -7   11.69    3.12
   2 -22  -6    7.71    1.68
   2  22  -6    2.88    0.77
   2  22  -6    5.70    1.47
  -2  22   6    2.13    1.41
  -2 -22   6    6.35    1.61
   2 -22  -6   -0.04    1.43
   2 -22  -5   23.75    6.51
   2  22  -5   20.78    2.98
   2  22  -5   24.15    4.22
  -2  22   5   25.18    4.98
  -2 -22   5   28.13    6.92
   2 -22  -5   18.44    2.79
   2 -22  -4    5.93    2.14
   2  22  -4    5.77    1.90
   2  22  -4    4.94    1.48
  -2  22   4    5.86    1.45
  -2 -22   4    7.94    1.69
   2 -22  -4    3.70    0.74
   2 -22  -3   14.81    2.80
   2  22  -3   14.71    2.91
  -2  22   3   18.51    3.12
   2  22  -3   14.99    2.65
  -2 -22   3   22.56    4.00
   2 -22  -3   12.63    2.10
  -2 -22   2    3.89    0.95
  -2  22   2    2.44    1.60
   2  22  -2    3.53    1.56
  -2 -22   2    4.69    1.25
   2 -22  -2    2.21    1.01
  -2 -22   1    1.31    0.79
  -2  22   1    3.99    2.19
   2  22  -1   -2.18    1.92
  -2 -22   1    1.58    1.83
   2 -22  -1    1.80    1.32
  -2  22   0    1.47    1.47
   2  22   0    3.39    1.61
  -2 -22   0    1.06    0.94
   2 -22   0    1.48    1.15
  -2 -22  -1    7.30    1.37
  -2  22  -1    4.69    1.45
   2  22   1    7.29    1.78
  -2 -22  -1    4.94    1.39
   2 -22   1    6.99    1.37
  -2 -22  -2    0.40    0.54
  -2  22  -2    3.28    3.02
   2  22   2    0.00    1.81
   2 -22   2    1.01    0.92
  -2 -22  -2   -0.98    0.93
  -2 -22  -3    3.88    0.87
  -2  22  -3    7.69    2.13
   2  22   3    6.80    1.45
   2 -22   3    4.24    1.17
  -2 -22  -4  152.99   11.28
  -2  22  -4  123.24   19.24
   2  22   4  135.79   10.06
   2 -22   4  117.35   20.11
  -2 -22  -5  197.19    7.00
  -2  22  -5  155.11   21.04
   2  22   5  162.66   26.14
   2 -22   5  195.12   15.17
  -2 -22  -6  179.49   24.31
  -2  22  -6  133.56   16.21
   2  22   6  145.05   25.47
   2 -22   6  150.51   13.15
  -2 -22  -7   39.87    8.00
  -2  22  -7   27.89    4.89
   2  22   7   30.68    6.63
   2 -22   7   42.47    7.10
  -2 -22  -8    2.28    2.13
  -2  22  -8    1.85    1.29
   2  22   8    0.95    1.52
   2 -22   8    4.74    2.04
  -2 -22  -9   28.00    5.99
  -2  22  -9   28.38    5.13
   2  22   9   21.41   10.53
   2 -22   9   30.96    8.65
  -2 -22 -10    1.96    0.96
  -2  22 -10   -0.06    0.70
   2  22  10    1.29    1.39
   2 -22  10   -1.23    2.26
  -2 -22 -11    9.28    3.64
  -2  22 -11   10.30    2.56
   2  22  11    5.83    2.01
   2 -22  11    7.27    2.33
   2 -23 -10   19.70    5.81
  -2  23  10   14.38    3.94
  -2 -23  10   29.25   11.56
   2 -23  -9   78.28   17.03
  -2  23   9   77.48   13.97
  -2 -23   9   93.43   17.75
   2 -23  -8   18.48    6.12
   2  23  -8   13.13    2.58
   2  23  -8   14.49    2.30
  -2  23   8   17.62    3.78
  -2 -23   8   27.18    7.01
   2 -23  -8   12.78    2.53
   2 -23  -7    4.03    1.10
   2  23  -7    3.76    0.80
   2  23  -7    4.80    0.72
  -2  23   7    4.39    1.25
  -2 -23   7    7.18    1.69
   2 -23  -7    2.75    1.12
   2 -23  -6    3.03    0.92
   2  23  -6    2.85    1.05
   2  23  -6    2.52    1.44
  -2  23   6   -0.65    2.03
  -2 -23   6    2.09    1.17
   2 -23  -6   -0.44    1.23
   2 -23  -5   21.33    4.60
   2  23  -5   16.45    3.17
   2  23  -5   23.59    4.26
  -2  23   5   24.11    3.93
  -2 -23   5   28.38    5.77
   2 -23  -5   14.94    2.61
   2 -23  -4   11.78    1.72
   2  23  -4    9.35    1.21
  -2  23   4   12.90    3.80
   2  23  -4   11.58    1.86
  -2 -23   4   16.77    4.22
   2 -23  -4    8.82    2.05
   2 -23  -3    1.66    0.95
   2  23  -3    4.31    1.47
  -2  23   3    2.87    1.79
   2  23  -3    1.55    1.41
  -2 -23   3    4.50    0.84
   2 -23  -3    2.96    0.93
  -2 -23   2   83.26    8.93
  -2  23   2   84.61   16.74
   2  23  -2   91.38    5.83
  -2 -23   2   86.57    9.36
   2 -23  -2   66.13   12.24
  -2 -23   1   30.79    3.85
  -2  23   1   31.63    4.20
   2  23  -1   36.17    5.90
  -2 -23   1   33.94    7.36
   2 -23  -1   24.20    4.66
  -2 -23   0    1.20    0.84
  -2  23   0    2.74    1.14
   2  23   0    2.09    1.45
  -2 -23   0    1.09    0.99
   2 -23   0   -0.26    1.60
  -2 -23  -1    0.98    0.63
  -2  23  -1    0.88    1.00
   2  23   1   -0.04    1.44
  -2 -23  -1    0.71    0.90
   2 -23   1    0.72    0.84
  -2 -23  -2    1.33    1.17
  -2  23  -2    3.67    1.88
   2  23   2   -0.90    1.99
  -2 -23  -2    1.49    0.80
   2 -23   2    1.44    1.14
  -2 -23  -3    1.33    1.21
  -2  23  -3    0.93    2.24
   2  23   3   -0.17    1.97
   2 -23   3   -0.66    2.02
  -2 -23  -3    0.55    0.35
  -2 -23  -4    2.64    1.36
  -2  23  -4    3.13    1.50
   2  23   4    3.32    1.22
   2 -23   4    4.08    2.18
  -2 -23  -5  150.24   17.79
  -2  23  -5  119.69   21.02
   2  23   5  126.17   16.29
   2 -23   5  127.35   11.77
  -2 -23  -6    2.12    0.96
   2  23   6    1.51    1.04
   2 -23   6    0.44    1.25
  -2 -23  -7   25.55    5.65
  -2  23  -7   19.78    3.83
   2  23   7   20.48    3.78
   2 -23   7   21.37    5.19
  -2 -23  -8    3.95    2.18
  -2  23  -8    5.81    1.90
   2  23   8    2.88    1.44
   2 -23   8    4.19    2.14
  -2 -23  -9   12.85    3.60
  -2  23  -9    9.66    2.05
   2  23   9   11.58    2.22
   2 -23   9   10.76    3.05
  -2 -23 -10   -1.93    2.43
  -2  23 -10    3.10    1.72
   2  23  10   -2.36    2.02
   2 -23  10    0.74    1.33
   2 -24 -10   -0.92    1.48
  -2  24  10   -0.73    1.56
  -2 -24  10    3.23    1.62
   2 -24  -9    4.51    1.64
  -2  24   9    1.91    1.41
  -2 -24   9    3.85    1.21
   2 -24  -8    5.56    1.29
   2  24  -8    5.88    1.98
  -2  24   8    4.94    1.85
  -2 -24   8    6.71    1.80
   2 -24  -8    3.64    1.27
   2 -24  -7   21.44    5.87
   2  24  -7   16.01    3.03
  -2  24   7   26.93    6.63
  -2 -24   7   23.35    9.14
   2 -24  -7   13.92    3.84
   2 -24  -6   40.08    9.23
   2  24  -6   30.17    6.43
   2  24  -6   40.16    6.65
  -2  24   6   49.53    7.36
  -2 -24   6   53.84   17.76
   2 -24  -6   27.94    5.55
   2 -24  -5   -0.82    1.07
   2  24  -5    0.83    0.92
   2  24  -5   -0.13    1.55
  -2  24   5    2.32    1.35
  -2 -24   5    2.35    1.18
   2 -24  -5   -1.02    1.18
   2 -24  -4   12.52    2.85
   2  24  -4   15.25    3.52
  -2  24   4   17.42    4.31
   2  24  -4   16.02    3.10
  -2 -24   4   20.99    3.84
   2 -24  -4   11.00    2.77
  -2 -24   3    2.24    0.78
  -2  24   3    7.00    2.24
   2  24  -3    4.43    1.71
  -2 -24   3    3.58    1.20
   2 -24  -3    2.88    0.79
  -2 -24   2    3.63    1.05
  -2  24   2   -1.82    2.34
   2  24  -2    3.95    2.27
  -2 -24   2    4.75    1.06
   2 -24  -2    3.11    1.15
  -2 -24   1    1.74    0.99
  -2  24   1   -0.81    2.17
   2  24  -1    1.35    0.86
  -2 -24   1   -1.01    1.42
   2 -24  -1    0.51    1.51
  -2 -24   0  123.46   16.84
  -2  24   0  125.99   17.75
   2  24   0  139.55   20.04
  -2 -24   0  139.85    5.25
   2 -24   0  118.65   14.19
  -2 -24  -1   15.69    3.99
  -2  24  -1   17.10    2.72
   2  24   1   15.74    2.80
  -2 -24  -1   10.49    2.65
   2 -24   1   12.15    2.66
  -2 -24  -2  149.79   11.71
  -2  24  -2  116.52   17.45
   2 -24   2  117.82   20.70
  -2 -24  -2  113.86    4.61
  -2 -24  -3    5.39    1.62
  -2  24  -3    6.46    2.38
   2  24   3    4.50    1.72
   2 -24   3    1.37    1.27
  -2 -24  -4    3.20    1.71
  -2  24  -4    1.35    1.59
   2  24   4    2.39    1.12
   2 -24   4    3.85    1.14
  -2 -24  -5   21.28    5.55
  -2  24  -5   17.68    2.73
   2  24   5   22.00    4.81
   2 -24   5   18.00    4.55
  -2 -24  -6   12.70    5.37
  -2  24  -6   10.85    1.75
   2  24   6   12.95    2.55
   2 -24   6   14.20    3.40
  -2 -24  -7    1.74    1.70
  -2  24  -7    3.36    1.34
   2  24   7    3.73    1.75
   2 -24   7    1.36    1.25
  -2 -24  -8   22.82    5.13
  -2  24  -8   13.76    2.11
   2  24   8   18.04    3.60
   2 -24   8   16.04    4.47
  -2 -24  -9   39.37   10.13
  -2  24  -9   31.40    3.72
   2  24   9   40.17    9.03
   2 -24   9   36.50    8.12
  -2 -24 -10    7.68    2.27
  -2  24 -10    3.67    1.27
   2  24  10    8.03    1.93
   2 -24  10    6.16    2.23
   2 -25  -9   12.22    3.30
  -2  25   9   12.80    2.61
  -2 -25   9   15.97    4.16
   2 -25  -8    6.14    1.85
   2  25  -8    4.10    0.86
  -2  25   8    3.42    1.91
  -2 -25   8   -1.41    2.50
   2 -25  -7    2.54    0.87
   2  25  -7    2.29    1.18
  -2  25   7    2.02    1.66
  -2 -25   7    2.05    1.75
   2 -25  -7    2.55    1.55
   2 -25  -6   41.72    4.41
   2  25  -6   34.26   13.87
  -2  25   6   42.55    7.44
  -2 -25   6   43.56    7.11
   2 -25  -6   22.11    4.91
   2 -25  -5    1.96    0.64
   2  25  -5    1.01    0.73
   2  25  -5    0.29    0.78
  -2  25   5    0.10    1.17
  -2 -25   5    3.35    1.12
   2 -25  -5    2.00    1.06
   2  25  -4    1.35    0.95
   2  25  -4    0.62    0.80
  -2  25   4    0.61    1.88
  -2 -25   4    2.72    1.28
   2 -25  -4    1.03    0.65
  -2 -25   3    1.48    0.72
  -2  25   3   -0.49    2.41
   2  25  -3    1.55    1.68
  -2 -25   3    1.49    0.98
   2 -25  -3    1.92    0.65
  -2 -25   2    4.18    1.08
  -2  25   2    6.26    1.86
   2  25  -2    4.88    2.90
  -2 -25   2    7.32    1.65
   2 -25  -2    2.68    1.70
  -2 -25   1    5.19    1.03
  -2  25   1    7.21    1.47
   2  25  -1    6.77    1.45
  -2 -25   1    7.97    3.17
   2 -25  -1    8.15    1.97
  -2 -25   0   18.29    2.27
  -2  25   0   23.02    4.99
   2  25   0   17.35    2.76
  -2 -25   0   13.74    3.42
   2 -25   0   16.74    3.45
  -2 -25  -1    1.42    0.63
  -2  25  -1    1.92    2.07
   2  25   1    1.93    1.72
  -2 -25  -1    1.92    1.00
   2 -25   1    2.67    1.32
  -2 -25  -2   16.68    6.54
  -2  25  -2   13.97    3.77
   2  25   2    1.59    1.14
  -2 -25  -2    7.94    1.96
   2 -25   2   13.50    3.41
  -2 -25  -3   12.40    2.21
  -2  25  -3   11.85    4.03
   2  25   3   10.28    1.90
   2 -25   3    8.94    2.24
  -2 -25  -4    8.34    1.90
  -2  25  -4    6.95    2.26
   2  25   4    8.47    1.85
   2 -25   4    6.38    1.77
  -2 -25  -5   21.18    2.91
  -2  25  -5   15.53    5.46
   2  25   5   16.05    3.36
   2 -25   5   18.68    5.54
  -2 -25  -6    2.42    1.34
  -2  25  -6    0.51    0.78
   2  25   6    2.19    2.26
   2 -25   6    3.99    2.33
  -2 -25  -7   85.07    4.43
  -2  25  -7   61.81    9.61
   2  25   7   62.76   10.98
   2 -25   7   59.55   11.70
  -2 -25  -8    4.02    1.24
  -2  25  -8    3.17    1.32
   2  25   8    3.76    1.72
   2 -25   8   -0.23    2.35
  -2 -25  -9   10.51    2.64
  -2  25  -9    9.25    2.13
   2  25   9   11.48    2.08
   2 -25   9    4.37    2.03
  -2  26   8   27.86    6.02
  -2 -26   8   41.97    9.40
   2  26  -7    2.15    0.76
  -2  26   7    1.02    2.41
  -2 -26   7    2.77    2.04
   2 -26  -7    2.16    0.98
   2  26  -6   34.13    9.31
  -2  26   6   43.20   10.82
  -2 -26   6   55.85   11.80
   2 -26  -6   24.97    5.91
  -2  26   5    9.32    3.45
   2  26  -5    5.85    2.47
  -2 -26   5    9.04    2.38
   2 -26  -5    5.07    1.85
  -2 -26   4    5.29    1.72
  -2  26   4    5.75    1.61
   2  26  -4    8.94    1.99
  -2 -26   4   10.00    2.38
   2 -26  -4    4.40    1.46
  -2 -26   3    7.10    1.71
  -2  26   3    9.55    3.43
   2  26  -3    7.57    1.91
  -2 -26   3    8.51    2.02
   2 -26  -3    9.15    1.93
  -2 -26   2   -0.91    0.91
  -2  26   2   -1.30    2.17
   2  26  -2    2.17    2.00
  -2 -26   2   -0.41    1.60
   2 -26  -2   -0.37    1.41
  -2 -26   1    5.98    1.21
  -2  26   1    6.42    2.05
   2  26  -1    8.32    2.57
  -2 -26   1    3.81    0.70
   2 -26  -1    4.42    1.26
  -2 -26   0    3.18    0.83
  -2  26   0    2.12    1.55
   2  26   0    0.50    0.78
  -2 -26   0    2.22    1.02
   2 -26   0    1.83    0.82
  -2 -26  -1  129.82   14.41
  -2  26  -1  111.09   12.07
   2  26   1  117.89   17.10
  -2 -26  -1  106.25    4.72
   2 -26   1   93.44   17.25
  -2 -26  -2   -1.55    1.40
  -2  26  -2    1.91    1.21
   2  26   2    1.81    1.25
  -2 -26  -2    0.59    1.18
   2 -26   2    3.15    2.01
  -2 -26  -3   64.51    5.66
  -2  26  -3   62.80   12.80
   2  26   3   63.32   15.76
   2 -26   3   56.68   11.98
  -2 -26  -4    3.74    1.63
  -2  26  -4    3.56    1.39
   2  26   4    1.90    1.01
   2 -26   4    3.74    0.91
  -2 -26  -5   15.22    5.40
   2  26   5   14.66    2.89
   2 -26   5   12.16    3.03
  -2 -26  -6    2.32    0.99
  -2  26  -6   -0.88    2.04
   2  26   6    2.21    1.24
   2 -26   6    0.51    1.38
  -2 -26  -7   17.97    4.36
  -2  26  -7   16.91    4.51
   2  26   7   16.47    4.78
   2 -26   7   19.24    4.22
  -2 -26  -8   10.94    4.61
  -2  26  -8    7.43    1.63
   2  26   8   10.30    2.79
   2 -26   8    9.12    2.05
  -2  27   8   35.17    9.25
  -2 -27   8   44.10    8.51
   2  27  -7    5.59    1.48
  -2  27   7   11.59    3.71
  -2 -27   7    6.81    2.19
   2  27  -6   30.85    7.12
  -2  27   6   34.06    6.42
  -2 -27   6   41.58    6.71
   2 -27  -6   17.50    5.27
  -2  27   5    4.59    1.63
   2  27  -5   -0.07    1.61
  -2 -27   5   -0.63    1.91
   2 -27  -5    1.21    1.07
  -2  27   4    8.56    3.04
   2  27  -4    7.38    1.13
  -2 -27   4    5.80    2.06
   2 -27  -4    3.73    1.38
  -2 -27   3   16.36    4.01
   2  27  -3   25.24    4.02
  -2  27   3   19.60    3.99
  -2 -27   3   19.70    5.68
   2 -27  -3   13.03    2.82
  -2 -27   2    4.48    1.03
  -2  27   2    8.85    2.38
   2  27  -2    3.89    1.26
  -2 -27   2    6.86    2.16
   2 -27  -2    3.96    1.69
  -2 -27   1    6.40    1.27
  -2  27   1    5.98    2.37
   2  27  -1    5.52    1.57
  -2 -27   1    4.15    1.48
   2 -27  -1    2.50    0.90
  -2 -27   0    2.82    0.57
  -2  27   0    3.17    1.38
   2  27   0    3.72    0.86
   2 -27   0    1.91    1.14
  -2 -27  -1    0.39    1.00
  -2  27  -1    1.88    1.20
   2  27   1    0.23    2.19
  -2 -27  -1    1.07    0.68
   2 -27   1    1.05    1.18
  -2 -27  -2   30.96    2.99
  -2  27  -2   24.76    5.43
   2  27   2   30.44    4.72
   2 -27   2   25.83    5.09
  -2 -27  -3    2.33    1.26
  -2  27  -3   -0.19    2.30
   2  27   3    1.60    1.46
   2 -27   3    2.13    1.46
  -2 -27  -4    1.80    0.89
  -2  27  -4    3.27    1.09
   2  27   4   -0.88    2.10
   2 -27   4    0.32    1.94
  -2 -27  -5    1.99    1.19
  -2  27  -5   -0.04    2.09
   2  27   5    1.62    1.21
   2 -27   5    1.33    1.21
  -2 -27  -6    5.58    1.12
  -2  27  -6   13.37    3.20
   2  27   6    8.27    2.83
   2 -27   6    1.45    1.46
  -2 -27  -7    6.90    1.25
  -2  27  -7    6.91    2.11
   2  27   7    4.34    1.74
   2 -27   7    6.94    2.54
  -2 -27  -8    3.38    1.73
  -2  27  -8   -0.81    1.79
   2  27   8    6.81    2.88
   2 -27   8    2.18    1.36
   2  28  -7    5.98    2.47
  -2  28   7   10.16    3.35
  -2 -28   7    9.35    2.88
   2  28  -6   10.33    3.05
  -2  28   6    9.37    3.20
  -2 -28   6   11.32    3.55
   2 -28  -6    5.36    1.69
   2  28  -5    2.85    1.29
  -2  28   5    4.00    1.67
  -2 -28   5    5.49    1.70
   2 -28  -5    2.96    1.11
  -2  28   4   76.72   17.08
   2  28  -4   83.28   11.89
  -2 -28   4   79.79   18.79
   2 -28  -4   65.92   11.06
  -2  28   3   20.33    4.41
   2  28  -3   17.11    5.03
  -2 -28   3   15.71    4.17
   2 -28  -3   11.22    2.70
  -2  28   2    9.32    2.61
   2  28  -2   10.76    2.25
  -2 -28   2   12.70    3.25
   2 -28  -2    7.30    2.03
  -2 -28   1    1.74    0.56
  -2  28   1    3.11    1.21
   2  28  -1    1.08    1.06
  -2 -28   1   -2.02    1.39
   2 -28  -1    2.26    1.78
  -2 -28   0    8.50    1.31
  -2  28   0    7.30    1.85
   2  28   0   11.38    1.89
  -2 -28   0    4.91    1.90
   2 -28   0    7.31    1.94
  -2 -28  -1   11.50    2.00
  -2  28  -1    9.60    2.16
  -2 -28  -1    6.94    2.52
   2 -28   1    8.91    2.62
  -2 -28  -2    7.13    1.28
  -2  28  -2    6.66    3.43
   2  28   2    3.74    1.46
   2 -28   2    7.71    2.14
  -2 -28  -3    4.50    0.79
  -2  28  -3    3.02    2.16
   2  28   3    0.87    1.00
   2 -28   3    2.71    1.62
  -2 -28  -4    2.39    1.52
  -2  28  -4    0.97    1.33
   2  28   4    2.37    1.11
   2 -28   4    2.84    1.62
  -2 -28  -5   19.00    3.31
  -2  28  -5   18.73    4.42
   2  28   5   20.01    4.42
   2 -28   5   14.79    4.37
  -2 -28  -6   10.87    3.83
  -2  28  -6    4.50    3.02
   2  28   6    9.61    3.86
   2 -28   6    4.07    1.44
  -2 -28  -7   17.99    5.87
  -2  28  -7   19.37    5.43
   2  28   7   20.38    4.22
   2 -28   7   16.37    4.47
   2  29  -6   -0.09    1.46
  -2  29   6   -1.21    2.33
  -2 -29   6    3.34    2.14
   2  29  -5    1.31    1.69
  -2  29   5    2.46    1.57
  -2 -29   5    2.84    1.15
   2 -29  -5    0.41    1.14
  -2  29   4    6.04    1.84
   2  29  -4    3.88    1.25
  -2 -29   4    2.90    1.33
   2 -29  -4    1.31    1.86
   2  29  -3    2.04    1.26
  -2  29   3    0.91    1.05
  -2 -29   3    1.12    1.30
   2 -29  -3    0.35    0.93
  -2  29   2    3.02    1.72
   2  29  -2    2.30    1.29
  -2 -29   2    1.21    0.67
   2 -29  -2    0.15    0.79
  -2  29   1    7.27    2.18
   2  29  -1    8.74    2.67
  -2 -29   1    6.42    1.72
   2 -29  -1    5.53    1.76
  -2  29   0   14.20    5.12
   2  29   0   17.13    2.91
  -2 -29   0    9.77    5.29
   2 -29   0   10.09    2.39
  -2 -29  -1   23.93    3.24
  -2  29  -1   24.76    4.03
   2  29   1   23.18    4.90
   2 -29   1   19.82    4.97
  -2 -29  -2    2.04    0.82
  -2  29  -2    1.97    1.47
   2  29   2   -0.51    2.24
   2 -29   2    3.08    1.06
  -2 -29  -3   16.08    2.69
  -2  29  -3   14.21    4.01
   2  29   3   13.09    4.28
   2 -29   3   10.70    3.37
  -2 -29  -4    6.51    1.39
  -2  29  -4    2.07    1.77
   2  29   4    4.89    1.45
   2 -29   4    3.39    1.15
  -2 -29  -5    1.12    1.22
  -2  29  -5    1.11    1.49
   2  29   5    2.02    1.67
   2 -29   5   -0.21    2.32
  -2 -29  -6    3.18    1.59
  -2  29  -6    6.58    2.24
   2  29   6    2.35    2.46
   2 -29   6    1.31    1.57
   2  30  -5    2.38    1.42
  -2  30   5    0.58    1.10
  -2 -30   5    3.46    2.04
  -2  30   4   -1.67    2.51
   2  30  -4    1.65    1.08
  -2 -30   4    0.99    0.60
   2 -30  -4   -0.33    1.73
   2  30  -3   -1.72    1.75
  -2  30   3    1.79    1.75
   2 -30  -3   -0.02    1.60
  -2  30   2    1.48    1.45
   2  30  -2    3.77    1.54
  -2 -30   2    2.97    1.17
   2 -30  -2    1.40    0.90
  -2  30   1   84.35   15.61
   2  30  -1   84.54   13.15
  -2 -30   1   58.92   17.83
   2 -30  -1   55.92   14.16
  -2  30   0    4.74    1.99
   2  30   0    0.51    0.74
   2 -30   0   -0.03    1.66
  -2  30  -1   72.77   17.97
   2  30   1   77.39   15.28
   2 -30   1   61.10   14.61
  -2  30  -2    5.35    1.96
   2  30   2    3.03    1.40
   2 -30   2    2.67    1.56
  -2 -30  -3   54.19    8.95
  -2  30  -3   52.45    8.27
   2  30   3   51.57   12.09
   2 -30   3   54.30   10.19
  -2 -30  -4   17.56    3.03
  -2  30  -4   18.36    4.21
   2  30   4   14.77    4.69
   2 -30   4   11.19    3.05
  -2  31   3   34.43    7.42
   2  31  -3   30.80    7.98
  -2 -31   3   25.63    6.16
   2 -31  -3   15.61    5.77
  -2  31   2   13.70    3.38
   2  31  -2   14.24    2.57
  -2 -31   2   10.17    3.87
   2 -31  -2    5.99    1.10
  -2  31   1   51.87    5.83
   2  31  -1   43.48    8.34
  -2 -31   1   22.46    7.86
   2 -31  -1   26.56    5.17
  -2  31   0   12.67    3.11
   2  31   0   13.86    3.10
   2 -31   0   10.87    2.89
  -2  31  -1   20.19    4.05
   2  31   1   13.92    2.89
   2 -31   1   11.77    2.29
  -2  31  -2   -0.17    2.45
   2  31   2    1.46    1.65
   2 -31   2   -1.05    2.02
  -2  31  -3    3.07    1.51
   2  31   3    5.69    1.52
   2 -31   3    5.43    2.07
   3   0 -15    1.68    1.03
  -3   0  15    0.14    1.00
   3   0 -14   20.18    4.33
  -3   0  14   15.73    4.78
   3   0 -13    2.08    1.24
  -3   0  13   -0.05    1.88
   3   0 -12    3.96    1.69
  -3   0  12    4.04    1.43
   3   0 -11   -1.11    1.76
  -3   0  11   -1.57    1.80
   3   0 -10  159.08    8.69
  -3   0  10  163.75    6.61
   3   0  -9   -0.31    2.24
  -3   0   9    1.09    1.49
   3   0  -8  486.63    9.82
  -3   0   8  521.98   17.33
   3   0  -7   -0.65    1.56
  -3   0   7   -0.27    1.39
   3   0  -6  328.27    9.79
  -3   0   6  333.21    9.41
   3   0  -5   -1.69    1.15
  -3   0   5   -1.74    1.10
   3   0  -4   68.83    3.64
  -3   0   4   72.84    5.51
   3   0  -3    1.50    0.86
  -3   0   3    0.22    0.16
  -3   0   3    1.88    0.82
   3   0  -1    0.71    0.40
   3   0  -1    0.28    0.25
   3   0  -1    1.83    0.76
   3   0   0   24.85    3.63
   3   0   0   24.47    3.89
   3   0   0   25.70    2.45
   3   0   1   -0.95    0.93
   3   0   1    0.08    0.85
   3   0   1    1.24    0.63
  -3   0  -2 5116.15   48.56
   3   0   2 4692.73   45.66
   3   0   2 4638.32   43.86
  -3   0  -3    0.73    0.48
   3   0   3    0.61    0.87
   3   0   3    0.96    0.38
  -3   0  -4  494.92    9.73
   3   0   4  377.58    8.54
   3   0   4  399.34    7.58
  -3   0  -5    0.81    0.57
   3   0   5   -1.15    1.56
   3   0   5   -0.32    0.46
  -3   0  -6  656.50   15.57
   3   0   6  505.98   12.95
   3   0   6  572.07   12.85
  -3   0  -7   -0.69    1.28
   3   0   7   -1.62    1.47
   3   0   7   -0.04    0.41
  -3   0  -8   31.54    6.87
   3   0   8   25.85    3.76
   3   0   8   23.55    3.82
  -3   0  -9    1.65    0.88
   3   0   9    0.95    1.01
   3   0   9   -0.45    1.17
  -3   0 -10   13.26    2.65
   3   0  10   10.88    1.56
   3   0  10   12.80    3.09
  -3   0 -11    1.55    1.08
   3   0  11   -0.48    1.52
   3   0  11    0.87    0.73
  -3   0 -12    0.56    1.56
  -3   0 -13    3.15    1.04
   3   0  13    3.02    1.59
  -3   0 -14   -0.10    1.97
   3   0  14   -0.64    1.57
   3   1 -15   31.28    8.28
   3  -1 -15   38.60    8.34
  -3   1  15   38.98    9.93
  -3  -1  15   39.66    9.71
   3   1 -14    2.47    1.64
   3  -1 -14    2.69    1.40
  -3   1  14    1.40    1.11
  -3  -1  14    4.25    2.00
   3   1 -13    5.75    2.11
   3  -1 -13    6.71    1.50
  -3   1  13    5.30    1.65
  -3  -1  13   -0.55    1.95
   3   1 -12   27.92    6.78
   3  -1 -12   26.18    6.82
  -3   1  12   32.66    4.78
  -3  -1  12   26.65    6.55
   3  -1 -11   -0.90    1.78
   3   1 -11    1.55    1.06
  -3   1  11    0.28    1.14
  -3  -1  11   -1.59    1.81
   3   1 -10  104.04   18.90
   3  -1 -10   90.88   17.06
  -3   1  10  110.19   16.19
  -3  -1  10  114.17    5.98
   3   1  -9  267.95   10.94
   3  -1  -9  281.04   10.51
  -3  -1   9  299.65   10.79
  -3   1   9  297.64   10.62
   3   1  -8  293.21    9.71
   3  -1  -8  328.42   10.31
  -3   1   8  337.93   10.83
  -3  -1   8  324.92   11.64
   3  -1  -7    5.41    1.14
   3   1  -7    7.59    1.50
  -3  -1   7    8.39    2.11
  -3   1   7    6.47    2.00
   3   1  -6  156.42    5.62
   3  -1  -6  158.59    6.40
  -3  -1   6  164.22    8.74
  -3   1   6  166.45    9.52
   3  -1  -5   55.71    5.75
   3   1  -5   57.23    9.53
  -3   1   5   54.71    5.62
  -3  -1   5   56.19    2.81
   3   1  -4   52.98    7.52
   3  -1  -4   58.59    8.81
  -3   1   4   59.32    1.19
  -3  -1   4   59.37    5.32
  -3   1   4   59.62   10.18
   3  -1  -3  132.27    4.86
   3   1  -3  126.08    4.74
  -3  -1   3  124.58    3.48
  -3   1   3  134.01    4.02
  -3   1   3  127.41    4.90
  -3  -1   3  137.11    5.13
   3  -1  -2   40.97    6.47
   3   1  -2   41.37    6.06
  -3   1   2   35.46    3.49
   3   1  -2   37.84    1.15
  -3  -1   2   39.30    1.91
   3  -1  -2   43.13    2.13
   3  -1  -1    6.72    1.27
   3   1  -1    5.97    0.92
   3   1  -1    6.15    1.68
   3  -1  -1    4.64    0.57
  -3  -1   1    3.88    0.96
   3  -1  -1    7.71    1.69
   3   1   0   62.05    3.01
   3  -1   0   60.78    2.87
   3   1   0   63.27    1.98
   3  -1   0   62.29    2.03
   3  -1   0   61.15    2.11
   3   1   0   66.38    2.20
   3   1   1   82.66    3.29
   3   1   1   79.38    3.16
   3  -1   1   81.87    3.29
   3   1   1   78.33    3.35
  -3  -1  -2  339.12   12.79
  -3   1  -2  328.36    9.29
   3   1   2  352.55    6.29
   3  -1   2  343.52    6.39
   3  -1   2  320.93    5.31
   3   1   2  304.30    4.95
  -3   1  -3   23.20    3.97
  -3  -1  -3   21.74    4.16
   3   1   3   20.19    2.99
   3  -1   3   20.73    2.40
   3  -1   3   19.49    2.73
   3   1   3   17.88    2.01
  -3  -1  -4    6.60    1.30
  -3   1  -4    9.21    2.60
   3   1   4    6.00    1.03
   3  -1   4    6.36    1.24
   3  -1   4    5.48    1.04
   3   1   4    5.13    1.25
  -3   1  -5   -0.05    1.00
  -3  -1  -5    1.82    0.76
   3   1   5    0.29    0.53
   3  -1   5    0.72    0.77
   3  -1   5    0.68    0.42
   3   1   5    0.59    0.42
  -3  -1  -6  238.33    7.93
  -3   1  -6  226.46    6.84
   3   1   6  178.55    6.36
   3  -1   6  177.98    6.62
   3   1   6  176.36    4.89
  -3   1  -7   48.57    8.16
  -3  -1  -7   46.04   10.04
   3   1   7   40.70    6.83
   3  -1   7   37.78    4.29
   3   1   7   40.85    3.63
   3  -1   7   43.87    3.09
  -3   1  -8   38.91   10.06
  -3  -1  -8   39.16    7.59
   3   1   8   33.12    5.65
   3  -1   8   33.00    4.48
   3   1   8   32.47    4.00
   3  -1   8   36.04    3.85
  -3   1  -9   95.44    4.34
  -3  -1  -9   92.77    7.73
   3  -1   9   75.40    7.27
   3   1   9   80.80    9.52
   3  -1   9   76.11    3.06
   3   1   9   85.52    3.11
  -3   1 -10   57.17   10.57
  -3  -1 -10   55.90   12.15
   3   1  10   42.13    5.29
   3  -1  10   39.06    3.29
   3   1  10   47.49    3.53
  -3   1 -11    9.50    3.40
  -3  -1 -11   13.10    2.67
   3  -1  11   11.29    2.77
   3   1  11   12.24    2.11
   3  -1  11    7.83    1.57
   3   1  11    5.57    1.77
  -3  -1 -12   18.45    5.02
  -3   1 -12   20.22    4.70
   3   1  12   15.83    3.01
   3  -1  12   17.51    3.08
   3  -1  12   14.63    2.81
  -3   1 -13   98.58   22.33
  -3  -1 -13  111.82   15.78
   3   1  13   77.78   11.94
   3  -1  13   84.61   13.62
  -3   1 -14   16.10    4.98
  -3  -1 -14   18.79    3.87
   3   1  14   15.45    3.00
   3   2 -15    9.93    3.93
  -3  -2  15    5.13    1.92
   3  -2 -14    9.81    2.28
   3   2 -14    9.12    2.35
  -3   2  14    9.93    2.33
  -3  -2  14    9.70    3.32
   3   2 -13    1.23    1.15
   3  -2 -13    3.01    1.29
  -3   2  13    0.50    1.50
  -3  -2  13    2.25    1.40
   3   2 -12    4.41    2.19
   3  -2 -12    6.14    2.75
  -3   2  12    7.75    1.86
  -3  -2  12    5.11    1.20
   3   2 -11   -0.41    1.59
   3  -2 -11   -0.16    1.74
  -3   2  11   -1.22    1.70
  -3  -2  11    0.50    1.14
   3  -2 -10   17.65    4.50
   3   2 -10   18.36    4.06
  -3   2  10   18.73    3.54
  -3  -2  10   21.81    4.03
   3   2  -9  217.92    9.13
   3  -2  -9  243.73   18.39
  -3   2   9  222.51   11.58
   3   2  -8  107.42    5.50
   3  -2  -8  100.43   17.00
  -3   2   8  118.04    5.99
  -3  -2   8  120.81    6.04
   3  -2  -7   22.93    4.39
   3   2  -7   22.50    3.93
  -3   2   7   18.66    4.43
  -3  -2   7   18.41    4.64
   3  -2  -6   27.99    3.98
   3   2  -6   29.86    4.90
  -3   2   6   21.67    2.74
  -3   2   6   24.58    4.43
  -3  -2   6   27.02    4.82
   3  -2  -5    4.57    0.97
   3   2  -5    4.23    1.32
  -3   2   5    3.53    0.84
  -3   2   5    1.99    0.83
  -3  -2   5    3.98    1.01
   3  -2  -4   88.58    4.52
   3   2  -4   95.50   12.69
  -3   2   4   94.27    3.69
  -3   2   4   86.22    4.44
  -3  -2   4   92.96    7.11
   3  -2  -3  367.79    7.90
   3   2  -3  362.14    7.94
  -3   2   3  331.73    6.17
  -3  -2   3  387.48    8.69
   3  -2  -2   -0.62    0.73
   3   2  -2   -0.02    0.90
  -3   2   2    0.21    0.34
   3   2  -2    0.19    0.19
  -3  -2   2    0.50    0.44
   3  -2  -2   -0.85    1.13
   3  -2  -1  157.72    5.12
   3   2  -1  167.05    5.82
  -3   2   1  145.57    4.60
   3   2  -1  169.66    5.08
  -3  -2   1  159.62    5.53
   3  -2  -1  169.18    5.69
   3  -2   0    0.47    0.44
   3   2   0    2.59    0.87
   3   2   0    1.60    0.88
   3  -2   0    1.63    0.60
   3  -2   0    1.66    0.36
   3  -2   1  396.14    5.74
   3   2   1  417.68    6.86
   3   2   1  411.20    6.41
   3  -2   1  387.78    6.23
   3  -2   1  397.93    6.24
   3   2   1  389.34    5.58
  -3   2  -2   28.06    4.44
  -3  -2  -2   26.67    5.53
   3   2   2   30.17    5.02
   3  -2   2   28.43    2.36
   3  -2   2   25.59    4.16
   3   2   2   27.04    2.40
  -3  -2  -3  317.21    7.01
  -3   2  -3  332.77    6.81
   3   2   3  276.07    6.52
   3  -2   3  266.84    6.74
   3  -2   3  294.31    6.19
   3   2   3  254.53    4.91
  -3  -2  -4   88.50    4.35
  -3   2  -4   95.09    4.35
   3   2   4   78.20   13.40
   3  -2   4   73.52   12.14
   3  -2   4   71.01    3.46
   3   2   4   59.71    2.62
  -3   2  -5  346.58    8.79
  -3  -2  -5  347.56    9.24
   3   2   5  265.27    7.72
   3  -2   5  255.80    7.52
   3  -2   5  303.34    7.71
   3   2   5  285.65    6.58
  -3  -2  -6   21.51    4.38
  -3   2  -6   22.03    4.53
   3   2   6   16.50    3.22
   3  -2   6    8.40    4.89
   3  -2   6   17.18    2.34
   3   2   6   14.46    1.26
  -3  -2  -7  147.55    6.02
  -3   2  -7  141.06    5.52
   3   2   7  119.87   15.82
   3  -2   7  102.98    6.80
   3   2   7  121.27    8.48
   3  -2   7  119.51    5.52
  -3   2  -8  114.10    5.34
  -3  -2  -8  108.53    5.61
   3   2   8   88.09   10.99
   3  -2   8   83.42   11.27
   3   2   8   87.72    3.92
   3  -2   8   85.80    5.77
  -3  -2  -9   21.13    4.70
  -3   2  -9   21.43    4.46
   3   2   9   20.83    4.06
   3  -2   9   22.89    3.51
   3  -2   9   21.33    4.59
   3   2   9   18.04    3.75
  -3  -2 -10  127.02   13.62
  -3   2 -10  130.99    5.21
   3   2  10   99.68   16.09
   3  -2  10   96.43    5.54
   3   2  10   91.12    7.92
  -3   2 -11    6.01    1.21
  -3  -2 -11    6.71    2.20
   3   2  11    6.99    1.31
   3  -2  11    5.31    1.63
   3  -2  11    4.86    1.12
  -3  -2 -12   20.74    5.89
  -3   2 -12   21.12    5.88
   3   2  12   20.84    4.77
   3  -2  12   20.36    3.57
   3  -2  12   15.67    3.00
  -3  -2 -13   13.32    2.86
  -3   2 -13   13.83    3.91
   3   2  13    7.43    2.17
  -3   2 -14   -1.17    1.85
  -3  -2 -14    3.17    1.49
   3   2  14    2.61    0.96
   3   3 -15   19.67    6.11
   3  -3 -15   20.04    7.17
  -3  -3  15   22.69    6.80
   3   3 -14    1.69    2.01
   3  -3 -14    1.57    1.56
  -3   3  14    3.53    1.08
  -3  -3  14    1.30    1.84
   3   3 -13   24.49    4.99
   3  -3 -13   22.53    4.30
  -3   3  13   21.69    5.41
  -3  -3  13   31.96    7.62
   3  -3 -12    1.14    0.83
   3   3 -12    1.35    1.30
  -3   3  12   -0.57    1.71
  -3  -3  12   -0.34    1.92
   3  -3 -11    1.35    1.52
   3   3 -11    2.77    1.56
  -3   3  11    1.29    1.25
  -3  -3  11    4.64    1.69
   3  -3 -10   51.29    8.08
   3   3 -10   42.12    6.54
  -3   3  10   45.71    7.78
  -3  -3  10   50.31   10.38
   3  -3  -9  304.75   10.97
   3   3  -9  275.58   10.78
  -3   3   9  311.53   11.38
  -3  -3   9  352.08   29.65
   3  -3  -8   69.97    6.33
   3   3  -8   70.34   12.68
  -3   3   8   72.97   15.06
  -3  -3   8   75.63   13.67
   3  -3  -7   18.64    3.31
   3   3  -7   16.14    1.97
  -3   3   7   12.50    1.97
  -3   3   7   19.21    4.52
  -3  -3   7   20.59    4.33
   3  -3  -6    7.30    1.68
   3   3  -6    6.65    1.77
  -3   3   6    6.14    1.56
  -3   3   6    7.90    1.53
  -3  -3   6    9.26    2.39
   3  -3  -5   44.30    5.60
   3   3  -5   44.54    7.57
  -3   3   5   40.64    1.71
  -3   3   5   38.69    7.51
  -3  -3   5   44.76    8.86
   3  -3  -4  533.35   10.81
   3   3  -4  502.74   10.64
  -3   3   4  537.58    9.04
  -3   3   4  472.42   11.95
  -3  -3   4  568.22   11.55
   3  -3  -3  137.46    5.87
   3   3  -3  132.97    5.96
  -3   3   3  126.55    5.04
   3   3  -3  125.72    4.55
  -3  -3   3  145.06    6.39
   3  -3  -3  140.15    6.37
   3  -3  -2    2.40    0.64
   3   3  -2    1.45    0.86
  -3   3   2    1.73    0.63
   3   3  -2    1.92    0.48
  -3  -3   2    2.88    0.91
   3  -3  -1  113.16    4.08
   3   3  -1  124.75    9.65
  -3   3   1  107.74    3.72
   3   3  -1  119.34    3.82
  -3  -3   1  118.38    4.21
   3  -3  -1  108.44    4.17
   3  -3   0  154.49    4.90
   3   3   0  160.24    5.68
   3   3   0  165.03    5.22
  -3  -3   0  168.22    5.33
   3  -3   0  155.35    5.33
   3  -3   1   18.05    3.23
   3   3   1   24.51    3.67
   3   3   1   24.63    3.49
   3  -3   1   24.68    1.64
  -3  -3  -1   16.68    0.97
   3  -3   1   18.13    4.93
  -3   3  -2  253.49    7.68
  -3  -3  -2  240.40    7.62
   3   3   2  244.86    7.75
   3  -3   2  233.88    7.63
   3  -3   2  237.73    7.40
   3   3   2  227.32    6.68
  -3  -3  -3   64.77    6.34
  -3   3  -3   81.02    3.62
   3   3   3   68.38    7.42
   3  -3   3   73.30   10.10
   3  -3   3   79.18   10.77
   3   3   3   73.41    5.65
  -3  -3  -4  606.72   14.53
  -3   3  -4  656.53   11.80
   3   3   4  522.66   10.80
   3  -3   4  493.55   11.29
   3  -3   4  544.58   10.42
   3   3   4  462.22    7.72
  -3  -3  -5   73.04    3.20
  -3   3  -5   73.74    2.74
   3   3   5   58.30    7.96
   3  -3   5   60.71    7.84
   3  -3   5   52.37    2.52
   3   3   5   50.41    3.95
  -3  -3  -6    3.90    1.01
  -3   3  -6    4.64    1.30
   3   3   6    2.63    0.71
   3  -3   6    4.07    1.04
   3  -3   6    2.43    0.81
   3   3   6    2.16    0.46
  -3  -3  -7   48.76   10.30
  -3   3  -7   43.67    9.04
   3   3   7   44.35    5.13
   3  -3   7   41.43    6.09
   3  -3   7   42.01    4.19
   3   3   7   35.03    3.25
  -3  -3  -8   36.33    7.32
  -3   3  -8   36.56    9.46
   3   3   8   32.73    5.01
   3  -3   8   33.68    3.88
   3   3   8   26.71    4.16
   3  -3   8   32.59    5.44
  -3  -3  -9   30.09    6.82
  -3   3  -9   29.73    6.07
   3   3   9   22.12    3.47
   3  -3   9   23.30    4.71
   3  -3   9   27.05    5.59
   3   3   9   20.47    2.13
  -3  -3 -10   33.49    3.22
  -3   3 -10   34.64    7.79
   3   3  10   27.74    4.20
   3  -3  10   21.81    6.54
   3  -3  10   29.53    6.34
  -3  -3 -11    7.38    1.83
  -3   3 -11    8.81    2.00
   3   3  11   12.17    2.08
   3  -3  11    7.67    2.17
   3  -3  11    5.63    1.01
  -3  -3 -12   82.86   20.25
  -3   3 -12   80.25   12.08
   3   3  12   64.81   10.69
   3  -3  12   65.41    5.53
  -3  -3 -13   50.79   13.29
  -3   3 -13   55.06   14.30
   3   3  13   46.25    9.30
  -3  -3 -14   26.48    6.99
  -3   3 -14   23.39    5.60
   3   4 -14    3.68    1.75
   3  -4 -14    3.51    1.12
  -3   4  14    3.31    1.25
  -3  -4  14    0.98    1.01
   3  -4 -13    0.80    1.17
  -3   4  13    1.18    0.81
  -3  -4  13    1.20    1.08
   3  -4 -12    1.33    1.31
   3   4 -12    0.92    1.47
  -3   4  12    3.37    1.50
  -3  -4  12    1.77    1.43
   3  -4 -11   38.31    6.86
   3   4 -11   38.68    9.49
  -3   4  11   50.41    8.92
  -3  -4  11   53.54    8.19
   3  -4 -10   22.86    4.44
   3   4 -10   22.33    3.75
  -3   4  10   19.46    3.80
  -3  -4  10   23.23    4.70
   3  -4  -9  213.09   12.31
   3   4  -9  199.02   10.57
  -3   4   9  238.98    9.61
  -3  -4   9  257.97   10.94
   3  -4  -8  103.26    5.34
   3   4  -8  105.99   15.60
  -3   4   8   89.07    4.86
  -3   4   8  107.30   16.84
  -3  -4   8  114.70    5.67
   3  -4  -7   57.39    9.70
   3   4  -7   44.77    7.13
  -3   4   7   41.40    3.75
  -3   4   7   45.71    8.54
  -3  -4   7   55.93    9.73
   3  -4  -6   80.55    3.48
   3   4  -6   74.47    3.99
  -3   4   6   69.38    2.32
  -3   4   6   74.78    3.59
  -3  -4   6   81.46    3.61
   3  -4  -5   20.93    3.90
   3   4  -5   22.24    4.69
  -3   4   5   21.83    2.55
  -3   4   5   21.38    4.15
  -3  -4   5   24.20    5.11
   3  -4  -4   41.78    5.25
   3   4  -4   37.84    7.35
  -3   4   4   35.66    3.98
  -3  -4   4   40.77    7.83
   3  -4  -4   37.31    2.71
   3  -4  -3   38.39    6.35
   3   4  -3   31.21    5.32
  -3   4   3   33.60    1.64
   3   4  -3   30.76    1.00
  -3  -4   3   36.64    3.31
   3  -4  -3   37.65    4.21
   3  -4  -2  124.90    4.41
   3   4  -2  130.08    4.82
  -3   4   2  125.56    4.24
   3   4  -2  129.32    3.93
  -3  -4   2  137.64    5.09
   3  -4  -2  134.02    5.34
   3  -4  -1    1.61    0.37
   3   4  -1    1.68    0.87
  -3   4   1    1.51    0.28
   3   4  -1   -0.14    0.43
  -3  -4   1    1.83    0.66
   3  -4  -1   -0.33    0.98
   3  -4   0 1460.15   15.39
   3   4   0 1588.87   17.90
  -3   4   0 1406.07   15.69
   3   4   0 1620.88   17.18
  -3  -4   0 1568.45   16.49
   3  -4   0 1560.01   18.53
   3  -4   1   10.58    2.18
   3   4   1   13.40    2.26
   3   4   1   12.73    2.07
   3  -4   1   11.51    1.35
  -3  -4  -1   14.06    2.30
   3  -4   1   10.49    1.72
  -3  -4  -2   89.77    8.31
  -3   4  -2   82.47    2.97
   3   4   2   86.31    7.47
   3  -4   2   81.42    3.79
  -3  -4  -2   68.35    1.71
   3  -4   2  104.18    8.35
  -3  -4  -3   18.62    4.89
  -3   4  -3   21.40    4.00
   3   4   3   21.00    2.97
   3  -4   3   20.45    2.16
   3  -4   3   19.54    3.58
   3   4   3   15.82    1.95
  -3  -4  -4  136.26    6.25
  -3   4  -4  144.02    5.89
   3   4   4  126.87    5.85
   3  -4   4  136.33   15.72
   3  -4   4  145.67   26.74
   3   4   4  114.08    4.25
  -3  -4  -5  134.29    6.04
  -3   4  -5  140.84    3.52
   3   4   5  115.62   12.85
   3  -4   5  103.03    4.02
   3  -4   5  112.50    3.34
   3   4   5   89.02    1.55
  -3  -4  -6  139.27    4.55
  -3   4  -6  138.66    3.82
   3   4   6  127.32   12.00
   3  -4   6  102.43    4.03
   3  -4   6  125.52    4.61
  -3  -4  -7   37.28    6.47
  -3   4  -7   32.63    8.41
   3   4   7   29.33    4.06
   3  -4   7   30.99    4.81
   3  -4   7   26.87    2.79
  -3  -4  -8   74.40   14.72
  -3   4  -8   68.41   10.82
   3   4   8   62.27    8.78
   3  -4   8   58.64    7.46
   3  -4   8   64.21   10.22
  -3  -4  -9    2.55    1.49
  -3   4  -9    2.94    1.30
   3   4   9    3.58    1.10
   3  -4   9    1.13    1.40
   3  -4   9    1.68    0.89
  -3  -4 -10    3.59    1.57
  -3   4 -10    4.90    1.31
   3   4  10    5.22    1.30
   3  -4  10    8.48    1.44
   3  -4  10    4.83    1.60
  -3  -4 -11   33.58    8.29
  -3   4 -11   26.49    6.19
   3   4  11   21.17    3.99
   3  -4  11   28.60    5.45
   3  -4  11   28.54    5.55
  -3  -4 -12   20.30    4.22
  -3   4 -12   18.03    4.34
   3   4  12   18.00    3.89
   3  -4  12   16.92    2.82
  -3  -4 -13  273.93    9.78
  -3   4 -13  269.08    8.77
   3   4  13  189.78   20.81
   3  -4  13  211.71    6.77
  -3  -4 -14   18.96    6.13
  -3   4 -14   15.43    3.26
   3  -5 -14    4.53    1.72
   3   5 -14    2.47    1.67
  -3   5  14    2.29    0.86
  -3  -5  14    7.26    2.41
   3  -5 -13    1.11    0.86
   3   5 -13    0.37    0.99
  -3   5  13    1.37    0.95
  -3  -5  13    3.16    1.67
   3  -5 -12    2.03    1.33
   3   5 -12    1.81    1.29
  -3   5  12    1.92    1.63
  -3  -5  12    1.14    1.72
   3  -5 -11   30.18    6.48
   3   5 -11   28.61    4.61
  -3   5  11   22.94    3.50
  -3  -5  11   32.24    6.61
   3  -5 -10   88.61   13.78
   3   5 -10   75.74    5.41
  -3   5  10   90.96    6.34
  -3  -5  10  105.38   19.05
   3  -5  -9  178.81   13.93
   3   5  -9  163.41    7.25
  -3   5   9  161.98    5.64
  -3  -5   9  197.00    7.22
   3  -5  -8  328.00   26.21
   3   5  -8  266.48    9.80
  -3   5   8  268.30    8.16
  -3   5   8  283.63   12.68
  -3  -5   8  332.07   15.73
   3  -5  -7    1.13    0.69
   3   5  -7   -0.14    1.40
  -3   5   7    1.15    0.50
  -3   5   7    1.50    0.95
  -3  -5   7    0.41    1.03
   3  -5  -6    8.93    1.79
   3   5  -6    8.54    1.70
  -3   5   6    7.83    2.05
  -3   5   6   10.53    2.97
  -3  -5   6    8.69    1.99
   3  -5  -5   -0.45    1.00
   3   5  -5    1.31    1.17
  -3   5   5    1.34    0.40
  -3   5   5   -0.56    1.04
  -3  -5   5    1.25    1.00
   3  -5  -4   28.02    2.43
   3   5  -4   23.50    3.56
  -3   5   4   23.45    2.99
   3   5  -4   23.58    0.65
  -3  -5   4   30.67    6.46
   3  -5  -4   29.89    3.77
   3  -5  -3   98.18    4.54
   3   5  -3   88.78    8.18
  -3   5   3   91.17    4.55
   3   5  -3   93.75    3.66
  -3  -5   3  108.16    5.05
   3  -5  -3   95.14   10.91
   3  -5  -2   49.65    2.26
   3   5  -2   52.13    6.47
  -3   5   2   51.40    1.94
   3   5  -2   51.49    1.83
  -3  -5   2   61.73    6.11
   3  -5  -2   51.25    3.13
   3  -5  -1   23.93    3.69
   3   5  -1   24.06    4.84
  -3   5   1   22.89    3.27
   3   5  -1   26.96    3.97
  -3  -5   1   27.71    5.65
   3  -5  -1   24.83    4.34
   3  -5   0   49.87    1.59
   3   5   0   67.07    2.92
  -3   5   0   51.50    2.17
   3   5   0   57.87    2.41
  -3  -5   0   61.89    1.99
   3  -5   0   50.08    9.21
   3  -5   1  152.46    7.52
   3   5   1  166.78    6.82
  -3   5  -1  136.72    4.97
   3   5   1  159.10    5.52
  -3  -5  -1  154.60    4.77
   3  -5   1  159.10    5.65
  -3   5  -2  243.33    8.95
  -3  -5  -2  212.64    8.67
   3   5   2  219.41    8.91
   3  -5   2  212.38    8.68
  -3  -5  -2  206.14    7.75
   3  -5   2  212.59    8.63
  -3  -5  -3   40.18    7.94
  -3   5  -3   36.13    1.45
   3   5   3   36.03    6.73
   3  -5   3   29.94    2.23
  -3  -5  -3   29.46    0.98
   3  -5   3   37.15    6.00
  -3  -5  -4  327.22    8.58
  -3   5  -4  351.56    6.95
   3   5   4  283.93    7.10
   3  -5   4  269.20    7.11
   3  -5   4  294.14    7.11
  -3  -5  -5   85.34    3.52
  -3   5  -5   80.55    3.31
   3   5   5   79.82   10.81
   3  -5   5   65.53    3.65
   3  -5   5   93.50   10.80
  -3  -5  -6    3.33    1.17
  -3   5  -6    1.76    0.55
   3   5   6    2.54    1.06
   3  -5   6    1.71    1.37
   3  -5   6    1.34    0.52
  -3  -5  -7  170.04    6.56
  -3   5  -7  157.37    7.18
   3   5   7  124.92    5.37
   3  -5   7  118.26    6.59
   3  -5   7  143.64    5.08
  -3  -5  -8    1.51    1.27
  -3   5  -8    1.88    1.02
   3   5   8    0.92    0.67
   3  -5   8    1.21    0.92
   3  -5   8   -1.34    1.47
  -3  -5  -9   21.36    4.36
  -3   5  -9   13.51    4.57
   3   5   9   14.19    3.21
   3  -5   9   15.25    2.70
   3  -5   9   17.07    3.10
  -3  -5 -10   32.90    7.10
  -3   5 -10   29.02    8.90
   3   5  10   26.40    4.03
   3  -5  10   27.26    5.89
  -3  -5 -11    1.92    1.58
  -3   5 -11    2.23    1.51
   3   5  11    2.67    0.94
   3  -5  11    1.25    1.13
  -3  -5 -12   12.99    3.38
  -3   5 -12    7.18    1.88
   3   5  12    9.96    2.35
   3  -5  12    7.61    2.62
  -3  -5 -13  125.37   32.62
  -3   5 -13  142.37   12.99
   3   5  13  117.95   13.05
   3  -5  13  117.39   11.92
  -3  -5 -14   24.72   10.13
  -3   5 -14   22.75    6.56
   3  -6 -14    4.28    1.18
   3   6 -14    3.66    1.62
  -3   6  14    4.21    1.75
  -3  -6  14    6.30    3.09
   3  -6 -13    3.37    1.28
   3   6 -13    2.15    1.58
  -3   6  13    1.83    1.38
  -3  -6  13    4.27    1.73
   3  -6 -12    5.17    1.58
   3   6 -12    4.39    1.89
  -3   6  12    3.42    0.82
  -3  -6  12    3.93    1.57
   3  -6 -11    6.57    3.11
   3   6 -11    5.52    1.96
  -3   6  11    7.62    1.36
  -3  -6  11    7.93    1.87
   3  -6 -10    2.51    1.44
   3   6 -10    5.44    1.67
  -3   6  10    7.21    1.66
  -3  -6  10    6.72    2.52
   3  -6  -9   60.92   10.67
   3   6  -9   42.22    5.60
  -3   6   9   34.58    6.41
  -3   6   9   52.50    7.73
  -3  -6   9   70.21   13.23
   3  -6  -8  109.33    5.45
   3   6  -8  113.08   18.20
  -3   6   8  110.28    4.28
  -3   6   8  106.10    5.29
  -3  -6   8  148.05   21.72
   3  -6  -7   92.66    7.09
   3   6  -7   84.65    6.62
  -3   6   7   90.36    3.20
  -3   6   7   86.74    4.23
  -3  -6   7  102.19    5.02
   3  -6  -6   15.71    4.00
   3   6  -6   11.45    1.87
  -3   6   6   10.71    1.94
  -3   6   6   11.82    4.17
  -3  -6   6   18.76    3.36
   3  -6  -5    1.92    0.98
   3   6  -5    2.62    1.20
  -3   6   5    0.95    0.26
  -3  -6   5    2.52    0.86
   3  -6  -4   59.57    5.26
   3   6  -4   51.38    9.96
  -3   6   4   45.89    1.83
   3   6  -4   49.01    1.16
  -3  -6   4   59.39    2.87
   3  -6  -4   52.09    8.63
   3  -6  -3 1183.19   19.77
   3   6  -3 1078.35   19.36
  -3   6   3 1122.87   18.69
   3   6  -3 1228.94   19.30
  -3  -6   3 1384.81   23.29
   3  -6  -3 1126.46   19.79
   3  -6  -2    7.56    1.57
   3   6  -2    6.61    1.11
  -3   6   2    6.30    1.58
   3   6  -2    6.91    1.22
  -3  -6   2    6.96    1.83
   3  -6  -2    5.85    1.22
   3  -6  -1  241.53    4.98
   3   6  -1  239.79    5.94
  -3   6   1  242.07    5.61
   3   6  -1  275.31    5.74
  -3  -6   1  290.87    7.83
   3  -6  -1  251.85    6.41
   3  -6   0    2.54    0.53
   3   6   0    1.36    0.48
  -3   6   0    4.43    1.03
   3   6   0    4.36    1.04
  -3  -6   0    2.87    0.63
   3  -6   0    5.38    1.28
   3  -6   1    4.04    0.83
  -3   6  -1    3.43    1.10
   3   6   1    6.46    1.13
  -3  -6  -1    5.48    1.37
   3  -6   1   26.12    7.25
  -3  -6  -2   42.82    6.92
  -3   6  -2   41.99    1.44
  -3   6  -2   38.60    6.10
   3   6   2   41.15    2.53
  -3  -6  -2   39.55    1.34
   3  -6   2   38.60    5.27
  -3  -6  -3    6.12    1.66
  -3   6  -3    8.47    2.42
   3   6   3    8.73    1.89
   3  -6   3    8.50    1.79
  -3  -6  -3    6.14    0.90
   3  -6   3    8.60    1.55
  -3  -6  -4   90.62    7.03
  -3   6  -4  113.45    4.67
   3   6   4  100.85   11.04
   3  -6   4   76.35    4.14
   3  -6   4   83.50    4.30
  -3  -6  -5   11.99    2.46
  -3   6  -5   14.36    3.39
   3   6   5   10.17    2.44
   3  -6   5   10.58    1.85
   3  -6   5   12.99    2.80
  -3  -6  -6    9.60    2.28
  -3   6  -6    6.59    1.80
   3   6   6    6.26    1.47
   3  -6   6    5.95    1.71
   3  -6   6    7.70    1.91
  -3  -6  -7   28.48    5.57
  -3   6  -7   28.50    5.68
   3   6   7   32.12    5.87
   3  -6   7   28.18    3.03
   3  -6   7   29.47    6.84
  -3  -6  -8   16.92    2.79
  -3   6  -8   14.23    3.83
   3   6   8   13.29    1.91
   3  -6   8   10.18    2.14
   3  -6   8   15.39    3.17
  -3  -6  -9    0.74    0.92
  -3   6  -9    0.49    0.60
   3   6   9   -1.52    1.56
   3  -6   9    0.02    1.33
   3  -6   9   -0.58    1.38
  -3  -6 -10    5.09    1.57
  -3   6 -10    3.31    1.09
   3   6  10    4.05    1.13
   3  -6  10    4.13    1.11
  -3  -6 -11    1.73    1.54
  -3   6 -11    2.39    0.62
   3   6  11   -0.24    1.61
   3  -6  11    0.01    1.44
   3  -6  11    0.93    0.70
  -3  -6 -12  173.35    9.45
  -3   6 -12  152.47    6.13
   3  -6  12  138.59   12.40
  -3  -6 -13  138.73    7.15
  -3   6 -13  112.56   13.24
   3   6  13   80.34   20.27
   3  -6  13   95.94   17.10
  -3  -6 -14    6.02    1.80
  -3   6 -14    4.68    2.07
   3   6  14    2.86    1.44
   3  -6  14   -0.14    1.48
   3  -7 -14   21.42    5.79
   3   7 -14   18.32    4.03
  -3   7  14   21.77    3.11
  -3  -7  14   30.32    7.13
   3  -7 -13   -0.71    2.02
   3   7 -13    0.41    1.67
  -3   7  13   -0.47    1.37
  -3  -7  13    3.72    1.46
   3  -7 -12   -0.76    1.93
   3   7 -12    0.93    1.89
  -3   7  12    0.86    0.64
  -3  -7  12    3.67    2.06
   3  -7 -11   30.77    5.27
   3   7 -11   24.68    3.13
  -3   7  11   31.06    5.55
  -3  -7  11   38.75    7.90
   3  -7 -10   10.56    3.25
   3   7 -10   13.02    2.70
  -3   7  10   12.51    1.82
  -3  -7  10   11.77    2.99
   3  -7  -9  110.35   19.26
   3   7  -9  112.85   14.10
  -3   7   9   81.51    4.10
  -3   7   9  114.32   16.25
  -3  -7   9  136.04    8.82
   3  -7  -8   -0.07    1.94
   3   7  -8   -0.83    1.64
  -3   7   8    0.38    0.53
  -3   7   8    0.67    0.95
  -3  -7   8    1.12    1.48
   3  -7  -7    1.82    1.16
   3   7  -7    2.90    1.37
  -3   7   7    0.98    0.30
  -3   7   7    3.04    0.92
  -3  -7   7    1.32    1.44
   3  -7  -6    4.44    1.39
   3   7  -6    4.78    0.94
  -3   7   6    4.64    1.11
  -3   7   6    3.81    1.69
  -3  -7   6    5.27    1.21
   3  -7  -5    0.49    0.29
   3   7  -5    0.17    0.82
  -3   7   5    0.54    0.76
   3   7  -5   -0.23    0.18
  -3  -7   5   -1.56    1.47
   3  -7  -5   -0.42    1.02
   3  -7  -4   10.73    2.80
   3   7  -4    9.63    1.97
  -3   7   4   10.25    6.23
   3   7  -4    9.09    1.67
  -3  -7   4   14.38    3.24
   3  -7  -4   11.50    2.06
   3  -7  -3  721.30   13.61
   3   7  -3  634.91   12.58
  -3   7   3  669.66   17.00
   3   7  -3  747.45   12.25
  -3  -7   3  845.20   15.46
   3  -7  -3  658.54   15.23
   3  -7  -2  244.18    5.42
   3   7  -2  214.84   10.33
  -3   7   2  225.54    8.84
   3   7  -2  246.33    9.17
  -3  -7   2  289.43    6.68
   3  -7  -2  210.32    8.74
   3  -7  -1    6.79    0.99
   3   7  -1    9.66    1.26
  -3   7   1    6.57    1.33
   3   7  -1   10.01    1.34
  -3  -7   1    7.87    2.43
   3  -7  -1    8.74    2.33
   3  -7   0    3.64    0.77
   3   7   0    6.27    1.12
  -3   7   0    4.07    0.95
   3   7   0    4.89    0.86
  -3  -7   0    5.61    0.99
   3  -7   1    4.98    0.92
   3   7   1    5.07    1.18
  -3   7  -1    3.41    0.87
   3   7   1    5.33    1.02
  -3  -7  -1    5.56    1.24
   3  -7   1    5.17    1.21
  -3  -7  -2  101.35    5.67
  -3   7  -2  123.62    4.69
  -3   7  -2  101.39    4.98
   3   7   2  105.74    5.08
  -3  -7  -2  127.51    4.82
   3  -7   2   99.87    6.39
  -3  -7  -3    6.49    1.52
  -3   7  -3    7.70    1.56
  -3   7  -3    5.31    0.82
   3   7   3    8.07    1.54
   3  -7   3    6.96    1.19
  -3  -7  -4   18.39    3.96
  -3   7  -4   14.96    3.86
   3   7   4   16.08    2.61
   3  -7   4   10.73    2.17
  -3  -7  -5   40.65    9.80
  -3   7  -5   36.32    1.69
   3   7   5   35.46    5.10
   3  -7   5   31.22    2.67
   3  -7   5   36.17    5.92
  -3  -7  -6   20.80    4.17
  -3   7  -6   14.94    3.97
   3   7   6   12.14    1.95
   3  -7   6   11.60    1.89
   3  -7   6   12.40    2.74
  -3  -7  -7  282.73    9.27
  -3   7  -7  280.99    8.00
   3   7   7  239.37    8.32
   3  -7   7  234.93    8.12
   3  -7   7  247.64    7.64
  -3  -7  -8   99.30   13.53
  -3   7  -8   88.77    4.20
   3   7   8   79.13   11.90
   3  -7   8   72.80    4.60
   3  -7   8  102.29   11.18
  -3  -7  -9    5.48    1.24
  -3   7  -9    4.67    1.09
   3   7   9    9.28    2.18
   3  -7   9    4.28    1.34
   3  -7   9    6.45    1.28
  -3  -7 -10    0.11    1.23
  -3   7 -10    0.78    0.86
   3   7  10   -0.53    1.54
   3  -7  10    3.13    2.01
   3  -7  10    1.50    0.90
  -3  -7 -11    2.28    2.14
  -3   7 -11    7.07    2.13
   3   7  11    5.58    1.42
   3  -7  11    3.40    1.92
   3  -7  11    6.78    1.69
  -3  -7 -12   86.84   18.35
  -3   7 -12   63.46   15.49
   3  -7  12   64.39   10.63
  -3  -7 -13   11.02    3.56
  -3   7 -13    6.69    3.26
   3   7  13    7.54    2.88
   3  -7  13    6.10    2.13
  -3  -7 -14   64.68   17.19
  -3   7 -14   46.19   14.86
   3   7  14   52.61   11.71
   3  -8 -14    0.62    1.66
   3   8 -14   -0.25    1.13
  -3   8  14    0.27    0.54
  -3  -8  14    0.57    1.41
   3  -8 -13    1.19    0.86
   3   8 -13    1.57    1.75
  -3   8  13    1.24    1.56
  -3  -8  13    3.43    1.33
   3  -8 -12    4.88    1.00
   3   8 -12    2.46    1.32
  -3   8  12    4.54    1.07
  -3  -8  12    5.11    1.67
   3  -8 -11   79.30   18.70
   3   8 -11   74.49   14.07
  -3   8  11   83.70    8.97
  -3  -8  11  100.61   19.68
   3  -8 -10    7.49    2.37
   3   8 -10    5.38    1.59
  -3   8  10    5.04    1.21
  -3   8  10    8.27    1.75
  -3  -8  10    9.69    2.74
   3  -8  -9   39.89    7.35
   3   8  -9   35.59    5.93
  -3   8   9   26.87    3.67
  -3   8   9   35.78    5.78
  -3  -8   9   44.02    6.63
   3  -8  -8   94.69   17.48
   3   8  -8   76.65    4.24
  -3   8   8   77.83    2.92
  -3   8   8   76.60   12.01
  -3  -8   8  105.36   16.51
   3  -8  -7   68.40   12.40
   3   8  -7   56.55    9.66
  -3   8   7   47.79    9.03
  -3   8   7   56.68    3.52
  -3  -8   7   73.89    5.28
   3  -8  -6   52.91    3.24
   3   8  -6   45.21    6.42
  -3   8   6   46.32    7.87
  -3   8   6   39.78    2.40
  -3  -8   6   62.03   13.08
   3  -8  -5    8.80    2.66
   3   8  -5    5.93    1.69
  -3   8   5    5.41    1.15
   3   8  -5    5.98    1.20
  -3  -8   5    9.53    1.86
   3  -8  -5    8.70    1.71
   3  -8  -4 1488.26   31.20
   3   8  -4 1246.43   26.98
  -3   8   4 1382.87   29.29
   3   8  -4 1460.53   29.37
  -3  -8   4 1676.13   35.49
   3  -8  -4 1301.81   28.17
   3  -8  -3  149.89    7.14
   3   8  -3  136.03    6.34
  -3   8   3  162.11    6.85
   3   8  -3  159.51    6.18
  -3  -8   3  174.45    7.65
   3  -8  -3  142.42    7.17
   3  -8  -2 1101.45   18.30
   3   8  -2 1056.44   18.65
  -3   8   2 1101.21   19.02
   3   8  -2 1209.75   19.62
  -3  -8   2 1335.35   22.37
   3  -8  -2 1026.51   19.02
   3  -8  -1    1.27    0.23
   3   8  -1   -0.04    1.04
  -3   8   1    1.79    0.93
   3   8  -1    1.53    0.42
  -3  -8   1    2.89    0.68
   3  -8  -1    1.21    0.73
   3  -8   0   33.49    2.12
   3   8   0   46.27    5.50
  -3   8   0   37.08    6.18
   3   8   0   48.20    7.74
  -3  -8   0   47.64    1.90
   3  -8   0   41.12    2.33
   3   8   1    0.42    0.85
   3  -8   1    0.92    0.29
  -3   8  -1    0.26    0.69
   3   8   1   -0.10    0.87
  -3  -8  -1    0.44    0.49
   3  -8   1    1.66    1.32
  -3  -8  -2  573.23   11.61
  -3   8  -2  636.97   10.01
  -3   8  -2  469.08    9.84
   3   8   2  565.94   11.34
  -3  -8  -2  638.08   10.51
   3  -8   2  562.26   11.35
  -3  -8  -3   37.42    7.52
  -3   8  -3   37.70    1.16
  -3   8  -3   26.90    4.67
   3   8   3   34.13    2.85
   3  -8   3   35.28    8.04
  -3  -8  -4   92.97    6.32
  -3   8  -4   88.69    3.06
  -3   8  -4   62.25   11.27
   3   8   4   82.92    5.95
   3  -8   4   79.80    5.37
  -3  -8  -5   36.71    6.94
  -3   8  -5   32.46    5.15
  -3   8  -5   27.23    4.77
   3   8   5   29.59    6.25
   3  -8   5   31.20    5.25
  -3  -8  -6  103.71    6.76
  -3   8  -6  105.64    3.86
   3   8   6  102.90   15.95
   3  -8   6   90.75    7.06
  -3  -8  -7  355.59   12.91
  -3   8  -7  365.61    9.52
   3   8   7  298.12    9.75
   3  -8   7  282.55    9.38
   3  -8   7  307.62   11.53
  -3  -8  -8   49.68    9.19
  -3   8  -8   36.07    8.73
   3   8   8   38.66    6.15
   3  -8   8   43.28    3.93
   3  -8   8   46.03    8.00
  -3  -8  -9    2.83    1.49
  -3   8  -9    2.18    0.65
   3   8   9   -0.73    1.58
   3  -8   9    2.79    2.05
   3  -8   9    2.88    0.91
  -3  -8 -10   12.95    2.74
  -3   8 -10   12.03    2.99
   3   8  10   10.74    2.11
   3  -8  10   12.79    2.56
   3  -8  10   15.43    2.75
  -3  -8 -11    0.02    2.09
  -3   8 -11    0.97    0.72
   3   8  11    1.83    1.21
   3  -8  11    1.34    1.74
  -3  -8 -12    4.01    2.14
  -3   8 -12    2.60    0.71
   3   8  12    3.66    1.48
   3  -8  12    2.04    1.75
  -3  -8 -13  110.89   25.99
  -3   8 -13  129.41    5.75
   3  -8  13  122.77    8.94
  -3  -8 -14    1.73    2.00
  -3   8 -14    1.97    0.89
   3   8  14    5.48    2.00
   3  -8  14    3.30    1.82
   3  -9 -14   28.56    6.34
   3   9 -14   22.10    6.02
  -3   9  14   30.39    6.41
  -3  -9  14   36.22    8.08
   3  -9 -13   -0.12    1.77
   3   9 -13   -0.74    1.53
  -3   9  13    0.81    0.89
  -3  -9  13    0.61    0.83
   3  -9 -12   19.00    4.37
   3   9 -12   12.46    2.40
  -3   9  12   19.58    3.25
  -3  -9  12   19.51    6.19
   3  -9 -11    3.52    2.15
   3   9 -11    2.56    1.01
  -3   9  11    2.92    0.90
  -3  -9  11    3.13    2.08
   3  -9 -10   62.91    8.38
   3   9 -10   50.05   10.21
  -3   9  10   35.68    7.89
  -3   9  10   55.69   10.22
  -3  -9  10   64.36   13.52
   3  -9  -9   -1.74    1.70
   3   9  -9    1.97    1.56
  -3   9   9    1.18    0.68
  -3   9   9   -0.33    1.57
  -3  -9   9   -0.06    1.16
   3  -9  -8  194.76    8.12
   3   9  -8  156.45    7.59
  -3   9   8  169.84    4.48
  -3   9   8  174.64    7.36
  -3  -9   8  225.19    9.27
   3  -9  -7   14.00    3.04
   3   9  -7    9.53    2.30
  -3   9   7   10.91    2.37
  -3   9   7   11.44    2.31
  -3  -9   7   20.08    3.30
   3  -9  -6   59.36    5.34
   3   9  -6   51.38    7.24
   3   9  -6   50.44    1.67
  -3   9   6   49.24    9.82
  -3  -9   6   64.05   11.34
   3  -9  -6   47.91    3.08
   3  -9  -5    1.30    0.65
   3   9  -5    0.30    0.73
  -3   9   5    1.43    0.69
   3   9  -5    0.83    0.36
  -3  -9   5   -0.62    1.56
   3  -9  -5    1.53    0.75
   3  -9  -4  168.28    5.34
   3   9  -4  140.08    6.11
  -3   9   4  147.89    4.92
   3   9  -4  158.65    4.47
  -3  -9   4  192.31    6.40
   3  -9  -4  154.88    5.57
   3  -9  -3   74.71    3.05
   3   9  -3   63.33   10.69
  -3   9   3   71.44   10.77
   3   9  -3   74.00    2.22
  -3  -9   3   83.61    3.37
   3  -9  -3   72.85   11.19
   3  -9  -2  355.33    7.08
   3   9  -2  330.01    7.82
  -3   9   2  333.87    7.46
   3   9  -2  387.66    7.69
  -3  -9   2  432.23    9.42
   3  -9  -2  344.37   10.08
   3  -9  -1   26.24    1.35
   3   9  -1   32.04    4.46
  -3   9   1   24.46    5.33
   3   9  -1   31.08    4.05
  -3  -9   1   34.53    7.38
   3  -9  -1   31.63    3.79
   3  -9   0    3.97    0.85
   3   9   0    5.71    1.00
  -3   9   0    4.72    1.08
   3   9   0    6.35    1.54
  -3  -9   0    6.35    1.65
   3  -9   0    6.69    1.40
   3  -9   1   15.31    1.89
   3   9   1   17.66    2.38
  -3   9  -1   18.65    3.61
   3   9   1   20.36    3.15
  -3  -9  -1   21.74    2.72
   3  -9   1   21.34    3.65
  -3  -9  -2    7.17    1.70
  -3   9  -2    6.38    1.19
   3   9   2    5.80    1.51
  -3  -9  -2    4.13    0.80
   3  -9   2    8.64    1.56
  -3  -9  -3  381.86   10.50
  -3   9  -3  405.14    8.40
  -3   9  -3  308.16    8.79
   3   9   3  376.14    9.97
   3  -9   3  326.25    9.50
  -3  -9  -4   16.77    4.59
  -3   9  -4   13.89    1.72
  -3   9  -4   12.92    2.49
   3   9   4   16.38    2.62
   3  -9   4   15.08    3.13
  -3  -9  -5    1.09    1.52
  -3   9  -5    0.60    0.57
  -3   9  -5   -0.72    1.30
   3   9   5    0.77    0.84
   3  -9   5    0.67    0.73
  -3  -9  -6  234.10    7.69
  -3   9  -6  240.10    6.37
  -3   9  -6  162.50    6.40
   3   9   6  202.82    7.13
   3  -9   6  214.76    8.40
  -3  -9  -7  153.46   12.98
  -3   9  -7  136.23    5.24
  -3   9  -7  102.81   16.97
   3   9   7  116.52   14.83
   3  -9   7  124.86   12.77
  -3  -9  -8  289.72   15.12
  -3   9  -8  275.01    8.67
  -3   9  -8  194.97    8.11
   3   9   8  226.34   10.82
   3  -9   8  250.95    9.07
  -3  -9  -9    7.10    1.48
  -3   9  -9    5.48    1.58
  -3   9  -9    1.93    1.26
   3   9   9    2.89    1.02
   3  -9   9    7.53    1.45
  -3  -9 -10   -0.99    2.11
  -3   9 -10    0.90    1.07
  -3   9 -10    2.07    1.06
   3   9  10    2.28    1.35
   3  -9  10   -0.35    1.75
  -3  -9 -11   20.26    4.56
  -3   9 -11   14.34    4.20
  -3   9 -11   14.83    2.80
   3   9  11   13.42    2.81
   3  -9  11   15.08    2.66
  -3  -9 -12   17.90    3.33
  -3   9 -12    8.51    3.16
  -3   9 -12   10.95    2.13
   3   9  12    8.69    2.11
   3  -9  12   13.15    2.85
  -3  -9 -13    4.69    2.13
  -3   9 -13    3.76    1.36
  -3   9 -13    3.67    1.14
   3  -9  13    5.25    2.05
  -3  -9 -14    1.28    1.14
  -3   9 -14   -0.17    1.42
   3   9  14    1.13    1.07
   3  -9  14   -0.29    1.59
   3 -10 -14    1.17    1.39
   3  10 -14    0.99    2.00
  -3 -10  14   -0.40    2.41
   3 -10 -13   13.79    4.09
   3  10 -13    6.30    2.54
  -3  10  13    8.59    1.92
  -3 -10  13   20.11    3.95
   3 -10 -12    7.46    1.64
   3  10 -12   10.07    1.97
  -3  10  12    8.62    1.93
  -3 -10  12   13.33    2.77
   3 -10 -11   -0.06    1.71
   3  10 -11    2.41    1.87
  -3  10  11    1.01    0.82
  -3 -10  11    1.00    1.18
   3 -10 -10   18.86    4.39
   3  10 -10   15.78    4.17
  -3  10  10   11.40    2.78
  -3  10  10   19.96    2.67
  -3 -10  10   23.98    4.54
   3 -10  -9   36.70    7.52
   3  10  -9   31.87    5.84
  -3  10   9   24.56    5.15
  -3  10   9   34.95    6.72
  -3 -10   9   49.69    6.82
   3 -10  -8    3.42    1.04
  -3  10   8   -0.68    0.91
  -3  10   8    1.53    0.83
  -3 -10   8    3.45    2.48
   3 -10  -7    0.54    0.58
   3  10  -7    0.84    0.61
  -3  10   7   -0.21    0.95
  -3  10   7    0.01    0.75
  -3 -10   7    1.00    2.12
   3 -10  -6   20.03    4.06
   3  10  -6   17.00    2.20
   3  10  -6   14.59    1.46
  -3  10   6   15.09    2.92
  -3 -10   6   21.06    4.04
   3 -10  -6   17.05    3.63
   3 -10  -5   50.06    4.45
   3  10  -5   45.63    7.82
   3  10  -5   44.31    1.74
  -3  10   5   46.21    6.87
  -3 -10   5   59.26   11.08
   3 -10  -5   42.79    5.36
   3 -10  -4    5.23    1.29
   3  10  -4    5.46    1.04
  -3  10   4    5.43    2.53
   3  10  -4    6.24    1.36
  -3 -10   4   10.96    2.12
   3 -10  -4    6.38    1.32
   3 -10  -3  192.70    5.87
   3  10  -3  163.88    5.53
  -3  10   3  184.87    5.82
   3  10  -3  195.33    5.26
  -3 -10   3  225.64    6.95
   3 -10  -3  161.80    5.58
   3 -10  -2    0.58    0.40
   3  10  -2    1.17    0.50
  -3  10   2    1.09    0.52
   3  10  -2    0.37    0.38
  -3 -10   2    0.00    1.50
   3 -10  -2   -0.77    1.18
   3 -10  -1  296.29    6.05
   3  10  -1  294.43    7.30
  -3  10   1  306.84    7.23
   3  10  -1  344.08    7.43
  -3 -10   1  402.15    8.29
   3 -10  -1  289.37    7.30
   3 -10   0    0.01    0.13
   3  10   0   -0.39    1.01
  -3  10   0    1.12    0.83
   3  10   0    1.04    0.51
  -3 -10   0    0.82    0.79
   3 -10   0    1.71    0.76
   3  10   1  189.23    8.11
  -3  10  -1  157.77    7.14
   3  10   1  181.36    9.82
  -3 -10  -1  212.90    8.27
   3 -10   1  180.33    7.89
  -3 -10  -2    1.73    0.95
  -3  10  -2    3.38    1.05
   3  10   2    2.24    0.59
  -3 -10  -2    1.88    0.48
   3 -10   2    2.73    1.07
  -3 -10  -3  286.73    8.44
  -3  10  -3  233.20    7.32
   3  10   3  287.24    8.39
   3 -10   3  264.50    7.77
  -3 -10  -4  190.64    6.46
  -3  10  -4  153.14    7.09
   3  10   4  175.69    6.29
   3 -10   4  155.19    5.47
  -3 -10  -5    2.18    1.47
  -3  10  -5    0.10    0.22
  -3  10  -5    0.20    0.94
   3  10   5    0.11    1.57
   3 -10   5   -0.12    1.43
  -3 -10  -6  112.32   21.05
  -3  10  -6  112.27    3.56
  -3  10  -6   88.86   15.26
   3  10   6  102.65   13.29
   3 -10   6   98.06    6.21
  -3 -10  -7   77.63    4.09
  -3  10  -7   75.25    8.59
  -3  10  -7   59.59    8.51
   3  10   7   83.94   10.32
   3 -10   7   90.33   14.91
  -3 -10  -8   66.72   11.93
  -3  10  -8   49.50    9.83
  -3  10  -8   52.99    9.22
   3  10   8   56.21    3.85
   3 -10   8   64.62    9.85
  -3 -10  -9   24.40    5.94
  -3  10  -9   17.70    5.28
  -3  10  -9   17.83    3.09
   3  10   9   22.41    3.71
   3 -10   9   25.78    4.00
  -3 -10 -10   11.16    2.51
  -3  10 -10    9.22    2.25
  -3  10 -10    8.68    2.02
   3  10  10   12.73    2.16
   3 -10  10   14.96    2.26
  -3 -10 -11   20.70    4.30
  -3  10 -11   15.38    3.86
  -3  10 -11   14.96    2.74
   3  10  11   17.79    4.29
   3 -10  11   24.59    5.09
  -3 -10 -12    6.33    1.59
  -3  10 -12    3.56    0.68
  -3  10 -12    7.23    1.65
   3  10  12    4.28    1.69
   3 -10  12    5.38    1.13
  -3 -10 -13   14.17    4.05
  -3  10 -13   16.18    2.66
   3  10  13   18.26    4.00
  -3 -10 -14    2.98    1.85
  -3  10 -14   -0.22    1.51
   3  10  14    0.89    0.76
   3 -10  14    1.15    0.57
   3 -11 -14   -0.44    2.20
   3  11 -14   -0.13    1.71
  -3  11  14    0.13    0.80
  -3 -11  14    4.18    2.27
   3 -11 -13    8.26    2.82
   3  11 -13    5.17    1.62
  -3  11  13    8.16    2.03
  -3 -11  13   11.87    2.80
   3 -11 -12    3.40    1.21
   3  11 -12    4.23    1.38
  -3  11  12    3.12    1.08
  -3 -11  12    5.29    1.87
   3 -11 -11    3.73    1.15
   3  11 -11    5.81    1.23
  -3  11  11    4.99    1.07
  -3 -11  11    9.57    3.14
   3 -11 -10   57.48    9.75
   3  11 -10   50.93    9.35
  -3  11  10   40.81    6.88
  -3  11  10   52.19    7.24
  -3 -11  10   73.95   12.60
   3  11  -9    2.49    0.93
  -3  11   9    1.48    0.78
  -3  11   9    0.98    0.94
  -3 -11   9    1.70    1.95
   3 -11  -8  224.53    7.65
   3  11  -8  180.84    6.72
  -3  11   8  202.93    6.27
  -3  11   8  182.84    8.25
  -3 -11   8  245.66    8.95
   3 -11  -7   40.37    9.76
   3  11  -7   33.07    2.66
  -3  11   7   33.77    7.07
  -3  11   7   33.61    7.66
  -3 -11   7   52.88   10.03
   3 -11  -6   21.37    5.09
   3  11  -6   19.03    3.36
  -3  11   6   16.91    3.41
   3  11  -6   16.67    3.64
  -3 -11   6   25.92    5.18
   3 -11  -6   16.36    1.92
   3 -11  -5  212.45    8.10
   3  11  -5  178.11    6.86
  -3  11   5  209.58    6.92
   3  11  -5  193.05    5.97
  -3 -11   5  260.99    9.46
   3 -11  -5  179.10    8.54
   3 -11  -4  199.44    6.49
   3  11  -4  173.80    6.39
  -3  11   4  185.16    6.25
   3  11  -4  194.90    6.11
  -3 -11   4  230.56    8.49
   3 -11  -4  174.66    6.51
   3 -11  -3  137.08    4.37
   3  11  -3  111.70    4.08
  -3  11   3  128.00    4.27
   3  11  -3  131.75    3.31
  -3 -11   3  160.45    6.04
   3 -11  -3  104.38    4.48
   3 -11  -2   10.49    2.43
   3  11  -2   12.70    2.68
  -3  11   2   12.19    2.39
   3  11  -2   12.84    3.34
  -3 -11   2   15.91    3.64
   3 -11  -2   12.81    2.27
   3 -11  -1   57.84    4.97
   3  11  -1   65.38    8.66
  -3  11   1   62.03   10.30
   3  11  -1   73.95    6.29
  -3 -11   1   80.42    2.97
   3 -11  -1   69.88    7.69
   3 -11   0   51.25   10.82
   3  11   0   79.47   12.76
  -3  11   0   67.57   11.14
   3  11   0   80.76    4.26
  -3 -11   0   90.41    2.83
   3 -11   0   83.94   13.07
   3  11   1  439.14   11.79
  -3  11  -1  373.60   10.48
   3  11   1  419.49   10.56
  -3 -11  -1  506.71   11.21
   3 -11   1  397.11   10.80
  -3 -11  -2  114.73   19.10
   3 -11   2   93.77   27.26
  -3 -11  -3    3.45    1.00
  -3  11  -3    3.28    1.09
   3  11   3    4.95    0.86
   3 -11   3    3.95    1.42
  -3 -11  -4  396.95   11.97
  -3  11  -4  314.51   10.17
   3  11   4  363.24   13.74
   3 -11   4  364.70   11.06
  -3 -11  -5    7.59    1.36
  -3  11  -5    5.21    1.09
   3  11   5    5.82    1.47
   3 -11   5    8.18    1.82
  -3 -11  -6   21.13    4.90
  -3  11  -6   16.32    2.37
  -3  11  -6   13.29    2.54
   3  11   6   19.42    3.20
   3 -11   6   19.75    4.05
  -3 -11  -7  171.61    7.78
  -3  11  -7  155.77    3.56
  -3  11  -7  132.19   18.26
   3  11   7  140.88   21.12
   3 -11   7  163.40    9.67
  -3 -11  -8   49.92    7.20
  -3  11  -8   29.81    6.64
  -3  11  -8   32.38    4.95
   3  11   8   31.05    4.43
   3 -11   8   45.61    9.33
  -3 -11  -9   27.00    5.23
  -3  11  -9   15.41    3.99
   3  11   9   19.05    2.80
   3 -11   9   21.76    3.50
  -3 -11 -10   17.86    4.13
  -3  11 -10   10.71    2.80
  -3  11 -10   17.71    3.60
   3  11  10   14.58    2.39
   3 -11  10   15.67    3.68
  -3 -11 -11    2.54    1.47
  -3  11 -11    2.04    0.86
  -3  11 -11    3.30    1.42
   3 -11  11    1.68    1.15
  -3 -11 -12   24.72    4.22
  -3  11 -12   18.53    2.59
   3  11  12   23.10    4.69
   3 -11  12   25.29    4.75
  -3 -11 -13   44.06   11.42
  -3  11 -13   22.77    5.16
   3  11  13   34.33    5.50
   3 -11  13   36.53    6.23
   3 -12 -13   14.13    3.35
   3  12 -13    8.11    2.47
  -3  12  13    9.51    2.00
  -3 -12  13   12.44    3.29
   3 -12 -12    0.60    1.09
   3  12 -12    1.21    1.33
  -3  12  12    0.74    0.72
  -3 -12  12    4.17    2.70
   3 -12 -11    6.22    1.53
   3  12 -11    5.92    2.01
  -3  12  11    5.98    1.37
  -3 -12  11    7.82    2.57
   3 -12 -10   15.14    3.18
   3  12 -10   10.53    1.87
  -3  12  10    9.33    2.57
  -3  12  10   13.40    1.90
  -3 -12  10   16.60    4.08
   3 -12  -9    3.08    1.25
   3  12  -9    2.49    1.33
  -3  12   9    2.11    1.11
  -3  12   9    0.96    0.83
  -3 -12   9    2.24    1.33
   3 -12  -8  126.62    5.49
   3  12  -8  107.93   16.23
  -3  12   8  126.80   10.46
  -3  12   8  113.87    8.00
  -3 -12   8  149.68    6.56
   3 -12  -7   10.38    2.11
   3  12  -7    7.26    1.73
   3  12  -7    6.23    1.60
  -3  12   7    8.90    1.88
  -3 -12   7   13.78    3.27
   3 -12  -7    7.13    1.84
   3 -12  -6    3.10    1.26
   3  12  -6    0.48    0.73
   3  12  -6    1.60    0.35
  -3  12   6    1.30    1.03
  -3 -12   6    2.76    1.17
   3 -12  -6    1.85    0.84
   3 -12  -5   -0.78    1.12
   3  12  -5    1.86    0.65
  -3  12   5    1.44    1.22
   3  12  -5   -0.06    1.06
  -3 -12   5    1.30    1.34
   3 -12  -5    2.47    1.13
   3 -12  -4  137.34    4.96
   3  12  -4  117.00    4.92
  -3  12   4  120.07   11.45
   3  12  -4  140.67    4.83
  -3 -12   4  161.79    6.58
   3 -12  -4  112.10    5.02
   3 -12  -3    1.16    0.57
   3  12  -3    1.66    0.77
  -3  12   3    0.93    0.76
   3  12  -3    0.38    0.71
  -3 -12   3    1.02    0.72
   3 -12  -3    0.79    0.65
   3 -12  -2   88.70    2.45
   3  12  -2   81.96    4.74
  -3  12   2   79.48    4.19
   3  12  -2   96.37   10.37
  -3 -12   2  102.78    7.16
   3 -12  -2   90.15   13.93
   3 -12  -1    7.87    1.43
   3  12  -1    9.93    1.50
  -3  12   1   11.39    2.43
   3  12  -1   10.84    2.01
  -3 -12   1   12.85    2.56
   3 -12  -1    8.58    2.10
   3 -12   0  724.85   14.64
   3  12   0  922.58   20.82
  -3  12   0  849.56   19.50
   3  12   0  980.42   21.77
  -3 -12   0 1123.74   23.70
   3 -12   0  873.17   20.00
  -3  12  -1  119.50    4.20
   3  12   1  141.39    4.28
  -3 -12  -1  163.72    3.53
  -3 -12  -2 1470.21   32.57
  -3  12  -2 1235.89   29.42
   3  12   2 1481.59   31.86
  -3 -12  -2 1653.11   33.28
   3 -12   2 1501.29   32.63
  -3 -12  -3   17.68    2.44
  -3  12  -3   13.56    2.76
   3  12   3   15.38    2.53
   3 -12   3   18.65    4.32
  -3 -12  -4  324.46   12.79
  -3  12  -4  271.93    9.40
   3  12   4  325.40   10.46
   3 -12   4  323.33   12.70
  -3 -12  -5   26.56    4.58
  -3  12  -5   16.29    3.81
   3  12   5   25.11    3.31
   3 -12   5   22.59    4.09
  -3 -12  -6    3.95    1.82
  -3  12  -6    5.59    1.03
   3  12   6    3.83    1.31
   3 -12   6    5.03    1.51
  -3 -12  -7   68.74   12.02
  -3  12  -7   46.10    6.35
   3  12   7   56.89    6.89
   3 -12   7   58.01   11.01
  -3 -12  -8   16.08    2.84
  -3  12  -8    6.76    1.64
  -3  12  -8    7.39    1.74
   3  12   8   12.67    2.27
   3 -12   8   11.04    1.72
  -3 -12  -9  137.51   25.75
   3  12   9  119.83   19.02
   3 -12   9  127.69   17.00
  -3 -12 -10    5.97    1.98
  -3  12 -10    2.80    1.46
   3  12  10    7.06    2.31
   3 -12  10    8.24    3.21
  -3 -12 -11   14.32    4.06
  -3  12 -11    7.71    1.47
   3  12  11    9.49    1.95
   3 -12  11    9.92    2.04
  -3 -12 -12   37.87   10.62
  -3  12 -12   31.45    8.08
   3  12  12   34.69    6.97
   3 -12  12   38.88   10.55
  -3 -12 -13   11.51    4.03
  -3  12 -13   10.07    2.33
   3  12  13    9.65    2.25
   3 -12  13   11.51    1.60
   3 -13 -13   36.17    7.19
   3  13 -13   27.36    5.61
  -3  13  13   32.37    7.57
  -3 -13  13   44.97   10.24
   3 -13 -12    0.81    0.81
   3  13 -12    6.95    1.91
  -3  13  12    1.78    0.63
  -3 -13  12    3.13    1.51
   3 -13 -11   -2.90    1.68
   3  13 -11    0.24    1.32
  -3  13  11    0.45    0.50
  -3  13  11    0.74    0.51
  -3 -13  11   -0.77    2.48
   3 -13 -10   19.82    4.04
   3  13 -10   17.38    3.78
  -3  13  10   14.71    3.28
  -3  13  10   16.53    2.79
  -3 -13  10   22.81    4.96
   3 -13  -9    2.63    0.96
   3  13  -9    3.12    1.21
  -3  13   9    1.08    0.74
  -3  13   9    2.41    0.72
  -3 -13   9    4.55    1.88
   3 -13  -8   23.42    5.49
   3  13  -8   18.38    3.09
  -3  13   8   18.14    3.58
  -3  13   8   15.60    3.18
  -3 -13   8   30.23    5.52
   3 -13  -7   10.22    1.80
   3  13  -7    6.62    0.98
   3  13  -7    5.57    1.47
  -3  13   7    9.74    1.87
  -3 -13   7    8.46    2.32
   3 -13  -7    8.24    2.07
   3 -13  -6   12.23    3.64
   3  13  -6   11.10    2.42
  -3  13   6   11.02    1.60
   3  13  -6    9.16    1.64
   3 -13  -6   11.94    1.98
   3 -13  -5  150.03    5.61
   3  13  -5  133.13   16.88
  -3  13   5  134.56    6.26
   3  13  -5  133.68    7.69
   3 -13  -5  127.25    5.54
   3 -13  -4   -0.12    0.81
   3  13  -4    0.11    0.59
  -3  13   4    1.18    1.00
   3  13  -4    0.34    0.42
  -3 -13   4    0.55    0.87
   3 -13  -4    1.25    1.00
   3 -13  -3   44.34    4.27
   3  13  -3   38.79    6.06
  -3  13   3   39.19    6.60
   3  13  -3   41.49   10.14
  -3 -13   3   60.96   11.74
   3 -13  -3   35.61    6.25
   3 -13  -2    2.69    0.95
   3  13  -2    4.23    0.94
  -3  13   2    3.52    0.72
   3  13  -2    5.22    1.14
  -3 -13   2    5.30    1.81
   3 -13  -2    3.02    0.78
   3 -13  -1    2.07    0.51
   3  13  -1    2.24    0.61
  -3  13   1    2.93    1.33
   3  13  -1    3.09    0.64
  -3 -13   1    3.13    0.88
   3 -13  -1    1.96    1.13
  -3  13   0  103.74   12.77
   3  13   0  116.55    6.14
  -3 -13   0  134.95    3.65
   3 -13   0   96.50    4.16
  -3  13  -1   56.67   11.58
   3  13   1   66.79    4.85
  -3 -13  -1   73.22    2.42
   3 -13   1   61.04   10.05
  -3 -13  -2  249.01   45.28
  -3  13  -2  224.06    8.51
   3  13   2  249.31    8.26
  -3 -13  -2  275.07    7.36
  -3 -13  -3  190.04    7.31
  -3  13  -3  154.78    6.39
   3  13   3  173.36    9.14
   3 -13   3  169.84    6.58
  -3 -13  -4    3.02    0.98
  -3  13  -4    5.71    1.53
   3  13   4    6.31    1.25
   3 -13   4    2.06    1.08
  -3 -13  -5    0.94    0.84
  -3  13  -5    2.36    1.21
   3  13   5    2.43    1.10
   3 -13   5    1.96    1.19
  -3 -13  -6    1.21    0.64
  -3  13  -6    0.09    0.71
   3  13   6    1.00    1.11
   3 -13   6    0.84    1.00
  -3 -13  -7   77.03   12.52
  -3  13  -7   61.94    7.93
   3  13   7   67.48   14.91
   3 -13   7   61.13    5.93
  -3 -13  -8    6.13    3.50
  -3  13  -8    3.92    1.78
   3  13   8    5.13    1.24
   3 -13   8    3.40    0.88
  -3 -13  -9  369.60    9.86
   3  13   9  302.56   27.77
   3 -13   9  329.47   23.40
  -3 -13 -10  215.48   16.62
  -3  13 -10  159.23    9.04
   3  13  10  161.43   22.86
   3 -13  10  194.58   10.85
  -3 -13 -11   29.13    5.08
  -3  13 -11   19.14    4.84
   3  13  11   20.13    3.79
   3 -13  11   21.37    3.91
  -3 -13 -12    1.38    1.28
  -3  13 -12    2.73    0.87
   3  13  12    2.14    0.93
   3 -13  12   -2.04    1.77
  -3 -13 -13    1.79    1.40
  -3  13 -13   -0.22    0.90
   3  13  13    2.80    1.52
   3 -13  13    2.65    1.00
   3 -14 -13    1.11    0.96
   3  14 -13   -0.17    1.49
  -3  14  13    1.85    0.87
  -3 -14  13    1.02    1.77
   3 -14 -12   -0.13    1.83
   3  14 -12    2.86    1.33
  -3  14  12    0.62    1.28
  -3 -14  12    4.52    2.50
   3 -14 -11    2.42    1.12
   3  14 -11   -0.40    1.20
  -3  14  11    1.25    0.58
  -3 -14  11    0.89    1.23
   3 -14 -10   13.80    4.26
   3  14 -10   11.38    2.08
  -3  14  10   10.28    2.01
  -3  14  10   11.78    1.67
  -3 -14  10   15.36    3.24
   3 -14  -9   11.31    3.26
   3  14  -9    8.33    1.54
  -3  14   9    9.39    2.15
  -3  14   9   10.27    2.90
  -3 -14   9   15.16    2.36
   3 -14  -8   10.91    1.87
   3  14  -8   10.67    2.11
  -3  14   8    6.70    1.64
  -3  14   8    9.24    1.70
  -3 -14   8    9.69    2.82
   3 -14  -7   53.64    4.90
   3  14  -7   37.07    7.77
   3  14  -7   35.60    4.87
  -3  14   7   37.38    6.67
  -3 -14   7   54.47   11.51
   3 -14  -7   36.15    7.35
   3 -14  -6  149.61   13.55
   3  14  -6  102.57   14.54
  -3  14   6  113.07   11.60
   3  14  -6  102.16    3.07
   3 -14  -6  110.72   16.73
   3 -14  -5  750.86   21.68
   3  14  -5  622.92   18.67
  -3  14   5  743.57   21.54
   3  14  -5  700.50   20.00
  -3 -14   5  855.68   26.44
   3 -14  -5  620.24   18.89
   3 -14  -4    0.55    0.28
   3  14  -4   -0.47    1.02
  -3  14   4    0.86    2.06
   3  14  -4    1.91    0.70
  -3 -14   4   -1.74    2.22
   3 -14  -4   -0.86    1.63
   3 -14  -3  424.21   10.28
   3  14  -3  380.77   10.57
  -3  14   3  419.34   12.32
   3  14  -3  415.16   10.46
  -3 -14   3  523.87   15.43
   3 -14  -3  367.16   10.93
   3 -14  -2    3.74    1.02
   3  14  -2    4.29    0.84
  -3  14   2    3.34    0.86
   3  14  -2    5.34    1.18
  -3 -14   2    8.06    1.74
   3 -14  -2    2.99    0.65
   3 -14  -1    5.78    1.04
   3  14  -1    9.32    1.81
  -3  14   1    8.42    1.40
   3  14  -1    7.67    1.91
  -3 -14   1   11.87    2.87
   3 -14  -1    8.56    1.91
  -3  14   0    0.82    1.30
   3  14   0    2.88    1.20
  -3 -14   0    1.57    0.78
   3 -14   0   -1.00    1.49
  -3 -14  -1  220.70    8.22
  -3  14  -1  203.61    7.55
   3  14   1  240.23    8.09
  -3 -14  -1  271.22    7.76
   3 -14   1  217.45    7.61
  -3 -14  -2   48.50    4.53
  -3  14  -2   37.31    8.41
   3  14   2   47.41   10.23
  -3 -14  -2   46.81    1.90
   3 -14   2   39.81    7.54
  -3 -14  -3   71.38   12.23
  -3  14  -3   58.12    9.43
   3  14   3   79.78   10.68
   3 -14   3   70.71    7.61
  -3 -14  -4    3.15    1.05
  -3  14  -4    1.46    0.50
   3  14   4    2.15    1.16
   3 -14   4    2.10    1.25
  -3  14  -5    4.62    1.10
   3  14   5    5.87    1.50
   3 -14   5   12.50    2.26
  -3 -14  -6   23.45    4.21
  -3  14  -6   20.54    3.35
   3  14   6   21.60    3.62
   3 -14   6   19.60    3.36
  -3 -14  -7   84.32   13.94
  -3  14  -7   59.60   10.72
   3  14   7   72.85   11.18
   3 -14   7   81.66   14.35
  -3 -14  -8  356.57   15.78
  -3  14  -8  254.40   12.95
   3  14   8  294.75   13.63
   3 -14   8  313.58   13.93
  -3 -14  -9    4.88    2.76
  -3  14  -9    6.10    2.65
   3  14   9    4.05    2.24
   3 -14   9    3.84    1.33
  -3 -14 -10  132.19   22.09
  -3  14 -10   95.64   11.04
   3  14  10  113.22   16.78
   3 -14  10  121.08   10.55
  -3 -14 -11   17.44    3.32
  -3  14 -11   12.71    2.03
   3  14  11   10.64    4.47
   3 -14  11   16.29    3.14
  -3 -14 -12    3.79    1.66
  -3  14 -12   -0.12    1.43
   3  14  12   -0.25    1.75
   3 -14  12    1.26    1.06
  -3 -14 -13    7.69    2.85
  -3  14 -13    8.12    1.70
   3  14  13    6.79    2.85
   3 -14  13    5.57    1.11
   3 -15 -13    7.36    2.07
   3  15 -13    5.51    1.35
  -3 -15  13    7.45    2.79
   3 -15 -12   16.10    3.95
   3  15 -12   18.03    2.72
  -3  15  12   13.23    2.93
  -3 -15  12   27.45    5.82
   3 -15 -11   12.97    2.79
   3  15 -11    6.78    1.70
  -3  15  11    7.84    1.69
  -3  15  11    8.84    1.51
  -3 -15  11   17.54    3.50
   3 -15 -10    8.30    2.22
   3  15 -10    4.11    0.95
  -3  15  10    4.18    0.89
  -3  15  10    7.98    1.51
  -3 -15  10   12.99    3.31
   3 -15  -9   18.17    3.26
   3  15  -9   10.26    1.64
  -3  15   9   11.04    2.52
  -3  15   9   14.73    2.32
  -3 -15   9   17.69    4.61
   3 -15  -8    1.67    0.87
   3  15  -8   -0.20    1.21
  -3  15   8    0.43    0.83
  -3  15   8   -0.15    1.33
  -3 -15   8    3.40    1.37
   3 -15  -7   22.13    4.10
   3  15  -7   19.50    3.23
   3  15  -7   18.20    4.00
  -3  15   7   22.10    3.67
  -3 -15   7   34.87    7.05
   3 -15  -7   16.06    2.06
   3 -15  -6  301.28   10.06
   3  15  -6  240.62   11.59
  -3  15   6  284.14   11.42
   3  15  -6  263.25    8.25
  -3 -15   6  367.74   18.09
   3 -15  -5    5.95    1.24
   3  15  -5    7.76    1.95
   3  15  -5    7.11    1.02
  -3  15   5    6.40    1.74
  -3 -15   5   14.11    2.32
   3 -15  -5    7.78    1.77
   3 -15  -4  257.62    8.77
   3  15  -4  221.65    9.18
  -3  15   4  243.65    9.04
   3  15  -4  241.71    7.99
  -3 -15   4  328.52   11.42
   3 -15  -4  198.91   22.45
   3 -15  -3   33.30    6.54
   3  15  -3   30.28    4.65
  -3  15   3   36.21    7.31
   3  15  -3   39.88    6.64
  -3 -15   3   48.07    8.75
   3 -15  -3   33.20    5.27
   3 -15  -2    6.97    0.94
   3  15  -2    8.26    1.70
  -3  15   2   10.00    2.22
   3  15  -2   10.95    2.25
  -3 -15   2   10.23    2.29
   3 -15  -2   10.65    2.07
   3 -15  -1   25.89    2.69
   3  15  -1   33.74    4.55
  -3  15   1   34.32    5.87
   3  15  -1   40.87    8.41
  -3 -15   1   43.03    8.45
   3 -15  -1   31.12    4.80
   3  15   0    1.94    0.85
  -3  15   0   -0.13    0.81
   3  15   0    0.77    0.48
  -3 -15   0    2.83    1.32
   3 -15   0    1.20    1.32
  -3 -15  -1  187.21    6.59
  -3  15  -1  164.43    6.46
   3  15   1  181.16    6.42
  -3 -15  -1  209.54    5.97
   3 -15   1  158.50    6.05
  -3 -15  -2  115.55    8.30
  -3  15  -2   81.96   13.35
   3  15   2  106.26    4.87
  -3 -15  -2  113.41    4.00
   3 -15   2  104.63   16.21
  -3 -15  -3   14.46    2.49
  -3  15  -3   13.02    2.74
   3  15   3   17.29    3.20
   3 -15   3   14.47    2.35
  -3 -15  -4    6.51    1.13
  -3  15  -4    5.78    1.01
   3  15   4    4.90    1.25
   3 -15   4    6.68    1.39
  -3  15  -5    5.96    1.16
   3  15   5    5.97    1.28
   3 -15   5    7.53    1.59
  -3 -15  -6   75.95   13.35
  -3  15  -6   60.39    9.64
   3  15   6   72.40   13.32
   3 -15   6   68.04   10.00
  -3 -15  -7   11.02    2.72
  -3  15  -7    8.43    1.75
   3  15   7   12.46    2.37
   3 -15   7    6.90    2.21
  -3 -15  -8  191.48    9.59
  -3  15  -8  155.10   23.19
   3  15   8  184.96   23.32
   3 -15   8  192.84    9.90
  -3 -15  -9  114.22   22.02
  -3  15  -9   73.57   10.81
   3  15   9   72.88   11.69
   3 -15   9   90.00   15.89
  -3 -15 -10    9.08    2.74
  -3  15 -10    9.89    2.44
   3  15  10    7.20    1.93
   3 -15  10    6.98    1.48
  -3 -15 -11    2.38    1.30
  -3  15 -11    1.26    0.78
   3  15  11    1.56    1.14
   3 -15  11    2.07    0.79
  -3 -15 -12    6.44    2.34
  -3  15 -12    6.88    2.30
   3  15  12    8.48    2.50
   3 -15  12    8.09    1.87
  -3 -15 -13    1.93    1.15
  -3  15 -13    2.03    0.75
   3  15  13    4.93    1.65
   3 -15  13    1.47    1.52
   3 -16 -12    1.72    0.82
   3  16 -12   -0.02    0.90
  -3  16  12    0.30    0.73
  -3 -16  12    2.55    2.08
   3 -16 -11   10.69    2.44
   3  16 -11    9.83    2.57
  -3  16  11    4.97    1.63
  -3  16  11    6.46    1.13
  -3 -16  11   19.25    5.28
   3 -16 -10    4.15    1.00
   3  16 -10    4.54    1.01
  -3  16  10    4.63    1.02
  -3  16  10    4.73    1.20
  -3 -16  10   11.94    2.93
   3 -16  -9    6.26    1.67
   3  16  -9    5.39    1.02
  -3  16   9    4.85    2.38
  -3  16   9    2.93    0.91
  -3 -16   9    3.89    1.61
   3 -16  -8    0.68    0.98
   3  16  -8    1.39    0.89
  -3  16   8   -0.58    1.21
   3 -16  -7   11.45    2.24
   3  16  -7    7.56    2.69
   3  16  -7    8.15    1.34
  -3  16   7   10.63    2.32
  -3 -16   7   15.23    4.50
   3 -16  -7    8.42    1.33
   3 -16  -6   53.44    4.98
   3  16  -6   42.95    7.46
   3  16  -6   39.65    6.93
  -3  16   6   37.63    5.09
  -3 -16   6   60.53    9.83
   3 -16  -6   44.87    7.02
   3 -16  -5   85.59    3.66
   3  16  -5   74.16   12.80
   3  16  -5   79.95    3.27
  -3  16   5   81.35   14.45
  -3 -16   5  114.61   19.98
   3 -16  -5   72.35    8.31
   3 -16  -4 1073.01   30.89
   3  16  -4  935.00   26.71
  -3  16   4 1040.70   29.44
   3  16  -4 1016.46   28.14
  -3 -16   4 1310.95   36.68
   3 -16  -4  869.17   25.12
   3 -16  -3   12.82    3.28
   3  16  -3   15.41    2.05
  -3  16   3   17.92    3.43
   3  16  -3   16.74    3.13
  -3 -16   3   20.41    3.86
   3 -16  -3   10.94    1.92
   3 -16  -2   80.30    3.58
   3  16  -2   81.89   12.74
  -3  16   2   92.47   15.48
   3  16  -2   88.81    4.13
  -3 -16   2  110.57    4.99
   3 -16  -2   71.20    5.22
   3 -16  -1    1.15    0.38
   3  16  -1    3.86    0.87
  -3  16   1    2.33    1.69
   3  16  -1    2.41    0.91
  -3 -16   1    2.92    1.27
   3 -16  -1    2.17    0.97
   3  16   0   14.56    2.93
  -3  16   0   14.38    3.06
   3  16   0   13.51    3.73
  -3 -16   0   15.57    3.83
   3 -16   0   11.05    1.89
  -3 -16  -1   11.22    2.01
  -3  16  -1   12.28    2.27
   3  16   1   14.30    2.88
  -3 -16  -1   13.44    3.20
   3 -16   1    9.06    2.64
  -3 -16  -2  147.06    8.64
  -3  16  -2  122.21   17.03
   3  16   2  134.71    5.66
  -3 -16  -2  142.81    4.42
   3 -16   2  128.25    5.42
  -3 -16  -3    0.21    0.59
  -3  16  -3    1.04    0.84
   3  16   3   -0.82    1.57
   3 -16   3   -1.86    1.94
  -3 -16  -4    0.50    0.70
  -3  16  -4    1.94    1.00
   3  16   4    2.03    1.37
   3 -16   4    1.83    0.72
  -3 -16  -5    8.56    2.50
  -3  16  -5    7.92    1.56
   3  16   5   11.12    2.06
   3 -16   5   10.45    1.84
  -3 -16  -6   14.14    2.58
  -3  16  -6   10.97    3.02
   3  16   6   15.65    2.60
   3 -16   6   14.55    2.77
  -3 -16  -7    3.42    1.83
  -3  16  -7    2.69    1.67
   3  16   7    0.45    1.37
   3 -16   7    0.88    1.32
  -3 -16  -8   43.01    7.45
  -3  16  -8   27.02    3.75
   3  16   8   36.41    5.60
   3 -16   8   38.51    7.19
  -3 -16  -9  163.33    8.47
  -3  16  -9  119.20   20.27
   3  16   9  117.37   22.15
   3 -16   9  136.97    8.35
  -3 -16 -10    0.76    1.89
  -3  16 -10   -1.64    1.95
   3  16  10    2.36    0.86
   3 -16  10   -1.35    1.96
  -3 -16 -11    3.35    1.30
  -3  16 -11   -0.73    1.50
   3  16  11   -0.43    1.98
   3 -16  11    2.75    1.54
  -3 -16 -12    1.91    2.75
  -3  16 -12    0.64    1.00
   3  16  12    2.56    1.30
   3 -16  12    2.20    1.24
   3 -17 -12   10.24    3.24
   3  17 -12   10.96    2.83
  -3  17  12   11.69    2.21
  -3 -17  12   19.62    4.14
   3 -17 -11   63.67   16.55
   3  17 -11   48.23   11.98
  -3  17  11   39.10   10.61
  -3  17  11   47.86    8.65
  -3 -17  11   80.16   17.19
   3 -17 -10    4.94    1.33
   3  17 -10    4.44    1.25
  -3  17  10    2.93    0.71
  -3  17  10    2.81    1.09
  -3 -17  10    8.03    4.28
   3 -17  -9    8.08    1.72
   3  17  -9    6.71    1.47
  -3  17   9    6.75    1.40
  -3  17   9    5.42    1.65
  -3 -17   9   10.71    2.35
   3 -17  -8   28.30    4.87
   3  17  -8   19.68    2.84
  -3  17   8   22.85    5.45
  -3 -17   8   35.45    6.48
   3 -17  -8   23.51    2.54
   3 -17  -7    6.39    1.28
   3  17  -7    3.06    1.46
   3  17  -7    2.22    0.89
  -3  17   7    2.29    1.10
  -3 -17   7    2.35    1.70
   3 -17  -7    2.68    0.92
   3 -17  -6   10.28    1.78
   3  17  -6    5.48    1.88
   3  17  -6    7.86    1.78
  -3  17   6    8.04    1.63
  -3 -17   6   11.20    2.63
   3 -17  -6    5.98    1.14
   3 -17  -5  240.90    7.35
   3  17  -5  217.89    7.34
  -3  17   5  244.49    8.38
   3  17  -5  235.33    6.66
  -3 -17   5  308.36   13.77
   3 -17  -5  199.15    7.11
   3 -17  -4   21.16    4.40
   3  17  -4   19.89    3.82
  -3  17   4   21.76    5.25
   3  17  -4   20.28    4.96
  -3 -17   4   29.08    6.14
   3 -17  -4   19.85    4.03
   3 -17  -3    1.52    0.63
   3  17  -3    3.03    1.26
  -3  17   3    3.42    2.23
   3  17  -3    2.18    1.20
  -3 -17   3    3.17    1.19
   3 -17  -3   -0.11    1.47
   3 -17  -2    9.44    2.06
   3  17  -2   13.86    1.93
  -3  17   2    9.58    1.61
   3  17  -2   12.47    2.46
  -3 -17   2   13.63    3.31
   3 -17  -2    9.10    1.70
   3  17  -1   93.95   15.16
   3  17  -1  112.05    9.21
  -3 -17   1  120.04    7.01
   3 -17  -1   79.59    6.46
  -3 -17   0   31.01    8.32
  -3  17   0   36.93    6.93
   3  17   0   35.49    6.66
  -3 -17   0   39.21    8.35
   3 -17   0   31.40    4.36
  -3 -17  -1    0.59    0.63
  -3  17  -1    2.28    0.95
   3  17   1    0.34    1.08
  -3 -17  -1    0.61    0.65
   3 -17   1    2.96    1.79
  -3 -17  -2   22.53    4.69
  -3  17  -2   23.24    3.52
   3  17   2   30.02    5.15
  -3 -17  -2   19.69    3.79
   3 -17   2   24.79    4.52
  -3 -17  -3    6.14    1.26
  -3  17  -3    5.64    1.16
   3  17   3    1.87    1.43
   3 -17   3    7.15    1.40
  -3 -17  -4    7.07    1.45
  -3  17  -4    4.33    1.22
   3  17   4    6.57    1.44
   3 -17   4    5.87    1.07
  -3 -17  -5    1.00    1.03
  -3  17  -5    1.15    0.82
   3  17   5    1.97    0.96
   3 -17   5   -0.09    2.27
  -3 -17  -6   22.25    3.77
  -3  17  -6   15.77    2.82
   3  17   6   18.62    3.78
   3 -17   6   19.44    3.47
  -3 -17  -7  186.33    9.40
  -3  17  -7  141.04    8.21
   3  17   7  147.68   10.25
   3 -17   7  157.93   26.80
  -3 -17  -8  127.13    7.26
  -3  17  -8   79.05   10.28
   3  17   8  108.42    8.42
   3 -17   8  108.32   10.17
  -3 -17  -9  157.28    9.54
  -3  17  -9  124.45   14.24
   3  17   9  125.65   16.22
   3 -17   9  155.45   11.12
  -3 -17 -10    0.33    1.51
  -3  17 -10    1.17    1.40
   3  17  10    3.21    1.38
   3 -17  10    1.33    1.00
  -3 -17 -11   21.46    3.51
  -3  17 -11   15.93    3.05
   3  17  11   16.03    4.00
   3 -17  11   19.46    4.51
  -3 -17 -12    0.88    2.64
  -3  17 -12    1.88    1.54
   3  17  12    1.18    0.93
   3 -17  12    1.89    1.00
   3 -18 -12    2.32    0.97
   3  18 -12    2.94    1.25
  -3 -18  12    3.03    1.75
   3 -18 -11    8.48    1.66
   3  18 -11    5.42    1.33
  -3  18  11    4.32    1.36
  -3  18  11    6.93    1.26
  -3 -18  11    8.52    2.15
   3 -18 -10    2.67    0.96
   3  18 -10    3.25    1.24
  -3  18  10    1.34    0.58
  -3  18  10    1.62    0.99
  -3 -18  10    3.26    2.17
   3 -18  -9    5.29    1.20
   3  18  -9    3.31    1.73
  -3  18   9    5.01    1.00
  -3  18   9    2.97    1.00
  -3 -18   9    3.40    1.46
   3 -18  -8   31.95    7.44
   3  18  -8   21.02    3.51
  -3  18   8   28.51    6.64
  -3 -18   8   45.12    5.80
   3 -18  -8   23.58    3.00
   3 -18  -7    2.78    1.10
   3  18  -7    2.54    1.18
   3  18  -7    3.44    0.88
  -3  18   7    3.33    1.60
  -3 -18   7    5.29    2.12
   3 -18  -7    2.80    0.99
   3 -18  -6   -0.38    1.14
   3  18  -6    1.53    0.85
  -3  18   6    0.53    1.60
   3  18  -6   -0.05    0.41
  -3 -18   6   -2.42    2.62
   3 -18  -5  377.38    7.94
   3  18  -5  328.34    7.76
   3  18  -5  347.49    9.18
  -3  18   5  368.03    8.77
  -3 -18   5  469.46   11.35
   3 -18  -5  313.84    9.55
   3 -18  -4   14.97    2.68
   3  18  -4   16.10    2.36
  -3  18   4   16.89    2.86
   3  18  -4   15.82    3.61
  -3 -18   4   18.16    4.66
   3 -18  -4   10.61    1.97
   3 -18  -3  291.32    8.91
   3  18  -3  270.80    9.36
  -3  18   3  287.51   14.43
   3  18  -3  306.50   10.08
  -3 -18   3  354.62   11.67
   3 -18  -3  251.34    9.10
   3 -18  -2    1.03    0.43
   3  18  -2    1.99    1.09
  -3  18   2    1.59    1.63
   3  18  -2    4.51    1.60
  -3 -18   2    5.26    1.76
   3 -18  -2    5.32    1.80
   3  18  -1  361.19   12.72
  -3  18   1  382.60   14.77
   3  18  -1  382.66   13.31
  -3 -18   1  457.94   14.98
   3 -18  -1  306.88   11.89
  -3 -18   0    4.99    0.95
  -3  18   0    6.85    1.47
   3  18   0    6.16    1.66
  -3 -18   0    4.63    0.78
   3 -18   0    2.04    1.48
  -3 -18  -1    4.82    1.14
  -3  18  -1    5.75    2.01
   3  18   1    5.96    1.44
  -3 -18  -1    6.62    1.21
   3 -18   1    7.35    1.65
  -3 -18  -2   13.93    2.64
  -3  18  -2   11.51    2.74
   3  18   2   17.60    3.31
  -3 -18  -2    9.97    2.45
   3 -18   2   10.73    2.26
  -3 -18  -3    5.29    1.01
  -3  18  -3    4.33    0.86
   3  18   3    6.39    2.34
   3 -18   3    4.59    1.18
  -3 -18  -4    1.74    1.18
  -3  18  -4    1.20    0.85
   3  18   4    1.18    1.22
   3 -18   4   -0.08    1.95
  -3 -18  -5   -0.58    1.76
  -3  18  -5    2.51    1.01
   3  18   5   -0.92    1.97
   3 -18   5   -0.04    2.56
  -3 -18  -6    1.63    1.43
  -3  18  -6    2.31    1.47
   3  18   6    1.07    1.27
   3 -18   6    3.23    1.21
  -3 -18  -7  153.78   11.15
  -3  18  -7  118.84   13.74
   3  18   7  133.83   12.05
   3 -18   7  142.63   18.28
  -3 -18  -8   38.07    7.18
  -3  18  -8   38.08    4.94
   3  18   8   39.16   16.20
   3 -18   8   43.77    6.44
  -3  18  -9   23.38    3.74
   3  18   9   23.25    4.90
   3 -18   9   31.22    5.08
  -3 -18 -10   12.67    3.24
  -3  18 -10   13.16    3.40
   3  18  10    7.92    1.80
   3 -18  10   12.69    2.17
  -3 -18 -11   -0.81    2.67
  -3  18 -11    1.90    1.12
   3  18  11   -1.08    2.02
   3 -18  11    1.77    1.81
  -3 -18 -12   52.82    5.10
  -3  18 -12   35.27    6.93
   3  18  12   27.57    7.45
   3 -18  12   34.26    7.83
   3 -19 -11   31.58    7.62
   3  19 -11   24.80    4.84
  -3  19  11   24.60    7.35
  -3  19  11   21.69    4.61
  -3 -19  11   47.05    9.27
   3 -19 -10    7.92    1.70
   3  19 -10    4.16    1.11
  -3  19  10    4.92    1.19
  -3  19  10    6.14    1.41
  -3 -19  10    6.73    2.22
   3 -19  -9   -0.92    1.44
   3  19  -9    0.17    0.58
  -3  19   9    1.21    0.50
  -3  19   9    0.58    0.69
  -3 -19   9    1.44    1.19
   3 -19  -8    2.03    0.84
   3  19  -8    1.79    1.09
  -3  19   8    2.77    1.03
  -3 -19   8    0.96    1.12
   3 -19  -8    1.28    0.68
   3 -19  -7    5.25    0.69
   3  19  -7    6.33    1.84
   3  19  -7    2.72    0.64
  -3  19   7    6.56    2.16
  -3 -19   7    7.71    2.07
   3 -19  -7    6.73    1.89
   3 -19  -6    0.86    0.57
   3  19  -6    1.33    0.66
  -3  19   6    1.31    1.12
   3  19  -6    1.08    0.42
  -3 -19   6    1.21    2.59
   3 -19  -6   -0.18    1.15
   3 -19  -5    1.39    0.68
   3  19  -5    1.96    0.69
   3  19  -5    0.12    0.51
  -3  19   5    0.66    1.61
  -3 -19   5    1.34    1.26
   3 -19  -5    1.69    1.35
   3 -19  -4   42.78    6.72
   3  19  -4   39.85    4.19
  -3  19   4   44.77    7.60
   3  19  -4   48.83    8.20
  -3 -19   4   53.38    9.22
   3 -19  -4   36.32    5.88
   3 -19  -3    1.45    0.63
   3  19  -3    2.08    0.88
  -3  19   3    0.34    1.10
   3  19  -3    0.64    0.80
  -3 -19   3    2.34    1.62
   3 -19  -3    1.22    1.40
   3  19  -2   24.29    2.82
  -3  19   2   23.69    3.31
   3  19  -2   25.15    3.50
  -3 -19   2   29.55    6.98
   3 -19  -2   19.72    3.80
   3  19  -1  117.82   15.46
  -3  19   1  123.91   17.55
   3  19  -1  109.37    4.44
   3 -19  -1  103.47   15.25
  -3 -19   0   62.05    7.92
  -3  19   0   64.02    9.86
   3  19   0   66.71   11.64
  -3 -19   0   71.46    4.43
   3 -19   0   48.84    7.33
  -3 -19  -1    1.17    0.57
  -3  19  -1    1.09    1.10
   3  19   1   -1.34    1.79
  -3 -19  -1    0.52    0.46
   3 -19   1   -2.08    1.81
  -3 -19  -2    5.59    1.10
  -3  19  -2    1.99    2.03
   3  19   2    4.15    1.35
  -3 -19  -2    1.76    0.47
   3 -19   2    2.42    1.46
  -3 -19  -3   -0.81    1.28
  -3  19  -3    0.75    0.97
   3  19   3   -0.20    1.79
   3 -19   3   -2.62    1.92
  -3 -19  -4    2.48    1.12
  -3  19  -4    1.25    1.57
   3  19   4    2.33    1.57
   3 -19   4   -0.48    2.04
  -3 -19  -5  182.69    6.37
  -3  19  -5  148.59   23.07
   3  19   5  152.49    7.64
   3 -19   5  159.26   13.88
  -3 -19  -6    1.82    1.01
  -3  19  -6    2.81    1.11
   3  19   6    4.29    1.71
   3 -19   6    8.18    2.54
  -3 -19  -7   53.31    8.40
  -3  19  -7   42.41    9.41
   3  19   7   46.32    6.91
   3 -19   7   47.41   10.64
  -3 -19  -8   58.02    9.67
  -3  19  -8   44.42    8.55
   3  19   8   43.44    5.28
   3 -19   8   41.28    8.14
  -3 -19  -9   35.22    5.88
  -3  19  -9   29.35   11.10
   3  19   9   31.79    5.82
   3 -19   9   32.15    5.45
  -3 -19 -10    3.30    2.03
  -3  19 -10    3.06    1.93
   3  19  10    2.82    1.72
   3 -19  10    2.29    1.08
  -3 -19 -11    0.38    1.99
  -3  19 -11    2.10    1.07
   3  19  11    1.70    1.16
   3 -19  11    3.69    2.38
   3 -20 -11   14.24    2.58
   3  20 -11    9.21    1.71
  -3  20  11    8.17    1.73
  -3 -20  11   15.06    4.35
   3 -20 -10    0.81    0.81
   3  20 -10    0.58    1.04
  -3  20  10    1.21    0.77
  -3  20  10    0.11    0.58
  -3 -20  10    2.14    1.31
   3 -20  -9   12.84    3.23
   3  20  -9   14.48    4.18
  -3  20   9   11.53    3.67
  -3  20   9   12.32    3.54
  -3 -20   9   17.36    4.97
   3 -20  -8    9.64    2.41
   3  20  -8    5.90    1.31
  -3  20   8    8.15    1.66
  -3 -20   8    6.25    2.10
   3 -20  -8    6.81    1.39
   3 -20  -7    7.38    1.40
   3  20  -7    4.77    1.60
   3  20  -7    3.59    0.86
  -3  20   7    3.78    1.41
  -3 -20   7    7.41    2.88
   3 -20  -7    5.23    1.82
   3 -20  -6    3.47    1.39
   3  20  -6    2.77    0.97
  -3  20   6    3.81    2.26
   3  20  -6    4.51    1.08
  -3 -20   6    7.50    2.56
   3 -20  -6    5.39    1.44
   3 -20  -5    0.83    0.61
   3  20  -5    1.94    0.73
   3  20  -5    1.05    1.46
  -3  20   5   -0.13    1.96
  -3 -20   5    2.67    1.43
   3 -20  -5    0.78    1.22
   3 -20  -4  259.44    5.53
   3  20  -4  221.40    6.47
  -3  20   4  262.50    7.91
   3  20  -4  257.78    7.17
  -3 -20   4  311.95    9.48
   3 -20  -4  212.27    9.57
   3 -20  -3    0.34    0.31
   3  20  -3    0.11    0.87
  -3  20   3   -2.01    2.32
   3  20  -3   -0.11    1.44
  -3 -20   3    0.90    1.26
   3 -20  -3    0.23    0.63
   3  20  -2   45.84    8.34
  -3  20   2   56.02    8.53
   3  20  -2   54.63    9.37
  -3 -20   2   55.47   11.13
   3 -20  -2   35.62    5.79
  -3 -20   1    3.41    1.65
  -3  20   1    5.30    2.56
  -3 -20   1    4.10    1.20
   3 -20  -1    4.21    1.32
  -3 -20   0  162.30    7.31
  -3  20   0  162.21   12.91
   3  20   0  187.29   10.30
  -3 -20   0  188.58    6.16
   3 -20   0  140.85    6.05
  -3 -20  -1    8.29    1.89
  -3  20  -1    8.55    1.75
   3  20   1    9.01    2.06
  -3 -20  -1    7.47    1.68
   3 -20   1    7.06    1.50
  -3 -20  -2  101.15   12.95
  -3  20  -2   77.65   12.42
   3  20   2   93.45    7.19
  -3 -20  -2   87.63    3.35
   3 -20   2   91.59   13.45
  -3 -20  -3    4.47    1.19
  -3  20  -3    2.19    1.41
   3  20   3    4.76    1.21
   3 -20   3    2.96    1.17
  -3 -20  -4  141.40   18.45
  -3  20  -4  105.15    8.40
   3  20   4  124.99    7.70
   3 -20   4  123.95   16.31
  -3 -20  -5  431.51   33.68
   3  20   5  401.82   31.36
   3 -20   5  353.80   15.71
  -3 -20  -6   27.41    5.10
  -3  20  -6   23.25    4.06
   3  20   6   29.54    5.15
   3 -20   6   23.20    4.98
  -3 -20  -7    5.02    2.28
  -3  20  -7    3.33    1.08
   3  20   7    4.62    1.48
   3 -20   7   -0.56    2.44
  -3 -20  -8    1.22    1.46
  -3  20  -8    0.48    2.01
   3  20   8    1.06    1.20
   3 -20   8    2.23    0.94
  -3 -20  -9    0.15    1.47
  -3  20  -9    1.44    1.07
   3  20   9   -0.67    2.22
   3 -20   9   -1.94    2.23
  -3 -20 -10    2.97    1.85
  -3  20 -10   -0.89    1.73
   3  20  10    2.36    1.46
   3 -20  10    1.81    1.35
  -3 -20 -11   -3.29    2.57
  -3  20 -11    1.73    1.00
   3  20  11   -1.60    2.05
   3 -20  11    4.09    1.66
   3 -21 -11    6.46    2.67
   3  21 -11    5.38    1.63
  -3 -21  11   11.31    2.94
   3 -21 -10    4.28    1.62
   3  21 -10    5.95    1.23
  -3  21  10    3.26    1.06
  -3  21  10    4.96    1.39
  -3 -21  10    3.52    2.07
   3 -21  -9    1.15    1.97
   3  21  -9    3.05    1.29
  -3  21   9    2.23    1.27
  -3  21   9    1.35    1.05
  -3 -21   9    2.15    1.70
   3 -21  -8    0.77    0.80
   3  21  -8   -0.53    1.12
  -3  21   8    2.81    1.32
  -3 -21   8   -2.35    2.55
   3 -21  -8    2.35    1.42
   3 -21  -7    0.47    0.69
   3  21  -7    1.96    0.78
   3  21  -7   -0.04    1.07
  -3  21   7    1.74    1.02
  -3 -21   7    1.35    3.02
   3 -21  -7    0.36    1.16
   3 -21  -6    1.15    0.97
   3  21  -6   -0.12    1.17
  -3  21   6    1.72    0.89
   3  21  -6    1.01    0.69
  -3 -21   6    1.17    1.83
   3 -21  -6   -0.08    0.48
   3 -21  -5   15.11    2.77
   3  21  -5   15.36    2.05
   3  21  -5   19.03    2.51
  -3  21   5   19.11    5.74
  -3 -21   5   21.75    5.37
   3 -21  -5   16.14    2.44
   3 -21  -4   -0.92    0.74
   3  21  -4    0.87    0.68
  -3  21   4    2.46    1.62
   3  21  -4    1.31    1.59
  -3 -21   4    0.58    1.81
   3 -21  -4   -2.26    1.78
   3  21  -3   19.53    2.47
  -3  21   3   26.07    4.83
   3  21  -3   22.98    4.44
  -3 -21   3   28.15    6.38
   3 -21  -3   20.19    3.34
   3  21  -2  113.67   16.55
  -3  21   2  118.32   17.27
   3  21  -2  123.16    5.10
  -3 -21   2  136.99    8.24
   3 -21  -2   94.18   13.72
  -3 -21   1  105.69    5.17
  -3  21   1   96.87    9.97
  -3 -21   1  124.51    4.93
   3 -21  -1   86.88   13.04
  -3 -21   0   26.30    3.72
  -3  21   0   27.50    4.63
   3  21   0   27.98    4.74
  -3 -21   0   23.64    7.12
   3 -21   0   24.07    5.72
  -3 -21  -1   10.77    1.83
  -3  21  -1    6.81    2.13
   3  21   1   10.97    2.27
  -3 -21  -1    7.00    2.29
   3 -21   1    7.42    1.51
  -3 -21  -2    3.66    1.12
  -3  21  -2    2.26    1.02
   3  21   2    1.90    1.12
  -3 -21  -2    2.45    0.62
   3 -21   2    2.11    0.94
  -3 -21  -3    8.19    1.41
  -3  21  -3    6.67    1.69
   3  21   3    5.11    1.15
   3 -21   3    4.76    1.49
  -3 -21  -4   80.65   14.37
  -3  21  -4   54.67   11.45
   3  21   4   71.66   12.07
   3 -21   4   66.60   13.69
  -3 -21  -5   60.78   11.89
   3  21   5   54.70    7.86
   3 -21   5   53.84    9.29
  -3 -21  -6  116.17    8.34
  -3  21  -6   82.88   16.19
   3  21   6   84.62   12.29
   3 -21   6   90.01   10.78
  -3 -21  -7   36.80    4.92
  -3  21  -7   21.49    3.21
   3  21   7   30.91    5.76
   3 -21   7   27.02    5.29
  -3 -21  -8   -0.39    2.26
  -3  21  -8    4.75    1.81
   3  21   8    3.26    1.82
   3 -21   8   -0.30    2.10
  -3 -21  -9   36.97    7.79
  -3  21  -9   26.55    4.15
   3  21   9   30.79    6.41
   3 -21   9   34.64    9.36
  -3 -21 -10    5.71    1.25
  -3  21 -10    4.99    1.48
   3  21  10    3.34    1.59
   3 -21  10    3.43    1.96
   3 -22 -10    3.43    1.60
   3  22 -10    3.53    1.19
  -3  22  10    2.75    2.19
  -3  22  10    4.88    1.38
  -3 -22  10    4.31    3.82
   3 -22  -9   43.09   10.60
   3  22  -9   36.43    8.91
  -3  22   9   38.02   10.31
  -3 -22   9   54.05   13.57
   3 -22  -8    3.39    1.52
   3  22  -8    1.40    0.54
  -3  22   8    5.44    1.49
  -3 -22   8    4.05    1.81
   3 -22  -8    3.29    1.51
   3 -22  -7    1.85    0.89
   3  22  -7    1.36    0.71
   3  22  -7    1.09    0.53
  -3  22   7    1.27    1.13
  -3 -22   7   -0.54    2.17
   3 -22  -7   -0.83    1.24
   3 -22  -6    3.98    0.87
   3  22  -6    3.95    0.93
  -3  22   6    6.55    1.46
   3  22  -6    4.96    1.84
  -3 -22   6    7.22    2.16
   3 -22  -6    8.00    1.82
   3 -22  -5   13.35    2.62
   3  22  -5   13.94    2.79
   3  22  -5   16.22    2.47
  -3  22   5   12.68    3.00
  -3 -22   5   18.98    4.56
   3 -22  -5   12.78    7.74
   3  22  -4   11.44    2.47
  -3  22   4   11.28    2.60
   3  22  -4   11.59    2.07
  -3 -22   4   12.76    3.40
   3 -22  -4   11.07    1.83
   3  22  -3   75.94   10.85
  -3  22   3   81.25   14.62
   3  22  -3   85.95    4.40
  -3 -22   3   93.50   18.89
   3 -22  -3   72.25   11.75
   3  22  -2    6.93    1.17
  -3  22   2   11.04    2.26
  -3 -22   2    9.95    1.79
   3 -22  -2    6.04    1.29
  -3 -22   1  111.29    8.77
  -3  22   1  120.67   17.64
   3  22  -1  128.11   18.05
  -3 -22   1  142.02    7.34
   3 -22  -1  102.43   16.04
  -3 -22   0   11.96    3.16
  -3  22   0   16.74    4.29
   3  22   0   13.61    2.97
  -3 -22   0   11.65    2.41
   3 -22   0    8.12    1.99
  -3 -22  -1    9.62    2.78
  -3  22  -1   12.79    3.60
   3  22   1   11.55    2.23
  -3 -22  -1   10.32    2.44
   3 -22   1    9.19    2.00
  -3 -22  -2    8.02    1.50
  -3  22  -2    7.98    2.43
   3  22   2    7.39    1.46
  -3 -22  -2    3.28    1.09
   3 -22   2    4.95    1.31
  -3 -22  -3   18.82    2.58
  -3  22  -3   13.88    2.65
   3  22   3   16.31    3.41
   3 -22   3   16.69    3.24
  -3 -22  -4   15.65    2.74
  -3  22  -4    9.58    2.62
   3  22   4   11.11    2.64
   3 -22   4   11.97    2.39
  -3 -22  -5   81.37    9.16
  -3  22  -5   59.40    9.00
   3  22   5   69.37    9.38
   3 -22   5   65.63   12.95
  -3 -22  -6  107.96   13.49
  -3  22  -6   80.89   17.03
   3  22   6   90.88   14.81
   3 -22   6   77.58    7.97
  -3 -22  -7   34.85    4.68
  -3  22  -7   23.67    3.34
   3  22   7   28.63    4.73
   3 -22   7   30.62    5.70
  -3 -22  -8   54.32   11.71
  -3  22  -8   50.82    7.02
   3  22   8   50.29    8.22
   3 -22   8   44.32   12.54
  -3 -22  -9   15.13    3.11
  -3  22  -9    9.95    2.59
   3  22   9    8.27    2.78
   3 -22   9    9.48    2.95
  -3 -22 -10    2.47    1.50
  -3  22 -10    2.72    1.04
   3  22  10    2.06    1.15
   3 -22  10    2.94    1.63
   3 -23 -10   39.46   11.85
  -3  23  10   31.00    9.54
  -3 -23  10   58.67   11.91
   3 -23  -9   24.52    5.50
   3  23  -9   17.99    3.88
  -3  23   9   19.50    4.87
  -3 -23   9   29.06    7.06
   3 -23  -8    9.92    2.87
   3  23  -8    7.23    1.76
  -3  23   8   10.69    2.47
  -3 -23   8   13.33    6.67
   3 -23  -8    6.01    1.17
   3 -23  -7    2.34    0.97
   3  23  -7    0.66    0.77
   3  23  -7   -0.45    0.94
  -3  23   7    3.00    1.60
   3 -23  -7   -1.30    1.32
   3 -23  -6    1.43    0.65
   3  23  -6   -0.04    0.68
  -3  23   6   -0.67    1.79
   3  23  -6    1.12    0.81
  -3 -23   6    2.82    1.57
   3 -23  -6    0.39    0.89
   3 -23  -5    4.19    1.30
   3  23  -5    5.70    1.47
  -3  23   5    6.42    1.56
   3  23  -5    4.47    1.07
  -3 -23   5    6.22    2.29
   3 -23  -5    4.83    1.26
   3  23  -4    4.35    0.83
  -3  23   4    1.03    2.36
   3  23  -4    5.40    1.52
  -3 -23   4    3.20    1.36
   3 -23  -4    3.16    1.83
   3  23  -3    4.49    1.90
  -3  23   3    3.00    2.59
   3  23  -3    3.29    1.00
  -3 -23   3    4.37    2.00
   3 -23  -3    1.99    1.26
  -3 -23   2    4.61    1.32
  -3  23   2    5.06    1.56
   3  23  -2    3.61    1.14
  -3 -23   2    7.04    1.61
   3 -23  -2    1.65    1.31
  -3 -23   1    2.33    1.28
  -3  23   1    0.90    1.28
   3  23  -1    3.36    1.28
   3 -23  -1    6.65    2.51
  -3 -23   0    3.60    0.90
  -3  23   0    4.43    1.89
   3  23   0    3.27    2.03
  -3 -23   0    1.99    0.74
   3 -23   0    3.05    1.89
  -3 -23  -1    0.69    1.07
  -3  23  -1    4.61    1.91
   3  23   1    0.54    1.08
  -3 -23  -1    0.17    0.69
   3 -23   1   -0.47    1.16
  -3 -23  -2    6.33    1.74
  -3  23  -2    3.09    1.27
   3  23   2    3.52    1.86
   3 -23   2    1.47    1.93
  -3 -23  -3    3.92    1.24
  -3  23  -3    3.72    1.32
   3  23   3    4.31    1.63
   3 -23   3    2.51    1.04
  -3 -23  -4   53.76    6.43
  -3  23  -4   41.34    7.89
   3  23   4   43.47    8.60
   3 -23   4   41.87    6.98
  -3 -23  -5    3.77    2.39
  -3  23  -5    3.59    1.81
   3  23   5   -0.01    2.17
   3 -23   5    1.32    1.49
  -3 -23  -6    2.63    1.10
  -3  23  -6    4.46    2.32
   3  23   6    3.78    1.56
   3 -23   6    3.57    1.68
  -3 -23  -7   16.54    2.81
  -3  23  -7   16.89    2.94
   3  23   7   18.14    2.99
   3 -23   7   14.99    3.51
  -3 -23  -8   -2.85    2.45
  -3  23  -8   -1.85    2.00
   3  23   8    0.51    1.51
   3 -23   8   -1.20    2.16
  -3 -23  -9   23.41    5.51
  -3  23  -9   20.84    3.81
   3  23   9   20.11    4.02
   3 -23   9   23.49    4.51
   3 -24  -9   -0.37    1.29
  -3  24   9    0.01    1.00
  -3 -24   9    2.76    2.32
   3 -24  -8    4.64    1.16
   3  24  -8    3.07    1.02
  -3  24   8    7.96    2.05
  -3 -24   8    7.27    2.41
   3 -24  -8    2.58    0.94
   3 -24  -7    2.94    1.46
   3  24  -7    1.51    0.77
   3  24  -7    4.45    0.98
  -3  24   7    3.44    0.86
  -3 -24   7    2.22    1.27
   3 -24  -7    3.06    1.31
   3  24  -6    4.42    2.11
   3  24  -6    5.54    1.06
  -3  24   6    6.03    2.34
  -3 -24   6    8.04    2.19
   3 -24  -6    2.35    1.92
   3  24  -5    1.09    0.46
   3  24  -5   -0.04    1.36
  -3  24   5    0.69    1.17
  -3 -24   5   -1.58    1.98
   3 -24  -5   -0.38    1.31
   3  24  -4    8.10    1.61
  -3  24   4    8.07    2.67
   3  24  -4    6.49    2.01
  -3 -24   4    7.91    1.81
   3 -24  -4    4.09    1.09
   3  24  -3    0.96    0.68
  -3  24   3    5.30    2.10
   3  24  -3    2.38    0.80
  -3 -24   3    3.12    1.65
   3 -24  -3    1.05    0.62
  -3 -24   2   23.74    5.12
  -3  24   2   25.75    5.60
   3  24  -2   27.24    4.01
  -3 -24   2   25.79    5.59
   3 -24  -2   18.33    3.08
  -3 -24   1    2.60    0.96
  -3  24   1    6.79    2.58
   3  24  -1    0.13    1.09
  -3 -24   1   -0.73    1.52
   3 -24  -1    3.18    1.25
  -3 -24   0   53.19    7.11
  -3  24   0   47.26    9.95
   3  24   0   55.35   11.21
  -3 -24   0   38.31    8.84
   3 -24   0   39.09    3.87
  -3 -24  -1   19.32    3.97
  -3  24  -1   20.03    4.00
   3  24   1   17.55    4.27
  -3 -24  -1    9.39    2.68
   3 -24   1   17.59    4.24
  -3 -24  -2  208.62   20.39
  -3  24  -2  187.99    7.97
   3  24   2  189.85    9.74
   3 -24   2  158.82   26.54
  -3 -24  -3    4.53    1.59
  -3  24  -3    2.26    1.53
   3  24   3    3.72    2.02
   3 -24   3    1.87    1.10
  -3 -24  -4   -0.33    2.20
  -3  24  -4    4.15    1.73
   3  24   4    1.66    0.98
   3 -24   4    0.72    1.68
  -3 -24  -5    6.90    2.18
  -3  24  -5    5.23    1.15
   3  24   5    5.12    1.57
   3 -24   5    5.37    2.38
  -3 -24  -6   31.42    4.57
  -3  24  -6   24.39    4.68
   3  24   6   25.91    4.35
   3 -24   6   30.88    4.68
  -3 -24  -7   48.59    8.80
  -3  24  -7   37.54    5.53
   3  24   7   29.49    6.58
   3 -24   7   32.23   10.02
  -3 -24  -8   32.84    7.87
  -3  24  -8   24.03    3.39
   3  24   8   23.39    5.27
   3 -24   8   24.35    4.78
  -3 -24  -9   19.97    5.72
  -3  24  -9   15.44    3.08
   3  24   9   10.26    3.09
   3 -24   9   18.44    4.03
  -3  25   8    2.14    1.36
  -3 -25   8   -1.95    2.56
   3 -25  -8    2.36    0.83
   3  25  -7   14.66    3.57
  -3  25   7   17.35    4.97
  -3 -25   7   23.55    6.78
   3 -25  -7   10.41    3.51
   3  25  -6    4.35    1.64
  -3  25   6    3.55    1.51
   3  25  -6    5.02    1.40
  -3 -25   6    3.39    1.44
   3 -25  -6    3.46    1.31
   3  25  -5    2.07    1.16
   3  25  -5    3.08    1.28
  -3  25   5   -0.01    1.23
  -3 -25   5    3.06    1.11
   3 -25  -5   -0.10    0.67
   3  25  -4    1.92    1.06
  -3  25   4    2.84    1.05
   3  25  -4    2.00    0.73
  -3 -25   4    2.12    1.47
   3 -25  -4    2.48    1.32
  -3 -25   3    3.63    0.86
  -3  25   3    6.20    1.65
   3  25  -3    5.71    1.28
  -3 -25   3    5.53    1.25
   3 -25  -3    2.09    0.83
  -3 -25   2    1.59    1.25
  -3  25   2    3.74    2.20
   3  25  -2    3.91    1.42
  -3 -25   2    1.62    1.03
   3 -25  -2    3.20    1.38
  -3 -25   1    0.79    0.88
  -3  25   1    4.24    1.10
   3  25  -1    2.90    1.16
  -3 -25   1    1.65    0.91
   3 -25  -1   -0.50    1.61
  -3 -25   0   12.27    2.04
  -3  25   0   13.33    2.92
   3  25   0    9.16    2.26
  -3 -25   0    7.54    2.53
   3 -25   0    7.71    1.51
  -3 -25  -1   20.24    2.78
  -3  25  -1   22.80    4.26
   3  25   1   23.76    4.01
  -3 -25  -1   14.77    4.17
   3 -25   1   18.57    3.31
  -3 -25  -2    0.80    0.80
  -3  25  -2    1.74    1.88
   3  25   2    1.87    1.50
   3 -25   2    2.03    1.56
  -3 -25  -3   45.05   14.90
  -3  25  -3   36.30    5.71
   3  25   3   37.40    5.35
   3 -25   3   30.44    5.98
  -3 -25  -4   14.87    5.23
  -3  25  -4   15.74    2.89
   3  25   4   11.08    2.97
   3 -25   4    9.30    2.48
  -3 -25  -5    2.12    1.25
   3  25   5   -0.10    2.22
   3 -25   5    2.41    1.47
  -3 -25  -6    2.62    0.92
  -3  25  -6    1.95    1.22
   3  25   6    1.32    1.54
   3 -25   6    1.47    1.66
  -3 -25  -7   35.73    6.19
  -3  25  -7   31.43    4.78
   3  25   7   33.16    7.66
   3 -25   7   30.41    6.19
  -3 -25  -8    1.55    0.90
  -3  25  -8   -1.00    2.21
   3  25   8    1.28    1.36
   3 -25   8    1.68    1.85
  -3  26   8    7.22    1.95
  -3 -26   8    7.48    2.14
  -3  26   7    9.71    1.79
  -3 -26   7    6.22    2.22
   3 -26  -7    2.33    1.30
   3  26  -6   25.54    4.61
   3  26  -6   31.84    5.94
  -3  26   6   38.47    8.06
  -3 -26   6   39.34   10.09
   3 -26  -6   21.92    4.97
   3  26  -5    0.87    0.98
  -3  26   5    5.20    2.09
   3  26  -5    2.77    1.05
  -3 -26   5    4.46    1.99
   3 -26  -5    1.29    0.86
   3  26  -4    6.29    1.86
  -3  26   4    6.31    3.31
   3  26  -4    6.26    1.41
  -3 -26   4    8.17    2.11
   3 -26  -4    4.23    1.18
  -3 -26   3   50.78   10.30
  -3  26   3   62.40   10.08
   3  26  -3   74.50    8.14
  -3 -26   3   69.87   14.52
   3 -26  -3   47.32    9.52
  -3 -26   2    1.01    0.86
  -3  26   2   -0.28    1.09
   3  26  -2   -1.82    1.42
  -3 -26   2    2.23    0.63
   3 -26  -2    0.79    1.09
  -3 -26   1    5.48    1.45
  -3  26   1    6.55    1.41
   3  26  -1    3.85    1.40
  -3 -26   1    7.50    2.02
   3 -26  -1    3.90    1.34
  -3 -26   0    4.15    1.39
  -3  26   0    6.06    1.26
   3  26   0    3.40    1.23
  -3 -26   0    1.38    0.64
   3 -26   0   -0.19    1.95
  -3 -26  -1   88.14   11.34
  -3  26  -1   71.14   10.77
   3  26   1   68.75   12.91
   3 -26   1   60.01    8.39
  -3  26  -2    4.40    1.19
   3  26   2    6.15    2.17
   3 -26   2    4.04    2.14
  -3 -26  -3   25.00    3.54
  -3  26  -3   22.46    4.10
   3  26   3   20.15    3.36
   3 -26   3   22.71    6.29
  -3 -26  -4    1.88    0.87
  -3  26  -4    1.51    1.80
   3  26   4    1.11    0.91
   3 -26   4    2.06    1.10
  -3 -26  -5   12.77    2.33
  -3  26  -5    5.07    1.94
   3  26   5    4.25    1.53
   3 -26   5    6.42    1.92
  -3 -26  -6    6.96    1.49
  -3  26  -6    4.36    2.31
   3  26   6    5.72    1.50
   3 -26   6    2.70    1.69
  -3 -26  -7    0.88    1.35
  -3  26  -7    0.80    1.22
   3  26   7    2.46    1.70
   3 -26   7    1.65    1.39
  -3 -26  -8    3.65    1.48
  -3  26  -8    0.26    1.99
   3  26   8    1.70    1.55
   3 -26   8    5.71    2.51
  -3  27   7    4.31    1.75
  -3 -27   7   10.61    2.08
   3 -27  -7    4.18    1.09
   3  27  -6   25.74    7.82
[truncated: 352,962 more chars]
