# Supplementary material for: Four- and five-component molecular solids: crystal engineering strategies based on structural inequivalence
Source: IUCrJ. 2016 Jan 5;3(Pt 2):96–101. doi: 10.1107/S2052252515023945 (PMC4775157; doi:10.1107/S2052252515023945)
Supplement: Supplementary file 5 [file m-03-00096-sup6.zip › Checkcif Folder/Checkciffiles/11. MRE TMP DPE-I 22BP.cif]

 
data_shelx
 
_audit_creation_method            SHELXL-2013
_chemical_name_systematic
;
 ?
;
_chemical_name_common             ?
_chemical_melting_point           ?
_chemical_formula_moiety          ?
_chemical_formula_sum
 'C44 H46 N6 O4' 
_chemical_formula_weight          722.87

loop_
 _atom_type_symbol
 _atom_type_description
 _atom_type_scat_dispersion_real
 _atom_type_scat_dispersion_imag
 _atom_type_scat_source
 'C'  'C'   0.0033   0.0016
 'International Tables Vol C Tables 4.2.6.8 and 6.1.1.4'
 'H'  'H'   0.0000   0.0000
 'International Tables Vol C Tables 4.2.6.8 and 6.1.1.4'
 'N'  'N'   0.0061   0.0033
 'International Tables Vol C Tables 4.2.6.8 and 6.1.1.4'
 'O'  'O'   0.0106   0.0060
 'International Tables Vol C Tables 4.2.6.8 and 6.1.1.4'
 
_space_group_crystal_system       triclinic
_space_group_IT_number            2
_space_group_name_H-M_alt         'P -1'
_space_group_name_Hall            '-P 1'
 
_shelx_space_group_comment
;
The symmetry employed for this shelxl refinement is uniquely defined
by the following loop, which should always be used as a source of
symmetry information in preference to the above space-group names.
They are only intended as comments.
;
 
loop_
 _space_group_symop_operation_xyz
 'x, y, z'
 '-x, -y, -z'
 
_cell_length_a                    7.485(6)
_cell_length_b                    8.797(7)
_cell_length_c                    14.171(12)
_cell_angle_alpha                 96.618(13)
_cell_angle_beta                  93.306(12)
_cell_angle_gamma                 91.826(14)
_cell_volume                      924.6(13)
_cell_formula_units_Z             1
_cell_measurement_temperature     150(2)
_cell_measurement_reflns_used     ? 
_cell_measurement_theta_min       ? 
_cell_measurement_theta_max       ? 
 
_exptl_crystal_description        'Block' 
_exptl_crystal_colour             'Colorless'
_exptl_crystal_density_meas       ? 
_exptl_crystal_density_method     ?              
_exptl_crystal_density_diffrn     1.298          
_exptl_crystal_F_000              384
_exptl_transmission_factor_min    ?                                             
_exptl_transmission_factor_max    ?                                             
_exptl_crystal_size_max           0.380
_exptl_crystal_size_mid           0.250
_exptl_crystal_size_min           0.180
_exptl_absorpt_coefficient_mu     0.085
_shelx_estimated_absorpt_T_min    0.969
_shelx_estimated_absorpt_T_max    0.985
_exptl_absorpt_correction_type    'Multi-scan'
_exptl_absorpt_correction_T_max    1.000
_exptl_absorpt_correction_T_min    0.841
_exptl_absorpt_process_details    'Jacobson, R. (1998) Private communication' 
 
_exptl_special_details
;
 ?
;
 
_diffrn_ambient_temperature       150(2)
_diffrn_radiation_wavelength      0.71073
_diffrn_radiation_type            MoK\a
_diffrn_source                    'Sealed Tube'                       
_diffrn_measurement_device_type   'Rigaku Mercury375R (2x2 bin mode)'
_diffrn_measurement_method        'profile data from \w-scans'
_diffrn_detector_area_resol_mean  ? 
_diffrn_reflns_number             9807
_diffrn_reflns_av_unetI/netI      0.0588
_diffrn_reflns_av_R_equivalents   0.0689
_diffrn_reflns_limit_h_min        -9
_diffrn_reflns_limit_h_max        9
_diffrn_reflns_limit_k_min        -11
_diffrn_reflns_limit_k_max        11
_diffrn_reflns_limit_l_min        -18
_diffrn_reflns_limit_l_max        18
_diffrn_reflns_theta_min          1.449
_diffrn_reflns_theta_max          27.549
_diffrn_reflns_theta_full         25.242
_diffrn_measured_fraction_theta_max   0.990
_diffrn_measured_fraction_theta_full  0.994
_diffrn_reflns_Laue_measured_fraction_max    0.990
_diffrn_reflns_Laue_measured_fraction_full   0.994
_diffrn_reflns_point_group_measured_fraction_max   0.990
_diffrn_reflns_point_group_measured_fraction_full  0.994
_reflns_number_total              4241
_reflns_number_gt                 3749
_reflns_threshold_expression      'I > 2\s(I)'
_reflns_Friedel_coverage          0.000
_reflns_Friedel_fraction_max      .
_reflns_Friedel_fraction_full     .
 
_reflns_special_details
;
 Reflections were merged by SHELXL according to the crystal
 class for the calculation of statistics and refinement.
 
 _reflns_Friedel_fraction is defined as the number of unique
 Friedel pairs measured divided by the number that would be
 possible theoretically, ignoring centric projections and
 systematic absences.
;
 
_computing_data_collection        ?
_computing_cell_refinement        ?
_computing_data_reduction         ?
_computing_structure_solution     ?
_computing_structure_refinement   'SHELXL-2013 (Sheldrick, 2013)'
_computing_molecular_graphics     ?
_computing_publication_material   ?
 
_refine_special_details
;
 ?
;
_refine_ls_structure_factor_coef  Fsqd
_refine_ls_matrix_type            full
_refine_ls_weighting_scheme       calc
_refine_ls_weighting_details
;
 w=1/[\s^2^(Fo^2^)+(0.0909P)^2^+0.1533P]
 where P=(Fo^2^+2Fc^2^)/3
;
_atom_sites_solution_primary      ?
_atom_sites_solution_secondary    ?
_atom_sites_solution_hydrogens    mixed
_refine_ls_hydrogen_treatment     mixed
_refine_ls_extinction_method      none
_refine_ls_extinction_coef        .
_refine_ls_number_reflns          4241
_refine_ls_number_parameters      253
_refine_ls_number_restraints      0
_refine_ls_R_factor_all           0.0542
_refine_ls_R_factor_gt            0.0486
_refine_ls_wR_factor_ref          0.1632
_refine_ls_wR_factor_gt           0.1495
_refine_ls_goodness_of_fit_ref    1.093
_refine_ls_restrained_S_all       1.093
_refine_ls_shift/su_max           0.001
_refine_ls_shift/su_mean          0.000
 
loop_
 _atom_site_label
 _atom_site_type_symbol
 _atom_site_fract_x
 _atom_site_fract_y
 _atom_site_fract_z
 _atom_site_U_iso_or_equiv
 _atom_site_adp_type
 _atom_site_occupancy
 _atom_site_site_symmetry_order  
 _atom_site_calc_flag
 _atom_site_refinement_flags_posn
 _atom_site_refinement_flags_adp
 _atom_site_refinement_flags_occupancy
 _atom_site_disorder_assembly
 _atom_site_disorder_group
N3 N 0.05668(15) 0.80443(14) 0.58576(8) 0.0276(3) Uani 1 1 d . . . . .
H17 H -0.449(3) 1.117(2) 0.5731(14) 0.043(5) Uiso 1 1 d . . . . .
O2 O 0.35824(13) 0.63264(11) 0.60615(7) 0.0272(2) Uani 1 1 d . . . . .
H2 H 0.2649 0.6826 0.6019 0.041 Uiso 1 1 calc R U . . .
O1 O 0.61536(13) 0.25477(12) 0.77565(7) 0.0284(2) Uani 1 1 d . . . . .
H1 H 0.5930 0.2009 0.8191 0.043 Uiso 1 1 calc R U . . .
N1 N 0.53876(14) 0.08303(12) 0.92632(8) 0.0226(2) Uani 1 1 d . . . . .
C5 C 0.16892(18) 0.49318(16) 0.70161(10) 0.0260(3) Uani 1 1 d . . . . .
H5 H 0.0680 0.5499 0.6854 0.031 Uiso 1 1 calc R U . . .
C2 C 0.46575(17) 0.33039(14) 0.75139(9) 0.0211(3) Uani 1 1 d . . . . .
C1 C 0.48523(16) 0.44146(14) 0.68883(8) 0.0197(3) Uani 1 1 d . . . . .
C16 C -0.27043(17) 0.94411(15) 0.55200(9) 0.0236(3) Uani 1 1 d . . . . .
C6 C 0.33415(17) 0.52338(14) 0.66575(9) 0.0212(3) Uani 1 1 d . . . . .
C10 C 0.56826(17) 0.14526(14) 1.01728(9) 0.0216(3) Uani 1 1 d . . . . .
C3 C 0.29998(18) 0.29797(16) 0.78686(10) 0.0258(3) Uani 1 1 d . . . . .
H3 H 0.2884 0.2208 0.8281 0.031 Uiso 1 1 calc R U . . .
C9 C 0.47047(17) -0.06057(15) 0.90820(9) 0.0222(3) Uani 1 1 d . . . . .
C4 C 0.15294(18) 0.37928(17) 0.76140(10) 0.0277(3) Uani 1 1 d . . . . .
H4 H 0.0399 0.3571 0.7850 0.033 Uiso 1 1 calc R U . . .
C11 C 0.6422(2) 0.30721(15) 1.03452(11) 0.0314(3) Uani 1 1 d . . . . .
H11A H 0.6622 0.3450 0.9734 0.047 Uiso 1 1 calc R U . . .
H11B H 0.7559 0.3108 1.0728 0.047 Uiso 1 1 calc R U . . .
H11C H 0.5567 0.3717 1.0687 0.047 Uiso 1 1 calc R U . . .
C12 C 0.02464(19) 0.94443(17) 0.62782(10) 0.0291(3) Uani 1 1 d . . . . .
H12 H 0.1164 0.9970 0.6694 0.035 Uiso 1 1 calc R U . . .
C7 C 0.65978(18) 0.47146(16) 0.64559(9) 0.0257(3) Uani 1 1 d . . . . .
H7A H 0.7565 0.4244 0.6802 0.039 Uiso 1 1 calc R U . . .
H7B H 0.6846 0.5822 0.6497 0.039 Uiso 1 1 calc R U . . .
H7C H 0.6521 0.4273 0.5787 0.039 Uiso 1 1 calc R U . . .
C8 C 0.4349(2) -0.12486(17) 0.80571(10) 0.0319(3) Uani 1 1 d . . . . .
H8A H 0.4819 -0.0525 0.7647 0.048 Uiso 1 1 calc R U . . .
H8B H 0.3056 -0.1416 0.7916 0.048 Uiso 1 1 calc R U . . .
H8C H 0.4941 -0.2224 0.7939 0.048 Uiso 1 1 calc R U . . .
C13 C -0.13457(19) 1.01654(16) 0.61409(10) 0.0279(3) Uani 1 1 d . . . . .
H13 H -0.1513 1.1150 0.6468 0.033 Uiso 1 1 calc R U . . .
C17 C -0.43674(18) 1.02289(16) 0.53395(10) 0.0267(3) Uani 1 1 d . . . . .
C15 C -0.2367(2) 0.79864(16) 0.50778(11) 0.0303(3) Uani 1 1 d . . . . .
H15 H -0.3247 0.7438 0.4648 0.036 Uiso 1 1 calc R U . . .
C14 C -0.0745(2) 0.73541(16) 0.52710(11) 0.0308(3) Uani 1 1 d . . . . .
H14 H -0.0549 0.6359 0.4966 0.037 Uiso 1 1 calc R U . . .
N2 N 0.07637(17) 0.18543(14) 0.97256(9) 0.0313(3) Uani 1 1 d . . . . .
C22 C 0.03526(17) 0.07416(15) 1.02579(9) 0.0242(3) Uani 1 1 d . . . . .
C18 C 0.1399(2) 0.32020(17) 1.01808(12) 0.0351(4) Uani 1 1 d . . . . .
H18 H 0.1695 0.3997 0.9810 0.042 Uiso 1 1 calc R U . . .
C19 C 0.1647(2) 0.34980(17) 1.11594(11) 0.0339(3) Uani 1 1 d . . . . .
H19 H 0.2098 0.4470 1.1454 0.041 Uiso 1 1 calc R U . . .
C21 C 0.05751(19) 0.09367(17) 1.12457(10) 0.0290(3) Uani 1 1 d . . . . .
H21 H 0.0290 0.0121 1.1603 0.035 Uiso 1 1 calc R U . . .
C20 C 0.1218(2) 0.23357(18) 1.16980(11) 0.0349(3) Uani 1 1 d . . . . .
H20 H 0.1365 0.2501 1.2373 0.042 Uiso 1 1 calc R U . . .
 
loop_
 _atom_site_aniso_label
 _atom_site_aniso_U_11
 _atom_site_aniso_U_22
 _atom_site_aniso_U_33
 _atom_site_aniso_U_23
 _atom_site_aniso_U_13
 _atom_site_aniso_U_12
N3 0.0296(6) 0.0277(6) 0.0277(6) 0.0116(5) 0.0003(4) 0.0071(5)
O2 0.0324(5) 0.0275(5) 0.0244(5) 0.0108(4) 0.0032(4) 0.0094(4)
O1 0.0277(5) 0.0318(5) 0.0293(5) 0.0158(4) 0.0035(4) 0.0088(4)
N1 0.0251(5) 0.0195(5) 0.0237(6) 0.0061(4) -0.0014(4) 0.0021(4)
C5 0.0253(6) 0.0266(7) 0.0267(7) 0.0044(5) 0.0012(5) 0.0074(5)
C2 0.0248(6) 0.0196(6) 0.0190(6) 0.0027(4) -0.0001(4) 0.0037(5)
C1 0.0240(6) 0.0188(6) 0.0159(5) 0.0011(4) -0.0003(4) 0.0007(4)
C16 0.0273(6) 0.0220(6) 0.0225(6) 0.0064(5) -0.0003(5) 0.0034(5)
C6 0.0279(6) 0.0194(6) 0.0162(5) 0.0013(4) -0.0002(4) 0.0032(5)
C10 0.0230(6) 0.0162(5) 0.0257(6) 0.0037(5) -0.0017(4) 0.0018(4)
C3 0.0291(6) 0.0244(6) 0.0255(6) 0.0081(5) 0.0043(5) 0.0022(5)
C9 0.0230(6) 0.0199(6) 0.0236(6) 0.0032(5) -0.0020(4) 0.0029(5)
C4 0.0248(6) 0.0301(7) 0.0294(7) 0.0061(5) 0.0060(5) 0.0028(5)
C11 0.0366(7) 0.0184(6) 0.0388(8) 0.0050(5) -0.0013(6) -0.0043(5)
C12 0.0310(7) 0.0309(7) 0.0253(7) 0.0060(5) -0.0051(5) 0.0029(6)
C7 0.0266(6) 0.0290(7) 0.0229(6) 0.0077(5) 0.0021(5) 0.0014(5)
C8 0.0394(8) 0.0310(7) 0.0240(7) 0.0000(5) -0.0026(6) 0.0010(6)
C13 0.0339(7) 0.0236(6) 0.0254(7) 0.0014(5) -0.0031(5) 0.0058(5)
C17 0.0294(6) 0.0219(6) 0.0284(7) 0.0018(5) -0.0012(5) 0.0061(5)
C15 0.0329(7) 0.0217(7) 0.0350(7) 0.0020(5) -0.0075(6) 0.0039(5)
C14 0.0367(7) 0.0217(6) 0.0344(7) 0.0051(5) -0.0020(6) 0.0080(5)
N2 0.0380(7) 0.0264(6) 0.0295(6) 0.0019(5) 0.0071(5) -0.0052(5)
C22 0.0239(6) 0.0234(7) 0.0253(6) 0.0012(5) 0.0049(5) 0.0010(5)
C18 0.0403(8) 0.0262(7) 0.0383(8) 0.0003(6) 0.0099(6) -0.0068(6)
C19 0.0336(7) 0.0267(7) 0.0393(8) -0.0066(6) 0.0069(6) -0.0033(6)
C21 0.0344(7) 0.0274(7) 0.0250(7) 0.0012(5) 0.0043(5) 0.0000(5)
C20 0.0387(8) 0.0342(8) 0.0295(7) -0.0061(6) 0.0046(6) -0.0009(6)
 
_geom_special_details
;
 All esds (except the esd in the dihedral angle between two l.s. planes)
 are estimated using the full covariance matrix.  The cell esds are taken
 into account individually in the estimation of esds in distances, angles
 and torsion angles; correlations between esds in cell parameters are only
 used when they are defined by crystal symmetry.  An approximate (isotropic)
 treatment of cell esds is used for estimating esds involving l.s. planes.
;
 
loop_
 _geom_bond_atom_site_label_1
 _geom_bond_atom_site_label_2
 _geom_bond_distance
 _geom_bond_site_symmetry_2
 _geom_bond_publ_flag
N3 C14 1.333(2) . ?
N3 C12 1.340(2) . ?
O2 C6 1.3651(17) . ?
O2 H2 0.8400 . ?
O1 C2 1.3676(17) . ?
O1 H1 0.8400 . ?
N1 C9 1.3386(19) . ?
N1 C10 1.344(2) . ?
C5 C4 1.391(2) . ?
C5 C6 1.393(2) . ?
C5 H5 0.9500 . ?
C2 C3 1.398(2) . ?
C2 C1 1.4027(19) . ?
C1 C6 1.4030(19) . ?
C1 C7 1.503(2) . ?
C16 C13 1.393(2) . ?
C16 C15 1.396(2) . ?
C16 C17 1.468(2) . ?
C10 C9 1.399(2) 2_657 ?
C10 C11 1.500(2) . ?
C3 C4 1.385(2) . ?
C3 H3 0.9500 . ?
C9 C10 1.399(2) 2_657 ?
C9 C8 1.502(2) . ?
C4 H4 0.9500 . ?
C11 H11A 0.9800 . ?
C11 H11B 0.9800 . ?
C11 H11C 0.9800 . ?
C12 C13 1.382(2) . ?
C12 H12 0.9500 . ?
C7 H7A 0.9800 . ?
C7 H7B 0.9800 . ?
C7 H7C 0.9800 . ?
C8 H8A 0.9800 . ?
C8 H8B 0.9800 . ?
C8 H8C 0.9800 . ?
C13 H13 0.9500 . ?
C17 C17 1.329(3) 2_476 ?
C17 H17 0.95(2) . ?
C15 C14 1.378(2) . ?
C15 H15 0.9500 . ?
C14 H14 0.9500 . ?
N2 C22 1.341(2) . ?
N2 C18 1.342(2) . ?
C22 C21 1.390(2) . ?
C22 C22 1.486(3) 2_557 ?
C18 C19 1.382(3) . ?
C18 H18 0.9500 . ?
C19 C20 1.385(2) . ?
C19 H19 0.9500 . ?
C21 C20 1.379(2) . ?
C21 H21 0.9500 . ?
C20 H20 0.9500 . ?
 
loop_
 _geom_angle_atom_site_label_1
 _geom_angle_atom_site_label_2
 _geom_angle_atom_site_label_3
 _geom_angle
 _geom_angle_site_symmetry_1
 _geom_angle_site_symmetry_3
 _geom_angle_publ_flag
C14 N3 C12 116.32(12) . . ?
C6 O2 H2 109.5 . . ?
C2 O1 H1 109.5 . . ?
C9 N1 C10 119.01(11) . . ?
C4 C5 C6 119.44(12) . . ?
C4 C5 H5 120.3 . . ?
C6 C5 H5 120.3 . . ?
O1 C2 C3 121.55(12) . . ?
O1 C2 C1 117.16(11) . . ?
C3 C2 C1 121.28(12) . . ?
C2 C1 C6 117.76(12) . . ?
C2 C1 C7 122.01(11) . . ?
C6 C1 C7 120.22(12) . . ?
C13 C16 C15 116.72(13) . . ?
C13 C16 C17 119.92(13) . . ?
C15 C16 C17 123.34(12) . . ?
O2 C6 C5 122.29(12) . . ?
O2 C6 C1 116.35(12) . . ?
C5 C6 C1 121.36(13) . . ?
N1 C10 C9 120.41(13) . 2_657 ?
N1 C10 C11 117.35(12) . . ?
C9 C10 C11 122.24(13) 2_657 . ?
C4 C3 C2 119.42(13) . . ?
C4 C3 H3 120.3 . . ?
C2 C3 H3 120.3 . . ?
N1 C9 C10 120.58(13) . 2_657 ?
N1 C9 C8 117.50(12) . . ?
C10 C9 C8 121.91(13) 2_657 . ?
C3 C4 C5 120.70(13) . . ?
C3 C4 H4 119.7 . . ?
C5 C4 H4 119.6 . . ?
C10 C11 H11A 109.5 . . ?
C10 C11 H11B 109.5 . . ?
H11A C11 H11B 109.5 . . ?
C10 C11 H11C 109.5 . . ?
H11A C11 H11C 109.5 . . ?
H11B C11 H11C 109.5 . . ?
N3 C12 C13 123.60(13) . . ?
N3 C12 H12 118.2 . . ?
C13 C12 H12 118.2 . . ?
C1 C7 H7A 109.5 . . ?
C1 C7 H7B 109.5 . . ?
H7A C7 H7B 109.5 . . ?
C1 C7 H7C 109.5 . . ?
H7A C7 H7C 109.5 . . ?
H7B C7 H7C 109.5 . . ?
C9 C8 H8A 109.5 . . ?
C9 C8 H8B 109.5 . . ?
H8A C8 H8B 109.5 . . ?
C9 C8 H8C 109.5 . . ?
H8A C8 H8C 109.5 . . ?
H8B C8 H8C 109.5 . . ?
C12 C13 C16 119.68(14) . . ?
C12 C13 H13 120.2 . . ?
C16 C13 H13 120.2 . . ?
C17 C17 C16 125.50(17) 2_476 . ?
C17 C17 H17 118.9(12) 2_476 . ?
C16 C17 H17 115.5(12) . . ?
C14 C15 C16 119.28(13) . . ?
C14 C15 H15 120.4 . . ?
C16 C15 H15 120.4 . . ?
N3 C14 C15 124.38(14) . . ?
N3 C14 H14 117.8 . . ?
C15 C14 H14 117.8 . . ?
C22 N2 C18 117.58(14) . . ?
N2 C22 C21 122.58(13) . . ?
N2 C22 C22 116.84(16) . 2_557 ?
C21 C22 C22 120.58(15) . 2_557 ?
N2 C18 C19 123.62(14) . . ?
N2 C18 H18 118.2 . . ?
C19 C18 H18 118.2 . . ?
C18 C19 C20 118.03(14) . . ?
C18 C19 H19 121.0 . . ?
C20 C19 H19 121.0 . . ?
C20 C21 C22 118.78(14) . . ?
C20 C21 H21 120.6 . . ?
C22 C21 H21 120.6 . . ?
C21 C20 C19 119.39(15) . . ?
C21 C20 H20 120.3 . . ?
C19 C20 H20 120.3 . . ?
 
_refine_diff_density_max    0.306
_refine_diff_density_min   -0.323
_refine_diff_density_rms    0.069

_shelxl_version_number 2013-2

_shelx_res_file
;
TITL datam in P-1
CELL  0.71073   7.4845   8.7968  14.1712   96.618   93.306   91.826
ZERR     1.00   0.0060   0.0072   0.0120    0.013    0.012    0.014
LATT   1
SFAC  C    H    N    O
UNIT  44 46 6 4
MERG   2
FMAP   2
PLAN   20
SIZE     0.180   0.250   0.380
ACTA
BOND   $H
L.S.  10
TEMP  -123.00
WGHT    0.090900    0.153300
FVAR       1.37423
N3    3    0.056678    0.804429    0.585761    11.00000    0.02958    0.02773 =
         0.02766    0.01164    0.00032    0.00707
H17   2   -0.449278    1.117194    0.573120    11.00000    0.04334
MOLE    1
O2    4    0.358245    0.632641    0.606146    11.00000    0.03236    0.02751 =
         0.02436    0.01082    0.00317    0.00939
AFIX 147
H2    2    0.264877    0.682551    0.601857    11.00000   -1.50000
AFIX   0
O1    4    0.615359    0.254771    0.775654    11.00000    0.02770    0.03176 =
         0.02930    0.01578    0.00352    0.00875
AFIX 147
H1    2    0.593041    0.200865    0.819082    11.00000   -1.50000
AFIX   0
N1    3    0.538756    0.083034    0.926324    11.00000    0.02508    0.01954 =
         0.02368    0.00611   -0.00141    0.00212
C5    1    0.168916    0.493177    0.701606    11.00000    0.02529    0.02655 =
         0.02670    0.00436    0.00121    0.00739
AFIX  43
H5    2    0.068002    0.549865    0.685367    11.00000   -1.20000
AFIX   0
C2    1    0.465753    0.330388    0.751391    11.00000    0.02479    0.01961 =
         0.01895    0.00266   -0.00008    0.00369
C1    1    0.485225    0.441465    0.688831    11.00000    0.02400    0.01875 =
         0.01592    0.00108   -0.00027    0.00075
C16   1   -0.270434    0.944114    0.551997    11.00000    0.02730    0.02200 =
         0.02247    0.00641   -0.00032    0.00336
C6    1    0.334146    0.523384    0.665750    11.00000    0.02793    0.01936 =
         0.01619    0.00131   -0.00022    0.00323
C10   1    0.568256    0.145261    1.017277    11.00000    0.02300    0.01623 =
         0.02568    0.00370   -0.00166    0.00177
C3    1    0.299984    0.297966    0.786860    11.00000    0.02911    0.02439 =
         0.02554    0.00813    0.00427    0.00222
AFIX  43
H3    2    0.288371    0.220820    0.828065    11.00000   -1.20000
AFIX   0
C9    1    0.470471   -0.060566    0.908203    11.00000    0.02300    0.01993 =
         0.02355    0.00319   -0.00202    0.00289
C4    1    0.152942    0.379283    0.761399    11.00000    0.02480    0.03006 =
         0.02938    0.00614    0.00596    0.00275
AFIX  43
H4    2    0.039944    0.357078    0.785006    11.00000   -1.20000
AFIX   0
C11   1    0.642159    0.307212    1.034521    11.00000    0.03659    0.01842 =
         0.03881    0.00501   -0.00128   -0.00427
AFIX 137
H11A  2    0.662161    0.344956    0.973422    11.00000   -1.50000
H11B  2    0.755898    0.310801    1.072755    11.00000   -1.50000
H11C  2    0.556710    0.371704    1.068654    11.00000   -1.50000
AFIX   0
C12   1    0.024638    0.944427    0.627825    11.00000    0.03103    0.03087 =
         0.02530    0.00597   -0.00511    0.00285
AFIX  43
H12   2    0.116401    0.996999    0.669366    11.00000   -1.20000
AFIX   0
C7    1    0.659779    0.471462    0.645588    11.00000    0.02658    0.02896 =
         0.02287    0.00768    0.00207    0.00135
AFIX 137
H7A   2    0.756458    0.424445    0.680219    11.00000   -1.50000
H7B   2    0.684569    0.582166    0.649669    11.00000   -1.50000
H7C   2    0.652110    0.427330    0.578683    11.00000   -1.50000
AFIX   0
C8    1    0.434921   -0.124861    0.805712    11.00000    0.03944    0.03096 =
         0.02401    0.00005   -0.00263    0.00099
AFIX 137
H8A   2    0.481870   -0.052490    0.764739    11.00000   -1.50000
H8B   2    0.305595   -0.141614    0.791604    11.00000   -1.50000
H8C   2    0.494107   -0.222423    0.793931    11.00000   -1.50000
AFIX   0
C13   1   -0.134570    1.016538    0.614094    11.00000    0.03394    0.02365 =
         0.02542    0.00140   -0.00306    0.00582
AFIX  43
H13   2   -0.151273    1.115022    0.646845    11.00000   -1.20000
AFIX   0
C17   1   -0.436740    1.022892    0.533952    11.00000    0.02943    0.02186 =
         0.02839    0.00181   -0.00122    0.00605
C15   1   -0.236726    0.798637    0.507775    11.00000    0.03293    0.02171 =
         0.03505    0.00198   -0.00748    0.00389
AFIX  43
H15   2   -0.324680    0.743815    0.464810    11.00000   -1.20000
AFIX   0
C14   1   -0.074548    0.735409    0.527103    11.00000    0.03666    0.02167 =
         0.03440    0.00511   -0.00198    0.00805
AFIX  43
H14   2   -0.054942    0.635947    0.496572    11.00000   -1.20000
AFIX   0
MOLE    2
N2    3    0.076372    0.185429    0.972562    11.00000    0.03796    0.02639 =
         0.02951    0.00190    0.00710   -0.00520
C22   1    0.035258    0.074163    1.025790    11.00000    0.02388    0.02340 =
         0.02535    0.00125    0.00495    0.00102
C18   1    0.139890    0.320201    1.018077    11.00000    0.04031    0.02624 =
         0.03830    0.00031    0.00986   -0.00684
AFIX  43
H18   2    0.169457    0.399677    0.980975    11.00000   -1.20000
AFIX   0
C19   1    0.164683    0.349797    1.115940    11.00000    0.03358    0.02673 =
         0.03932   -0.00660    0.00692   -0.00329
AFIX  43
H19   2    0.209827    0.446987    1.145405    11.00000   -1.20000
AFIX   0
C21   1    0.057507    0.093672    1.124572    11.00000    0.03436    0.02736 =
         0.02505    0.00118    0.00433    0.00001
AFIX  43
H21   2    0.028963    0.012118    1.160264    11.00000   -1.20000
AFIX   0
C20   1    0.121767    0.233572    1.169797    11.00000    0.03871    0.03418 =
         0.02953   -0.00606    0.00456   -0.00090
AFIX  43
H20   2    0.136466    0.250080    1.237278    11.00000   -1.20000
AFIX   0
HKLF    4

REM  datam in P-1
REM R1 =  0.0486 for    3749 Fo > 4sig(Fo)  and  0.0542 for all    4241 data
REM    253 parameters refined using      0 restraints

END

WGHT      0.0910      0.1533

REM Highest difference peak  0.306,  deepest hole -0.323,  1-sigma level  0.069
Q1    1   0.2475  0.4956  0.6822  11.00000  0.05    0.31
Q2    1   0.3715  0.3042  0.7568  11.00000  0.05    0.30
Q3    1  -0.2081  0.9728  0.5846  11.00000  0.05    0.28
Q4    1   0.5633  0.4645  0.6752  11.00000  0.05    0.28
Q5    1  -0.1621  0.7745  0.5209  11.00000  0.05    0.25
Q6    1   0.4792  0.3948  0.7180  11.00000  0.05    0.24
Q7    1  -0.0587  0.9855  0.6161  11.00000  0.05    0.24
Q8    1   0.6718  0.3594  1.1067  11.00000  0.05    0.22
Q9    1  -0.3499  0.9801  0.5428  11.00000  0.05    0.22
Q10   1   0.2185  0.3807  0.9587  11.00000  0.05    0.22
Q11   1   0.0030  0.7746  0.5665  11.00000  0.05    0.21
Q12   1  -0.2448  0.8738  0.5254  11.00000  0.05    0.21
Q13   1   0.4113  0.4857  0.6817  11.00000  0.05    0.21
Q14   1  -0.5000  1.0000  0.5000  10.50000  0.05    0.20
Q15   1   0.2225  0.3167  0.7604  11.00000  0.05    0.20
Q16   1   0.0248  0.4401  0.8021  11.00000  0.05    0.19
Q17   1   0.7069  0.3012  0.7651  11.00000  0.05    0.19
Q18   1   0.5670  0.3789  1.0054  11.00000  0.05    0.19
Q19   1   0.7570  0.3238  0.9873  11.00000  0.05    0.19
Q20   1   0.2277  0.3933  0.8022  11.00000  0.05    0.18
;
_shelx_res_checksum   25419

_shelx_hkl_file
;
   0   0  -1   -0.05    0.04
   0   0   1   -0.24    0.06
   0   0  -1   -0.09    0.08
   0   0   1   -0.10    0.09
   0   0   1   -0.20    0.09
   0   0  -1   -0.19    0.07
   0   0   3  800.04    3.88
   0   0  -3  962.20    6.45
   0   0   4  719.49    9.46
   0   0   4  768.59   10.91
   0   0  -4  858.60   12.18
   0   0   5 2041.58   18.26
   0   0   5 2196.83   21.76
   0   0  -5 2399.54   22.55
   0   0   6   62.93    1.92
   0   0   6   72.19    2.78
   0   0  -6   76.03    2.99
   0   0   7  469.87    6.72
   0   0   7  546.04    8.95
   0   0  -7  588.40    9.64
   0   0   8  304.77    5.13
   0   0   8  343.27    6.96
   0   0   9  291.26    4.83
   0   0   9  340.82    7.06
   0   0  -9  334.34    7.04
   0   0  10  175.38    4.23
   0   0  10  203.71    6.19
   0   0 -10  207.79    7.37
   0   0  11   99.62    2.79
   0   0  11  115.37    4.42
   0   0 -11  120.70    7.96
   0   0  12   29.05    1.73
   0   0  12   51.12    4.90
   0   0 -12   36.48    7.34
   0   0  13  122.29    5.89
   0   0 -13  121.98    5.38
   0   0  14  214.15   11.40
   0   0 -14  192.89    7.16
   0   0  15   26.72    6.12
   0   0 -15   27.19    3.00
   0   0  16   16.43    5.23
   0   0 -16   13.63    3.69
   0   0  17    5.76    1.86
   0   0 -17    5.64    2.37
   0   0  18   76.69    5.45
   0   0 -18   57.23   13.70
   0  -1  18    0.62    1.79
   0   1 -18   -0.08    1.86
   0  -1  17   63.43   11.62
   0   1 -17   55.42   10.80
   0  -1  16    2.11    1.93
   0   1 -16    4.89    1.67
   0  -1  15    7.98    2.38
   0   1 -15    9.50    2.56
   0  -1  14   75.91    9.42
   0   1 -14   69.27    4.26
   0  -1  13  332.20    8.84
   0   1 -13  297.28    8.77
   0  -1  12    7.08    2.28
   0   1 -12    7.77    1.93
   0  -1  11 2069.19   21.77
   0   1 -11 1983.64   20.32
   0   1 -10   61.71    2.07
   0  -1  10   78.94    4.34
   0   1 -10   73.65    3.32
   0   1  -9   32.27    3.07
   0  -1   9   39.56    8.17
   0   1  -9   33.63    4.39
   0   1  -8  885.15    9.69
   0  -1   8 1094.51   14.25
   0   1  -8 1073.65   13.34
   0   1  -7   67.90    1.80
   0  -1   7   80.36    2.91
   0   1  -7   79.50    2.67
   0   1  -6  955.25   10.12
   0  -1   6 1153.64   13.35
   0   1  -6 1138.88   12.69
   0   1  -5    5.67    1.01
   0  -1   5    6.06    1.44
   0   1  -5    6.98    1.45
   0   1  -4  556.67    7.85
   0  -1   4  651.09    9.78
   0   1  -4  626.99    9.22
   0   1  -3 2072.38   17.88
   0   1  -3 2194.32   19.30
   0  -1   1   37.77    1.04
   0  -1   0   -0.13    0.18
   0  -1  -1  169.19    2.79
   0   1   4   65.17    1.87
   0   1   4   59.63    2.60
   0  -1  -4   74.39    2.77
   0   1   5 1666.57   15.53
   0   1   5 1602.43   16.07
   0  -1  -5 2018.95   20.00
   0   1   6    1.47    0.47
   0   1   6    1.99    1.03
   0  -1  -6    3.41    1.28
   0   1   7  325.66    5.48
   0   1   7  342.53    6.61
   0  -1  -7  404.41    7.72
   0   1   8  662.80   10.67
   0   1   8  722.99   12.61
   0  -1  -8  839.37   14.70
   0   1   9   88.14    2.51
   0   1   9   96.89    4.65
   0  -1  -9  104.10    4.06
   0   1  10   62.50    2.22
   0   1  10   84.23    8.21
   0  -1 -10   82.17    3.68
   0   1  11    6.17    1.56
   0   1  11    9.56    2.16
   0  -1 -11    8.45    1.77
   0   1  12  352.47    7.53
   0   1  12  421.47   14.51
   0  -1 -12  441.34   11.41
   0   1  13  121.00    7.98
   0  -1 -13  116.65    5.09
   0   1  14  101.20    8.16
   0  -1 -14   95.20   15.71
   0   1  15    3.74    1.08
   0  -1 -15    1.81    1.31
   0   1  16    3.38    2.09
   0  -1 -16    1.48    1.97
   0   1  17  122.09   12.46
   0  -1 -17  104.74   16.74
   0  -2  18   15.66    4.72
   0   2 -18   12.85    3.76
   0  -2  17   55.90   11.93
   0   2 -17   55.88    4.33
   0  -2  16    2.81    1.78
   0   2 -16    3.06    0.89
   0  -2  15   16.56    3.03
   0   2 -15    9.96    2.44
   0  -2  14   18.52    2.83
   0   2 -14   18.91    2.67
   0   2 -13   62.43    4.01
   0  -2  13   80.38    9.99
   0   2 -13   67.99    9.65
   0   2 -12    0.89    0.67
   0  -2  12   -1.38    2.13
   0   2 -12   -0.82    1.62
   0   2 -11  292.18    5.34
   0  -2  11  354.17    7.86
   0   2 -11  325.57    7.08
   0   2 -10   46.19    2.22
   0  -2  10   57.33    9.75
   0   2 -10   51.91    8.60
   0   2  -9   34.42    1.75
   0  -2   9   38.49    4.58
   0   2  -9   36.35    7.31
   0  -2   8 1149.53   19.03
   0   2  -8 1036.30   16.65
   0   2  -7   10.46    2.04
   0  -2   7   13.96    3.36
   0   2  -7    9.53    1.40
   0   2  -6   12.88    2.60
   0  -2   6   14.20    2.96
   0   2  -6   13.59    1.41
   0   2  -5 2147.55   19.79
   0  -2   5 2296.94   22.39
   0   2  -5 2059.97   19.43
   0   2  -3  242.02    4.33
   0  -2   3  257.68    4.87
   0   2  -3  213.65    3.76
   0   2  -2   57.58    1.87
   0  -2   2   57.00    2.04
   0   2  -2   46.70    1.70
   0   2   0    0.64    0.51
   0  -2   0   -0.15    0.53
   0  -2   0   -0.26    0.60
   0   2   2  241.62    4.56
   0  -2  -2  191.56    3.35
   0  -2  -2  228.66    4.48
   0   2   4 1446.61   14.36
   0   2   4 1150.27   11.70
   0  -2  -4 1594.70   16.43
   0   2   5 3538.30   31.36
   0   2   5 3017.74   27.62
   0  -2  -5 4059.75   37.40
   0   2   6   40.45    1.75
   0   2   6   44.19    3.68
   0  -2  -6   50.29    2.48
   0   2   7    1.09    0.46
   0   2   7    0.00    0.96
   0  -2  -7    4.09    0.85
   0   2   8    0.61    0.64
   0  -2  -8    1.31    1.47
   0   2   9    2.88    0.75
   0   2   9    3.18    0.85
   0  -2  -9    2.17    1.11
   0   2  10  239.90    5.28
   0   2  10  279.80    6.59
   0  -2 -10  320.15    8.25
   0   2  11  305.95    6.28
   0   2  11  354.35    8.04
   0  -2 -11  385.18   10.47
   0   2  12  166.59    4.14
   0   2  12  193.54    5.92
   0  -2 -12  201.94    6.49
   0   2  13  133.09   13.80
   0  -2 -13  142.00    6.24
   0   2  14   31.21    6.58
   0  -2 -14   36.21    6.56
   0   2  15   22.86    4.76
   0  -2 -15   27.02    6.01
   0   2  16  111.82    5.77
   0  -2 -16  117.32   12.82
   0   2  17  185.11    6.96
   0  -2 -17  184.82    8.11
   0  -3  18   13.54    4.01
   0   3 -18   11.15    2.91
   0  -3  17  165.38   11.34
   0   3 -17  132.37    6.77
   0  -3  16  160.85   14.06
   0   3 -16  116.68    5.72
   0  -3  15    2.08    2.30
   0   3 -15    1.95    0.99
   0  -3  14   86.57   14.19
   0   3 -14   71.09   12.52
   0   3 -13   75.89    6.21
   0  -3  13   87.94    6.87
   0   3 -13   76.10   13.23
   0  -3  12   -1.26    2.20
   0   3 -12   -1.53    1.41
   0   3 -11  468.47    7.74
   0  -3  11  535.19    9.94
   0   3 -11  457.13   10.48
   0   3 -10  188.66    4.31
   0  -3  10  188.09    5.73
   0   3 -10  172.50    5.39
   0   3  -9   37.07    3.50
   0  -3   9   35.16    2.67
   0   3  -9   32.60    5.60
   0   3  -8  519.65    9.21
   0  -3   8  553.47   11.12
   0   3  -8  468.08    8.92
   0   3  -7 1105.25   12.55
   0  -3   7 1177.06   14.87
   0   3  -7  988.31   11.76
   0   3  -6  654.03    9.56
   0  -3   6  696.64   11.03
   0   3  -6  571.72    9.29
   0   3  -5  154.65    3.27
   0  -3   5  181.15    4.74
   0   3  -5  136.79    3.30
   0   3  -4  112.97    6.08
   0  -3   4  122.08    3.91
   0   3  -4   84.57    3.07
   0   3  -3  470.49    7.73
   0  -3   3  461.87    7.76
   0   3  -3  376.85    5.93
   0   3  -2 1421.33   14.55
   0  -3   2 1341.44   13.75
   0   3  -2 1122.71   11.05
   0   3  -1  704.33   10.64
   0  -3   1  624.88    9.11
   0  -3   1  482.92    7.51
   0   3   0  699.58   10.51
   0  -3   0  568.52    8.26
   0  -3   0  530.30    7.83
   0   3   1  237.37    4.81
   0  -3  -1  184.47    3.52
   0  -3  -1  199.84    3.97
   0   3   2   72.00    2.50
   0  -3  -2   48.79    1.65
   0  -3  -2   58.15    3.57
   0   3   3  489.44    8.26
   0  -3  -3  400.08    6.42
   0  -3  -3  471.58    8.04
   0   3   4  197.13    3.98
   0  -3  -4  172.21    3.13
   0  -3  -4  204.65    4.21
   0   3   5  401.17    7.21
   0   3   5  311.88    6.04
   0  -3  -5  440.21    7.97
   0   3   6 3149.27   43.82
   0   3   6 2592.38   36.89
   0  -3  -6 3488.83   49.12
   0   3   7   32.02    7.25
   0   3   7   28.71    3.18
   0  -3  -7   40.83    8.47
   0   3   8  905.45   12.69
   0   3   8  836.92   12.36
   0  -3  -8 1110.93   16.61
   0   3   9   19.72    3.76
   0   3   9   20.62    4.10
   0  -3  -9   25.89    5.64
   0   3  10  544.29    8.13
   0   3  10  567.87   10.13
   0  -3 -10  688.47   12.16
   0   3  11   72.89   11.87
   0   3  11   85.61    7.46
   0  -3 -11  117.47   17.43
   0   3  12  521.90    8.37
   0   3  12  581.80   10.82
   0  -3 -12  669.15   14.52
   0   3  13  425.88   12.35
   0   3  13  510.32   13.46
   0  -3 -13  566.28   16.36
   0   3  14  217.93    6.75
   0  -3 -14  232.17   13.04
   0   3  15   10.47    2.65
   0  -3 -15   15.92    3.62
   0   3  16   52.26   12.72
   0  -3 -16   70.90   11.60
   0   3  17    2.26    1.12
   0  -3 -17    5.07    2.79
   0  -4  17   23.89    5.72
   0   4 -17   21.53    2.70
   0  -4  16  156.87   13.29
   0   4 -16  120.41    6.59
   0  -4  15  186.97    7.22
   0   4 -15  143.70    5.48
   0  -4  14  538.06   15.92
   0   4 -14  424.99   11.92
   0   4 -13   34.25    3.95
   0  -4  13   35.31    3.49
   0   4 -13   27.32    2.24
   0   4 -12  208.50    4.97
   0  -4  12  224.94    6.84
   0   4 -12  178.72    5.38
   0   4 -11  488.33    9.12
   0  -4  11  516.25   15.02
   0   4 -11  404.68    8.64
   0   4 -10    5.31    1.33
   0  -4  10    3.51    2.19
   0   4 -10    3.68    1.28
   0   4  -9  578.62    9.46
   0  -4   9  605.39   13.56
   0   4  -9  483.62    8.64
   0   4  -8    4.58    1.21
   0  -4   8    5.41    1.42
   0   4  -8    4.23    1.05
   0   4  -7   19.11    3.67
   0  -4   7   23.13    5.10
   0   4  -7   26.05    3.25
   0   4  -6  564.59   10.21
   0  -4   6  568.03   11.06
   0   4  -6  451.52    8.17
   0   4  -5  379.87    8.12
   0  -4   5  382.40    7.46
   0   4  -5  317.80    6.33
   0   4  -4 2219.49   22.04
   0  -4   4 2165.62   21.92
   0   4  -4 1726.98   16.70
   0   4  -3  670.52   10.29
   0  -4   3  644.31    9.78
   0   4  -3  544.06    7.82
   0   4  -2  123.57    3.89
   0  -4   2  111.80    3.32
   0  -4   2   83.42    2.45
   0   4  -1 2202.03   22.13
   0  -4   1 1859.42   18.82
   0  -4   1 1556.94   15.48
   0   4   0  169.64    4.02
   0  -4   0  132.89    2.98
   0  -4   0  132.08    3.41
   0   4   1 3490.02   32.58
   0  -4  -1 2676.48   24.26
   0  -4  -1 2892.28   27.34
   0   4   2  462.48    8.11
   0  -4  -2  354.70    5.81
   0  -4  -2  423.17    7.21
   0   4   3 1653.97   17.99
   0  -4  -3 1317.62   13.54
   0  -4  -3 1544.77   16.72
   0   4   4  694.56    9.85
   0  -4  -4  561.91    8.41
   0  -4  -4  676.10    8.15
   0   4   5   93.07    3.37
   0  -4  -5   93.79    3.37
   0   4   6  453.02    8.43
   0   4   6  353.77    7.93
   0  -4  -6  502.02    9.51
   0   4   7  538.54    9.26
   0   4   7  449.03    7.88
   0  -4  -7  612.60   11.25
   0   4   8  548.46    9.62
   0   4   8  467.98    8.83
   0  -4  -8  625.00   12.46
   0   4   9  238.72    6.70
   0   4   9  221.25    6.20
   0  -4  -9  290.35    8.00
   0   4  10  331.78    8.24
   0   4  10  318.71   10.09
   0  -4 -10  429.28   11.55
   0   4  11  246.45    6.47
   0   4  11  243.61    8.03
   0  -4 -11  301.17    8.83
   0   4  12  254.53    6.34
   0   4  12  280.08   17.21
   0  -4 -12  324.94   10.15
   0   4  13   55.17   10.48
   0   4  13   71.03   11.97
   0  -4 -13   97.24   13.80
   0   4  14   99.38    4.50
   0  -4 -14  119.13    6.35
   0   4  15   -0.94    1.22
   0  -4 -15   -0.54    2.46
   0  -4 -16   86.21   16.01
   0  -5  17    2.32    1.28
   0   5 -17    1.30    1.23
   0  -5  16    9.92    2.43
   0   5 -16    6.65    2.31
   0  -5  15   52.57    9.98
   0   5 -15   33.41    8.04
   0  -5  14   33.27    7.55
   0   5 -14   23.57    5.59
   0   5 -13   72.79    3.61
   0  -5  13   86.62    8.08
   0   5 -13   59.45    4.11
   0   5 -12  415.98    7.67
   0  -5  12  428.13    9.92
   0   5 -12  310.87    9.91
   0   5 -11  555.61   10.48
   0  -5  11  576.53   12.77
   0   5 -11  451.10   11.00
   0   5 -10    1.87    1.29
   0  -5  10    2.92    2.13
   0   5 -10    0.99    1.15
   0   5  -9   20.64    5.04
   0  -5   9   24.08    5.04
   0   5  -9   16.71    2.22
   0   5  -8   17.67    3.76
   0  -5   8   17.52    3.64
   0   5  -8   12.48    1.49
   0   5  -7  255.48    6.23
   0  -5   7  254.36    6.60
   0   5  -7  197.79    4.68
   0   5  -6  403.32    7.76
   0  -5   6  386.00    8.05
   0   5  -6  315.68    5.90
   0   5  -5  400.53    8.05
   0  -5   5  386.79    8.59
   0   5  -5  304.53    5.44
   0   5  -4   86.12    6.25
   0  -5   4   80.32    3.09
   0   5  -4   70.77    2.35
   0   5  -3  371.74    7.22
   0  -5   3  327.58    7.50
   0  -5   3  245.05    4.63
   0   5  -2  319.19    6.84
   0  -5   2  272.32    5.66
   0  -5   2  217.97    5.01
   0   5  -1 2606.33   27.49
   0  -5   1 2157.03   21.34
   0  -5   1 1966.31   19.32
   0   5   0  372.02    7.59
   0  -5   0  297.69    5.65
   0  -5   0  298.86    5.78
   0   5   1 1106.91   18.21
   0  -5  -1  835.68   13.74
   0  -5  -1  905.48   14.58
   0   5   2   54.80    2.66
   0  -5  -2   40.94    6.54
   0  -5  -2   52.60    5.00
   0   5   3  121.32    4.48
   0  -5  -3   95.69    3.44
   0  -5  -3  107.20    3.83
   0   5   4    0.60    0.58
   0  -5  -4    0.29    0.52
   0  -5  -4    1.14    1.06
   0   5   5   28.28    2.27
   0  -5  -5   19.49    1.45
   0  -5  -5   28.08    2.33
   0   5   6   32.76    7.87
   0   5   6   22.81    4.85
   0  -5  -6   35.75    2.72
   0   5   7    3.77    1.35
   0   5   7    4.80    1.07
   0  -5  -7    9.43    2.51
   0   5   8  115.47    5.07
   0   5   8   92.91    6.71
   0  -5  -8  130.52    6.87
   0   5   9  700.47   15.05
   0   5   9  592.09   12.07
   0  -5  -9  835.89   18.76
   0   5  10   79.32    3.68
   0   5  10   76.55    9.16
   0  -5 -10  115.52   19.24
   0   5  11   92.41    4.25
   0   5  11   87.89    7.36
   0  -5 -11  124.19   19.95
   0   5  12    1.07    1.13
   0   5  12    1.16    0.87
   0  -5 -12    0.19    2.12
   0   5  13    0.26    1.01
   0   5  13    0.33    0.38
   0  -5 -13    0.73    2.23
   0  -5 -14   90.42   15.62
   0  -5 -15    5.83    1.45
   0  -6  16   40.76   13.91
   0  -6  15   15.74    4.45
   0   6 -15   10.00    1.85
   0  -6  14    7.93    2.40
   0   6 -14    6.69    1.66
   0   6 -13  300.32    6.77
   0  -6  13  304.92    9.16
   0   6 -13  222.72    8.76
   0   6 -12   13.39    3.72
   0  -6  12   14.29    3.05
   0   6 -12   10.47    3.23
   0   6 -11   25.62    5.37
   0  -6  11   22.99    6.96
   0   6 -11   13.95    3.16
   0   6 -10   -0.97    1.43
   0   6  -9  544.38   15.45
   0  -6   9  530.56   12.74
   0   6  -9  410.86    9.07
   0   6  -8   59.85   10.78
   0  -6   8   57.06    3.70
   0   6  -8   41.70    8.48
   0   6  -7   43.23    3.02
   0  -6   7   44.66    8.25
   0   6  -7   32.25    1.93
   0   6  -6   38.47    7.26
   0  -6   6   38.12    6.52
   0   6  -6   28.35    1.85
   0   6  -5    3.82    0.92
   0  -6   5    1.06    1.33
   0   6  -4   14.23    3.02
   0  -6   4   10.59    2.05
   0  -6   4    9.75    1.97
   0   6  -3 1750.02   22.79
   0  -6   3 1476.30   19.42
   0  -6   3 1176.22   15.25
   0   6  -2  201.98    5.41
   0  -6   2  168.97    4.31
   0  -6   2  149.07    3.91
   0   6  -1   57.50    3.07
   0  -6   1   49.93    6.61
   0  -6   1   46.65    6.68
   0   6   0   43.09    2.99
   0  -6   0   26.73    3.86
   0  -6   0   30.61    3.47
   0   6   1  457.43    9.24
   0  -6  -1  344.45    6.40
   0  -6  -1  377.63    7.12
   0   6   2  542.59   10.59
   0  -6  -2  409.47    7.10
   0  -6  -2  489.13    8.84
   0   6   3  122.44    4.55
   0  -6  -3   91.42    4.88
   0  -6  -3  112.33    3.95
   0   6   4  160.32    5.22
   0  -6  -4  124.44    3.85
   0  -6  -4  150.36    4.66
   0   6   5  369.40    7.87
   0  -6  -5  281.48    5.42
   0  -6  -5  375.31    8.11
   0   6   6  122.03    5.19
   0   6   6   90.89    7.63
   0  -6  -6  127.52    5.35
   0   6   7  593.84   13.44
   0   6   7  436.49    9.64
   0  -6  -7  681.56   34.09
   0   6   8  182.66    5.68
   0   6   8  149.03   12.16
   0  -6  -8  232.21   16.53
   0   6   9  143.86    7.78
   0   6   9  125.66    4.11
   0  -6  -9  170.00    6.53
   0   6  10   46.09    8.27
   0   6  10   44.98    3.66
   0  -6 -10   63.77   12.03
   0   6  11    1.77    1.85
   0   6  11   -0.05    0.56
   0  -6 -11    1.57    1.55
   0   6  12    5.27    1.53
   0  -6 -12    8.39    2.49
   0  -6 -13    1.51    1.17
   0  -6 -14   80.54   18.31
   0  -7  15  163.93   13.56
   0  -7  14   31.19    6.98
   0   7 -13    1.77    1.41
   0  -7  13    2.24    1.33
   0   7 -12   83.04    4.09
   0  -7  12   83.48   12.55
   0   7 -12   60.77    3.43
   0   7 -11  119.10    5.38
   0  -7  11  112.59    6.12
   0   7 -11   88.09    4.18
   0   7 -10  166.20   11.97
   0  -7  10  161.71   23.47
   0   7 -10  121.66    4.20
   0  -7   9    0.36    1.78
   0   7  -9    0.24    0.98
   0   7  -8   81.05    3.88
   0  -7   8   80.66    4.47
   0   7  -8   59.89    2.81
   0   7  -7   33.90    6.52
   0  -7   7   29.06    4.43
   0   7  -7   21.10    4.95
   0   7  -6  499.13   10.69
   0  -7   6  445.38   13.49
   0  -7   6  316.14    6.80
   0   7  -5  436.03    9.76
   0  -7   5  380.00    8.76
   0  -7   5  287.77    6.95
   0   7  -4  616.72   10.69
   0  -7   4  516.59    8.89
   0  -7   4  415.58    7.11
   0   7  -3   13.03    2.79
   0  -7   3   10.66    1.78
   0  -7   3    7.92    1.77
   0   7  -2   26.18    5.89
   0  -7   2   17.26    2.33
   0  -7   2   18.64    3.32
   0   7  -1   13.06    2.85
   0  -7   1    9.25    1.44
   0  -7   1    8.95    2.21
   0   7   0  732.90   11.91
   0  -7   0  554.02    8.32
   0  -7   0  618.48    8.88
   0   7   1    9.25    1.75
   0  -7  -1    9.14    1.29
   0  -7  -1    9.28    1.95
   0   7   2   61.46    3.92
   0  -7  -2   42.75    4.64
   0  -7  -2   58.49    6.38
   0   7   3   19.26    4.89
   0  -7  -3   14.68    2.09
   0  -7  -3   18.12    2.74
   0   7   4   59.61   10.94
   0  -7  -4   41.66    4.64
   0  -7  -4   62.95    6.28
   0   7   5   10.83    2.11
   0  -7  -5    9.04    1.41
   0  -7  -5    9.49    1.60
   0   7   6   47.06    3.40
   0  -7  -6   49.57    3.48
   0   7   7   13.94    2.81
   0   7   7   10.59    2.00
   0  -7  -7   19.63    3.61
   0   7   8    5.56    1.62
   0   7   8    3.70    0.97
   0  -7  -8   10.06    2.55
   0   7   9   32.20    4.13
   0  -7  -9   43.98    3.90
   0   7  10   36.97    6.48
   0  -7 -10   57.20    8.26
   0   7  11   35.87    3.18
   0  -7 -11   39.11    5.11
   0   7  12   59.10    4.67
   0  -7 -12   84.67   14.85
   0  -7 -13   19.65    4.37
   0  -8  14   31.66    4.48
   0   8 -13   23.50    6.46
   0  -8  13   29.93    3.83
   0   8 -12    0.97    0.85
   0  -8  12    0.44    2.12
   0   8 -11  111.37    9.98
   0  -8  11  105.88    5.72
   0   8 -10   33.32    8.11
   0  -8  10   35.09    8.02
   0   8  -9    1.08    1.67
   0  -8   9    1.99    1.79
   0   8  -8   15.57    3.73
   0  -8   8   15.29    3.08
   0  -8   8    7.20    1.58
   0   8  -7    2.14    1.95
   0  -8   7    0.90    0.65
   0  -8   7    0.94    0.26
   0   8  -6   12.89    2.94
   0  -8   6   11.18    2.23
   0  -8   6    7.56    1.91
   0   8  -5  140.86    6.79
   0  -8   5  117.61    4.67
   0  -8   5   94.34    3.25
   0   8  -4   48.70   10.81
   0  -8   4   35.90    7.30
   0  -8   4   26.59    5.39
   0   8  -3  313.06    8.94
   0  -8   3  248.39    7.06
   0  -8   3  226.19    5.66
   0   8  -2  642.00   15.51
   0  -8   2  486.52   11.04
   0  -8   2  507.59   10.85
   0   8  -1  400.39   11.15
   0  -8   1  298.74    7.74
   0  -8   1  312.18    7.77
   0   8   0   70.63   12.44
   0  -8   0   56.35    6.88
   0  -8   0   61.83    7.27
   0   8   1   28.26    2.97
   0  -8  -1   23.79    2.12
   0  -8  -1   24.27    3.43
   0   8   2  290.39    8.49
   0  -8  -2  205.27    5.45
   0  -8  -2  250.87    6.91
   0   8   3   53.77    4.21
   0  -8  -3   37.37    2.30
   0  -8  -3   53.22    5.72
   0   8   4  207.65    7.57
   0  -8  -4  147.89    6.14
   0  -8  -4  191.28    7.32
   0   8   5   11.53    2.29
   0  -8  -5    7.41    1.37
   0  -8  -5   12.93    3.94
   0   8   6    1.75    1.70
   0  -8  -6    0.79    1.27
   0   8   7   18.07    2.34
   0  -8  -7   17.82    3.21
   0   8   8    4.24    1.78
   0  -8  -8    5.95    1.61
   0   8   9    3.15    1.29
   0  -8  -9    1.02    1.27
   0   8  10   49.42   11.11
   0  -8 -10   73.15    6.64
   0   8  11   77.65    4.76
   0  -8 -11   89.56    6.26
   0   9 -12   20.57    5.32
   0  -9  12   22.12    7.07
   0   9 -11   34.32    6.38
   0  -9  11   29.87    7.21
   0   9 -10   17.60    3.51
   0  -9  10   17.32    4.69
   0   9  -9  214.13    7.28
   0  -9   9  186.08    6.89
   0   9  -8   -0.10    2.16
   0  -9   8    1.31    1.02
   0   9  -7   48.08    8.35
   0  -9   7   50.75    3.88
   0   9  -6   58.01   11.30
   0  -9   6   44.22    8.24
   0   9  -5   52.21    4.11
   0  -9   5   33.66    7.03
   0  -9   5   23.79    6.27
   0   9  -4    1.71    1.43
   0  -9   4    3.12    1.51
   0  -9   4   -0.86    0.70
   0   9  -3   27.75    3.35
   0  -9   3   20.76    2.19
   0  -9   3   18.61    4.01
   0   9  -2    1.94    1.60
   0  -9   2   -0.02    0.95
   0  -9   2    0.25    0.46
   0   9  -1   15.89    3.22
   0  -9   1   11.53    1.55
   0  -9   1   11.99    3.36
   0   9   0    8.41    2.39
   0  -9   0    7.73    1.57
   0  -9   0    6.46    1.89
   0   9   1    3.91    2.36
   0  -9  -1    4.95    1.41
   0   9   2  132.88    6.11
   0  -9  -2   90.72   12.62
   0  -9  -2  124.82    4.79
   0   9   3    4.85    1.13
   0  -9  -3    4.14    1.26
   0   9   4   23.08    5.42
   0  -9  -4   19.85    2.57
   0   9   5   14.36    2.55
   0  -9  -5   12.95    2.07
   0   9   6   10.82    3.22
   0  -9  -6   12.77    2.31
   0   9   7    0.26    1.06
   0  -9  -7    2.05    1.71
   0   9   8   13.99    2.43
   0  -9  -8   13.99    3.47
   0   9   9   13.24    3.02
   0  -9  -9   17.20    2.92
   0  10 -10   20.55    2.80
   0 -10  10   17.42    5.41
   0  10  -9  114.46    5.88
   0 -10   9   93.55    5.22
   0  10  -8    1.41    1.51
   0 -10   8    1.79    1.78
   0  10  -7   28.95    7.12
   0 -10   7   22.09    6.32
   0  10  -6  129.11    6.39
   0 -10   6   97.59    4.98
   0  10  -5    0.68    2.01
   0 -10   5    1.92    1.11
   0  10  -4   44.05   10.44
   0 -10   4   34.12    3.01
   0  10  -3   60.69    4.85
   0 -10   3   41.52    3.25
   0  10  -2  285.06    9.04
   0 -10   2  207.58    6.13
   0  10  -1    1.33    2.38
   0 -10   1    0.17    0.86
   0 -10   1    0.41    0.81
   0  10   0    5.14    2.45
   0 -10   0    2.51    0.92
   0 -10   0    2.63    0.85
   0  10   1   12.45    3.65
   0 -10  -1   10.13    3.10
   0  10   2   81.67    9.94
   0 -10  -2   80.72    4.24
   0  10   3   42.16    4.00
   0 -10  -3   35.59    8.60
   0  10   4    0.66    1.97
   0 -10  -4    3.15    1.27
   0  10   5    1.13    2.57
   0 -10  -5   -0.33    1.39
   0  10   6   63.88    5.91
   0 -10  -6   58.47   12.09
   0  11  -7   17.88    5.25
   0 -11   7   15.64    4.19
   0  11  -6   16.61    2.65
   0 -11   6   13.98    3.66
   0  11  -5   34.25    4.48
   0 -11   5   27.90    3.19
   0  11  -4   21.55    5.29
   0 -11   4   11.39    3.01
   0  11  -3   78.03    5.48
   0  11  -2    1.56    1.56
   0  11  -1   34.28    4.18
   0  11   0    3.77    2.46
   0  11   1    6.75    1.90
   0  11   2   15.91    3.34
  -1  11   2   18.03    5.12
  -1  11   1  340.42   10.86
  -1  11   0    2.08    2.47
  -1  11  -1    6.71    1.83
   1 -11   1    4.00    1.60
  -1  11  -2    3.21    2.86
   1 -11   2    0.53    1.32
  -1  11  -3   10.24    2.84
   1 -11   3    4.60    1.72
  -1  11  -4   35.14    5.86
   1 -11   4   23.89    4.82
  -1  11  -5    2.41    1.52
   1 -11   5    1.86    0.93
  -1  11  -6   68.65    5.53
   1 -11   6   42.87   10.00
   1 -10  -7    1.79    0.99
  -1  10   6   54.88    4.52
   1 -10  -6   55.27    3.94
  -1  10   5   27.79    3.83
   1 -10  -5   21.21    2.52
  -1  10   4    5.86    2.22
   1 -10  -4    6.06    1.26
  -1  10   3  265.94    8.92
  -1  10   2   11.80    3.10
   1 -10  -2    7.10    1.86
  -1  10   1  110.08    6.22
   1 -10  -1   62.44    3.65
  -1  10   0  107.79    6.29
   1 -10   0   76.56    4.21
  -1  10  -1  130.61   22.96
   1 -10   1   89.00    4.51
  -1  10  -2   30.16    6.32
   1 -10   2   23.35    2.60
  -1  10  -3    2.83    1.70
   1 -10   3    0.93    0.57
  -1  10  -4   72.75   15.80
   1 -10   4   52.66   11.09
  -1  10  -5  104.26   10.19
   1 -10   5   78.41    4.61
  -1  10  -6   50.34   11.43
   1 -10   6   44.50    3.78
  -1  10  -7   52.63   11.64
   1 -10   7   43.23    4.17
  -1  10  -8    1.27    2.06
   1 -10   8   -0.28    1.75
  -1  10  -9   29.15    3.44
   1 -10   9   20.87    5.07
  -1  10 -10  330.37    9.90
   1 -10  10  247.87   12.69
  -1   9   9   31.17    3.30
   1  -9  -9   33.14    5.02
  -1   9   8   28.05    3.12
   1  -9  -8   32.07    6.40
  -1   9   7    2.62    2.25
   1  -9  -7    0.06    0.87
  -1   9   6    0.12    1.81
   1  -9  -6    0.65    1.38
  -1   9   5  110.43   17.94
   1  -9  -5   80.47    4.10
   1  -9  -5  109.13    9.61
  -1   9   4   16.90    4.44
   1  -9  -4   10.89    1.64
   1  -9  -4   15.34    3.68
  -1   9   3   16.60    3.36
   1  -9  -3   10.00    1.82
   1  -9  -3   13.21    3.52
  -1   9   2   34.02    8.28
   1  -9  -2   19.93    2.28
   1  -9  -2   24.25    4.89
  -1   9   1  836.49   21.67
   1  -9  -1  575.49   14.82
   1  -9  -1  704.93   16.90
  -1   9   0  408.96   13.50
   1  -9   0  296.87    9.04
   1  -9   0  323.24    9.17
  -1   9  -1    2.18    2.18
   1  -9   1    2.51    1.81
   1  -9   1   -0.48    0.81
  -1   9  -2   57.19    9.33
   1  -9   2   33.95    6.74
  -1   9  -3  213.34    9.32
   1  -9   3  160.15    7.23
  -1   9  -4  477.43   14.17
   1  -9   4  364.81   15.08
  -1   9  -5    2.74    2.55
   1  -9   5    3.25    0.91
  -1   9  -6  492.37   18.00
   1  -9   6  402.54    9.60
  -1   9  -7  456.79   10.63
   1  -9   7  369.76   12.85
  -1   9  -8  422.13   10.06
   1  -9   8  351.61    9.46
  -1   9  -9   53.43   10.87
   1  -9   9   51.07    4.14
  -1   9 -10   20.10    5.86
   1  -9  10   16.89    5.02
  -1   9 -11   -0.26    1.66
   1  -9  11   -0.99    2.16
  -1   9 -12   55.40   12.22
   1  -9  12   63.21    6.48
  -1   8  11   -0.53    1.37
   1  -8 -11    2.64    2.40
  -1   8  10    0.04    1.43
   1  -8 -10    0.20    0.86
  -1   8   9   40.24    3.77
   1  -8  -9   49.82    7.97
  -1   8   8   20.58    4.88
  -1   8   8    9.97    2.63
   1  -8  -8   16.19    3.40
  -1   8   7  256.78    7.72
   1  -8  -7  275.71    8.21
  -1   8   6    9.82    2.15
   1  -8  -6    6.10    1.18
   1  -8  -6    9.66    2.04
  -1   8   5  315.67    9.23
   1  -8  -5  217.03    7.04
   1  -8  -5  308.27    8.20
  -1   8   4    0.36    1.72
   1  -8  -4    1.42    1.07
   1  -8  -4    1.77    0.87
  -1   8   3   39.71    8.20
   1  -8  -3   29.53    4.67
   1  -8  -3   38.86    2.65
  -1   8   2    9.53    2.41
   1  -8  -2    7.84    1.76
   1  -8  -2    8.22    1.36
  -1   8   1    3.92    1.46
   1  -8  -1    0.92    1.25
   1  -8  -1    1.53    0.55
  -1   8   0   30.82    3.69
   1  -8   0   21.73    2.22
   1  -8   0   23.20    5.69
  -1   8  -1  232.44    9.13
   1  -8   1  179.48    5.76
   1  -8   1  199.21    4.99
  -1   8  -2 1264.30   20.77
   1  -8   2  979.44   16.28
   1  -8   2  992.98   13.99
  -1   8  -3   40.12    8.74
   1  -8   3   33.08    3.46
   1  -8   3   29.17    4.30
  -1   8  -4  154.62    5.89
   1  -8   4  131.16   13.36
  -1   8  -5  627.91   13.45
   1  -8   5  535.29   11.62
  -1   8  -6  467.74   11.82
   1  -8   6  385.02    9.16
  -1   8  -7    5.41    1.58
   1  -8   7    1.58    1.73
  -1   8  -8  439.25   32.35
   1  -8   8  355.66   11.61
  -1   8  -9    1.67    1.27
   1  -8   9   -0.83    1.89
  -1   8 -10  313.04    8.44
   1  -8  10  275.63    8.65
  -1   8 -11   26.73    4.75
   1  -8  11   26.32    6.67
  -1   8 -12    1.08    1.02
   1  -8  12    2.04    2.38
  -1   8 -13   22.20    5.74
   1  -8  13   26.28    5.46
  -1   8 -14    0.68    1.29
   1  -8  14    0.80    1.55
   1  -7 -13   87.23    5.95
   1  -7 -12    5.67    1.74
  -1   7  11   14.05    4.40
  -1   7  11   14.12    3.25
   1  -7 -11   21.40    4.82
  -1   7  10    3.26    1.31
  -1   7  10    5.61    1.78
   1  -7 -10    3.76    1.37
  -1   7   9   24.31    2.53
  -1   7   9   16.51    4.37
   1  -7  -9   26.40    5.41
  -1   7   8   12.12    2.78
  -1   7   8    9.49    1.94
   1  -7  -8   14.16    2.94
  -1   7   7  123.46    5.15
   1  -7  -7  132.01    5.20
  -1   7   6  310.14    8.39
   1  -7  -6  236.44    6.33
   1  -7  -6  299.67    7.41
  -1   7   5   55.15   12.36
   1  -7  -5   40.23    7.54
   1  -7  -5   50.58    3.98
  -1   7   4   90.97    4.35
   1  -7  -4   65.47   10.30
   1  -7  -4   80.38    4.88
  -1   7   3   13.76    1.94
   1  -7  -3   10.24    1.43
   1  -7  -3   12.46    2.02
  -1   7   2    1.85    1.19
   1  -7  -2    1.84    1.20
   1  -7  -2    1.39    1.06
  -1   7   1    4.73    1.52
   1  -7  -1    2.05    1.05
   1  -7  -1    4.11    0.97
  -1   7   0  251.20   11.86
   1  -7   0  189.56    6.31
   1  -7   0  215.03    4.71
  -1   7  -1    2.39    2.26
   1  -7   1    0.92    1.22
   1  -7   1    0.28    0.43
  -1   7  -2   10.85    2.34
   1  -7   2    6.79    1.63
   1  -7   2    5.92    1.39
  -1   7  -3  283.38    7.41
   1  -7   3  221.54    5.93
   1  -7   3  198.75    4.17
  -1   7  -4  126.20    9.40
   1  -7   4  107.49    4.82
   1  -7   4   91.16    2.97
  -1   7  -5   29.14    6.08
   1  -7   5   22.29    2.60
   1  -7   5   14.11    3.90
  -1   7  -6  480.15   11.92
   1  -7   6  415.51   10.75
  -1   7  -7   45.09    6.51
   1  -7   7   47.52    4.47
  -1   7  -8   26.02    5.33
   1  -7   8   24.25    3.91
  -1   7  -9    6.51    1.64
   1  -7   9    4.71    1.95
  -1   7 -10   34.85    6.57
   1  -7  10   36.17    7.01
  -1   7 -11   -0.22    1.77
   1  -7  11   -0.79    2.01
  -1   7 -12  253.08    7.72
   1  -7  12  252.40    8.42
  -1   7 -13   26.73    5.63
   1  -7  13   27.14    3.60
  -1   7 -14    3.03    1.45
   1  -7  15   10.98    2.60
   1  -6 -14   88.47    5.86
  -1   6  13    4.80    1.45
   1  -6 -13    7.99    2.41
  -1   6  12    0.13    1.04
  -1   6  12    0.45    0.43
   1  -6 -12    2.19    2.13
  -1   6  11    0.66    0.74
  -1   6  11   -0.45    0.95
   1  -6 -11    2.13    1.72
  -1   6  10    0.72    1.69
  -1   6  10    1.03    0.76
   1  -6 -10    0.82    1.14
  -1   6   9   41.25    3.08
  -1   6   9   31.57    3.82
   1  -6  -9   51.91    3.63
  -1   6   8  328.00    8.66
  -1   6   8  251.06    6.93
   1  -6  -8  354.07    9.15
  -1   6   7  700.02   15.05
  -1   6   7  512.25   11.17
   1  -6  -7  748.01   16.09
  -1   6   6   27.33    5.40
   1  -6  -6   21.91    2.13
   1  -6  -6   21.42    2.41
  -1   6   5  270.82    6.80
   1  -6  -5  202.17    5.19
   1  -6  -5  254.08    6.99
  -1   6   4   95.94    4.50
   1  -6  -4   73.52   10.59
   1  -6  -4   92.94    4.00
  -1   6   3   61.29    3.29
   1  -6  -3   42.03    5.05
   1  -6  -3   56.64    2.69
  -1   6   2    1.51    1.93
   1  -6  -2    0.58    0.97
   1  -6  -2   -0.27    0.93
  -1   6   1    3.54    1.02
   1  -6  -1    2.62    0.94
   1  -6  -1    3.14    0.97
  -1   6   0  212.74    5.81
   1  -6   0  162.85    4.53
   1  -6   0  178.60    3.70
  -1   6  -1  630.71   11.36
   1  -6   1  471.75    8.80
   1  -6   1  491.00    7.44
  -1   6  -2    0.18    1.43
   1  -6   2   -0.01    1.02
   1  -6   2   -0.11    0.47
  -1   6  -3    5.89    1.58
   1  -6   3    4.81    1.09
   1  -6   3    4.97    1.28
  -1   6  -4   20.73    3.66
   1  -6   4   16.31    1.96
   1  -6   4    9.92    2.58
  -1   6  -5   33.83    5.63
   1  -6   5   27.32    2.58
   1  -6   5   19.61    3.36
  -1   6  -6   17.31    3.71
   1  -6   6   12.16    3.80
  -1   6  -6    8.17    2.05
  -1   6  -7  115.15    4.39
   1  -6   7  104.95    4.86
  -1   6  -7   92.21    2.71
  -1   6  -8   77.91   12.84
   1  -6   8   67.23    3.89
  -1   6  -8   48.05    6.04
  -1   6  -9   34.04    6.82
   1  -6   9   32.61    2.97
  -1   6  -9   23.49    2.71
  -1   6 -10   30.38    6.91
   1  -6  10   29.01    8.44
  -1   6 -10   19.72    4.39
  -1   6 -11   24.76    4.85
   1  -6  11   29.21    6.89
  -1   6 -11   16.30    1.75
  -1   6 -12  193.98    8.51
   1  -6  12  194.81    7.94
  -1   6 -12  146.30    5.34
  -1   6 -13    8.70    3.73
   1  -6  13    6.70    2.54
  -1   6 -14   33.89    8.36
   1  -6  14   44.56   11.32
   1  -6  15   39.04    8.31
   1  -6  16    3.45    2.54
  -1   5  15   14.18    3.01
   1  -5 -15   21.63    5.84
  -1   5  14   42.57   10.51
   1  -5 -14   60.11    4.77
  -1   5  13    3.15    0.75
   1  -5 -13    5.18    2.08
  -1   5  12   79.39    3.55
  -1   5  12   76.44    7.13
   1  -5 -12   96.66    6.27
  -1   5  11   12.41    2.59
  -1   5  11   12.53    3.56
   1  -5 -11   21.48    4.71
  -1   5  10   11.06    2.41
  -1   5  10   10.37    2.11
   1  -5 -10   15.90    3.30
  -1   5   9  691.38   14.05
  -1   5   9  558.28   13.55
   1  -5  -9  795.51   17.09
  -1   5   8  487.78    9.70
  -1   5   8  381.47    8.16
   1  -5  -8  547.42   11.68
  -1   5   7  119.11    4.23
  -1   5   7   96.94    6.37
   1  -5  -7  127.59    5.35
  -1   5   6  676.14   11.31
   1  -5  -6  538.48    9.53
   1  -5  -6  668.09   15.06
  -1   5   5  210.33    5.53
   1  -5  -5  158.01    4.16
   1  -5  -5  195.43    7.56
  -1   5   4   53.29    2.81
   1  -5  -4   41.89    6.41
   1  -5  -4   50.46    2.56
  -1   5   3  391.60    7.65
   1  -5  -3  281.77    5.73
   1  -5  -3  357.42    6.56
  -1   5   2  269.92    6.34
   1  -5  -2  203.26    4.72
   1  -5  -2  250.48    5.31
  -1   5   1  280.57    6.25
   1  -5  -1  214.10    4.90
   1  -5  -1  241.54    4.61
  -1   5   0  526.77   10.27
   1  -5   0  404.27    8.05
   1  -5   0  441.47    7.70
  -1   5  -1  293.70    6.41
   1  -5   1  233.48    5.58
   1  -5   1  232.41    4.03
  -1   5  -2   21.52    5.84
   1  -5   2   15.22    2.65
   1  -5   2   11.79    2.23
  -1   5  -3  180.36    5.26
   1  -5   3  160.85    4.53
   1  -5   3  125.63    2.59
  -1   5  -4   47.38    2.57
   1  -5   4   47.30    2.62
   1  -5   4   33.28    1.61
  -1   5  -5 1350.58   21.54
   1  -5   5 1235.24   21.77
  -1   5  -5 1035.13   15.14
  -1   5  -6  108.38    4.80
   1  -5   6  101.63    5.83
  -1   5  -6   81.32    3.70
  -1   5  -7  150.76    4.81
   1  -5   7  153.16    4.98
  -1   5  -7  116.68    2.92
  -1   5  -8  171.77    5.15
   1  -5   8  168.91    7.84
  -1   5  -8  134.80    3.26
  -1   5  -9    1.31    0.87
  -1   5  -9    0.73    0.51
  -1   5 -10   30.46    4.34
   1  -5  10   32.22    3.21
  -1   5 -10   21.65    3.84
  -1   5 -11  115.88    8.02
   1  -5  11  129.47    5.57
  -1   5 -11   91.93    8.75
  -1   5 -12   55.05    7.99
   1  -5  12   53.54    8.32
  -1   5 -12   33.85    7.80
   1  -5  13    0.79    1.13
  -1   5 -13    0.96    1.18
  -1   5 -14   42.54    5.81
   1  -5  14   54.37   10.08
  -1   5 -14   31.22    8.52
   1  -5  15   25.04    5.60
  -1   5 -15   14.30    3.74
   1  -5  16   -0.54    2.30
   1  -5  17    1.91    1.41
  -1   4  16    6.62    3.34
   1  -4 -16    6.45    1.40
  -1   4  15   14.34    3.74
   1  -4 -15   14.80    3.03
  -1   4  14   13.63    2.97
   1  -4 -14   10.57    2.32
  -1   4  13   31.03    7.82
   1  -4 -13   44.09    4.05
  -1   4  12   74.50    3.11
  -1   4  12   84.33   10.16
   1  -4 -12  103.82   16.88
  -1   4  11   17.96    1.69
  -1   4  11   19.22    2.85
   1  -4 -11   26.49    2.90
  -1   4  10   43.81    7.18
  -1   4  10   46.85    3.04
   1  -4 -10   60.96    4.23
  -1   4   9  317.97    6.90
  -1   4   9  264.24    7.88
   1  -4  -9  360.44   13.30
  -1   4   8   72.85    2.91
  -1   4   8   65.25    8.43
   1  -4  -8   82.49    3.99
  -1   4   7   -0.34    0.90
  -1   4   7    0.10    0.49
   1  -4  -7    0.63    1.09
  -1   4   6   26.52    1.98
   1  -4  -6   28.96    2.72
  -1   4   5  227.18    5.07
   1  -4  -5  175.90    4.49
   1  -4  -5  228.22    5.47
  -1   4   4 2877.46   28.00
   1  -4  -4 2192.65   22.17
   1  -4  -4 2775.75   27.05
  -1   4   3   26.32    4.01
   1  -4  -3   20.37    2.92
   1  -4  -3   22.16    1.90
  -1   4   2  933.74   11.62
   1  -4  -2  683.64    9.02
   1  -4  -2  832.16    9.84
  -1   4   1    2.59    0.64
   1  -4  -1    0.23    0.79
   1  -4  -1    2.13    0.45
  -1   4   0  496.22    8.87
   1  -4   0  378.46    7.58
   1  -4   0  420.84    6.15
  -1   4  -1  526.75    8.80
   1  -4   1  433.29    7.40
   1  -4   1  428.49    5.99
  -1   4  -2 1027.67   12.60
   1  -4   2  895.19   11.22
   1  -4   2  747.42    7.63
  -1   4  -3   89.56    3.10
   1  -4   3   80.72    2.92
   1  -4   3   58.77    1.49
  -1   4  -4 1025.26   12.70
   1  -4   4  945.65   16.92
  -1   4  -4  798.72    8.19
  -1   4  -5  932.66   11.97
   1  -4   5  927.33   12.34
  -1   4  -5  744.24    8.07
  -1   4  -6  202.78    5.09
   1  -4   6  196.35    5.27
  -1   4  -6  157.15    3.24
  -1   4  -7 1169.41   19.84
   1  -4   7 1281.39   21.06
  -1   4  -7 1009.42   15.43
  -1   4  -8  151.12    4.36
   1  -4   8  166.47    5.24
  -1   4  -8  139.73    3.44
  -1   4  -9  335.32    7.37
   1  -4   9  366.31   11.29
  -1   4  -9  287.56    5.94
  -1   4 -10  330.14    6.50
   1  -4  10  357.16    8.18
  -1   4 -10  293.64    6.05
  -1   4 -11  315.66    7.87
   1  -4  11  339.65    9.61
  -1   4 -11  271.11    7.20
  -1   4 -12  221.38    6.60
   1  -4  12  239.56    7.60
  -1   4 -12  194.46    6.58
  -1   4 -13   25.59    3.27
   1  -4  13   29.45    7.41
  -1   4 -13   17.96    4.71
  -1   4 -14    4.05    0.94
   1  -4  14    6.56    1.98
  -1   4 -14    4.08    0.99
   1  -4  15  149.77    6.69
  -1   4 -15  117.13    6.14
   1  -4  16  137.52    6.68
  -1   4 -16   86.05   17.40
   1  -4  17   61.03    6.04
  -1   4 -17   50.54    4.29
  -1   3  17   45.40   10.63
   1  -3 -17   58.22    5.41
  -1   3  16  127.87   10.08
   1  -3 -16  148.62    7.88
   1  -3 -15    1.88    1.08
  -1   3  14   31.72    7.91
   1  -3 -14   40.79    8.34
  -1   3  13   98.52   17.67
   1  -3 -13  129.05    6.76
  -1   3  12   16.34    2.35
   1  -3 -12   22.45    4.31
  -1   3  11   25.13    1.94
  -1   3  11   30.91    5.60
   1  -3 -11   30.64    3.66
  -1   3  10    0.57    0.83
  -1   3  10    1.41    0.74
   1  -3 -10   -1.45    1.91
  -1   3   9  105.54    3.09
  -1   3   9   93.68    3.80
   1  -3  -9  124.68    6.63
  -1   3   8    0.57    0.68
  -1   3   8    0.55    0.62
   1  -3  -8    1.76    1.71
  -1   3   7   83.63    2.65
  -1   3   7   70.69    3.26
   1  -3  -7   99.64    3.84
  -1   3   6    5.88    0.90
  -1   3   6    5.39    1.20
   1  -3  -6    7.87    1.74
  -1   3   5  151.85    3.32
   1  -3  -5  123.82    3.30
   1  -3  -5  157.85    3.96
  -1   3   4 1301.22   13.99
   1  -3  -4 1036.52   11.86
   1  -3  -4 1290.92   14.14
  -1   3   3    5.51    1.58
   1  -3  -3    3.24    0.85
   1  -3  -3    4.52    0.80
  -1   3   2  589.44    9.23
   1  -3  -2  432.02    7.23
   1  -3  -2  529.95    8.10
  -1   3   1 1775.94   18.06
   1  -3  -1 1339.95   13.77
   1  -3  -1 1573.69   14.71
  -1   3   0  786.55   11.63
   1  -3   0  629.91    9.52
   1  -3   0  683.04    9.16
  -1   3  -1   19.55    1.40
   1  -3   1   14.83    1.23
   1  -3   1   14.27    1.17
  -1   3  -2  323.78    6.27
   1  -3   2  305.37    5.82
   1  -3   2  233.36    3.49
  -1   3  -3  519.91    8.99
   1  -3   3  509.35    8.68
  -1   3  -3  439.93    6.10
  -1   3  -4 1602.23   16.78
   1  -3   4 1697.56   18.21
  -1   3  -4 1375.07   12.85
  -1   3  -5  118.92    6.19
   1  -3   5  125.84    3.70
  -1   3  -5  106.39    2.27
  -1   3  -6  450.51    7.72
   1  -3   6  528.92    9.47
  -1   3  -6  422.15    6.48
  -1   3  -7   11.55    1.84
   1  -3   7   12.89    1.63
  -1   3  -7   11.64    2.60
  -1   3  -8   57.97    9.23
   1  -3   8   63.97    3.38
  -1   3  -8   56.13    2.71
  -1   3  -9 1316.86   17.38
   1  -3   9 1557.37   21.33
  -1   3  -9 1313.10   16.70
  -1   3 -10  151.65    6.34
   1  -3  10  175.13    5.41
  -1   3 -10  147.66    5.10
  -1   3 -11   14.80    2.08
   1  -3  11   17.62    4.24
  -1   3 -11   10.62    1.61
  -1   3 -12  121.87    7.18
   1  -3  12  149.24    5.67
  -1   3 -12  114.87    5.39
  -1   3 -13  103.04    7.71
   1  -3  13  121.03    5.21
  -1   3 -13   99.58    9.49
  -1   3 -14    8.30    1.53
   1  -3  14   14.72    3.53
  -1   3 -14    8.95    2.12
   1  -3  15   62.48    6.51
  -1   3 -15   46.29    7.79
   1  -3  16   47.91   14.06
  -1   3 -16   34.72    6.84
   1  -3  17   70.71   17.16
  -1   3 -17   50.43    9.57
  -1   2  17   19.90    4.24
   1  -2 -17   18.70    4.36
  -1   2  16  134.34    5.98
   1  -2 -16  139.45    7.15
  -1   2  15   61.69   10.52
   1  -2 -15   67.65    5.03
  -1   2  14   32.19    7.79
   1  -2 -14   33.04    6.06
  -1   2  13   12.01    2.97
   1  -2 -13   12.17    2.61
  -1   2  12   11.77    3.28
   1  -2 -12    9.96    2.62
  -1   2  11    3.94    0.74
  -1   2  11    4.06    1.02
   1  -2 -11    4.92    1.53
  -1   2  10    8.00    1.53
  -1   2  10    8.00    1.58
   1  -2 -10   13.40    2.77
  -1   2   9   70.70    2.16
  -1   2   9   66.62    2.94
   1  -2  -9   87.38    4.64
  -1   2   8  191.76    3.74
  -1   2   8  173.53    4.67
   1  -2  -8  227.17    5.80
  -1   2   7   97.98    2.63
  -1   2   7   87.05    3.04
   1  -2  -7  109.70    3.83
  -1   2   6  112.14    2.43
  -1   2   6   92.22    2.92
   1  -2  -6  128.75    3.80
  -1   2   5 1761.32   16.82
  -1   2   5 1339.40   15.09
   1  -2  -5 1855.62   19.06
  -1   2   4  185.34    3.64
   1  -2  -4  149.98    3.68
   1  -2  -4  183.05    4.63
  -1   2   3  454.13    6.94
   1  -2  -3  339.17    5.86
   1  -2  -3  439.49    7.08
  -1   2   2  139.60    3.12
   1  -2  -2  103.13    3.21
   1  -2  -2  132.29    3.02
  -1   2   1  327.62    5.82
   1  -2  -1  255.36    4.93
   1  -2  -1  309.15    5.08
  -1   2   0 1045.26   10.83
   1  -2   0  866.21    9.42
   1  -2   0  972.35    4.09
  -1   2  -1   88.01    2.73
   1  -2   1   81.46    3.34
   1  -2   1   80.74    1.36
   1  -2   1   77.36    1.35
  -1   2  -2  301.00    5.36
   1  -2   2  318.75    5.79
  -1   2  -2  273.87    3.59
  -1   2  -3  593.93    8.97
   1  -2   3  674.79   10.10
  -1   2  -3  595.58    7.76
  -1   2  -4    1.61    0.45
   1  -2   4    5.46    1.84
  -1   2  -4    0.88    0.23
  -1   2  -5  204.92    4.49
   1  -2   5  246.94    5.41
  -1   2  -5  221.04    4.11
  -1   2  -6  204.42    4.37
   1  -2   6  248.92    5.65
  -1   2  -6  217.97    4.32
  -1   2  -7  139.90    3.32
   1  -2   7  177.84    4.42
  -1   2  -7  146.53    3.22
  -1   2  -8  365.46    7.15
   1  -2   8  467.99    9.53
  -1   2  -8  417.69    8.02
  -1   2  -9  493.56    8.05
   1  -2   9  637.36   11.19
  -1   2  -9  551.01    9.25
  -1   2 -10   65.23    2.56
   1  -2  10   85.04   11.62
  -1   2 -10   69.81    4.41
  -1   2 -11  270.43    6.25
   1  -2  11  317.54    7.20
  -1   2 -11  303.07    6.59
  -1   2 -12 1268.99   22.93
   1  -2  12 1584.16   29.54
  -1   2 -12 1435.65   25.90
  -1   2 -13    0.58    0.73
   1  -2  13   -4.18    1.83
  -1   2 -13    1.21    1.78
  -1   2 -14   19.18    3.84
   1  -2  14   31.52    6.83
  -1   2 -14   24.62    5.56
   1  -2  15    6.67    2.64
  -1   2 -15    7.38    1.95
   1  -2  16   14.39    3.34
  -1   2 -16   12.54    3.34
   1  -2  17  137.01   26.38
  -1   2 -17  123.69   20.56
   1  -2  18  232.02    8.53
  -1   2 -18  191.66    7.21
  -1   1  18    3.53    1.37
   1  -1 -18    5.64    2.35
  -1   1  17  136.90   13.19
   1  -1 -17  116.44   22.25
  -1   1  16  420.45   10.55
   1  -1 -16  415.92   11.08
  -1   1  15  272.70   11.04
   1  -1 -15  290.65    9.08
  -1   1  14    0.16    0.77
   1  -1 -14    0.03    2.08
  -1   1  13   47.40    7.85
   1  -1 -13   50.74    4.20
  -1   1  12   48.27   11.71
   1  -1 -12   51.83    3.67
  -1   1  11    5.72    1.24
   1  -1 -11    5.22    1.14
  -1   1  10   75.22    1.92
  -1   1  10   84.45    4.38
   1  -1 -10   95.10    4.09
  -1   1   9   25.71    1.14
  -1   1   9   32.72    6.02
   1  -1  -9   36.13    6.89
  -1   1   8 1595.93   22.15
  -1   1   8 1633.49   25.60
   1  -1  -8 1973.97   30.22
  -1   1   7  509.25    6.73
  -1   1   7  513.09    8.79
   1  -1  -7  613.74   11.58
  -1   1   6 2423.21   20.93
  -1   1   6 2278.58   23.35
   1  -1  -6 2795.03   27.26
  -1   1   5  290.56    4.38
  -1   1   5  258.08    5.21
   1  -1  -5  327.86    8.24
  -1   1   4   68.44    1.57
  -1   1   4   56.42    2.09
   1  -1  -4   66.13    2.30
  -1   1   3  320.97    4.66
   1  -1  -3  260.00    4.82
   1  -1  -3  305.75    5.72
  -1   1   2 1656.46   14.47
   1  -1  -2 1323.76   12.81
   1  -1  -2 1587.29   14.69
  -1   1   1 1185.91   10.81
   1  -1  -1  989.05    9.63
   1  -1  -1 1173.48   10.55
  -1   1   0 2352.87   20.28
  -1   1   0 2613.09   21.35
   1  -1   0 2477.84   20.29
  -1   1  -1  341.03    5.21
   1  -1   1  403.68    5.96
  -1   1  -1  346.92    4.29
  -1   1  -1  354.11    4.37
  -1   1  -2  427.19    6.39
   1  -1   2  529.24    7.61
  -1   1  -2  507.16    6.56
   1  -1   3   57.92    2.25
   1  -1   3   69.49    2.44
  -1   1  -3   61.07    1.74
   1  -1   4  776.64   10.99
   1  -1   4  927.68   13.00
  -1   1  -4  868.38   11.69
   1  -1   5   62.83    4.78
   1  -1   5   91.57    2.83
  -1   1  -5   79.99    2.34
   1  -1   6  639.44    9.77
   1  -1   6  779.86   12.15
  -1   1  -6  738.15   11.18
   1  -1   7   -0.27    0.71
   1  -1   7    0.02    1.34
   1  -1   8  241.45    4.79
   1  -1   8  293.05    6.87
  -1   1  -8  281.58    5.78
   1  -1   9    9.77    1.60
   1  -1   9    9.54    2.17
  -1   1  -9    8.37    1.64
   1  -1  10   29.27    1.90
   1  -1  10   41.16    8.39
  -1   1 -10   32.56    2.23
   1  -1  11  669.13   10.95
  -1   1 -11  639.31   10.12
  -1   1 -12    3.12    2.94
   1  -1  12    4.25    2.42
  -1   1 -12    4.25    1.54
  -1   1 -13   65.58    4.07
   1  -1  13   91.45    5.91
  -1   1 -13   84.91   14.28
  -1   1 -14  129.43    4.04
   1  -1  14  169.81    7.22
  -1   1 -14  156.99    6.02
   1  -1  15    0.85    0.94
  -1   1 -15    2.01    2.32
   1  -1  16   28.44    3.51
  -1   1 -16   21.49    5.44
   1  -1  17   29.57    9.80
  -1   1 -17   26.14    3.23
   1  -1  18    7.10    2.08
  -1   1 -18    7.09    2.64
  -1   0  18   17.37    3.15
   1   0 -18   16.44    3.23
  -1   0  17   33.60    9.88
   1   0 -17   31.12    5.91
  -1   0  16   11.73    3.02
   1   0 -16   12.01    3.38
  -1   0  15  111.54    8.35
   1   0 -15  104.43   17.89
  -1   0  14    2.00    1.19
   1   0 -14    0.33    1.95
  -1   0  13  301.99    8.99
   1   0 -13  309.77   12.53
  -1   0  12   20.76    2.44
   1   0 -12   21.15    4.51
  -1   0  11   89.17   13.71
   1   0 -11   88.35    4.59
  -1   0  10  175.97    5.15
   1   0 -10  182.01    5.19
  -1   0   9   33.88    7.71
   1   0  -9   38.63    6.45
  -1   0   8   52.71    1.33
  -1   0   8   59.84    3.49
   1   0  -8   61.79    3.13
  -1   0   7 1837.36   20.03
  -1   0   6   23.98    0.70
  -1   0   6   31.35    3.23
   1   0  -6   35.57    6.56
  -1   0   5    1.50    0.26
  -1   0   5    2.41    0.52
   1   0  -5    2.02    2.02
  -1   0   3 1245.31   12.29
   1   0  -3 1556.92   14.85
  -1   0   2 2611.53   21.16
  -1   0   2 2372.44   20.73
   1   0  -2 2962.57   25.37
   1   0   0   47.94    1.10
   1   0   1   32.16    0.91
   1   0   2  629.38    8.64
   1   0   2  775.67   10.01
  -1   0  -2  675.03    9.05
   1   0   3 1087.44   10.94
   1   0   3 1348.46   12.81
  -1   0  -3 1237.79   12.04
   1   0   4   11.53    1.02
   1   0   4   15.46    1.15
  -1   0  -4   18.03    3.99
   1   0   5  463.25    7.41
   1   0   5  575.74   13.90
  -1   0  -5  564.39    8.85
   1   0   6 2610.78   24.26
   1   0   6 3145.82   29.99
  -1   0  -6 3134.66   29.95
   1   0   7 1125.24   12.66
   1   0   7 1255.17   15.73
  -1   0  -7 1394.03   15.65
   1   0   8 2037.41   29.22
   1   0   8 2330.14   33.96
  -1   0  -8 2439.49   35.59
   1   0  10  121.81    3.94
   1   0  10  145.74   12.56
  -1   0 -10  146.03    5.32
   1   0  11    1.82    0.72
   1   0  11    1.72    1.29
  -1   0 -11    2.60    1.78
   1   0  12  177.25    4.46
   1   0  12  229.41    6.24
  -1   0 -12  226.04    6.48
   1   0  13   14.41    1.58
   1   0  13   16.98    5.12
  -1   0 -13   15.75    2.45
   1   0  14    6.12    1.14
   1   0  14   11.05    2.13
  -1   0 -14   10.36    2.43
   1   0  15   63.63   11.08
  -1   0 -15   59.61   11.31
   1   0  16   15.37    4.79
  -1   0 -16   22.55    3.14
   1   0  17   10.77    2.57
  -1   0 -17   12.45    3.32
   1   0  18    0.46    1.10
  -1   0 -18    0.73    1.99
  -1  -1  18   17.63    6.96
   1   1 -18   16.37    6.10
  -1  -1  17   35.38    8.85
   1   1 -17   33.52    4.28
   1   1 -16    2.53    1.46
  -1  -1  15   40.93    6.98
   1   1 -15   34.54    3.82
  -1  -1  14   21.26    4.95
   1   1 -14   16.06    2.29
  -1  -1  13   12.07    2.67
   1   1 -13    9.63    4.96
  -1  -1  12 1147.84   18.95
   1   1 -12 1071.20   18.24
  -1  -1  11  616.22   10.90
   1   1 -11  557.22   10.47
  -1  -1  10   11.23    2.79
   1   1 -10    6.56    2.05
   1   1  -9  212.39    3.20
  -1  -1   9  229.30    9.09
   1   1  -9  219.99    5.59
   1   1  -8    2.37    0.54
  -1  -1   8    4.72    1.59
   1   1  -8    2.13    0.73
   1   1  -7    8.55    0.94
  -1  -1   7    8.77    1.86
   1   1  -7    8.76    1.35
  -1  -1   6 1347.86   15.62
  -1  -1   5 6114.84   53.63
   1   1  -5 6435.96   55.09
  -1  -1   4 9594.01   26.76
   1   1  -4 9999.99   83.61
   1   1  -2 3283.76   27.25
  -1  -1   2 2912.96   25.29
   1   1  -2 3061.05   26.50
   1   1  -1 1257.94   11.34
  -1  -1   1 1146.89   10.29
   1   1  -1 1220.71   11.45
   1   1   0   23.25    0.99
   1   1   0   19.39    0.51
   1   1   2   89.12    2.36
   1   1   2  102.52    1.78
  -1  -1  -2   94.05    2.64
   1   1   3 6953.22   57.98
  -1  -1  -3 7688.21   65.15
   1   1   4 1116.94   11.75
   1   1   4 1211.70   11.60
  -1  -1  -4 1268.18   13.51
   1   1   5  580.49    9.00
   1   1   5  620.85    9.06
  -1  -1  -5  682.84   10.69
   1   1   6  574.21    8.73
   1   1   6  627.45    9.57
  -1  -1  -6  672.55   10.46
   1   1   7  154.08    3.48
   1   1   7  171.83    6.05
  -1  -1  -7  181.78    4.44
   1   1   8  400.17    7.96
   1   1   8  457.73    8.66
  -1  -1  -8  489.33    9.90
   1   1   9   95.38    3.09
   1   1   9  112.92    6.68
  -1  -1  -9  125.20    4.40
   1   1  10    0.73    0.81
   1   1  10    1.39    0.96
   1   1  11  107.12    4.14
   1   1  11  134.25    6.78
  -1  -1 -11  140.67    5.09
   1   1  12  250.07    6.62
   1   1  12  316.35    8.41
  -1  -1 -12  304.14   10.27
   1   1  13   13.05    1.87
   1   1  13   19.00    4.77
  -1  -1 -13   16.81    3.60
   1   1  14   69.54    3.36
   1   1  14   84.73    6.05
  -1  -1 -14   86.32    4.96
   1   1  15   38.38    8.53
  -1  -1 -15   42.43    4.18
   1   1  16    6.71    1.60
  -1  -1 -16    6.78    2.36
   1   1  17    5.22    1.87
  -1  -1 -17    8.50    1.85
  -1  -2  18   23.45    3.59
   1   2 -18   17.53    4.61
  -1  -2  17   19.57    4.61
   1   2 -17   19.07    4.66
  -1  -2  16  228.39   17.49
   1   2 -16  163.92    8.56
  -1  -2  15   67.73   12.02
   1   2 -15   53.53    9.61
  -1  -2  14    3.85    2.19
   1   2 -14    0.73    1.43
  -1  -2  13  102.50    4.97
   1   2 -13   84.27    4.24
  -1  -2  12  334.98    8.94
   1   2 -12  287.73    7.71
  -1  -2  11  122.11    6.50
   1   2 -11   99.62    4.02
   1   2 -10   16.19    1.99
  -1  -2  10   23.07    4.42
   1   2 -10   19.20    3.78
   1   2  -9  288.84    4.51
  -1  -2   9  282.57   10.69
   1   2  -9  271.70    6.43
   1   2  -8 1776.25   24.62
  -1  -2   8 1703.60   28.20
   1   2  -8 1610.84   24.66
   1   2  -7 1336.79   12.64
  -1  -2   7 1245.08   15.41
   1   2  -7 1205.69   14.18
   1   2  -6   19.75    0.98
  -1  -2   6   20.00    5.43
   1   2  -5 1835.69   16.62
  -1  -2   5 1797.56   18.78
   1   2  -5 1594.52   16.51
   1   2  -4    2.93    1.00
  -1  -2   4    5.42    1.89
  -1  -2   3 6570.00   55.05
   1   2  -3 5797.25   49.03
   1   2  -1 1716.46   16.08
  -1  -2   1 1795.87   15.87
   1   2  -1 1560.53   15.01
   1   2   0  313.86    5.53
  -1  -2   0  319.59    4.52
  -1  -2   0  229.97    4.46
   1   2   1 2964.08   26.52
  -1  -2  -1 2519.21   20.58
  -1  -2  -1 2573.10   23.52
  -1  -2  -2 1565.37   15.81
   1   2   3 4982.94   43.26
   1   2   3 4350.77   35.79
  -1  -2  -3 5096.08   44.36
   1   2   4 1454.84   15.20
   1   2   4 1339.08   12.66
  -1  -2  -4 1603.35   17.01
   1   2   5  469.30    7.73
   1   2   5  459.68    6.73
  -1  -2  -5  534.96    8.91
   1   2   6 1212.92   13.71
   1   2   6 1266.24   13.65
  -1  -2  -6 1435.20   16.44
   1   2   7  177.06    4.32
   1   2   7  192.82    4.85
  -1  -2  -7  218.43    5.50
   1   2   8   82.30    2.96
   1   2   8   99.59    3.07
  -1  -2  -8  104.31    3.95
   1   2   9    4.87    1.03
   1   2   9    7.10    1.49
  -1  -2  -9   10.05    2.04
   1   2  10   98.27    6.21
   1   2  10  124.16    3.84
  -1  -2 -10  133.02    7.70
   1   2  11    0.53    1.71
   1   2  11    0.94    0.72
  -1  -2 -11   -0.10    0.83
   1   2  12   45.64    2.59
   1   2  12   52.84    7.89
  -1  -2 -12   62.45    9.03
   1   2  13  221.03    5.88
   1   2  13  268.05    7.07
  -1  -2 -13  277.58   12.28
   1   2  14   58.34    9.23
   1   2  14   86.10    4.25
  -1  -2 -14   85.08    5.18
   1   2  15    5.18    1.26
  -1  -2 -15    7.81    2.19
   1   2  16   18.40    3.96
  -1  -2 -16   20.55    4.16
   1   2  17   17.96    2.46
  -1  -2 -17   16.32    3.28
  -1  -3  18   67.38    5.37
   1   3 -18   43.26   11.02
  -1  -3  17   66.36   15.38
   1   3 -17   58.69    4.41
  -1  -3  16  182.21   12.89
   1   3 -16  129.17    5.97
  -1  -3  15   -1.55    2.40
   1   3 -15    1.00    1.80
  -1  -3  14  115.36   20.80
   1   3 -14   91.13    4.85
  -1  -3  13   84.27   17.89
   1   3 -13   65.44    3.90
  -1  -3  12  257.23   15.78
   1   3 -12  217.95    6.07
   1   3 -11  601.78    7.44
  -1  -3  11  620.51   11.15
   1   3 -11  543.68   11.24
   1   3 -10  531.85    8.55
  -1  -3  10  550.83   11.73
   1   3 -10  466.57    9.23
   1   3  -9    6.55    1.47
  -1  -3   9    6.10    2.13
   1   3  -9    6.84    1.55
   1   3  -8  547.69    9.59
  -1  -3   8  564.38   11.32
   1   3  -8  475.41    9.46
   1   3  -7   29.84    3.46
  -1  -3   7   27.55    5.98
   1   3  -7   28.23    5.35
   1   3  -6  464.51    7.09
  -1  -3   6  469.19   10.62
   1   3  -6  381.21    7.04
   1   3  -5   28.89    1.42
  -1  -3   5   32.36    4.89
   1   3  -5   28.75    5.25
   1   3  -4 1657.49   16.59
  -1  -3   4 1681.25   18.13
   1   3  -4 1348.45   14.32
   1   3  -3 2780.73   25.48
  -1  -3   3 2867.92   26.52
   1   3  -3 2352.37   22.97
   1   3  -2   34.76    1.69
  -1  -3   2   39.00    1.56
   1   3  -2   35.36    3.37
   1   3  -1  515.17    8.31
  -1  -3   1  523.80    7.56
  -1  -3   1  367.53    6.35
   1   3   0  130.47    3.49
  -1  -3   0  124.58    2.57
  -1  -3   0  102.95    2.98
   1   3   1   33.08    3.36
  -1  -3  -1   25.44    0.87
  -1  -3  -1   30.21    5.41
   1   3   2    4.61    1.75
  -1  -3  -2    0.07    0.26
  -1  -3  -2   -0.39    1.03
   1   3   3  482.61    8.53
   1   3   3  368.20    5.45
  -1  -3  -3  478.08    8.54
   1   3   4 5303.81   46.66
   1   3   5  159.24    4.13
   1   3   5  136.75    2.57
  -1  -3  -5  171.58    4.54
   1   3   6 3644.02   49.87
  -1  -3  -6 4280.59   23.70
   1   3   7 1608.95   20.26
   1   3   7 1538.58   19.62
  -1  -3  -7 1872.18   24.09
   1   3   8  111.69    3.86
   1   3   8  109.36    3.16
  -1  -3  -8  139.55   14.21
   1   3   9   88.60    3.50
   1   3   9  106.06    8.58
  -1  -3  -9  114.61    4.89
   1   3  10    1.93    1.35
   1   3  10    0.48    0.69
  -1  -3 -10   -0.44    1.93
   1   3  11    1.57    1.20
   1   3  11    1.29    1.02
  -1  -3 -11    1.20    0.97
   1   3  12   11.86    1.94
   1   3  12   14.96    4.11
  -1  -3 -12   19.14    3.74
   1   3  13   20.07    2.21
   1   3  13   21.15    4.67
  -1  -3 -13   24.95    5.04
   1   3  14    1.62    1.10
   1   3  14   -0.30    1.04
  -1  -3 -14    0.65    2.19
   1   3  15  127.81   16.30
  -1  -3 -15  146.00   25.56
  -1  -3 -16   14.15    3.34
  -1  -4  17   -0.72    2.47
   1   4 -17    2.38    1.92
  -1  -4  16  213.05    8.33
   1   4 -16  160.71    6.43
  -1  -4  15   -1.11    2.22
   1   4 -15    0.73    0.83
  -1  -4  14   -1.07    2.39
   1   4 -14   -0.73    1.65
  -1  -4  13  160.10    6.31
   1   4 -13  126.58   15.43
   1   4 -12   28.46    3.89
  -1  -4  12   33.17    4.66
   1   4 -12   28.83    4.68
   1   4 -11  250.65    6.77
  -1  -4  11  268.56    8.57
   1   4 -11  213.28    7.02
   1   4 -10  132.81    3.39
  -1  -4  10  133.54    5.19
   1   4 -10  114.00    4.21
   1   4  -9   72.06    5.20
  -1  -4   9   71.82    5.21
   1   4  -9   54.59    2.72
   1   4  -8   54.59    5.78
  -1  -4   8   51.04    3.00
   1   4  -8   45.35    7.32
   1   4  -7   13.18    3.22
  -1  -4   7   18.62    3.86
   1   4  -7   10.39    2.28
   1   4  -6 2147.91   31.14
  -1  -4   6 2195.04   33.21
   1   4  -6 1772.19   26.28
   1   4  -5 1663.91   17.51
  -1  -4   5 1691.37   18.25
   1   4  -5 1320.14   14.68
   1   4  -4  727.38   10.88
  -1  -4   4  725.36   10.90
   1   4  -4  565.47    8.84
   1   4  -3  115.43    3.34
  -1  -4   3  119.80    3.12
   1   4  -3   99.52    2.95
   1   4  -2 1316.80   14.81
  -1  -4   2 1298.19   13.60
  -1  -4   2  938.11   11.10
   1   4  -1  568.72    9.19
  -1  -4   1  534.54    7.60
  -1  -4   1  418.24    7.09
   1   4   0   46.73    2.38
  -1  -4   0   38.91    1.61
  -1  -4   0   40.20    3.65
   1   4   1  451.73    8.12
  -1  -4  -1  366.79    5.33
  -1  -4  -1  374.03    7.25
   1   4   2   77.63    2.96
  -1  -4  -2   60.69    1.68
  -1  -4  -2   70.11    2.74
   1   4   3   11.02    1.31
  -1  -4  -3    7.07    1.33
  -1  -4  -3   10.66    2.97
   1   4   4  237.30    5.54
   1   4   4  181.73    3.17
  -1  -4  -4  241.15    7.48
   1   4   5  326.98    6.88
   1   4   5  267.87    4.32
  -1  -4  -5  348.80    7.27
  -1  -4  -6  860.49   13.88
   1   4   7   -0.01    1.50
   1   4   7    0.47    0.30
  -1  -4  -7   -0.60    1.93
   1   4   8    3.85    1.22
   1   4   8    3.93    0.76
  -1  -4  -8    3.77    1.54
   1   4   9 5103.76   68.68
   1   4   9 5294.15   22.23
  -1  -4  -9 6253.53   84.41
   1   4  10  325.24    8.62
   1   4  10  344.78    8.09
  -1  -4 -10  406.32   11.63
   1   4  11   18.54    2.10
   1   4  11   20.72    4.01
  -1  -4 -11   29.13    7.72
   1   4  12   24.14    4.13
   1   4  12   23.18    3.85
  -1  -4 -12   35.77    6.42
   1   4  13    0.72    0.51
  -1  -4 -13    1.95    1.35
   1   4  14   70.84   12.41
  -1  -4 -14  125.95   22.06
  -1  -4 -15   15.13    5.45
  -1  -4 -16    6.93    2.31
  -1  -5  17    8.20    2.39
   1   5 -17    4.83    1.90
  -1  -5  16   10.74    3.31
   1   5 -16    5.62    3.02
  -1  -5  15    5.43    2.03
   1   5 -15    0.55    0.98
  -1  -5  14  129.65    6.34
   1   5 -14   88.76   16.05
  -1  -5  13  103.93    5.31
   1   5 -13   82.66    4.19
   1   5 -12   20.85    4.55
  -1  -5  12   27.56    6.17
   1   5 -12   20.77    4.73
   1   5 -11  156.93    4.23
  -1  -5  11  159.10    5.82
   1   5 -11  129.49    4.77
   1   5 -10  151.42    5.27
  -1  -5  10  157.22    6.14
   1   5 -10  120.23    5.27
   1   5  -9  133.31    3.91
  -1  -5   9  139.62    8.32
   1   5  -9  107.82    4.50
   1   5  -8    5.93    1.56
  -1  -5   8   -0.16    1.48
   1   5  -8    2.07    0.71
   1   5  -7   13.94    2.31
  -1  -5   7   11.77    3.38
   1   5  -7    9.36    1.93
   1   5  -6    0.30    1.14
  -1  -5   6    1.63    1.34
   1   5  -6    1.50    0.65
   1   5  -5  141.59    4.33
  -1  -5   5  144.92    6.13
   1   5  -5  111.96    3.54
   1   5  -4   25.23    2.07
  -1  -5   4   24.88    4.61
   1   5  -4   18.52    2.84
   1   5  -3   92.66    3.40
  -1  -5   3   74.13    2.69
  -1  -5   3   62.13    8.32
   1   5  -2  927.24   15.68
  -1  -5   2  845.23   13.44
  -1  -5   2  644.61   11.27
   1   5  -1 2891.77   41.71
  -1  -5   1 2530.04   35.33
  -1  -5   1 2186.82   32.30
   1   5   0  752.39   13.50
  -1  -5   0  620.11   10.17
  -1  -5   0  594.25   11.58
   1   5   1  162.89    4.82
  -1  -5  -1  127.76    2.86
  -1  -5  -1  144.61    4.17
   1   5   2   68.12    3.25
  -1  -5  -2   52.68    1.67
  -1  -5  -2   57.70    2.67
   1   5   3  305.60    6.95
  -1  -5  -3  234.23    4.00
  -1  -5  -3  289.08    8.27
   1   5   4   19.16    3.65
  -1  -5  -4   16.16    1.52
  -1  -5  -4   22.21    4.80
   1   5   5   48.07    2.95
   1   5   5   39.52    3.97
  -1  -5  -5   49.07    2.99
   1   5   6  730.34   12.57
   1   5   6  568.44    8.65
  -1  -5  -6  777.12   13.54
   1   5   8   26.30    2.73
   1   5   8   19.89    4.42
  -1  -5  -8   34.22    6.36
   1   5   9   18.06    2.38
   1   5   9   18.07    4.02
  -1  -5  -9   29.29    6.00
   1   5  10   -0.29    1.59
   1   5  10    0.89    0.38
  -1  -5 -10    1.05    1.78
   1   5  11  349.25   14.81
  -1  -5 -11  446.20   14.86
   1   5  12  337.39    7.93
  -1  -5 -12  421.14   11.41
   1   5  13   18.06    4.70
  -1  -5 -13   30.82    5.56
  -1  -5 -14   -0.59    2.27
  -1  -5 -15    8.03    3.16
  -1  -6  16   24.53    6.35
   1   6 -16   17.78    3.42
  -1  -6  15   13.44    4.31
   1   6 -15   10.13    2.40
  -1  -6  14   -2.62    2.25
   1   6 -14   -0.07    0.82
  -1  -6  13  248.92    8.04
   1   6 -13  184.85   18.15
   1   6 -12   99.28    3.81
  -1  -6  12  114.12   10.92
   1   6 -12   82.89    3.98
   1   6 -11   60.71    3.02
  -1  -6  11   67.75   14.33
   1   6 -11   50.25   10.06
   1   6 -10  290.22    9.42
  -1  -6  10  301.90    8.40
   1   6 -10  233.34    6.56
   1   6  -9   22.26    2.03
  -1  -6   9   21.63    5.38
   1   6  -9   16.31    1.80
   1   6  -8   36.93    3.04
  -1  -6   8   35.64    6.90
   1   6  -8   29.53    2.24
   1   6  -7    1.85    1.47
  -1  -6   7    2.87    0.76
   1   6  -7    0.95    1.09
   1   6  -6  794.90   14.48
  -1  -6   6  774.87   13.05
   1   6  -6  639.38   10.86
   1   6  -5   63.69    3.17
  -1  -6   5   57.80    3.29
   1   6  -5   47.14    2.94
   1   6  -4  718.40   14.44
  -1  -6   4  655.82   10.73
  -1  -6   4  460.39    9.71
   1   6  -3  245.16    6.49
  -1  -6   3  222.12    6.36
  -1  -6   3  178.20    4.72
   1   6  -2   50.32    3.04
  -1  -6   2   38.94    2.18
  -1  -6   2   36.94    6.92
   1   6  -1  290.96    7.12
  -1  -6   1  237.22    4.92
  -1  -6   1  226.47    7.36
   1   6   0  165.44    5.72
  -1  -6   0  134.29    3.20
  -1  -6   0  129.78    5.71
   1   6   1  499.09    9.92
  -1  -6  -1  385.89    6.30
  -1  -6  -1  415.13    8.40
   1   6   2   53.41    3.24
  -1  -6  -2   40.01    1.73
  -1  -6  -2   52.04    3.54
   1   6   3    1.20    1.63
  -1  -6  -3    1.50    0.36
  -1  -6  -3    1.02    0.99
   1   6   4   47.95    9.24
  -1  -6  -4   35.36    1.65
  -1  -6  -4   53.03    9.74
   1   6   5  122.12    5.24
   1   6   5   92.27    6.83
  -1  -6  -5  127.65    5.66
  -1  -6  -6  579.50   13.24
   1   6   7    1.08    1.89
  -1  -6  -7   -0.62    2.17
   1   6   8  163.50    5.88
  -1  -6  -8  186.98    8.81
   1   6   9   63.64    3.88
  -1  -6  -9   83.35    6.91
   1   6  10  632.91   11.75
  -1  -6 -10  784.65   14.97
   1   6  11   24.50    2.71
  -1  -6 -11   31.55    4.89
   1   6  12  108.57    5.03
  -1  -6 -12  135.71    9.37
   1   6  13  174.58    6.45
  -1  -6 -13  229.92    9.79
  -1  -6 -14  186.80    9.11
  -1  -7  15    5.06    2.34
  -1  -7  14   13.21    3.53
   1   7 -14   10.41    2.08
  -1  -7  13   85.73    6.06
   1   7 -13   56.54   11.58
   1   7 -12   13.00    3.52
  -1  -7  12   20.84    3.30
   1   7 -12   15.17    2.41
   1   7 -11   26.62    6.46
  -1  -7  11   33.43    6.06
   1   7 -11   24.72    2.42
   1   7 -10  384.09    8.66
  -1  -7  10  392.35    9.87
   1   7 -10  292.92    7.20
   1   7  -9  225.33    7.53
  -1  -7   9  231.26    7.36
   1   7  -9  181.25    5.38
   1   7  -8   62.90    6.80
  -1  -7   8   58.16   13.35
   1   7  -8   43.84    8.68
   1   7  -7  945.98   18.62
  -1  -7   7  945.24   19.10
   1   7  -7  770.03   15.93
   1   7  -6   86.93   16.02
  -1  -7   6   76.42    3.81
   1   7  -5  507.07   10.71
  -1  -7   5  465.30    9.63
  -1  -7   5  342.67    7.44
   1   7  -4  821.79   14.43
  -1  -7   4  748.38   12.61
  -1  -7   4  571.15   10.42
   1   7  -3   39.58    3.53
  -1  -7   3   35.73    2.33
  -1  -7   3   29.94    6.89
   1   7  -2 1182.87   15.90
  -1  -7   2  972.38   11.36
  -1  -7   2  888.29   12.05
   1   7  -1   28.64    2.82
  -1  -7   1   21.26    1.73
  -1  -7   1   24.24    3.81
   1   7   0  232.29    7.77
  -1  -7   0  176.37    4.12
  -1  -7   0  183.54    5.14
   1   7   1  270.45    8.46
  -1  -7  -1  230.77    4.44
  -1  -7  -1  238.33   10.27
   1   7   2  858.00   15.51
  -1  -7  -2  613.40    9.80
  -1  -7  -2  775.60   13.70
   1   7   3  109.20    5.00
  -1  -7  -3   75.14    8.23
  -1  -7  -3  104.49    6.05
   1   7   4  242.17    7.03
  -1  -7  -4  255.79   17.03
   1   7   5   41.52    3.82
  -1  -7  -5   44.93    9.23
   1   7   6  107.70    4.80
  -1  -7  -6  116.05    5.22
   1   7   7    1.69    1.86
  -1  -7  -7    4.89    2.90
   1   7   8    4.61    1.67
  -1  -7  -8    3.21    1.76
   1   7   9    8.11    1.62
  -1  -7  -9   14.18    2.89
   1   7  10   13.35    2.26
  -1  -7 -10   11.04    2.20
   1   7  11   68.00    4.53
  -1  -7 -11   85.25   13.97
   1   7  12  270.77    8.22
  -1  -7 -12  334.14   22.12
  -1  -8  14  133.19    6.88
  -1  -8  13    9.56    2.76
   1   8 -12   14.78    2.17
  -1  -8  12   17.39    4.64
   1   8 -12   13.70    1.97
   1   8 -11   26.16    2.62
  -1  -8  11   24.96    8.18
   1   8 -11   20.45    2.23
   1   8 -10    0.79    1.69
  -1  -8  10    1.47    2.40
   1   8 -10    1.87    1.34
   1   8  -9   29.04    2.62
  -1  -8   9   35.20    3.48
   1   8  -9   22.42    4.30
   1   8  -8  115.04   10.21
  -1  -8   8  120.31    9.10
   1   8  -8  102.59    4.53
   1   8  -7   34.49    5.67
  -1  -8   7   36.48    3.22
  -1  -8   7   25.55    4.91
   1   8  -6    1.39    1.93
  -1  -8   6    0.77    0.72
  -1  -8   6    1.85    0.97
   1   8  -5  923.77   15.54
  -1  -8   5  765.62   19.48
  -1  -8   5  633.04   11.00
   1   8  -4   68.45    4.27
  -1  -8   4   58.69    3.22
  -1  -8   4   52.98    6.71
   1   8  -3  457.14   10.87
  -1  -8   3  385.14    8.22
  -1  -8   3  331.50    7.81
   1   8  -2   61.03    4.01
  -1  -8   2   49.58    5.85
  -1  -8   2   49.68    9.00
   1   8  -1    2.49    1.24
  -1  -8   1    2.56    0.89
  -1  -8   1    1.85    0.98
   1   8   0    2.71    1.98
  -1  -8   0    0.38    0.39
  -1  -8   0    1.17    1.47
   1   8   1  203.25    6.70
  -1  -8  -1  152.82    3.91
  -1  -8  -1  198.75   15.86
   1   8   2   -1.80    2.02
  -1  -8  -2    0.38    0.88
   1   8   3   23.99    3.07
  -1  -8  -3   22.05    4.48
   1   8   4   87.38    5.35
  -1  -8  -4   82.59    4.38
   1   8   5  405.98   12.49
  -1  -8  -5  393.52   15.50
   1   8   6   29.70    3.40
  -1  -8  -6   37.15    6.13
   1   8   7    3.44    2.50
   1   8   8   77.30   18.60
  -1  -8  -8  107.32    7.62
   1   8   9   13.60    3.96
  -1  -8  -9   16.06    3.88
   1   8  10   64.00   11.27
  -1  -8 -10   80.97   16.59
   1   8  11    1.62    1.07
  -1  -8 -11    3.03    2.59
   1   9 -12   -0.25    1.55
  -1  -9  12    1.93    2.13
   1   9 -11   37.47    3.44
  -1  -9  11   34.95    3.58
   1   9 -10   36.27    3.46
  -1  -9  10   26.63    7.73
   1   9  -9  246.42    8.50
  -1  -9   9  238.90    7.80
   1   9  -8    5.04    1.18
  -1  -9   8    5.05    1.81
  -1  -9   8    2.86    0.74
   1   9  -7   18.94    4.28
  -1  -9   7   11.61    3.09
  -1  -9   7    9.12    2.21
   1   9  -6    4.60    2.00
  -1  -9   6    1.93    1.39
  -1  -9   6    3.58    0.99
   1   9  -5   31.34    5.93
  -1  -9   5   22.80    6.49
  -1  -9   5   23.90    3.96
   1   9  -4   42.13    3.89
  -1  -9   4   28.30    3.15
  -1  -9   4   25.97    3.94
   1   9  -3   40.95    3.77
  -1  -9   3   29.86    4.83
  -1  -9   3   31.03    6.42
   1   9  -2   83.75    5.00
  -1  -9   2   56.06    7.76
  -1  -9   2   61.50   12.63
   1   9  -1    2.42    1.38
  -1  -9   1    1.59    0.69
  -1  -9   1    1.91    1.41
   1   9   0   49.37   10.43
  -1  -9   0   42.69    7.53
   1   9   1    1.92    3.01
  -1  -9  -1   -0.35    1.36
   1   9   2    3.49    2.20
  -1  -9  -2    5.00    1.32
   1   9   3   10.88    2.70
  -1  -9  -3   10.52    2.23
   1   9   4   67.89   12.55
  -1  -9  -4   74.00    4.31
   1   9   5   70.37    8.34
  -1  -9  -5   76.02    5.40
   1   9   6   50.51    4.48
  -1  -9  -6   49.02    4.26
   1   9   7   37.69    3.56
  -1  -9  -7   45.71    4.14
   1   9   8   81.50    5.05
  -1  -9  -8   92.35    6.39
   1   9   9    5.71    1.48
  -1  -9  -9    4.73    2.11
   1  10 -10    6.85    1.78
  -1 -10  10    3.90    1.64
   1  10  -9   53.19   15.28
  -1 -10   9   52.00   11.86
   1  10  -8   20.05    4.36
  -1 -10   8   18.71    2.61
   1  10  -7   17.19    4.74
  -1 -10   7   12.03    2.60
   1  10  -6  119.54    6.02
  -1 -10   6   95.09   10.04
   1  10  -5    5.55    1.97
  -1 -10   5    4.49    1.04
  -1 -10   5    2.26    0.90
   1  10  -4  152.01    6.84
  -1 -10   4  118.17    4.76
  -1 -10   4  111.20    7.03
   1  10  -3    4.52    1.63
  -1 -10   3    3.87    1.24
  -1 -10   3    4.60    1.52
   1  10  -2    9.37    2.97
  -1 -10   2    7.20    2.80
   1  10  -1    5.17    2.04
  -1 -10   1    5.00    1.19
   1  10   0   91.57    6.15
  -1 -10   0   65.66    6.45
   1  10   1   31.78   10.33
  -1 -10  -1   26.20    5.83
   1  10   2   35.79    3.95
  -1 -10  -2   27.74    5.91
   1  10   3   18.88    3.05
  -1 -10  -3   18.59    3.77
   1  10   4   21.53    3.24
  -1 -10  -4   18.63    3.74
   1  10   5   11.57    3.90
  -1 -10  -5   17.45    3.26
   1  10   6   -0.78    2.16
  -1 -10  -6    1.50    0.86
   1  11  -6   20.15    3.58
   1  11  -5    0.43    1.26
   1  11  -4    2.96    1.77
   1  11  -3   26.79    3.87
   1  11  -2  165.57    8.22
   1  11  -1   12.62    2.93
   1  11   0   79.60   20.22
   1  11   1   71.35    6.30
  -1 -11  -1   61.26    4.02
   1  11   2   30.56    4.09
  -1 -11  -2   23.47    6.59
  -2  11   2   16.78    3.48
  -2  11   1  121.81    6.78
   2 -11  -1   86.93    4.91
  -2  11   0   20.94    5.90
   2 -11   0   15.19    3.07
  -2  11  -1    3.28    3.09
   2 -11   1    2.16    1.48
  -2  11  -2   74.59   12.16
   2 -11   2   62.18    4.56
  -2  11  -3   14.88    3.63
   2 -11   3   12.84    2.53
  -2  11  -4   -0.21    2.38
   2 -11   4    2.95    1.71
  -2  11  -5    7.20    3.60
   2 -11   5    3.76    1.37
  -2  10   6    0.80    1.59
  -2  10   5   61.30   14.54
  -2  10   4   17.49    4.21
   2 -10  -4   12.48    2.22
  -2  10   3  264.91    8.83
   2 -10  -3  193.91    6.83
  -2  10   2   29.26    5.66
   2 -10  -2   20.28    4.20
  -2  10   1   98.19    5.91
   2 -10  -1   66.35    4.15
  -2  10   0  361.65   11.98
   2 -10   0  260.90    7.71
  -2  10  -1    6.23    1.45
   2 -10   1    3.80    1.69
  -2  10  -2   73.18    4.89
   2 -10   2   52.47    9.33
  -2  10  -3   33.31    3.53
   2 -10   3   20.45    2.79
  -2  10  -4   -3.02    2.13
   2 -10   4   -0.30    1.68
  -2  10  -5    4.72    1.84
   2 -10   5    0.16    1.72
  -2  10  -6   24.13    3.26
   2 -10   6   17.88    3.01
  -2  10  -7  291.44   10.03
   2 -10   7  227.50    9.50
  -2  10  -8    7.78    2.04
   2 -10   8    6.14    2.18
  -2  10  -9  100.50   11.96
   2 -10   9   75.18   14.91
  -2   9   9   87.11   20.63
   2  -9  -9  111.03    6.57
  -2   9   8   20.45    3.44
  -2   9   8   10.10    3.47
   2  -9  -8   18.96    5.29
  -2   9   7   13.33    2.43
   2  -9  -7   10.30    2.41
   2  -9  -7   10.69    2.83
  -2   9   6    8.27    1.90
   2  -9  -6    5.38    1.46
   2  -9  -6    6.66    1.60
  -2   9   5    1.95    2.82
   2  -9  -5    3.53    1.01
   2  -9  -5    3.15    1.23
  -2   9   4    6.79    2.06
   2  -9  -4    6.18    1.68
   2  -9  -4    5.43    1.45
  -2   9   3  115.22    5.65
   2  -9  -3   70.71   10.23
   2  -9  -3   94.07    8.61
  -2   9   2  510.45   11.30
   2  -9  -2  357.18    8.78
  -2   9   1   56.12    7.44
   2  -9  -1   41.43    5.81
  -2   9   0  372.69   12.20
   2  -9   0  268.59    9.06
  -2   9  -1 1113.72   27.09
   2  -9   1  809.18   20.23
  -2   9  -2  669.03   24.97
   2  -9   2  511.15   14.14
  -2   9  -3   18.26    4.06
   2  -9   3   15.32    3.00
  -2   9  -4  120.45   20.75
   2  -9   4   99.00    5.04
  -2   9  -5   63.76    8.92
   2  -9   5   38.74    3.63
  -2   9  -6    2.69    1.86
   2  -9   6    3.62    1.72
  -2   9  -7   62.24   11.23
   2  -9   7   48.75    4.37
  -2   9  -8  122.70   10.46
   2  -9   8  112.82   12.02
  -2   9  -9  245.22   13.29
   2  -9   9  207.62   19.44
  -2   9 -10  130.30   24.02
   2  -9  10  125.93    6.48
  -2   9 -11   84.31   15.99
   2  -9  11   70.95    5.51
   2  -9  12    2.99    3.00
   2  -8 -11   27.72    3.51
  -2   8  10   74.64   14.20
  -2   8  10   50.06   11.82
   2  -8 -10   86.02   18.69
  -2   8   9    0.40    1.30
  -2   8   9    0.55    0.54
   2  -8  -9   -0.41    0.92
  -2   8   8   30.45    4.10
  -2   8   8   19.96    5.35
   2  -8  -8   34.08    6.45
  -2   8   7    6.72    2.00
   2  -8  -7    4.82    1.54
   2  -8  -7    7.21    2.01
  -2   8   6    4.29    1.79
   2  -8  -6    3.56    1.25
   2  -8  -6    1.09    1.49
  -2   8   5   57.22    4.25
   2  -8  -5   30.94    3.75
   2  -8  -5   51.04    4.79
  -2   8   4  190.13    6.82
   2  -8  -4  133.00    5.37
   2  -8  -4  159.78    4.96
  -2   8   3   11.01    3.12
   2  -8  -3    7.66    1.74
   2  -8  -3    7.93    2.01
  -2   8   2    1.24    1.37
   2  -8  -2    0.53    1.48
   2  -8  -2   -0.17    0.85
  -2   8   1  251.26    7.49
   2  -8  -1  182.36    5.98
   2  -8  -1  212.74    4.93
  -2   8   0  499.88   12.07
   2  -8   0  360.27    8.94
  -2   8  -1   -1.51    2.43
   2  -8   1    0.67    1.54
  -2   8  -2  632.08   13.96
   2  -8   2  450.63   12.61
  -2   8  -3 2393.23   34.15
   2  -8   3 1844.18   19.99
  -2   8  -5  378.93   12.42
   2  -8   5  303.10    8.84
  -2   8  -6  112.41    5.44
   2  -8   6   96.88   15.23
  -2   8  -7    2.18    1.79
   2  -8   7    1.56    1.26
  -2   8  -8  241.45   13.10
   2  -8   8  205.19    8.32
  -2   8  -9   70.54   10.61
   2  -8   9   63.44    4.68
  -2   8 -10    9.84    1.96
   2  -8  10   10.41    1.92
  -2   8 -11   -0.90    1.78
   2  -8  11    1.35    1.71
  -2   8 -12  113.47   22.84
   2  -8  12  108.47   21.33
  -2   8 -13    2.65    0.98
   2  -8  13    1.60    1.48
  -2   7  12    4.99    1.27
   2  -7 -12    8.17    2.03
  -2   7  11   40.73    7.10
   2  -7 -11   58.42    4.32
  -2   7  10    8.43    1.99
  -2   7  10    4.67    1.32
   2  -7 -10   11.28    2.70
  -2   7   9  216.00    6.46
  -2   7   9  161.76   17.45
   2  -7  -9  236.39    7.44
  -2   7   8   11.70    3.55
  -2   7   8    9.01    2.09
   2  -7  -8   12.25    3.61
  -2   7   7  734.24   14.24
   2  -7  -7  596.09   11.56
   2  -7  -7  726.17   15.35
  -2   7   6  767.93   12.57
   2  -7  -6  588.20   11.83
   2  -7  -6  749.66   13.10
  -2   7   5    2.87    1.92
   2  -7  -5    2.24    1.07
   2  -7  -5   -0.25    1.37
  -2   7   4   96.56    4.47
   2  -7  -4   72.39    3.61
   2  -7  -4   87.74    3.49
  -2   7   3   67.89    4.03
   2  -7  -3   51.06    5.71
   2  -7  -3   62.17    6.82
  -2   7   2  198.06   11.63
   2  -7  -2  127.79    8.00
   2  -7  -2  177.11    5.33
  -2   7   1   -0.75    1.82
   2  -7  -1    0.94    1.40
   2  -7  -1   -0.22    0.73
  -2   7   0   91.66    4.48
   2  -7   0   62.44    3.50
   2  -7   0   77.34    5.97
  -2   7  -1  312.42    7.87
   2  -7   1  230.34    7.20
  -2   7  -2  388.85    9.55
   2  -7   2  298.72   10.22
  -2   7  -3  641.40   12.98
   2  -7   3  511.31   10.97
  -2   7  -4  107.67    5.19
   2  -7   4   92.76   16.11
  -2   7  -5 1575.51   29.45
   2  -7   5 1312.53   25.72
  -2   7  -6 1627.55   35.16
   2  -7   6 1490.05   29.89
  -2   7  -7   50.70    6.84
   2  -7   7   40.17    3.72
  -2   7  -8   44.31    6.07
   2  -7   8   45.06    4.64
  -2   7  -9   36.34    3.14
   2  -7   9   32.04    9.39
  -2   7 -10   96.34    4.90
   2  -7  10   91.92    9.27
  -2   7 -11    0.17    1.48
   2  -7  11    1.33    1.15
  -2   7 -12   11.70    2.83
   2  -7  12    9.91    2.95
  -2   7 -13  102.91    5.13
   2  -7  13   92.28    5.59
  -2   7 -14   37.78    9.22
   2  -7  14   39.41   11.24
  -2   7 -15    8.99    1.91
   2  -7  15    9.18    2.41
  -2   6  14   59.65   16.96
   2  -6 -14   93.80   16.76
  -2   6  13    1.39    0.92
   2  -6 -13   -0.19    2.01
  -2   6  12   25.60    5.99
   2  -6 -12   33.87    5.71
  -2   6  11   22.96    3.54
  -2   6  11   23.66    4.00
   2  -6 -11   29.22    3.07
  -2   6  10    1.24    0.70
   2  -6 -10   -0.52    1.81
  -2   6   9   20.73    2.10
  -2   6   9   16.40    2.72
   2  -6  -9   25.79    6.61
  -2   6   8    8.38    2.05
  -2   6   8    7.12    1.79
   2  -6  -8    7.72    1.46
  -2   6   7    3.83    1.44
   2  -6  -7    4.21    2.30
   2  -6  -7    4.49    1.29
  -2   6   6    2.73    2.18
   2  -6  -6   -0.30    1.46
   2  -6  -6    0.23    0.70
  -2   6   5  483.72    9.93
   2  -6  -5  371.64    8.42
   2  -6  -5  472.72    9.42
  -2   6   4    5.34    1.46
   2  -6  -4    4.39    1.13
   2  -6  -4    5.30    1.63
  -2   6   3  473.44    9.50
   2  -6  -3  345.53    7.74
   2  -6  -3  441.57    7.90
  -2   6   2    2.99    1.02
   2  -6  -2    2.01    1.64
   2  -6  -2    1.58    0.65
  -2   6   1    9.04    2.04
   2  -6  -1    6.45    1.49
   2  -6  -1    7.45    0.88
  -2   6   0  514.93   10.59
   2  -6   0  383.53    8.10
   2  -6   0  460.02    7.04
  -2   6  -1  208.43    6.53
   2  -6   1  165.41    4.91
   2  -6   1  180.13    2.90
  -2   6  -2  210.71    5.97
   2  -6   2  165.93    5.50
  -2   6  -3  222.37    6.51
   2  -6   3  176.70    6.34
  -2   6  -4  858.73   15.70
   2  -6   4  724.25   12.59
  -2   6  -5    7.53    1.77
   2  -6   5    6.90    2.48
  -2   6  -6  978.90   13.65
   2  -6   6  900.03   13.22
  -2   6  -7  125.26    7.17
   2  -6   7  125.61    6.14
  -2   6  -8  373.05   16.18
   2  -6   8  355.08   10.03
  -2   6  -9  155.25   11.79
   2  -6   9  146.92    5.83
  -2   6 -10  139.31   17.46
   2  -6  10  131.24    6.05
  -2   6 -11   73.51    9.21
   2  -6  11   67.26   14.39
  -2   6 -12   35.14    3.99
   2  -6  12   31.54    7.36
  -2   6 -13  130.12   10.47
   2  -6  13  117.37    6.05
  -2   6 -14   80.21   14.39
   2  -6  14   80.06    5.30
  -2   6 -15   -0.91    1.41
   2  -6  15   -1.24    2.18
   2  -6  16  132.07   13.05
  -2   5  15   31.56    7.11
   2  -5 -15   46.78    4.64
  -2   5  14   50.08   10.93
   2  -5 -14   71.07   14.12
  -2   5  13   49.80    7.11
   2  -5 -13   81.69    6.82
  -2   5  12   64.02   10.98
   2  -5 -12   91.28    5.56
  -2   5  11   58.78    7.71
   2  -5 -11   76.03   15.70
  -2   5  10  684.66    9.96
  -2   5  10  576.12   10.89
   2  -5 -10  768.96   13.68
  -2   5   9  206.12    5.66
  -2   5   9  186.77   11.96
   2  -5  -9  218.45    7.00
  -2   5   8  341.02    8.32
  -2   5   8  284.16   20.49
   2  -5  -8  368.93    9.95
  -2   5   7   -0.10    0.96
   2  -5  -7    0.19    1.35
   2  -5  -7   -0.50    1.64
  -2   5   6   22.39    5.06
   2  -5  -6   15.79    1.84
   2  -5  -6   22.95    2.22
  -2   5   5  376.78    7.90
   2  -5  -5  287.64    6.81
   2  -5  -5  373.46    7.66
  -2   5   4    6.95    1.55
   2  -5  -4    5.67    1.26
  -2   5   3  117.10    3.98
   2  -5  -3   84.33    3.50
   2  -5  -3  115.68   23.34
  -2   5   2 1893.55   28.84
   2  -5  -2 1380.96   21.86
   2  -5  -2 1662.28   24.22
  -2   5   1 1027.05   17.27
   2  -5  -1  751.96   13.37
   2  -5  -1  894.74   14.47
  -2   5   0   20.36    4.53
   2  -5   0   16.98    1.87
   2  -5   0   15.99    1.38
  -2   5  -1   42.80    6.08
   2  -5   1   34.83    2.36
   2  -5   1   36.59    1.16
  -2   5  -2   19.76    4.87
   2  -5   2   16.91    4.64
  -2   5  -3    4.39    0.96
  -2   5  -4  123.43    4.38
   2  -5   4  111.97    4.08
  -2   5  -5  129.07    4.31
   2  -5   5  113.88    4.33
  -2   5  -6  386.41    8.38
   2  -5   6  361.39    8.31
  -2   5  -7   42.12    7.48
   2  -5   7   49.49    8.06
  -2   5  -8  484.16    9.80
   2  -5   8  507.15    9.99
  -2   5  -9 1774.31   25.64
   2  -5   9 1838.00   28.73
  -2   5 -10    6.29    1.82
   2  -5  10    6.37    3.51
  -2   5 -10    3.04    0.96
  -2   5 -11   36.73    4.53
   2  -5  11   34.30    3.54
  -2   5 -11   21.34    2.46
  -2   5 -12  165.88   12.33
   2  -5  12  171.61    6.75
  -2   5 -13  169.95   17.62
   2  -5  13  208.65   16.82
  -2   5 -14    1.09    0.61
   2  -5  14    1.64    1.80
  -2   5 -15   16.05    2.68
   2  -5  15   19.47    3.58
   2  -5  16  451.04   12.04
  -2   4  16   12.01    3.62
   2  -4 -16   14.92    2.83
  -2   4  15    4.22    1.49
   2  -4 -15    3.85    1.95
  -2   4  14   53.53   12.21
   2  -4 -14   71.20    4.75
  -2   4  13   58.74    6.06
   2  -4 -13   81.56    7.48
  -2   4  12   34.83    4.95
   2  -4 -12   48.45    7.08
  -2   4  11 1009.18   16.67
   2  -4 -11 1311.26   19.58
  -2   4  10   65.67    2.73
  -2   4  10   63.57    8.61
   2  -4 -10   73.92    4.13
  -2   4   9   -0.42    0.89
  -2   4   9    0.43    0.72
   2  -4  -9    0.98    1.17
  -2   4   8   18.73    1.57
  -2   4   8   18.14    4.24
   2  -4  -8   20.90    2.14
  -2   4   7   94.27    3.17
  -2   4   7   67.92    3.26
   2  -4  -7  107.67   10.82
  -2   4   6  568.98    9.09
   2  -4  -6  455.89    8.65
   2  -4  -6  549.50    9.69
  -2   4   5   55.34    2.40
   2  -4  -5   46.00    2.69
   2  -4  -5   51.90    2.66
  -2   4   4  470.60    8.95
   2  -4  -4  362.38    9.63
   2  -4  -4  427.68    8.43
  -2   4   3  105.69    3.38
   2  -4  -3   87.90    8.88
   2  -4  -3   96.55    3.05
  -2   4   2  564.91    9.35
   2  -4  -2  413.86   14.75
   2  -4  -2  496.50    7.41
  -2   4   1  641.42   10.44
   2  -4  -1  507.60    8.78
   2  -4  -1  577.91    7.86
  -2   4   0   91.21    3.05
   2  -4   0   70.15    2.72
   2  -4   0   80.36    1.89
  -2   4  -1  531.83    9.35
   2  -4   1  435.45    7.98
   2  -4   1  491.03    5.96
  -2   4  -2 1153.62   14.20
   2  -4   2  976.92   12.62
  -2   4  -3  227.80    5.68
   2  -4   3  214.47    7.03
  -2   4  -4   90.41    7.97
   2  -4   4   82.43    3.30
  -2   4  -5  658.36   12.14
   2  -4   5  657.89   12.45
  -2   4  -6   36.47    6.97
   2  -4   6   38.59    5.79
  -2   4  -6   24.39    1.92
  -2   4  -7   59.18    4.94
   2  -4   7   66.03    6.31
  -2   4  -7   47.09    3.93
  -2   4  -8    3.88    1.12
   2  -4   8    4.98    1.36
  -2   4  -8    3.72    0.91
  -2   4  -9    0.02    0.89
   2  -4   9    0.76    1.34
  -2   4  -9    0.77    0.65
  -2   4 -10  286.62    7.75
   2  -4  10  320.46    8.42
  -2   4 -10  273.81    5.94
  -2   4 -11  766.67   15.73
   2  -4  11  867.12   19.07
  -2   4 -11  703.19   13.99
  -2   4 -12   -0.01    1.56
   2  -4  12   -0.69    2.09
  -2   4 -12    0.40    0.56
  -2   4 -13    0.76    0.70
   2  -4  13   -0.93    1.98
  -2   4 -13    0.23    0.66
  -2   4 -14    7.24    1.29
   2  -4  14    8.22    2.50
  -2   4 -14    5.27    1.57
  -2   4 -15   48.38    9.05
   2  -4  15   67.93   12.75
  -2   4 -15   38.86    8.92
   2  -4  16   61.25    4.74
   2  -4  17   69.18    7.90
  -2   3  16    9.37    2.56
   2  -3 -16    6.85    1.82
  -2   3  15   20.25    2.96
   2  -3 -15   24.40    3.68
  -2   3  14   10.11    3.02
   2  -3 -14   10.38    2.71
  -2   3  13   26.91    6.54
   2  -3 -13   33.05    3.31
  -2   3  12    6.09    1.15
   2  -3 -12    7.50    2.22
  -2   3  11  111.84    6.75
   2  -3 -11  141.46    5.73
  -2   3  10    7.93    1.43
  -2   3  10    9.56    2.04
   2  -3 -10   15.73    3.34
  -2   3   9  227.69    4.17
  -2   3   9  199.27    6.32
   2  -3  -9  262.07   16.71
  -2   3   8  656.94    9.36
  -2   3   8  548.63   10.32
   2  -3  -8  702.54   11.98
  -2   3   7  331.70    5.81
  -2   3   7  258.17    6.50
   2  -3  -7  337.31    7.22
  -2   3   6   98.78    2.69
   2  -3  -6   93.13    3.56
  -2   3   5  273.10    5.22
   2  -3  -5  221.48    5.54
   2  -3  -5  245.72    5.41
  -2   3   4  266.04    5.15
   2  -3  -4  196.40    4.90
   2  -3  -4  220.96    4.70
  -2   3   3 1437.61   15.07
   2  -3  -3 1096.60   12.97
   2  -3  -3 1310.54   13.62
  -2   3   2 1323.10   14.41
   2  -3  -2 1013.13   12.47
   2  -3  -2 1203.28   12.40
  -2   3   1    6.98    1.34
   2  -3  -1    8.07    1.89
   2  -3  -1    5.81    1.54
  -2   3   0  112.30    3.39
   2  -3   0   89.96    3.12
   2  -3   0  104.02    2.12
  -2   3  -1 1743.54   18.00
   2  -3   1 1536.43   16.47
  -2   3  -2  948.56    8.76
   2  -3   2  905.38   11.43
  -2   3  -3 1151.64   13.45
   2  -3   3 1163.38   13.77
   2  -3   4  203.89    4.62
  -2   3  -4  175.70    1.80
   2  -3   5 3194.29   31.64
  -2   3  -5 2852.63   24.24
  -2   3  -6   23.96    4.67
   2  -3   6   22.16    1.96
  -2   3  -6   20.03    1.90
  -2   3  -7   63.18    5.26
   2  -3   7   69.04    3.24
  -2   3  -7   56.67    2.80
  -2   3  -8   18.38    3.30
   2  -3   8   21.09    3.69
  -2   3  -8   17.53    1.31
  -2   3  -9   90.70   12.32
   2  -3   9  100.50    4.15
  -2   3  -9   86.23    2.99
  -2   3 -10    6.75    1.36
   2  -3  10    7.70    2.70
  -2   3 -10    5.52    1.14
  -2   3 -11   -0.28    1.38
   2  -3  11   -2.69    5.94
  -2   3 -11   -0.69    1.26
  -2   3 -12  560.70   10.66
   2  -3  12  668.14   13.73
  -2   3 -12  568.96   10.61
  -2   3 -13   -1.00    1.40
   2  -3  13   -1.19    1.97
  -2   3 -13    0.32    1.72
  -2   3 -14    1.02    0.88
   2  -3  14   -0.05    1.69
  -2   3 -14    2.38    1.05
  -2   3 -15   43.12    7.27
   2  -3  15   50.61   11.23
  -2   3 -15   45.96    9.63
   2  -3  16    0.79    1.99
  -2   3 -16    3.41    2.27
   2  -3  17   38.90   11.74
  -2   3 -17   24.13    6.90
  -2   2  17  323.78   14.05
   2  -2 -17  327.18   10.40
  -2   2  16   69.53   17.12
   2  -2 -16   77.22   12.41
  -2   2  15    4.57    1.77
  -2   2  14   11.19    2.03
   2  -2 -14   11.49    1.95
  -2   2  13   32.26    6.57
   2  -2 -13   32.86    3.17
  -2   2  12  210.81    6.80
   2  -2 -12  238.97    9.03
  -2   2  11   37.23    4.75
   2  -2 -11   38.16    7.07
  -2   2  10  252.23    6.62
   2  -2 -10  307.75    7.68
  -2   2   9  150.95    4.99
   2  -2  -9  182.52    5.55
  -2   2   8  403.85    5.88
  -2   2   8  364.06    8.26
   2  -2  -8  451.83    8.65
  -2   2   7  877.64   12.99
  -2   2   7  732.36   13.26
   2  -2  -7  886.94   15.18
  -2   2   6 1022.01   10.41
  -2   2   6  762.67   10.59
   2  -2  -6  980.08   12.53
  -2   2   5  237.32    4.10
   2  -2  -5  185.91    4.70
   2  -2  -5  205.72    4.20
  -2   2   4  102.34    2.61
   2  -2  -4   80.18    3.04
   2  -2  -4   95.24    3.69
  -2   2   3 1602.34   15.40
   2  -2  -3 1230.28   13.60
   2  -2  -3 1482.53   14.86
  -2   2   2    5.01    1.27
   2  -2  -2    1.20    1.28
   2  -2  -2    2.42    0.79
  -2   2   1  344.76    5.90
   2  -2  -1  284.34    5.43
   2  -2  -1  320.40    4.93
  -2   2   0    5.37    0.77
   2  -2   0    4.82    1.20
  -2   2  -1 8621.98   74.03
   2  -2   1 8365.18   70.06
  -2   2  -2  132.20    4.22
   2  -2   2  139.37    3.16
  -2   2  -2  145.07    1.13
  -2   2  -3  248.42    5.22
   2  -2   3  269.58    5.47
  -2   2  -3  282.21    3.98
  -2   2  -4  605.99    9.93
   2  -2   4  724.70   11.47
  -2   2  -4  703.57    9.54
  -2   2  -5 1398.62   15.59
   2  -2   5 1704.06   19.17
  -2   2  -5 1624.46   15.13
  -2   2  -6   47.93    2.28
   2  -2   6   58.50    2.61
  -2   2  -6   52.93    1.82
  -2   2  -7   30.43    1.81
   2  -2   7   40.89    2.35
  -2   2  -7   38.98    1.78
  -2   2  -8    7.99    1.59
   2  -2   8    9.47    2.63
  -2   2  -8    8.29    1.14
  -2   2  -9  110.95    5.20
   2  -2   9  142.91    4.57
  -2   2  -9  128.70    3.73
  -2   2 -10   17.83    3.07
   2  -2  10   21.16    6.74
  -2   2 -10   19.66    3.38
  -2   2 -11  414.25   10.54
   2  -2  11  521.80   11.13
  -2   2 -11  471.98   12.47
  -2   2 -12   46.76    3.27
   2  -2  12   50.77    4.51
  -2   2 -12   51.03    9.23
  -2   2 -13   69.68   12.01
   2  -2  13   97.86    4.74
  -2   2 -13   92.52    4.18
  -2   2 -14   58.43    8.99
   2  -2  14   75.79    6.14
  -2   2 -14   68.19    9.71
  -2   2 -15   14.96    2.54
   2  -2  15   22.06    4.81
  -2   2 -15   17.51    4.10
   2  -2  16    0.95    1.00
  -2   2 -16    4.75    2.72
   2  -2  17    1.50    1.14
  -2   2 -17    1.79    1.17
  -2   1  17   70.68   14.43
   2  -1 -17   71.84    5.55
  -2   1  16  372.33   16.12
   2  -1 -16  356.11   12.07
  -2   1  15   55.94   12.47
   2  -1 -15   55.62    7.48
  -2   1  14    1.99    0.86
   2  -1 -14    1.70    2.09
  -2   1  13   13.43    3.27
   2  -1 -13   14.67    3.17
  -2   1  12   33.29    7.72
   2  -1 -12   34.92    3.44
  -2   1  11    0.88    0.97
   2  -1 -11   -0.08    1.75
  -2   1  10   10.59    2.12
   2  -1 -10   11.70    2.33
  -2   1   9  139.54   10.99
   2  -1  -9  139.12    4.44
  -2   1   8  665.27   14.03
   2  -1  -8  772.01   14.00
  -2   1   7  450.42    8.47
   2  -1  -7  547.73    9.66
  -2   1   6  141.48    1.74
  -2   1   6  112.01    3.92
   2  -1  -6  142.54    4.35
  -2   1   5  988.37   12.50
  -2   1   5  703.47    7.78
   2  -1  -5  916.40    8.73
  -2   1   4  849.03   10.97
   2  -1  -4  772.25   12.20
  -2   1   3   80.41    1.94
   2  -1  -3   66.02    2.34
   2  -1  -3   73.17    2.36
  -2   1   2 2395.14   21.69
   2  -1  -2 2190.15   20.57
   2  -1  -2 2480.43   22.39
  -2   1   1 9034.40   74.22
   2  -1  -1 8863.39   73.44
   2  -1   1 7352.53   61.45
   2  -1   1 7063.31   58.93
   2  -1   2 1308.55   13.62
   2  -1   2 1330.69   13.31
  -2   1  -2 1203.90   11.08
   2  -1   3 1943.40   19.29
   2  -1   3 2095.21   19.79
  -2   1  -3 2001.16   17.77
   2  -1   4  283.65    8.63
   2  -1   4  353.72    6.47
  -2   1  -4  338.25    5.49
   2  -1   5 1156.83   13.08
   2  -1   5 1405.66   15.05
  -2   1  -5 1312.52   13.29
   2  -1   6  262.26    5.86
  -2   1  -6  247.47    4.88
   2  -1   7   82.06    2.81
   2  -1   7  106.10    3.51
  -2   1  -7   98.38    3.53
   2  -1   8  326.77    6.45
   2  -1   8  409.42    7.64
  -2   1  -8  393.21    6.10
   2  -1   9    1.89    1.25
   2  -1   9    2.42    0.81
  -2   1  -9    2.30    0.70
   2  -1  10  176.97    5.04
   2  -1  10  197.75    5.24
  -2   1 -10  204.58    5.67
   2  -1  11   32.15    2.34
   2  -1  11   36.26    4.62
  -2   1 -11   34.95    5.99
   2  -1  12   47.36    3.16
   2  -1  12   60.31    3.39
  -2   1 -12   57.00    3.43
   2  -1  13   14.70    2.16
  -2   1 -13   15.63    2.29
  -2   1 -14  162.98    7.07
   2  -1  14  229.78    8.60
  -2   1 -14  198.33    7.73
  -2   1 -15    7.23    1.90
   2  -1  15   11.65    2.21
  -2   1 -15   12.48    2.44
   2  -1  16   41.93   10.04
  -2   1 -16   42.06    3.66
   2  -1  17   13.01    3.71
  -2   1 -17   12.86    3.04
  -2   0  18  429.69   11.61
   2   0 -18  374.35   11.38
  -2   0  17   -0.21    1.46
   2   0 -17    2.84    1.26
  -2   0  16  239.88   15.04
   2   0 -16  241.68    8.56
  -2   0  15   70.96   11.78
   2   0 -15   68.06   11.77
  -2   0  14  265.30    8.47
   2   0 -14  234.39    7.99
  -2   0  13  517.93   12.10
   2   0 -13  527.82   13.03
  -2   0  12   95.14   14.95
   2   0 -12   80.38    4.21
  -2   0  11  587.52   10.98
   2   0 -11  623.44   11.35
  -2   0  10    4.41    1.68
   2   0 -10    4.79    2.39
  -2   0   9   14.74    3.06
   2   0  -9   16.27    4.08
  -2   0   8  332.17    6.56
   2   0  -8  373.79    8.63
  -2   0   7   42.16    2.85
   2   0  -7   46.77    2.48
  -2   0   6   23.15    5.55
   2   0  -6   25.53    1.98
  -2   0   5  529.96    9.41
   2   0  -5  615.94   10.06
  -2   0   4    5.05    1.03
  -2   0   4    5.17    1.13
   2   0  -4    4.81    1.11
   2   0  -3 2755.20   23.11
  -2   0   3 2309.20   21.66
   2   0  -3 2833.87   26.01
   2   0  -2 2501.15   21.48
   2   0  -2 2459.78   22.32
   2   0  -2 2553.83   23.25
   2   0  -1 3791.28   32.19
   2   0  -1 3627.93   31.20
   2   0  -1 3905.07   33.67
   2   0   0 3338.37   29.18
   2   0   0 3237.66   28.03
   2   0   1  572.82    8.64
   2   0   1  580.06    8.13
  -2   0  -1  505.33    7.59
   2   0   2   67.49    2.29
   2   0   2   73.55    2.01
  -2   0  -2   66.60    1.97
   2   0   3  390.19    6.71
   2   0   3  454.67    6.88
  -2   0  -3  411.31    6.60
   2   0   4   27.74    1.80
   2   0   4   42.37    1.62
  -2   0  -4   37.07    1.65
   2   0   5  883.30   10.79
   2   0   5 1082.51   11.81
  -2   0  -5  988.27   11.37
   2   0   6  500.01    8.41
   2   0   6  634.88    9.45
  -2   0  -6  586.00    9.22
   2   0   7    2.37    1.07
   2   0   7    7.23    1.08
  -2   0  -7    4.36    0.75
   2   0   8  294.18    6.14
   2   0   8  365.01    8.61
  -2   0  -8  344.17    6.84
   2   0   9   74.52    3.06
   2   0   9   91.55    3.24
  -2   0  -9   95.37    3.73
   2   0  10   33.17    2.28
   2   0  10   36.71    2.25
  -2   0 -10   41.62    6.43
   2   0  11  181.27    5.89
   2   0  11  231.62    7.21
  -2   0 -11  213.32    6.95
   2   0  12    1.66    1.13
   2   0  12    3.17    1.97
  -2   0 -12    1.96    1.16
   2   0  13   89.26    3.96
   2   0  13  115.77    4.58
  -2   0 -13  113.04   14.63
   2   0  14    1.40    1.32
   2   0  14    2.43    1.47
  -2   0 -14    2.60    1.38
   2   0  15   72.02    3.67
   2   0  15   94.35    8.19
  -2   0 -15   88.82   11.68
   2   0  16  133.22    5.75
  -2   0 -16  102.46   20.14
   2   0  17   -0.13    1.51
  -2   0 -17   -0.56    2.12
  -2  -1  18   24.72    6.72
   2   1 -18   22.18    5.99
  -2  -1  17   19.41    4.77
   2   1 -17   17.94    4.87
  -2  -1  16   79.55   16.80
   2   1 -16   75.52   14.94
  -2  -1  15  247.62   11.67
   2   1 -15  206.38    7.82
  -2  -1  14  238.89    8.99
   2   1 -14  213.40    7.48
  -2  -1  13  248.87    9.02
   2   1 -13  238.62    7.61
  -2  -1  12  130.92    5.96
   2   1 -12  110.01    4.66
  -2  -1  11  428.49    8.98
   2   1 -11  421.38    8.71
  -2  -1  10   13.83    2.60
   2   1 -10   17.80    4.01
  -2  -1   9   77.35    7.17
   2   1  -9   78.05    8.48
  -2  -1   8   20.90    3.73
   2   1  -8   26.29    5.41
  -2  -1   7  189.60    5.00
   2   1  -7  203.58    5.69
  -2  -1   6    8.12    1.99
   2   1  -6    7.16    1.42
  -2  -1   5 1333.11   16.44
   2   1  -5 1503.82   16.28
   2   1  -4 4441.04   36.52
  -2  -1   4 4429.56   38.95
   2   1  -4 4719.81   41.46
   2   1  -3   12.45    2.56
  -2  -1   3   20.82    3.89
   2   1  -3   20.01    3.96
   2   1  -2    1.69    0.66
  -2  -1   2   -0.46    0.59
   2   1  -2    4.31    1.17
   2   1  -1   35.38    1.47
  -2  -1   1   31.55    1.19
   2   1  -1   39.35    2.10
   2   1   0  996.39   10.45
   2   1   0  953.54    9.00
   2   1   0 1046.90   11.20
   2   1   1 1026.19   11.06
   2   1   1  937.29    8.51
  -2  -1  -1  901.92   10.14
   2   1   2  114.37    3.17
   2   1   2  118.14    2.18
  -2  -1  -2  107.01    2.95
   2   1   3 1311.49   13.98
   2   1   3 1463.50   13.14
  -2  -1  -3 1343.20   14.04
   2   1   4  803.59   12.24
   2   1   4  993.28   13.01
  -2  -1  -4  865.50   12.95
   2   1   5   37.70    2.03
   2   1   5   46.30    4.05
  -2  -1  -5   50.36    4.27
   2   1   6  947.98   11.95
   2   1   6 1164.44   12.33
  -2  -1  -6 1084.05   13.22
   2   1   7    1.36    0.71
   2   1   7    3.79    1.00
  -2  -1  -7    0.43    0.71
   2   1   8   55.32    2.68
   2   1   8   63.87    2.55
  -2  -1  -8   65.44    3.33
   2   1   9    6.99    1.18
   2   1   9   11.84    2.64
  -2  -1  -9   11.52    2.46
   2   1  10    1.69    1.67
   2   1  10    3.43    1.00
  -2  -1 -10    0.36    0.66
   2   1  11    2.81    1.02
   2   1  11   -0.38    1.32
  -2  -1 -11    4.24    1.28
   2   1  12   41.88    7.59
   2   1  12   52.95    2.94
  -2  -1 -12   59.98    9.23
   2   1  13   15.48    3.43
   2   1  13   18.07    3.64
  -2  -1 -13   19.00    7.27
   2   1  14   50.71    9.39
   2   1  14   59.08   11.28
  -2  -1 -14   59.11   12.54
   2   1  15    1.47    1.10
   2   1  15    4.08    1.75
  -2  -1 -15    3.29    1.07
   2   1  16    4.28    1.27
  -2  -1 -16    6.21    1.27
   2   1  17   13.75    3.66
  -2  -1 -17   21.68    4.53
  -2  -2  18    2.10    1.43
   2   2 -18    0.19    1.69
  -2  -2  17   -0.62    2.18
   2   2 -17    0.93    1.27
  -2  -2  16   27.72    5.40
   2   2 -16   25.31    4.80
  -2  -2  15   70.14   14.43
   2   2 -15   61.36   11.22
  -2  -2  14   35.91    8.59
   2   2 -14   28.43    5.11
  -2  -2  13  443.02   10.49
   2   2 -13  382.74    9.66
  -2  -2  12    9.70    1.82
   2   2 -12    2.14    3.42
  -2  -2  11   -0.40    2.39
   2   2 -11   -0.67    2.32
  -2  -2  10 1733.35   23.43
   2   2 -10 1696.71   22.94
  -2  -2   9  286.60    7.43
   2   2  -9  271.77    6.89
  -2  -2   8 1100.84   21.78
   2   2  -8 1051.52   17.78
   2   2  -7 2788.10   37.23
  -2  -2   7 2869.96   41.11
   2   2  -7 2756.38   41.93
   2   2  -6   72.88    1.67
  -2  -2   6   77.55    6.35
   2   2  -6   74.52    4.48
   2   2  -5  529.48    7.00
  -2  -2   5  524.63    8.61
   2   2  -5  508.68    8.60
   2   2  -4  280.63    4.70
  -2  -2   4  283.05    5.75
   2   2  -4  267.56    5.66
   2   2  -3   40.14    1.54
  -2  -2   3   38.45    1.65
   2   2  -3   45.66    2.18
   2   2  -2  185.98    3.78
  -2  -2   2  184.81    3.56
   2   2  -2  178.01    4.08
   2   2  -1   76.62    2.36
  -2  -2   1   79.66    2.42
   2   2  -1   80.14    2.65
   2   2   0  991.35   11.00
   2   2   1 1032.17   11.60
  -2  -2  -1  872.15   10.49
   2   2   2  197.86    4.53
  -2  -2  -2  183.16    4.38
   2   2   3   37.58    2.20
   2   2   3   39.97    0.89
  -2  -2  -3   39.39    2.18
   2   2   4  664.87    9.28
   2   2   4  804.73    7.67
  -2  -2  -4  709.73   12.48
   2   2   5  246.82    5.58
   2   2   5  296.36    4.70
  -2  -2  -5  274.89    6.43
   2   2   6  765.34   13.39
   2   2   6  911.29   13.51
  -2  -2  -6  878.63   15.23
   2   2   7  351.90    7.79
   2   2   7  404.59    7.22
  -2  -2  -7  391.30    9.35
   2   2   8   16.09    1.87
   2   2   8   20.45    1.37
  -2  -2  -8   21.27    3.73
   2   2   9    0.21    1.20
   2   2   9    0.48    0.87
  -2  -2  -9    0.42    1.49
   2   2  10  188.86    6.41
   2   2  10  221.03    6.20
  -2  -2 -10  223.35    8.18
   2   2  11  174.57    5.21
   2   2  11  178.22    4.55
  -2  -2 -11  202.64    6.58
   2   2  12   16.01    1.98
   2   2  12   18.30    4.72
  -2  -2 -12   21.39    3.81
   2   2  13    2.71    1.02
   2   2  13    3.71    1.17
  -2  -2 -13    5.88    1.48
   2   2  14    1.16    0.95
   2   2  14   -0.01    0.95
  -2  -2 -14   -1.09    1.91
   2   2  15    2.02    1.23
   2   2  15    3.68    1.23
  -2  -2 -16   41.14    8.14
  -2  -3  17   18.54    5.29
   2   3 -17   16.82    3.75
  -2  -3  16   42.02    7.25
   2   3 -16   32.08    5.83
  -2  -3  15   37.76   10.38
   2   3 -15   31.78    4.44
  -2  -3  14   22.09    2.92
   2   3 -14   19.10    4.24
  -2  -3  13  233.55    7.58
   2   3 -13  190.46    6.74
  -2  -3  12  278.02   11.98
   2   3 -12  248.98    8.19
  -2  -3  11 1278.75   20.63
   2   3 -11 1071.76   19.87
  -2  -3  10   53.87    8.50
   2   3 -10   42.55    7.08
   2   3  -9   73.64    2.03
  -2  -3   9   73.76    3.57
   2   3  -9   77.83   12.29
   2   3  -8 1586.36   17.51
  -2  -3   8 1593.00   22.02
   2   3  -8 1398.14   21.15
   2   3  -7 2113.88   29.55
  -2  -3   7 2094.56   31.98
   2   3  -7 1953.03   29.69
   2   3  -6 3415.71   30.42
  -2  -3   6 3424.27   33.76
   2   3  -6 3149.18   30.96
   2   3  -5  813.04    9.66
  -2  -3   5  776.55   25.06
   2   3  -5  773.92   10.71
   2   3  -4 2697.98   24.66
  -2  -3   4 2770.22   26.12
   2   3  -4 2443.77   24.96
   2   3  -3  223.28    4.59
  -2  -3   3  240.02    4.66
   2   3  -3  199.31    4.79
   2   3  -2  187.57    4.33
  -2  -3   2  197.46    3.92
   2   3  -2  169.48    4.61
   2   3  -1   52.93    2.28
  -2  -3   1   60.12    1.76
   2   3   0  453.02    8.07
  -2  -3   0  504.75    6.86
  -2  -3   0  366.94    7.27
   2   3   1 2209.61   22.11
  -2  -3  -1 1998.74   20.69
   2   3   2  363.47    6.99
  -2  -3  -2  349.16    8.87
   2   3   3 1824.94   19.78
  -2  -3  -3 1773.24   19.52
   2   3   4   -1.37    1.19
   2   3   4   -0.44    0.18
  -2  -3  -4   -0.47    1.38
   2   3   5  317.00    6.61
   2   3   5  361.07    4.42
  -2  -3  -5  348.07    7.22
   2   3   6  130.18    4.34
   2   3   6  149.97    2.80
  -2  -3  -6  149.73    6.11
   2   3   7   66.49    3.15
   2   3   7   68.08    2.04
  -2  -3  -7   90.05   11.36
   2   3   8  341.54    7.68
   2   3   8  382.40    6.30
  -2  -3  -8  416.16    9.46
   2   3   9  704.57   11.09
   2   3   9  770.74   10.21
  -2  -3  -9  851.09   13.25
   2   3  10  343.48   10.46
   2   3  10  386.51    9.86
  -2  -3 -10  430.96   11.38
   2   3  11  270.40    7.41
   2   3  11  304.76    7.16
  -2  -3 -11  329.29    9.50
   2   3  12   40.52    4.16
   2   3  12   52.57    3.68
  -2  -3 -12   57.29    9.72
   2   3  13    8.90    1.65
   2   3  13    9.51    2.88
  -2  -3 -13   14.45    2.89
   2   3  14   32.74    2.86
  -2  -3 -14   44.73    7.93
  -2  -3 -15  161.50   26.98
  -2  -4  17    4.51    2.63
   2   4 -17    2.31    1.39
  -2  -4  16    9.64    2.45
   2   4 -16    5.29    1.82
  -2  -4  15   16.32    3.18
   2   4 -15   14.62    3.63
  -2  -4  14   -1.12    2.18
   2   4 -14    0.88    1.35
  -2  -4  13  214.83    8.35
   2   4 -13  153.93    6.13
  -2  -4  12   13.09    3.67
   2   4 -12   12.80    2.76
  -2  -4  11   56.60    5.21
   2   4 -11   45.05    7.67
   2   4 -10  204.17    5.13
  -2  -4  10  224.75    7.47
   2   4 -10  172.17    6.08
   2   4  -9   27.82    1.59
  -2  -4   9   29.68    6.22
   2   4  -9   18.85    2.27
   2   4  -8    1.22    0.35
   2   4  -8    2.46    1.34
   2   4  -7   74.51    2.54
  -2  -4   7   80.90    3.59
   2   4  -7   64.10    3.06
   2   4  -6   69.11    2.66
  -2  -4   6   78.90    3.44
   2   4  -6   58.39    2.80
   2   4  -5  107.75    3.34
  -2  -4   5  110.88    3.62
   2   4  -5   94.88    3.68
   2   4  -4  242.69    5.29
  -2  -4   4  267.30    5.52
   2   4  -4  218.61    5.21
   2   4  -3  290.18    5.99
  -2  -4   3  306.62    5.56
   2   4  -3  266.98    6.02
   2   4  -2   92.75    3.17
  -2  -4   2   96.94    2.44
   2   4  -2   80.75    4.59
   2   4  -1 1461.59   16.41
  -2  -4   1 1526.64   14.43
  -2  -4   1 1118.12   14.30
   2   4   0  658.95   11.12
  -2  -4   0  653.98    6.85
  -2  -4   0  543.27    8.53
   2   4   1  369.66    7.47
  -2  -4  -1  314.13    4.11
  -2  -4  -1  329.43    6.89
   2   4   2  666.67   10.10
  -2  -4  -2  599.34    9.38
   2   4   3    9.80    2.02
  -2  -4  -3    9.16    1.97
   2   4   4  180.58    5.04
  -2  -4  -4  195.64    5.55
   2   4   5  487.81    9.33
  -2  -4  -5  514.49   10.27
   2   4   6    0.60    1.52
  -2  -4  -6    1.37    0.94
   2   4   7  299.40    7.07
  -2  -4  -7  341.24    8.17
   2   4   8   45.17    3.27
   2   4   8   45.38    4.66
  -2  -4  -8   57.40    9.71
   2   4   9   22.74    2.24
   2   4   9   22.37    4.09
  -2  -4  -9   27.01    5.59
   2   4  10    9.13    3.20
  -2  -4 -10   14.34    2.34
   2   4  11    3.77    1.19
  -2  -4 -11    5.21    2.24
   2   4  12   26.64    2.56
  -2  -4 -12   33.50    3.61
   2   4  13    3.87    1.46
  -2  -4 -13   10.06    2.94
   2   4  14   29.71    2.88
  -2  -4 -14   43.61    6.95
  -2  -4 -15   19.28    3.55
  -2  -5  17   46.75   15.07
   2   5 -17   30.62    7.40
  -2  -5  16   61.33   18.03
   2   5 -16   50.81   11.41
   2   5 -15    0.73    0.80
  -2  -5  14    0.00    2.09
   2   5 -14    2.39    1.78
  -2  -5  13   40.43    3.72
   2   5 -13   31.89    3.12
  -2  -5  12  260.98    8.34
   2   5 -12  200.68    6.77
   2   5 -11    7.05    1.03
  -2  -5  11    9.77    2.00
   2   5 -11    7.32    3.23
   2   5 -10  181.26    4.34
  -2  -5  10  196.45    6.17
   2   5 -10  151.62    5.30
   2   5  -9   16.93    1.55
  -2  -5   9   12.24    2.09
   2   5  -9   10.29    2.53
   2   5  -8    4.02    1.19
  -2  -5   8   -0.11    1.44
   2   5  -8    2.02    1.81
   2   5  -7   74.34    2.96
  -2  -5   7   83.79    3.67
   2   5  -7   61.77    3.13
   2   5  -6   21.19    1.82
  -2  -5   6   23.66    5.46
   2   5  -6   19.91    1.86
   2   5  -5    1.62    0.74
  -2  -5   5    1.41    0.65
   2   5  -5    0.24    1.06
   2   5  -4    2.80    0.89
  -2  -5   4    3.30    0.73
   2   5  -4    1.96    1.08
   2   5  -3  984.18   16.57
  -2  -5   3 1058.53   16.50
   2   5  -3  900.33   15.43
   2   5  -2    1.15    0.80
  -2  -5   2    1.50    0.51
  -2  -5   2    2.72    0.83
   2   5  -1   19.40    3.82
  -2  -5   1   18.88    2.90
  -2  -5   1   19.36    3.60
   2   5   0    9.19    2.52
  -2  -5   0    4.81    1.10
  -2  -5   0    4.62    1.31
   2   5   1    3.07    1.10
  -2  -5  -1    2.52    0.37
  -2  -5  -1    1.84    1.27
   2   5   2  258.36    6.63
  -2  -5  -2  241.30    6.04
   2   5   3  348.81    7.88
  -2  -5  -3  351.91   18.44
   2   5   4   60.08    3.39
  -2  -5  -4   67.35   10.62
   2   5   5 1610.68   22.55
  -2  -5  -5 1707.98   24.59
   2   5   6    2.75    2.08
  -2  -5  -6    3.72    1.06
   2   5   7 1940.55   31.38
  -2  -5  -7 2199.94   39.23
   2   5   8   15.61    2.27
  -2  -5  -8   24.68    4.51
   2   5   9   31.13    2.98
  -2  -5  -9   36.31    8.82
   2   5  10  861.12   15.99
  -2  -5 -10 1057.18   19.54
   2   5  11    4.20    2.30
  -2  -5 -11    2.89    2.35
   2   5  12   56.68    8.82
  -2  -5 -12   65.75    7.83
   2   5  13    8.76    2.45
  -2  -5 -13   13.83    2.87
   2   5  14   56.11    3.97
  -2  -5 -14   74.00   15.00
  -2  -6  16   10.75    3.88
   2   6 -16   11.14    3.52
  -2  -6  15    2.85    1.42
   2   6 -15    0.97    1.89
  -2  -6  14  117.68    6.28
   2   6 -14   86.73    4.68
  -2  -6  13   13.53    2.45
   2   6 -13   14.03    2.84
  -2  -6  12   13.40    2.33
   2   6 -12   11.66    3.04
   2   6 -11    8.89    2.29
  -2  -6  11   12.75    3.35
   2   6 -11    9.28    1.99
   2   6 -10    4.10    1.17
  -2  -6  10    6.09    1.59
   2   6 -10    6.03    1.56
   2   6  -9    0.46    0.68
  -2  -6   9   -0.06    1.50
   2   6  -9    1.47    1.20
   2   6  -8    0.80    0.57
  -2  -6   8    2.45    1.21
   2   6  -8    0.64    1.38
   2   6  -7  156.36    6.06
  -2  -6   7  174.30    5.97
   2   6  -7  125.80    4.92
   2   6  -6  936.44   12.25
  -2  -6   6 1001.68   13.21
   2   6  -6  807.06   12.15
   2   6  -5  258.30    6.37
  -2  -6   5  268.05   16.72
   2   6  -5  218.97    6.48
   2   6  -4  676.11   11.75
  -2  -6   4  666.60   12.12
  -2  -6   4  469.64   10.78
   2   6  -3   37.84    2.70
  -2  -6   3   34.55    2.07
  -2  -6   3   29.83    2.68
   2   6  -2    4.01    1.49
  -2  -6   2    2.72    0.84
  -2  -6   2    2.02    0.91
   2   6  -1    9.63    1.88
  -2  -6   1    7.39    1.15
  -2  -6   1    6.94    1.30
   2   6   0  199.68    6.07
  -2  -6   0  165.53    3.46
  -2  -6   0  169.16    5.52
   2   6   1  341.92    8.08
  -2  -6  -1  311.15   14.42
   2   6   2   56.80    3.53
  -2  -6  -2   54.12    6.65
   2   6   3   40.94    3.08
  -2  -6  -3   40.22    7.04
   2   6   4   47.01    3.70
  -2  -6  -4   54.00    9.96
   2   6   5  298.87    8.36
  -2  -6  -5  329.06   17.14
   2   6   6   96.64    5.18
  -2  -6  -6  108.38   10.51
   2   6   7  683.55   13.95
  -2  -6  -7  751.91   14.86
   2   6   8    9.89    2.12
  -2  -6  -8   15.71    3.83
   2   6   9   44.08    3.55
  -2  -6  -9   47.08    3.98
   2   6  10  265.28    8.71
  -2  -6 -10  330.69   10.11
   2   6  11   97.30    5.01
  -2  -6 -11  113.22   18.58
   2   6  12   19.26    4.36
  -2  -6 -12   30.36    6.85
   2   6  13   84.13   14.44
  -2  -6 -13  114.08   19.44
  -2  -7  15  257.05    9.27
   2   7 -15  176.63    6.67
  -2  -7  14    7.14    2.66
   2   7 -14    2.08    1.04
  -2  -7  13    4.07    2.34
   2   7 -13    2.29    1.76
  -2  -7  12    0.05    2.09
   2   7 -12    0.08    1.54
   2   7 -11   44.92    2.83
  -2  -7  11   51.29    3.96
   2   7 -11   35.27    2.93
   2   7 -10    3.84    1.49
  -2  -7  10    5.16    1.30
   2   7 -10    3.72    1.26
   2   7  -9  131.59    7.44
  -2  -7   9  153.18    5.76
   2   7  -9  111.96    4.66
   2   7  -8    7.74    1.59
  -2  -7   8   10.29    3.10
   2   7  -8    7.25    1.77
   2   7  -7    1.83    1.58
  -2  -7   7    0.88    1.29
   2   7  -7    2.03    1.84
   2   7  -6  208.23    6.09
  -2  -7   6  212.51   14.89
   2   7  -6  173.65    5.42
   2   7  -5    8.77    1.86
  -2  -7   5    8.87    1.70
  -2  -7   5    6.60    1.71
   2   7  -4  116.07    5.29
  -2  -7   4  104.36    6.06
  -2  -7   4   85.35    4.35
   2   7  -3  656.06   12.78
  -2  -7   3  600.16   10.21
  -2  -7   3  500.74   10.06
   2   7  -2  632.69   12.53
  -2  -7   2  546.24   11.10
  -2  -7   2  496.57   10.14
   2   7  -1  725.39   13.89
  -2  -7   1  607.39    9.38
  -2  -7   1  598.21   11.76
   2   7   0   33.76    3.43
  -2  -7   0   28.62    6.29
   2   7   1  423.48   10.34
  -2  -7  -1  370.45    9.97
   2   7   2   86.90    4.72
  -2  -7  -2   91.20    5.28
   2   7   3  430.90   11.77
  -2  -7  -3  413.91   11.89
   2   7   4    3.70    2.17
  -2  -7  -4    1.01    1.16
   2   7   5    4.30    1.92
  -2  -7  -5    4.64    2.14
   2   7   6  254.67    8.24
  -2  -7  -6  266.68    8.24
   2   7   7   25.33    6.09
  -2  -7  -7   30.53    5.83
   2   7   8   27.67    5.64
  -2  -7  -8   32.60    5.96
   2   7   9   45.01    8.35
  -2  -7  -9   54.14   11.88
   2   7  10  118.63    5.97
  -2  -7 -10  140.51    6.87
   2   7  11   14.86    3.38
  -2  -7 -11   14.32    3.31
   2   7  12    0.37    1.10
  -2  -7 -12   -1.11    2.21
  -2  -8  14    1.17    1.30
  -2  -8  13    2.87    1.41
   2   8 -13    2.27    1.74
  -2  -8  12   88.55    5.42
   2   8 -12   69.09    4.56
   2   8 -11    6.08    1.53
  -2  -8  11    5.80    2.17
   2   8 -11    4.88    1.64
   2   8 -10  195.63    6.10
  -2  -8  10  196.73   24.33
   2   8 -10  158.31    5.96
   2   8  -9   15.93    2.23
  -2  -8   9   17.40    4.67
   2   8  -9   14.04    1.98
   2   8  -8    6.84    1.76
  -2  -8   8    3.69    1.52
   2   8  -8    3.59    1.16
   2   8  -7   99.64    5.34
  -2  -8   7   99.79    5.20
  -2  -8   7   70.40   13.92
   2   8  -6  265.67    7.69
  -2  -8   6  258.33    7.19
  -2  -8   6  198.55    6.79
   2   8  -5   25.42    4.42
  -2  -8   5   20.84    4.43
  -2  -8   5   21.55    4.35
   2   8  -4  123.46    5.31
  -2  -8   4  103.82    5.17
  -2  -8   4   92.77   14.80
   2   8  -3   -1.14    1.92
  -2  -8   3    0.28    0.36
  -2  -8   3   -1.20    1.39
   2   8  -2   33.02    3.18
  -2  -8   2   31.18    2.40
  -2  -8   2   25.69    3.77
   2   8  -1   -1.68    1.88
  -2  -8   1   -0.22    1.45
   2   8   0    9.16    2.14
  -2  -8   0    9.72    2.69
   2   8   1   51.29    3.99
  -2  -8  -1   46.95   10.21
   2   8   2   26.41    3.21
  -2  -8  -2   28.41    4.67
   2   8   3  522.52   12.69
  -2  -8  -3  498.74   11.17
   2   8   4    8.78    2.60
  -2  -8  -4   11.95    2.44
   2   8   5   77.93    4.84
  -2  -8  -5   88.75   15.23
   2   8   6   15.98    5.10
  -2  -8  -6   18.89    3.35
   2   8   7    0.97    1.74
  -2  -8  -7    2.45    2.10
   2   8   8    2.04    2.50
  -2  -8  -8    1.40    1.02
   2   8   9   30.37    3.62
  -2  -8  -9   39.62    3.90
   2   8  10   71.06    4.92
  -2  -8 -10   80.70    5.50
  -2  -9  12    6.94    2.98
   2   9 -11   12.82    2.08
  -2  -9  11   15.84    2.65
   2   9 -11    8.81    2.55
   2   9 -10   92.15    4.80
  -2  -9  10   74.69   19.53
   2   9 -10   60.41   15.37
   2   9  -9    1.67    1.07
  -2  -9   9    1.11    1.52
  -2  -9   9    1.38    0.85
   2   9  -8   10.59    2.49
  -2  -9   8    8.96    2.31
  -2  -9   8    7.11    1.48
   2   9  -7  212.21   24.04
  -2  -9   7  200.22    7.43
  -2  -9   7  155.03    6.10
   2   9  -6   12.32    3.56
  -2  -9   6    9.88    1.70
  -2  -9   6   10.30    2.74
   2   9  -5    1.87    1.95
  -2  -9   5    1.81    1.00
  -2  -9   5    1.20    0.68
   2   9  -4  175.34    6.78
  -2  -9   4  141.49    4.63
  -2  -9   4  118.97   19.20
   2   9  -3    2.80    2.95
  -2  -9   3    1.26    0.92
   2   9  -2   21.82    5.14
  -2  -9   2   21.12    2.84
   2   9  -1  233.72    7.95
  -2  -9   1  220.89   16.80
   2   9   0   73.15    4.78
  -2  -9   0   70.76   14.77
   2   9   1    0.11    1.39
  -2  -9  -1    0.55    0.98
   2   9   2   14.80    2.97
  -2  -9  -2   12.24    2.14
   2   9   3   64.19   12.10
  -2  -9  -3   71.10   14.09
   2   9   4    2.10    2.25
  -2  -9  -4    1.37    0.94
   2   9   5   22.86    3.31
  -2  -9  -5   25.95    5.94
   2   9   6   56.70   14.86
  -2  -9  -6   65.93   14.45
   2   9   7   16.80    5.10
  -2  -9  -7   18.02    4.32
   2   9   8  117.55    6.40
  -2  -9  -8  118.24   13.27
   2  10  -9    2.01    1.93
  -2 -10   9    1.32    1.33
   2  10  -8    1.92    1.68
  -2 -10   8    2.86    1.52
  -2 -10   8    0.68    0.60
   2  10  -7    3.84    1.82
  -2 -10   7    0.96    1.17
  -2 -10   7    2.09    0.75
   2  10  -6    2.54    1.54
  -2 -10   6    1.89    1.07
   2  10  -5   16.79    5.37
  -2 -10   5   10.84    3.23
   2  10  -4  232.04    8.25
  -2 -10   4  163.71   20.09
   2  10  -3   -2.79    2.14
  -2 -10   3    1.31    0.78
   2  10  -2    5.49    3.06
  -2 -10   2    1.27    0.87
   2  10  -1   79.25    5.29
  -2 -10   1   64.23   10.67
   2  10   0    3.65    2.38
  -2 -10   0    2.54    1.33
   2  10   1    2.38    2.00
  -2 -10  -1    1.18    0.88
   2  10   2    1.06    2.45
  -2 -10  -2    4.68    1.71
   2  10   3   25.96    3.69
  -2 -10  -3   24.66    6.36
   2  10   4   60.10    4.89
  -2 -10  -4   55.64    4.25
   2  10   5    4.63    2.44
  -2 -10  -5    2.48    1.65
   2  11  -4   30.19    8.94
   2  11  -3   48.07    4.54
   2  11  -2    1.99    2.34
  -2 -11   2    0.78    0.61
   2  11  -1   75.91    5.55
  -2 -11   1   70.47    8.57
   2  11   0   12.12    3.45
  -2 -11   0    8.89    3.33
  -3  10   5   24.95    3.41
   3 -10  -5   14.50    3.28
  -3  10   4    7.61    2.43
   3 -10  -4    4.97    1.69
  -3  10   3   28.67    3.82
   3 -10  -3   14.26    3.61
  -3  10   2   18.69    4.47
   3 -10  -2   15.20    2.82
  -3  10   1  256.83    9.30
   3 -10  -1  168.85    6.60
  -3  10   0    2.21    1.39
   3 -10   0    1.00    1.57
  -3  10  -1   33.68    3.70
   3 -10   1   17.35    3.57
  -3  10  -2   65.27   13.87
   3 -10   2   44.01    8.96
  -3  10  -3   36.72    6.40
   3 -10   3   27.18    3.27
  -3  10  -4  106.80   17.12
   3 -10   4   87.63    5.16
   3 -10   5    2.06    1.66
  -3  10  -6   90.97   20.51
   3 -10   6   62.22   16.63
  -3  10  -7    2.11    1.32
   3 -10   7    0.70    2.27
  -3  10  -8   53.04   13.42
   3 -10   8   38.23    9.62
  -3   9   8    3.00    1.95
   3  -9  -8    1.78    1.97
  -3   9   7   13.01    3.80
   3  -9  -7   15.17    2.63
  -3   9   6   60.14    4.72
   3  -9  -6   44.85    4.13
  -3   9   5  197.78    7.40
   3  -9  -5  136.90    6.18
  -3   9   4    4.37    1.65
   3  -9  -4    4.11    1.02
  -3   9   3   11.48    2.12
   3  -9  -3    8.69    2.59
  -3   9   2  109.85    5.75
   3  -9  -2   74.73    9.93
  -3   9   1    3.37    3.00
   3  -9  -1    2.08    2.27
  -3   9   0  292.22    8.84
   3  -9   0  215.34    7.18
  -3   9  -1    5.18    1.43
   3  -9   1    7.51    2.36
  -3   9  -2   98.68   20.57
   3  -9   2   66.58   10.98
  -3   9  -3  615.28   23.11
   3  -9   3  485.83   11.12
  -3   9  -4   49.81    8.76
   3  -9   4   36.62    5.90
  -3   9  -5  384.50   10.36
   3  -9   5  296.54    8.84
  -3   9  -6   98.38   18.34
   3  -9   6   73.51    4.84
  -3   9  -7   19.00    3.55
   3  -9   7   14.74    4.26
  -3   9  -8  212.48   20.51
   3  -9   8  167.14   25.98
  -3   9  -9   94.21   17.79
   3  -9   9   79.47    5.93
  -3   9 -10    1.81    1.50
   3  -9  10    0.85    1.05
  -3   9 -11    9.57    2.76
   3  -9  11   10.14    2.93
  -3   8  10   39.96   10.04
   3  -8 -10   64.70    5.03
  -3   8   9   10.63    3.10
  -3   8   9    7.90    2.93
   3  -8  -9   10.38    2.52
  -3   8   8   44.37    3.42
   3  -8  -8   36.92    3.95
   3  -8  -8   47.60    5.14
  -3   8   7   37.62    5.81
   3  -8  -7   32.65    5.37
   3  -8  -7   34.83    8.93
  -3   8   6   88.30   15.93
   3  -8  -6   68.29    4.47
   3  -8  -6   83.25    8.60
  -3   8   5    8.58    2.03
   3  -8  -5    7.65    2.61
   3  -8  -5    7.53    1.38
  -3   8   4   14.55    2.35
   3  -8  -4   12.43    1.95
   3  -8  -4   10.71    1.62
  -3   8   3    2.09    2.00
   3  -8  -3    2.64    1.68
   3  -8  -3    1.07    0.60
  -3   8   2   13.52    3.26
   3  -8  -2   12.72    3.14
  -3   8   1   13.24    2.90
   3  -8  -1    8.85    1.99
  -3   8   0  163.20    6.52
   3  -8   0  115.28   17.18
  -3   8  -1  343.96    8.87
   3  -8   1  262.10    7.69
  -3   8  -2   56.15    9.42
   3  -8   2   36.84    7.77
  -3   8  -3   13.79    3.03
   3  -8   3    7.75    1.82
  -3   8  -4   45.72    8.87
   3  -8   4   35.74    3.71
  -3   8  -5  980.38   18.33
   3  -8   5  774.05   14.63
  -3   8  -6    0.30    2.54
   3  -8   6    0.38    1.84
  -3   8  -7  142.10   23.35
   3  -8   7  123.40    5.80
  -3   8  -8    1.93    1.91
   3  -8   8   -0.19    2.04
  -3   8  -9   12.41    4.38
   3  -8   9   10.35    3.47
  -3   8 -10    0.32    1.39
   3  -8  10    2.49    2.35
  -3   8 -11   -0.12    1.96
   3  -8  11    1.33    1.53
  -3   8 -12  608.19   16.26
   3  -8  12  546.28   13.21
  -3   8 -13    5.45    1.35
   3  -8  13    2.11    2.35
  -3   7  12    3.88    1.24
   3  -7 -12    3.90    1.48
  -3   7  11    4.35    1.26
   3  -7 -11    5.65    1.34
   3  -7 -10    3.59    0.92
  -3   7   9   31.53    7.03
  -3   7   9   32.83    4.78
   3  -7  -9   40.40    5.74
  -3   7   8  177.67    6.48
   3  -7  -8  148.48    6.15
   3  -7  -8  163.81    6.46
  -3   7   7  416.24   12.73
   3  -7  -7  325.93   10.49
   3  -7  -7  371.12   12.99
  -3   7   6  212.99    6.74
   3  -7  -6  167.39    6.18
   3  -7  -6  185.11    5.89
   3  -7  -5    1.55    2.11
   3  -7  -5    2.29    0.98
  -3   7   4   20.54    3.94
   3  -7  -4   12.31    3.09
   3  -7  -4   18.71    3.48
  -3   7   3   63.36   11.52
   3  -7  -3   43.92    8.16
   3  -7  -3   52.02    6.57
  -3   7   2  633.73   14.41
   3  -7  -2  447.37   11.26
   3  -7  -2  517.10   10.17
  -3   7   1  933.57   19.55
   3  -7  -1  679.91   14.90
  -3   7   0   82.94   16.98
   3  -7   0   56.61    3.53
  -3   7  -1 1383.18   26.11
   3  -7   1 1040.91   20.76
  -3   7  -2  180.69    8.37
   3  -7   2  152.57    5.96
  -3   7  -3  247.18    7.15
   3  -7   3  201.06    6.40
  -3   7  -4  868.68   18.49
   3  -7   4  707.12   16.15
  -3   7  -5  178.38   20.21
   3  -7   5  135.09    5.63
  -3   7  -6   96.31   12.78
   3  -7   6   78.57    4.50
  -3   7  -7   23.65    4.25
   3  -7   7   21.79    4.43
  -3   7  -8   36.99    5.96
   3  -7   8   30.35    4.78
  -3   7  -9    2.89    2.13
   3  -7   9    0.91    2.10
  -3   7 -10   62.37    8.55
   3  -7  10   52.95    4.38
  -3   7 -11   29.65    4.60
   3  -7  11   28.16    5.37
  -3   7 -12   77.87    8.54
   3  -7  12   67.81    5.09
  -3   7 -13    4.86    1.40
   3  -7  13    4.58    3.16
  -3   7 -14   81.33   14.18
   3  -7  14   82.83   15.75
  -3   6  13   21.84    7.03
   3  -6 -13   36.95    6.76
  -3   6  12   71.96    6.71
   3  -6 -12   98.22    5.55
  -3   6  11   14.26    3.68
   3  -6 -11   16.96    4.39
  -3   6  10   28.85    5.64
   3  -6 -10   38.08    5.92
  -3   6   9  180.14    6.17
  -3   6   9  153.84   14.25
   3  -6  -9  183.19    8.01
  -3   6   8  612.22   11.07
   3  -6  -8  584.14   12.64
  -3   6   7    7.33    1.75
   3  -6  -7    4.11    1.70
   3  -6  -7    2.09    1.64
  -3   6   6  243.82   10.27
   3  -6  -6  200.18    6.61
   3  -6  -6  230.38    6.44
  -3   6   5   40.73    2.95
   3  -6  -5   32.68    6.64
   3  -6  -5   37.39    6.65
  -3   6   4  240.01    7.35
   3  -6  -4  171.74    6.26
   3  -6  -4  204.89    6.07
  -3   6   3   23.94    4.63
   3  -6  -3   18.82    2.95
   3  -6  -3   20.25    4.33
  -3   6   2  148.78    5.49
   3  -6  -2  110.87    4.44
   3  -6  -2  136.10    3.27
  -3   6   1  118.13    4.52
   3  -6  -1   82.92    3.88
   3  -6  -1   98.20    2.51
  -3   6   0  313.36   10.08
   3  -6   0  233.84    6.54
  -3   6  -1 2591.02   24.36
   3  -6   1 1984.45   21.13
  -3   6  -2  298.67    7.51
   3  -6   2  236.14   10.04
  -3   6  -3  197.81    6.98
   3  -6   3  161.73    5.55
  -3   6  -4  432.07   12.69
   3  -6   4  359.17    8.54
  -3   6  -5  626.62   12.73
   3  -6   5  571.30   12.24
  -3   6  -6 1480.00   22.89
   3  -6   6 1321.90   22.64
  -3   6  -7  500.29   12.49
   3  -6   7  462.69   14.76
  -3   6  -8  183.56   23.63
   3  -6   8  162.86    6.15
  -3   6  -9  264.33    8.44
   3  -6   9  278.46   22.35
  -3   6 -10    2.32    2.73
   3  -6  10    6.58    2.19
  -3   6 -11   45.91    6.43
   3  -6  11   40.23   11.01
  -3   6 -12   27.16    2.84
   3  -6  12   22.37    5.87
  -3   6 -13   44.28    8.56
   3  -6  13   39.19   10.72
  -3   6 -14   29.93    6.64
   3  -6  14   31.83    8.67
  -3   6 -15   85.47   15.69
   3  -6  15  105.49    6.31
  -3   5  14    7.05    2.74
   3  -5 -14   10.26    3.91
  -3   5  13   -1.13    1.51
   3  -5 -13    2.55    2.19
  -3   5  12   24.30    3.97
   3  -5 -12   27.63    5.82
  -3   5  11  116.87   18.09
   3  -5 -11  159.24    6.60
  -3   5  10    0.70    0.70
   3  -5 -10    2.75    1.98
  -3   5   9  271.76    5.96
  -3   5   9  208.74   15.37
   3  -5  -9  276.44    8.11
  -3   5   8  170.66    4.63
  -3   5   8  137.49    9.69
   3  -5  -8  159.42    6.03
  -3   5   7   22.42    4.12
   3  -5  -7   20.21    3.76
   3  -5  -7   22.66    5.26
  -3   5   6  117.62    4.44
   3  -5  -6   88.11    4.34
   3  -5  -6   96.83    4.42
  -3   5   5    6.35    2.00
   3  -5  -5    6.70    1.54
   3  -5  -5    4.96    1.35
  -3   5   4  794.50   13.55
   3  -5  -4  595.09   11.37
   3  -5  -4  681.04   11.02
  -3   5   3  380.85    8.05
   3  -5  -3  264.76    6.80
   3  -5  -3  320.77    7.48
  -3   5   2  157.35    4.62
   3  -5  -2  125.32    4.41
   3  -5  -2  145.42    3.17
  -3   5   1    9.79    1.42
   3  -5  -1    7.39    1.60
   3  -5  -1    7.67    0.76
  -3   5   0  356.37    8.92
   3  -5   0  288.48    6.98
  -3   5  -1  102.35    4.04
   3  -5   1   85.76    3.72
  -3   5  -2   51.32    8.27
   3  -5   2   46.30    7.77
  -3   5  -3  911.89   14.58
   3  -5   3  788.98   13.38
  -3   5  -4  240.11    6.73
   3  -5   4  201.12    6.09
  -3   5  -5    1.03    1.14
   3  -5   5    1.33    1.69
  -3   5  -6   14.16    2.65
   3  -5   6   11.39    1.76
  -3   5  -7 1493.78   26.12
   3  -5   7 1471.59   20.54
  -3   5  -8    2.26    1.05
   3  -5   8    7.64    2.34
  -3   5  -9  332.40    9.58
   3  -5   9  345.89   10.13
  -3   5 -10 1068.75   19.20
   3  -5  10 1152.25   18.09
  -3   5 -11  219.84    6.87
   3  -5  11  219.97    8.23
  -3   5 -12   52.91    9.62
   3  -5  12   46.34    4.19
  -3   5 -13   21.86    2.88
   3  -5  13   28.65    5.36
  -3   5 -14   13.11    2.32
   3  -5  14   11.03    2.72
  -3   5 -15  116.57   14.17
   3  -5  15  136.00    8.51
   3  -5  16   38.51    4.36
  -3   4  15   24.42    5.14
   3  -4 -15   33.40    9.07
  -3   4  14   47.64    8.84
   3  -4 -14   55.64    4.55
  -3   4  13   31.95    3.99
   3  -4 -13   45.00    8.34
  -3   4  12   41.18    6.88
   3  -4 -12   48.15    3.68
  -3   4  11    4.02    1.01
   3  -4 -11    4.90    1.60
  -3   4  10    3.40    1.38
   3  -4 -10    3.75    1.17
  -3   4   9   18.49    3.15
  -3   4   9   14.39    2.35
   3  -4  -9   18.94    2.33
  -3   4   8   17.90    2.14
  -3   4   8   14.94    2.77
   3  -4  -8   18.96    2.01
  -3   4   7    0.28    0.98
   3  -4  -7    0.42    1.47
   3  -4  -7    1.86    1.50
  -3   4   6    5.14    1.26
   3  -4  -6    4.00    1.59
   3  -4  -6    3.27    0.99
  -3   4   5    1.85    0.49
   3  -4  -5   -0.08    1.35
   3  -4  -5    0.86    0.64
  -3   4   4    8.94    2.65
   3  -4  -4    9.34    2.04
  -3   4   3  810.25   14.00
   3  -4  -3  623.84   12.17
   3  -4  -3  719.38   13.28
  -3   4   2   75.79    3.25
   3  -4  -2   62.12    2.97
   3  -4  -2   64.19    2.24
  -3   4   1 1160.70   18.85
   3  -4  -1  917.71   15.76
   3  -4  -1  992.36   14.51
  -3   4   0   50.51    8.06
   3  -4   0   41.87    2.46
   3  -4   0   40.34    2.88
  -3   4  -1  363.78    7.27
   3  -4   1  306.98    6.59
  -3   4  -2   72.76    3.18
   3  -4   2   63.25    3.01
  -3   4  -3  279.32    6.98
   3  -4   3  251.66    6.51
  -3   4  -4 1430.14   22.99
   3  -4   4 1357.65   22.24
  -3   4  -5   37.10    5.65
   3  -4   5   34.12    7.23
  -3   4  -6   35.61    5.78
   3  -4   6   32.44    2.55
  -3   4  -7  175.64    5.58
   3  -4   7  185.88    6.73
  -3   4  -8  928.58   13.68
   3  -4   8 1038.75   14.97
  -3   4  -9 1065.64   21.25
   3  -4   9 1159.84   21.86
  -3   4 -10  290.14    9.42
   3  -4  10  325.27    9.80
  -3   4 -11  572.23   27.04
   3  -4  11  581.50   13.51
  -3   4 -12  714.47   15.76
   3  -4  12  791.87   15.06
  -3   4 -13  714.11   15.65
   3  -4  13  761.25   16.10
  -3   4 -14   35.67    4.16
   3  -4  14   34.46    3.58
  -3   4 -15    9.88    1.84
   3  -4  15   10.09    2.62
  -3   4 -16    0.09    0.67
   3  -4  16   -0.37    2.21
  -3   3  16    1.76    0.83
   3  -3 -16    1.53    1.74
  -3   3  15   21.63    3.60
   3  -3 -15   23.93    3.51
  -3   3  14   -0.25    1.64
   3  -3 -14    0.28    1.46
  -3   3  13   14.56    2.58
   3  -3 -13   20.60    3.00
  -3   3  12    1.56    0.92
   3  -3 -12   -0.06    2.00
  -3   3  11  112.89   18.52
   3  -3 -11  124.81    5.57
  -3   3  10  256.17    9.22
   3  -3 -10  315.31    9.01
  -3   3   9   30.36    5.38
   3  -3  -9   37.00    7.60
  -3   3   8    0.61    0.54
   3  -3  -8   -0.91    1.62
  -3   3   7  363.55    6.09
  -3   3   7  259.46    6.80
   3  -3  -7  350.29    7.69
  -3   3   6    0.36    0.81
   3  -3  -6    1.77    1.48
   3  -3  -6    0.06    0.66
  -3   3   5  209.01    5.44
   3  -3  -5  156.69    4.82
   3  -3  -5  184.56    4.63
  -3   3   4  199.70    4.33
   3  -3  -4  165.44    4.75
   3  -3  -4  182.83    4.28
  -3   3   3  148.80    3.51
   3  -3  -3  117.72    3.98
   3  -3  -3  132.72    3.08
  -3   3   2  215.42    4.63
   3  -3  -2  171.24    5.05
   3  -3  -2  190.33    3.35
  -3   3   1  991.04   12.20
   3  -3  -1  819.46   11.21
   3  -3  -1  876.29    9.18
  -3   3   0  546.29    9.37
   3  -3   0  460.16    8.43
   3  -3   0  464.65    6.11
  -3   3  -1 1478.82   16.65
   3  -3   1 1366.76   15.74
   3  -3   1 1299.97   11.27
  -3   3  -2  921.63   12.13
   3  -3   2  900.67   11.90
  -3   3  -3  336.65    7.02
   3  -3   3  333.33    6.95
  -3   3  -4  469.41    9.53
   3  -3   4  475.36    9.69
  -3   3  -5    3.50    0.85
   3  -3   5    2.99    1.14
  -3   3  -5   -0.17    0.58
  -3   3  -6   92.01    3.79
   3  -3   6  102.35    3.87
  -3   3  -6   99.77    2.44
  -3   3  -7   69.37   10.15
   3  -3   7   65.31    3.28
  -3   3  -7   61.84    1.97
  -3   3  -8   65.29    5.20
   3  -3   8   78.36    3.66
  -3   3  -8   72.14    2.60
  -3   3  -9   28.32    4.89
   3  -3   9   26.62    2.79
  -3   3  -9   23.26    4.23
  -3   3 -10  225.81    7.05
   3  -3  10  257.98    8.21
  -3   3 -10  236.75    6.19
  -3   3 -11 1430.82   21.71
   3  -3  11 1553.14   23.78
  -3   3 -11 1456.02   19.71
  -3   3 -12  676.30   11.44
   3  -3  12  787.38   13.45
  -3   3 -12  729.99   10.84
  -3   3 -13   73.00   11.58
   3  -3  13   81.12    4.84
  -3   3 -13   58.92   11.84
  -3   3 -14  377.86   11.86
   3  -3  14  445.12   10.20
  -3   3 -14  406.26    8.59
  -3   3 -15  493.34   10.35
   3  -3  15  564.28   11.92
  -3   3 -15  470.68    9.33
  -3   3 -16   -0.60    1.23
   3  -3  16    1.07    0.89
  -3   2  17   17.82    4.07
   3  -2 -17   16.24    4.29
  -3   2  16    1.12    0.97
   3  -2 -16    1.81    1.73
  -3   2  15   26.13    6.31
   3  -2 -15   30.29    4.13
  -3   2  14   40.34    9.88
   3  -2 -14   42.77    7.11
  -3   2  13   -0.33    1.28
   3  -2 -13    0.96    1.24
  -3   2  12   42.43    7.27
   3  -2 -12   52.97    9.46
  -3   2  11    0.82    1.48
   3  -2 -11   -0.03    2.19
  -3   2  10  367.24   11.08
   3  -2 -10  461.19   10.51
  -3   2   9   31.47    5.37
   3  -2  -9   34.85    3.21
  -3   2   8 1485.68   15.77
   3  -2  -8 1864.56   25.41
  -3   2   7    2.21    0.52
  -3   2   7    2.64    1.93
   3  -2  -7   -1.71    4.78
  -3   2   6 1257.24   18.04
  -3   2   6  877.87   16.62
   3  -2  -6 1138.19   18.74
  -3   2   5  437.44    7.42
   3  -2  -5  349.65    7.90
   3  -2  -5  389.21    7.95
  -3   2   4  107.31    3.79
   3  -2  -4   88.24    3.28
   3  -2  -4   98.14    3.63
  -3   2   3  231.22    5.58
   3  -2  -3  187.33    4.83
   3  -2  -3  214.46    4.47
  -3   2   2  578.46    8.59
   3  -2  -2  507.44    8.99
   3  -2  -2  553.55    8.07
  -3   2   1  111.87    3.30
   3  -2  -1  102.50    3.49
   3  -2  -1  108.12    5.10
  -3   2   0 2020.76   21.78
   3  -2   0 1946.13   20.30
   3  -2   0 1910.81   17.36
  -3   2  -1  375.16    7.08
   3  -2   1  374.99    7.21
   3  -2   1  403.49    6.05
  -3   2  -2  369.04    6.92
   3  -2   2  368.78    6.97
  -3   2  -2  334.07    4.80
  -3   2  -3  217.53    5.30
   3  -2   3  225.59    5.57
  -3   2  -3  219.85    3.48
  -3   2  -4 1670.75   18.66
  -3   2  -4 1858.00   16.84
  -3   2  -5   20.57    4.66
   3  -2   5   22.59    1.82
  -3   2  -5   22.76    1.45
   3  -2   6  501.61   10.11
  -3   2  -6  486.88    8.31
   3  -2   7  201.28    5.48
  -3   2  -7  203.37    4.34
  -3   2  -8   14.73    3.33
   3  -2   8   14.55    4.35
  -3   2  -8   12.75    1.27
  -3   2  -9    1.23    0.83
   3  -2   9    2.48    1.70
  -3   2  -9    1.34    1.03
  -3   2 -10  463.23   10.36
   3  -2  10  588.91   12.07
  -3   2 -10  551.25    9.79
  -3   2 -11   -1.15    1.31
   3  -2  11   -1.05    1.55
  -3   2 -11    0.69    1.35
   3  -2  12    1.93    1.67
  -3   2 -13 1265.00   17.49
   3  -2  13 1530.09   34.17
  -3   2 -13 1451.82   16.01
  -3   2 -14    0.45    0.75
   3  -2  14    1.94    1.56
  -3   2 -14    4.38    1.87
  -3   2 -15   24.11    5.45
   3  -2  15   35.04    8.74
  -3   2 -15   36.13    3.32
  -3   2 -16    9.89    2.63
   3  -2  16   11.20    3.08
  -3   2 -16   10.21    2.45
   3  -2  17    3.17    1.32
  -3   1  17    7.56    2.19
   3  -1 -17    7.94    2.56
  -3   1  16   95.89   16.25
   3  -1 -16  101.98   21.00
  -3   1  15  125.29   10.12
   3  -1 -15  132.04    6.44
  -3   1  14  206.26   13.15
   3  -1 -14  216.21    9.56
  -3   1  13   -1.61    1.71
   3  -1 -13   -0.76    2.14
  -3   1  12  184.15   24.49
   3  -1 -12  197.99    7.18
  -3   1  11   14.16    2.57
   3  -1 -11   15.12    5.02
  -3   1  10  136.11   10.06
   3  -1 -10  141.76    5.39
  -3   1   9   14.55    4.15
   3  -1  -9   15.75    3.33
  -3   1   8    0.74    0.88
   3  -1  -8    0.62    1.39
  -3   1   7 1908.06   29.91
   3  -1  -7 2386.61   35.73
  -3   1   6  136.16    2.31
  -3   1   6   97.27    3.77
   3  -1  -6  118.40    4.10
  -3   1   5 1752.39   15.85
  -3   1   5 1272.92   15.31
  -3   1   4  642.17    8.49
   3  -1  -4  589.07    8.91
   3  -1  -4  648.89    9.93
  -3   1   3   39.92    1.56
   3  -1  -3   49.88    6.37
   3  -1  -3   50.63    3.08
  -3   1   2  588.40    8.97
   3  -1  -2  564.39    9.43
   3  -1  -2  606.45    9.39
   3  -1  -1 1572.12   15.77
   3  -1  -1 1411.90   14.96
   3  -1  -1 1460.90   14.90
   3  -1   0 1031.96   11.65
   3  -1   0  936.68   10.95
   3  -1   0  954.38    9.98
   3  -1   1  582.30    9.50
   3  -1   1  539.15    8.70
   3  -1   2 2588.99   25.01
   3  -1   2 2505.00   23.63
  -3   1  -2 2210.09   20.48
   3  -1   3  345.62    7.02
   3  -1   3  347.33    6.38
  -3   1  -3  322.53    5.28
   3  -1   4 1036.88   12.81
   3  -1   4 1131.20   12.90
  -3   1  -4 1116.71   11.76
   3  -1   5  215.36    5.25
   3  -1   5  242.66    5.59
  -3   1  -5  240.34    4.69
   3  -1   6  485.57    9.67
   3  -1   6  565.77   10.38
  -3   1  -6  561.80    9.77
   3  -1   7 1620.59   20.77
   3  -1   7 1872.46   14.54
  -3   1  -7 1812.68   22.05
   3  -1   8  404.77    8.71
   3  -1   8  472.00    8.85
  -3   1  -8  460.76    8.48
   3  -1   9    0.78    1.86
   3  -1   9    0.53    0.70
  -3   1  -9    1.00    1.00
   3  -1  10  134.72    5.35
   3  -1  10  158.98    5.50
  -3   1 -10  155.79    5.80
   3  -1  11   41.75    8.71
   3  -1  11   44.59    4.67
  -3   1 -11   41.86    6.91
   3  -1  12   16.22    2.34
   3  -1  12   18.08    4.33
  -3   1 -12   17.03    3.51
   3  -1  13   35.14    2.82
   3  -1  13   39.76    8.08
  -3   1 -13   35.59    6.88
   3  -1  14  105.14    6.39
  -3   1 -14   87.75   17.84
  -3   1 -15  213.96    6.89
   3  -1  15  274.65    8.30
  -3   1 -15  271.57    7.94
  -3   1 -16  114.46    9.34
   3  -1  16  153.54   16.38
  -3   1 -16  155.52    7.11
   3  -1  17  108.93    9.12
  -3   1 -17   80.34   17.17
  -3   0  17   84.90   17.24
   3   0 -17   84.85   13.15
  -3   0  16  248.21   14.00
   3   0 -16  225.60    9.29
  -3   0  15   88.06   18.10
   3   0 -15   98.44   16.38
  -3   0  14   19.00    4.84
   3   0 -14   22.45    4.88
  -3   0  13  506.94   18.86
   3   0 -13  500.82   11.21
  -3   0  12  557.39   20.00
   3   0 -12  557.43   12.03
  -3   0  11   39.51    9.89
   3   0 -11   44.67    8.35
  -3   0  10  366.15   19.47
   3   0 -10  352.71    8.41
  -3   0   9   98.20    8.23
   3   0  -9  111.63    4.65
  -3   0   8  210.46    6.31
   3   0  -8  243.86   10.48
  -3   0   7  154.64   10.47
   3   0  -7  169.50    4.93
  -3   0   6    3.08    0.89
   3   0  -6    6.80    1.66
  -3   0   5 1247.05   11.27
  -3   0   5 1106.41   14.52
   3   0  -5 1346.88   15.68
   3   0  -4  953.75    9.48
  -3   0   4  768.50   10.12
   3   0  -4  959.79   11.91
   3   0  -3   14.62    3.09
   3   0  -3   14.52    1.38
   3   0  -3   16.87    4.35
   3   0  -2 1788.60   17.11
   3   0  -2 1699.29   17.08
   3   0  -2 1795.80   17.88
   3   0  -1 1027.07   11.13
   3   0  -1  982.87   10.91
   3   0  -1 1088.91   11.82
   3   0   0   23.40    1.40
   3   0   0   24.96    3.42
   3   0   0   25.61    2.26
   3   0   1 1045.44   11.98
   3   0   2  129.86    2.69
  -3   0  -2  115.72    3.59
   3   0   3  444.68    8.07
   3   0   3  456.75    7.31
  -3   0  -3  433.38    7.48
   3   0   4   60.97   13.13
   3   0   4   58.51    4.83
  -3   0  -4   61.00    2.40
   3   0   5 2242.34   23.04
   3   0   5 2492.55   23.95
  -3   0  -5 2429.33   23.53
   3   0   6  322.13    6.74
   3   0   6  369.43    6.18
  -3   0  -6  365.67    6.67
   3   0   7  112.36    4.41
   3   0   7  136.33    3.75
  -3   0  -7  134.84    4.04
   3   0   8  515.40    9.58
   3   0   8  605.49    9.68
  -3   0  -8  606.61   10.39
   3   0   9    0.60    1.48
   3   0   9    0.33    0.46
  -3   0  -9    2.08    1.74
   3   0  10    3.13    1.12
   3   0  10    3.64    1.22
  -3   0 -10    1.75    1.53
   3   0  11   49.29    3.49
   3   0  11   57.26    8.25
  -3   0 -11   51.95   10.76
   3   0  12    3.50    1.08
   3   0  12    6.52    1.89
  -3   0 -12    6.22    1.85
   3   0  13   28.22    2.63
   3   0  13   32.93    5.34
  -3   0 -13   32.71    6.16
   3   0  14   49.51    3.40
   3   0  14   49.99   11.38
  -3   0 -14   45.46    9.24
   3   0  15    3.03    1.22
   3   0  15    3.73    1.42
  -3   0 -15    3.44    0.95
   3   0  16   79.14    4.32
   3   0  16   79.12   15.61
  -3   0 -16   81.29   16.94
   3   0  17    3.34    1.19
  -3   0 -17    5.20    2.13
  -3  -1  17   24.73    5.12
   3   1 -17   26.79    3.62
  -3  -1  16  108.60   20.87
   3   1 -16   91.21    5.87
  -3  -1  15  561.34   12.29
   3   1 -15  502.88   12.28
  -3  -1  14   16.02    4.10
   3   1 -14   12.55    2.83
  -3  -1  13  115.79    8.34
   3   1 -13  101.31    5.23
  -3  -1  12  968.61   20.73
   3   1 -12  948.09   17.08
  -3  -1  11  414.93   10.03
   3   1 -11  359.62   10.28
  -3  -1  10   48.10    9.90
   3   1 -10   53.12   10.53
  -3  -1   9  244.21    7.28
   3   1  -9  253.23    6.93
  -3  -1   8  123.67    4.78
   3   1  -8  132.59    4.76
  -3  -1   7    7.97    1.86
   3   1  -7   11.85    1.85
   3   1  -6  293.03    3.92
  -3  -1   6  284.92    6.26
   3   1  -6  317.91    7.09
   3   1  -5  162.09    2.32
  -3  -1   5  150.59    5.69
   3   1  -5  179.78    4.56
   3   1  -4 2097.25   18.84
  -3  -1   4 2010.12   20.38
   3   1  -4 2228.44   22.59
   3   1  -3   60.95    2.68
  -3  -1   3   58.20    2.52
   3   1  -3   62.91    3.04
   3   1  -2 2447.22   22.58
  -3  -1   2 2168.09   20.63
   3   1  -2 2535.40   24.34
   3   1  -1   25.01    4.99
   3   1  -1   25.11    1.32
   3   1  -1   29.68    1.83
   3   1   0  260.02    5.21
   3   1   0  246.96    4.31
   3   1   0  297.23    6.00
   3   1   1  117.56    3.38
   3   1   1  118.30    2.15
  -3  -1  -1  111.38    4.27
   3   1   2  147.54    4.14
   3   1   2  140.80    2.85
  -3  -1  -2  139.82    4.11
   3   1   3  753.46   10.25
   3   1   3  732.98    7.74
  -3  -1  -3  729.20    9.61
   3   1   4    3.34    1.19
   3   1   4    3.13    0.85
  -3  -1  -4    3.87    0.74
   3   1   5    3.97    1.28
   3   1   5    4.84    1.16
  -3  -1  -5    7.24    1.59
   3   1   6   24.37    2.06
   3   1   6   28.77    2.45
  -3  -1  -6   28.66    4.87
   3   1   7  816.31   12.82
   3   1   7  949.79   12.27
  -3  -1  -7  935.89   13.98
   3   1   8  236.98    6.28
   3   1   8  278.38    5.58
  -3  -1  -8  276.76    6.88
   3   1   9    4.78    1.46
   3   1   9    5.43    1.72
  -3  -1  -9    5.17    0.98
   3   1  10  334.47    8.04
   3   1  10  406.42    8.99
  -3  -1 -10  400.94    9.26
   3   1  11   32.92    5.02
   3   1  11   40.12    5.89
  -3  -1 -11   44.10    8.60
   3   1  12   92.72    4.49
   3   1  12  108.26    3.91
  -3  -1 -12  113.73    5.18
   3   1  13   11.67    2.09
   3   1  13   12.25    2.89
  -3  -1 -13   13.91    3.32
   3   1  14   98.18    4.55
   3   1  14  121.52    4.64
  -3  -1 -14  124.85    5.75
   3   1  15    2.59    2.00
   3   1  15    1.00    1.15
  -3  -1 -15    0.28    1.81
  -3  -1 -16   65.19    4.77
  -3  -2  17  128.64    9.06
   3   2 -17   90.11   16.69
  -3  -2  16  130.70   21.74
   3   2 -16  118.81    7.98
  -3  -2  15  133.92   22.72
   3   2 -15  109.60   19.55
  -3  -2  14   67.73   11.45
   3   2 -14   72.85   13.00
  -3  -2  13  238.56   10.39
   3   2 -13  202.37    7.17
  -3  -2  12 1159.21   20.27
   3   2 -12 1061.90   19.27
  -3  -2  11  906.93   18.89
   3   2 -11  847.20   18.01
  -3  -2  10  140.39    5.29
   3   2 -10  133.43   13.58
  -3  -2   9  279.63    9.39
   3   2  -9  261.93    7.84
  -3  -2   8  446.74    9.62
   3   2  -8  446.30    9.14
   3   2  -7   13.12    1.50
  -3  -2   7   16.98    2.92
   3   2  -7   15.50    2.76
   3   2  -6  273.65    4.06
  -3  -2   6  287.76    6.38
   3   2  -6  294.31    6.47
   3   2  -5   18.02    0.99
  -3  -2   5   23.91    4.84
   3   2  -5   28.59    4.66
   3   2  -4  171.16    2.99
   3   2  -4  194.70    5.16
   3   2  -3 1851.65   17.89
  -3  -2   3 1775.74   17.75
   3   2  -3 1960.56   20.56
   3   2  -2  290.22    5.54
  -3  -2   2  271.75    4.81
   3   2  -2  296.43    6.15
   3   2  -1 1564.69   16.33
  -3  -2   1 1396.75   13.44
   3   2  -1 1601.26   18.66
   3   2   0  245.83    5.26
  -3  -2   0  212.85    3.44
  -3  -2   0  210.58    4.99
   3   2   1   36.82    7.19
  -3  -2  -1   28.17    1.09
  -3  -2  -1   35.66    7.32
   3   2   2   27.66    1.84
   3   2   2   25.39    0.79
  -3  -2  -2   29.26    5.01
   3   2   3 2261.59   23.25
   3   2   3 1927.37   16.14
  -3  -2  -3 2142.84   23.99
   3   2   4  125.61    3.85
   3   2   4  124.81    1.74
  -3  -2  -4  138.12    4.17
   3   2   5    7.88    1.53
   3   2   5    7.03    0.57
  -3  -2  -5    7.74    2.39
   3   2   6  187.79    5.42
   3   2   6  200.31    3.59
  -3  -2  -6  204.65    5.68
   3   2   7   37.12    5.58
   3   2   7   38.92    3.13
  -3  -2  -7   40.73    2.86
   3   2   8   13.97    1.95
   3   2   8   17.01    1.29
  -3  -2  -8   16.29    3.64
   3   2   9   19.52    2.33
   3   2   9   21.56    1.64
  -3  -2  -9   24.83    5.73
   3   2  10  231.72    7.30
   3   2  10  272.44    6.46
  -3  -2 -10  266.37    8.12
   3   2  11   72.53    4.11
   3   2  11   80.81    3.20
  -3  -2 -11   92.24    5.10
   3   2  12   48.28    3.28
   3   2  12   47.36    9.10
  -3  -2 -12   63.46   12.29
   3   2  13    3.18    1.20
   3   2  13    4.00    1.59
  -3  -2 -13    7.09    2.07
   3   2  14   80.01   13.56
  -3  -2 -14  108.16    5.61
   3   2  15    6.43    1.43
  -3  -2 -15   10.70    2.93
  -3  -2 -16   20.39    3.37
  -3  -3  17    0.49    2.39
   3   3 -17    5.01    2.73
  -3  -3  16   77.12   12.42
   3   3 -16   69.74    5.20
  -3  -3  15   55.59   14.98
   3   3 -15   46.40    4.03
  -3  -3  14   30.28    5.87
   3   3 -14   23.85    3.10
  -3  -3  13  421.85   22.95
   3   3 -13  342.90    9.25
  -3  -3  12  492.10   14.04
   3   3 -12  433.97   11.32
  -3  -3  11 1579.11   29.85
   3   3 -11 1437.39   27.59
  -3  -3  10  449.55   10.92
   3   3 -10  409.92   10.08
  -3  -3   9  338.64    9.72
   3   3  -9  302.15   13.33
   3   3  -8  385.82    5.76
  -3  -3   8  453.05    9.07
   3   3  -8  409.21    8.96
   3   3  -7  567.06    7.76
  -3  -3   7  639.59   10.69
   3   3  -7  604.30   12.52
   3   3  -6  879.39   13.53
  -3  -3   6  957.45   16.40
   3   3  -6  931.62   16.46
   3   3  -5  445.48    8.09
  -3  -3   5  469.45    8.97
   3   3  -5  445.39    9.35
   3   3  -4   24.78    5.10
  -3  -3   4   28.75    5.41
   3   3  -4   19.69    1.75
   3   3  -3   30.77    1.79
  -3  -3   3   34.34    3.12
   3   3  -3   29.32    1.97
   3   3  -2  131.47    3.54
  -3  -3   2  140.03    2.79
   3   3  -2  136.25    3.95
   3   3  -1  953.78   12.28
  -3  -3   1 1018.18   10.14
   3   3   0   35.35    5.92
  -3  -3   0   35.05    1.01
  -3  -3   0   27.42    4.56
   3   3   1 1804.54   19.70
  -3  -3  -1 1635.13   19.17
   3   3   2  735.30   10.80
  -3  -3  -2  679.40   10.37
   3   3   3   99.91    3.71
  -3  -3  -3   96.32    3.70
   3   3   4   53.35   10.18
  -3  -3  -4   53.64   10.04
   3   3   5   72.38    4.82
  -3  -3  -5   77.34    3.52
   3   3   6   67.99    3.40
  -3  -3  -6   77.30    4.23
   3   3   7  238.87    6.60
  -3  -3  -7  268.43    7.20
   3   3   8  673.51   12.89
  -3  -3  -8  771.60   18.49
   3   3   9  523.07   12.41
  -3  -3  -9  636.68   14.99
   3   3  10    1.72    1.76
  -3  -3 -10    0.49    1.95
   3   3  11    6.00    1.39
  -3  -3 -11   10.86    2.22
   3   3  12    1.68    1.42
  -3  -3 -12    0.46    1.03
   3   3  13   39.27    3.31
  -3  -3 -13   37.72    8.47
   3   3  14   30.72    4.29
  -3  -3 -14   42.09    7.17
   3   3  15   13.89    2.35
  -3  -3 -15   17.72    4.49
  -3  -4  17    7.48    3.68
   3   4 -17    9.15    2.69
  -3  -4  16    9.30    2.53
   3   4 -16    6.07    2.54
  -3  -4  15   38.11    7.95
   3   4 -15   31.65    3.48
  -3  -4  14  101.67    5.66
   3   4 -14   82.89    4.92
  -3  -4  13   37.01    4.26
   3   4 -13   29.32    6.04
  -3  -4  12   14.89    3.41
   3   4 -12   10.14    2.31
  -3  -4  11  161.79    6.42
   3   4 -11  125.45    5.92
  -3  -4  10 1440.93   27.00
   3   4 -10 1231.02   28.09
   3   4  -9 2298.01   28.13
  -3  -4   9 2727.65   38.25
   3   4  -9 2371.72   32.72
   3   4  -8   62.07    2.28
  -3  -4   8   68.96    3.53
   3   4  -8   79.40   13.16
   3   4  -7  340.86    6.20
  -3  -4   7  374.91    7.84
   3   4  -7  323.49    8.84
   3   4  -6  361.53    6.41
  -3  -4   6  399.87    7.72
   3   4  -6  361.30    8.00
   3   4  -5  189.13    4.73
  -3  -4   5  209.08    5.33
   3   4  -5  178.91    5.34
   3   4  -4  201.78    4.76
  -3  -4   4  239.34    5.10
   3   4  -4  191.49    5.43
   3   4  -3   53.03    2.61
  -3  -4   3   60.31    3.66
   3   4  -3   47.34    2.83
   3   4  -2  218.49    5.26
  -3  -4   2  258.94    4.42
   3   4  -2  220.25    5.58
   3   4  -1 1519.45   23.49
  -3  -4   1 1733.43   24.07
  -3  -4   1 1268.94   20.90
   3   4   0  248.85    5.93
  -3  -4   0  216.45    5.76
   3   4   1    2.46    1.01
  -3  -4  -1    0.87    0.84
   3   4   3    2.03    1.59
  -3  -4  -3    2.21    1.38
   3   4   4  655.98   11.79
  -3  -4  -4  660.00   12.49
   3   4   5  156.90    5.32
  -3  -4  -5  168.64    5.51
   3   4   6  822.87   12.35
  -3  -4  -6  926.27   16.08
   3   4   7  621.66   12.40
  -3  -4  -7  732.81   14.19
   3   4   8  151.30    5.50
  -3  -4  -8  175.70    6.20
   3   4   9    7.13    1.87
  -3  -4  -9    7.60    1.56
   3   4  10    1.79    1.00
  -3  -4 -10    1.42    1.16
   3   4  11    4.50    1.91
  -3  -4 -11    8.21    2.44
   3   4  12    7.79    2.03
  -3  -4 -12    7.18    2.02
   3   4  13    1.58    1.52
  -3  -4 -13    5.06    2.42
   3   4  14    3.68    1.39
  -3  -4 -14    6.44    1.77
  -3  -4 -15    4.78    1.60
  -3  -5  16   89.68    5.90
   3   5 -16   55.01   12.75
  -3  -5  15  268.36    9.12
   3   5 -15  196.08   12.15
  -3  -5  14   88.76    6.52
   3   5 -14   63.97   12.05
  -3  -5  13   38.61   10.28
   3   5 -13   32.44    5.63
  -3  -5  12  140.27    8.30
   3   5 -12  108.81    5.92
  -3  -5  11  118.98    6.64
   3   5 -11   91.58    5.07
   3   5 -10   45.33    2.24
  -3  -5  10   56.68    4.15
   3   5 -10   46.97   10.09
   3   5  -9    0.58    0.67
  -3  -5   9    2.44    1.60
   3   5  -9    2.91    1.40
   3   5  -8   24.96    4.82
  -3  -5   8   27.48    5.29
   3   5  -8   32.33    3.09
   3   5  -7  453.68    7.39
  -3  -5   7  520.75    9.09
   3   5  -7  434.24   12.58
   3   5  -6 1600.08   16.44
  -3  -5   6 1882.71   18.33
   3   5  -6 1582.99   17.80
   3   5  -5  459.70    8.87
  -3  -5   5  535.70    9.18
   3   5  -5  423.31    9.02
   3   5  -4   76.06    3.33
  -3  -5   4   87.46    3.29
   3   5  -4   72.73    3.60
   3   5  -3    5.51    1.33
  -3  -5   3    4.05    0.81
   3   5  -3    3.60    1.45
   3   5  -2   20.74    1.90
  -3  -5   2   22.35    4.04
  -3  -5   2   21.99    4.91
   3   5  -1  110.67    4.27
  -3  -5   1  112.78    3.36
  -3  -5   1  103.58   10.97
   3   5   0    2.72    1.15
  -3  -5   0    0.93    0.87
   3   5   1   39.00    2.90
  -3  -5  -1   38.16    5.88
   3   5   2   27.65    5.90
  -3  -5  -2   26.96    4.84
   3   5   3    1.49    1.43
  -3  -5  -3    0.99    0.89
   3   5   4   43.76    3.25
  -3  -5  -4   47.16    8.59
   3   5   5    8.33    1.91
  -3  -5  -5    9.17    1.82
   3   5   6  180.12    6.25
  -3  -5  -6  201.59    6.61
   3   5   7  168.97    6.08
  -3  -5  -7  191.33    7.86
   3   5   8    5.13    1.85
  -3  -5  -8    6.73    1.79
   3   5   9    1.64    1.16
  -3  -5  -9    2.19    1.09
   3   5  10   10.37    2.14
  -3  -5 -10   18.27    3.54
   3   5  11    1.31    0.83
  -3  -5 -11    0.81    1.28
   3   5  12   -0.04    1.53
  -3  -5 -12   -0.16    2.20
   3   5  13  125.27    5.81
  -3  -5 -13  159.18    7.20
   3   5  14    4.26    1.86
  -3  -5 -14    8.44    2.52
  -3  -6  15   26.09    3.58
   3   6 -15   21.47    3.31
  -3  -6  14   13.36    4.20
   3   6 -14    8.01    4.03
  -3  -6  13   44.80   10.69
   3   6 -13   31.89    8.67
  -3  -6  12  166.36    7.56
   3   6 -12  130.48    5.70
  -3  -6  11   10.99    2.64
   3   6 -11    6.20    1.57
   3   6 -10  126.10    4.05
  -3  -6  10  158.51    5.89
   3   6 -10  111.80    4.96
   3   6  -9   62.80    3.26
  -3  -6   9   83.38    4.26
   3   6  -9   60.28   11.48
   3   6  -8  209.46    5.83
  -3  -6   8  253.90    7.47
   3   6  -8  205.12    6.69
   3   6  -7  373.98    8.95
  -3  -6   7  436.08   10.31
   3   6  -7  346.80    9.51
   3   6  -6    4.35    1.40
  -3  -6   6    5.66    1.41
   3   6  -6    4.56    1.47
   3   6  -5  476.82    9.77
  -3  -6   5  536.05    9.65
   3   6  -5  461.22   10.55
   3   6  -4 1538.24   17.24
  -3  -6   4 1690.18   16.05
   3   6  -3   20.28    5.32
  -3  -6   3   19.76    3.39
  -3  -6   3   15.89    3.50
   3   6  -2  157.61    5.09
  -3  -6   2  158.42    3.42
  -3  -6   2  134.05    6.80
   3   6  -1  841.88   12.41
  -3  -6   1  724.90   11.48
   3   6   0    0.17    1.77
  -3  -6   0    1.17    1.05
   3   6   1  370.55    8.29
  -3  -6  -1  345.40    9.08
   3   6   2 1196.78   20.03
  -3  -6  -2 1120.26   20.52
   3   6   3   35.14    8.08
  -3  -6  -3   39.34    5.53
   3   6   4    4.34    1.63
  -3  -6  -4    6.19    1.76
   3   6   5  104.85    5.02
  -3  -6  -5  118.19    8.41
   3   6   6  184.93    6.97
  -3  -6  -6  215.61   14.07
   3   6   7    8.07    2.15
  -3  -6  -7   12.33    3.03
   3   6   8   16.77    2.60
  -3  -6  -8   28.01    5.81
   3   6   9   17.91    3.02
  -3  -6  -9   23.33    4.88
   3   6  10   62.61    4.53
  -3  -6 -10   77.72   14.31
   3   6  11    1.48    1.81
  -3  -6 -11    3.74    1.83
   3   6  12   79.88    5.34
  -3  -6 -12   97.93   18.99
  -3  -7  14   16.47    5.17
   3   7 -14   16.27    2.64
  -3  -7  13   -0.75    1.79
   3   7 -13   -0.11    1.56
  -3  -7  12  148.94    6.63
   3   7 -12  105.88    5.35
  -3  -7  11   10.96    3.58
   3   7 -11    7.48    1.99
   3   7 -10   16.72    4.41
  -3  -7  10   26.89    3.01
   3   7 -10   15.70    2.24
   3   7  -9    0.53    0.63
  -3  -7   9   -1.42    1.46
   3   7  -9    1.10    1.45
   3   7  -8   54.63    3.17
  -3  -7   8   55.42   13.02
   3   7  -8   52.47    5.17
   3   7  -7   18.78    2.34
  -3  -7   7   17.93    4.25
   3   7  -7   16.86    2.53
   3   7  -6  132.05    5.17
  -3  -7   6  143.21    4.77
   3   7  -6  127.24    5.22
   3   7  -5  175.58    5.64
  -3  -7   5  180.19    4.84
  -3  -7   5  125.97    4.98
   3   7  -4  196.69    6.54
  -3  -7   4  201.40    4.74
  -3  -7   4  159.30    7.13
   3   7  -3  623.10   14.28
  -3  -7   3  625.12   12.19
  -3  -7   3  502.93   12.32
   3   7  -2  355.31   10.55
  -3  -7   2  297.74    8.77
   3   7  -1   48.90    9.19
  -3  -7   1   45.75    6.87
   3   7   0   32.10    3.16
  -3  -7   0   30.31    6.09
   3   7   1   69.00    4.43
  -3  -7  -1   59.44    7.96
   3   7   2  517.28   11.80
  -3  -7  -2  495.57   12.06
   3   7   3  423.04   10.06
  -3  -7  -3  415.18    9.92
   3   7   4  144.19    6.40
  -3  -7  -4  158.82    6.83
   3   7   5  436.83   10.98
  -3  -7  -5  467.71   11.91
   3   7   6    1.41    1.45
  -3  -7  -6   -0.34    2.18
   3   7   7    1.45    1.32
  -3  -7  -7    3.17    2.09
   3   7   8   20.31    3.20
  -3  -7  -8   20.62    4.20
   3   7   9    1.97    2.37
  -3  -7  -9   -0.10    2.05
   3   7  10   21.56    3.61
  -3  -7 -10   30.07    3.93
   3   7  11   21.25    3.32
  -3  -7 -11   22.39    4.74
  -3  -8  13   20.51    6.37
   3   8 -13   17.95    2.66
  -3  -8  12   40.09   11.81
   3   8 -12   34.67    3.44
  -3  -8  11    8.22    2.85
   3   8 -11    6.92    2.02
   3   8 -10    4.43    1.62
  -3  -8  10    5.86    2.11
   3   8 -10    4.99    1.91
   3   8  -9  419.43    8.95
  -3  -8   9  457.47    9.55
   3   8  -9  366.02    9.23
   3   8  -8    1.57    1.85
  -3  -8   8    2.95    1.02
   3   8  -8    2.08    1.18
   3   8  -7   13.49    1.99
  -3  -8   7   14.21    3.49
  -3  -8   7   14.44    3.23
   3   8  -6   33.71    3.48
  -3  -8   6   26.40    6.70
  -3  -8   6   26.95    5.88
   3   8  -5    1.05    0.96
  -3  -8   5    0.49    0.46
  -3  -8   5    1.28    1.17
   3   8  -4   82.59    4.75
  -3  -8   4   55.97   11.40
  -3  -8   4   64.77    6.27
   3   8  -3  151.81    6.15
  -3  -8   3  125.22    6.70
   3   8  -2   76.87    4.72
  -3  -8   2   72.21   13.29
   3   8  -1   54.38    4.15
  -3  -8   1   49.48    9.06
   3   8   0   14.64    2.85
  -3  -8   0   14.63    2.59
   3   8   1    3.69    2.21
  -3  -8  -1    3.89    1.24
   3   8   2   12.37    2.81
  -3  -8  -2   14.52    2.96
   3   8   3   78.87    4.81
  -3  -8  -3   79.63   10.66
   3   8   4   45.67   10.14
  -3  -8  -4   48.36    9.05
   3   8   5   11.54    3.10
  -3  -8  -5   10.75    2.75
   3   8   6   35.93    3.52
  -3  -8  -6   43.45    7.02
   3   8   7    4.03    2.16
  -3  -8  -7    8.86    2.06
   3   8   8   17.26    3.00
  -3  -8  -8   18.57    4.38
   3   8   9    3.78    2.32
  -3  -8  -9   -0.27    1.92
  -3  -9  11   21.76    5.08
   3   9 -11   20.02    5.67
   3   9 -10    2.64    1.54
  -3  -9  10    3.02    1.19
   3   9 -10    1.98    1.71
   3   9  -9   21.77    2.63
  -3  -9   9   23.17    2.77
  -3  -9   9   14.50    3.09
   3   9  -8   35.00    3.25
  -3  -9   8   34.86    3.06
  -3  -9   8   23.38    5.48
   3   9  -7    4.46    1.65
  -3  -9   7    6.47    1.91
  -3  -9   7    5.68    1.65
   3   9  -6    3.43    1.76
  -3  -9   6    2.01    1.02
   3   9  -5    2.15    1.82
  -3  -9   5    1.37    0.93
   3   9  -4    2.36    2.68
  -3  -9   4    0.82    0.54
   3   9  -3   78.54   17.46
  -3  -9   3   69.23   15.37
   3   9  -2   65.88    4.98
  -3  -9   2   58.12    6.37
   3   9  -1   88.15    5.20
  -3  -9   1   83.14    4.90
   3   9   0   22.97    3.33
  -3  -9   0   23.51    4.02
   3   9   1   79.58    5.28
  -3  -9  -1   80.81   11.03
   3   9   2   87.16    5.16
  -3  -9  -2   90.41   17.01
  -3  -9  -3   -0.07    1.94
   3   9   4   27.72    6.44
  -3  -9  -4   29.15    5.79
   3   9   5   18.01    4.30
  -3  -9  -5   21.55    5.61
   3   9   6    1.13    2.07
  -3  -9  -6   -0.87    2.09
   3   9   7   44.05    4.58
  -3  -9  -7   43.02   10.17
   3  10  -8   24.46    7.30
  -3 -10   8   18.98    4.18
   3  10  -7    1.93    1.77
  -3 -10   7    2.15    1.19
   3  10  -6    4.83    1.61
  -3 -10   6    4.23    1.09
   3  10  -5   12.72    2.63
   3  10  -4   38.38   12.13
  -3 -10   4   35.26    6.39
   3  10  -3    4.18    1.86
  -3 -10   3    3.22    1.32
   3  10  -2   30.18    3.30
  -3 -10   2   23.44    5.16
   3  10  -1   69.38    5.07
  -3 -10   1   56.18    9.47
   3  10   0   39.21    4.41
  -3 -10   0   29.21    6.03
   3  10   1   61.01    4.88
  -3 -10  -1   53.00   13.01
   3  10   2   38.61    8.74
  -3 -10  -2   33.37    7.61
   3  10   3   12.31    2.66
  -3 -10  -3   10.90    3.02
   3  10   4    4.07    1.62
  -3 -10  -4    3.82    1.77
  -4  10   3  331.11   10.28
   4 -10  -3  215.09    8.88
  -4  10   2    2.30    2.86
   4 -10  -2    0.41    1.23
  -4  10   1   50.09    4.61
   4 -10  -1   31.99    3.55
  -4  10   0    2.40    1.68
   4 -10   0    2.11    1.94
  -4  10  -1  180.16    7.54
   4 -10   1  121.12    7.08
  -4  10  -2  182.07    7.72
   4 -10   2  112.67    5.97
  -4  10  -3   10.15    2.51
   4 -10   3    5.04    2.32
  -4  10  -4   50.38   10.77
   4 -10   4   42.86    4.27
  -4  10  -5  113.44   21.76
   4 -10   5   94.55    5.94
  -4  10  -6   91.97   21.11
   4 -10   6   62.70   12.93
  -4   9   7    6.09    2.00
   4  -9  -7    5.48    2.44
  -4   9   6    7.20    2.16
   4  -9  -6    4.85    2.09
  -4   9   5   97.68   16.34
   4  -9  -5   77.73    8.09
  -4   9   4  173.71    6.94
   4  -9  -4  122.61   16.61
  -4   9   3   29.87    6.86
   4  -9  -3   28.11    3.23
  -4   9   2    6.50    2.24
   4  -9  -2    3.98    2.01
  -4   9   1  218.25    7.88
   4  -9  -1  155.36    6.62
  -4   9   0   17.05    4.39
   4  -9   0   10.92    2.42
  -4   9  -1  104.68   21.79
   4  -9   1   76.86    7.38
  -4   9  -2    0.57    1.03
   4  -9   2    1.26    0.96
  -4   9  -3   34.94    7.13
   4  -9   3   27.37    5.55
  -4   9  -4  532.80   14.84
   4  -9   4  414.57   11.02
  -4   9  -5  145.02    7.19
   4  -9   5   99.80   13.77
  -4   9  -6    3.10    1.42
   4  -9   6    0.53    2.16
  -4   9  -7   75.34   15.95
   4  -9   7   64.89    9.46
  -4   9  -8   21.40    4.02
   4  -9   8   12.60    2.79
  -4   9  -9    4.35    1.75
   4  -9   9    2.92    1.81
  -4   9 -10   21.39    4.02
   4  -9  10   15.08    3.05
  -4   8   9   25.54    5.49
   4  -8  -9   32.92    3.00
  -4   8   8   17.61    4.11
   4  -8  -8   20.37    3.44
   4  -8  -8   13.65    2.15
  -4   8   7  215.96    7.08
   4  -8  -7  162.39    6.65
  -4   8   6  266.10    8.13
   4  -8  -6  192.16    7.55
  -4   8   5   34.89    9.79
   4  -8  -5   26.64    4.43
  -4   8   4   53.52    3.93
   4  -8  -4   37.07    3.50
  -4   8   3   -0.09    1.90
   4  -8  -3    0.55    1.32
  -4   8   2   89.82    4.91
   4  -8  -2   69.61   13.07
  -4   8   1    4.50    1.47
   4  -8  -1    3.06    1.47
  -4   8   0  178.63    7.70
   4  -8   0  128.11    6.22
  -4   8  -1   13.23    3.20
   4  -8   1    7.64    1.99
  -4   8  -2   59.41   10.10
   4  -8   2   40.83    3.90
  -4   8  -3   54.53    4.11
   4  -8   3   39.24    7.90
  -4   8  -4   89.99   17.80
   4  -8   4   71.79   14.17
  -4   8  -5    8.51    1.73
   4  -8   5    4.50    1.75
  -4   8  -6   64.09   12.04
   4  -8   6   52.03   12.57
  -4   8  -7   18.65    3.34
   4  -8   7   17.28    2.86
  -4   8  -8   24.87    5.27
   4  -8   8   21.78    3.18
  -4   8  -9   20.07    5.15
   4  -8   9   18.30    4.17
  -4   8 -10   68.05    9.12
   4  -8  10   57.82    7.50
  -4   8 -11   20.23    4.06
   4  -8  11   16.69    4.49
  -4   7  11    8.17    1.59
   4  -7 -11    5.24    1.93
  -4   7  10  165.15   11.76
   4  -7 -10  209.06    7.25
  -4   7   9    0.84    0.70
   4  -7  -9   -1.30    1.29
  -4   7   8   27.55    3.54
   4  -7  -8   22.27    3.07
   4  -7  -8   22.81    5.04
  -4   7   7   75.88    4.03
   4  -7  -7   56.02    4.14
   4  -7  -7   62.98    9.02
  -4   7   6   29.85    5.70
   4  -7  -6   25.09    3.41
   4  -7  -6   29.27    5.76
  -4   7   5   43.77    3.32
   4  -7  -5   36.93    3.42
   4  -7  -5   42.75    2.66
  -4   7   4   29.27    5.95
   4  -7  -4   22.19    2.91
   4  -7  -4   25.21    1.87
  -4   7   3   57.36   11.83
   4  -7  -3   47.43    7.63
  -4   7   2   43.42    8.50
   4  -7  -2   29.91    3.20
  -4   7   1    6.06    1.72
   4  -7  -1    4.95    1.27
  -4   7   0  472.06   15.69
   4  -7   0  347.17    9.55
  -4   7  -1    0.96    0.94
   4  -7   1   -0.70    1.59
  -4   7  -2  247.70    8.06
   4  -7   2  192.52    6.91
  -4   7  -3   58.97    8.71
   4  -7   3   47.80    3.72
  -4   7  -4   15.04    3.73
   4  -7   4   10.23    1.96
  -4   7  -5    1.39    0.99
   4  -7   5    3.80    1.97
  -4   7  -6   50.05    7.64
   4  -7   6   38.16    5.31
  -4   7  -7   57.45    8.41
   4  -7   7   49.53    4.33
  -4   7  -8   36.56    4.63
   4  -7   8   32.00    3.51
  -4   7  -9    1.56    0.64
   4  -7   9    2.29    1.06
  -4   7 -10  104.59   14.92
   4  -7  10   85.30    7.93
  -4   7 -11   -0.49    1.82
   4  -7  11    2.46    1.52
  -4   7 -12    3.15    1.57
   4  -7  12   -0.81    2.04
  -4   7 -13    0.34    1.66
   4  -7  13   -1.21    2.10
  -4   6  13   24.31    4.07
   4  -6 -13   32.92    3.53
  -4   6  12   12.21    2.23
   4  -6 -12   15.35    3.04
  -4   6  11   80.74   15.45
   4  -6 -11  100.06    5.08
  -4   6  10  585.37   13.28
   4  -6 -10  754.15   12.96
  -4   6   9   72.77   15.07
   4  -6  -9   89.93    4.39
   4  -6  -8   -0.76    1.97
   4  -6  -8    1.94    1.67
  -4   6   7  268.48    6.93
   4  -6  -7  203.94    7.38
   4  -6  -7  236.87    6.96
  -4   6   6   64.24   12.53
   4  -6  -6   59.64    4.40
   4  -6  -6   66.71    3.27
  -4   6   5  418.45    9.44
   4  -6  -5  303.64    9.11
   4  -6  -5  348.18    7.49
  -4   6   4  117.89    6.88
   4  -6  -4   95.37    4.75
   4  -6  -4  101.52    3.52
  -4   6   3  708.36   15.24
   4  -6  -3  537.37   13.07
   4  -6  -3  569.13   11.00
  -4   6   2  131.62    8.83
   4  -6  -2   90.27    5.80
  -4   6   1  139.40    8.07
   4  -6  -1  107.30    5.27
  -4   6   0  422.16   11.13
   4  -6   0  329.07    8.66
  -4   6  -1   29.38    4.79
   4  -6   1   21.87    2.59
  -4   6  -2  122.32    5.60
   4  -6   2   95.94    4.75
  -4   6  -3   50.63    5.46
   4  -6   3   46.91    7.92
  -4   6  -4  106.25   15.68
   4  -6   4   89.65    4.47
  -4   6  -5    0.50    0.96
   4  -6   5    2.41    1.85
  -4   6  -6    7.29    1.74
   4  -6   6    7.94    2.08
  -4   6  -7  116.64    8.85
   4  -6   7  121.39   10.03
  -4   6  -8   99.82   14.79
   4  -6   8   81.58   14.66
  -4   6  -9  256.17    9.89
   4  -6   9  226.50   11.77
  -4   6 -10   19.24    3.70
   4  -6  10   18.62    4.44
  -4   6 -11  177.78   19.81
   4  -6  11  164.45    7.11
  -4   6 -12   65.56   11.94
   4  -6  12   67.28    5.10
  -4   6 -13   67.21    7.90
   4  -6  13   66.66   17.87
   4  -6  14    0.05    1.31
  -4   5  14    9.69    3.11
   4  -5 -14   13.44    2.39
  -4   5  13    5.56    1.35
   4  -5 -13    3.85    1.08
  -4   5  12   75.86   18.56
   4  -5 -12   83.33    4.91
  -4   5  11  397.49   26.95
   4  -5 -11  473.84   13.36
  -4   5  10    7.21    1.99
   4  -5 -10    5.67    2.61
  -4   5   9   52.79    5.05
   4  -5  -9   64.59    3.80
  -4   5   8   20.77    2.08
   4  -5  -8   21.46    4.52
  -4   5   7  186.42    5.12
   4  -5  -7  136.82    5.44
   4  -5  -7  158.91    5.12
  -4   5   6   17.24    3.95
   4  -5  -6   21.37    3.59
   4  -5  -6   16.00    1.81
  -4   5   5  859.56   15.18
   4  -5  -5  645.25   19.74
   4  -5  -5  732.50   12.01
  -4   5   4  663.39   12.71
   4  -5  -4  504.14   11.81
   4  -5  -4  533.90   11.00
  -4   5   3 1633.45   18.19
   4  -5  -3 1264.07   17.19
   4  -5  -3 1371.76   12.96
  -4   5   2  664.77   10.78
   4  -5  -2  511.18   10.60
   4  -5  -2  535.05    6.86
  -4   5   1  687.34   12.40
   4  -5  -1  516.56   13.40
  -4   5   0   75.64    3.84
   4  -5   0   68.55    7.96
  -4   5  -1  243.11    7.39
   4  -5   1  206.75    6.59
  -4   5  -2   -0.18    1.54
   4  -5   2    1.63    1.63
  -4   5  -3   52.46   11.75
   4  -5   3   44.76    3.22
  -4   5  -4    3.95    1.93
   4  -5   4    1.25    0.84
  -4   5  -5   67.68   11.37
   4  -5   5   53.10    6.05
  -4   5  -6    3.54    1.31
   4  -5   6    1.84    0.93
  -4   5  -7  178.05    6.54
   4  -5   7  170.69    8.78
  -4   5  -8   58.96    8.95
   4  -5   8   53.85    8.78
  -4   5  -9  310.61    8.94
   4  -5   9  302.46    8.59
  -4   5 -10   -1.23    2.02
   4  -5  10    0.76    2.33
  -4   5 -11  220.81   13.74
   4  -5  11  206.98   11.78
  -4   5 -12   53.39    6.79
   4  -5  12   56.41    4.48
  -4   5 -13    1.12    1.03
   4  -5  13   -0.69    2.15
  -4   5 -14    8.05    1.30
   4  -5  14   10.76    2.04
  -4   5 -15    1.43    1.80
   4  -5  15    3.22    2.50
  -4   4  15  147.40    9.23
   4  -4 -15  154.64   15.07
  -4   4  14   -0.19    2.00
   4  -4 -14    1.51    3.17
  -4   4  13    2.07    1.91
   4  -4 -13    6.19    2.43
  -4   4  12    4.23    1.80
   4  -4 -12    2.38    1.95
  -4   4  11    6.44    2.35
   4  -4 -11    9.93    2.18
   4  -4 -10    4.27    0.93
  -4   4   9   39.56    8.73
   4  -4  -9   47.34    9.57
  -4   4   8    1.07    1.09
  -4   4   8    1.05    0.96
   4  -4  -8   -0.49    1.46
  -4   4   7   44.74    2.40
   4  -4  -7   35.16    3.71
   4  -4  -7   41.72    2.70
  -4   4   6  171.31    4.44
   4  -4  -6  132.81    5.53
   4  -4  -6  147.56    5.37
  -4   4   5   27.91    5.49
   4  -4  -5   24.98    4.30
   4  -4  -5   30.63    6.37
  -4   4   4    1.09    0.53
   4  -4  -4   -1.13    1.57
   4  -4  -4   -0.44    0.81
  -4   4   3   30.15    6.68
   4  -4  -3   20.39    2.43
   4  -4  -3   23.95    2.60
  -4   4   2  286.03    6.60
   4  -4  -2  221.18   10.59
   4  -4  -2  229.93    4.82
  -4   4   1  886.28   13.58
   4  -4  -1  725.49   12.49
   4  -4  -1  714.25    9.08
  -4   4   0  150.03    4.68
   4  -4   0  127.52    4.49
   4  -4   0  122.79    2.19
  -4   4  -1   19.61    3.70
   4  -4   1   12.19    1.93
  -4   4  -2  144.79    5.99
   4  -4   2  122.98    4.40
  -4   4  -3  279.88    7.37
   4  -4   3  265.14    7.13
  -4   4  -4  486.41   10.02
   4  -4   4  465.05    9.49
  -4   4  -5  237.07    7.04
   4  -4   5  223.88    6.46
  -4   4  -6   86.69   13.45
   4  -4   6   84.55    4.04
  -4   4  -7   27.60    5.84
   4  -4   7   29.53    5.30
  -4   4  -8  227.77    7.71
   4  -4   8  241.11    7.06
  -4   4  -9    7.17    1.49
   4  -4   9    6.41    2.22
  -4   4 -10  336.11    8.45
   4  -4  10  346.25   14.68
  -4   4 -11    3.39    1.08
   4  -4  11    6.96    2.22
  -4   4 -12   53.19    6.14
   4  -4  12   62.74    6.41
  -4   4 -13    0.39    1.26
   4  -4  13   -0.09    2.00
  -4   4 -14   95.46   14.12
   4  -4  14  119.22    6.00
  -4   4 -15    0.65    0.95
   4  -4  15   -0.56    1.84
  -4   3  15    2.83    1.36
   4  -3 -15    3.65    1.63
  -4   3  14    5.69    1.59
   4  -3 -14    7.52    1.89
  -4   3  13    1.87    0.93
   4  -3 -13    3.30    2.37
  -4   3  12   70.73    9.26
   4  -3 -12   80.89   14.68
  -4   3  11    5.61    0.99
   4  -3 -11    7.53    2.00
  -4   3  10    3.01    1.13
   4  -3 -10    3.65    1.31
  -4   3   9   17.03    3.42
   4  -3  -9   23.27    5.30
  -4   3   8  193.53    9.33
   4  -3  -8  234.86    7.68
  -4   3   7   21.04    4.42
  -4   3   7   20.85    3.47
   4  -3  -7   27.04    6.07
  -4   3   6   35.23    5.37
   4  -3  -6   26.56    2.95
   4  -3  -6   32.49    5.05
  -4   3   5    0.72    0.60
   4  -3  -5    1.58    1.45
   4  -3  -5    0.59    0.75
  -4   3   4    1.96    0.53
   4  -3  -4    2.72    1.07
   4  -3  -4    2.19    0.86
  -4   3   3  291.54    6.04
   4  -3  -3  224.07    5.99
   4  -3  -3  254.43    5.44
  -4   3   2    1.75    0.56
   4  -3  -2    1.02    0.91
   4  -3  -2    0.22    0.57
  -4   3   1  241.22    5.58
   4  -3  -1  204.82    5.53
   4  -3  -1  205.63    4.07
  -4   3   0    2.64    1.35
   4  -3   0    5.53    1.54
   4  -3   0    2.94    0.68
  -4   3  -1  812.97   15.65
   4  -3   1  738.41   13.65
   4  -3   1  745.99   11.03
  -4   3  -2  170.11    5.11
   4  -3   2  166.32    4.94
  -4   3  -3   72.88   12.48
   4  -3   3   70.50   11.19
  -4   3  -4   70.84   10.77
   4  -3   4   64.48    3.89
  -4   3  -5  366.41    8.03
   4  -3   5  384.10    8.10
  -4   3  -6   18.77    4.51
   4  -3   6   20.72    2.18
  -4   3  -7  222.37    6.27
   4  -3   7  252.57    6.39
  -4   3  -8  136.57    5.27
   4  -3   8  169.89    6.14
  -4   3  -8  170.02    4.47
  -4   3  -9  386.47   10.67
   4  -3   9  440.42   10.98
  -4   3  -9  433.57    8.87
  -4   3 -10  356.26    8.96
   4  -3  10  395.39   17.85
  -4   3 -10  378.71    7.50
  -4   3 -11  986.32   20.18
   4  -3  11 1128.35   18.81
  -4   3 -11 1071.94   14.25
  -4   3 -12  430.44   12.66
   4  -3  12  468.62   14.31
  -4   3 -13  256.04    8.38
   4  -3  13  276.53    8.12
  -4   3 -14  214.04   14.61
   4  -3  14  237.53    7.64
  -4   3 -15   -1.35    1.64
   4  -3  15    0.85    1.27
  -4   3 -16   -0.03    1.48
   4  -3  16    2.41    1.28
  -4   2  16   51.68   10.11
   4  -2 -16   54.74   11.04
  -4   2  15    5.26    1.39
   4  -2 -15    6.85    2.02
  -4   2  14  111.32   21.74
   4  -2 -14  119.42    6.31
  -4   2  13   36.66    5.76
   4  -2 -13   40.96    9.44
  -4   2  12    0.08    1.71
   4  -2 -12    1.83    2.37
   4  -2 -11    4.96    2.51
  -4   2  10   53.19    8.27
   4  -2 -10   65.22   10.91
  -4   2   9    4.17    1.17
   4  -2  -9    6.98    1.66
  -4   2   8   37.63    5.25
   4  -2  -8   30.57    6.06
  -4   2   7   51.01    4.70
  -4   2   7   46.15    6.46
   4  -2  -7   48.07    2.98
  -4   2   6   16.65    2.88
   4  -2  -6   15.44    3.20
  -4   2   5   87.11    2.90
   4  -2  -5   74.47    3.39
   4  -2  -5   76.27    3.41
  -4   2   4  206.77    4.55
   4  -2  -4  181.39    5.32
   4  -2  -4  188.85    5.63
   4  -2  -3  138.98    5.67
   4  -2  -3  152.40    4.06
  -4   2   2 1243.55   19.36
   4  -2  -2 1168.79   21.10
   4  -2  -2 1245.72   18.70
  -4   2   1 3219.55   45.17
   4  -2  -1 3088.86   45.05
   4  -2  -1 3112.63   42.68
  -4   2   0 5832.96   54.45
   4  -2   0 5646.26   24.31
   4  -2   0 5716.84   48.21
  -4   2  -1 3528.52   50.45
   4  -2   1 3387.29   48.23
  -4   2  -2   33.05    5.99
   4  -2   2   31.57    2.14
  -4   2  -2   30.23    1.47
  -4   2  -3  588.37   12.32
   4  -2   3  609.00   11.36
  -4   2  -3  576.82    9.13
   4  -2   4  209.16    5.25
  -4   2  -4  213.75    3.86
   4  -2   5   53.42    3.21
   4  -2   5   60.30   10.04
  -4   2  -5   60.05    2.00
   4  -2   6   23.78    2.28
   4  -2   6   25.40    5.21
  -4   2  -6   27.02    4.37
   4  -2   7  118.60    4.67
   4  -2   7  126.59    4.44
  -4   2  -7  132.36    3.35
   4  -2   8   42.29    9.45
   4  -2   8   44.29    6.44
  -4   2  -8   39.46    5.71
   4  -2   9  977.10   17.94
  -4   2  -9  994.08   14.62
  -4   2 -10  192.03    6.45
   4  -2  10  231.22    7.42
  -4   2 -10  234.18    5.82
  -4   2 -11  133.81    7.27
   4  -2  11  155.80    9.13
  -4   2 -11  159.10    5.04
  -4   2 -12   85.88   16.17
   4  -2  12   96.95    9.63
  -4   2 -12   92.47    5.80
  -4   2 -13  301.75    8.95
   4  -2  13  345.25    8.49
  -4   2 -13  348.56    7.75
  -4   2 -14  115.03   21.22
   4  -2  14  137.70   18.49
  -4   2 -14  150.47    5.42
  -4   2 -15  194.91   14.01
   4  -2  15  218.15   15.37
  -4   2 -16   59.39   15.58
   4  -2  16   90.24    9.43
  -4   1  16    5.77    1.91
   4  -1 -16    5.54    1.56
  -4   1  15   31.53    6.07
   4  -1 -15   24.97    3.43
  -4   1  14    1.34    1.61
   4  -1 -14    2.48    1.42
  -4   1  13  124.55    8.49
   4  -1 -13  127.55    6.09
  -4   1  12    6.05    2.32
   4  -1 -12    8.50    2.14
  -4   1  11  364.60    9.61
   4  -1 -11  403.09   10.17
  -4   1  10   80.82   12.98
   4  -1 -10   88.83    4.67
  -4   1   9   77.77    5.77
   4  -1  -9   83.62    4.43
  -4   1   8  138.81    5.36
   4  -1  -8  165.60    5.36
  -4   1   7   38.06    5.76
   4  -1  -7   49.37    9.61
  -4   1   6   89.29    2.07
  -4   1   6   74.67    5.98
   4  -1  -6   85.57    3.88
  -4   1   5  177.40    3.46
  -4   1   5  128.01    4.24
   4  -1  -5  172.55    4.72
  -4   1   4  158.62    4.00
   4  -1  -4  157.13    4.65
   4  -1  -4  159.01    5.23
  -4   1   3   86.85    4.02
   4  -1  -3   94.00    3.85
   4  -1  -3   96.48    3.20
   4  -1  -2 2977.30   29.68
   4  -1  -2 3120.78   29.38
   4  -1  -1  510.77    9.04
   4  -1  -1  494.71    8.91
   4  -1  -1  530.49    8.51
   4  -1   0 2600.73   26.02
   4  -1   0 2342.41   23.74
   4  -1   0 2559.07   23.98
   4  -1   1  660.47    9.61
   4  -1   1  594.98    8.60
  -4   1  -1  525.32    5.89
   4  -1   2   -0.20    1.35
  -4   1  -2    1.38    0.45
   4  -1   3  416.37    8.91
   4  -1   3  402.31    8.00
  -4   1  -3  392.59    7.20
   4  -1   4   55.03    2.76
   4  -1   4   64.64    3.99
  -4   1  -4   65.78    2.49
   4  -1   5  357.41    7.61
   4  -1   5  366.08    7.50
  -4   1  -5  373.39    6.48
   4  -1   6   56.21    3.04
   4  -1   6   65.93    2.86
  -4   1  -6   70.58    2.70
   4  -1   7  490.88    9.83
   4  -1   7  508.17    9.00
  -4   1  -7  539.25    8.90
   4  -1   8  372.14    8.34
   4  -1   8  408.91    7.43
  -4   1  -8  442.89    7.50
   4  -1   9  169.74    6.59
   4  -1   9  196.76   17.03
  -4   1  -9  200.10    5.96
   4  -1  10  140.12    5.84
   4  -1  10  161.42    9.79
  -4   1 -10  160.29    4.97
   4  -1  11   53.05    8.50
   4  -1  11   62.62    4.78
  -4   1 -11   62.45    7.63
   4  -1  12  428.92   12.37
   4  -1  12  463.54   12.48
  -4   1 -12  494.86   12.94
   4  -1  13   93.70   12.43
   4  -1  13   98.24   11.59
  -4   1 -13  109.97    5.11
   4  -1  14  159.62    6.97
   4  -1  14  160.89    6.27
  -4   1 -14  161.48    9.11
  -4   1 -15   27.15    6.43
   4  -1  15   39.29    3.26
  -4   1 -15   40.33    3.63
  -4   1 -16  318.79   10.51
   4  -1  16  386.60   11.72
  -4   1 -16  381.09   13.78
  -4   0  17    4.35    1.48
   4   0 -17    4.94    1.58
  -4   0  16   18.13    4.00
   4   0 -16   18.26    4.02
  -4   0  15   25.22    5.69
   4   0 -15   26.11    6.56
  -4   0  14  157.52   23.33
   4   0 -14  159.24    6.92
  -4   0  13   -0.41    1.53
   4   0 -13    0.74    1.24
  -4   0  12  127.79   22.28
   4   0 -12  137.50    7.33
  -4   0  11   38.91    5.86
   4   0 -11   39.10    6.92
  -4   0  10    2.41    1.34
   4   0 -10    1.84    1.38
  -4   0   9   64.56   11.77
   4   0  -9   77.69   13.56
  -4   0   8  154.79    8.83
   4   0  -8  181.36    6.29
  -4   0   7    7.17    1.57
   4   0  -7   13.15    2.67
  -4   0   6  484.55    6.24
  -4   0   6  440.24    9.06
   4   0  -6  533.68    9.87
  -4   0   5 1063.07   15.73
  -4   0   5 1001.65   17.13
   4   0  -5 1179.91   19.55
   4   0  -4  125.86    3.00
  -4   0   4  101.78    3.56
   4   0  -4  125.46    3.96
   4   0  -3 1343.37   14.02
   4   0  -3 1301.80   15.49
   4   0  -3 1357.00   15.58
   4   0  -2  475.65    7.71
   4   0  -2  465.87    8.22
   4   0  -2  497.01    8.46
   4   0  -1   38.52    6.82
   4   0  -1   45.58    6.00
   4   0  -1   39.40    2.14
   4   0   0  428.98    7.66
   4   0   0  384.56    6.83
   4   0   0  420.09    7.29
   4   0   1   55.43    2.66
   4   0   1   51.75    2.02
  -4   0  -1   44.66    2.00
   4   0   2    1.65    0.77
   4   0   2    4.07    1.11
  -4   0  -2    3.67    0.85
   4   0   3   96.33    3.60
   4   0   3   89.81    2.71
  -4   0  -3   89.02    3.00
   4   0   4   21.65    4.63
   4   0   4   19.60    1.43
  -4   0  -4   21.20    3.39
   4   0   5  907.10   13.96
   4   0   5  912.01   12.12
  -4   0  -5  954.30   13.27
   4   0   6   77.46    4.04
   4   0   6   82.10    4.36
  -4   0  -6   88.64    5.60
   4   0   7   32.17    6.07
   4   0   7   30.50    1.94
  -4   0  -7   29.08    7.88
   4   0   8  122.49   17.11
   4   0   8  114.55    3.95
  -4   0  -8  121.61    4.18
   4   0   9   31.74    2.81
   4   0   9   34.07    6.42
  -4   0  -9   33.80    8.37
   4   0  10    2.66    0.77
   4   0  10    2.81    0.98
  -4   0 -10    3.08    2.66
   4   0  11   17.42    2.53
   4   0  11   17.54    2.75
  -4   0 -11   20.16    2.65
   4   0  12   23.04    2.77
   4   0  12   18.61    3.71
  -4   0 -12   19.04    5.60
   4   0  13    1.30    1.47
   4   0  13    1.95    1.13
  -4   0 -13    1.48    1.58
   4   0  14   -0.41    1.43
   4   0  14    1.11    1.30
  -4   0 -14    0.76    0.99
   4   0  15    0.72    1.09
  -4   0 -15    2.40    1.07
   4   0  16  103.82   17.78
  -4   0 -16  114.19   25.30
  -4  -1  17    0.34    1.56
   4   1 -17   -0.57    2.08
  -4  -1  16   29.72    6.44
   4   1 -16   37.02    6.34
  -4  -1  15    1.88    1.80
   4   1 -15    1.64    1.79
  -4  -1  14   14.87    2.71
   4   1 -14   13.47    3.27
  -4  -1  13   48.24    9.32
   4   1 -13   52.42    9.75
  -4  -1  12  391.49   20.22
   4   1 -12  383.02    9.90
  -4  -1  11   15.84    3.42
   4   1 -11   20.49    3.08
  -4  -1  10  188.00   11.37
   4   1 -10  185.87    6.80
  -4  -1   9    1.02    1.11
   4   1  -9    0.64    1.69
  -4  -1   8    1.77    0.63
   4   1  -8    2.08    1.62
  -4  -1   7    6.50    1.43
   4   1  -7    6.84    1.65
   4   1  -6  398.65    5.57
  -4  -1   6  383.66    8.70
   4   1  -6  418.69    9.05
   4   1  -5   16.35    1.57
  -4  -1   5   19.72    3.50
   4   1  -5   18.58    4.20
   4   1  -4  992.78   15.04
  -4  -1   4  900.55   14.96
   4   1  -4 1025.93   19.46
   4   1  -3   83.69    2.61
  -4  -1   3   71.47    2.72
   4   1  -3   90.84    3.34
   4   1  -2  613.77    8.36
  -4  -1   2  529.93    7.65
   4   1  -2  636.70    9.41
   4   1  -1  599.77    8.61
   4   1  -1  616.46    8.10
   4   1  -1  677.34    9.70
   4   1   0  376.80    8.97
   4   1   0  360.62    5.97
   4   1   0  401.27    9.02
   4   1   1   92.73    3.04
   4   1   1  100.55    2.40
  -4  -1  -1   88.34    3.02
   4   1   2  170.37    4.68
   4   1   2  159.83    3.67
  -4  -1  -2  172.31    5.22
   4   1   3  306.28    6.71
   4   1   3  292.23    4.68
  -4  -1  -3  297.99    6.49
   4   1   4   69.94    3.14
   4   1   4   70.50    5.69
  -4  -1  -4   68.67    2.96
   4   1   5    0.22    1.75
   4   1   5   -0.39    0.53
  -4  -1  -5    1.72    1.38
   4   1   6  399.89    8.78
   4   1   6  400.24    6.66
  -4  -1  -6  437.62    8.67
   4   1   7   21.16    2.63
   4   1   7   22.25    3.25
  -4  -1  -7   29.54    8.04
   4   1   8  503.42    9.67
   4   1   8  547.66    7.82
  -4  -1  -8  596.97   10.21
   4   1   9    2.63    0.98
   4   1   9    3.37    0.88
  -4  -1  -9    4.84    1.84
   4   1  10  515.04   13.68
   4   1  10  564.45   11.41
  -4  -1 -10  635.70   12.57
   4   1  11   26.39    2.68
   4   1  11   23.38    4.46
  -4  -1 -11   29.96    5.98
   4   1  12    0.75    1.52
   4   1  12    0.37    0.36
  -4  -1 -12    0.88    1.65
   4   1  13    4.33    1.24
   4   1  13    5.56    1.63
  -4  -1 -13    4.61    1.43
   4   1  14   10.63    2.13
  -4  -1 -14   16.21    5.03
   4   1  15   78.39    5.31
  -4  -1 -15   94.87    5.30
  -4  -2  17    0.16    2.53
   4   2 -17   -0.23    2.02
  -4  -2  16   34.07    7.96
   4   2 -16   31.08    3.78
  -4  -2  15   24.06    6.36
   4   2 -15   20.31    3.64
  -4  -2  14  217.03    8.05
   4   2 -14  203.51    7.47
  -4  -2  13   97.41   15.54
   4   2 -13   83.51   13.01
  -4  -2  12   50.40    7.28
   4   2 -12   46.47    9.72
  -4  -2  11  522.96   12.01
   4   2 -11  511.83   12.31
  -4  -2  10  538.08   13.04
   4   2 -10  510.15   12.72
  -4  -2   9    7.24    1.71
   4   2  -9    7.10    1.66
  -4  -2   8   26.44    6.12
   4   2  -8   26.70    2.40
   4   2  -7    5.08    0.60
  -4  -2   7    7.10    1.19
   4   2  -7    4.61    1.25
   4   2  -6   89.13    2.27
  -4  -2   6   93.47    3.88
   4   2  -6  102.76    4.10
   4   2  -5  204.63    4.15
  -4  -2   5  209.36    5.19
   4   2  -5  213.06    8.54
   4   2  -4  117.45    3.21
  -4  -2   4  117.94    3.53
   4   2  -4  128.97    4.38
   4   2  -3   15.99    1.52
  -4  -2   3   17.31    3.06
   4   2  -3   16.89    1.88
   4   2  -2   79.45    2.64
  -4  -2   2   77.20    3.20
   4   2  -2   91.36    3.54
   4   2  -1  532.17    9.93
  -4  -2   1  475.57    8.59
   4   2  -1  602.88   11.87
   4   2   0  756.36   13.23
  -4  -2   0  661.84   10.36
  -4  -2   0  671.80   12.28
   4   2   1 1461.95   23.17
  -4  -2  -1 1307.36   20.98
   4   2   2    1.23    0.81
   4   2   2    2.15    0.37
  -4  -2  -2    1.54    1.00
   4   2   3 1036.32   18.00
   4   2   3  890.58   12.67
  -4  -2  -3  984.09   16.88
   4   2   4    6.98    2.03
   4   2   4    4.17    0.82
  -4  -2  -4    5.99    1.05
   4   2   5    1.28    1.00
   4   2   5    1.43    0.40
  -4  -2  -5    3.45    1.15
   4   2   6  110.47    4.52
  -4  -2  -6  112.86    4.94
   4   2   7    1.37    2.07
   4   2   7    2.48    0.53
  -4  -2  -7    3.69    1.48
   4   2   8  792.70   14.79
  -4  -2  -8  901.44   16.03
   4   2   9    3.59    2.98
  -4  -2  -9    1.89    1.34
   4   2  10  370.58    9.11
  -4  -2 -10  423.11   14.30
   4   2  11  344.63   10.96
  -4  -2 -11  413.89   12.81
   4   2  12   77.89    9.73
  -4  -2 -12   96.80    5.86
   4   2  13   30.27    7.64
  -4  -2 -13   35.89    3.53
   4   2  14    8.40    2.12
  -4  -2 -14   10.45    3.51
   4   2  15   41.87   10.81
  -4  -2 -15   56.55   13.09
  -4  -3  16   39.31    9.37
   4   3 -16   36.93    4.22
  -4  -3  15   45.39   10.52
   4   3 -15   42.67    8.58
  -4  -3  14   57.93   13.89
   4   3 -14   51.63    5.81
  -4  -3  13  192.94    9.83
   4   3 -13  166.05    6.72
  -4  -3  12  173.48    9.61
   4   3 -12  154.61   16.61
  -4  -3  11  208.09    7.07
   4   3 -11  182.92    6.83
  -4  -3  10  218.04    8.69
   4   3 -10  191.98    6.51
  -4  -3   9  491.67   10.56
   4   3  -9  461.42   12.38
  -4  -3   8   25.54    5.50
   4   3  -8   18.03    2.38
   4   3  -7   59.07    2.77
  -4  -3   7   69.28    3.28
   4   3  -7   69.55    8.96
   4   3  -6   66.38    2.61
  -4  -3   6   72.90   10.08
   4   3  -6   64.65    3.43
   4   3  -5   44.14    2.11
  -4  -3   5   52.24    9.28
   4   3  -5   47.64    8.79
   4   3  -4    0.65    0.72
  -4  -3   4    0.69    0.86
   4   3  -4    1.25    1.38
   4   3  -3  111.39    3.31
  -4  -3   3   97.00    9.13
   4   3  -3  110.69    4.04
   4   3  -2  994.27   16.26
  -4  -3   2  969.62   15.71
   4   3  -2 1112.32   18.67
   4   3  -1  494.56    9.91
  -4  -3   1  485.40    8.39
  -4  -3   1  451.96   11.18
   4   3   0  246.16    5.98
  -4  -3   0  227.16    3.59
  -4  -3   0  210.92    5.66
   4   3   1  106.38   11.56
  -4  -3  -1   88.48    3.73
   4   3   2 1082.11   15.99
  -4  -3  -2  989.10   18.02
   4   3   3   22.05    4.16
  -4  -3  -3   20.30    4.40
   4   3   4   46.25    3.23
  -4  -3  -4   44.57    7.62
   4   3   5   78.45    3.90
  -4  -3  -5   81.83    7.70
   4   3   6   37.87    7.55
  -4  -3  -6   36.45    9.01
   4   3   7   27.22    2.77
  -4  -3  -7   35.23    8.14
   4   3   8   66.29    4.20
  -4  -3  -8   69.48    4.61
   4   3   9   18.24    2.88
  -4  -3  -9   21.15    3.96
   4   3  10  109.88    5.32
  -4  -3 -10  135.13    6.05
   4   3  11  431.90   10.08
  -4  -3 -11  529.34   11.60
   4   3  12   50.63    4.05
  -4  -3 -12   65.31    4.99
   4   3  13   44.34    9.55
  -4  -3 -13   53.82   10.32
   4   3  14    0.05    0.79
  -4  -3 -14    1.35    2.42
  -4  -4  16   15.55    2.93
   4   4 -16   10.78    2.92
  -4  -4  15   67.34   15.44
   4   4 -15   55.62   10.03
  -4  -4  14    5.63    2.66
   4   4 -14    2.21    1.45
  -4  -4  13  130.76    6.20
   4   4 -13  103.13    5.55
  -4  -4  12   30.68    5.85
   4   4 -12   22.51    4.95
  -4  -4  11    2.57    1.53
   4   4 -11   -1.44    1.99
  -4  -4  10  170.64    6.05
   4   4 -10  147.35    9.63
  -4  -4   9  623.01   13.75
   4   4  -9  541.67   13.86
   4   4  -8  218.45    6.27
  -4  -4   8  261.59    8.08
   4   4  -8  256.61    7.33
   4   4  -7  102.14    3.66
  -4  -4   7  121.02    5.02
   4   4  -7  108.75    4.91
   4   4  -6  244.77    5.09
  -4  -4   6  265.91    6.64
   4   4  -6  254.36    6.93
   4   4  -5   32.14    3.32
  -4  -4   5   40.68    2.31
   4   4  -5   40.14    3.07
   4   4  -4  132.52    3.80
  -4  -4   4  148.84    3.76
   4   4  -4  142.02    5.28
   4   4  -3  398.54    7.78
  -4  -4   3  461.38    7.75
   4   4  -3  413.05    9.35
   4   4  -2   39.40    2.49
  -4  -4   2   46.65    2.65
   4   4  -1   62.90    6.62
  -4  -4   1   63.05    3.51
  -4  -4   1   58.18    8.79
   4   4   0  894.72   14.86
  -4  -4   0  810.72   13.96
   4   4   1  210.32    6.22
  -4  -4  -1  198.15    6.66
   4   4   2  459.96    9.62
  -4  -4  -2  444.36    9.69
   4   4   3    3.04    1.81
  -4  -4  -3    0.38    0.95
   4   4   4    0.80    1.80
  -4  -4  -4    1.35    1.53
   4   4   5  558.43   12.42
  -4  -4  -5  573.79   13.35
   4   4   6  198.82    6.37
  -4  -4  -6  215.91    6.70
   4   4   7  170.14    6.15
  -4  -4  -7  191.16    8.58
   4   4   8  235.98    7.48
  -4  -4  -8  273.90    8.16
   4   4   9   61.69    4.06
  -4  -4  -9   77.07   11.73
   4   4  10  118.50    5.91
  -4  -4 -10  127.44    6.00
   4   4  11    0.43    1.64
  -4  -4 -11    1.82    1.21
   4   4  12    1.34    1.62
  -4  -4 -12    1.55    2.51
   4   4  13    3.30    2.36
  -4  -4 -13    1.85    2.19
   4   4  14  161.41    6.74
  -4  -4 -14  210.52    8.51
  -4  -5  15   -0.91    2.51
   4   5 -15   -1.54    1.99
  -4  -5  14  399.12   15.96
   4   5 -14  288.50    9.16
  -4  -5  13  442.84   11.48
   4   5 -13  366.91   10.47
  -4  -5  12    2.60    1.71
   4   5 -12   -0.98    2.59
  -4  -5  11   12.33    2.40
   4   5 -11   10.17    1.98
  -4  -5  10   32.56    3.14
   4   5 -10   22.90    2.99
   4   5  -9   18.11    3.43
  -4  -5   9   29.29    2.78
   4   5  -9   26.71    3.19
   4   5  -8  361.67    7.20
  -4  -5   8  438.45    9.53
   4   5  -8  376.74    9.65
   4   5  -7  151.36    4.29
  -4  -5   7  171.38    6.34
   4   5  -7  150.21    6.29
   4   5  -6 2652.48   33.83
  -4  -5   6 3173.90   40.34
   4   5  -6 2756.84   36.86
   4   5  -5   16.02    4.58
  -4  -5   5   22.88    4.16
   4   5  -5   18.29    4.29
   4   5  -4   23.67    4.07
  -4  -5   4   23.36    5.57
   4   5  -4   27.07    3.01
   4   5  -3  420.14    8.03
  -4  -5   3  504.37    6.72
   4   5  -2    1.00    0.80
  -4  -5   2    2.15    0.44
  -4  -5   2    2.35    0.71
   4   5  -1    2.16    1.07
  -4  -5   1    1.26    0.97
   4   5   0  188.42    5.69
  -4  -5   0  171.91    5.95
   4   5   1   31.72    2.95
  -4  -5  -1   31.95    7.38
   4   5   2    7.96    1.93
  -4  -5  -2    7.64    2.18
   4   5   3  275.21    7.91
  -4  -5  -3  259.56    8.47
   4   5   4   15.03    2.30
  -4  -5  -4   15.13    4.05
   4   5   5   17.89    2.36
  -4  -5  -5   18.23    3.36
   4   5   6  144.85    6.34
  -4  -5  -6  157.88   15.44
   4   5   7  216.28    7.42
  -4  -5  -7  228.88    7.83
   4   5   8    6.48    2.16
  -4  -5  -8    6.20    1.82
   4   5   9    7.94    2.10
  -4  -5  -9    3.19    1.62
   4   5  10    5.43    1.63
  -4  -5 -10    7.77    2.27
   4   5  11   -0.12    0.78
  -4  -5 -11    1.16    1.07
   4   5  12    1.42    1.69
  -4  -5 -12    4.78    2.66
   4   5  13   25.80    3.37
  -4  -5 -13   27.98    7.06
  -4  -6  15   14.76    2.91
   4   6 -15   10.25    2.39
  -4  -6  14  399.33   11.30
   4   6 -14  270.56    9.04
  -4  -6  13    8.56    1.88
   4   6 -13    5.81    2.09
  -4  -6  12    0.95    0.95
   4   6 -12    0.96    1.78
  -4  -6  11  322.02    8.73
   4   6 -11  235.74   13.49
  -4  -6  10    7.38    1.93
   4   6 -10    5.01    1.85
   4   6  -9    3.49    0.98
  -4  -6   9    5.77    1.29
   4   6  -9    6.60    2.36
   4   6  -8   18.58    1.93
  -4  -6   8   26.93    2.72
   4   6  -8   17.98    2.29
   4   6  -7   14.15    1.97
  -4  -6   7   14.91    3.76
   4   6  -7   13.02    2.53
   4   6  -6   35.39    7.09
  -4  -6   6   43.08    3.55
   4   6  -6   36.09    3.28
   4   6  -5  623.34   13.38
  -4  -6   5  733.00   14.96
   4   6  -5  642.37   14.87
   4   6  -4  325.00    9.12
  -4  -6   4  405.19    9.57
  -4  -6   4  299.02    9.29
   4   6  -3 1864.28   32.83
  -4  -6   3 1639.11   18.62
   4   6  -2  592.51   15.10
  -4  -6   2  527.99   13.50
   4   6  -1    7.45    1.53
  -4  -6   1    5.72    1.36
   4   6   0  123.56   11.76
  -4  -6   0   99.79    4.79
   4   6   1   96.63    4.78
  -4  -6  -1   82.52   14.64
   4   6   2  175.24    6.01
  -4  -6  -2  176.23    6.93
   4   6   3  306.10    8.82
  -4  -6  -3  309.12    9.23
   4   6   4    3.68    2.04
  -4  -6  -4    2.02    1.39
   4   6   5    9.57    3.67
  -4  -6  -5    8.80    2.25
   4   6   6  175.37    7.59
  -4  -6  -6  191.52   16.87
   4   6   7   23.81    3.09
  -4  -6  -7   29.88    6.22
   4   6   8   49.71    4.19
  -4  -6  -8   56.32    4.99
   4   6   9    0.00    0.85
  -4  -6  -9   -0.30    1.75
   4   6  10   44.59    6.31
  -4  -6 -10   60.31   13.39
   4   6  11   -0.99    1.79
  -4  -6 -11    0.25    2.07
  -4  -7  13   -0.25    1.74
   4   7 -13    1.59    1.57
  -4  -7  12   41.33   10.49
   4   7 -12   43.47    4.23
  -4  -7  11   57.14   15.33
   4   7 -11   57.91    4.33
  -4  -7  10  258.10    9.23
   4   7 -10  205.84    7.89
   4   7  -9   33.35    2.53
  -4  -7   9   33.20    8.22
   4   7  -9   28.82    3.10
   4   7  -8    6.61    1.55
  -4  -7   8    7.27    2.57
   4   7  -8    6.74    2.13
   4   7  -7    8.03    1.79
  -4  -7   7    6.34    2.18
   4   7  -7    9.12    2.07
   4   7  -6   38.38    3.09
  -4  -7   6   33.34    8.68
   4   7  -6   38.38    8.40
   4   7  -5  234.02    7.85
  -4  -7   5  279.00    6.47
  -4  -7   5  206.07    7.32
   4   7  -4  259.39    7.30
  -4  -7   4  227.87   11.96
   4   7  -3  639.83   11.77
  -4  -7   3  571.43   29.00
   4   7  -2  666.59   14.89
  -4  -7   2  621.72   33.84
   4   7  -1   49.16    7.73
  -4  -7   1   48.57    9.30
   4   7   0   52.72    4.21
  -4  -7   0   52.62    8.89
   4   7   1    1.51    1.17
  -4  -7  -1    2.05    1.47
   4   7   2   92.74    4.85
  -4  -7  -2   97.45   11.67
   4   7   3  183.56    7.54
  -4  -7  -3  192.71   11.14
   4   7   4   29.98    3.20
  -4  -7  -4   29.70    5.60
   4   7   5   39.46    3.76
  -4  -7  -5   43.62    9.24
   4   7   6   16.64    2.60
  -4  -7  -6   17.53    4.70
   4   7   7   11.47    2.72
  -4  -7  -7   13.79    2.18
   4   7   8   15.89    2.95
  -4  -7  -8   20.77    4.59
   4   7   9   51.64    4.96
  -4  -7  -9   51.03    9.23
   4   7  10  197.13    8.58
  -4  -7 -10  237.96    9.47
  -4  -8  12   16.84    4.67
   4   8 -12   16.60    2.91
  -4  -8  11   12.64    4.06
   4   8 -11   14.22    2.76
  -4  -8  10   11.34    3.39
   4   8 -10   16.99    3.75
   4   8  -9  102.24    4.65
  -4  -8   9  110.63   11.78
   4   8  -9  101.23   13.76
   4   8  -8    3.62    1.60
  -4  -8   8    2.17    0.91
   4   8  -7   81.73    4.19
  -4  -8   7   88.51    5.15
  -4  -8   7   65.39   12.80
   4   8  -6  116.84    5.12
  -4  -8   6   96.97   18.34
   4   8  -5   12.97    2.01
  -4  -8   5   12.64    3.46
   4   8  -4   15.62    2.29
  -4  -8   4   14.25    2.92
   4   8  -3   10.88    2.08
  -4  -8   3   12.67    3.63
   4   8  -2   83.69   15.41
  -4  -8   2   74.60    9.29
   4   8  -1  925.06   16.36
  -4  -8   1  852.38   15.55
   4   8   0 1220.97   18.21
  -4  -8   0 1126.57   17.78
   4   8   1   52.60   10.01
  -4  -8  -1   58.65    9.22
   4   8   2   23.80    4.43
  -4  -8  -2   25.14    3.67
   4   8   3   -0.69    2.16
  -4  -8  -3    1.53    0.99
   4   8   4    0.74    2.13
  -4  -8  -4    0.24    1.80
   4   8   5    0.85    1.45
  -4  -8  -5    2.90    2.33
   4   8   6   72.66    5.08
  -4  -8  -6   82.47   14.87
   4   8   7   13.55    2.98
  -4  -8  -7   15.58    4.46
   4   8   8   43.96   10.98
  -4  -8  -8   53.98    6.48
   4   9  -9   16.87    2.69
  -4  -9   9   11.59    3.37
  -4  -9   8    3.62    2.07
   4   9  -7   82.50    4.80
  -4  -9   7   59.86   11.98
   4   9  -6   92.20    5.04
  -4  -9   6   85.37    6.01
   4   9  -5   95.64    5.34
  -4  -9   5   75.29   11.93
   4   9  -4   -0.68    1.79
  -4  -9   4    0.81    0.85
   4   9  -3    8.02    1.94
  -4  -9   3    5.85    1.43
   4   9  -2  157.07   24.75
  -4  -9   2  147.52   12.52
   4   9  -1   56.24    4.36
  -4  -9   1   55.40    7.12
   4   9   0    5.64    1.70
  -4  -9   0    6.71    1.81
   4   9   1   -0.32    2.31
  -4  -9  -1    1.38    1.11
   4   9   2  142.49   17.87
  -4  -9  -2  124.59   19.67
   4   9   3  169.04    7.65
  -4  -9  -3  176.96   10.17
   4   9   4    8.05    2.18
  -4  -9  -4   11.02    2.58
   4   9   5   82.78    5.51
  -4  -9  -5   79.41   16.52
   4  10  -6  127.46    6.34
  -4 -10   6   94.78   20.06
   4  10  -5  244.24    8.40
  -4 -10   5  191.33   10.04
   4  10  -4    9.10    2.07
  -4 -10   4    7.96    1.52
   4  10  -3   56.76    4.45
  -4 -10   3   45.55    6.56
   4  10  -2    1.72    1.04
  -4 -10   2    2.46    1.64
   4  10  -1    3.78    1.85
  -4 -10   1    3.62    1.62
   4  10   0    1.37    1.85
  -4 -10   0    2.34    0.76
   4  10   1  199.09    8.11
  -4 -10  -1  177.91   25.53
  -5   9   5    7.00    2.07
   5  -9  -5    6.23    2.08
  -5   9   4   92.82    5.28
   5  -9  -4   65.20   10.65
  -5   9   3    2.20    1.47
   5  -9  -3    2.45    1.51
  -5   9   2   70.91   14.54
   5  -9  -2   61.51   10.73
  -5   9   1  209.70    8.02
   5  -9  -1  145.28   14.28
  -5   9   0    8.27    2.08
   5  -9   0    4.76    1.93
  -5   9  -1   41.10    4.18
   5  -9   1   28.28    3.96
  -5   9  -2   20.67    3.36
   5  -9   2   16.66    4.05
  -5   9  -3    0.81    0.86
   5  -9   3    2.40    2.16
  -5   9  -4  298.57    9.69
   5  -9   4  227.65    8.60
  -5   9  -5    5.66    2.21
   5  -9   5    4.72    2.14
  -5   9  -6  233.43    9.37
   5  -9   6  189.70    8.14
  -5   9  -7  186.48   10.56
   5  -9   7  122.69   25.68
   5  -8  -8  189.50    7.98
  -5   8   7   20.29    4.59
   5  -8  -7   19.72    3.29
  -5   8   6  448.79   11.42
   5  -8  -6  338.47    9.90
  -5   8   5   34.86    3.35
   5  -8  -5   27.77    4.10
  -5   8   4   18.20    3.84
   5  -8  -4   11.95    2.85
  -5   8   3   -0.64    1.90
   5  -8  -3    1.48    1.27
  -5   8   2  228.76    7.89
   5  -8  -2  171.39    7.54
  -5   8   1  201.71    7.43
   5  -8  -1  142.96    6.51
  -5   8   0   36.56    7.07
   5  -8   0   23.96    5.14
  -5   8  -1    5.31    1.61
  -5   8  -2   32.96    7.42
   5  -8   2   22.75    3.49
  -5   8  -3   33.50    4.44
   5  -8   3   23.03    3.18
  -5   8  -4   -2.11    2.07
   5  -8   4   -0.53    2.05
  -5   8  -5   10.56    3.16
   5  -8   5    7.34    2.61
  -5   8  -6   18.83    3.21
   5  -8   6   16.07    2.84
  -5   8  -7  169.68   21.05
   5  -8   7  132.13   14.44
  -5   8  -8  163.26   17.16
   5  -8   8  133.20    6.87
  -5   8  -9   12.17    2.30
   5  -8   9   13.24    3.15
  -5   8 -10  175.72   23.21
   5  -8  10  137.70   25.28
  -5   7  10  235.50   19.95
   5  -7 -10  296.77    8.36
  -5   7   9    5.69    2.88
   5  -7  -9    3.10    1.21
   5  -7  -8   64.04   10.87
   5  -7  -8   73.28    3.96
  -5   7   7   62.09   13.51
   5  -7  -7   61.61    4.64
   5  -7  -7   50.30   10.67
  -5   7   6  106.25    4.80
   5  -7  -6   83.02    5.29
  -5   7   5   -0.39    1.04
   5  -7  -5   -0.10    1.81
  -5   7   4    3.01    1.02
   5  -7  -4    0.83    1.56
  -5   7   3   75.38   14.96
   5  -7  -3   55.39    4.20
  -5   7   2   -0.11    1.86
   5  -7  -2    1.50    1.23
  -5   7   1   26.85    2.83
   5  -7  -1   18.50    2.81
  -5   7   0    5.45    1.79
   5  -7   0    4.12    2.22
  -5   7  -1  650.78   17.47
   5  -7   1  466.37   17.88
  -5   7  -2   28.48    6.20
   5  -7   2   22.56    5.55
  -5   7  -3   13.02    2.94
   5  -7   3    9.60    2.73
  -5   7  -4   44.24    6.11
   5  -7   4   34.41    3.62
  -5   7  -5   37.34    4.66
   5  -7   5   27.50    3.24
  -5   7  -6  152.94   20.91
   5  -7   6  129.57   21.06
  -5   7  -7   20.10    4.00
   5  -7   7   17.61    4.76
  -5   7  -8   -0.05    2.06
   5  -7   8    1.69    3.29
  -5   7  -9   32.14    4.21
   5  -7   9   27.41    7.04
  -5   7 -10   93.72   17.84
   5  -7  10   84.83    5.65
  -5   7 -11  259.31   21.39
   5  -7  11  225.16    8.60
  -5   7 -12   11.61    2.75
   5  -7  12   11.40    3.41
  -5   6  12   42.62   12.05
   5  -6 -12   57.99    4.32
  -5   6  11   -1.20    1.86
   5  -6 -11    1.67    1.03
  -5   6  10   43.24    9.21
   5  -6 -10   44.63    3.48
  -5   6   9  561.55   12.89
   5  -6  -9  692.78   11.94
   5  -6  -8  170.60    7.28
   5  -6  -8  177.48    5.81
  -5   6   7  407.81    9.01
   5  -6  -7  328.71    9.49
   5  -6  -7  333.08    7.50
  -5   6   6    1.23    1.20
   5  -6  -6    2.02    0.91
  -5   6   5   75.82   13.64
   5  -6  -5   69.62    9.55
   5  -6  -5   72.68    3.25
  -5   6   4    8.55    2.36
   5  -6  -4    3.62    0.93
   5  -6  -4    4.77    1.27
  -5   6   3  480.99   10.14
   5  -6  -3  352.09    9.69
  -5   6   2  165.73    5.84
   5  -6  -2  126.44    5.76
  -5   6   1    2.02    0.81
   5  -6  -1    1.11    1.70
  -5   6   0   19.37    3.61
   5  -6   0   14.62    2.25
  -5   6  -1   13.49    2.60
   5  -6   1   14.17    2.90
  -5   6  -2  237.29    8.22
   5  -6   2  192.64    6.93
  -5   6  -3  108.51   15.60
   5  -6   3   85.12    4.74
  -5   6  -4   64.67    8.65
   5  -6   4   53.89    3.85
  -5   6  -5    1.85    1.25
   5  -6   5    0.04    1.83
  -5   6  -6  181.54    8.89
   5  -6   6  169.02    6.72
  -5   6  -7    2.09    1.56
   5  -6   7    2.99    2.09
  -5   6  -8    2.92    1.22
   5  -6   8    0.45    1.15
  -5   6  -9   23.73    5.34
   5  -6   9   15.44    3.38
  -5   6 -10  209.57   18.40
   5  -6  10  191.19    7.72
  -5   6 -11   31.57    6.20
   5  -6  11   28.28    5.34
  -5   6 -12    1.60    1.91
   5  -6  12   -0.68    2.18
  -5   6 -13   58.11   10.97
   5  -6  13   55.25   15.49
  -5   5  13    1.30    1.02
   5  -5 -13    0.90    1.62
  -5   5  12    1.53    0.75
   5  -5 -12    0.32    0.95
  -5   5  11   19.56    4.38
   5  -5 -11   21.32    4.95
  -5   5  10   44.56    9.52
   5  -5 -10   42.99    8.60
  -5   5   9  666.54   30.98
   5  -5  -9  774.34   12.78
   5  -5  -8  134.29    6.82
   5  -5  -8  142.95   12.62
  -5   5   7   88.43    5.01
   5  -5  -7   72.63    4.67
   5  -5  -7   77.22   12.62
  -5   5   6   56.10    9.69
   5  -5  -6   50.99    9.53
   5  -5  -6   55.59    5.20
  -5   5   5   79.47    7.97
   5  -5  -5   69.09   10.49
   5  -5  -5   65.89    3.07
  -5   5   4  123.86    4.56
   5  -5  -4   99.77    4.90
   5  -5  -4  100.82   10.70
  -5   5   3  386.77    9.87
   5  -5  -3  292.80   16.61
   5  -5  -3  293.83    7.13
  -5   5   2   82.98   12.86
   5  -5  -2   53.76    4.37
  -5   5   1   14.80    3.64
   5  -5  -1   10.93    2.06
  -5   5   0  128.84    5.96
   5  -5   0  105.23    5.02
  -5   5  -1   52.39    8.47
   5  -5   1   41.33    3.31
  -5   5  -2   17.55    2.69
   5  -5   2   12.16    2.04
  -5   5  -3   52.88    8.81
   5  -5   3   47.12    4.05
  -5   5  -4  871.47   18.73
   5  -5   4  754.36   17.25
  -5   5  -5   82.63   13.76
   5  -5   5   79.85   12.66
  -5   5  -6   65.19   12.04
   5  -5   6   64.76   10.39
  -5   5  -7    1.84    1.63
   5  -5   7    0.46    0.71
  -5   5  -8  430.70   14.80
   5  -5   8  406.52   10.37
  -5   5  -9   87.50   11.62
   5  -5   9   74.00    4.59
  -5   5 -10    0.25    1.47
   5  -5  10    0.95    0.91
  -5   5 -11    4.27    2.50
  -5   5 -12   10.28    2.18
   5  -5  12    8.32    2.30
  -5   5 -13  109.02   20.07
   5  -5  13  122.76    6.35
  -5   5 -14   11.41    2.75
   5  -5  14    8.83    2.55
  -5   4  14    3.50    1.17
   5  -4 -14    1.25    0.99
  -5   4  13   20.03    4.41
   5  -4 -13   23.19    4.67
  -5   4  12    7.10    2.46
   5  -4 -12    3.90    1.06
  -5   4  11    4.39    1.51
   5  -4 -11    2.94    1.75
  -5   4  10    4.04    1.44
   5  -4 -10    5.84    1.98
  -5   4   9    0.83    0.99
   5  -4  -9    1.76    1.07
  -5   4   8   18.49    3.62
   5  -4  -8   16.65    3.87
  -5   4   7 1885.72   28.93
   5  -4  -7 1556.73   27.65
   5  -4  -7 1629.36   23.51
  -5   4   6 1948.12   35.98
   5  -4  -6 1616.44   30.50
   5  -4  -6 1691.56   29.73
  -5   4   5  377.27    9.36
   5  -4  -5  317.82    9.45
   5  -4  -5  321.79    8.21
  -5   4   4  581.67   10.98
   5  -4  -4  440.04   10.26
   5  -4  -4  455.21    8.41
  -5   4   3   22.12    3.54
   5  -4  -3   20.80    2.75
   5  -4  -3   19.45    1.64
  -5   4   2   46.27    5.76
   5  -4  -2   39.44    7.17
   5  -4  -2   36.58    6.31
  -5   4   1  167.21    5.44
   5  -4  -1  133.05    5.12
   5  -4  -1  132.47    3.00
  -5   4   0   55.59    9.76
   5  -4   0   43.02    3.06
  -5   4  -1   86.23   14.46
   5  -4   1   74.68    3.85
  -5   4  -2  181.42    5.75
   5  -4   2  156.88    5.33
  -5   4  -3    1.28    1.33
   5  -4   3    1.53    1.43
  -5   4  -4   28.43    4.60
   5  -4   4   26.32    4.27
  -5   4  -5   17.81    3.55
   5  -4   5    8.40    2.92
  -5   4  -6  140.30    5.40
   5  -4   6  134.76    5.30
  -5   4  -7  169.27    6.08
   5  -4   7  171.78    6.02
  -5   4  -8   48.89    7.28
   5  -4   8   47.91    9.25
  -5   4  -9    2.83    1.53
   5  -4   9    0.87    1.22
  -5   4 -10   76.00   12.11
   5  -4  10   61.53    6.58
  -5   4 -11  339.54   35.28
   5  -4  11  330.88    9.26
  -5   4 -12  161.05   10.44
   5  -4  12  148.05    6.25
  -5   4 -13   34.74    4.64
   5  -4  13   33.52    3.35
  -5   4 -14    2.32    0.94
   5  -4  14    2.31    1.83
  -5   3  14   78.47   19.11
   5  -3 -14   99.35    5.78
  -5   3  13   69.61   12.37
   5  -3 -13   79.71    7.62
  -5   3  12   19.68    4.16
   5  -3 -12   22.70    4.56
  -5   3  11   44.37   11.09
   5  -3 -11   53.64   10.54
  -5   3  10    8.19    2.13
   5  -3 -10    8.07    1.85
  -5   3   9    4.66    1.34
   5  -3  -9    6.01    1.44
  -5   3   8    2.55    1.02
   5  -3  -8    4.26    1.65
  -5   3   7  823.72   15.16
   5  -3  -7  722.14   15.13
  -5   3   6  217.98    5.92
   5  -3  -6  182.73    6.88
   5  -3  -6  190.06    6.29
  -5   3   5  437.22    8.25
   5  -3  -5  366.71    9.01
   5  -3  -5  359.04    7.99
  -5   3   4 1423.63   16.98
   5  -3  -4 1157.74   17.37
   5  -3  -4 1213.25   15.76
  -5   3   3  747.19   14.36
   5  -3  -3  652.83   13.63
   5  -3  -3  677.74   10.80
  -5   3   2   14.18    3.92
   5  -3  -2    6.23    1.84
   5  -3  -2    6.89    1.55
  -5   3   1  468.09   10.61
   5  -3  -1  419.96    9.23
   5  -3  -1  417.13    6.79
  -5   3   0   54.15    8.68
   5  -3   0   34.15    2.62
   5  -3   0   34.93    3.37
  -5   3  -1    4.22    1.30
   5  -3   1    2.41    1.32
  -5   3  -1    2.15    0.44
  -5   3  -2   42.60    7.42
   5  -3   2   37.69    2.65
  -5   3  -3    2.24    1.59
   5  -3   3   -0.18    1.13
  -5   3  -4  185.87    5.84
   5  -3   4  170.59    5.21
  -5   3  -5    4.17    1.62
   5  -3   5    3.39    1.45
  -5   3  -6   44.97    6.56
   5  -3   6   44.10    3.14
  -5   3  -7   83.77   13.59
   5  -3   7   89.34    7.13
  -5   3  -8   28.68    5.33
   5  -3   8   30.77    4.95
  -5   3  -9    0.99    0.91
   5  -3   9    0.48    0.99
  -5   3 -10  130.86   14.78
   5  -3  10  140.08    8.54
  -5   3 -11   27.61    5.37
   5  -3  11   22.76    3.28
  -5   3 -12   86.79   17.80
   5  -3  12  103.47    5.06
  -5   3 -13   53.49    8.24
   5  -3  13   51.76    3.83
  -5   3 -14    5.26    1.09
   5  -3  14    6.44    2.10
  -5   3 -15    2.65    1.87
   5  -3  15    3.50    1.01
  -5   2  15   71.15   12.42
   5  -2 -15   95.62    6.06
  -5   2  14    0.44    1.36
   5  -2 -14   -0.28    1.94
  -5   2  13   12.71    2.54
   5  -2 -13   12.44    2.71
  -5   2  12  151.45   23.77
   5  -2 -12  172.34    7.06
  -5   2  11   35.43    7.45
   5  -2 -11   36.44    6.25
  -5   2  10   49.95    9.82
   5  -2 -10   67.79   10.67
  -5   2   9   12.57    3.08
   5  -2  -9   11.31    1.99
  -5   2   8   95.89   14.64
   5  -2  -8  118.09    6.01
  -5   2   7  247.52    7.96
   5  -2  -7  295.97    7.53
  -5   2   6    7.69    1.21
   5  -2  -6    8.19    1.98
   5  -2  -6   11.67    2.17
  -5   2   5   52.06    6.38
   5  -2  -5   51.31    3.26
   5  -2  -5   56.85    8.85
  -5   2   4   48.32    2.37
   5  -2  -4   42.07    2.92
   5  -2  -4   43.62    8.84
  -5   2   3  310.59    6.61
   5  -2  -3  279.65    7.11
   5  -2  -3  284.82    6.10
  -5   2   2  211.49    5.85
   5  -2  -2  204.26    5.90
   5  -2  -2  211.28    5.06
  -5   2   1  907.15   13.68
   5  -2  -1  849.33   13.63
   5  -2  -1  854.24   11.68
  -5   2   0  183.67    5.32
   5  -2   0  187.46    5.71
   5  -2   0  194.54    4.32
  -5   2  -1   70.18    3.35
   5  -2   1   62.72    4.82
  -5   2  -1   54.63    2.24
  -5   2  -2    3.47    1.02
   5  -2   2    7.71    1.45
  -5   2  -2    2.34    0.72
   5  -2   3   49.48    2.82
  -5   2  -3   40.70    4.92
   5  -2   4  506.97   10.33
   5  -2   4  485.65    9.44
  -5   2  -4  478.86    7.78
   5  -2   5  252.37    7.79
   5  -2   5  268.59    6.75
  -5   2  -5  267.80    5.24
   5  -2   6  938.17   13.67
   5  -2   6  920.72   14.40
  -5   2  -6  968.25   11.31
   5  -2   7  149.15    5.52
  -5   2  -7  169.20    4.82
   5  -2   8   80.43    4.48
   5  -2   8   89.15    3.98
  -5   2  -8   81.93    9.23
   5  -2   9  121.75   18.06
   5  -2   9  113.27    4.87
  -5   2  -9  130.68    4.07
   5  -2  10  451.09   29.21
  -5   2 -10  463.14    8.54
  -5   2 -11   42.62   10.19
   5  -2  11   52.80    8.30
  -5   2 -11   49.15    7.77
  -5   2 -12   47.98    9.58
   5  -2  12   52.81    3.64
  -5   2 -13   34.06    6.59
   5  -2  13   34.34    8.99
  -5   2 -14    1.62    1.27
   5  -2  14   -0.30    1.36
  -5   2 -15    3.66    1.66
   5  -2  15    4.43    1.35
  -5   1  15    3.22    1.41
   5  -1 -15    2.68    2.33
  -5   1  14   41.74    7.33
   5  -1 -14   50.55    4.39
  -5   1  13   54.99    8.65
   5  -1 -13   57.57    4.45
  -5   1  12   31.22    6.92
   5  -1 -12   32.93    6.10
  -5   1  11  375.12   15.49
   5  -1 -11  435.72   10.73
  -5   1  10   65.29   12.19
   5  -1 -10   75.41    4.67
  -5   1   9   46.09    6.61
   5  -1  -9   60.95   11.99
  -5   1   8   27.40    6.15
   5  -1  -8   32.51    5.22
  -5   1   7    4.72    1.24
   5  -1  -7    4.75    1.29
  -5   1   6   20.94    4.58
  -5   1   6   21.21    4.52
   5  -1  -6   23.47    3.81
  -5   1   5   49.73    6.42
   5  -1  -5   44.14    2.65
  -5   1   4   34.26    5.07
   5  -1  -4   30.17    2.40
   5  -1  -4   36.30    3.04
  -5   1   3  105.36    3.67
   5  -1  -3  112.26    4.30
   5  -1  -3  114.22    4.36
   5  -1  -2  146.11    4.69
   5  -1  -2  151.52    4.04
   5  -1  -1  662.55   11.32
   5  -1  -1  601.68   10.87
   5  -1  -1  646.62    9.89
   5  -1   0   32.94    4.59
   5  -1   0   35.12    6.36
   5  -1   0   33.19    4.50
   5  -1   1  136.04    4.86
   5  -1   1  118.68    3.80
  -5   1  -1   99.04    3.38
   5  -1   2  212.51    6.60
   5  -1   2  213.85    5.30
  -5   1  -2  195.58    5.59
   5  -1   3   32.02    6.05
   5  -1   3   25.07    1.91
  -5   1  -3   25.08    6.06
   5  -1   4  686.37   12.06
   5  -1   4  655.29   10.56
  -5   1  -4  669.59   10.29
   5  -1   5   52.95    3.52
   5  -1   5   64.38    5.07
  -5   1  -5   73.30    4.66
   5  -1   6 1653.29   18.94
   5  -1   6 1608.35   16.70
  -5   1  -6 1689.35   15.79
   5  -1   7  265.65    9.63
   5  -1   7  304.28    7.95
  -5   1  -7  335.97    9.47
   5  -1   8  658.85   14.80
   5  -1   8  630.31   14.92
  -5   1  -8  696.65   13.90
   5  -1   9   56.04    8.77
   5  -1   9   59.49    7.00
  -5   1  -9   65.83    3.20
   5  -1  10   17.58    2.64
   5  -1  10   21.97    4.97
  -5   1 -10   19.03    4.90
   5  -1  11    3.72    1.84
   5  -1  11    4.24    1.30
  -5   1 -11    2.81    1.09
   5  -1  12   22.10    3.19
   5  -1  12   22.28    3.17
  -5   1 -12   20.11    3.32
   5  -1  13   10.85    2.35
   5  -1  13    9.68    2.05
  -5   1 -13   10.48    1.71
   5  -1  14   14.11    2.76
   5  -1  14    7.36    1.75
  -5   1 -14   10.11    1.94
  -5   1 -15    2.74    1.35
  -5   0  16   22.01    5.00
   5   0 -16   19.24    4.24
  -5   0  15   22.05    5.57
   5   0 -15   30.41    4.40
  -5   0  14    4.69    2.12
   5   0 -14    3.69    2.43
  -5   0  13   22.89    4.42
   5   0 -13   22.42    3.54
  -5   0  12  429.36   13.31
   5   0 -12  450.03   14.68
  -5   0  11    8.02    2.71
   5   0 -11    6.21    2.78
  -5   0  10    0.98    0.78
   5   0 -10    2.15    0.85
  -5   0   9    1.54    1.09
   5   0  -9    4.18    1.67
  -5   0   8   21.10    3.98
   5   0  -8   19.74    2.71
  -5   0   7  112.85    4.40
   5   0  -7  123.29    8.22
  -5   0   6  389.75    7.18
  -5   0   6  378.27    8.42
   5   0  -6  419.26    8.96
  -5   0   5  318.82    7.33
   5   0  -5  372.41    8.08
   5   0  -4   79.31    2.65
  -5   0   4   71.59   11.48
   5   0  -4   74.08    3.57
   5   0  -3   23.42    1.63
   5   0  -3   22.20    1.96
   5   0  -3   22.21    2.04
   5   0  -2   21.82    1.86
   5   0  -2   25.13    2.08
   5   0  -2   26.26    2.10
   5   0  -1   56.80    2.79
   5   0  -1   46.23    3.10
   5   0  -1   56.33    2.71
   5   0   0  140.30    4.25
   5   0   0  127.49    3.59
   5   0   0  138.19    4.30
   5   0   1   99.53    3.67
   5   0   1   88.44    3.26
  -5   0  -1   84.58    3.12
   5   0   2   12.86    2.61
   5   0   2   10.24    1.23
  -5   0  -2   13.03    2.97
   5   0   3   52.69    8.78
   5   0   3   39.93    2.04
  -5   0  -3   46.42    7.05
   5   0   4    2.04    1.42
   5   0   4    1.49    0.70
  -5   0  -4    1.15    0.56
   5   0   5   45.54    8.03
   5   0   5   38.68    2.08
  -5   0  -5   44.98    4.38
   5   0   6  340.07    7.84
   5   0   6  323.96    5.91
  -5   0  -6  356.72    7.00
   5   0   7  154.83    6.19
   5   0   7  167.68    5.66
  -5   0  -7  183.48    6.23
   5   0   8  213.23    6.88
   5   0   8  217.10    6.38
  -5   0  -8  245.71    6.24
   5   0   9   59.27    4.07
   5   0   9   54.71    7.67
  -5   0  -9   64.52    3.44
   5   0  10   33.06    3.52
   5   0  10   29.39    6.17
  -5   0 -10   33.99    5.79
   5   0  11    1.04    0.93
   5   0  11   -0.14    0.91
  -5   0 -11    2.01    1.67
   5   0  12   47.26    4.07
   5   0  12   42.84    2.91
  -5   0 -12   57.47    3.71
   5   0  13   -0.88    1.61
  -5   0 -13    0.37    0.72
   5   0  14   49.09   13.30
  -5   0 -14   63.80   17.67
   5   0  15    1.52    1.70
  -5   0 -15    0.90    0.77
  -5  -1  16   39.85   10.13
   5   1 -16   40.83    9.32
  -5  -1  15    3.12    2.31
   5   1 -15    2.49    2.59
  -5  -1  14    2.71    1.84
  -5  -1  13   45.39   10.25
   5   1 -13   46.87   10.30
  -5  -1  12  312.72   12.10
   5   1 -12  307.28   10.62
  -5  -1  11   79.18    6.82
   5   1 -11   78.61    4.90
  -5  -1  10   84.82   15.22
   5   1 -10   83.48    5.27
  -5  -1   9  329.34   12.49
   5   1  -9  348.20    9.98
  -5  -1   8   79.24    6.25
   5   1  -8   88.44    5.11
  -5  -1   7  144.42   10.76
   5   1  -7  165.91    5.71
   5   1  -6    0.99    0.48
  -5  -1   6   -0.23    1.28
   5   1  -6    0.65    1.54
   5   1  -5  276.88    5.40
  -5  -1   5  255.54    6.28
   5   1  -5  280.96    9.14
   5   1  -4   49.98    2.24
  -5  -1   4   47.00    9.17
   5   1  -4   51.23    3.10
   5   1  -3  297.04    6.02
  -5  -1   3  259.17    5.82
   5   1  -3  292.37    6.92
   5   1  -2   24.28    1.91
  -5  -1   2   20.93    3.15
   5   1  -2   24.77    3.58
   5   1  -1    0.43    1.01
   5   1  -1    0.73    0.35
   5   1  -1    0.74    1.11
   5   1   0    0.65    1.13
   5   1   0    1.12    0.85
  -5  -1   0    4.28    1.26
   5   1   1  163.03    4.75
   5   1   1  163.90    3.97
  -5  -1  -1  160.06    4.79
   5   1   2  416.34    8.45
   5   1   2  376.21    6.35
  -5  -1  -2  400.13    8.14
   5   1   3   11.72    2.05
   5   1   3   10.07    2.70
  -5  -1  -3   12.10    3.05
   5   1   4  215.21    6.33
   5   1   4  201.10    4.33
  -5  -1  -4  218.55    5.93
   5   1   5    0.09    2.01
   5   1   5    0.26    0.56
  -5  -1  -5    1.21    0.71
   5   1   6  241.93    7.19
   5   1   6  224.84    5.63
  -5  -1  -6  249.64    7.32
   5   1   7   55.97   11.16
   5   1   7   46.17    2.40
  -5  -1  -7   54.01    8.78
   5   1   8   14.83    3.93
   5   1   8   11.98    2.86
  -5  -1  -8   15.27    2.12
   5   1   9   18.53    2.46
   5   1   9   13.60    3.57
  -5  -1  -9   17.08    3.10
   5   1  10    6.52    2.13
   5   1  10    2.54    0.82
  -5  -1 -10    3.02    1.30
   5   1  11   41.50    6.47
  -5  -1 -11   35.33    7.41
   5   1  12    1.04    0.86
  -5  -1 -12   -1.13    1.52
   5   1  13   18.96    2.69
  -5  -1 -13   27.49    3.15
   5   1  14   27.68    3.51
  -5  -1 -14   26.32    7.05
  -5  -2  16    1.23    1.92
   5   2 -16    3.08    1.43
  -5  -2  15  156.40    6.96
   5   2 -15  145.48    7.23
  -5  -2  14    3.01    1.11
   5   2 -14    4.29    2.17
  -5  -2  13   95.02   15.41
   5   2 -13   89.10    5.41
  -5  -2  12  104.82   17.38
   5   2 -12  106.37   18.39
  -5  -2  11   76.33   12.18
   5   2 -11   75.73    4.65
  -5  -2  10  313.12   14.96
   5   2 -10  304.83   14.58
  -5  -2   9  195.31   15.66
   5   2  -9  196.80   10.11
  -5  -2   8    4.20    1.20
   5   2  -8    3.46    1.39
   5   2  -7  158.99    4.12
  -5  -2   7  158.27    5.55
   5   2  -7  176.55    6.58
   5   2  -6    9.24    1.05
  -5  -2   6    9.57    1.54
   5   2  -6   11.01    2.03
   5   2  -5 1012.93   13.40
  -5  -2   5  933.77   16.94
   5   2  -5 1064.68   16.55
   5   2  -4    1.09    0.71
  -5  -2   4    1.55    0.80
   5   2  -4    3.39    1.70
   5   2  -3    2.06    0.68
  -5  -2   3    1.02    0.70
   5   2  -3    7.59    1.56
   5   2  -2   97.14    3.47
  -5  -2   2   87.20    3.13
   5   2  -2   98.39    4.16
   5   2  -1    0.04    1.38
  -5  -2   1    1.64    0.42
   5   2  -1    1.17    1.41
   5   2   0  131.55    4.29
  -5  -2   0  111.49    2.88
  -5  -2   0  119.77    4.80
   5   2   1  131.64    4.41
  -5  -2  -1  119.42    4.70
   5   2   2   45.47    8.70
   5   2   2   36.03    1.59
  -5  -2  -2   37.94    6.99
   5   2   3    8.50    1.54
   5   2   3    6.60    1.43
  -5  -2  -3    9.33    3.01
   5   2   4   14.13    1.91
  -5  -2  -4   16.70    3.70
   5   2   5    7.01    1.50
  -5  -2  -5   10.72    2.01
   5   2   6   29.46    3.03
  -5  -2  -6   30.22    7.92
   5   2   7  275.57    8.66
  -5  -2  -7  311.51    8.89
   5   2   8  280.29    8.53
  -5  -2  -8  327.57    8.36
   5   2   9  310.20    8.94
  -5  -2  -9  340.00   10.61
   5   2  10   38.90    3.52
  -5  -2 -10   45.78    7.35
   5   2  11   88.45    5.37
  -5  -2 -11  108.68   15.95
   5   2  12    6.02    1.64
  -5  -2 -12    8.36    2.11
   5   2  13    1.60    1.81
   5   2  14    6.07    2.06
  -5  -2 -14    5.90    2.20
  -5  -3  15    1.40    1.23
   5   3 -15    0.56    2.12
  -5  -3  14    7.87    1.53
   5   3 -14    8.34    2.55
  -5  -3  13   51.09    4.20
   5   3 -13   74.35    4.92
  -5  -3  12    1.66    1.07
   5   3 -12    3.10    1.33
  -5  -3  11   18.82    3.76
   5   3 -11   19.71    3.86
  -5  -3  10    9.74    1.78
   5   3 -10   12.03    2.13
  -5  -3   9    6.37    2.30
   5   3  -9    5.67    2.09
  -5  -3   8   89.38   13.71
   5   3  -8   80.44    4.58
   5   3  -7   13.33    2.71
  -5  -3   7   15.21    2.82
   5   3  -7   19.63    3.66
   5   3  -6  204.70    5.43
  -5  -3   6  221.16    8.48
   5   3  -6  221.61    7.44
   5   3  -5    6.54    1.30
  -5  -3   5    6.30    1.63
   5   3  -5    8.19    1.93
   5   3  -4   41.42    2.84
  -5  -3   4   44.65    8.14
   5   3  -4   41.50    3.31
   5   3  -3   31.96    6.34
  -5  -3   3   28.99    4.56
   5   3  -3   33.41    2.86
   5   3  -2   14.18    3.65
  -5  -3   2   11.59    2.21
   5   3  -2   15.20    3.09
   5   3  -1  350.20    7.80
  -5  -3   1  306.50    5.67
  -5  -3   1  295.60    8.88
   5   3   0   21.10    2.14
  -5  -3   0   17.14    1.97
  -5  -3   0   24.99    4.04
   5   3   1   -0.29    1.46
  -5  -3  -1   -0.80    1.50
   5   3   2  134.33    9.28
  -5  -3  -2  130.91    4.79
   5   3   3   58.77    3.73
  -5  -3  -3   61.06   10.75
   5   3   4  241.65    6.76
  -5  -3  -4  244.83    7.33
   5   3   5  194.63    6.77
  -5  -3  -5  191.44   11.46
   5   3   6  335.92   10.05
  -5  -3  -6  382.12   10.68
   5   3   7  731.78   13.57
  -5  -3  -7  775.08   16.81
   5   3   8   72.14    4.75
  -5  -3  -8   89.04   13.81
   5   3   9   12.07    2.13
  -5  -3  -9   12.84    3.29
   5   3  10    2.91    1.84
  -5  -3 -10    4.98    1.39
   5   3  11    7.31    1.84
  -5  -3 -11    8.67    2.59
   5   3  12    3.82    1.95
  -5  -3 -12    0.82    1.29
   5   3  13    3.05    2.28
  -5  -3 -13   -1.75    1.87
   5   4 -15    2.77    2.39
  -5  -4  14    3.82    1.45
   5   4 -14    4.63    2.43
  -5  -4  13   24.41    3.72
   5   4 -13   19.40    4.11
  -5  -4  12   44.31   11.40
   5   4 -12   39.16    5.82
  -5  -4  11   29.85    6.25
   5   4 -11   27.19    4.29
  -5  -4  10    4.20    1.17
   5   4 -10    5.56    2.13
  -5  -4   9    3.35    0.72
   5   4  -9    2.07    1.03
   5   4  -8    8.96    1.73
  -5  -4   8   16.39    3.61
   5   4  -8   15.54    3.06
   5   4  -7   23.19    1.72
  -5  -4   7   25.45    5.11
   5   4  -7   26.65    5.23
   5   4  -6   12.67    2.68
  -5  -4   6   11.12    2.32
   5   4  -6   23.07    2.87
   5   4  -5  326.13    7.13
  -5  -4   5  368.11    7.75
   5   4  -5  328.04    8.77
   5   4  -4    0.23    0.95
  -5  -4   4   -0.07    0.96
   5   4  -4    1.77    2.22
   5   4  -3   28.53    6.81
  -5  -4   3   29.80    5.51
   5   4  -3   33.46    4.42
   5   4  -2    7.90    2.40
  -5  -4   2    6.78    1.44
  -5  -4   2    7.97    1.65
   5   4  -1    3.38    1.00
  -5  -4   1    3.50    1.07
   5   4   0   15.21    2.85
  -5  -4   0   11.18    2.66
   5   4   1   12.52    2.04
  -5  -4  -1   15.46    3.64
   5   4   2   14.45    2.03
  -5  -4  -2   13.08    2.83
   5   4   3  114.27    5.04
  -5  -4  -3  117.28    5.16
   5   4   4    1.23    1.17
  -5  -4  -4    1.03    1.08
   5   4   5  355.88    9.83
  -5  -4  -5  369.85   10.84
   5   4   6    4.48    1.14
  -5  -4  -6    4.93    1.44
   5   4   7  507.88   12.09
  -5  -4  -7  523.25   13.41
   5   4   8    6.72    2.45
  -5  -4  -8   10.79    3.32
   5   4   9    0.78    1.73
  -5  -4  -9   -0.81    1.89
   5   4  10   11.07    2.65
  -5  -4 -10   11.46    2.69
   5   4  11   -0.79    1.71
  -5  -4 -11   -1.81    2.00
   5   4  12    0.73    1.92
  -5  -4 -12    4.92    2.33
  -5  -5  14    4.33    2.40
   5   5 -14    4.10    1.45
  -5  -5  13   18.97    5.10
   5   5 -13   13.43    2.71
  -5  -5  12   12.73    3.27
   5   5 -12   12.46    3.58
  -5  -5  11   -1.87    1.59
   5   5 -11    1.32    2.08
  -5  -5  10   83.15    4.71
   5   5 -10   72.76   11.28
  -5  -5   9   46.04   10.19
   5   5  -9   41.47    3.83
   5   5  -8   14.12    1.53
  -5  -5   8   17.28    3.45
   5   5  -8   18.13    2.82
   5   5  -7  317.37    6.52
  -5  -5   7  370.92    7.64
   5   5  -7  347.07    9.30
   5   5  -6   88.75    3.67
  -5  -5   6  102.02    5.48
   5   5  -6  104.24    5.37
   5   5  -5  252.17    6.65
  -5  -5   5  301.58    6.97
   5   5  -5  274.96    9.06
   5   5  -4   40.58    2.80
  -5  -5   4   52.19    2.78
   5   5  -4   42.94    4.31
   5   5  -3  578.30   12.74
  -5  -5   3  517.33   13.75
   5   5  -2  138.51    5.20
  -5  -5   2  122.12    5.48
   5   5  -1  221.65    7.31
  -5  -5   1  203.74    6.60
   5   5   0   60.08    3.88
  -5  -5   0   61.89   11.80
   5   5   1   15.17    3.27
  -5  -5  -1   11.84    2.91
   5   5   2   52.27    3.73
  -5  -5  -2   54.57    6.65
   5   5   3    1.16    1.00
  -5  -5  -3    2.54    1.11
   5   5   4    3.31    2.69
  -5  -5  -4    2.07    1.23
   5   5   5    1.86    1.28
  -5  -5  -5    0.40    1.52
   5   5   6  211.30    8.66
  -5  -5  -6  237.62    8.91
   5   5   7   14.10    2.36
  -5  -5  -7   18.71    5.28
   5   5   8   31.25    5.97
  -5  -5  -8   43.01    9.83
   5   5   9   56.31    9.51
  -5  -5  -9   72.47   12.13
   5   5  10   17.71    3.22
  -5  -5 -10   18.47    3.10
   5   5  11   17.18    5.93
  -5  -5 -11   17.36    4.81
  -5  -6  13    0.28    1.12
   5   6 -13    1.79    1.98
  -5  -6  12   12.43    3.38
   5   6 -12    9.54    2.14
  -5  -6  11    5.36    1.82
   5   6 -11    4.99    1.79
  -5  -6  10  200.95    6.68
   5   6 -10  156.22    7.11
  -5  -6   9   -2.14    1.52
   5   6  -9   -1.58    1.93
   5   6  -8   33.23    7.05
  -5  -6   8   57.16    3.46
   5   6  -8   44.82    4.07
   5   6  -7    0.30    0.99
  -5  -6   7    1.39    1.08
   5   6  -7   -1.38    2.06
   5   6  -6   18.06    1.90
  -5  -6   6   16.67    4.19
   5   6  -6   21.76    3.08
   5   6  -5  985.63   15.34
  -5  -6   5 1192.49   17.66
   5   6  -5 1074.72   15.79
   5   6  -4  103.57    6.97
  -5  -6   4   96.74   18.96
   5   6  -3  145.64    5.77
  -5  -6   3  131.83   12.44
   5   6  -2  188.58    6.25
  -5  -6   2  165.39   13.49
   5   6  -1   85.52    4.45
  -5  -6   1   90.25   16.33
   5   6   0   56.53    4.23
  -5  -6   0   53.46   11.95
   5   6   1   23.76    2.67
  -5  -6  -1   26.04    5.29
   5   6   2   35.96    3.35
  -5  -6  -2   42.87    6.22
   5   6   3    2.81    2.16
  -5  -6  -3    2.30    1.74
   5   6   4  130.29    6.49
  -5  -6  -4  135.23   20.04
   5   6   5   64.13   11.05
  -5  -6  -5   64.92   12.59
   5   6   6    0.20    2.04
  -5  -6  -6    0.24    1.09
   5   6   7    0.93    1.79
  -5  -6  -7   -0.57    1.16
   5   6   8   19.49    3.59
  -5  -6  -8   22.08    4.61
   5   6   9   52.01   11.09
  -5  -6  -9   63.41   10.35
   5   6  10    4.32    1.84
  -5  -6 -10    1.61    1.80
  -5  -7  12   10.70    2.66
   5   7 -12    5.72    2.36
  -5  -7  11   20.52    2.96
   5   7 -11   17.37    3.03
  -5  -7  10   20.40    6.42
   5   7 -10   27.14    3.43
  -5  -7   9  124.13    5.68
   5   7  -9   92.16    5.46
   5   7  -8    5.61    1.43
  -5  -7   8    8.00    3.00
   5   7  -8    7.98    2.14
   5   7  -7   20.67    2.27
  -5  -7   7   16.89    5.04
   5   7  -7   19.93    2.80
   5   7  -6    4.58    1.28
   5   7  -5   -1.82    1.38
  -5  -7   5    0.28    1.37
   5   7  -4   64.90    4.09
  -5  -7   4   61.07    6.78
   5   7  -3  105.16    5.02
  -5  -7   3  104.29   13.09
   5   7  -2  247.97    8.99
  -5  -7   2  228.97   17.64
   5   7  -1   45.04    8.19
  -5  -7   1   42.10    7.26
   5   7   0   41.83   11.24
  -5  -7   0   51.01    8.56
   5   7   1    8.51    2.21
  -5  -7  -1    9.26    5.57
   5   7   2   25.75    3.74
  -5  -7  -2   21.93    4.70
   5   7   3   18.99    3.24
  -5  -7  -3   21.32    3.13
   5   7   4    2.83    2.23
  -5  -7  -4    1.21    0.71
   5   7   5    4.34    2.92
  -5  -7  -5    4.92    1.90
   5   7   6   21.29    2.95
  -5  -7  -6   22.18    6.10
   5   7   7  139.54    7.34
  -5  -7  -7  148.20    7.28
   5   7   8    8.37    2.55
  -5  -7  -8   11.16    3.12
   5   8 -10   13.44    3.06
   5   8  -9   69.36   16.58
   5   8  -8   39.89    8.78
   5   8  -7   39.56   10.74
  -5  -8   7   40.06    8.75
   5   8  -6    8.87    3.62
  -5  -8   6   13.96    3.51
   5   8  -5    3.91    0.81
  -5  -8   5    2.48    1.78
   5   8  -4   86.78   17.98
  -5  -8   4   84.87   13.17
   5   8  -3    4.87    1.68
  -5  -8   3    5.99    1.53
   5   8  -2  171.48    6.85
  -5  -8   2  151.87   10.15
   5   8  -1   30.03    3.77
  -5  -8   1   32.09    5.61
   5   8   0  207.90    7.86
  -5  -8   0  220.64   16.91
   5   8   1   30.55    6.41
  -5  -8  -1   31.24    5.33
   5   8   2    7.30    2.89
  -5  -8  -2   13.55    4.85
   5   8   3   58.36    4.93
  -5  -8  -3   55.91    9.62
   5   8   4   21.03    3.24
  -5  -8  -4   23.13    4.67
   5   8   5   10.33    2.97
  -5  -8  -5    8.75    2.42
   5   8   6    1.19    2.17
  -5  -8  -6    3.00    1.80
   5   9  -7   11.45    3.54
  -5  -9   7   11.18    4.30
   5   9  -6    6.53    1.60
  -5  -9   6    6.16    2.87
   5   9  -5  145.53    6.44
  -5  -9   5  115.48   16.71
   5   9  -4  203.86   15.04
  -5  -9   4  187.42   13.86
   5   9  -3    7.13    1.99
  -5  -9   3    5.98    1.65
   5   9  -2  106.84    5.71
  -5  -9   2   95.91   14.14
   5   9  -1    2.28    2.30
  -5  -9   1    2.56    1.15
   5   9   0    1.25    1.45
   5   9   1  392.97   11.53
  -5  -9  -1  373.00   22.20
   5   9   2   52.26    9.13
  -5  -9  -2   60.17   11.42
   5   9   3  274.85    9.86
  -5  -9  -3  274.46    9.62
  -6   9   2   11.66    4.01
   6  -9  -2    6.67    2.40
  -6   9   1   28.72    7.80
   6  -9  -1   27.40    6.38
  -6   9   0    4.10    1.08
   6  -9   0    0.90    1.93
  -6   9  -1   21.02    3.29
   6  -9   1   16.81    2.96
  -6   9  -2  117.95    6.57
   6  -9   2   73.43    5.44
  -6   9  -3   17.25    4.61
   6  -9   3   10.44    2.99
  -6   9  -4    2.20    1.46
   6  -9   4   -0.61    1.92
   6  -8  -6    0.37    1.99
  -6   8   5   54.96    5.47
   6  -8  -5   45.41    9.13
  -6   8   4   19.40    4.68
   6  -8  -4   19.53    3.16
  -6   8   3   14.80    4.51
   6  -8  -3   14.72    3.68
  -6   8   2    1.16    1.28
   6  -8  -2    1.52    1.26
  -6   8   1  177.05   25.97
   6  -8  -1  146.75   23.40
  -6   8   0    7.92    1.99
   6  -8   0    7.25    2.56
  -6   8  -1  179.32   14.84
   6  -8   1  160.99   16.33
  -6   8  -2    1.22    1.09
   6  -8   2    1.72    2.07
  -6   8  -3   -0.76    2.01
   6  -8   3    1.39    2.02
  -6   8  -4    2.17    1.67
   6  -8   4    1.08    2.04
  -6   8  -5    8.75    2.44
   6  -8   5    6.01    2.10
  -6   8  -6   69.56   13.15
   6  -8   6   53.01    5.01
  -6   8  -7   15.49    3.98
   6  -8   7   11.97    2.92
  -6   8  -8   37.11    6.29
   6  -8   8   31.66    5.26
   6  -7  -8    0.18    2.24
   6  -7  -7   18.59    4.18
  -6   7   6   11.44    2.78
   6  -7  -6    9.79    2.61
  -6   7   5    5.87    1.92
   6  -7  -5    4.16    2.26
  -6   7   4   35.22    7.75
   6  -7  -4   33.05    3.73
  -6   7   3   90.38   17.16
   6  -7  -3   74.86    7.43
  -6   7   2  133.74    5.87
   6  -7  -2   91.89   18.73
  -6   7   1    0.87    1.47
   6  -7  -1    1.63    1.37
  -6   7   0  184.57    8.60
   6  -7   0  141.45    6.43
  -6   7  -1  135.71   19.73
   6  -7   1  103.32    5.65
  -6   7  -2  111.64   15.68
   6  -7   2   86.25    5.22
  -6   7  -3   74.41   12.09
   6  -7   3   67.56    4.81
  -6   7  -4   78.01   11.32
   6  -7   4   67.19    4.82
  -6   7  -5   12.43    3.90
   6  -7   5    6.51    2.35
  -6   7  -6   22.28    4.35
   6  -7   6   17.84    3.05
  -6   7  -7    1.41    1.15
   6  -7   7    0.93    1.22
  -6   7  -8   21.52    4.58
   6  -7   8   16.52    3.39
  -6   7  -9  144.51   17.39
   6  -7   9  121.66    6.53
  -6   7 -10    6.82    2.65
   6  -7  10    7.08    2.79
  -6   6  10   18.77    6.76
   6  -6 -10   22.82    2.72
  -6   6   9    4.93    1.84
   6  -6  -9    6.15    2.11
   6  -6  -8   -1.24    1.90
   6  -6  -8    0.34    1.02
   6  -6  -7   64.03    5.57
  -6   6   6    1.74    1.06
   6  -6  -6   -0.33    1.87
  -6   6   5   66.63   12.42
   6  -6  -5   56.33   10.79
   6  -6  -4    4.71    2.15
  -6   6   3   72.24    3.98
   6  -6  -3   58.28    4.92
  -6   6   2   20.03    4.85
   6  -6  -2   15.58    3.02
  -6   6   1   40.21    8.93
   6  -6  -1   36.21    8.66
  -6   6   0   50.84    7.18
   6  -6   0   36.36    3.62
  -6   6  -1  138.29    6.48
   6  -6   1  103.11    9.65
  -6   6  -2   41.28    6.34
   6  -6   2   38.64    3.79
  -6   6  -3   55.82    9.12
   6  -6   3   43.45    6.19
  -6   6  -4   32.04    7.36
   6  -6   4   21.44    5.22
  -6   6  -5  214.19   13.46
   6  -6   5  191.56    7.33
  -6   6  -6   42.83    7.78
   6  -6   6   42.68    4.24
  -6   6  -7   25.77    4.16
   6  -6   7   25.77    5.84
  -6   6  -8    0.04    1.14
   6  -6   8   -2.70    2.02
  -6   6  -9   54.96    8.01
   6  -6   9   46.36   10.62
  -6   6 -10   12.13    2.25
   6  -6  10    7.16    2.87
  -6   6 -11  409.31   11.73
   6  -6  11  360.69   13.42
  -6   5  11    1.88    1.17
   6  -5 -11    2.20    1.23
  -6   5  10    3.25    1.87
   6  -5 -10    3.04    1.35
  -6   5   9   20.35    5.73
   6  -5  -9   26.19    2.94
   6  -5  -8   90.06    9.68
   6  -5  -7   50.69    5.13
   6  -5  -7   43.10    3.04
  -6   5   6  864.75   14.42
   6  -5  -6  691.64   14.03
   6  -5  -6  701.56   10.07
  -6   5   5    6.30    1.47
   6  -5  -5    1.68    2.01
   6  -5  -5    4.28    1.09
  -6   5   4   44.02    6.14
   6  -5  -4   41.56    6.92
   6  -5  -4   28.67    5.38
  -6   5   3    0.45    1.13
   6  -5  -3   -1.31    1.64
  -6   5   2    4.52    1.02
   6  -5  -2    4.63    1.84
  -6   5   1   28.68    4.64
   6  -5  -1   21.61    3.54
  -6   5   0   68.83   10.05
   6  -5   0   59.15    9.64
  -6   5  -1  185.72    7.84
   6  -5   1  165.76   13.05
  -6   5  -2   29.38    4.95
   6  -5   2   20.99    3.35
  -6   5  -3   97.77   14.73
   6  -5   3   83.71    4.71
  -6   5  -4  387.31   12.50
   6  -5   4  332.36   11.47
  -6   5  -5    0.34    1.34
   6  -5   5    1.62    1.26
  -6   5  -6   34.08    4.92
   6  -5   6   28.15    4.96
  -6   5  -7   43.46    8.02
   6  -5   7   36.64    8.31
  -6   5  -8   42.30    5.78
   6  -5   8   35.94    3.58
  -6   5  -9   17.11    4.05
   6  -5   9   12.80    2.66
  -6   5 -10   38.84    5.93
   6  -5  10   35.92    9.16
  -6   5 -11   24.85    4.99
   6  -5  11   25.45    3.30
  -6   5 -12   29.29    6.92
   6  -5  12   28.93    9.29
  -6   4  12    2.90    1.33
   6  -4 -12   -0.66    1.64
  -6   4  11    4.14    1.79
   6  -4 -11    5.69    1.97
  -6   4  10   55.13    8.81
   6  -4 -10   58.21    9.71
  -6   4   9   29.12    6.52
   6  -4  -9   31.53    7.69
  -6   4   8  388.13   10.13
   6  -4  -8  405.56   13.25
  -6   4   7    0.59    0.78
   6  -4  -7   -0.71    2.01
   6  -4  -7    1.70    0.85
  -6   4   6  109.48    6.09
   6  -4  -6   96.67   15.96
   6  -4  -6  101.52    4.11
  -6   4   5   25.01    4.56
   6  -4  -5   24.48    3.18
   6  -4  -5   21.64    2.07
  -6   4   4  538.64    9.84
   6  -4  -4  426.03   10.43
   6  -4  -4  415.54    7.50
  -6   4   3   90.78   11.80
   6  -4  -3   83.95   15.57
   6  -4  -3   76.61    3.03
  -6   4   2    1.48    0.73
   6  -4  -2   -0.36    1.85
  -6   4   1    4.33    0.97
   6  -4  -1    1.82    1.32
  -6   4   0    8.85    2.38
   6  -4   0    7.39    1.87
  -6   4  -1  190.40   11.86
   6  -4   1  158.36    7.02
  -6   4  -2    7.97    1.75
   6  -4   2    3.93    1.79
  -6   4  -3  367.58   10.38
   6  -4   3  338.72    9.30
  -6   4  -4  193.31    7.16
   6  -4   4  183.37    7.94
  -6   4  -5  168.65   10.60
   6  -4   5  157.08    5.83
  -6   4  -6    9.05    1.96
   6  -4   6    8.32    1.88
  -6   4  -7   61.44    9.04
   6  -4   7   58.10    7.58
  -6   4  -8   28.13    6.18
   6  -4   8   23.46    7.10
  -6   4  -9   15.07    3.67
   6  -4   9   11.41    2.27
  -6   4 -10   32.68    4.36
   6  -4  10   35.20   10.10
  -6   4 -11   84.30   10.29
   6  -4  11   75.85   11.42
  -6   4 -12   95.97   14.23
   6  -4  12   94.83   10.48
  -6   4 -13    7.70    1.87
   6  -4  13    5.73    2.05
  -6   3  13   50.01    7.05
   6  -3 -13   51.51    4.27
  -6   3  12    8.83    2.01
   6  -3 -12    7.71    2.27
  -6   3  11  242.24    9.52
   6  -3 -11  253.79    7.97
  -6   3  10  425.24   10.91
   6  -3 -10  459.25   10.25
  -6   3   9   11.95    2.34
   6  -3  -9   19.61    3.69
  -6   3   8   65.61   10.20
   6  -3  -8   67.33   10.08
   6  -3  -7   27.10    2.41
  -6   3   6  116.53   10.50
   6  -3  -6   97.99    5.09
   6  -3  -6  103.27    4.89
  -6   3   5  876.80   14.87
   6  -3  -5  742.48   14.60
   6  -3  -5  758.37   13.45
  -6   3   4   98.33   11.13
   6  -3  -4   83.83    8.76
   6  -3  -4   69.23   11.55
  -6   3   3  978.10   20.71
   6  -3  -3  870.64   18.43
   6  -3  -3  873.29   17.80
  -6   3   2  527.62   15.61
   6  -3  -2  520.43   13.94
   6  -3  -2  498.95   12.38
  -6   3   1 2146.51   40.11
   6  -3  -1 1944.07   35.38
   6  -3  -1 1969.77   25.12
  -6   3   0 1047.63   18.30
   6  -3   0  938.57   18.17
   6  -3   0  943.87   13.72
  -6   3  -1  922.16   16.65
   6  -3   1  829.61   15.33
  -6   3  -2    1.30    0.88
  -6   3  -3  131.00    5.34
   6  -3   3  124.14    4.91
  -6   3  -4   31.62    5.37
   6  -3   4   27.86    3.59
  -6   3  -5  173.23   12.34
   6  -3   5  166.63    5.76
  -6   3  -6   84.91   14.28
   6  -3   6   89.45    9.48
  -6   3  -7   -0.87    2.13
   6  -3   7    0.81    0.69
  -6   3  -8   95.12   14.90
   6  -3   8   88.10    4.66
  -6   3  -9   39.07    7.17
   6  -3   9   32.37    3.65
  -6   3 -10    5.83    1.83
   6  -3  10    2.95    1.63
  -6   3 -11   45.96    9.60
   6  -3  11   48.46    8.15
  -6   3 -12    3.84    1.21
   6  -3  12    2.48    1.58
  -6   3 -13    2.17    1.06
   6  -3  13    2.23    1.94
  -6   2  14   62.65   16.80
   6  -2 -14   68.95   14.55
  -6   2  13   88.52   13.97
   6  -2 -13  101.77   15.99
  -6   2  12  247.02   13.82
   6  -2 -12  251.82   12.47
  -6   2  11    3.15    1.31
   6  -2 -11    3.46    2.32
  -6   2  10  256.84   16.12
   6  -2 -10  275.66    8.22
  -6   2   9   25.32    4.49
   6  -2  -9   23.25    5.05
  -6   2   8  605.50   12.69
   6  -2  -8  685.38   13.26
  -6   2   7   19.21    3.99
   6  -2  -7   22.62    2.51
  -6   2   6    0.71    0.40
   6  -2  -6    0.95    1.29
  -6   2   5  173.91    5.60
   6  -2  -5  169.88    6.38
   6  -2  -5  164.12    7.97
  -6   2   4  104.58    3.79
   6  -2  -4  101.88    5.11
   6  -2  -4  106.23    7.03
  -6   2   3 1590.66   23.36
   6  -2  -3 1495.06   22.89
   6  -2  -3 1538.55   21.59
  -6   2   2   73.30   14.30
   6  -2  -2   80.01    4.46
   6  -2  -2   74.98   11.68
   6  -2  -1   16.57    4.61
  -6   2   0 2670.27   37.10
   6  -2   0 2546.10   34.54
   6  -2   0 2693.30   34.47
  -6   2  -1  212.02    7.31
   6  -2   1  204.95    6.89
  -6   2  -1  177.53    6.28
  -6   2  -2   89.86   16.13
   6  -2   2   90.30   11.36
  -6   2  -2   80.14    3.07
  -6   2  -3    1.68    1.00
   6  -2   3    0.53    1.29
   6  -2   4   -1.01    1.17
  -6   2  -4    0.69    0.42
   6  -2   5   91.56   13.82
   6  -2   5   69.11    3.50
  -6   2  -5   73.65    2.74
   6  -2   6   82.99    4.47
   6  -2   6   83.63    7.04
  -6   2  -6   88.69    3.19
   6  -2   7  292.76    8.43
   6  -2   7  275.17    7.21
   6  -2   8  147.65    6.23
   6  -2   8  141.95    5.29
   6  -2   9   32.52    3.01
  -6   2 -10    1.81    0.74
   6  -2  10    1.55    0.86
  -6   2 -11   61.88   12.42
   6  -2  11   56.70    9.66
  -6   2 -12   35.42    7.60
   6  -2  12   36.17    3.14
  -6   2 -13   27.94    6.08
   6  -2  13   26.46    6.98
  -6   1  14    1.74    1.28
   6  -1 -14    4.17    2.35
  -6   1  13    4.03    0.96
   6  -1 -13    6.33    2.15
  -6   1  12   14.33    3.00
   6  -1 -12   17.19    4.01
  -6   1  11  177.75    6.99
   6  -1 -11  194.28    8.23
  -6   1  10   35.93    7.23
   6  -1 -10   40.88    7.55
  -6   1   9  161.80   23.97
   6  -1  -9  179.11    7.61
  -6   1   8    5.12    1.54
   6  -1  -8    4.99    1.33
  -6   1   7    0.93    1.00
   6  -1  -7    1.33    1.15
  -6   1   6   27.92    5.55
  -6   1   6   30.38    7.35
   6  -1  -6   38.12    8.15
  -6   1   5  230.93    7.41
   6  -1  -5  231.62    7.05
  -6   1   4  132.22    4.69
   6  -1  -4  129.77    5.70
   6  -1  -4  124.55    4.84
  -6   1   3   99.21    5.18
   6  -1  -3   93.08    4.14
   6  -1  -3   95.90    6.39
   6  -1  -2  693.37   12.66
   6  -1  -2  751.19   10.67
   6  -1  -1   71.79    4.27
   6  -1  -1   78.05    4.42
   6  -1  -1   70.43    3.48
   6  -1   0 2397.86   20.04
   6  -1   0 2155.77   21.41
   6  -1   0 2292.73   18.64
   6  -1   1  232.14    7.11
   6  -1   1  220.36    6.59
  -6   1  -1  180.45    6.48
   6  -1   2   96.37    4.58
   6  -1   2   90.40    3.72
  -6   1  -2   91.44    3.51
   6  -1   3    2.48    2.00
   6  -1   3    2.13    1.07
  -6   1  -3    2.70    0.68
   6  -1   4   22.07    2.53
   6  -1   4   26.29    2.18
  -6   1  -4   22.93    4.34
   6  -1   5  178.37    6.14
   6  -1   5  155.24    6.85
  -6   1  -5  171.42    5.04
   6  -1   6   23.37    2.95
   6  -1   6   26.66    2.38
  -6   1  -6   22.26    5.94
   6  -1   7  106.60    5.20
   6  -1   7   99.19    8.79
  -6   1  -7  109.94    3.95
   6  -1   8   -0.04    2.21
   6  -1   8   -0.08    0.58
  -6   1  -8    1.09    0.77
   6  -1   9   86.52    5.28
   6  -1   9   75.93    3.67
  -6   1  -9   87.79    3.77
   6  -1  10    3.33    1.93
   6  -1  10    1.21    0.51
  -6   1 -10    1.81    0.99
   6  -1  11   29.27    3.81
   6  -1  11   23.68    3.19
  -6   1 -11   17.88    5.12
   6  -1  12    8.48    2.14
   6  -1  12    7.44    1.81
   6  -1  13   81.75    5.33
  -6   0  15    1.42    1.34
   6   0 -15    2.58    3.14
  -6   0  14    2.39    2.09
   6   0 -14    1.24    2.18
  -6   0  13    7.95    2.77
   6   0 -13    7.41    2.05
  -6   0  12    7.34    1.92
   6   0 -12    6.30    1.59
  -6   0  11   -0.23    1.77
   6   0 -11   -0.60    1.82
  -6   0  10  234.55   15.66
   6   0 -10  301.21   10.60
  -6   0   9   19.38    6.70
   6   0  -9   22.92    2.60
  -6   0   8  126.46    9.58
   6   0  -8  137.42    5.67
  -6   0   7   55.08    9.71
   6   0  -7   55.99    6.52
  -6   0   6   45.77    2.20
  -6   0   6   45.74    7.91
   6   0  -6   46.59    3.61
  -6   0   5    0.70    0.83
   6   0  -5    0.77    1.34
   6   0  -4  220.94    6.17
  -6   0   4  176.64    6.03
   6   0  -4  213.31    6.92
   6   0  -3   18.80    1.78
   6   0  -3   18.58    1.99
   6   0  -3   19.89    2.17
   6   0  -2   12.02    1.73
   6   0  -2    9.68    2.81
   6   0  -2   11.83    1.99
   6   0  -1   81.27    3.91
   6   0  -1   78.83   11.02
   6   0  -1   82.05   10.88
   6   0   0   87.71    3.90
   6   0   0   77.78    3.36
  -6   0   0   72.36    4.62
   6   0   1   41.79    3.82
   6   0   1   41.61    2.54
  -6   0  -1   34.57    7.13
   6   0   2 1562.82   19.32
   6   0   2 1477.59   21.56
   6   0   3 2697.26   36.51
   6   0   3 2464.65   31.01
  -6   0  -3 2491.65   37.82
   6   0   4  352.07    9.96
   6   0   5   79.66   15.92
   6   0   5   72.24    2.99
  -6   0  -5   81.06    4.11
   6   0   6    2.32    1.37
   6   0   6    2.44    0.71
   6   0   7    8.47    2.02
   6   0   7    7.07    1.25
  -6   0  -7    6.87    1.69
   6   0   8  262.49    8.39
   6   0   8  227.61    5.85
  -6   0  -8  274.98    7.56
   6   0   9    4.06    2.27
   6   0   9    1.92    1.28
  -6   0  -9    4.23    1.19
   6   0  10  193.91    7.34
  -6   0 -10  219.76    6.45
   6   0  11   24.61    3.68
  -6   0 -11   27.05    2.94
   6   0  12    0.83    1.79
  -6   0 -12    2.02    0.79
   6   0  13    2.29    2.02
  -6   0 -13    1.67    0.88
   6   1 -15    0.93    2.00
   6   1 -14   -2.26    1.96
  -6  -1  13  120.62    7.71
   6   1 -13  125.44   22.18
  -6  -1  12  250.52   11.13
   6   1 -12  253.76    8.46
  -6  -1  11   77.72   11.97
   6   1 -11   78.58    7.90
  -6  -1  10  145.58   10.17
   6   1 -10  148.91    6.89
  -6  -1   9   15.96    2.75
   6   1  -9   15.84    3.50
  -6  -1   8  236.99    7.47
   6   1  -8  251.61   11.05
  -6  -1   7   21.47    4.08
   6   1  -7   28.21    6.26
   6   1  -6   46.69    5.62
  -6  -1   6   48.95    9.65
   6   1  -6   47.70    3.35
   6   1  -5  194.03    5.47
  -6  -1   5  171.06    7.16
   6   1  -5  206.07    7.22
   6   1  -4  169.75    5.36
  -6  -1   4  156.78    5.90
   6   1  -4  165.51    6.01
   6   1  -3    2.07    0.79
  -6  -1   3    2.42    0.69
   6   1  -3    3.36    1.49
   6   1  -2   23.70    1.94
  -6  -1   2   22.29    4.47
   6   1  -2   28.24    2.52
   6   1  -1   63.74   10.50
   6   1  -1   55.81    2.80
   6   1  -1   62.22    3.46
   6   1   0  187.40    5.85
   6   1   0  172.72    4.29
  -6  -1   0  167.82    5.18
   6   1   1   95.27    4.26
  -6  -1  -1   96.02    4.05
   6   1   2  817.69   17.54
   6   1   2  760.41   11.56
  -6  -1  -2  782.68   14.03
   6   1   3   93.78    4.89
   6   1   3   94.87   10.68
  -6  -1  -3  104.68    4.62
   6   1   4  167.87    6.19
   6   1   4  156.82    5.76
  -6  -1  -4  181.18    5.80
   6   1   5  686.81   15.20
   6   1   5  608.16   10.24
   6   1   6  462.56   13.17
  -6  -1  -6  506.63   12.34
   6   1   7    5.66    1.96
  -6  -1  -7   11.34    2.93
   6   1   8   39.12    4.10
  -6  -1  -8   40.96    9.06
   6   1   9   53.67    8.85
  -6  -1  -9   52.72   10.75
   6   1  10  189.43    7.41
  -6  -1 -10  213.87    6.95
   6   1  11   86.90   12.81
  -6  -1 -11  106.02    5.12
   6   1  12   57.66    4.75
  -6  -1 -12   64.60    4.26
   6   1  13    0.18    0.78
  -6  -1 -13    0.52    0.47
  -6  -2  14  154.09   10.24
   6   2 -14  123.20   24.16
  -6  -2  13   47.39    8.02
   6   2 -13   44.25    9.19
  -6  -2  12   66.48   12.30
   6   2 -12   64.63   12.88
  -6  -2  11   38.50    5.73
   6   2 -11   35.48    4.31
  -6  -2  10    6.35    1.43
   6   2 -10    5.22    2.54
  -6  -2   9   19.74    3.73
   6   2  -9   19.23    4.18
  -6  -2   8   28.89    4.63
   6   2  -8   28.41    3.19
  -6  -2   7   26.05    4.50
   6   2  -7   25.37    4.53
   6   2  -6   87.59    3.03
  -6  -2   6   82.08   12.94
   6   2  -6   95.57    4.69
   6   2  -5   70.55    3.02
  -6  -2   5   68.14    6.07
   6   2  -5   73.47    4.17
   6   2  -4   24.82    3.21
  -6  -2   4   25.97    4.02
   6   2  -4   33.21    3.18
   6   2  -3    2.84    1.10
  -6  -2   3    1.67    0.55
   6   2  -3    4.87    1.42
   6   2  -2    7.87    1.34
  -6  -2   2    9.62    1.51
   6   2  -2   13.25    3.07
   6   2  -1  905.06   15.05
  -6  -2   1  761.57   13.22
  -6  -2   1  817.26   14.97
   6   2   0   72.11    3.72
  -6  -2   0   75.12    5.18
  -6  -2   0   84.25   11.39
   6   2   1  354.01    8.54
  -6  -2  -1  278.45    5.99
  -6  -2  -1  325.30    8.43
   6   2   2   81.22    3.96
  -6  -2  -2  105.67   12.39
   6   2   3   99.92    4.68
  -6  -2  -3  101.88    4.92
   6   2   4  541.89   11.76
  -6  -2  -4  545.72   12.39
   6   2   5    7.78    2.20
  -6  -2  -5    9.18    1.98
   6   2   6  157.20    6.81
  -6  -2  -6  158.46   10.52
   6   2   7   41.48    3.97
  -6  -2  -7   46.08    8.54
   6   2   8  153.35   14.06
  -6  -2  -8  183.45    6.71
   6   2   9    3.99    1.95
  -6  -2  -9    3.72    1.43
  -6  -2 -10    5.70    1.64
   6   2  11   29.63    3.34
  -6  -2 -11   35.15    3.42
   6   2  12    1.00    1.83
  -6  -2 -12    0.38    0.82
  -6  -3  14  242.70    8.50
   6   3 -14  233.29    9.39
  -6  -3  13    6.10    1.76
   6   3 -13    4.54    1.52
  -6  -3  12   19.09    2.53
   6   3 -12   13.22    3.42
  -6  -3  11  144.09   23.53
   6   3 -11  127.50   20.93
  -6  -3  10    4.37    1.28
   6   3 -10    2.89    2.15
  -6  -3   9  142.75    9.92
   6   3  -9  140.55    7.44
  -6  -3   8   86.02   14.40
   6   3  -8   79.85    4.90
   6   3  -7    5.15    0.94
  -6  -3   7    6.31    1.40
   6   3  -7    7.11    2.72
   6   3  -6   46.78    2.57
  -6  -3   6   54.77    9.56
   6   3  -6   47.56    3.73
   6   3  -5  101.75    3.66
  -6  -3   5  105.08    4.00
   6   3  -5  106.51    4.95
   6   3  -4    4.04    1.22
  -6  -3   4    4.79    1.18
   6   3  -4    7.02    2.12
   6   3  -3    0.94    1.18
  -6  -3   3   -0.09    0.81
   6   3  -3    0.80    1.73
   6   3  -2  139.62    4.85
  -6  -3   2  125.86    5.27
   6   3  -1   93.75    4.14
  -6  -3   1   91.37    2.78
  -6  -3   1   89.59   16.23
   6   3   0   34.41    2.82
  -6  -3   0   36.15    5.36
   6   3   1    3.09    1.19
   6   3   2   34.86    3.15
  -6  -3  -2   35.03    6.72
   6   3   3   45.67    3.49
  -6  -3  -3   48.50   10.99
   6   3   4   53.79    3.93
  -6  -3  -4   54.63   13.56
   6   3   5   53.94    4.22
  -6  -3  -5   52.50    9.84
   6   3   6   14.17    2.78
  -6  -3  -6   18.29    3.89
   6   3   7  178.74    6.91
  -6  -3  -7  204.63    7.27
   6   3   8  425.40   10.68
  -6  -3  -8  470.46   13.10
   6   3   9    1.59    2.16
  -6  -3  -9    3.52    2.78
   6   3  10   41.10    4.89
  -6  -3 -10   42.37    8.74
   6   3  11   28.52    3.69
  -6  -3 -11   32.04    5.82
   6   3  12   -0.25    1.80
  -6  -3 -12    1.49    1.96
  -6  -4  14   59.84   12.71
   6   4 -14   51.40   11.26
  -6  -4  13   52.10   11.06
   6   4 -13   49.36    6.03
  -6  -4  12  160.61   10.00
   6   4 -12  143.26    7.64
  -6  -4  11   66.52   16.23
   6   4 -11   67.18    7.63
  -6  -4  10    2.96    1.36
   6   4 -10    4.02    2.35
  -6  -4   9    9.86    1.83
   6   4  -9    9.21    2.53
  -6  -4   8    9.50    2.12
   6   4  -8    7.05    1.90
   6   4  -7   16.80    4.35
  -6  -4   7   19.00    3.15
   6   4  -7   21.53    3.16
   6   4  -6  326.42    7.47
  -6  -4   6  349.58    9.63
   6   4  -6  361.46   10.70
   6   4  -5   83.32    3.77
  -6  -4   5   83.37    3.33
   6   4  -5   93.07    5.27
   6   4  -4  191.34    8.39
  -6  -4   4  199.72    5.18
   6   4  -4  225.59    8.93
   6   4  -3  269.44    7.09
  -6  -4   3  291.73    6.59
   6   4  -3  292.96   13.28
   6   4  -2  148.55    5.16
  -6  -4   2  138.98    6.18
   6   4  -1   15.55    3.22
  -6  -4   1   15.49    3.94
   6   4   0    4.98    1.59
  -6  -4   0    1.90    0.76
   6   4   1    1.27    0.79
  -6  -4  -1    0.50    0.91
   6   4   2    4.05    2.20
  -6  -4  -2    8.54    2.02
   6   4   3   85.32    4.80
  -6  -4  -3   80.16   13.87
   6   4   4    0.71    1.29
  -6  -4  -4    0.33    0.72
   6   4   5  115.90    6.41
  -6  -4  -5  112.28   20.70
   6   4   6  101.23    5.53
  -6  -4  -6  101.43    5.57
   6   4   7   14.18    2.86
  -6  -4  -7   13.81    3.54
   6   4   8   14.34    2.82
  -6  -4  -8   19.38    3.79
   6   4   9   53.37    4.93
  -6  -4  -9   58.04    5.69
   6   4  10    6.03    2.52
  -6  -4 -10    8.42    2.96
  -6  -4 -11    1.50    1.29
  -6  -5  13   40.29   10.23
   6   5 -13   38.04    4.45
  -6  -5  12   21.85    4.54
   6   5 -12   13.26    2.93
  -6  -5  11   87.58   18.84
   6   5 -11   86.77   20.17
  -6  -5  10   12.17    4.56
   6   5 -10   13.31    3.16
  -6  -5   9   22.50    4.51
   6   5  -9   20.88    3.20
  -6  -5   8   41.00   10.00
   6   5  -8   44.29    4.27
   6   5  -7    5.29    1.25
  -6  -5   7    6.34    1.53
   6   5  -7    5.55    2.33
   6   5  -6   32.15    4.33
  -6  -5   6   32.70    8.47
   6   5  -6   36.51    3.68
   6   5  -5  116.00    5.21
  -6  -5   5  134.17    5.49
   6   5  -5  126.21    9.11
   6   5  -4   23.52    6.00
   6   5  -3  422.24    9.48
  -6  -5   3  381.39   10.62
   6   5  -2   82.83    4.36
  -6  -5   2   98.17   15.04
   6   5  -1  165.79    6.42
  -6  -5   1  158.24   10.10
   6   5   0  175.65    6.54
  -6  -5   0  158.63    6.94
   6   5   1   28.28    3.14
  -6  -5  -1   30.98    5.93
   6   5   2  355.48   11.54
  -6  -5  -2  343.15   12.44
   6   5   3   11.77    2.72
  -6  -5  -3   12.74    2.78
   6   5   4  158.48    6.66
  -6  -5  -4  167.55    6.91
   6   5   5    4.74    1.55
  -6  -5  -5    2.56    1.52
   6   5   6    8.42    2.75
  -6  -5  -6    9.23    3.06
   6   5   7   -0.28    1.37
  -6  -5  -7    3.30    2.14
   6   5   8    5.84    2.26
  -6  -5  -8    5.06    1.64
   6   5   9    5.13    2.08
  -6  -5  -9   10.77    2.86
  -6  -5 -10    2.26    1.31
  -6  -6  12    6.44    2.52
   6   6 -12    6.18    2.62
  -6  -6  11   -0.02    1.65
   6   6 -11    3.31    2.33
  -6  -6  10  279.48    7.83
   6   6 -10  228.74    9.41
  -6  -6   9   10.37    1.95
   6   6  -9   10.63    3.01
  -6  -6   8   -0.09    1.23
   6   6  -8    2.81    2.25
   6   6  -7   20.75    4.85
   6   6  -7   30.41    3.85
   6   6  -6   11.42    2.39
   6   6  -6   15.33    5.52
   6   6  -5   22.07    2.38
  -6  -6   5   19.23    4.40
   6   6  -4   74.77    4.05
  -6  -6   4   68.75    8.00
   6   6  -3   33.88    2.98
  -6  -6   3   33.43    6.49
   6   6  -2   30.54    3.21
  -6  -6   2   24.96    6.29
   6   6  -1   21.35    6.76
  -6  -6   1   21.51    4.29
   6   6   0   16.30    3.49
  -6  -6   0   16.63    5.61
   6   6   1  112.73    5.95
  -6  -6  -1  102.63   17.99
   6   6   2   83.69    5.10
  -6  -6  -2   74.05   10.67
   6   6   3   10.08    3.15
  -6  -6  -3   11.67    4.62
   6   6   4  102.52    5.83
  -6  -6  -4  102.45   19.46
   6   6   5   39.37    8.08
  -6  -6  -5   31.93    8.19
   6   6   6    3.86    1.79
  -6  -6  -6    4.38    1.70
   6   6   7   13.54    4.04
  -6  -6  -7   15.50    3.76
   6   6   8   15.25    3.18
  -6  -6  -8   16.27    3.88
   6   7 -10    5.61    2.48
   6   7  -9    7.40    2.91
   6   7  -8   25.45    7.13
   6   7  -7  113.95    4.87
   6   7  -6   15.72    2.20
  -6  -7   6   16.64    4.70
   6   7  -5    6.29    1.90
  -6  -7   5    3.28    1.14
   6   7  -4   -0.35    1.38
  -6  -7   4    1.61    0.92
   6   7  -3   24.96    2.85
  -6  -7   3   26.26    5.03
   6   7  -2   60.85    4.22
  -6  -7   2   55.02   10.53
   6   7  -1   32.34    3.85
  -6  -7   1   30.52    5.24
   6   7   0    3.38    2.02
  -6  -7   0   -0.46    1.86
   6   7   1   25.11    3.28
  -6  -7  -1   23.88    3.15
   6   7   2   -1.42    1.92
  -6  -7  -2   -0.86    2.07
   6   7   3    1.81    2.08
  -6  -7  -3   -0.78    1.95
   6   7   4   27.26    3.51
  -6  -7  -4   30.15    7.14
   6   7   5    0.68    2.01
  -6  -7  -5    2.53    2.00
   6   7   6   10.11    3.20
  -6  -7  -6    8.31    2.63
  -6  -8   8    0.75    1.15
  -6  -8   7    0.53    1.32
   6   8  -6    3.73    1.62
  -6  -8   6    4.36    2.27
   6   8  -5    0.89    1.63
  -6  -8   5   -0.58    1.77
   6   8  -4   12.69    2.39
  -6  -8   4   14.18    3.17
   6   8  -3    1.85    1.66
  -6  -8   3    3.49    1.33
   6   8  -2    1.42    1.67
  -6  -8   2    2.78    2.06
   6   8  -1    2.47    2.08
  -6  -8   1    0.83    1.24
   6   8   0    0.39    1.94
  -6  -8   0    1.00    1.02
   6   8   1    1.85    2.05
  -6  -8  -1    2.22    1.23
   6   8   2    4.66    2.33
  -6  -8  -2    8.89    1.44
   6   8   3    5.08    2.53
  -6  -8  -3    5.96    1.61
  -7   8   2   27.53    3.67
   7  -8  -2   21.93    5.73
  -7   8   1   16.73    2.83
   7  -8  -1   14.82    3.63
  -7   8   0   45.72   11.03
   7  -8   0   33.68    7.59
  -7   8  -1    3.10    2.28
   7  -8   1    1.60    1.29
  -7   8  -2    7.47    2.56
   7  -8   2    6.47    2.56
  -7   8  -3    1.68    1.07
   7  -8   3    2.29    2.36
   7  -7  -6   15.58    2.88
   7  -7  -5   26.37    3.37
  -7   7   4   42.78   11.70
   7  -7  -4   34.94    7.96
  -7   7   3    3.18    0.79
   7  -7  -3    6.29    2.37
  -7   7   2   19.80    4.42
   7  -7  -2   17.39    3.73
  -7   7   1   36.63    9.36
   7  -7  -1   30.03    7.24
  -7   7   0    4.64    1.30
   7  -7   0    1.65    1.33
  -7   7  -1    4.41    1.60
   7  -7   1    1.99    1.64
  -7   7  -2   37.00    6.24
   7  -7   2   31.36    5.18
  -7   7  -3    7.51    1.97
   7  -7   3    5.16    2.32
  -7   7  -4   21.74    4.59
   7  -7   4   18.30    3.95
  -7   7  -5   73.76    9.48
   7  -7   5   56.30    5.89
  -7   7  -6    0.30    1.06
   7  -7   6   -0.19    1.93
  -7   7  -7    3.02    1.89
   7  -7   7    4.56    3.03
   7  -6  -8    3.70    2.24
   7  -6  -7   11.99    3.27
   7  -6  -6   50.65    5.41
  -7   6   5   27.32    7.85
   7  -6  -5   24.60    3.54
  -7   6   4   52.21   10.71
   7  -6  -4   59.03    9.39
  -7   6   3   22.15    6.60
   7  -6  -3   23.92    4.60
  -7   6   2   67.73   11.96
   7  -6  -2   49.75    9.36
  -7   6   1   77.36   17.68
   7  -6  -1   64.37    7.33
  -7   6   0    6.75    1.62
   7  -6   0    5.06    1.76
  -7   6  -1    0.87    1.03
   7  -6   1   -0.40    1.70
  -7   6  -2   14.53    2.51
   7  -6   2   16.35    3.84
   7  -6   3    1.92    1.84
  -7   6  -4  154.62   22.47
   7  -6   4  126.30    6.30
  -7   6  -5    3.27    1.26
   7  -6   5    2.57    1.40
  -7   6  -6    2.06    1.48
   7  -6   6    1.06    2.10
  -7   6  -7   70.13    9.19
   7  -6   7   57.28    4.73
  -7   6  -8   57.90   10.98
   7  -6   8   49.02    4.42
  -7   6  -9   43.78    7.58
   7  -6   9   35.74   10.61
  -7   5   9   10.97    2.78
   7  -5  -9   12.11    2.17
  -7   5   8    4.46    1.80
   7  -5  -8    4.29    0.99
   7  -5  -7   44.69    9.03
   7  -5  -6    4.21    2.18
  -7   5   5    7.86    2.00
   7  -5  -5    9.36    2.57
  -7   5   4   57.30    9.43
   7  -5  -4   54.26    7.97
  -7   5   3   32.09    5.58
   7  -5  -3   23.74    3.10
  -7   5   2    3.11    0.77
   7  -5  -2    3.52    2.01
  -7   5   1    1.13    1.03
   7  -5  -1   -0.82    1.66
  -7   5   0   95.95   16.78
   7  -5   0   77.62   13.16
  -7   5  -1   13.17    4.10
   7  -5   1   11.39    2.78
  -7   5  -2   63.72   11.88
   7  -5   2   59.50    9.11
  -7   5  -3   38.13    6.58
   7  -5   3   37.50    3.75
  -7   5  -4   14.16    2.80
   7  -5   4   13.32    2.53
  -7   5  -5    5.78    1.30
   7  -5   5    4.89    2.09
  -7   5  -6  114.05   16.22
   7  -5   6   91.43    5.30
  -7   5  -7   43.56    6.58
   7  -5   7   36.15    4.36
  -7   5  -8   54.33   12.64
   7  -5   8   57.85    4.43
  -7   5  -9    1.39    1.12
   7  -5   9    0.54    1.30
  -7   5 -10   12.35    3.99
   7  -5  10   10.17    1.80
  -7   4  11   12.58    3.71
   7  -4 -11   12.37    2.75
  -7   4  10    1.56    1.44
   7  -4 -10    1.97    2.02
  -7   4   9   -0.17    1.71
   7  -4  -9   -0.11    1.26
  -7   4   8   46.83    8.86
   7  -4  -8   43.04   10.16
   7  -4  -7   88.72    6.27
   7  -4  -7   79.97    4.11
   7  -4  -6   22.29    3.17
   7  -4  -6   18.58    4.28
  -7   4   5  101.23   11.13
   7  -4  -5   83.95    5.54
   7  -4  -5   86.86    3.87
  -7   4   4    0.87    0.83
   7  -4  -4    1.50    1.17
   7  -4  -4    1.41    1.26
  -7   4   3   19.19    3.21
   7  -4  -3   19.30    3.66
  -7   4   2    0.69    0.79
   7  -4  -2    0.86    1.07
  -7   4   1  130.73   17.38
   7  -4  -1  119.03    6.02
  -7   4   0    2.03    1.50
   7  -4   0    1.17    0.84
  -7   4  -1    5.45    1.28
   7  -4   1    4.83    1.81
  -7   4  -2   12.13    1.75
   7  -4   2   11.14    2.70
  -7   4  -3    0.51    0.88
   7  -4   3   -0.28    1.56
  -7   4  -4   48.96    8.60
   7  -4   4   44.50    9.14
  -7   4  -5   36.35    7.39
   7  -4   5   41.41    5.84
  -7   4  -6   14.95    2.57
   7  -4   6   12.73    4.43
  -7   4  -7    5.76    1.78
   7  -4   7    4.69    1.61
  -7   4  -8   56.35   12.62
   7  -4   8   50.48    3.88
  -7   4  -9  247.63    8.97
   7  -4   9  209.37   14.88
  -7   4 -10   17.83    3.66
   7  -4  10   15.34    3.67
  -7   4 -11  138.71   19.27
   7  -4  11  119.61   24.31
  -7   3  12   22.80    4.92
   7  -3 -12   27.19    3.27
  -7   3  11   24.16    5.83
   7  -3 -11   26.12    3.13
  -7   3  10    2.75    1.62
   7  -3 -10    2.48    1.57
  -7   3   9    3.75    1.41
   7  -3  -9    1.88    1.04
  -7   3   8  132.52   21.49
   7  -3  -8  149.31    6.03
  -7   3   7   68.37    5.19
   7  -3  -7   65.67    4.10
   7  -3  -6    8.58    2.44
   7  -3  -6    5.93    1.62
  -7   3   5   55.96   10.24
   7  -3  -5   58.62    4.34
   7  -3  -5   42.19    7.57
  -7   3   4   36.95    4.90
   7  -3  -4   38.48    5.92
   7  -3  -4   34.10    7.26
  -7   3   3   10.29    2.23
   7  -3  -3    7.54    2.49
   7  -3  -3    5.42    1.46
  -7   3   2   43.28    7.15
   7  -3  -2   38.71    3.41
   7  -3  -2   27.97    5.34
  -7   3   1   34.99    6.83
   7  -3  -1   32.62    3.73
   7  -3  -1   26.67    5.18
  -7   3   0   27.37    3.93
   7  -3   0   25.22    5.33
  -7   3  -1   63.53    8.45
   7  -3   1   59.67    9.12
  -7   3  -2    1.34    2.10
   7  -3   2    1.08    0.80
  -7   3  -3    3.31    1.56
   7  -3   3    2.94    1.56
  -7   3  -4    7.80    2.49
   7  -3   4    6.60    1.83
  -7   3  -5    9.36    2.02
   7  -3   5   13.07    2.31
  -7   3  -6  212.33    7.51
   7  -3   6  199.92    7.37
  -7   3  -7  108.29   18.24
   7  -3   7   97.68    4.80
  -7   3  -8    4.03    1.53
   7  -3   8    2.03    1.82
  -7   3  -9   25.98    6.52
   7  -3   9   25.75    4.88
  -7   3 -10   14.19    2.45
   7  -3  10   13.28    2.45
  -7   3 -11   77.05   17.82
   7  -3  11   73.88    4.82
  -7   2  12   91.75   17.80
   7  -2 -12  104.78    7.91
  -7   2  11   34.84    8.68
   7  -2 -11   33.35    6.73
  -7   2  10    3.01    1.28
   7  -2 -10    2.05    1.02
  -7   2   9   11.41    2.37
   7  -2  -9    6.91    1.69
  -7   2   8    5.57    0.94
   7  -2  -8    4.73    1.39
  -7   2   7    4.43    1.04
   7  -2  -7    4.43    1.31
  -7   2   6   -0.09    0.68
   7  -2  -6   -0.05    1.31
  -7   2   5   36.58    5.30
   7  -2  -5   28.74    3.37
   7  -2  -5   30.61    2.56
  -7   2   4    0.75    0.61
   7  -2  -4    0.69    1.66
   7  -2  -4    1.15    1.33
  -7   2   3    0.69    0.66
   7  -2  -3    3.22    2.30
   7  -2  -3    3.21    1.82
  -7   2   2  601.72   10.83
   7  -2  -2  553.00   11.52
   7  -2  -2  575.93    9.41
  -7   2   1  123.04   17.73
   7  -2  -1  118.75    5.85
   7  -2  -1  127.49    6.34
  -7   2   0   84.79   13.66
   7  -2   0   79.52    4.33
  -7   2   0   79.38    5.85
  -7   2  -1   65.58    3.98
   7  -2   1   60.37    5.84
  -7   2  -1   52.57    5.71
  -7   2  -2   23.50    3.87
   7  -2   2   18.55    2.23
  -7   2  -2   19.13    3.59
  -7   2  -3    0.89    1.22
   7  -2   3    1.14    2.02
  -7   2  -3    1.57    0.39
  -7   2  -4  122.35   17.63
   7  -2   4  102.34    4.42
  -7   2  -5   15.02    2.54
   7  -2   5   12.89    2.99
  -7   2  -6   71.67   15.74
   7  -2   6   49.85    7.29
  -7   2  -7   88.08   16.54
   7  -2   7   79.14   13.08
  -7   2  -8   51.04    8.92
   7  -2   8   50.03    3.46
  -7   2  -9   48.65    9.73
   7  -2   9   50.13    4.87
  -7   2 -10    9.36    2.42
   7  -2  10    7.76    1.80
  -7   2 -11   16.49    4.86
   7  -2  11   12.00    3.42
  -7   1  13   45.36    9.49
   7  -1 -13   37.94    9.48
  -7   1  12  512.28   12.96
   7  -1 -12  575.01   13.53
  -7   1  11    2.41    0.89
   7  -1 -11    3.74    2.49
  -7   1  10    1.17    1.48
   7  -1 -10    0.20    1.75
  -7   1   9   12.39    2.45
   7  -1  -9   15.67    3.83
  -7   1   8    4.73    1.12
   7  -1  -8    5.69    1.88
  -7   1   7   18.36    3.26
   7  -1  -7   25.86    3.28
  -7   1   6   14.94    3.27
   7  -1  -6   13.72    2.32
  -7   1   5  293.40    6.92
  -7   1   5  261.90    7.92
   7  -1  -5  292.17    7.81
  -7   1   4   25.97    6.63
   7  -1  -4   31.71    3.04
   7  -1  -4   30.18    4.43
  -7   1   3    4.01    1.19
   7  -1  -3    4.65    1.82
   7  -1  -3    2.98    1.87
  -7   1   2  166.45    5.76
   7  -1  -2  167.60    6.36
   7  -1  -2  176.19    8.77
   7  -1  -1   -0.34    1.62
   7  -1  -1    2.54    1.58
   7  -1  -1   -0.90    1.26
   7  -1   0  227.49    7.15
   7  -1   0  199.27    6.26
  -7   1   0  181.62    5.42
   7  -1   1  232.58    7.30
   7  -1   1  200.96    6.14
  -7   1  -1  190.40    5.56
   7  -1   2   17.31    2.55
   7  -1   2   16.55    3.21
  -7   1  -2   15.90    3.85
   7  -1   3  131.53    6.06
   7  -1   3  113.34    4.33
  -7   1  -3  110.71    4.50
   7  -1   4    2.88    2.03
   7  -1   4    2.54    0.93
  -7   1  -4    1.92    0.67
   7  -1   5    0.82    1.38
   7  -1   5    0.95    1.03
  -7   1  -5    0.56    0.53
   7  -1   6   36.03    9.17
   7  -1   6   29.19    4.34
  -7   1  -6   26.80    7.23
   7  -1   7   24.50    3.60
   7  -1   7   21.50    2.12
  -7   1  -7   18.64    4.04
   7  -1   8    5.29    1.94
   7  -1   8    2.76    1.17
   7  -1   9   88.30    5.89
   7  -1   9   65.34    3.55
   7  -1  10   55.35    4.71
   7  -1  11    2.73    1.25
   7  -1  12   34.82    4.09
  -7   0  13    8.56    2.82
   7   0 -13    6.09    1.71
  -7   0  12   11.26    1.86
   7   0 -12   12.61    3.04
  -7   0  11  162.90   11.02
   7   0 -11  147.07   26.07
  -7   0  10    3.04    1.22
   7   0 -10    2.63    2.39
  -7   0   9   96.54   16.97
   7   0  -9  109.65    5.59
  -7   0   8   20.76    3.55
   7   0  -8   18.20    2.79
  -7   0   7    4.51    1.23
   7   0  -7    5.34    1.82
  -7   0   6    0.75    0.64
  -7   0   6   -0.03    1.29
   7   0  -6    1.58    1.12
  -7   0   5    9.72    2.53
  -7   0   5   11.37    2.56
   7   0  -5   12.52    2.55
   7   0  -4  298.93    6.72
  -7   0   4  240.81    7.46
   7   0  -4  288.62    7.51
   7   0  -3   34.57    2.58
   7   0  -3   39.32    3.35
   7   0  -2   19.23    2.32
   7   0  -2   20.01    2.14
   7   0  -2   22.89    3.42
   7   0  -1  164.73    5.56
   7   0  -1  145.16    4.85
   7   0  -1  161.21    5.20
   7   0   0    0.12    1.61
   7   0   0    4.33    1.89
  -7   0   0    0.47    1.06
   7   0   1  670.07   14.54
   7   0   1  586.25   13.82
  -7   0  -1  601.21   12.60
   7   0   2  193.22    7.56
   7   0   2  169.60    6.15
  -7   0  -2  177.87    5.81
   7   0   3  359.55    9.21
   7   0   3  314.85    9.41
  -7   0  -3  338.75    8.66
   7   0   4    0.47    2.09
   7   0   4    1.00    0.43
  -7   0  -4    1.16    0.70
   7   0   5  133.39    6.35
   7   0   5  109.15    3.86
  -7   0  -5  129.30    4.76
   7   0   6   -3.24    2.64
   7   0   6    0.90    1.13
  -7   0  -6    0.66    0.82
   7   0   7    1.87    2.06
  -7   0  -7    0.36    0.74
   7   0   8   32.80    3.84
  -7   0  -8   29.21    3.65
   7   0   9    5.48    3.00
  -7   0  -9    1.85    0.86
   7   0  10   -0.52    1.97
  -7   0 -10    1.15    1.21
   7   0  11  136.79    7.08
  -7  -1  13   45.43    6.95
   7   1 -13   45.66    8.18
  -7  -1  12   45.42    9.63
   7   1 -12   43.84    4.14
  -7  -1  11  149.39   23.77
   7   1 -11  156.96    7.26
  -7  -1  10   82.32    9.85
   7   1 -10   86.64    5.60
  -7  -1   9   73.96   13.45
   7   1  -9   89.14   16.36
  -7  -1   8    7.14    1.51
   7   1  -8    7.43    2.62
  -7  -1   7  169.98   22.93
   7   1  -7  184.89    7.76
   7   1  -6  104.17    5.64
  -7  -1   6  105.98    8.93
   7   1  -6  118.82    5.35
   7   1  -5   43.71    2.72
  -7  -1   5   38.67    6.93
   7   1  -5   41.79    3.53
   7   1  -4    8.93    1.38
  -7  -1   4   10.79    1.96
   7   1  -4    8.45    2.06
   7   1  -3   29.04    2.69
  -7  -1   3   19.09    3.92
   7   1  -3   20.87    2.61
   7   1  -2  658.81   12.36
  -7  -1   2  553.24   11.08
   7   1  -2  686.57   13.98
   7   1  -1  218.88    6.85
  -7  -1   1  198.30    6.50
   7   1   0  103.73    4.54
   7   1   0  111.60    4.84
  -7  -1   0  105.15    4.63
   7   1   1  420.42    9.35
   7   1   1  379.27    8.34
  -7  -1  -1  377.77    8.90
   7   1   2   55.56    3.75
   7   1   2   55.55    2.90
  -7  -1  -2   49.20    8.50
   7   1   3  328.05    8.48
   7   1   3  288.78    7.41
  -7  -1  -3  331.24    8.67
   7   1   4  626.21   12.79
  -7  -1  -4  603.27   13.91
   7   1   5   -0.97    2.39
  -7  -1  -5    1.52    2.06
   7   1   6  137.76    6.24
  -7  -1  -6  154.75    5.71
   7   1   7  316.86   10.64
  -7  -1  -7  347.33    8.28
   7   1   8  187.17   27.87
  -7  -1  -8  211.62    6.76
   7   1   9   59.00    8.52
  -7  -1  -9   56.75   11.24
   7   1  10   59.03    4.92
  -7  -1 -10   48.48   13.46
   7   1  11  125.00    6.91
  -7  -1 -11  135.90    5.92
  -7  -2  13   98.18   21.17
   7   2 -13  110.44    6.64
  -7  -2  12    4.20    1.37
   7   2 -12    2.14    1.48
  -7  -2  11    1.90    1.30
   7   2 -11    1.99    1.24
  -7  -2  10   12.98    2.58
   7   2 -10   10.38    2.69
  -7  -2   9   14.23    2.93
   7   2  -9   15.95    2.95
  -7  -2   8    4.63    1.34
   7   2  -8    2.16    1.46
  -7  -2   7    1.33    0.71
   7   2  -7    2.94    2.07
   7   2  -6   28.66    6.57
  -7  -2   6   34.67    6.74
   7   2  -6   39.65    3.97
   7   2  -5  129.56    4.31
  -7  -2   5  125.01    5.39
   7   2  -5  140.70    5.94
   7   2  -4   48.56    3.42
  -7  -2   4   46.16    7.98
   7   2  -4   50.32    4.39
   7   2  -3  186.11    6.03
  -7  -2   3  172.48    5.01
   7   2  -3  187.96    6.56
   7   2  -2  226.61   10.17
  -7  -2   2  203.55    5.44
   7   2  -1   14.69    2.66
  -7  -2   1   10.63    2.11
  -7  -2   1   14.58    2.66
   7   2   0  540.90   10.70
  -7  -2   0  502.25   10.96
   7   2   1  274.62    7.63
  -7  -2  -1  269.91    7.59
   7   2   2   14.83    3.89
  -7  -2  -2   13.05    2.84
   7   2   3    3.62    2.19
  -7  -2  -3    4.38    1.49
   7   2   4  415.07   12.56
  -7  -2  -4  433.11   12.69
   7   2   5  209.41    7.76
  -7  -2  -5  227.36   11.64
   7   2   6 1029.16   16.38
  -7  -2  -6 1065.40   20.39
   7   2   7   74.47   12.79
  -7  -2  -7   68.95   18.98
   7   2   8   -0.61    2.67
  -7  -2  -8    1.88    1.16
   7   2   9  191.90    8.06
  -7  -2  -9  203.34    7.31
   7   2  10    0.01    2.02
  -7  -2 -10    1.38    0.89
   7   2  11    0.41    1.94
  -7  -2 -11    0.52    0.93
  -7  -3  12   -0.22    1.71
   7   3 -12    2.44    2.14
  -7  -3  11   91.76   15.41
   7   3 -11   93.02    6.49
  -7  -3  10   10.47    2.34
   7   3 -10   13.66    2.97
  -7  -3   9    6.61    1.27
   7   3  -9    6.04    1.98
  -7  -3   8    5.16    1.34
   7   3  -8    4.43    2.29
  -7  -3   7    0.83    0.96
   7   3  -7   -0.32    1.77
   7   3  -6  295.08    6.33
  -7  -3   6  315.57    7.38
   7   3  -6  323.20    9.09
   7   3  -5    6.10    1.30
  -7  -3   5    4.89    1.24
   7   3  -5    7.63    2.34
   7   3  -4    3.35    0.99
  -7  -3   4    2.93    0.88
   7   3  -4    5.36    2.13
   7   3  -3   14.00    2.39
  -7  -3   3   10.13    1.81
   7   3  -3   17.64    3.39
   7   3  -2   38.87    3.33
  -7  -3   2   32.34    6.85
   7   3  -1   49.10    3.46
  -7  -3   1   53.28   11.43
   7   3   0  232.33    7.39
  -7  -3   0  203.85    7.72
   7   3   1   29.85    3.00
  -7  -3  -1   29.36    6.41
   7   3   2   23.06    2.89
  -7  -3  -2   23.11    3.55
   7   3   3    5.71    1.83
  -7  -3  -3    8.44    2.01
   7   3   4   43.68    5.76
  -7  -3  -4   42.40    5.85
   7   3   5    1.22    2.94
  -7  -3  -5    2.94    2.08
   7   3   6    2.87    3.69
  -7  -3  -6    1.42    0.89
   7   3   7  872.01   15.77
  -7  -3  -7  901.11   18.62
   7   3   8    2.98    3.41
  -7  -3  -8    2.86    1.76
   7   3   9  220.37    8.33
  -7  -3  -9  258.10    8.73
   7   3  10   48.08    4.94
  -7  -3 -10   41.86   12.17
  -7  -4  12    1.93    0.92
   7   4 -12    1.12    2.38
  -7  -4  11   18.18    2.74
   7   4 -11   12.10    3.90
  -7  -4  10    0.75    0.88
   7   4 -10   -0.04    2.12
  -7  -4   9   62.37   12.39
   7   4  -9   76.19    6.52
  -7  -4   8   71.42   13.19
   7   4  -8   76.36    5.15
  -7  -4   7   14.77    2.62
   7   4  -7   17.08    2.68
   7   4  -6  107.52    4.14
  -7  -4   6  114.93   17.37
   7   4  -6  120.52    6.02
   7   4  -5   40.66    2.91
  -7  -4   5   34.41    6.28
   7   4  -5   51.09    4.85
   7   4  -4  437.77    9.52
   7   4  -4  481.84   13.16
   7   4  -3    8.11    2.37
  -7  -4   3   11.97    2.47
   7   4  -2   21.83    4.67
  -7  -4   2   21.63    5.12
   7   4  -1  317.72   10.14
  -7  -4   1  297.33   10.78
   7   4   0   63.12    4.13
  -7  -4   0   63.59   14.95
   7   4   1   38.13    6.76
  -7  -4  -1   35.37    9.04
   7   4   2   70.86    4.86
  -7  -4  -2   69.67   12.39
   7   4   3    8.97    2.48
  -7  -4  -3    9.85    2.00
   7   4   4   27.16    3.66
  -7  -4  -4   30.05    6.94
   7   4   5   46.77    4.65
  -7  -4  -5   44.03    7.07
   7   4   6   36.65    4.18
  -7  -4  -6   36.22    7.48
   7   4   7   57.33    4.87
  -7  -4  -7   59.69   12.58
   7   4   8   46.92    4.28
  -7  -4  -8   44.02    9.57
   7   4   9   59.57    5.35
  -7  -4  -9   66.83   11.69
  -7  -5  11   20.70    5.68
   7   5 -11   26.80    4.21
  -7  -5  10  239.35   12.50
   7   5 -10  232.49    9.38
  -7  -5   9   13.63    4.16
   7   5  -9   14.37    2.81
  -7  -5   8    7.76    1.89
   7   5  -8   13.87    3.86
   7   5  -7  117.38    7.14
   7   5  -6   23.92    3.70
   7   5  -6   29.97    4.24
   7   5  -5  176.79   14.90
   7   5  -5  222.73   22.13
   7   5  -4  220.61    6.62
  -7  -5   4  209.76    8.48
   7   5  -3  240.21    7.26
  -7  -5   3  224.04   15.10
   7   5  -2  113.08    5.24
  -7  -5   2   98.32   14.26
   7   5  -1    2.37    2.30
  -7  -5   1    1.46    1.52
   7   5   0   39.74    3.61
  -7  -5   0   39.51    6.56
   7   5   1   44.15    6.39
  -7  -5  -1   46.97   10.15
   7   5   2   73.33   14.20
  -7  -5  -2   71.07   12.50
   7   5   3   25.29    4.77
  -7  -5  -3   30.28    5.59
   7   5   4   76.28    5.22
  -7  -5  -4   78.70   13.66
   7   5   5   41.71    4.18
  -7  -5  -5   42.42   10.11
   7   5   6    8.28    2.24
  -7  -5  -6    9.44    2.08
   7   5   7   13.24    3.03
  -7  -5  -7   10.04    3.48
   7   6  -9   11.99    3.72
   7   6  -8   40.27    4.65
   7   6  -7   45.10    4.81
   7   6  -6   16.11    2.26
   7   6  -5   71.19    4.41
  -7  -6   5   67.82    8.49
   7   6  -4    1.24    1.41
  -7  -6   4    2.52    1.25
   7   6  -3   36.50    9.90
  -7  -6   3   29.89    5.84
   7   6  -2   77.71    4.66
  -7  -6   2   68.75   12.65
   7   6  -1   29.19    3.35
  -7  -6   1   27.71    7.99
   7   6   0   79.70    4.96
  -7  -6   0   73.87   14.68
   7   6   1    8.16    2.19
  -7  -6  -1    4.62    1.85
   7   6   2   11.08    2.62
  -7  -6  -2    9.78    2.26
   7   6   3   36.86    7.67
  -7  -6  -3   33.37    6.02
   7   6   4   32.30    3.78
  -7  -6  -4   34.45    8.71
   7   6   5    5.46    1.47
  -7  -6  -5    2.45    1.26
  -7  -7   7   33.75    9.57
   7   7  -6    5.44    1.22
  -7  -7   6    4.77    1.71
   7   7  -5   79.09    4.64
  -7  -7   5   64.45   12.06
   7   7  -4    1.67    1.03
  -7  -7   4    4.32    1.49
   7   7  -3    6.51    1.60
  -7  -7   3    6.33    1.74
   7   7  -2    1.27    1.64
  -7  -7   2   -2.80    1.80
   7   7  -1    1.57    1.29
  -7  -7   1    4.34    2.18
   7   7   0   51.66   10.41
  -7  -7   0   52.91   10.85
   7   7   1   17.66    3.94
  -7  -7  -1   13.51    3.40
   7   7   2  107.58   18.59
  -7  -7  -2  117.36   15.14
   7   7   3    3.77    1.91
  -7  -7  -3    4.24    1.54
   8  -6  -4    1.35    2.13
  -8   6   3   24.74    5.29
   8  -6  -3   21.87    4.93
  -8   6   2   51.99    7.96
   8  -6  -2   45.06    9.88
  -8   6   1   -0.43    1.67
   8  -6  -1    3.49    2.36
  -8   6   0   30.72    6.42
   8  -6   0   21.92    5.35
  -8   6  -1   21.49    4.47
   8  -6   1   16.49    3.84
  -8   6  -2   19.88    5.63
   8  -6   2   19.77    3.24
  -8   6  -3   31.61    5.64
   8  -6   3   28.41    3.63
  -8   6  -4    6.58    1.53
   8  -6   4    5.65    2.36
  -8   6  -5   17.37    2.95
   8  -6   5   12.54    2.88
   8  -5  -7   47.58    5.33
   8  -5  -6   24.30    3.77
   8  -5  -5   82.11    5.71
  -8   5   4   13.84    2.88
   8  -5  -4   12.76    2.76
  -8   5   3    1.51    1.05
   8  -5  -3    1.30    2.27
  -8   5   2  104.48   18.50
   8  -5  -2   86.38    5.52
  -8   5   1   46.77    6.91
   8  -5  -1   42.65    4.24
  -8   5   0   95.70   13.87
   8  -5   0   85.38    5.30
  -8   5  -1    0.54    1.32
   8  -5   1    0.99    1.97
  -8   5  -2   15.06    3.03
   8  -5   2   13.82    4.23
  -8   5  -3    1.18    1.07
   8  -5   3    0.36    1.57
  -8   5  -4    8.88    1.74
   8  -5   4    7.19    2.16
  -8   5  -5    6.21    2.56
   8  -5   5    5.00    2.04
  -8   5  -6    1.53    1.07
   8  -5   6    0.72    0.85
  -8   5  -7    3.10    1.31
   8  -5   7    3.69    1.84
  -8   4   8   31.95    6.83
  -8   4   7    0.99    0.77
   8  -4  -6    4.25    1.99
   8  -4  -5    4.93    2.24
  -8   4   4    9.69    2.00
   8  -4  -4   10.75    2.65
  -8   4   3   76.45   12.15
   8  -4  -3   76.74   11.76
  -8   4   2  334.80   31.17
   8  -4  -2  286.50   29.52
  -8   4   1  234.01    7.69
   8  -4  -1  183.81    7.28
  -8   4   0  208.40    8.01
   8  -4   0  169.47    7.22
  -8   4  -1  746.47   15.66
   8  -4   1  666.69   30.13
  -8   4  -2    4.21    1.83
   8  -4   2    2.52    1.18
  -8   4  -3    4.98    1.50
   8  -4   3    5.20    1.58
  -8   4  -4   14.08    2.37
   8  -4   4   13.95    2.14
  -8   4  -5   34.57    5.32
   8  -4   5   27.97    6.50
  -8   4  -6    9.38    3.54
   8  -4   6    8.66    1.96
  -8   4  -7   19.19    3.37
   8  -4   7   13.37    2.32
  -8   4  -8    1.90    1.36
   8  -4   8    0.77    1.56
  -8   3   9   12.19    3.03
   8  -3  -9   14.32    2.60
  -8   3   8  105.59   23.44
   8  -3  -8  114.96    5.25
  -8   3   7    4.09    1.53
   8  -3  -7    3.02    0.78
   8  -3  -6   33.88    8.98
   8  -3  -5   15.78    3.23
   8  -3  -5   12.89    1.92
  -8   3   4   18.59    4.07
   8  -3  -4   13.36    2.62
   8  -3  -4   18.41    2.40
  -8   3   3  157.06   21.17
   8  -3  -3  157.61    6.88
  -8   3   2  162.14   22.56
   8  -3  -2  149.33    8.60
  -8   3   1  185.39    7.64
   8  -3  -1  150.99   20.64
  -8   3   0  614.69   11.88
   8  -3   0  567.75   11.60
  -8   3  -1    4.16    1.09
   8  -3   1    4.14    2.41
  -8   3  -2   11.18    3.11
   8  -3   2    8.12    2.79
  -8   3  -3   51.85   11.12
   8  -3   3   44.93    3.54
  -8   3  -4   52.27   12.68
   8  -3   4   56.11    3.83
  -8   3  -5  114.76   21.52
   8  -3   5  114.55    5.30
  -8   3  -6   47.97   11.03
   8  -3   6   48.45    4.10
  -8   3  -7    3.87    2.33
   8  -3   7    3.86    2.04
  -8   3  -8   64.66   14.21
   8  -3   8   61.22    4.14
  -8   3  -9    2.04    1.41
   8  -3   9    0.27    1.35
  -8   2  10   33.59    6.20
   8  -2 -10   27.62    3.19
  -8   2   9   14.26    3.39
   8  -2  -9   15.08    4.49
  -8   2   8   16.38    4.20
   8  -2  -8   13.80    2.82
  -8   2   7   23.26    4.80
   8  -2  -7   24.67    2.90
  -8   2   6   27.08    4.53
   8  -2  -6   25.96    2.78
   8  -2  -5   15.75    3.57
  -8   2   4   66.02   12.75
   8  -2  -4   74.15    4.94
   8  -2  -4   78.94    4.29
  -8   2   3   38.62   10.03
   8  -2  -3   42.42    3.70
   8  -2  -3   40.26    7.72
  -8   2   2   18.68    4.75
   8  -2  -2   18.61    2.54
   8  -2  -2   15.40    3.80
  -8   2   1    0.92    1.25
   8  -2  -1    1.74    0.71
  -8   2   1    1.94    1.09
  -8   2   0   41.05   10.28
   8  -2   0   38.31    3.18
  -8   2  -1    1.16    0.90
   8  -2   1   -0.56    1.24
  -8   2  -2    8.68    2.46
   8  -2   2   10.14    1.93
  -8   2  -3   21.56    3.74
   8  -2   3   21.29    2.86
  -8   2  -4   30.71    5.31
   8  -2   4   28.88    3.13
  -8   2  -5   11.61    2.31
   8  -2   5   11.36    1.78
  -8   2  -6   99.70   22.47
   8  -2   6   93.75    4.67
  -8   2  -7    8.83    2.68
   8  -2   7    7.42    1.80
  -8   2  -8   90.11   17.14
   8  -2   8   79.14    4.32
  -8   2  -9   17.86    3.73
  -8   1  11   22.40    4.37
   8  -1 -11   21.84    5.95
  -8   1  10   23.47    6.13
   8  -1 -10   28.77    3.86
  -8   1   9    9.52    2.44
   8  -1  -9    8.15    2.18
  -8   1   8   16.51    3.57
   8  -1  -8   17.23    2.76
  -8   1   7   32.75    4.39
   8  -1  -7   34.74    3.68
  -8   1   6   65.48   10.38
   8  -1  -6   70.49    4.45
  -8   1   5    7.71    2.70
  -8   1   5   10.87    2.70
   8  -1  -5   10.44    1.99
  -8   1   4  153.76    5.09
  -8   1   4  124.26   21.10
   8  -1  -4  154.20    5.70
  -8   1   3    0.81    0.99
   8  -1  -3    0.78    0.81
   8  -1  -3    1.71    1.26
  -8   1   2    4.32    1.18
   8  -1  -2    5.07    1.90
   8  -1  -2    3.14    1.18
  -8   1   1   12.24    2.29
   8  -1  -1   11.88    2.49
  -8   1   1   10.23    2.05
   8  -1   0    3.68    1.16
  -8   1   0    1.04    0.79
   8  -1   1    4.15    1.94
   8  -1   1    1.58    0.60
  -8   1  -1    3.19    0.76
   8  -1   2    7.73    2.19
   8  -1   2    3.86    1.07
  -8   1  -2    5.04    1.36
   8  -1   3   25.19    6.64
   8  -1   3   23.31    2.78
  -8   1  -3   18.59    5.12
   8  -1   4   21.33    3.90
   8  -1   4   13.12    2.28
   8  -1   5   28.67    3.74
   8  -1   5   20.59    3.66
   8  -1   6    1.80    2.10
   8  -1   7    1.59    1.55
   8  -1   8    4.11    2.07
   8  -1   9   -1.08    2.13
  -8   0  11    8.96    2.68
   8   0 -11   13.40    2.78
  -8   0  10   86.68   19.44
   8   0 -10   89.99    7.26
  -8   0   9    5.77    1.90
   8   0  -9    6.88    2.35
  -8   0   8   35.09    5.58
   8   0  -8   46.11    4.47
  -8   0   7    3.68    1.40
   8   0  -7    4.13    1.82
  -8   0   6    9.36    1.65
   8   0  -6    6.43    1.84
  -8   0   5   30.64    7.29
  -8   0   5   36.81    5.76
   8   0  -5   41.83    3.96
  -8   0   4    3.78    0.97
  -8   0   4    4.27    1.03
   8   0  -4    4.11    1.29
   8   0  -3   61.24    4.24
  -8   0   3   40.52    7.23
   8   0  -3   52.21    3.76
   8   0  -2   -0.67    1.26
   8   0  -2    1.22    1.28
   8   0  -1    2.03    1.35
   8   0  -1    2.35    0.70
  -8   0   1    1.23    0.79
   8   0   0   25.41    2.86
   8   0   0   19.27    5.05
  -8   0   0   21.50    4.21
   8   0   1   45.83    3.73
   8   0   1   35.20    7.78
  -8   0  -1   40.87    8.29
   8   0   2   55.27    6.36
   8   0   2   38.05    7.80
  -8   0  -2   45.78    8.66
   8   0   3   11.37    2.44
   8   0   3    8.17    2.19
  -8   0  -3    9.96    2.75
   8   0   4   29.13    6.03
  -8   0  -4   25.82    3.52
   8   0   5    1.85    0.89
  -8   0  -5    1.34    0.91
   8   0   6    2.34    1.12
  -8   0  -6    1.17    0.54
   8   0   7   16.36    3.65
   8   0   8    0.70    2.23
   8   0   9   79.01    5.97
  -8  -1  11    9.49    2.58
   8   1 -11   11.83    3.28
  -8  -1  10   37.45    6.62
   8   1 -10   39.13    4.18
  -8  -1   9    0.74    0.83
   8   1  -9    0.53    1.85
  -8  -1   8   13.49    2.38
   8   1  -8   11.45    3.10
  -8  -1   7    5.31    2.13
   8   1  -7    6.97    2.41
  -8  -1   6   11.69    3.87
   8   1  -6   19.01    2.93
   8   1  -5    2.23    0.66
  -8  -1   5    1.66    0.79
   8   1  -5    1.14    1.66
   8   1  -4    3.65    1.58
  -8  -1   4    0.77    0.64
   8   1  -4    1.21    1.56
   8   1  -3    2.31    1.65
  -8  -1   3   -0.06    0.57
   8   1  -3    3.61    1.68
   8   1  -2   21.94    2.54
  -8  -1   2   16.39    3.01
  -8  -1   2   24.01    4.39
   8   1  -1  184.22    6.35
  -8  -1   1  151.54    6.79
  -8  -1   1  168.89   21.11
   8   1   0   71.42    4.31
  -8  -1   0   70.76   11.68
   8   1   1  126.17    6.16
  -8  -1  -1  106.81    4.92
   8   1   2  102.72    5.34
  -8  -1  -2   92.67   14.44
   8   1   3    6.65    2.18
  -8  -1  -3    3.84    0.93
   8   1   4    1.17    1.21
  -8  -1  -4    2.77    1.21
   8   1   5   34.26    5.18
  -8  -1  -5   29.17    6.02
   8   1   6    1.14    2.34
  -8  -1  -6    1.57    0.94
   8   1   7   41.83    4.43
  -8  -1  -7   36.88    7.93
   8   1   8    0.93    2.23
  -8  -1  -8    3.50    1.44
   8   1   9   64.87    5.70
  -8  -2  10    5.18    0.95
   8   2 -10    8.83    2.87
  -8  -2   9   20.82    4.22
   8   2  -9   18.69    3.70
  -8  -2   8    2.16    1.03
  -8  -2   7   43.55    6.86
   8   2  -7   51.46    5.01
  -8  -2   6  147.58    5.49
   8   2  -6  171.30    7.10
   8   2  -5  130.35    5.00
  -8  -2   5  106.59   17.60
   8   2  -5  140.21    6.81
   8   2  -4   28.98    6.26
  -8  -2   4   24.44    4.36
   8   2  -4   33.18    6.59
   8   2  -3   41.35    3.24
  -8  -2   3   27.33    6.07
   8   2  -2   -0.07    0.84
  -8  -2   2   -1.12    1.81
   8   2  -1  120.49    5.25
  -8  -2   1  104.15   15.47
   8   2   0    3.32    2.28
  -8  -2   0    3.06    1.57
   8   2   1    4.35    1.91
  -8  -2  -1    3.13    1.24
   8   2   2    5.30    1.62
  -8  -2  -2    6.40    1.65
   8   2   3   14.20    2.46
  -8  -2  -3   12.73    3.36
   8   2   4   21.06    3.32
  -8  -2  -4   19.83    5.06
   8   2   5  118.37    6.20
  -8  -2  -5  113.51   18.24
   8   2   6  120.84   22.43
  -8  -2  -6  141.67    6.06
   8   2   7   23.75    4.35
  -8  -2  -7   19.07    4.44
   8   2   8  244.22    9.52
  -8  -2  -8  247.41    8.65
  -8  -3  10    0.50    0.76
   8   3 -10   -0.11    2.03
  -8  -3   9    6.27    1.59
   8   3  -9    5.19    2.52
  -8  -3   8    1.54    0.72
   8   3  -8    1.09    1.95
  -8  -3   7    1.35    1.08
   8   3  -7   -0.27    1.85
  -8  -3   6    7.88    1.64
   8   3  -6   11.22    2.25
   8   3  -5  380.12    8.37
   8   3  -5  415.61   13.50
   8   3  -4   22.11    5.79
   8   3  -4   30.06    5.17
   8   3  -3  483.75   11.73
  -8  -3   3  428.44   13.86
   8   3  -2   51.11    8.94
  -8  -3   2   44.84   11.76
   8   3  -1    6.21    1.89
  -8  -3   1    4.92    1.53
   8   3   0   16.67    2.73
  -8  -3   0   12.74    4.11
   8   3   1    0.06    1.78
  -8  -3  -1   -0.25    1.49
   8   3   2   17.11    2.63
  -8  -3  -2   14.42    4.21
   8   3   3   33.49    4.73
  -8  -3  -3   33.13    6.10
   8   3   4    0.59    1.17
  -8  -3  -4    2.33    1.46
   8   3   5   21.95    4.98
  -8  -3  -5   19.87    4.05
   8   3   6   45.39    4.30
  -8  -3  -6   37.38    7.87
   8   3   7  171.61   27.45
  -8  -3  -7  204.62    7.77
   8   4  -9   42.59    4.76
   8   4  -8    9.26    3.12
   8   4  -7    4.37    2.85
   8   4  -6   40.13    8.62
   8   4  -5  180.11    6.06
   8   4  -5  186.81   13.49
   8   4  -4   24.52    2.68
  -8  -4   4   20.88    5.59
   8   4  -3   14.65    2.40
  -8  -4   3   19.86    4.35
   8   4  -2  271.58    7.80
  -8  -4   2  256.68    8.51
   8   4  -1    0.37    1.59
  -8  -4   1    1.56    1.71
   8   4   0   39.77    3.42
  -8  -4   0   39.60   10.28
   8   4   1   20.80    3.87
  -8  -4  -1   22.76    5.42
   8   4   2  102.82    5.74
  -8  -4  -2   95.46   14.41
   8   4   3   -1.46    2.03
  -8  -4  -3    2.29    1.21
   8   4   4   25.65    3.49
  -8  -4  -4   25.04    5.03
   8   4   5    3.39    3.20
  -8  -4  -5    0.95    1.42
   8   4   6    6.66    2.67
  -8  -4  -6    4.01    1.09
   8   5  -7   -0.89    2.19
  -8  -5   5   20.60    5.13
   8   5  -4   52.65    3.77
  -8  -5   4   41.96    9.62
   8   5  -3    4.98    1.74
  -8  -5   3    5.56    1.61
   8   5  -2   73.32    4.75
  -8  -5   2   60.43   13.60
   8   5  -1   18.21    2.49
  -8  -5   1   21.46    6.51
   8   5   0    8.10    1.79
  -8  -5   0   10.62    2.55
   8   5   1   15.67    2.65
  -8  -5  -1   14.31    4.43
   8   5   2  103.03    5.83
  -8  -5  -2  102.31   13.03
   8   5   3   80.95    5.43
  -8  -5  -3   72.76   15.37
   8   5   4    0.72    2.06
  -8  -5  -4    4.40    1.41
   8   6  -4   14.43    2.58
  -8  -6   4   14.13    4.40
   8   6  -3   44.75    3.91
  -8  -6   3   40.50    8.78
   8   6  -2   29.54    3.35
  -8  -6   2   31.14    5.54
   8   6  -1    6.74    2.11
  -8  -6   1    6.45    1.82
   8   6   0   14.69    2.82
  -8  -6   0   16.56    4.41
   9  -4  -3    0.30    1.01
  -9   4   2    0.02    0.70
   9  -4  -2   -0.28    1.60
  -9   4   1   66.59   12.52
   9  -4  -1   60.75    7.45
  -9   4   0   50.53    8.34
   9  -4   0   49.13    3.99
  -9   4  -1   86.15   19.84
   9  -4   1   90.04    5.29
  -9   4  -2   12.08    3.45
   9  -4   2   12.58    2.39
  -9   4  -3    1.53    1.09
   9  -4   3    2.27    1.19
   9  -3  -5    1.89    1.79
   9  -3  -4   57.28    4.57
  -9   3   3    3.86    1.05
   9  -3  -3    3.87    1.35
  -9   3   2   16.83    4.18
   9  -3  -2   13.68    2.42
  -9   3   1   15.07    3.08
   9  -3  -1   17.05    4.08
  -9   3   0    0.89    0.83
   9  -3   0    0.27    0.91
   9  -3   1    0.06    0.52
  -9   3  -2   42.38    7.78
   9  -3   2   38.30    6.36
  -9   3  -3    1.69    1.07
  -9   3  -4  211.65   31.39
   9  -3   4  216.62    7.61
  -9   3  -5    9.07    5.95
   9  -3   5    3.05    1.20
  -9   2   7   55.36   12.35
   9  -2  -7   68.64    4.42
  -9   2   6    2.67    1.59
   9  -2  -6    2.12    1.25
  -9   2   5  198.46   20.04
  -9   2   3    2.42    0.91
   9  -2  -3    3.20    0.92
  -9   2   2    0.94    0.53
  -9   2   1   23.84    5.08
   9  -2  -1   21.68    4.58
  -9   2   0   10.29    3.37
   9  -2   0   13.19    2.78
  -9   2  -1   37.55    8.82
   9  -2   1   37.57    9.23
  -9   2  -2  103.48   20.93
   9  -2   2  112.57    5.47
  -9   2  -3   37.38    7.38
   9  -2   3   38.80    3.98
  -9   2  -4    1.86    2.07
   9  -2   4    0.54    1.23
  -9   2  -5   23.45    6.53
  -9   1   7   11.32    2.55
   9  -1  -7   13.15    2.39
  -9   1   6    4.00    1.08
   9  -1  -6    4.63    1.85
  -9   1   5    3.71    0.67
   9  -1  -5    1.02    1.32
  -9   1   4  138.20   16.50
   9  -1  -4  167.34    6.32
  -9   1   3   26.99    6.32
   9  -1  -3   30.26    2.88
  -9   1   2   52.01   12.93
   9  -1  -2   63.08    4.54
  -9   1   2   45.41    9.88
  -9   1   1   10.05    2.14
   9  -1  -1    8.90    2.02
  -9   1   1    9.05    1.88
   9  -1   0    1.10    1.27
  -9   1  -1    4.66    1.40
   9  -1   1    4.71    1.10
  -9   1  -2    0.98    0.75
   9  -1   2   -0.23    1.17
   9  -1   4  108.02    6.11
   9  -1   5  101.55    6.25
   9  -1   6   33.87    4.08
  -9   0   7    0.40    0.97
   9   0  -7    1.82    1.69
  -9   0   6  224.59    7.76
   9   0  -6  254.90    8.34
  -9   0   5    4.71    1.11
   9   0  -5    1.75    1.45
  -9   0   4   11.61    3.20
   9   0  -4   13.60    3.30
  -9   0   3   17.24    3.86
  -9   0   3   15.86    4.72
   9   0  -2   92.08   14.18
  -9   0   2   64.99   12.76
  -9   0   2   64.86   17.05
   9   0  -1    7.62    1.52
  -9   0   1    4.58    1.09
   9   0   0   10.69    2.17
   9   0   0    9.69    2.11
  -9   0   0    8.14    2.59
   9   0   1    2.51    1.69
  -9   0  -1    1.56    0.95
   9   0   2   -0.33    1.85
  -9   0  -2    0.81    1.01
   9   0   3   -1.53    1.90
   9   0   4    2.56    1.87
   9   0   5    2.29    2.09
  -9  -1   7    1.37    0.81
   9   1  -7    5.22    2.42
  -9  -1   6   25.15    4.92
   9   1  -6   31.86    3.62
  -9  -1   5    8.36    2.20
   9   1  -5   13.30    2.62
   9   1  -4   -0.16    1.09
  -9  -1   4    0.57    0.56
   9   1  -4    3.67    1.00
   9   1  -3   97.49    4.68
  -9  -1   3   74.14   14.58
   9   1  -2    1.62    2.03
  -9  -1   2    2.05    1.18
   9   1  -1   84.42    5.19
  -9  -1   1   72.48   12.07
   9   1   0   10.73    2.33
  -9  -1   0   10.31    2.81
   9   1   1   20.38    2.66
  -9  -1  -1   20.36    4.65
   9   1   2   -0.32    1.65
  -9  -1  -2    0.44    0.79
   9   1   3   40.52    3.89
  -9  -1  -3   32.85    7.57
   9   1   4   -0.21    1.77
  -9  -1  -4   -0.44    1.34
   9   1   5   43.80    4.59
   9   2  -7  110.92    7.14
   9   2  -6   29.55    6.04
   9   2  -5    9.54    2.48
   9   2  -4    3.99    1.73
   9   2  -3    6.19    1.67
  -9  -2   3    6.58    1.98
   9   2  -2   13.10    2.51
  -9  -2   2   14.87    3.41
   9   2  -1   27.29    3.38
  -9  -2   1   20.66    3.78
   9   2   0   30.15    6.57
  -9  -2   0   24.23    6.14
   9   2   1   18.94    3.16
  -9  -2  -1   14.23    3.88
   9   2   2   16.35    4.51
  -9  -2  -2   16.08    3.16
   9   2   3    4.53    1.61
  -9  -2  -3    4.48    1.20
   9   2   4   19.21    5.72
  -9  -2  -4   17.99    4.61
   9   3  -6  101.46   20.72
  -9  -3   4   55.68   12.10
   9   3  -3   14.94    2.38
  -9  -3   3   17.38    4.32
   9   3  -2    7.99    1.73
  -9  -3   2   10.95    3.09
   9   3  -1   80.25    4.86
  -9  -3   1   74.69   11.77
   9   3   0   17.31    2.90
  -9  -3   0   16.74    2.76
   9   3   1    1.00    1.69
  -9  -3  -1    4.49    2.27
   9   3   2   34.08    3.63
  -9  -3  -2   31.48    6.46
  -9  -4   2   29.53    5.74
  -9  -4   1    2.95    1.20
   0   0   0    0.00    0.00
;
_shelx_hkl_checksum   14569
