# Supplementary material for: Four- and five-component molecular solids: crystal engineering strategies based on structural inequivalence
Source: IUCrJ. 2016 Jan 5;3(Pt 2):96–101. doi: 10.1107/S2052252515023945 (PMC4775157; doi:10.1107/S2052252515023945)
Supplement: Supplementary file 5 [file m-03-00096-sup6.zip › Checkcif Folder/Checkciffiles/12. MRE TMP DPE-I 22TP.cif]

 
data_shelx
 
_audit_creation_method            SHELXL-2013
_chemical_name_systematic
;
 ?
;
_chemical_name_common             ?
_chemical_melting_point           ?
_chemical_formula_moiety          ?
_chemical_formula_sum
 'C42 H44 N4 O4 S2' 
_chemical_formula_weight          732.93

loop_
 _atom_type_symbol
 _atom_type_description
 _atom_type_scat_dispersion_real
 _atom_type_scat_dispersion_imag
 _atom_type_scat_source
 'C'  'C'   0.0033   0.0016
 'International Tables Vol C Tables 4.2.6.8 and 6.1.1.4'
 'H'  'H'   0.0000   0.0000
 'International Tables Vol C Tables 4.2.6.8 and 6.1.1.4'
 'N'  'N'   0.0061   0.0033
 'International Tables Vol C Tables 4.2.6.8 and 6.1.1.4'
 'O'  'O'   0.0106   0.0060
 'International Tables Vol C Tables 4.2.6.8 and 6.1.1.4'
 'S'  'S'   0.1246   0.1234
 'International Tables Vol C Tables 4.2.6.8 and 6.1.1.4'
 
_space_group_crystal_system       triclinic
_space_group_IT_number            2
_space_group_name_H-M_alt         'P -1'
_space_group_name_Hall            '-P 1'
 
_shelx_space_group_comment
;
The symmetry employed for this shelxl refinement is uniquely defined
by the following loop, which should always be used as a source of
symmetry information in preference to the above space-group names.
They are only intended as comments.
;
 
loop_
 _space_group_symop_operation_xyz
 'x, y, z'
 '-x, -y, -z'
 
_cell_length_a                    7.492(5)
_cell_length_b                    9.069(6)
_cell_length_c                    13.643(10)
_cell_angle_alpha                 98.069(13)
_cell_angle_beta                  92.516(6)
_cell_angle_gamma                 91.428(8)
_cell_volume                      916.5(11)
_cell_formula_units_Z             1
_cell_measurement_temperature     150(2)
_cell_measurement_reflns_used     ? 
_cell_measurement_theta_min       ? 
_cell_measurement_theta_max       ? 
 
_exptl_crystal_description        'Block' 
_exptl_crystal_colour             'Brown' 
_exptl_crystal_density_meas       ? 
_exptl_crystal_density_method     ?              
_exptl_crystal_density_diffrn     1.328          
_exptl_crystal_F_000              388
_exptl_transmission_factor_min    ?                                             
_exptl_transmission_factor_max    ?                                             
_exptl_crystal_size_max           0.440
_exptl_crystal_size_mid           0.320
_exptl_crystal_size_min           0.200
_exptl_absorpt_coefficient_mu     0.195
_shelx_estimated_absorpt_T_min    0.919
_shelx_estimated_absorpt_T_max    0.962
_exptl_absorpt_correction_type    'Multi-scan'
_exptl_absorpt_correction_T_max    1.000
_exptl_absorpt_correction_T_min    0.834
_exptl_absorpt_process_details    'Jacobson, R. (1998) Private communication' 
 
_exptl_special_details
;
 ?
;
 
_diffrn_ambient_temperature       150(2)
_diffrn_radiation_wavelength      0.71073
_diffrn_radiation_type            MoK\a
_diffrn_source                    'Sealed Tube'                       
_diffrn_measurement_device_type   'Rigaku Mercury375R (2x2 bin mode)'
_diffrn_measurement_method        'profile data from \w-scans'
_diffrn_detector_area_resol_mean  ? 
_diffrn_reflns_number             9797
_diffrn_reflns_av_unetI/netI      0.0629
_diffrn_reflns_av_R_equivalents   0.0740
_diffrn_reflns_limit_h_min        -9
_diffrn_reflns_limit_h_max        9
_diffrn_reflns_limit_k_min        -11
_diffrn_reflns_limit_k_max        11
_diffrn_reflns_limit_l_min        -17
_diffrn_reflns_limit_l_max        17
_diffrn_reflns_theta_min          1.509
_diffrn_reflns_theta_max          27.561
_diffrn_reflns_theta_full         25.242
_diffrn_measured_fraction_theta_max   0.993
_diffrn_measured_fraction_theta_full  0.996
_diffrn_reflns_Laue_measured_fraction_max    0.993
_diffrn_reflns_Laue_measured_fraction_full   0.996
_diffrn_reflns_point_group_measured_fraction_max   0.993
_diffrn_reflns_point_group_measured_fraction_full  0.996
_reflns_number_total              4205
_reflns_number_gt                 3841
_reflns_threshold_expression      'I > 2\s(I)'
_reflns_Friedel_coverage          0.000
_reflns_Friedel_fraction_max      .
_reflns_Friedel_fraction_full     .
 
_reflns_special_details
;
 Reflections were merged by SHELXL according to the crystal
 class for the calculation of statistics and refinement.
 
 _reflns_Friedel_fraction is defined as the number of unique
 Friedel pairs measured divided by the number that would be
 possible theoretically, ignoring centric projections and
 systematic absences.
;
 
_computing_data_collection        ?
_computing_cell_refinement        ?
_computing_data_reduction         ?
_computing_structure_solution     ?
_computing_structure_refinement   'SHELXL-2013 (Sheldrick, 2013)'
_computing_molecular_graphics     ?
_computing_publication_material   ?
 
_refine_special_details
;
 ?
;
_refine_ls_structure_factor_coef  Fsqd
_refine_ls_matrix_type            full
_refine_ls_weighting_scheme       calc
_refine_ls_weighting_details
;
 w=1/[\s^2^(Fo^2^)+(0.0691P)^2^+0.4643P]
 where P=(Fo^2^+2Fc^2^)/3
;
_atom_sites_solution_primary      ?
_atom_sites_solution_secondary    ?
_atom_sites_solution_hydrogens    mixed
_refine_ls_hydrogen_treatment     mixed
_refine_ls_extinction_method      none
_refine_ls_extinction_coef        .
_refine_ls_number_reflns          4205
_refine_ls_number_parameters      244
_refine_ls_number_restraints      0
_refine_ls_R_factor_all           0.0526
_refine_ls_R_factor_gt            0.0479
_refine_ls_wR_factor_ref          0.1459
_refine_ls_wR_factor_gt           0.1317
_refine_ls_goodness_of_fit_ref    1.087
_refine_ls_restrained_S_all       1.087
_refine_ls_shift/su_max           0.000
_refine_ls_shift/su_mean          0.000
 
loop_
 _atom_site_label
 _atom_site_type_symbol
 _atom_site_fract_x
 _atom_site_fract_y
 _atom_site_fract_z
 _atom_site_U_iso_or_equiv
 _atom_site_adp_type
 _atom_site_occupancy
 _atom_site_site_symmetry_order  
 _atom_site_calc_flag
 _atom_site_refinement_flags_posn
 _atom_site_refinement_flags_adp
 _atom_site_refinement_flags_occupancy
 _atom_site_disorder_assembly
 _atom_site_disorder_group
C19 C 0.1411(2) 0.8359(2) 0.56403(14) 0.0246(4) Uani 1 1 d . . . . .
H19 H 0.1782 0.9297 0.6002 0.029 Uiso 1 1 calc R U . . .
H18 H -0.450(3) 0.373(3) 0.9388(17) 0.028(6) Uiso 1 1 d . . . . .
S1 S 0.07132(6) 0.68663(5) 0.61752(3) 0.02433(15) Uani 1 1 d . . . . .
C22 C 0.0335(2) 0.57649(18) 0.50353(12) 0.0186(3) Uani 1 1 d . . . . .
C21 C 0.0751(2) 0.65527(18) 0.42590(13) 0.0194(3) Uani 1 1 d . . . . .
H21 H 0.0639 0.6154 0.3576 0.023 Uiso 1 1 calc R U . . .
C20 C 0.1373(2) 0.8047(2) 0.46349(14) 0.0233(4) Uani 1 1 d . . . . .
H20 H 0.1725 0.8750 0.4220 0.028 Uiso 1 1 calc R U . . .
O1 O 0.35570(15) 0.85395(13) 0.88697(9) 0.0196(3) Uani 1 1 d . . . . .
H1 H 0.2602 0.8068 0.8939 0.029 Uiso 1 1 calc R U . . .
O2 O 0.57797(15) 1.23945(13) 0.72288(9) 0.0190(3) Uani 1 1 d . . . . .
H2 H 0.5446 1.2944 0.6813 0.029 Uiso 1 1 calc R U . . .
C5 C 0.1152(2) 1.12712(18) 0.76131(12) 0.0170(3) Uani 1 1 d . . . . .
H5 H -0.0037 1.1548 0.7471 0.020 Uiso 1 1 calc R U . . .
C7 C 0.4322(2) 1.16643(17) 0.75288(11) 0.0150(3) Uani 1 1 d . . . . .
C1 C 0.4668(2) 1.04942(17) 0.80735(11) 0.0147(3) Uani 1 1 d . . . . .
C3 C 0.3197(2) 0.96938(17) 0.83586(11) 0.0150(3) Uani 1 1 d . . . . .
C4 C 0.1446(2) 1.00753(18) 0.81259(12) 0.0164(3) Uani 1 1 d . . . . .
H4 H 0.0463 0.9518 0.8318 0.020 Uiso 1 1 calc R U . . .
C6 C 0.2585(2) 1.20693(18) 0.73049(12) 0.0172(3) Uani 1 1 d . . . . .
H6 H 0.2381 1.2880 0.6947 0.021 Uiso 1 1 calc R U . . .
C8 C 0.6560(2) 1.01188(19) 0.83424(14) 0.0214(4) Uani 1 1 d . . . . .
H8A H 0.7218 0.9888 0.7737 0.032 Uiso 1 1 calc R U . . .
H8B H 0.6547 0.9253 0.8699 0.032 Uiso 1 1 calc R U . . .
H8C H 0.7147 1.0971 0.8766 0.032 Uiso 1 1 calc R U . . .
N1 N 0.51206(18) 0.58232(15) 0.42266(10) 0.0166(3) Uani 1 1 d . . . . .
C11 C 0.4648(2) 0.43654(18) 0.40511(12) 0.0160(3) Uani 1 1 d . . . . .
C10 C 0.5478(2) 0.64675(17) 0.51642(12) 0.0156(3) Uani 1 1 d . . . . .
C12 C 0.4284(3) 0.3684(2) 0.29895(13) 0.0238(4) Uani 1 1 d . . . . .
H12A H 0.4491 0.4439 0.2555 0.036 Uiso 1 1 calc R U . . .
H12B H 0.3040 0.3314 0.2895 0.036 Uiso 1 1 calc R U . . .
H12C H 0.5084 0.2856 0.2826 0.036 Uiso 1 1 calc R U . . .
C9 C 0.6052(2) 0.80863(18) 0.53311(14) 0.0211(4) Uani 1 1 d . . . . .
H9A H 0.7349 0.8177 0.5465 0.032 Uiso 1 1 calc R U . . .
H9B H 0.5449 0.8599 0.5899 0.032 Uiso 1 1 calc R U . . .
H9C H 0.5733 0.8539 0.4738 0.032 Uiso 1 1 calc R U . . .
N2 N 0.04982(18) 0.69181(15) 0.90918(10) 0.0177(3) Uani 1 1 d . . . . .
C15 C -0.2731(2) 0.55122(17) 0.94930(11) 0.0152(3) Uani 1 1 d . . . . .
C18 C -0.4381(2) 0.47199(18) 0.96998(12) 0.0177(3) Uani 1 1 d . . . . .
C16 C -0.2294(2) 0.69822(17) 0.99034(12) 0.0174(3) Uani 1 1 d . . . . .
H16 H -0.3087 0.7536 1.0327 0.021 Uiso 1 1 calc R U . . .
C13 C 0.0079(2) 0.55041(18) 0.86962(12) 0.0176(3) Uani 1 1 d . . . . .
H13 H 0.0901 0.4981 0.8276 0.021 Uiso 1 1 calc R U . . .
C14 C -0.1497(2) 0.47722(18) 0.88730(12) 0.0175(3) Uani 1 1 d . . . . .
H14 H -0.1739 0.3772 0.8574 0.021 Uiso 1 1 calc R U . . .
C17 C -0.0696(2) 0.76191(18) 0.96849(12) 0.0184(3) Uani 1 1 d . . . . .
H17 H -0.0420 0.8619 0.9973 0.022 Uiso 1 1 calc R U . . .
 
loop_
 _atom_site_aniso_label
 _atom_site_aniso_U_11
 _atom_site_aniso_U_22
 _atom_site_aniso_U_33
 _atom_site_aniso_U_23
 _atom_site_aniso_U_13
 _atom_site_aniso_U_12
C19 0.0235(8) 0.0227(9) 0.0259(9) -0.0023(7) 0.0004(7) 0.0012(7)
S1 0.0283(3) 0.0248(3) 0.0189(2) -0.00026(17) 0.00169(17) 0.00097(18)
C22 0.0162(7) 0.0215(9) 0.0180(8) 0.0016(6) 0.0003(6) 0.0055(6)
C21 0.0184(7) 0.0155(7) 0.0251(9) 0.0048(6) 0.0019(6) 0.0036(6)
C20 0.0259(8) 0.0207(8) 0.0235(9) 0.0037(7) 0.0010(7) 0.0018(7)
O1 0.0182(5) 0.0181(6) 0.0252(6) 0.0119(5) 0.0023(5) -0.0007(4)
O2 0.0191(6) 0.0199(6) 0.0201(6) 0.0103(5) 0.0017(4) -0.0026(4)
C5 0.0171(7) 0.0181(8) 0.0162(7) 0.0025(6) 0.0018(6) 0.0041(6)
C7 0.0184(7) 0.0142(7) 0.0123(7) 0.0008(6) 0.0028(6) -0.0010(6)
C1 0.0165(7) 0.0131(7) 0.0144(7) 0.0014(6) 0.0016(5) 0.0012(5)
C3 0.0195(7) 0.0124(7) 0.0133(7) 0.0020(5) 0.0020(6) 0.0015(6)
C4 0.0173(7) 0.0166(7) 0.0156(7) 0.0023(6) 0.0040(6) -0.0004(6)
C6 0.0220(8) 0.0146(7) 0.0158(7) 0.0037(6) 0.0023(6) 0.0029(6)
C8 0.0170(8) 0.0210(8) 0.0279(9) 0.0098(7) -0.0002(6) -0.0002(6)
N1 0.0182(6) 0.0146(6) 0.0183(7) 0.0055(5) 0.0019(5) 0.0023(5)
C11 0.0164(7) 0.0143(7) 0.0174(8) 0.0023(6) 0.0018(6) 0.0033(6)
C10 0.0155(7) 0.0138(7) 0.0179(8) 0.0033(6) 0.0011(6) 0.0027(5)
C12 0.0325(9) 0.0218(8) 0.0166(8) 0.0024(7) -0.0008(7) 0.0000(7)
C9 0.0242(8) 0.0136(8) 0.0258(9) 0.0042(6) -0.0003(7) 0.0001(6)
N2 0.0196(6) 0.0174(7) 0.0174(7) 0.0058(5) 0.0030(5) -0.0002(5)
C15 0.0172(7) 0.0158(7) 0.0130(7) 0.0036(6) 0.0002(6) -0.0001(6)
C18 0.0199(8) 0.0147(7) 0.0179(8) 0.0013(6) 0.0005(6) -0.0020(6)
C16 0.0218(8) 0.0138(7) 0.0170(8) 0.0019(6) 0.0042(6) 0.0023(6)
C13 0.0198(7) 0.0187(8) 0.0147(7) 0.0032(6) 0.0028(6) 0.0024(6)
C14 0.0211(8) 0.0148(7) 0.0161(7) 0.0010(6) 0.0008(6) 0.0005(6)
C17 0.0230(8) 0.0138(7) 0.0190(8) 0.0037(6) 0.0032(6) -0.0009(6)
 
_geom_special_details
;
 All esds (except the esd in the dihedral angle between two l.s. planes)
 are estimated using the full covariance matrix.  The cell esds are taken
 into account individually in the estimation of esds in distances, angles
 and torsion angles; correlations between esds in cell parameters are only
 used when they are defined by crystal symmetry.  An approximate (isotropic)
 treatment of cell esds is used for estimating esds involving l.s. planes.
;
 
loop_
 _geom_bond_atom_site_label_1
 _geom_bond_atom_site_label_2
 _geom_bond_distance
 _geom_bond_site_symmetry_2
 _geom_bond_publ_flag
C19 C20 1.360(3) . ?
C19 S1 1.707(2) . ?
C19 H19 0.9500 . ?
S1 C22 1.734(2) . ?
C22 C21 1.400(2) . ?
C22 C22 1.452(3) 2_566 ?
C21 C20 1.438(2) . ?
C21 H21 0.9500 . ?
C20 H20 0.9500 . ?
O1 C3 1.363(2) . ?
O1 H1 0.8400 . ?
O2 C7 1.3703(19) . ?
O2 H2 0.8400 . ?
C5 C4 1.388(2) . ?
C5 C6 1.393(2) . ?
C5 H5 0.9500 . ?
C7 C6 1.393(2) . ?
C7 C1 1.401(2) . ?
C1 C3 1.404(2) . ?
C1 C8 1.508(2) . ?
C3 C4 1.399(2) . ?
C4 H4 0.9500 . ?
C6 H6 0.9500 . ?
C8 H8A 0.9800 . ?
C8 H8B 0.9800 . ?
C8 H8C 0.9800 . ?
N1 C10 1.342(2) . ?
N1 C11 1.346(2) . ?
C11 C10 1.399(2) 2_666 ?
C11 C12 1.503(2) . ?
C10 C11 1.399(2) 2_666 ?
C10 C9 1.503(2) . ?
C12 H12A 0.9800 . ?
C12 H12B 0.9800 . ?
C12 H12C 0.9800 . ?
C9 H9A 0.9800 . ?
C9 H9B 0.9800 . ?
C9 H9C 0.9800 . ?
N2 C13 1.343(2) . ?
N2 C17 1.344(2) . ?
C15 C16 1.397(2) . ?
C15 C14 1.400(2) . ?
C15 C18 1.472(2) . ?
C18 C18 1.328(3) 2_467 ?
C18 H18 0.94(2) . ?
C16 C17 1.379(2) . ?
C16 H16 0.9500 . ?
C13 C14 1.387(2) . ?
C13 H13 0.9500 . ?
C14 H14 0.9500 . ?
C17 H17 0.9500 . ?
 
loop_
 _geom_angle_atom_site_label_1
 _geom_angle_atom_site_label_2
 _geom_angle_atom_site_label_3
 _geom_angle
 _geom_angle_site_symmetry_1
 _geom_angle_site_symmetry_3
 _geom_angle_publ_flag
C20 C19 S1 112.00(14) . . ?
C20 C19 H19 124.0 . . ?
S1 C19 H19 124.0 . . ?
C19 S1 C22 92.39(10) . . ?
C21 C22 C22 127.7(2) . 2_566 ?
C21 C22 S1 111.08(13) . . ?
C22 C22 S1 121.18(17) 2_566 . ?
C22 C21 C20 110.83(16) . . ?
C22 C21 H21 124.6 . . ?
C20 C21 H21 124.6 . . ?
C19 C20 C21 113.69(16) . . ?
C19 C20 H20 123.2 . . ?
C21 C20 H20 123.2 . . ?
C3 O1 H1 109.5 . . ?
C7 O2 H2 109.5 . . ?
C4 C5 C6 120.51(15) . . ?
C4 C5 H5 119.7 . . ?
C6 C5 H5 119.7 . . ?
O2 C7 C6 121.59(14) . . ?
O2 C7 C1 116.61(14) . . ?
C6 C7 C1 121.80(14) . . ?
C7 C1 C3 117.69(14) . . ?
C7 C1 C8 120.78(14) . . ?
C3 C1 C8 121.54(14) . . ?
O1 C3 C4 122.01(14) . . ?
O1 C3 C1 116.94(14) . . ?
C4 C3 C1 121.05(14) . . ?
C5 C4 C3 119.73(14) . . ?
C5 C4 H4 120.1 . . ?
C3 C4 H4 120.1 . . ?
C5 C6 C7 119.18(15) . . ?
C5 C6 H6 120.4 . . ?
C7 C6 H6 120.4 . . ?
C1 C8 H8A 109.5 . . ?
C1 C8 H8B 109.5 . . ?
H8A C8 H8B 109.5 . . ?
C1 C8 H8C 109.5 . . ?
H8A C8 H8C 109.5 . . ?
H8B C8 H8C 109.5 . . ?
C10 N1 C11 119.14(14) . . ?
N1 C11 C10 120.48(15) . 2_666 ?
N1 C11 C12 117.40(14) . . ?
C10 C11 C12 122.13(15) 2_666 . ?
N1 C10 C11 120.38(15) . 2_666 ?
N1 C10 C9 117.74(14) . . ?
C11 C10 C9 121.86(15) 2_666 . ?
C11 C12 H12A 109.5 . . ?
C11 C12 H12B 109.5 . . ?
H12A C12 H12B 109.5 . . ?
C11 C12 H12C 109.5 . . ?
H12A C12 H12C 109.5 . . ?
H12B C12 H12C 109.5 . . ?
C10 C9 H9A 109.5 . . ?
C10 C9 H9B 109.5 . . ?
H9A C9 H9B 109.5 . . ?
C10 C9 H9C 109.5 . . ?
H9A C9 H9C 109.5 . . ?
H9B C9 H9C 109.5 . . ?
C13 N2 C17 116.70(14) . . ?
C16 C15 C14 117.08(15) . . ?
C16 C15 C18 123.28(15) . . ?
C14 C15 C18 119.63(15) . . ?
C18 C18 C15 125.3(2) 2_467 . ?
C18 C18 H18 119.8(14) 2_467 . ?
C15 C18 H18 114.8(14) . . ?
C17 C16 C15 119.08(15) . . ?
C17 C16 H16 120.5 . . ?
C15 C16 H16 120.5 . . ?
N2 C13 C14 123.07(15) . . ?
N2 C13 H13 118.5 . . ?
C14 C13 H13 118.5 . . ?
C13 C14 C15 119.78(15) . . ?
C13 C14 H14 120.1 . . ?
C15 C14 H14 120.1 . . ?
N2 C17 C16 124.29(16) . . ?
N2 C17 H17 117.9 . . ?
C16 C17 H17 117.9 . . ?
 
_refine_diff_density_max    0.533
_refine_diff_density_min   -0.451
_refine_diff_density_rms    0.079

_shelxl_version_number 2013-2

_shelx_res_file
;
TITL datam in P-1
CELL  0.71073   7.4915   9.0693  13.6434   98.069   92.516   91.428
ZERR     1.00   0.0051   0.0059   0.0095    0.013    0.006    0.008
LATT   1
SFAC  C    H    N    O    S
UNIT  42 44 4 4 2
MERG   2
FMAP   2
PLAN   20
SIZE     0.200   0.320   0.440
ACTA
BOND   $H
L.S.  10
TEMP  -123.00
WGHT    0.069100    0.464300
FVAR       0.92274
C19   1    0.141122    0.835898    0.564034    11.00000    0.02347    0.02272 =
         0.02587   -0.00230    0.00043    0.00124
AFIX  43
H19   2    0.178222    0.929669    0.600215    11.00000   -1.20000
AFIX   0
H18   2   -0.450391    0.372991    0.938771    11.00000    0.02764
MOLE    1
S1    5    0.071324    0.686629    0.617521    11.00000    0.02831    0.02483 =
         0.01894   -0.00026    0.00169    0.00097
C22   1    0.033463    0.576494    0.503535    11.00000    0.01616    0.02153 =
         0.01798    0.00156    0.00028    0.00554
C21   1    0.075135    0.655267    0.425901    11.00000    0.01838    0.01553 =
         0.02513    0.00475    0.00193    0.00357
AFIX  43
H21   2    0.063857    0.615420    0.357626    11.00000   -1.20000
AFIX   0
C20   1    0.137331    0.804687    0.463490    11.00000    0.02589    0.02067 =
         0.02347    0.00373    0.00096    0.00181
AFIX  43
H20   2    0.172466    0.874980    0.421981    11.00000   -1.20000
AFIX   0
O1    4    0.355704    0.853947    0.886975    11.00000    0.01825    0.01805 =
         0.02516    0.01193    0.00228   -0.00075
AFIX 147
H1    2    0.260238    0.806759    0.893902    11.00000   -1.50000
AFIX   0
O2    4    0.577966    1.239452    0.722883    11.00000    0.01905    0.01988 =
         0.02014    0.01027    0.00170   -0.00255
AFIX 147
H2    2    0.544585    1.294405    0.681319    11.00000   -1.50000
AFIX   0
C5    1    0.115179    1.127117    0.761306    11.00000    0.01710    0.01815 =
         0.01616    0.00246    0.00184    0.00413
AFIX  43
H5    2   -0.003653    1.154756    0.747104    11.00000   -1.20000
AFIX   0
C7    1    0.432207    1.166434    0.752884    11.00000    0.01840    0.01423 =
         0.01226    0.00084    0.00279   -0.00100
C1    1    0.466840    1.049418    0.807346    11.00000    0.01652    0.01308 =
         0.01437    0.00144    0.00163    0.00120
C3    1    0.319667    0.969378    0.835857    11.00000    0.01947    0.01241 =
         0.01329    0.00199    0.00196    0.00150
C4    1    0.144613    1.007526    0.812595    11.00000    0.01729    0.01659 =
         0.01556    0.00230    0.00403   -0.00035
AFIX  43
H4    2    0.046291    0.951797    0.831827    11.00000   -1.20000
AFIX   0
C6    1    0.258515    1.206933    0.730493    11.00000    0.02196    0.01458 =
         0.01580    0.00373    0.00227    0.00292
AFIX  43
H6    2    0.238116    1.287974    0.694658    11.00000   -1.20000
AFIX   0
C8    1    0.656049    1.011879    0.834242    11.00000    0.01698    0.02105 =
         0.02785    0.00985   -0.00023   -0.00024
AFIX 137
H8A   2    0.721783    0.988827    0.773720    11.00000   -1.50000
H8B   2    0.654686    0.925271    0.869859    11.00000   -1.50000
H8C   2    0.714662    1.097140    0.876628    11.00000   -1.50000
AFIX   0
N1    3    0.512060    0.582323    0.422656    11.00000    0.01818    0.01455 =
         0.01830    0.00554    0.00190    0.00232
C11   1    0.464850    0.436537    0.405110    11.00000    0.01642    0.01428 =
         0.01741    0.00234    0.00177    0.00328
C10   1    0.547755    0.646754    0.516422    11.00000    0.01553    0.01375 =
         0.01790    0.00334    0.00108    0.00274
C12   1    0.428430    0.368411    0.298953    11.00000    0.03250    0.02184 =
         0.01659    0.00236   -0.00079    0.00004
AFIX 137
H12A  2    0.449119    0.443863    0.255501    11.00000   -1.50000
H12B  2    0.303977    0.331363    0.289542    11.00000   -1.50000
H12C  2    0.508450    0.285594    0.282607    11.00000   -1.50000
AFIX   0
C9    1    0.605234    0.808632    0.533108    11.00000    0.02421    0.01358 =
         0.02581    0.00420   -0.00033    0.00006
AFIX 137
H9A   2    0.734937    0.817706    0.546471    11.00000   -1.50000
H9B   2    0.544923    0.859869    0.589891    11.00000   -1.50000
H9C   2    0.573323    0.853876    0.473842    11.00000   -1.50000
AFIX   0
MOLE    4
N2    3    0.049816    0.691809    0.909176    11.00000    0.01956    0.01736 =
         0.01741    0.00584    0.00302   -0.00019
C15   1   -0.273142    0.551216    0.949296    11.00000    0.01723    0.01576 =
         0.01303    0.00358    0.00016   -0.00007
C18   1   -0.438070    0.471986    0.969980    11.00000    0.01993    0.01475 =
         0.01790    0.00127    0.00046   -0.00197
C16   1   -0.229408    0.698222    0.990342    11.00000    0.02175    0.01378 =
         0.01696    0.00187    0.00419    0.00233
AFIX  43
H16   2   -0.308683    0.753565    1.032722    11.00000   -1.20000
AFIX   0
C13   1    0.007938    0.550409    0.869625    11.00000    0.01983    0.01874 =
         0.01472    0.00316    0.00275    0.00241
AFIX  43
H13   2    0.090138    0.498086    0.827587    11.00000   -1.20000
AFIX   0
C14   1   -0.149750    0.477221    0.887303    11.00000    0.02110    0.01483 =
         0.01608    0.00097    0.00081    0.00054
AFIX  43
H14   2   -0.173914    0.377244    0.857447    11.00000   -1.20000
AFIX   0
C17   1   -0.069557    0.761908    0.968495    11.00000    0.02301    0.01381 =
         0.01899    0.00373    0.00318   -0.00089
AFIX  43
H17   2   -0.042007    0.861890    0.997261    11.00000   -1.20000
AFIX   0
HKLF    4

REM  datam in P-1
REM R1 =  0.0479 for    3841 Fo > 4sig(Fo)  and  0.0526 for all    4205 data
REM    244 parameters refined using      0 restraints

END

WGHT      0.0684      0.4700

REM Highest difference peak  0.533,  deepest hole -0.451,  1-sigma level  0.079
Q1    1   0.3999  1.0075  0.8191  11.00000  0.05    0.53
Q2    1   0.5524  1.0307  0.8227  11.00000  0.05    0.46
Q3    1   0.0462  0.6175  0.4542  11.00000  0.05    0.45
Q4    1   0.2307  0.9856  0.8216  11.00000  0.05    0.44
Q5    1   0.1834  1.1555  0.7460  11.00000  0.05    0.43
Q6    1   0.1074  0.7145  0.4393  11.00000  0.05    0.41
Q7    1  -0.1510  0.7286  0.9781  11.00000  0.05    0.37
Q8    1  -0.3567  0.5146  0.9539  11.00000  0.05    0.37
Q9    1   0.4975  1.2011  0.7405  11.00000  0.05    0.36
Q10   1   0.3433  1.1767  0.7463  11.00000  0.05    0.35
Q11   1  -0.0734  0.5193  0.8817  11.00000  0.05    0.34
Q12   1   0.1414  1.0773  0.7965  11.00000  0.05    0.34
Q13   1   0.0650  0.6420  0.4018  11.00000  0.05    0.34
Q14   1   0.1331  0.7376  0.9088  11.00000  0.05    0.33
Q15   1   0.4459  1.1224  0.7872  11.00000  0.05    0.31
Q16   1   0.5847  0.7227  0.5214  11.00000  0.05    0.29
Q17   1   0.7534  1.0666  0.8136  11.00000  0.05    0.28
Q18   1   0.4471  0.8604  0.9014  11.00000  0.05    0.26
Q19   1   0.0084  0.5360  0.5001  11.00000  0.05    0.25
Q20   1   0.6665  0.9073  0.8258  11.00000  0.05    0.25
;
_shelx_res_checksum   93681

_shelx_hkl_file
;
   0   0  -1   -0.34    0.09
   0   0   1   -0.35    0.07
   0   0  -1   -0.12    0.07
   0   0   1   -0.13    0.10
   0   0  -1   -0.12    0.10
   0   0  -3 1137.76    8.09
   0   0   3 1016.79    7.11
   0   0   3 1208.98    8.89
   0   0  -4   40.48    1.35
   0   0   4   35.27    1.16
   0   0   4   44.00    1.51
   0   0  -5   68.96    1.96
   0   0   5   65.48    1.81
   0   0   5   76.16    2.28
   0   0  -6  368.52    8.51
   0   0  -6  297.46    7.82
   0   0   6  430.78   10.02
   0   0  -7  705.37   12.75
   0   0  -7  565.54   10.28
   0   0   7  794.87   14.53
   0   0  -8  297.65    5.97
   0   0  -8  263.27    9.88
   0   0   8  362.62   12.31
   0   0  -9  323.50    9.23
   0   0  -9  253.97    7.35
   0   0   9  368.47   10.55
   0   0 -10  122.08    4.79
   0   0 -10  101.59    4.08
   0   0  10  154.66    6.06
   0   0 -11   34.14    2.20
   0   0 -11   26.99    1.74
   0   0  11   40.34    2.61
   0   0 -12   24.69    1.92
   0   0 -12   24.01    3.68
   0   0  12   34.49    5.30
   0   0 -13   34.93    5.91
   0   0 -13   33.46    2.40
   0   0  13   50.16    4.10
   0   0 -14  145.11    6.47
   0   0 -14  133.95    4.80
   0   0  14  205.76    8.47
   0   0 -15   49.21    3.01
   0   0 -15   43.69    5.70
   0   0  15   67.07    4.09
   0   0 -16   24.61    5.27
   0   0  16   41.47    7.29
   0   0 -17    1.28    1.27
   0   0  17    1.45    1.28
   0   1 -17    7.65    2.47
   0  -1  17   16.80    3.35
   0   1 -16    0.45    0.92
   0  -1  16   -1.29    1.57
   0   1 -15    6.89    1.40
   0  -1  15   10.54    2.06
   0   1 -14   19.98    2.15
   0   1 -14   14.47    2.71
   0  -1  14   23.33    2.49
   0   1 -13   43.25    6.75
   0   1 -13   40.24    7.26
   0  -1  13   60.77   10.32
   0   1 -12    1.72    1.52
   0  -1  12    1.05    1.55
   0   1 -11 2070.62   14.95
   0   1 -11 1809.11   60.72
   0  -1  11 2710.38   19.25
   0   1 -10  216.88    6.26
   0   1 -10  197.59    5.46
   0  -1  10  283.86    8.25
   0   1  -9   44.07    2.46
   0   1  -9   44.97    3.24
   0  -1   9   64.71    3.21
   0   1  -8  314.78    4.75
   0   1  -8  281.04    5.45
   0  -1   8  409.99    7.98
   0   1  -7    2.92    1.07
   0   1  -7    7.19    1.92
   0  -1   7    9.86    1.10
   0   1  -6  833.20    7.92
   0   1  -6  726.01    6.98
   0  -1   6  982.02   10.18
   0   1  -5   59.84    1.81
   0   1  -5   57.02    1.86
   0  -1   5   70.94    2.42
   0   1  -4  476.47   10.24
   0   1  -4  454.67    9.59
   0  -1   4  569.29   12.32
   0   1  -3  661.72    4.27
   0   1  -3  644.18    3.68
   0  -1   3  765.93   15.92
   0   1  -2 3479.33   20.17
   0   1  -2 3666.52   20.72
   0  -1   0   -0.21    0.17
   0   1   0   -0.41    0.22
   0  -1  -2 5692.68   32.84
   0   1   2 4566.88   26.32
   0  -1  -4   10.39    1.99
   0   1   4    7.05    0.94
   0  -1  -5 1679.48   12.73
   0   1   5 1375.27   10.84
   0   1   5 1719.65   12.87
   0  -1  -6    2.92    0.61
   0   1   6    1.14    0.48
   0   1   6    1.31    0.66
   0  -1  -7    6.86    1.05
   0   1   7    4.28    0.67
   0   1   7    7.02    1.63
   0  -1  -8   73.31    2.77
   0   1   8   58.75    2.17
   0   1   8   80.86    2.96
   0  -1  -9    4.97    1.33
   0   1   9    4.53    0.88
   0   1   9    6.68    1.75
   0  -1 -10   48.34    2.69
   0   1  10   42.80    4.55
   0   1  10   50.71    2.74
   0  -1 -11   39.36    2.44
   0  -1 -11   30.99    2.03
   0   1  11   42.68    7.19
   0  -1 -12  247.53    9.26
   0  -1 -12  202.59    9.15
   0   1  12  301.19   11.17
   0  -1 -13    5.07    1.15
   0  -1 -13    3.70    1.12
   0   1  13    5.13    1.21
   0  -1 -14  310.11    9.53
   0  -1 -14  247.49   14.74
   0   1  14  383.51   11.64
   0  -1 -15   34.70    2.66
   0  -1 -15   24.13    3.94
   0   1  15   39.87    8.60
   0  -1 -16    5.78    1.43
   0   1  16    6.66    1.90
   0  -1 -17    2.10    1.29
   0   1  17    5.98    1.66
   0   2 -17   24.58    4.85
   0  -2  17   53.69    3.90
   0   2 -16    6.15    1.38
   0  -2  16   11.59    2.75
   0   2 -15    3.01    1.19
   0  -2  15    1.59    1.73
   0   2 -14    9.60    2.56
   0   2 -14    8.71    1.07
   0  -2  14   14.77    2.17
   0   2 -13  305.71   10.02
   0   2 -13  280.34   17.31
   0  -2  13  413.63   13.66
   0   2 -12  502.23   12.91
   0   2 -12  503.84   13.03
   0  -2  12  751.55   23.56
   0   2 -11  762.98   26.26
   0   2 -11  757.31   25.71
   0  -2  11 1107.89   38.07
   0   2 -10  389.46    9.84
   0   2 -10  392.22    9.36
   0  -2  10  553.90   13.89
   0   2  -9  163.59    5.58
   0   2  -9  162.45    5.34
   0  -2   9  234.36    7.59
   0   2  -8  438.30    7.90
   0   2  -8  436.79    7.19
   0  -2   8  553.16    9.92
   0   2  -7   26.18    2.74
   0   2  -7   28.43    4.09
   0  -2   7   40.54    7.16
   0   2  -6   74.73    2.54
   0   2  -6   87.99    4.21
   0  -2   6   96.93    3.56
   0   2  -5  168.57    4.45
   0   2  -5  175.59    4.29
   0  -2   5  195.09    5.20
   0   2  -4 2277.58   15.50
   0   2  -4 2380.13   15.20
   0  -2   4 2656.59   17.93
   0   2  -3  264.69    6.12
   0   2  -3  290.64    6.43
   0  -2   3  316.67    7.12
   0   2  -2    8.98    0.75
   0   2  -2   12.85    1.82
   0  -2   2   12.83    0.64
   0   2  -1   12.93    0.80
   0   2  -1   16.63    2.69
   0  -2   1   15.03    0.56
   0  -2   0  184.68    4.45
   0   2   0  197.60    4.65
   0  -2   0  199.81    4.08
   0  -2  -1 5848.94   33.91
   0   2   1 5795.14   33.63
   0  -2  -2  473.34   10.28
   0   2   2  416.61    9.20
   0   2   2  502.45   10.26
   0  -2  -3 7473.63   43.41
   0   2   3 5916.19   35.26
   0   2   3 7459.18   41.53
   0  -2  -4  163.80    3.50
   0   2   4  126.87    3.05
   0   2   4  155.58    3.02
   0  -2  -5  842.72   14.85
   0   2   5  622.89   11.44
   0   2   5  750.70   12.96
   0  -2  -6 2022.03   33.36
   0   2   6 1563.92   26.24
   0   2   6 1941.50   31.73
   0  -2  -7  238.49    5.31
   0   2   7  185.71    4.49
   0   2   7  224.14    4.85
   0  -2  -8  370.13   11.08
   0   2   8  298.95    8.61
   0   2   8  389.11   10.62
   0  -2  -9  110.26    4.66
   0   2   9   95.84    6.07
   0   2   9  111.99    4.49
   0  -2 -10  463.16   16.62
   0   2  10  408.51   14.83
   0   2  10  512.73   18.27
   0  -2 -11   10.48    1.48
   0   2  11    8.14    1.49
   0   2  11   12.49    2.02
   0  -2 -12   42.44    5.79
   0   2  12   35.49    4.09
   0   2  12   38.01    2.59
   0  -2 -13   77.59    3.61
   0  -2 -13   66.25    4.89
   0   2  13   87.81    3.78
   0  -2 -14   11.11    1.59
   0  -2 -14    9.98    2.67
   0   2  14   13.38    3.11
   0  -2 -15   68.48    3.93
   0  -2 -15   46.84   10.17
   0   2  15   81.70    4.09
   0  -2 -16   39.54    3.42
   0   2  16   45.63   11.43
   0   3 -17  169.94    6.14
   0  -3  17  243.58   15.41
   0   3 -16   12.68    1.92
   0  -3  16   16.47    3.27
   0   3 -15    5.18    1.09
   0  -3  15    6.75    1.68
   0   3 -14   20.23    1.92
   0  -3  14   34.12    6.31
   0   3 -13   67.66    3.10
   0   3 -13   68.58    2.51
   0  -3  13   92.26    5.57
   0   3 -12    0.37    0.93
   0   3 -12    0.76    0.61
   0  -3  12   -0.79    1.59
   0   3 -11   84.32    3.61
   0   3 -11   86.36    3.20
   0  -3  11  125.79    5.28
   0   3 -10  115.35    4.61
   0   3 -10  123.38    4.73
   0  -3  10  166.01    6.41
   0   3  -9  467.88   12.61
   0   3  -9  492.74   13.24
   0  -3   9  636.49   17.02
   0   3  -8   13.20    1.20
   0   3  -8   14.79    3.33
   0  -3   8   21.36    4.86
   0   3  -7  182.28    4.41
   0   3  -7  192.64    4.64
   0  -3   7  228.15    5.28
   0   3  -6   -0.22    0.69
   0   3  -6   -0.90    0.43
   0  -3   6    0.89    0.57
   0   3  -5  800.71   14.25
   0   3  -5  895.86   15.19
   0  -3   5 1012.69   17.53
   0   3  -4  156.00    4.32
   0   3  -4  177.35    4.48
   0  -3   4  189.52    5.05
   0   3  -3  136.85    2.77
   0   3  -3  150.57    2.57
   0  -3   3  149.99    2.96
   0   3  -2  200.06    5.78
   0   3  -2  217.23    5.28
   0  -3   2  222.75    5.07
   0   3  -1    0.54    0.40
   0   3  -1    0.64    0.39
   0  -3   1    1.34    0.26
   0  -3   0    0.81    0.52
   0   3   0   -0.42    0.79
   0  -3   0    0.89    0.22
   0  -3  -1  265.47    6.56
   0   3   1  253.37    6.22
   0  -3  -2  154.32    3.03
   0   3   2  140.72    4.04
   0   3   2  142.96    1.28
   0  -3  -3  677.08   14.89
   0   3   3  564.13   12.62
   0   3   3  674.93   13.82
   0  -3  -4 1918.93   31.72
   0   3   4 1524.66   25.67
   0   3   4 1843.56   29.48
   0  -3  -5 1016.94   17.96
   0   3   5  797.61   14.60
   0   3   5  943.55   16.09
   0  -3  -6 2781.73   15.57
   0   3   6 2122.31   13.61
   0   3   6 2526.12   33.53
   0  -3  -7   92.34    3.74
   0   3   7   69.08    8.87
   0   3   7   75.49    2.88
   0  -3  -8  286.01    7.93
   0   3   8  222.50    6.56
   0   3   8  274.34    7.79
   0  -3  -9  602.24   22.44
   0   3   9  508.26   20.00
   0   3   9  633.93   21.88
   0  -3 -10  830.92   20.77
   0   3  10  679.07   15.57
   0   3  10  854.02   17.96
   0  -3 -11  186.18    8.35
   0   3  11  160.61    6.73
   0   3  11  212.66   14.42
   0  -3 -12  101.13    4.12
   0   3  12   85.25    3.67
   0   3  12  108.92    8.70
   0  -3 -13  382.17   11.75
   0   3  13  361.90   10.79
   0   3  13  424.95   14.22
   0  -3 -14  189.70    8.66
   0   3  14  164.35    7.59
   0   3  14  200.55   13.72
   0  -3 -15   40.15    3.04
   0  -3 -15   23.32    5.51
   0   3  15   44.10    3.63
   0  -3 -16   40.36    3.22
   0   3  16   25.05    7.62
   0   4 -17   17.90    2.13
   0  -4  17   35.07    3.59
   0   4 -16    3.96    1.36
   0  -4  16    5.93    1.87
   0   4 -15   24.30    3.78
   0  -4  15   39.97    3.37
   0   4 -14   84.37   10.56
   0  -4  14  127.11    6.97
   0   4 -13    5.03    1.11
   0   4 -13    5.09    1.13
   0  -4  13   10.23    1.84
   0   4 -12   24.83    3.57
   0   4 -12   24.26    2.37
   0  -4  12   39.13    8.10
   0   4 -11  330.50    9.32
   0   4 -11  368.11    9.38
   0  -4  11  469.21   13.38
   0   4 -10  379.23   13.91
   0   4 -10  423.54   14.82
   0  -4  10  524.42   21.60
   0   4  -9   42.42    5.82
   0   4  -9   46.01    3.93
   0  -4   9   53.11    2.72
   0   4  -8    6.47    1.11
   0   4  -8    7.31    1.49
   0  -4   8    8.61    1.82
   0   4  -7  182.59    4.66
   0   4  -7  196.27    4.37
   0  -4   7  233.44    5.87
   0   4  -6  708.91   11.41
   0   4  -6  790.17   11.77
   0  -4   6  873.26   13.37
   0   4  -5  156.88    4.48
   0   4  -5  176.15    4.51
   0  -4   5  189.57    4.93
   0   4  -4  235.96    5.91
   0   4  -4  258.47    6.04
   0  -4   4  277.27    6.37
   0   4  -3    0.37    0.66
   0   4  -3    0.31    0.90
   0   4  -2  903.10    9.10
   0   4  -2  948.18    9.03
   0  -4   2 1017.41    7.76
   0  -4   1 2903.01   20.92
   0   4  -1 3194.91   21.85
   0  -4   0   37.02    2.52
   0   4   0   43.57    6.55
   0  -4   0   44.66    0.78
   0  -4  -1  464.76    9.24
   0   4   1  472.90    9.33
   0  -4  -2   48.03    2.08
   0   4   2   44.83    2.01
   0  -4  -3   35.55    4.86
   0   4   3   31.11    5.01
   0   4   3   27.61    0.83
   0  -4  -4   81.27    2.84
   0   4   4   63.69    2.52
   0   4   4   75.58    1.74
   0  -4  -5   62.43    2.61
   0   4   5   54.89    6.57
   0   4   5   58.69    1.57
   0  -4  -6   80.51    3.65
   0   4   6   61.94    5.37
   0   4   6   70.01    2.52
   0  -4  -7  563.95   14.47
   0   4   7  436.62   11.69
   0   4   7  517.12   11.80
   0  -4  -8  116.35    4.35
   0   4   8   95.77   13.08
   0   4   8   98.65    3.34
   0  -4  -9  579.45   13.49
   0   4   9  449.12   11.42
   0   4   9  526.10   12.29
   0  -4 -10  195.75    7.93
   0   4  10  153.35    6.62
   0   4  10  175.17    6.70
   0  -4 -11    8.05    1.60
   0   4  11    7.77    1.24
   0   4  11    8.59    1.17
   0  -4 -12   23.77    5.09
   0   4  12   19.86    3.32
   0   4  12   26.80    2.09
   0  -4 -13  165.31    9.77
   0   4  13  137.40   14.98
   0   4  13  153.12   16.23
   0  -4 -14  473.77    9.52
   0   4  14  391.09    8.83
   0   4  14  457.53   12.87
   0  -4 -15   26.46    5.55
   0   4  15   24.53    2.54
   0   4  15   22.67    6.18
   0   5 -16   29.34    5.79
   0  -5  16   41.62    9.35
   0   5 -15    7.50    1.47
   0  -5  15    7.29    2.42
   0   5 -14    6.44    1.24
   0  -5  14   12.70    3.87
   0   5 -13   48.71    9.60
   0  -5  13   79.60   12.10
   0   5 -12   32.35    4.07
   0   5 -12   36.14    2.09
   0  -5  12   41.12    6.81
   0   5 -11  297.98   10.91
   0   5 -11  328.78   11.13
   0  -5  11  402.84   15.25
   0   5 -10   -1.05    1.10
   0   5 -10    1.23    0.32
   0  -5  10   -0.11    1.18
   0   5  -9    3.03    0.96
   0   5  -9    4.83    0.88
   0  -5   9    5.47    1.25
   0   5  -8  182.18    5.82
   0   5  -8  196.77    5.61
   0  -5   8  230.37    7.00
   0   5  -7  150.83    5.25
   0   5  -7  165.26    5.21
   0  -5   7  188.21    6.01
   0   5  -6  541.24   14.42
   0   5  -6  590.37   15.89
   0  -5   6  671.98   17.18
   0   5  -5    8.99    1.35
   0   5  -5    8.54    1.57
   0  -5   5    9.51    2.23
   0   5  -4  390.87    7.63
   0   5  -4  409.49    7.48
   0  -5   4  434.93    7.23
   0   5  -3 1042.24   16.04
   0   5  -3 1068.69   16.16
   0  -5   3 1185.14   16.04
   0  -5   2    5.85    1.20
   0   5  -2    6.69    1.26
   0  -5   2    8.33    1.48
   0  -5   1  987.75   17.79
   0   5  -1 1060.72   18.82
   0  -5   1 1172.28   18.73
   0  -5   0  103.28    3.68
   0   5   0  103.39    3.97
   0  -5  -1  100.97    3.40
   0   5   1   98.03    3.29
   0  -5  -2  143.98    4.15
   0   5   2  142.27    4.23
   0  -5  -3  568.30   10.28
   0   5   3  501.81    9.49
   0  -5  -4  659.98   17.35
   0   5   4  531.72   14.44
   0  -5  -5  189.49    7.89
   0   5   5  160.63    4.51
   0  -5  -6   11.72    2.34
   0   5   6    7.73    1.44
   0   5   6    6.60    0.63
   0  -5  -7  148.98   11.90
   0   5   7   93.79    7.38
   0   5   7   93.22    3.83
   0  -5  -8  611.30   16.76
   0   5   8  492.75   13.29
   0   5   8  524.64   12.45
   0  -5  -9  166.61    5.16
   0   5   9  129.28    5.97
   0   5   9  142.49    9.36
   0  -5 -10  407.20   10.03
   0   5  10  314.91    8.57
   0   5  10  346.51    7.60
   0  -5 -11  293.33    7.28
   0   5  11  207.32    9.94
   0   5  11  240.89    5.12
   0  -5 -12  312.85    8.71
   0   5  12  235.12    8.41
   0  -5 -13  154.75    5.74
   0   5  13  109.13   15.64
   0  -5 -14   10.83    3.09
   0   5  14   13.13    2.08
   0   6 -16   12.12    1.99
   0  -6  16   22.28    2.79
   0   6 -15    1.30    1.31
   0  -6  15    1.43    0.91
   0   6 -14   19.88    2.06
   0  -6  14   37.09    3.14
   0   6 -13  237.94    7.06
   0  -6  13  320.44   11.34
   0   6 -12   43.51    5.76
   0   6 -12   44.25    6.08
   0  -6  12   55.97    9.69
   0   6 -11   33.12    2.44
   0   6 -11   36.16    2.02
   0  -6  11   44.48    6.91
   0   6 -10   91.93    3.75
   0   6 -10  104.10    3.27
   0  -6  10  123.93    4.50
   0   6  -9   94.29    3.72
   0   6  -9   96.88    6.49
   0  -6   9  118.12    4.04
   0   6  -8    1.70    1.20
   0   6  -8    1.09    0.54
   0  -6   8    2.28    1.24
   0   6  -7  112.76    4.29
   0   6  -7  133.49    4.28
   0  -6   7  147.99    5.34
   0   6  -6   35.38    3.99
   0   6  -6   38.56    3.17
   0  -6   6   42.16    7.25
   0   6  -5   52.45    2.96
   0   6  -5   60.81    3.00
   0  -6   5   60.71    2.74
   0   6  -4  122.28    4.72
   0   6  -4  125.21    4.54
   0  -6   4  141.07    4.33
   0  -6   3  769.00   20.36
   0   6  -3  851.36   21.97
   0  -6   3  976.23   23.47
   0  -6   2    6.14    1.26
   0   6  -2    6.34    1.28
   0  -6   2    5.70    1.10
   0  -6   1  254.97    7.96
   0   6  -1  286.39   16.47
   0  -6   0  729.61   19.10
   0   6   0  712.31   18.59
   0  -6  -1  196.90    8.28
   0   6   1  184.47    6.31
   0  -6  -2   -0.20    1.21
   0   6   2    0.76    0.99
   0  -6  -3   27.60    3.48
   0   6   3   28.12    4.55
   0  -6  -4  179.17    7.63
   0   6   4  151.81    6.05
   0  -6  -5    4.92    1.38
   0   6   5    3.88    0.95
   0  -6  -6   35.97    6.74
   0   6   6   24.92    3.45
   0  -6  -7  272.64    8.58
   0   6   7  205.35    7.19
   0  -6  -8  114.32    4.54
   0   6   8   92.83   12.76
   0  -6  -9    1.52    1.43
   0   6   9    1.42    1.57
   0  -6 -10   71.63   11.94
   0   6  10   56.33    5.32
   0  -6 -11  244.93   11.30
   0   6  11  168.56   23.26
   0  -6 -12    0.99    1.56
   0   6  12    0.33    1.37
   0  -6 -13   20.87    5.64
   0   6  13   16.36    3.19
   0   7 -15   11.45    1.95
   0  -7  15   13.95    2.22
   0   7 -14    3.52    1.40
   0  -7  14    6.06    1.42
   0   7 -12    3.38    1.34
   0   7 -12    1.94    0.82
   0  -7  12    2.64    1.49
   0   7 -11   15.04    1.85
   0   7 -11   17.26    2.43
   0  -7  11   18.86    3.69
   0   7 -10   50.91    6.92
   0   7 -10   52.93    2.51
   0  -7  10   62.74   10.15
   0   7  -9   12.15    1.82
   0   7  -9   10.74    2.97
   0  -7   9   12.97    1.53
   0   7  -8   93.70   11.15
   0   7  -8   97.66   10.51
   0  -7   8  109.86    3.70
   0   7  -7  229.90    7.53
   0   7  -7  251.42    7.71
   0  -7   7  284.98    8.01
   0   7  -6   26.07    2.22
   0   7  -6   26.21    5.77
   0  -7   6   29.02    3.68
   0   7  -5   76.02   10.26
   0   7  -5   72.29    3.26
   0  -7   5   79.53    2.88
   0  -7   4  265.31   10.49
   0   7  -4  302.06   11.46
   0  -7   4  340.60   11.93
   0  -7   3  113.02    8.09
   0   7  -3  121.13    4.45
   0  -7   3  132.09    3.36
   0  -7   2   68.21    6.57
   0   7  -2   75.79   11.81
   0  -7   1  278.79   10.99
   0   7  -1  277.08   10.78
   0  -7   0  227.97    9.30
   0   7   0  210.12    5.31
   0  -7  -1   27.05    5.81
   0   7   1   19.05    2.10
   0  -7  -2  178.34    6.04
   0   7   2  156.72    5.83
   0  -7  -3  371.80   10.02
   0   7   3  340.41   11.50
   0  -7  -4   96.49   12.20
   0   7   4   84.04    5.89
   0  -7  -5  289.44   10.97
   0   7   5  225.42    9.07
   0  -7  -6   44.96    8.73
   0   7   6   33.54    5.09
   0  -7  -7  107.55   13.70
   0   7   7   75.24    4.85
   0  -7  -8    6.73    1.86
   0   7   8    5.37    0.96
   0  -7  -9    1.60    0.76
   0   7   9    2.70    1.19
   0  -7 -10  167.60    6.36
   0   7  10  130.20    5.48
   0  -7 -11   29.63    2.88
   0   7  11   19.31    2.38
   0  -7 -12  285.35    8.26
   0   7  12  204.31    9.15
   0   8 -14   16.71    2.20
   0  -8  14   21.06    2.82
   0   8 -13   45.79    9.54
   0  -8  13   80.28    6.07
   0   8 -12  141.35    5.37
   0  -8  12  180.64    5.99
   0   8 -11    2.49    0.94
   0   8 -11    1.58    0.82
   0  -8  11   -0.20    0.79
   0   8 -10   -0.80    1.16
   0   8 -10    1.35    0.79
   0  -8  10   -0.05    1.04
   0   8  -9   11.91    1.94
   0   8  -9   11.01    1.54
   0  -8   9   11.34    1.56
   0   8  -8   26.35    2.47
   0  -8   8   34.44    2.24
   0   8  -7   -0.47    1.23
   0   8  -7    1.26    0.80
   0  -8   7    0.67    0.84
   0   8  -6    1.10    0.81
   0  -8   6    2.94    0.78
   0  -8   5   69.73    5.98
   0   8  -5   75.58   11.43
   0  -8   5   74.29    3.86
   0  -8   4  160.06    5.08
   0   8  -4  154.69    7.41
   0  -8   3   20.89    2.56
   0   8  -3   18.84    3.02
   0  -8   2  163.30    5.11
   0   8  -2  160.00    4.89
   0  -8   1  272.05    9.08
   0   8  -1  275.36    8.71
   0  -8   0  234.19    9.09
   0   8   0  236.96    7.89
   0  -8  -1  149.86   19.41
   0   8   1  136.74    4.98
   0  -8  -2  301.82   11.98
   0   8   2  257.18   10.24
   0  -8  -3   72.88   10.97
   0   8   3   63.42   10.55
   0  -8  -4   49.08    7.94
   0   8   4   36.34    6.50
   0  -8  -5   87.16   12.79
   0   8   5   68.41    9.10
   0  -8  -6  216.50    6.92
   0   8   6  162.64    8.08
   0  -8  -7   77.00   12.37
   0   8   7   52.70    3.67
   0  -8  -8  111.16   17.92
   0   8   8  101.18    5.28
   0  -8  -9   27.27    3.04
   0   8   9   17.01    3.14
   0  -8 -10   26.16    5.52
   0   8  10   25.36    4.36
   0  -8 -11    1.54    1.25
   0   8  11    2.31    1.58
   0   9 -13   26.68    2.60
   0  -9  13   29.49    5.41
   0   9 -12    3.04    1.42
   0  -9  12    4.08    0.92
   0   9 -11  113.90    5.11
   0  -9  11  132.75    4.93
   0   9 -10   41.81    6.19
   0   9 -10   33.31    2.38
   0  -9  10   34.35    9.64
   0   9  -9  193.77    9.05
   0   9  -9  183.18    8.10
   0  -9   9  219.88    9.17
   0   9  -8    6.14    1.34
   0  -9   8    5.73    1.53
   0  -9   7   78.21   10.08
   0   9  -7   85.90   13.17
   0  -9   6  176.88   22.47
   0   9  -6  177.05    5.23
   0  -9   5   22.90    4.00
   0   9  -5   22.72    3.83
   0  -9   4    4.94    0.81
   0   9  -4    5.72    0.95
   0  -9   3    3.73    0.79
   0   9  -3    4.21    1.38
   0  -9   2   52.87    7.63
   0   9  -2   44.81    3.30
   0  -9   1   69.48   10.30
   0   9  -1   65.93    3.71
   0  -9   0  134.82   19.42
   0   9   0  124.49    4.80
   0  -9  -1   25.98    3.71
   0   9   1   23.62    4.26
   0  -9  -2    2.34    1.57
   0   9   2    2.99    0.93
   0  -9  -3   62.12    8.36
   0   9   3   49.91    3.37
   0  -9  -4   12.33    2.69
   0   9   4   12.52    2.19
   0  -9  -5    4.91    0.90
   0   9   5    3.09    1.60
   0  -9  -6  107.18   19.53
   0   9   6   74.97    4.50
   0  -9  -7   94.61   15.16
   0   9   7   75.29   12.51
   0  -9  -8    9.98    2.01
   0   9   8    6.46    1.71
   0  -9  -9   80.14   14.89
   0   9   9   50.99    9.23
   0  10 -11  383.35   19.30
   0 -10  10    1.16    1.60
   0  10 -10    0.81    0.66
   0 -10   9   29.12    6.83
   0  10  -9   33.82    2.50
   0 -10   8    8.85    2.34
   0  10  -8    8.71    1.98
   0 -10   7   85.16   14.27
   0  10  -7   83.28    3.98
   0 -10   6  164.69   14.32
   0  10  -6  161.14    8.58
   0 -10   5    1.17    0.80
   0  10  -5   -0.43    1.15
   0 -10   4    6.52    2.12
   0  10  -4    6.20    1.27
   0 -10   3  149.92    9.37
   0  10  -3  160.34    6.02
   0 -10   2   18.98    3.06
   0  10  -2   14.43    1.92
   0 -10   1   10.55    3.36
   0  10  -1    9.67    1.71
   0 -10   0    9.91    2.79
   0  10   0    8.94    1.39
   0 -10  -1   38.87    6.53
   0  10   1   39.57    6.38
   0 -10  -2    1.52    1.08
   0 -10  -3   47.67    8.21
   0  10   3   47.53    4.34
   0 -10  -4   36.52    5.23
   0  10   4   28.23    3.48
   0 -10  -5   83.64   10.20
   0  10   5   57.60   10.85
   0 -10  -6   44.40    6.46
   0  10   6   32.76    6.43
   0 -10  -7    5.69    1.40
   0  10   7    5.75    1.81
   0 -11   8   35.68    4.78
   0  11  -8   31.69    5.99
   0 -11   7    1.95    1.09
   0  11  -7    0.57    1.10
   0 -11   6   43.20    8.93
   0  11  -6   43.74    7.85
   0 -11   5   49.57    8.37
   0  11  -5   54.59    4.16
   0 -11   4   25.01    4.77
   0  11  -4   22.14    2.57
   0 -11   3   83.14   11.10
   0  11  -3   75.52    5.08
   0 -11   2    7.20    2.69
   0  11  -2    5.70    1.57
   0 -11   1    2.61    1.07
   0  11  -1    2.76    0.97
   0 -11   0   24.59    4.47
   0  11   0   19.66    3.06
   0 -11  -1   -0.62    1.62
   0  11   1    4.23    1.73
   0 -11  -2   48.15    9.54
   0  11   2   41.54    7.63
   0 -11  -3    8.11    2.14
   0  11   3    1.10    0.86
   1 -11  -3   21.32    4.79
  -1  11   3   19.28    3.04
   1 -11  -2   12.39    2.18
  -1  11   2   14.47    2.34
   1 -11  -1  102.40   12.98
  -1  11   1   82.94    4.70
   1 -11   0   40.54    5.07
  -1  11   0   35.14    3.31
   1 -11   1   44.24    5.70
  -1  11  -1   32.96    3.33
   1 -11   2   66.87   12.79
  -1  11  -2   56.12    4.49
   1 -11   3    6.15    1.20
  -1  11  -3    5.86    1.52
   1 -11   4   25.15    3.86
  -1  11  -4   23.05    4.13
   1 -11   5   19.98    2.48
  -1  11  -5   16.31    3.94
   1 -11   6    4.18    1.67
  -1  11  -6    4.01    0.80
   1 -11   7   82.30    4.32
  -1  11  -7   71.95    5.55
   1 -11   8   18.88    2.04
  -1  11  -8   15.52    2.83
   1 -10  -7    5.79    1.92
  -1  10   7    5.33    1.80
   1 -10  -6   44.72    8.10
  -1  10   6   37.28    3.61
   1 -10  -5   -0.16    1.87
  -1  10   5    1.93    2.33
   1 -10  -4   24.96    6.66
  -1  10   4   18.45    2.51
   1 -10  -3   15.49    2.31
  -1  10   3   13.92    3.28
   1 -10  -2   53.05    6.78
  -1  10   2   42.73    3.53
   1 -10  -1   20.30    2.71
  -1  10   1   14.58    2.08
   1 -10   0   96.74   13.51
  -1  10   0   72.79    4.31
   1 -10   1   47.29    5.02
  -1  10  -1   42.74    5.98
   1 -10   2  106.81   10.97
  -1  10  -2   90.47    6.32
   1 -10   3   48.00    7.32
  -1  10  -3   35.60    9.30
   1 -10   4   95.40   10.07
  -1  10  -4   92.00    6.68
   1 -10   5    1.81    1.34
  -1  10  -5   -0.54    1.29
   1 -10   6    0.63    1.10
  -1  10  -6    3.56    0.96
   1 -10   7  103.12   12.04
  -1  10  -7  100.39   14.43
   1 -10   8   93.58   12.14
  -1  10  -8  120.28    4.99
   1 -10   9   18.76    3.87
  -1  10  -9   23.81    3.79
   1 -10  10    1.63    0.80
  -1  10 -10   -0.62    1.05
   1 -10  11   90.61   18.74
   1  -9  -9   62.71   10.79
  -1   9   9   47.06    8.21
   1  -9  -8    2.17    1.24
  -1   9   8    2.90    0.98
   1  -9  -7  512.37   11.26
  -1   9   7  389.36    9.77
  -1   9   6    0.43    1.49
   1  -9  -5    9.55    1.74
  -1   9   5    8.77    2.28
   1  -9  -4    9.09    1.86
  -1   9   4    9.49    1.29
   1  -9  -3  203.64    8.03
  -1   9   3  163.39    6.89
   1  -9  -2   44.96    5.20
  -1   9   2   41.43    3.18
   1  -9  -1   19.53    2.66
  -1   9   1   16.37    2.41
   1  -9   0   31.19    4.14
  -1   9   0   23.20    4.46
   1  -9   1  178.43   12.87
  -1   9  -1  174.96   16.23
   1  -9   2    1.75    1.06
  -1   9  -2    0.72    0.61
   1  -9   3  175.00   21.86
  -1   9  -3  180.30    6.28
   1  -9   4    5.59    0.99
  -1   9  -4    5.40    0.91
   1  -9   5   60.58    7.75
  -1   9  -5   62.11    7.62
   1  -9   6   -0.92    1.26
  -1   9  -6    1.98    0.78
   1  -9   7   15.82    2.62
  -1   9  -7   21.67    2.15
   1  -9   8    6.56    2.26
  -1   9  -8    7.22    1.22
   1  -9   8    6.39    1.42
   1  -9   9   22.65    5.12
  -1   9  -9   27.41    2.43
   1  -9   9   25.42    4.60
   1  -9  10    0.95    0.86
  -1   9 -10    1.89    0.93
   1  -9  10    0.92    0.54
  -1   9 -11    5.38    0.97
   1  -9  11    4.12    1.12
  -1   9 -12    4.54    1.22
  -1   9 -12    5.69    1.29
   1  -9  12    5.45    1.47
  -1   9 -13    7.31    1.68
   1  -9  13    6.04    1.66
  -1   8  11    3.08    1.99
   1  -8 -10   19.36    2.58
  -1   8  10   12.87    2.71
   1  -8  -9  359.36    9.31
  -1   8   9  199.68   27.70
   1  -8  -8   11.86    1.48
  -1   8   8    8.95    2.03
   1  -8  -7   30.95    6.44
  -1   8   7   30.99    6.65
   1  -8  -6    2.44    1.48
  -1   8   6    0.44    1.55
   1  -8  -5    2.80    1.11
  -1   8   5    2.64    1.71
   1  -8  -4  583.28   19.29
  -1   8   4  461.92   19.04
   1  -8  -3   10.72    2.60
  -1   8   3   10.15    1.68
   1  -8  -2    1.92    1.22
  -1   8   2    1.34    1.47
   1  -8  -1   42.42    3.41
  -1   8   1   40.01    7.57
   1  -8   0  191.87    6.90
  -1   8   0  180.79    7.80
   1  -8   1    2.93    1.10
  -1   8  -1   -0.49    1.25
   1  -8   2   20.23    3.53
  -1   8  -2   17.67    2.02
   1  -8   3   26.07    3.75
  -1   8  -3   26.59    3.81
   1  -8   4    4.12    1.25
  -1   8  -4    4.19    1.15
   1  -8   5  679.79   22.47
  -1   8  -5  724.63   24.08
   1  -8   5  767.06   23.95
   1  -8   6   52.07    7.76
  -1   8  -6   48.61    2.93
   1  -8   6   50.45    8.12
   1  -8   7   66.93    4.63
  -1   8  -7   82.91    6.15
   1  -8   7   71.79    9.71
   1  -8   8  374.51    9.93
  -1   8  -8  472.23   21.38
   1  -8   8  485.32   10.51
  -1   8  -9   94.48   12.03
  -1   8  -9   92.33    3.78
   1  -8   9  106.34    5.37
  -1   8 -10    2.80    0.74
   1  -8  10    0.59    0.80
  -1   8 -11  107.56    5.73
  -1   8 -11  110.66   11.12
   1  -8  11  125.98   12.45
  -1   8 -12    5.31    1.33
  -1   8 -12    5.26    1.56
   1  -8  12    4.62    1.18
  -1   8 -13    5.58    1.57
   1  -8  13    7.28    1.95
  -1   8 -14   62.37    5.10
   1  -8  14   55.69   12.88
   1  -7 -12    1.67    1.94
  -1   7  12    2.28    1.48
   1  -7 -11   22.82    4.51
  -1   7  11   19.63    2.63
   1  -7 -10   44.64    7.91
  -1   7  10   33.96    6.31
   1  -7  -9   70.26   11.45
  -1   7   9   55.61    8.29
   1  -7  -8  107.51    4.66
  -1   7   8   79.36    4.10
   1  -7  -7    1.46    1.74
  -1   7   7    1.56    1.43
   1  -7  -6   13.89    2.84
  -1   7   6   13.59    2.03
   1  -7  -5   18.15    3.03
  -1   7   5   13.80    1.99
   1  -7  -4  704.28   21.27
  -1   7   4  576.35   15.23
   1  -7  -3   49.71    8.13
  -1   7   3   47.46    3.15
   1  -7  -2   16.79    2.75
  -1   7   2   13.21    1.97
   1  -7  -1  292.66   11.55
  -1   7   1  256.66   10.29
   1  -7   0    2.67    0.64
  -1   7   0    2.38    0.75
   1  -7   1  301.03   11.57
  -1   7  -1  315.27   12.16
   1  -7   2   21.34    3.10
  -1   7  -2   20.49    1.93
   1  -7   3  152.65    5.42
  -1   7  -3  159.13    5.38
   1  -7   3  154.77    3.81
   1  -7   4  388.99   14.45
  -1   7  -4  422.36   15.50
   1  -7   4  448.41   15.46
   1  -7   5  388.49    9.92
  -1   7  -5  447.59   11.07
   1  -7   5  487.90   10.81
   1  -7   6  236.48    7.11
  -1   7  -6  273.11    7.65
   1  -7   6  308.68    7.65
  -1   7  -7  574.53   16.14
  -1   7  -7  632.56   15.88
   1  -7   7  711.23   17.04
  -1   7  -8   27.99    2.13
  -1   7  -8   27.97    4.04
   1  -7   8   31.29    6.28
  -1   7  -9   41.18    2.65
  -1   7  -9   49.55    2.80
   1  -7   9   46.08    7.30
  -1   7 -10   23.53    4.16
  -1   7 -10   23.20    2.08
   1  -7  10   25.81    4.31
  -1   7 -11  199.52    7.02
  -1   7 -11  203.96    6.84
   1  -7  11  239.58    8.26
  -1   7 -12   41.15    7.58
  -1   7 -12   42.94    2.89
   1  -7  12   44.15    7.76
  -1   7 -13    0.26    1.26
  -1   7 -13    0.48    0.44
   1  -7  13    0.73    0.98
  -1   7 -14  251.59   11.53
   1  -7  14  340.38   18.49
   1  -7  15   11.29    2.33
   1  -6 -13    9.47    2.48
  -1   6  13    4.29    1.25
   1  -6 -12  294.99    8.28
  -1   6  12  231.33    6.95
   1  -6 -11  340.28   14.63
  -1   6  11  244.38   10.69
   1  -6 -10   87.13   13.28
  -1   6  10   65.82    8.58
   1  -6  -9   26.79    3.89
  -1   6   9   24.43    2.96
   1  -6  -8   19.64    4.27
  -1   6   8   16.49    2.94
   1  -6  -7  194.39    6.45
  -1   6   7  136.98    6.81
   1  -6  -6 1079.08   22.99
  -1   6   6  834.28   18.52
   1  -6  -5   32.25    6.72
  -1   6   5   25.44    4.37
   1  -6  -4  699.65   24.61
  -1   6   4  579.10   20.69
   1  -6  -3  571.49   14.26
  -1   6   3  470.81   12.16
   1  -6  -2  279.99    8.74
  -1   6   2  245.99    8.91
   1  -6  -1  689.98   18.67
  -1   6   1  641.22   17.10
   1  -6   0  219.53    7.08
  -1   6   0  216.39    7.08
   1  -6   1  148.67    5.23
  -1   6  -1  151.11    5.38
   1  -6   2    7.89    1.27
  -1   6  -2    8.60    1.23
   1  -6   2    6.33    1.58
   1  -6   3   45.45    3.46
  -1   6  -3   52.59    8.12
   1  -6   3   45.37    2.05
   1  -6   4  548.93   14.90
  -1   6  -4  629.13   16.61
   1  -6   4  675.95   16.85
  -1   6  -5   73.78    3.48
   1  -6   5   80.30    3.60
  -1   6  -6  337.28    9.36
  -1   6  -6  373.30    9.80
   1  -6   6  419.13   10.32
  -1   6  -7   29.44    2.12
  -1   6  -7   29.38    4.98
   1  -6   7   29.73    5.41
  -1   6  -8   14.54    1.86
  -1   6  -8   15.80    1.86
   1  -6   8   19.21    4.30
  -1   6  -9   61.45    8.60
  -1   6  -9   70.01    3.00
   1  -6   9   74.40   11.53
  -1   6 -10  374.90   13.08
  -1   6 -10  396.32   13.75
   1  -6  10  467.25   17.34
  -1   6 -11   20.60    1.88
  -1   6 -11   24.50    3.16
   1  -6  11   28.78    6.13
  -1   6 -12    0.77    1.04
  -1   6 -12    1.75    0.72
   1  -6  12   -0.19    1.36
  -1   6 -13   35.40    2.57
  -1   6 -13   36.62    6.26
   1  -6  13   41.81    9.08
  -1   6 -14   45.65    2.87
  -1   6 -14   36.56    6.30
   1  -6  14   53.75   11.76
  -1   6 -15    1.00    0.94
   1  -6  15    7.07    1.77
   1  -6  16    3.40    1.20
   1  -5 -14  196.46    6.84
  -1   5  14  153.71    5.74
   1  -5 -13  208.09   12.08
  -1   5  13  115.46   20.52
   1  -5 -12  393.11   10.45
  -1   5  12  299.00   11.73
   1  -5 -11   63.13   10.95
  -1   5  11   46.83    5.13
  -1   5  11   60.26    2.65
   1  -5 -10  311.41   11.17
  -1   5  10  227.76    9.69
  -1   5  10  276.70    8.56
   1  -5  -9   80.94   10.36
  -1   5   9   49.61    6.51
  -1   5   9   59.39    9.09
   1  -5  -8  552.85   14.70
  -1   5   8  418.09   11.58
  -1   5   8  482.58   12.19
   1  -5  -7  325.77   12.61
  -1   5   7  245.27    9.80
  -1   5   7  278.46    9.80
   1  -5  -6  497.10   12.92
  -1   5   6  381.27   12.49
  -1   5   6  450.21    9.96
   1  -5  -5  132.09    5.43
  -1   5   5   95.84    4.51
   1  -5  -4   20.87    3.61
  -1   5   4   16.00    1.68
   1  -5  -3   68.13    7.31
  -1   5   3   59.19    7.64
   1  -5  -2    1.66    1.02
  -1   5   2    1.16    0.55
   1  -5  -1    8.46    2.05
  -1   5   1    5.94    0.89
   1  -5   0  590.57   11.61
  -1   5   0  602.62   11.87
   1  -5   1  684.10   12.99
  -1   5  -1  722.84   13.71
   1  -5   1  644.00   10.64
   1  -5   2 1624.59   27.57
  -1   5  -2 1738.66   29.43
   1  -5   2 1826.23   29.29
   1  -5   3   86.99    8.91
  -1   5  -3   96.53    3.29
   1  -5   3  102.16    2.57
  -1   5  -4  139.83    3.98
   1  -5   4  156.73    3.65
  -1   5  -5   77.72    2.86
  -1   5  -5   84.83    3.42
   1  -5   5   97.96    3.73
  -1   5  -6   24.29    3.77
  -1   5  -6   21.59    2.49
   1  -5   6   27.51    4.23
  -1   5  -7   63.45    3.17
  -1   5  -7   63.95    3.08
   1  -5   7   77.43    3.55
  -1   5  -8    0.77    1.20
  -1   5  -8    1.12    0.62
   1  -5   8    1.76    1.25
  -1   5  -9   83.72    3.42
  -1   5  -9   93.39    3.57
   1  -5   9  103.74    4.08
  -1   5 -10   78.08    3.09
  -1   5 -10   83.44    3.19
   1  -5  10  101.17    4.28
  -1   5 -11    5.71    1.07
  -1   5 -11    5.06    0.96
   1  -5  11    7.49    1.58
  -1   5 -12   89.31    3.46
  -1   5 -12   99.49    3.69
   1  -5  12  127.70    8.41
  -1   5 -13  258.11    8.03
  -1   5 -13  299.93   18.54
   1  -5  13  378.05   18.91
  -1   5 -14   79.65    3.44
  -1   5 -14   92.08    7.86
   1  -5  14  127.93    7.22
  -1   5 -15  137.55    4.79
   1  -5  15  200.31   11.50
   1  -5  16    4.54    1.69
   1  -4 -15   43.89    4.46
   1  -4 -14   12.61    2.12
  -1   4  14   10.35    1.84
  -1   4  14   11.37    2.41
   1  -4 -13   34.83    6.32
  -1   4  13   26.31    4.37
  -1   4  13   34.15    6.31
   1  -4 -12    9.98    1.70
  -1   4  12    8.24    1.33
  -1   4  12   11.56    1.55
   1  -4 -11  240.27    7.43
  -1   4  11  176.18    5.63
  -1   4  11  227.00    6.16
   1  -4 -10 1620.75   53.71
  -1   4  10 1327.41   41.46
  -1   4  10 1647.17   50.46
   1  -4  -9 1231.50   26.03
  -1   4   9  945.44   20.02
  -1   4   9 1171.11   23.23
   1  -4  -8   56.95    7.87
  -1   4   8   37.17    4.44
  -1   4   8   46.93    2.06
   1  -4  -7   39.24    6.21
  -1   4   7   29.41    4.14
  -1   4   7   37.23    1.62
   1  -4  -6   50.78    2.89
  -1   4   6   38.37    2.13
  -1   4   6   47.99    5.01
   1  -4  -5   27.92    3.11
  -1   4   5   23.65    3.32
  -1   4   5   23.86    1.04
   1  -4  -4   39.95    6.72
  -1   4   4   27.80    1.71
  -1   4   4   32.54    1.03
   1  -4  -3  399.13   10.76
  -1   4   3  348.70    8.35
  -1   4   3  363.82    6.95
   1  -4  -2 1151.07   20.08
  -1   4   2  990.22   17.84
   1  -4  -1   52.15    7.34
  -1   4   1   52.49    4.83
   1  -4   0   38.97    6.03
  -1   4   0   39.26    1.86
   1  -4   0   29.77    1.02
   1  -4   1  244.66    5.96
  -1   4  -1  251.37    6.14
   1  -4   1  249.99    5.34
   1  -4   2   31.53    5.56
  -1   4  -2   36.31    5.16
   1  -4   2   36.37    1.19
   1  -4   3   -0.07    0.65
  -1   4  -3   -0.21    0.91
   1  -4   3    0.57    0.21
  -1   4  -4  133.38    3.86
  -1   4  -4  144.82    4.62
   1  -4   4  165.78    4.41
  -1   4  -5 1588.51   26.58
  -1   4  -5 1739.47   29.07
   1  -4   5 2006.70   33.04
  -1   4  -6 1006.58   14.85
  -1   4  -6 1089.49   15.98
   1  -4   6 1288.15   18.59
  -1   4  -7    0.74    0.77
  -1   4  -7    1.26    0.49
   1  -4   7   -2.35    1.05
  -1   4  -8   22.94    1.59
  -1   4  -8   27.54    2.49
   1  -4   8   27.99    4.32
  -1   4  -9  133.87    4.96
  -1   4  -9  163.06    9.12
   1  -4   9  176.76    6.57
  -1   4 -10  116.74    4.35
  -1   4 -10  118.93    4.26
   1  -4  10  150.32    5.57
  -1   4 -11  103.54    4.45
  -1   4 -11  112.99    3.43
   1  -4  11  147.06    4.88
  -1   4 -12  136.31    5.31
  -1   4 -12  144.39    5.59
   1  -4  12  188.31    7.48
  -1   4 -13    6.10    1.24
  -1   4 -13    6.84    1.29
   1  -4  13    9.93    2.35
  -1   4 -14   13.96    2.27
  -1   4 -14   15.29    2.67
   1  -4  14   16.26    3.80
  -1   4 -15   20.56    3.73
   1  -4  15   37.42    8.13
   1  -4  16  308.84   14.41
   1  -4  17    7.68    1.83
   1  -3 -16    0.06    1.14
  -1   3  16    1.07    0.64
   1  -3 -15   33.17    3.08
  -1   3  15   35.60    7.28
   1  -3 -14    4.58    1.62
  -1   3  14    4.58    1.19
  -1   3  14    3.83    1.67
   1  -3 -13  116.60    5.32
  -1   3  13   92.82    4.39
  -1   3  13  124.60    5.15
   1  -3 -12   19.37    2.19
  -1   3  12   12.60    2.04
  -1   3  12   19.64    1.97
   1  -3 -11   -0.10    0.74
  -1   3  11    1.11    0.35
  -1   3  11    0.40    0.87
   1  -3 -10   82.05    4.23
  -1   3  10   59.17    5.75
  -1   3  10   75.46    3.65
   1  -3  -9   82.98    3.78
  -1   3   9   62.58    5.24
  -1   3   9   86.62   10.04
   1  -3  -8  260.70    7.62
  -1   3   8  204.96    8.75
  -1   3   8  271.99    7.20
   1  -3  -7 1377.28   33.92
  -1   3   7 1068.10   26.67
  -1   3   7 1320.73   31.85
   1  -3  -6 1725.24   24.37
  -1   3   6 1353.39   19.39
  -1   3   6 1576.64   21.63
   1  -3  -5  933.52   16.95
  -1   3   5  749.20   13.71
  -1   3   5  824.91   14.17
   1  -3  -4   43.06    1.92
  -1   3   4   32.70    1.68
  -1   3   4   38.18    1.19
   1  -3  -3   50.64    2.02
  -1   3   3   39.04    1.75
  -1   3   3   41.71    1.35
   1  -3  -2   44.56    6.71
  -1   3   2   39.80    5.23
  -1   3   2   31.89    0.85
   1  -3  -1   54.25    4.01
  -1   3   1   48.95    6.37
   1  -3  -1   38.38    0.82
   1  -3   0  222.65    5.54
  -1   3   0  221.86    5.59
   1  -3   0  193.14    4.19
   1  -3   1 1465.38   11.34
  -1   3  -1 1607.07   12.51
   1  -3   1 1569.08   10.29
   1  -3   2  132.20    2.88
  -1   3  -2  148.07    3.28
   1  -3   2  161.45    2.89
  -1   3  -3 2143.34   14.97
  -1   3  -3 2313.87   16.46
   1  -3   3 2569.23   17.07
  -1   3  -4 1787.21   13.20
  -1   3  -4 1935.07   14.60
   1  -3   4 2263.24   16.17
  -1   3  -5   16.11    1.00
  -1   3  -5   27.38    4.88
   1  -3   5   21.28    1.52
  -1   3  -6  468.39    8.88
  -1   3  -6  511.21   10.33
   1  -3   6  617.15   11.77
  -1   3  -7   85.74    2.62
  -1   3  -7   93.16    2.92
   1  -3   7  112.37    3.56
  -1   3  -8   26.40    2.66
  -1   3  -8   26.03    1.78
   1  -3   8   35.19    6.84
  -1   3  -9  135.72    4.98
  -1   3  -9  132.69    5.02
   1  -3   9  201.30   12.99
  -1   3 -10    0.90    0.77
   1  -3  10    0.41    0.75
  -1   3 -11   27.05    1.87
  -1   3 -11   32.03    5.45
   1  -3  11   38.57    2.72
  -1   3 -12   96.78   11.69
  -1   3 -12   96.29    3.41
   1  -3  12  136.40   18.42
  -1   3 -13    4.63    1.00
  -1   3 -13    6.32    1.67
   1  -3  13    9.67    1.83
  -1   3 -14  160.56    5.64
  -1   3 -14  173.93    6.13
   1  -3  14  237.79    8.78
  -1   3 -15    7.30    1.45
  -1   3 -15    8.89    1.33
   1  -3  15   11.33    3.12
   1  -3  16   27.01    7.06
   1  -3  17   13.28    3.03
   1  -2 -16   45.71    8.49
  -1   2  16   68.68    4.67
   1  -2 -15   16.27    3.85
  -1   2  15   20.28    2.35
   1  -2 -14   88.36    4.48
   1  -2 -14   45.68    9.44
  -1   2  14   85.23   11.87
   1  -2 -13   59.65    3.37
  -1   2  13   41.58    5.23
  -1   2  13   69.27    3.55
   1  -2 -12    7.80    1.61
  -1   2  12    5.34    1.05
  -1   2  12   11.57    1.83
   1  -2 -11   39.88    2.58
  -1   2  11   33.04    5.18
  -1   2  11   46.48    8.21
   1  -2 -10   14.94    1.73
  -1   2  10   11.12    1.50
  -1   2  10   24.28    4.89
   1  -2  -9  108.22    5.00
  -1   2   9   95.13    3.82
  -1   2   9  115.78    4.55
   1  -2  -8  178.17    6.29
  -1   2   8  145.52    5.37
  -1   2   8  184.87    6.72
   1  -2  -7 2066.69   28.80
  -1   2   7 1630.80   22.41
  -1   2   7 1989.63   27.02
   1  -2  -6   98.49    3.65
  -1   2   6   78.70    7.88
  -1   2   6   87.74    2.87
   1  -2  -5 2121.27   34.86
  -1   2   5 1690.13   27.91
  -1   2   5 1866.30   30.44
   1  -2  -4 2228.04   16.60
   1  -2  -3  659.52   14.28
  -1   2   3  516.66   11.25
  -1   2   3  518.73   10.90
   1  -2  -2 1008.55    8.58
  -1   2   2  868.53    7.53
  -1   2   2  723.22    5.38
   1  -2  -1    0.65    0.41
  -1   2   1    0.92    0.37
   1  -2  -1    1.05    0.37
   1  -2   0 1011.56    7.86
  -1   2   0 1023.80    8.21
   1  -2   0  883.22    6.01
   1  -2   1  824.21    6.57
  -1   2  -1  865.52    7.29
   1  -2   1  891.46    6.57
  -1   2  -2 4040.30   24.66
  -1   2  -3 3675.09   21.98
  -1   2  -3 3871.14   24.06
   1  -2   3 4635.85   28.41
  -1   2  -4   16.37    1.85
  -1   2  -4   15.53    1.04
   1  -2   4   27.21    1.34
  -1   2  -5  628.45    4.96
  -1   2  -5  660.51   14.29
   1  -2   5  825.56    7.17
  -1   2  -6   88.79    2.62
  -1   2  -6   95.64    3.00
   1  -2   6  119.50    4.35
  -1   2  -7  887.48   15.32
  -1   2  -7  903.05   15.94
   1  -2   7 1146.97   20.26
  -1   2  -8  508.93    8.38
  -1   2  -8  496.65    8.49
   1  -2   8  630.79   10.90
  -1   2  -9   83.45    3.16
  -1   2  -9   87.34    3.47
   1  -2   9  103.94    4.63
  -1   2 -10   28.67    4.50
  -1   2 -10   31.00    5.01
   1  -2  10   34.80    2.47
  -1   2 -11   22.83    1.64
  -1   2 -11   23.40    3.24
   1  -2  11   37.63    7.63
  -1   2 -12   21.30    4.43
  -1   2 -12   23.70    4.89
   1  -2  12   34.58    5.88
  -1   2 -13    2.76    0.68
  -1   2 -13    3.64    1.84
   1  -2  13    2.98    1.35
  -1   2 -14    2.78    1.11
  -1   2 -14    0.77    0.73
   1  -2  14    1.62    0.99
  -1   2 -15  285.78    7.26
  -1   2 -15  301.95    7.45
   1  -2  15  408.34   11.05
   1  -2  16    6.33    1.72
   1  -2  17   88.59    7.96
   1  -1 -17   32.11    6.94
  -1   1  17   57.02   12.36
   1  -1 -16  113.40   16.43
  -1   1  16  157.18    5.99
   1  -1 -15  116.69    6.16
  -1   1  15  145.74    7.33
   1  -1 -14    1.87    1.79
   1  -1 -14    0.80    0.25
  -1   1  14    2.20    1.32
   1  -1 -13    3.86    0.94
   1  -1 -13    2.70    0.49
  -1   1  13    2.23    1.51
   1  -1 -12    8.15    1.53
   1  -1 -12    4.85    1.13
  -1   1  12   11.65    2.26
   1  -1 -11  194.18    6.21
  -1   1  11  158.63    4.91
  -1   1  11  223.53    7.19
   1  -1 -10   26.83    1.91
  -1   1  10   23.38    2.06
  -1   1  10   32.75    7.02
   1  -1  -9    1.04    0.75
  -1   1   9    0.75    0.76
  -1   1   9    1.14    0.75
   1  -1  -8 1311.07   19.23
  -1   1   8 1116.32   15.75
  -1   1   8 1384.12   19.97
   1  -1  -7  628.50   12.35
  -1   1   7  539.30    9.90
  -1   1   7  632.41   12.53
   1  -1  -6  725.72   13.48
  -1   1   6  599.75   10.61
  -1   1   6  695.75   12.60
   1  -1  -5  130.94    3.23
  -1   1   5  110.53    2.43
  -1   1   5  126.70    4.95
   1  -1  -4 2516.45   17.34
  -1   1   4 2142.52   14.01
  -1   1   4 2218.02   15.49
   1  -1  -3 1437.21   10.83
  -1   1   3 1133.42    8.44
   1  -1  -2  332.42    7.43
  -1   1   2  284.83    6.25
  -1   1   2  224.34    5.03
   1  -1  -1 3264.10   19.44
  -1   1   1 2877.90   17.16
   1  -1  -1 2370.86   14.13
   1  -1   0  340.24    7.16
  -1   1   0  299.73    6.48
   1  -1   0  254.24    5.59
   1  -1   1 2883.27   16.40
  -1   1  -1 2840.48   17.20
   1  -1   1 3003.20   17.76
  -1   1  -2  497.75   10.13
  -1   1  -2  501.78   10.68
   1  -1   2  604.75   12.67
  -1   1  -3 4197.48   23.67
  -1   1  -3 4185.09   25.24
   1  -1   3 5507.06   32.89
  -1   1  -4 7768.17   13.52
   1  -1   4 9999.98   57.13
  -1   1  -5  790.40    6.51
  -1   1  -5  751.51    7.37
   1  -1   5 1002.48    9.43
  -1   1  -6  670.11   11.56
  -1   1  -6  619.30   11.23
   1  -1   6  836.04   15.08
  -1   1  -7   41.90    1.55
  -1   1  -7   36.51    1.75
   1  -1   7   44.96    2.10
  -1   1  -8   19.41    3.03
  -1   1  -8   17.81    2.92
   1  -1   8   22.45    2.03
  -1   1  -9    0.51    0.32
  -1   1  -9    0.51    0.67
   1  -1   9   -0.95    1.16
  -1   1 -10   65.05    6.83
  -1   1 -10   58.08    2.85
   1  -1  10   84.87    4.14
  -1   1 -11   19.71    2.65
  -1   1 -11   19.75    2.99
   1  -1  11   31.61    5.59
  -1   1 -12  380.13   10.02
  -1   1 -12  368.34   10.00
   1  -1  12  537.35   20.47
  -1   1 -13    0.70    0.92
  -1   1 -13    3.23    1.03
   1  -1  13    1.00    1.22
  -1   1 -14   18.58    1.72
  -1   1 -14   20.17    4.10
   1  -1  14   28.65    4.82
  -1   1 -15   27.47    5.07
  -1   1 -15   32.22    4.52
   1  -1  15   47.76    3.76
  -1   1 -16   22.64    4.95
   1  -1  16   35.37    6.29
   1  -1  17  101.51   13.89
   1   0 -17  204.68    6.54
  -1   0  17  279.03    8.47
   1   0 -16   62.09    3.71
  -1   0  16   76.55    4.28
   1   0 -15    6.40    1.61
  -1   0  15    9.35    2.38
   1   0 -14   18.89    1.94
  -1   0  14   26.76    2.85
   1   0 -13   58.14    3.23
   1   0 -13   43.79    5.78
  -1   0  13   75.27    4.22
   1   0 -12   87.33    3.61
   1   0 -12   73.40    6.04
  -1   0  12  112.05    4.20
   1   0 -11   43.13    2.52
   1   0 -11   36.49    2.72
  -1   0  11   55.64    8.63
   1   0 -10   73.16    9.63
   1   0 -10   49.01    3.07
  -1   0  10   75.77    3.70
   1   0  -9  158.15    5.49
   1   0  -9  119.11    4.73
  -1   0   9  172.56    5.84
   1   0  -8  577.26    9.97
  -1   0   8  613.95   10.51
   1   0  -7   48.40    2.10
  -1   0   7   44.17    1.44
  -1   0   7   55.83    3.82
   1   0  -6  106.50    2.99
  -1   0   6   95.42    2.05
  -1   0   6  111.05    3.10
   1   0  -5 1028.27    9.32
  -1   0   5  906.03    6.79
  -1   0   5 1032.88    9.24
   1   0  -4  371.80    8.48
  -1   0   4  328.83    6.91
  -1   0   4  364.90    8.26
   1   0  -3  295.86    6.68
  -1   0   3  286.75    5.94
  -1   0   3  273.07    6.23
   1   0  -2  898.50    7.04
  -1   0   2  743.39    5.90
   1   0  -1  143.33    2.28
  -1   0   0   12.57    0.45
  -1   0  -2 1159.29    6.69
   1   0   2 1206.87    8.65
  -1   0  -3  359.37    7.46
  -1   0  -3  266.41    8.27
   1   0   3  396.55    8.96
  -1   0  -4 2519.26   15.27
  -1   0  -4 2002.64   14.21
  -1   0  -5   41.10    1.30
  -1   0  -5   31.21    1.45
   1   0   5   50.61    1.92
  -1   0  -6   30.33    1.22
  -1   0  -6   25.93    4.42
   1   0   6   37.74    6.17
  -1   0  -7 2126.09   34.38
  -1   0  -7 1754.35   29.45
   1   0   7 2464.19   40.58
  -1   0  -8  182.04    4.10
  -1   0  -8  150.54    4.45
   1   0   8  198.85    5.56
  -1   0  -9   -0.02    0.54
  -1   0  -9    0.83    0.38
   1   0   9    0.50    0.76
  -1   0 -10   20.16    1.45
  -1   0 -10   19.54    3.40
   1   0  10   25.96    3.45
  -1   0 -11   12.71    1.34
  -1   0 -11    9.58    2.22
   1   0  11   14.22    2.35
  -1   0 -12   11.29    1.98
  -1   0 -12   11.31    1.81
   1   0  12   18.41    3.22
  -1   0 -13  121.99    4.96
  -1   0 -13   97.62   13.18
   1   0  13  141.81    6.24
  -1   0 -14    7.26    1.19
  -1   0 -14    6.38    1.09
   1   0  14    8.49    2.14
  -1   0 -15   99.64    3.82
  -1   0 -15   96.33    8.16
   1   0  15  150.98    9.81
  -1   0 -16  141.17   16.89
   1   0  16  231.10    9.27
   1   0  17   90.16    6.67
   1   1 -17    0.05    1.15
  -1  -1  17   -0.71    1.86
   1   1 -16   73.96    3.97
  -1  -1  16  101.91    6.29
   1   1 -15   17.98    3.32
  -1  -1  15   28.18    5.13
   1   1 -14  115.14   16.31
  -1  -1  14  153.25    6.84
   1   1 -13   10.44    2.41
  -1  -1  13   13.45    2.43
   1   1 -12    3.03    0.97
   1   1 -12    2.44    0.56
  -1  -1  12    3.29    0.79
   1   1 -11   -0.88    1.41
   1   1 -11    0.93    0.33
  -1  -1  11    1.33    1.19
   1   1 -10  162.94    4.31
   1   1 -10  137.61    4.61
  -1  -1  10  206.80    6.68
   1   1  -9   14.80    2.12
   1   1  -9   10.40    1.72
  -1  -1   9   18.28    3.53
   1   1  -8   33.90    5.14
   1   1  -8   26.76    1.67
  -1  -1   8   38.66    6.03
   1   1  -7  108.01    4.05
   1   1  -7   92.58    2.52
  -1  -1   7  115.77    3.94
   1   1  -6    9.20    1.56
   1   1  -6    8.60    1.27
  -1  -1   6   13.22    2.21
   1   1  -5    2.23    0.69
   1   1  -5    2.50    0.37
  -1  -1   5    2.14    0.46
   1   1  -4   16.07    1.04
   1   1  -4   15.48    0.66
  -1  -1   4   19.21    3.52
   1   1  -3  290.24    6.65
  -1  -1   3  245.24    4.93
   1   1  -3  298.92    5.99
  -1  -1   3  262.62    6.21
   1   1  -2   34.83    1.22
  -1  -1   2   35.44    0.68
   1   1  -2   33.06    0.62
  -1  -1   2   28.74    1.03
   1   1  -1 1695.33   10.97
   1   1   0  118.12    2.01
   1   1   0  122.17    2.11
   1   1   0  113.76    2.01
  -1  -1  -1  589.91   12.11
   1   1   1  614.73   12.83
   1   1   1  624.47   12.86
  -1  -1  -2 1819.00   11.34
   1   1   2 1614.26   11.44
   1   1   2 1790.64   11.81
  -1  -1  -3  163.62    2.71
   1   1   3  127.04    2.77
   1   1   3  159.86    2.98
  -1  -1  -4  762.60   15.84
   1   1   4  588.17   12.83
   1   1   4  732.37   15.54
  -1  -1  -5  533.93   11.49
   1   1   5  429.09    9.90
   1   1   5  547.03   12.13
  -1  -1  -6 2178.46   35.13
   1   1   6 1815.07   30.10
   1   1   6 2247.45   36.81
  -1  -1  -7  697.43   10.56
   1   1   7  611.07   10.13
   1   1   7  714.22   13.43
  -1  -1  -8  811.97   12.32
   1   1   8  726.89   11.93
   1   1   8  868.14   14.15
  -1  -1  -9    0.83    0.76
  -1  -1  -9    1.13    0.55
   1   1   9   -0.12    0.98
  -1  -1 -10  219.90    4.55
  -1  -1 -10  177.92    4.64
   1   1  10  240.98    6.82
  -1  -1 -11   36.65    5.60
  -1  -1 -11   33.19    2.42
   1   1  11   44.61    2.84
  -1  -1 -12    9.83    2.28
  -1  -1 -12    7.23    1.53
   1   1  12   15.07    2.41
  -1  -1 -13    4.47    1.23
  -1  -1 -13    2.82    0.86
   1   1  13    5.68    0.99
  -1  -1 -14  108.30    4.52
  -1  -1 -14   89.20   14.27
   1   1  14  134.67    5.93
  -1  -1 -15    8.75    2.18
  -1  -1 -15    8.63    1.95
   1   1  15   14.88    2.86
  -1  -1 -16  333.68   15.04
   1   1  16  488.38   21.11
   1   1  17   -0.05    1.41
   1   2 -17  133.97    5.50
  -1  -2  17  189.02    7.12
   1   2 -16    9.82    2.93
  -1  -2  16   24.42    3.76
   1   2 -15   19.86    2.34
  -1  -2  15   23.70    2.96
   1   2 -14    4.65    1.04
  -1  -2  14    6.93    1.70
   1   2 -13  150.47    6.20
  -1  -2  13  194.06    7.93
   1   2 -12    0.28    1.39
   1   2 -12    1.45    0.47
  -1  -2  12    3.80    1.27
   1   2 -11   56.66    2.96
   1   2 -11   55.69    3.87
  -1  -2  11   74.38    4.67
   1   2 -10   30.14    1.88
   1   2 -10   31.28    1.26
  -1  -2  10   41.59    2.54
   1   2  -9   10.78    1.21
   1   2  -9   11.22    1.80
  -1  -2   9   14.98    1.55
   1   2  -8   74.74    2.88
   1   2  -8   70.77    1.87
  -1  -2   8   84.58    3.28
   1   2  -7   95.02    3.86
   1   2  -7   96.13    2.51
  -1  -2   7  112.51    4.99
   1   2  -6  186.50    4.99
   1   2  -6  191.08    4.00
  -1  -2   6  211.18    6.69
   1   2  -5 1870.28   14.47
   1   2  -5 1979.65   12.11
  -1  -2   5 2065.93   16.01
   1   2  -4  954.55    8.70
   1   2  -4 1059.66    7.08
  -1  -2   4 1027.09    9.03
   1   2  -3 1199.49    9.74
  -1  -2   3 1199.10    9.47
   1   2  -2  282.98    6.54
   1   2  -2  296.03    6.39
  -1  -2   2  260.74    5.92
   1   2  -1  202.01    4.85
   1   2  -1  209.95    4.82
  -1  -2   1  177.46    4.12
   1   2   0  339.22    7.52
   1   2   0  331.64    7.35
   1   2   0  299.34    6.45
  -1  -2  -1   25.34    3.77
   1   2   1   22.17    1.12
   1   2   1   25.49    0.89
  -1  -2  -2   73.27    1.91
   1   2   2   74.07    5.73
   1   2   2   67.32    1.60
  -1  -2  -3   39.78    2.03
   1   2   3   37.00    1.56
   1   2   3   40.79    1.32
  -1  -2  -4    1.84    0.44
   1   2   4    1.04    0.88
   1   2   4    0.47    0.39
  -1  -2  -5 3640.93   57.83
   1   2   5 2938.95   47.58
   1   2   5 3485.36   55.46
  -1  -2  -6  342.64    7.76
   1   2   6  268.52    6.69
   1   2   6  322.04    7.98
  -1  -2  -7  304.38    5.95
   1   2   7  246.95    6.12
   1   2   7  301.86    6.12
  -1  -2  -8   48.99    8.23
   1   2   8   42.95    4.68
   1   2   8   47.38    3.04
  -1  -2  -9  279.55    7.51
   1   2   9  239.55    9.19
   1   2   9  289.40    7.92
  -1  -2 -10   20.55    3.77
   1   2  10   23.27    2.06
   1   2  10   23.27    1.75
  -1  -2 -11   31.14    3.35
   1   2  11   23.75    2.03
   1   2  11   36.42    7.75
  -1  -2 -12    2.69    0.89
  -1  -2 -12    0.66    0.64
   1   2  12    2.77    0.42
  -1  -2 -13   30.15    2.24
  -1  -2 -13   25.19    4.02
   1   2  13   37.74    5.22
  -1  -2 -14  256.86    7.00
  -1  -2 -14  197.38    7.69
   1   2  14  297.45    8.31
  -1  -2 -15   30.87    7.95
  -1  -2 -15   35.68    6.88
   1   2  15   42.62    6.36
  -1  -2 -16   41.52    9.38
   1   2  16   60.49   10.76
   1   3 -17    3.63    1.17
  -1  -3  17    5.00    2.70
   1   3 -16    5.19    1.61
  -1  -3  16    7.29    2.17
   1   3 -15   22.46    2.33
  -1  -3  15   31.34    6.35
   1   3 -14  170.04    5.42
  -1  -3  14  220.94    6.80
   1   3 -13    0.54    1.57
  -1  -3  13    5.64    1.40
   1   3 -12   41.57    2.57
  -1  -3  12   64.05   10.71
   1   3 -11   34.15    2.25
   1   3 -11   37.95    3.10
  -1  -3  11   51.17    9.79
   1   3 -10  605.40   21.34
   1   3 -10  626.29   21.00
  -1  -3  10  736.76   25.84
   1   3  -9   -0.35    1.03
   1   3  -9    0.36    0.23
  -1  -3   9    0.35    0.66
   1   3  -8   97.93    3.45
   1   3  -8  103.75    2.39
  -1  -3   8  117.97    4.27
   1   3  -7   52.88    2.31
   1   3  -7   61.64    1.52
  -1  -3   7   65.26    2.65
   1   3  -6  962.50   17.20
   1   3  -6 1081.67   17.71
  -1  -3   6 1119.53   19.59
   1   3  -5  351.55    8.03
   1   3  -5  383.65    7.67
  -1  -3   5  397.16    8.77
   1   3  -4 1614.58   14.17
   1   3  -4 1784.07   12.09
  -1  -3   4 1748.47   13.37
   1   3  -3   25.79    1.41
   1   3  -3   27.47    1.10
  -1  -3   3   24.15    1.16
   1   3  -2  744.19    7.51
   1   3  -2  785.96    6.87
  -1  -3   2  696.91    6.18
   1   3  -1   63.63    4.01
   1   3  -1   60.44    1.82
  -1  -3   1   52.58    1.41
   1   3   0  523.06   11.55
   1   3   0  523.40   11.49
   1   3   0  483.81   10.14
  -1  -3  -1  414.59    9.43
   1   3   1  421.51    9.62
   1   3   1  377.38    8.02
  -1  -3  -2   54.87    1.94
   1   3   2   55.24    2.15
   1   3   2   48.03    1.87
  -1  -3  -3  865.57    8.37
   1   3   3  764.87    8.35
  -1  -3  -4    5.33    1.36
   1   3   4    5.27    1.25
   1   3   4    4.41    0.93
  -1  -3  -5  187.65    4.97
   1   3   5  147.84    5.60
   1   3   5  167.36    4.44
  -1  -3  -6   35.33    1.84
   1   3   6   24.76    1.88
   1   3   6   31.33    1.52
  -1  -3  -7   21.30    3.78
   1   3   7   22.49    2.43
   1   3   7   19.75    2.02
  -1  -3  -8  522.79   12.56
   1   3   8  424.89   11.08
   1   3   8  485.99   11.67
  -1  -3  -9    0.37    0.66
   1   3   9    0.92    0.59
   1   3   9   -0.17    0.47
  -1  -3 -10  139.07    4.05
   1   3  10  112.08   12.42
   1   3  10  150.67   11.30
  -1  -3 -11  481.45   16.63
   1   3  11  411.68   14.47
   1   3  11  503.57   29.99
  -1  -3 -12   19.77    3.75
   1   3  12   16.67    2.04
   1   3  12   23.54    4.02
  -1  -3 -13   18.68    2.20
   1   3  13   12.44    2.31
   1   3  13   13.37    2.63
  -1  -3 -14    5.61    1.49
  -1  -3 -14    3.59    0.94
   1   3  14    5.38    1.48
  -1  -3 -15   47.98    3.10
  -1  -3 -15   33.44    6.69
   1   3  15   50.09   12.32
  -1  -3 -16    2.14    0.68
   1   3  16    4.39    1.76
   1   4 -17  100.49    6.47
  -1  -4  17  139.22    8.77
   1   4 -16   38.55    6.42
  -1  -4  16   59.29   13.52
   1   4 -15  144.11    7.54
  -1  -4  15  190.23    9.21
   1   4 -14    2.41    1.13
  -1  -4  14   -0.35    1.49
   1   4 -13   40.49    2.87
  -1  -4  13   55.97    9.85
   1   4 -12   36.24    2.51
  -1  -4  12   48.76    9.34
   1   4 -11  168.90    6.01
  -1  -4  11  218.79    7.41
   1   4 -10  137.06    4.88
   1   4 -10  145.80    3.76
  -1  -4  10  176.74    6.50
   1   4  -9   47.91    8.06
   1   4  -9   45.20    2.33
  -1  -4   9   53.45    3.26
   1   4  -8  162.63    5.70
   1   4  -8  176.56    3.15
  -1  -4   8  194.98    4.63
   1   4  -7  960.35   15.39
   1   4  -7 1032.15   14.28
  -1  -4   7 1127.20   17.03
   1   4  -6   12.43    1.24
   1   4  -6   13.81    2.26
  -1  -4   6   17.95    3.28
   1   4  -5   69.72    2.86
   1   4  -5   69.74    1.88
  -1  -4   5   76.89    2.75
   1   4  -4   76.28    3.50
   1   4  -4   81.04    2.52
  -1  -4   4   93.91    2.92
   1   4  -3  575.33   11.04
   1   4  -3  601.64   10.83
  -1  -4   3  583.71   10.44
   1   4  -2   32.53    2.01
   1   4  -2   27.71    1.34
  -1  -4   2   27.50    1.13
   1   4  -1  211.39    5.50
   1   4  -1  206.60    5.14
  -1  -4   1  182.06    4.22
  -1  -4   0  145.98    4.17
   1   4   0  157.99    4.35
  -1  -4   0  126.72    3.17
  -1  -4  -1  243.63    6.05
   1   4   1  240.94    6.01
   1   4   1  215.10    4.46
  -1  -4  -2    2.17    0.54
   1   4   2    2.93    0.48
   1   4   2    1.86    0.32
  -1  -4  -3  563.42   10.94
   1   4   3  501.53   10.18
   1   4   3  473.91    8.40
  -1  -4  -4  514.70    9.34
   1   4   4  436.53   10.29
   1   4   4  439.41    6.75
  -1  -4  -5    5.82    1.14
   1   4   5    4.48    0.70
   1   4   5    4.55    0.70
  -1  -4  -6  436.51   11.92
   1   4   6  337.38    9.94
   1   4   6  364.71    9.61
  -1  -4  -7  108.63    4.48
   1   4   7   85.86    4.22
   1   4   7   90.94    3.50
  -1  -4  -8  183.47    5.69
   1   4   8  136.97    4.96
   1   4   8  153.36    4.55
  -1  -4  -9  293.90    8.60
   1   4   9  209.65    9.03
   1   4   9  247.99    7.10
  -1  -4 -10  113.51    4.38
   1   4  10   95.46   13.76
   1   4  10  101.66    6.23
  -1  -4 -11  477.14   10.67
   1   4  11  402.03   10.07
   1   4  11  454.66    9.99
  -1  -4 -12    1.94    1.29
   1   4  12    0.86    1.44
   1   4  12    0.28    0.87
  -1  -4 -13   -0.43    0.98
   1   4  13    1.68    1.38
   1   4  13    0.25    1.09
  -1  -4 -14  181.87    5.81
   1   4  14  159.18    5.87
   1   4  14  173.20    6.68
  -1  -4 -15   65.80   17.00
   1   4  15   96.67   13.53
   1   5 -16   76.21    4.17
  -1  -5  16   98.15   20.33
   1   5 -15   20.48    3.69
  -1  -5  15   27.32    2.86
   1   5 -14    3.56    1.73
  -1  -5  14    5.33    1.42
   1   5 -13   60.14    8.24
  -1  -5  13   80.83   16.44
   1   5 -12   -0.55    1.26
  -1  -5  12   -0.49    1.42
   1   5 -11   76.35    3.44
  -1  -5  11   93.77    3.99
   1   5 -10   32.06    5.02
   1   5 -10   30.81    4.98
  -1  -5  10   41.41    8.43
   1   5  -9   64.20    9.83
   1   5  -9   64.14    2.33
  -1  -5   9   72.54    3.39
   1   5  -8    8.13    1.23
   1   5  -8    9.95    1.43
  -1  -5   8   12.58    1.44
   1   5  -7  126.55    5.70
   1   5  -7  126.20    4.36
  -1  -5   7  134.65    5.19
   1   5  -6  188.37    6.34
   1   5  -6  207.37    6.03
  -1  -5   6  231.68    7.01
   1   5  -5   13.14    1.47
   1   5  -5   14.58    2.23
  -1  -5   5   15.92    2.71
   1   5  -4  786.95   12.87
   1   5  -4  808.55   12.28
  -1  -5   4  847.21   12.53
   1   5  -3   15.77    1.95
   1   5  -3   15.75    2.61
  -1  -5   3   16.40    3.59
   1   5  -2   99.30    3.38
   1   5  -2   93.10    3.00
  -1  -5   2   89.81    2.32
  -1  -5   1  449.28    8.36
  -1  -5   0 1038.74   15.78
  -1  -5  -1   56.33    7.71
   1   5   1   52.30    2.39
  -1  -5  -1   42.60    1.10
  -1  -5  -2   51.48    7.27
   1   5   2   41.31    2.24
   1   5   2   36.74    0.98
  -1  -5  -3  231.71    5.98
   1   5   3  222.54    5.78
   1   5   3  187.36    3.28
  -1  -5  -4  730.13   18.87
   1   5   4  647.35   17.25
   1   5   4  572.37   14.01
  -1  -5  -5  356.26    9.52
   1   5   5  278.96    8.10
   1   5   5  276.94    6.59
  -1  -5  -6 1159.60   39.29
   1   5   6  924.52   31.99
   1   5   6  902.10   30.02
  -1  -5  -7  109.71    4.74
   1   5   7   86.67    4.14
   1   5   7   87.39    3.05
  -1  -5  -8    3.37    1.69
   1   5   8    3.35    1.16
   1   5   8    2.40    0.77
  -1  -5  -9    1.71    0.62
   1   5   9    2.96    1.38
   1   5   9    1.12    0.36
  -1  -5 -10   19.69    4.85
   1   5  10   14.55    1.79
   1   5  10   14.39    2.22
  -1  -5 -11  167.69    6.35
   1   5  11  123.47    9.84
   1   5  11  125.52    9.40
  -1  -5 -12  111.91    4.56
   1   5  12   74.83   14.44
   1   5  12   88.50    6.76
  -1  -5 -13    3.78    1.63
   1   5  13    4.61    2.05
  -1  -5 -14   12.79    3.04
   1   5  14   18.00    2.38
   1   6 -16   10.55    2.27
  -1  -6  16   17.28    2.72
   1   6 -15   39.30    5.65
  -1  -6  15   57.56    3.98
   1   6 -14   -0.13    1.29
  -1  -6  14    0.81    1.14
   1   6 -13   83.37    4.13
  -1  -6  13  111.10    7.40
   1   6 -12   90.16    4.17
  -1  -6  12  103.48   12.86
   1   6 -11    6.97    1.31
  -1  -6  11   11.46    1.71
   1   6 -10   73.04    3.55
   1   6 -10   82.15    2.58
  -1  -6  10   93.67    3.82
   1   6  -9   87.92   11.58
   1   6  -9   86.62    2.66
  -1  -6   9  110.10    3.97
   1   6  -8  232.98    7.19
   1   6  -8  243.43    6.20
  -1  -6   8  291.09    7.91
   1   6  -7  162.08    5.55
   1   6  -7  164.38    4.62
  -1  -6   7  185.50    5.51
   1   6  -6  192.49    6.97
   1   6  -6  193.33    6.47
  -1  -6   6  222.76    6.38
   1   6  -5  760.14   17.91
   1   6  -5  756.03   17.08
  -1  -6   5  822.69   18.25
   1   6  -4  162.30    6.47
   1   6  -4  167.07    3.89
  -1  -6   4  178.52    3.49
   1   6  -3   55.78    2.99
   1   6  -3   49.83    2.56
  -1  -6   3   52.41    2.16
  -1  -6   2   46.66    7.33
   1   6  -2   49.39    2.60
  -1  -6   2   47.98    1.85
  -1  -6   1  453.16   13.68
   1   6  -1  469.59   12.82
  -1  -6   1  453.40   11.14
  -1  -6   0   89.36    3.92
   1   6   0   85.83    3.67
  -1  -6  -1    9.75    2.25
   1   6   1   10.41    2.19
  -1  -6  -2  104.07    4.62
   1   6   2   95.11    4.43
  -1  -6  -3  503.26   12.67
   1   6   3  426.92   12.25
  -1  -6  -4   85.92   11.64
   1   6   4   86.38   10.38
  -1  -6  -5  419.79   10.54
   1   6   5  367.93   10.07
  -1  -6  -6   83.54   13.63
   1   6   6   74.77    8.11
  -1  -6  -7   27.30    5.17
   1   6   7   23.24    2.78
  -1  -6  -8   65.38    9.31
   1   6   8   50.65    3.12
  -1  -6  -9   12.64    2.60
   1   6   9    9.59    1.59
  -1  -6 -10   98.58    4.40
   1   6  10   70.26    9.47
  -1  -6 -11  146.82    7.19
   1   6  11   99.45   14.73
  -1  -6 -12   -1.28    1.22
   1   6  12    0.94    0.86
  -1  -6 -13    6.15    1.77
   1   6  13    3.97    1.38
   1   7 -15  130.81    5.46
  -1  -7  15  179.21    7.06
   1   7 -14   29.79    2.69
  -1  -7  14   32.90    7.24
   1   7 -13   44.26    3.19
  -1  -7  13   45.85    9.93
   1   7 -12   99.94    4.74
  -1  -7  12  121.06    8.24
   1   7 -11    3.32    2.21
  -1  -7  11    2.85    1.13
   1   7 -10    3.42    1.51
   1   7 -10    0.91    0.59
  -1  -7  10    1.00    0.65
   1   7  -9   15.61    1.86
   1   7  -9   17.55    3.02
  -1  -7   9   21.13    4.00
   1   7  -8  171.35    7.36
   1   7  -8  159.40    6.23
  -1  -7   8  193.21    7.58
   1   7  -7  276.84    8.77
   1   7  -7  294.62    8.32
  -1  -7   7  333.84    9.18
   1   7  -6  988.97   21.36
   1   7  -6  986.59   20.22
  -1  -7   6 1109.30   22.17
   1   7  -5  205.89    6.63
   1   7  -5  198.43    5.97
  -1  -7   5  216.72    5.68
   1   7  -4    8.62    1.55
   1   7  -4    8.18    1.25
  -1  -7   4    7.42    1.72
  -1  -7   3   93.81    4.24
  -1  -7   3  104.15    3.01
  -1  -7   2    6.47    1.16
   1   7  -2    6.76    1.30
  -1  -7   2    5.12    0.90
  -1  -7   1    0.84    0.77
   1   7  -1    0.45    0.68
  -1  -7   0  193.17    9.10
   1   7   0  194.02    6.07
  -1  -7  -1   27.88    4.24
   1   7   1   23.87    2.03
   1   7   2    3.15    1.50
  -1  -7  -3    3.26    0.73
   1   7   3    2.13    1.03
  -1  -7  -4   62.07    9.72
   1   7   4   51.06    3.04
  -1  -7  -5   18.04    2.95
   1   7   5   11.75    1.71
  -1  -7  -6   74.78   11.37
   1   7   6   53.27    3.37
  -1  -7  -7    1.55    1.02
   1   7   7    2.82    1.68
  -1  -7  -8    1.02    0.74
   1   7   8    0.08    1.45
  -1  -7  -9   65.63   11.76
   1   7   9   56.77    3.79
  -1  -7 -10   99.73    4.49
   1   7  10   69.74    4.98
  -1  -7 -11   10.89    1.74
   1   7  11    7.73    2.15
  -1  -7 -12    7.12    1.56
   1   7  12    4.42    1.51
   1   8 -14    9.11    1.78
  -1  -8  14   10.85    1.91
   1   8 -13   41.08    3.25
  -1  -8  13   41.32    8.80
   1   8 -12   39.77    9.76
  -1  -8  12   54.25   10.44
   1   8 -11   87.53    7.71
  -1  -8  11  111.64    4.45
   1   8 -10  231.57    8.33
   1   8 -10  218.02    6.72
  -1  -8  10  277.34    8.78
   1   8  -9   28.61    2.56
   1   8  -9   31.46    3.08
  -1  -8   9   32.64    6.81
   1   8  -8  142.18   18.47
   1   8  -8  138.66    7.23
  -1  -8   8  165.74    4.70
   1   8  -7   30.17    2.67
   1   8  -7   25.94    5.67
  -1  -8   7   26.24    6.28
   1   8  -6   20.87    2.15
   1   8  -6   19.89    3.12
  -1  -8   6   18.83    3.56
   1   8  -5   77.70   10.96
   1   8  -5   75.01   11.85
  -1  -8   5   79.14    2.62
  -1  -8   4    0.60    0.55
   1   8  -4    0.92    1.02
  -1  -8   4    0.17    0.60
  -1  -8   3   43.19    7.05
   1   8  -3   40.73    2.65
  -1  -8   2  233.90    7.95
   1   8  -2  230.39    7.49
  -1  -8   1  170.28    7.68
   1   8  -1  154.39    5.36
  -1  -8   0   29.54    4.36
   1   8   0   32.73    5.63
  -1  -8  -1    4.02    1.42
   1   8   1    1.33    1.34
  -1  -8  -2   68.36    9.63
   1   8   2   56.03    3.30
  -1  -8  -3  118.89    5.67
   1   8   3   98.86    8.33
  -1  -8  -4  212.15    7.07
   1   8   4  168.47    6.21
  -1  -8  -5   25.63    4.14
   1   8   5   20.94    2.25
  -1  -8  -6   15.97    3.35
   1   8   6   11.06    1.82
  -1  -8  -7   94.68    8.66
   1   8   7   72.10   13.05
  -1  -8  -8  163.70    6.06
   1   8   8  123.10   18.79
  -1  -8  -9   72.16   14.97
   1   8   9   58.90    6.50
  -1  -8 -10   22.54    4.54
   1   8  10   17.20    2.46
   1   9 -13   66.89    5.23
  -1  -9  13   60.76   11.85
   1   9 -12   10.98    2.55
  -1  -9  12   13.86    2.19
   1   9 -11    3.27    1.88
  -1  -9  11    2.48    0.90
   1   9 -10   19.19    2.65
  -1  -9  10   17.30    4.05
   1   9  -9  141.71    7.39
   1   9  -9  120.12   10.05
  -1  -9   9  160.95    7.23
   1   9  -8  156.34   10.97
   1   9  -8  143.10    4.91
  -1  -9   8  171.35    5.14
   1   9  -7  659.83   18.01
   1   9  -7  592.29   17.01
  -1  -9   6    1.31    1.04
   1   9  -6    0.36    1.08
  -1  -9   5  106.14   12.49
   1   9  -5  109.93    4.23
  -1  -9   4   -0.67    1.39
   1   9  -4    0.22    1.12
  -1  -9   3   94.56   13.29
   1   9  -3   96.16    4.12
  -1  -9   2    8.12    1.66
   1   9  -2    6.28    1.55
  -1  -9   1    6.33    1.26
   1   9  -1    7.55    1.30
  -1  -9   0  238.49    9.50
   1   9   0  220.09    7.11
  -1  -9  -1  301.00    7.72
   1   9   1  282.33    7.33
  -1  -9  -2  120.09   19.43
   1   9   2  113.14    5.15
  -1  -9  -3    1.92    1.36
   1   9   3    1.69    0.99
  -1  -9  -4    5.37    1.22
   1   9   4    3.42    1.42
  -1  -9  -5   58.16    9.88
   1   9   5   47.63    3.63
  -1  -9  -6   14.22    3.43
   1   9   6   11.07    2.94
  -1  -9  -7   79.11   11.66
   1   9   7   54.76    7.53
  -1  -9  -8    2.76    1.65
   1   9   8    6.35    2.28
  -1  -9  -9    1.54    1.15
   1   9   9    0.68    1.11
   1  10 -11  260.66   16.94
   1  10 -10   59.51    5.48
   1  10  -9  128.66   21.05
  -1 -10   8   -0.05    1.57
  -1 -10   7   31.42    4.71
   1  10  -7   33.89    2.64
  -1 -10   6   35.13    6.53
   1  10  -6   34.91    2.60
  -1 -10   5   47.30    8.43
   1  10  -5   55.21    3.25
  -1 -10   4   60.47    6.90
   1  10  -4   52.51    3.44
  -1 -10   3   40.53    6.78
   1  10  -3   37.82    5.84
  -1 -10   2   45.77    6.86
   1  10  -2   49.13    7.07
  -1 -10   1    9.69    1.86
   1  10  -1    8.28    1.59
  -1 -10   0  144.63   22.97
   1  10   0  142.20   16.78
  -1 -10  -1   24.88    6.13
   1  10   1   19.40    3.27
  -1 -10  -2   13.23    2.49
   1  10   2   13.98    2.36
  -1 -10  -3   69.84    8.53
   1  10   3   65.99    4.22
  -1 -10  -4    1.47    0.99
   1  10   4    2.92    1.16
  -1 -10  -5   25.91    4.12
   1  10   5   24.56    5.13
  -1 -10  -6  108.64   16.34
   1  10   6   79.41   14.21
  -1 -11   8   57.19   11.29
  -1 -11   7    1.47    1.27
   1  11  -7    0.52    0.99
  -1 -11   6   40.62    8.13
   1  11  -6   40.08    3.03
  -1 -11   5    4.91    1.84
   1  11  -5    5.44    1.71
  -1 -11   4   54.05   10.15
   1  11  -4   49.36    3.26
  -1 -11   3    9.04    2.30
   1  11  -3    8.23    2.03
  -1 -11   2   24.80    4.20
   1  11  -2   24.43    4.90
  -1 -11   1   72.39   12.35
   1  11  -1   71.95   12.53
  -1 -11   0   42.06    5.94
   1  11   0   29.67    3.19
  -1 -11  -1   20.43    4.15
   1  11   1   16.95    2.42
  -1 -11  -2    1.60    1.45
   1  11   2    2.95    1.45
  -1 -11  -3  464.18   23.07
   1  11   3  384.92   19.88
   2 -11  -3   10.05    2.09
  -2  11   3   10.91    2.18
   2 -11  -2   66.70   10.92
  -2  11   2   55.69    4.83
   2 -11  -1   29.09    4.92
  -2  11   1   24.22    2.86
   2 -11   0   10.75    2.22
  -2  11   0    6.68    1.75
   2 -11   1   26.76    6.07
  -2  11  -1   20.10    5.50
   2 -11   2   13.62    2.55
  -2  11  -2   11.91    2.02
   2 -11   3   27.37    6.16
  -2  11  -3   26.36    4.31
   2 -11   4   22.52    2.84
  -2  11  -4   16.99    2.27
   2 -11   5   22.38    4.11
  -2  11  -5   22.24    6.01
   2 -11   6    5.82    1.82
  -2  11  -6    2.84    1.57
   2 -11   7  107.92   15.49
  -2  11  -7  123.49   22.07
   2 -10  -6  311.69   16.62
  -2  10   6  223.44   12.40
   2 -10  -5    3.64    1.73
  -2  10   5    1.53    1.48
   2 -10  -4   -1.50    1.69
  -2  10   4    1.22    0.75
   2 -10  -3  151.85   19.22
  -2  10   3  126.83    5.84
   2 -10  -2   27.27    5.40
  -2  10   2   16.05    2.74
   2 -10  -1   26.36    4.23
  -2  10   1   24.81    3.92
   2 -10   0   -0.24    1.53
  -2  10   0    0.95    1.46
   2 -10   1  124.59    8.52
  -2  10  -1  102.98    5.19
   2 -10   2   -0.56    1.46
  -2  10  -2    2.01    1.18
   2 -10   3    9.14    1.72
  -2  10  -3    8.31    1.57
   2 -10   4   23.79    6.20
  -2  10  -4   22.73    4.10
   2 -10   5  123.24   14.57
  -2  10  -5  134.82    5.57
   2 -10   6   76.30    8.29
  -2  10  -6   78.55   12.97
   2 -10   7   62.09   12.54
  -2  10  -7   68.36   13.07
   2 -10   8   15.90    2.96
  -2  10  -8   14.00    1.96
   2 -10   9   32.59    4.99
  -2  10  -9   31.17    6.05
   2 -10  10   87.12   13.66
  -2  10 -10  109.51    9.08
   2  -9  -9   38.08    9.92
  -2   9   9   31.06    3.23
   2  -9  -8  160.47   17.42
  -2   9   8  129.44    5.79
   2  -9  -7   -1.56    1.77
  -2   9   7    1.51    1.49
   2  -9  -6    1.60    1.42
  -2   9   6    1.67    1.02
   2  -9  -5   82.56   12.91
  -2   9   5   52.20    7.69
   2  -9  -4   31.58    5.05
  -2   9   4   31.30    3.15
   2  -9  -3   15.63    2.36
  -2   9   3   13.21    2.21
   2  -9  -2    9.66    1.55
  -2   9   2    7.99    1.34
   2  -9  -1  108.88   13.83
  -2   9   1   83.99   11.37
   2  -9   0  542.36   10.03
  -2   9   0  468.28   13.24
   2  -9   1   16.00    2.83
  -2   9  -1   12.95    1.97
   2  -9   2  247.51    7.67
  -2   9  -2  241.99    7.01
   2  -9   3   47.59    6.31
  -2   9  -3   42.30    4.52
   2  -9   4  134.02   16.77
  -2   9  -4  134.50    6.29
   2  -9   5    0.94    0.61
  -2   9  -5    0.41    1.33
   2  -9   6    5.40    2.49
  -2   9  -6    2.44    0.86
   2  -9   7    9.61    1.48
  -2   9  -7    9.65    1.91
   2  -9   8  116.55   17.55
  -2   9  -8  142.06   12.38
   2  -9   9   10.57    1.69
  -2   9  -9   13.50    1.79
   2  -9   9   10.66    2.22
   2  -9  10   19.90    4.58
  -2   9 -10   25.03    5.45
   2  -9  10   20.16    4.43
   2  -9  11    1.66    1.25
  -2   9 -11    3.41    1.14
   2  -9  12   13.27    3.71
  -2   9 -12   17.92    2.11
   2  -9  12   14.73    3.69
   2  -8 -10   13.41    2.28
  -2   8  10   10.30    2.58
   2  -8  -9   63.44   10.75
  -2   8   9   43.81    3.45
   2  -8  -8    9.90    2.60
  -2   8   8    8.44    2.65
   2  -8  -7   22.51    4.81
  -2   8   7   15.58    3.25
   2  -8  -6   64.12    8.74
  -2   8   6   54.03    7.90
   2  -8  -5  220.17    8.35
  -2   8   5  168.38    7.13
   2  -8  -4   23.80    4.61
  -2   8   4   19.27    2.41
   2  -8  -3  387.18   12.99
  -2   8   3  330.00   11.45
   2  -8  -2   17.52    4.14
  -2   8   2   14.69    2.39
   2  -8  -1  223.72   12.01
  -2   8   1  198.23    9.12
   2  -8   0    3.45    0.87
  -2   8   0    3.23    0.84
   2  -8   1   26.75    4.23
  -2   8  -1   23.41    3.20
   2  -8   2   26.33    3.76
  -2   8  -2   27.35    3.57
   2  -8   3  396.51   22.09
  -2   8  -3  374.79   13.59
   2  -8   4  101.30   12.66
  -2   8  -4  124.11   15.50
   2  -8   5   34.08    4.48
  -2   8  -5   36.13    4.29
   2  -8   5   23.22    3.50
   2  -8   6   51.56    6.58
  -2   8  -6   54.13    3.24
   2  -8   6   54.19    2.39
   2  -8   7  331.94    8.59
  -2   8  -7  356.41    9.28
   2  -8   7  353.71   10.07
   2  -8   8    1.67    0.87
  -2   8  -8    0.62    1.06
   2  -8   8    1.60    1.03
   2  -8   9    2.09    0.76
  -2   8  -9    2.34    1.29
   2  -8   9    2.12    1.02
   2  -8  10   14.05    2.45
  -2   8 -10   15.59    1.95
   2  -8  10   21.42    2.39
   2  -8  11   26.53    6.23
  -2   8 -11   39.97    2.85
   2  -8  11   39.91    6.77
  -2   8 -12    2.68    1.15
   2  -8  12    1.56    1.38
  -2   8 -13    5.23    1.38
   2  -8  13    4.27    1.32
   2  -7 -12  134.46   17.52
  -2   7  12   73.46   15.71
   2  -7 -11   54.54   12.18
  -2   7  11   34.85    6.12
   2  -7 -10   62.62   10.19
  -2   7  10   39.94    6.60
   2  -7  -9    1.66    1.68
  -2   7   9    1.01    0.84
   2  -7  -8    1.49    1.13
  -2   7   8    1.29    0.82
   2  -7  -7  380.86   10.19
  -2   7   7  296.04    8.45
   2  -7  -6   -0.04    1.74
  -2   7   6   -0.05    0.72
   2  -7  -5   19.31    2.55
  -2   7   5   12.99    1.98
   2  -7  -4   44.54    7.83
  -2   7   4   30.47    2.69
   2  -7  -3  264.95    8.56
  -2   7   3  226.39    7.71
   2  -7  -2   27.88    3.91
  -2   7   2   18.51    2.87
   2  -7  -1   57.40    8.85
  -2   7   1   51.42    5.83
   2  -7   0  402.87   14.95
  -2   7   0  367.18   14.03
   2  -7   1  159.10    5.38
  -2   7  -1  152.36    5.48
   2  -7   2  282.17   11.30
  -2   7  -2  276.31   11.21
   2  -7   3   61.82    9.63
  -2   7  -3   70.50    5.17
   2  -7   3   56.41    2.10
   2  -7   4  378.29    9.64
  -2   7  -4  433.83   21.51
   2  -7   4  366.93    8.68
   2  -7   5   55.43    7.98
  -2   7  -5   64.67    8.77
   2  -7   5   60.15    2.64
   2  -7   6   36.12    5.01
  -2   7  -6   43.66    6.37
   2  -7   6   39.12    4.91
   2  -7   7  125.38    6.07
  -2   7  -7  128.97    4.38
   2  -7   7  147.41    6.00
   2  -7   8    0.84    0.45
  -2   7  -8    0.68    0.52
   2  -7   8    1.00    1.08
   2  -7   9   24.00    3.96
  -2   7  -9   35.98    6.63
   2  -7   9   30.84    5.68
  -2   7 -10   49.66    6.09
  -2   7 -10   57.44    3.08
   2  -7  10   53.10    8.96
  -2   7 -11   47.79    2.86
  -2   7 -11   44.26    2.91
   2  -7  11   52.34    9.34
  -2   7 -12   79.35    3.52
  -2   7 -12   74.33   12.70
   2  -7  12   81.16   13.07
  -2   7 -13   14.46    3.97
  -2   7 -14   49.15   10.81
   2  -7  14   57.99   12.38
   2  -7  15    7.58    1.81
   2  -6 -13   52.30   11.09
  -2   6  13   42.83    3.20
   2  -6 -12   17.97    5.47
  -2   6  12   15.61    2.44
   2  -6 -11    0.98    0.82
  -2   6  11    0.83    0.71
   2  -6 -10    8.68    2.00
  -2   6  10    1.61    1.03
   2  -6  -9  380.37    8.72
  -2   6   9  298.08    7.23
   2  -6  -8    9.42    2.40
  -2   6   8    5.52    1.12
   2  -6  -7 1127.01   36.48
  -2   6   7  870.14   28.19
   2  -6  -6  317.11   14.85
  -2   6   6  241.89    8.58
   2  -6  -5   14.73    3.18
  -2   6   5   14.49    1.92
   2  -6  -4  638.01   22.78
  -2   6   4  489.20   19.33
   2  -6  -3  165.72   12.89
  -2   6   3  120.57    5.15
   2  -6  -2    1.46    0.85
  -2   6   2    3.85    0.66
   2  -6  -1   76.89    3.67
  -2   6   1   72.29    4.72
   2  -6   0   56.02    5.46
  -2   6   0   56.88    8.40
   2  -6   1    9.19    1.48
  -2   6  -1    9.97    1.52
   2  -6   1    6.02    0.56
   2  -6   2   69.42    3.58
  -2   6  -2   83.72   11.47
   2  -6   2   61.50    2.23
   2  -6   3   89.17    4.35
  -2   6  -3  103.44    6.51
   2  -6   3   91.24    3.33
   2  -6   4  206.56    6.22
  -2   6  -4  228.77    7.00
   2  -6   4  229.77    6.11
   2  -6   5  318.20    8.54
  -2   6  -5  360.32    9.96
   2  -6   5  369.36    9.22
   2  -6   6   52.15    7.54
  -2   6  -6   53.43    3.01
   2  -6   6   61.67    8.44
   2  -6   7  135.88    5.02
  -2   6  -7  166.91    5.81
   2  -6   7  185.35    5.97
  -2   6  -8   94.71   11.99
  -2   6  -8  103.58    3.82
   2  -6   8  112.16    3.73
  -2   6  -9   29.56    2.13
  -2   6  -9   27.38    2.32
   2  -6   9   36.43    2.38
  -2   6 -10   19.67    1.74
  -2   6 -10   21.75    4.82
   2  -6  10   27.07    5.04
  -2   6 -11   42.41    4.89
  -2   6 -11   48.66    9.31
   2  -6  11   52.88   10.07
  -2   6 -12    6.08    1.22
  -2   6 -12    7.42    1.42
   2  -6  12    9.68    1.97
  -2   6 -13   87.55   11.44
  -2   6 -13  113.60    5.74
   2  -6  13  138.20    7.27
  -2   6 -14    1.97    1.16
   2  -6  14    1.46    1.11
   2  -6  15    2.11    0.85
   2  -5 -14  267.57    8.16
   2  -5 -13    1.82    0.91
  -2   5  13    2.11    1.75
   2  -5 -12    2.91    1.72
  -2   5  12    2.27    0.72
   2  -5 -11    9.93    3.13
  -2   5  11    7.16    1.34
  -2   5  11    9.90    1.30
   2  -5 -10  277.16    9.21
  -2   5  10  216.46    7.47
  -2   5  10  259.22    6.24
   2  -5  -9   14.91    2.00
  -2   5   9   10.05    1.94
  -2   5   9   10.86    2.07
   2  -5  -8   31.13    4.34
  -2   5   8   19.72    2.26
  -2   5   8   26.80    2.27
   2  -5  -7  192.73    7.50
  -2   5   7  149.05    5.41
  -2   5   7  175.41    4.89
   2  -5  -6  789.13   27.83
  -2   5   6  620.07   21.88
  -2   5   6  680.24   22.78
   2  -5  -5   60.19   10.03
  -2   5   5   43.97    2.78
  -2   5   5   38.91    4.36
   2  -5  -4  771.72   20.23
  -2   5   4  615.71   16.56
  -2   5   4  625.60   15.19
   2  -5  -3  129.99    4.89
  -2   5   3   99.41    4.81
  -2   5   3   93.91    3.11
   2  -5  -2    1.53    0.78
  -2   5   2    2.18    1.18
  -2   5   2    0.94    0.21
   2  -5  -1  176.75    5.89
  -2   5   1  173.88    4.80
   2  -5  -1  128.36    2.41
   2  -5   0  226.08    6.11
  -2   5   0  224.47    5.60
   2  -5   0  175.80    3.19
   2  -5   1  695.06   11.90
  -2   5  -1  685.01   11.59
   2  -5   1  574.39    8.40
   2  -5   2  601.07   10.07
  -2   5  -2  617.92   10.77
   2  -5   2  551.95    8.50
   2  -5   3    8.38    1.55
  -2   5  -3    7.46    1.27
   2  -5   3    7.12    1.31
   2  -5   4  219.42    6.90
  -2   5  -4  252.47    7.78
   2  -5   4  255.46    7.25
   2  -5   5    2.22    0.59
  -2   5  -5    1.80    0.75
   2  -5   5    1.22    0.57
   2  -5   6  160.46    6.07
  -2   5  -6  189.19    5.94
   2  -5   6  205.87    6.13
  -2   5  -7  235.95    6.60
  -2   5  -7  264.83    7.66
   2  -5   7  281.98    7.89
  -2   5  -8  100.55    3.51
  -2   5  -8  112.76    4.35
   2  -5   8  133.59    4.73
  -2   5  -9   51.13    5.90
  -2   5  -9   53.94    3.91
   2  -5   9   64.71    5.05
  -2   5 -10  130.46    4.98
  -2   5 -10  153.09    4.53
   2  -5  10  176.49    5.15
  -2   5 -11   64.23    2.72
  -2   5 -11   69.40   10.58
   2  -5  11   81.64   11.70
  -2   5 -12  121.24    3.71
  -2   5 -12  139.21   10.68
   2  -5  12  152.12    5.33
  -2   5 -13    0.63    0.72
  -2   5 -13    1.45    0.57
   2  -5  13    2.33    1.11
   2  -5  14   -0.47    0.90
  -2   5 -15    1.21    0.65
   2  -5  15    3.89    1.84
   2  -5  16   13.25    2.39
   2  -4 -15  105.03    6.92
   2  -4 -14   14.19    2.41
  -2   4  14   11.46    1.89
   2  -4 -13    7.44    2.17
  -2   4  13    3.83    1.53
  -2   4  13    6.20    1.81
   2  -4 -12    0.32    1.01
  -2   4  12    1.34    0.69
  -2   4  12    0.46    0.97
   2  -4 -11   -0.68    1.62
  -2   4  11    1.05    0.79
  -2   4  11    1.60    0.48
   2  -4 -10    8.37    1.69
  -2   4  10    4.24    0.97
  -2   4  10    5.20    0.89
   2  -4  -9  221.67    7.51
  -2   4   9  173.76    6.04
  -2   4   9  214.81    6.49
   2  -4  -8   90.03    4.26
  -2   4   8   65.44    8.22
  -2   4   8   85.96    3.23
   2  -4  -7  287.47    9.06
  -2   4   7  226.82    6.72
  -2   4   7  251.66    6.66
   2  -4  -6   13.90    2.37
  -2   4   6   10.98    1.42
  -2   4   6    8.82    1.70
   2  -4  -5   73.42    3.34
  -2   4   5   54.39    2.71
  -2   4   5   59.65    2.23
   2  -4  -4   99.02    3.72
  -2   4   4   76.26    2.92
  -2   4   4   74.12    2.02
   2  -4  -3  743.75   13.72
  -2   4   3  629.65   10.53
  -2   4   3  521.10    7.72
   2  -4  -2   47.20    6.48
  -2   4   2   37.05    4.73
  -2   4   2   25.51    1.89
   2  -4  -1   19.17    2.47
  -2   4   1   18.07    2.36
   2  -4  -1   13.79    0.75
   2  -4   0  198.32    5.21
  -2   4   0  188.66    5.32
   2  -4   0  153.89    3.57
   2  -4   1  235.46    5.76
  -2   4  -1  246.19    6.27
   2  -4   1  206.29    4.66
   2  -4   2    6.00    1.19
  -2   4  -2    4.85    1.04
   2  -4   2    5.53    0.87
   2  -4   3   17.07    2.12
  -2   4  -3   13.56    1.36
   2  -4   3   16.52    2.22
   2  -4   4  447.35    9.22
  -2   4  -4  506.22   10.19
   2  -4   4  543.69   10.33
   2  -4   5   24.41    1.84
  -2   4  -5   29.37    4.99
   2  -4   5   29.63    6.10
  -2   4  -6  159.50    3.83
  -2   4  -6  170.79    7.46
   2  -4   6  186.91    4.84
  -2   4  -7    5.33    0.93
  -2   4  -7    4.59    0.99
   2  -4   7    3.95    0.96
  -2   4  -8   23.86    1.47
  -2   4  -8   22.01    1.90
   2  -4   8   27.68    4.86
  -2   4  -9   22.91    3.06
  -2   4  -9   28.84    4.71
   2  -4   9   32.74    4.39
  -2   4 -10  469.27   10.48
  -2   4 -10  489.31   12.17
   2  -4  10  618.60   14.63
  -2   4 -11    1.01    0.74
  -2   4 -11    0.45    0.52
   2  -4  11    2.75    1.00
  -2   4 -12    6.50    1.01
  -2   4 -12    6.57    1.67
   2  -4  12   10.89    2.45
  -2   4 -13   15.52    1.43
  -2   4 -13   19.69    3.54
   2  -4  13   26.31    3.47
  -2   4 -14    0.77    0.55
  -2   4 -15    0.82    0.62
   2  -4  15    0.37    0.82
   2  -4  16   74.96    4.56
   2  -3 -16    1.79    1.09
  -2   3  16    0.75    1.30
   2  -3 -15   20.98    2.57
  -2   3  15   23.92    2.35
   2  -3 -14   38.02    2.97
  -2   3  14   46.71    3.08
   2  -3 -13   41.78    6.57
  -2   3  13   24.65    4.19
  -2   3  13   39.78    7.89
  -2   3  12    1.22    0.87
  -2   3  12    1.45    0.97
   2  -3 -11  137.62    5.01
  -2   3  11  104.34    3.63
  -2   3  11  131.56    4.60
   2  -3 -10  198.00    9.21
  -2   3  10  162.39    6.63
  -2   3  10  197.53    5.63
   2  -3  -9   32.40    2.91
  -2   3   9   29.18    3.15
  -2   3   9   37.09    5.28
   2  -3  -8  128.56    5.41
  -2   3   8   99.27   10.50
  -2   3   8  124.59    8.16
   2  -3  -7    2.98    0.53
  -2   3   7    1.58    0.32
  -2   3   7    1.63    1.26
   2  -3  -6   13.05    3.00
  -2   3   6    2.62    0.53
  -2   3   6    2.68    0.60
   2  -3  -5  613.49   12.00
  -2   3   5  500.70    8.55
  -2   3   5  492.89    7.89
   2  -3  -4 1296.16   22.52
  -2   3   4 1056.37   18.36
  -2   3   4  935.55   15.96
   2  -3  -3   50.05    2.04
  -2   3   3   44.59    6.16
  -2   3   3   35.16    3.16
   2  -3  -2   16.53    2.99
  -2   3   2   12.09    1.93
   2  -3  -2   10.53    0.69
   2  -3  -1 1083.79   10.24
  -2   3   1  977.19    9.33
   2  -3  -1  795.61    6.58
   2  -3   0   57.51    3.76
  -2   3   0   49.93    2.00
   2  -3   0   41.11    1.32
   2  -3   1    0.71    0.42
  -2   3  -1   -0.24    0.42
   2  -3   1    1.06    0.65
   2  -3   2  359.24    8.13
  -2   3  -2  365.98    8.77
   2  -3   2  352.86    8.07
   2  -3   3   80.47    5.36
  -2   3  -3   81.96    3.32
   2  -3   3   89.84    2.92
   2  -3   4  185.94    4.35
  -2   3  -4  206.41    5.40
   2  -3   4  224.56    5.54
  -2   3  -5 1315.84   21.66
  -2   3  -5 1352.99   23.24
   2  -3   5 1530.36   26.31
  -2   3  -6 1005.63   13.96
  -2   3  -6 1077.54   16.15
   2  -3   6 1253.02   19.76
  -2   3  -7 1656.14   22.02
  -2   3  -7 1774.98   25.09
   2  -3   7 2141.62   29.69
  -2   3  -8   52.25    5.49
  -2   3  -8   61.16    8.44
   2  -3   8   63.55    3.19
  -2   3  -9    5.52    0.76
  -2   3  -9    5.48    0.98
   2  -3   9    7.08    1.50
  -2   3 -10   60.56    7.82
  -2   3 -10   70.40    3.25
   2  -3  10   78.29    3.74
  -2   3 -11  728.25   17.02
  -2   3 -11  775.56   19.25
   2  -3  11  994.01   25.04
  -2   3 -12  174.59    6.01
  -2   3 -12  188.67    6.94
   2  -3  12  253.46   14.52
  -2   3 -13  161.80    4.57
  -2   3 -13  180.79    5.09
   2  -3  13  226.53    6.62
  -2   3 -14   39.81    2.55
   2  -3  14   53.74   10.09
  -2   3 -15   42.70    9.33
   2  -3  15   82.13   16.56
  -2   3 -16   17.35    5.00
   2  -3  16   24.01    5.82
   2  -3  17   15.87    4.07
   2  -2 -16   44.32    6.57
  -2   2  16   41.97   11.17
   2  -2 -15   31.75    5.36
  -2   2  15   44.16    3.21
   2  -2 -14  124.73    5.52
  -2   2  14  133.60    5.33
   2  -2 -13   68.98    3.93
  -2   2  13   47.06    3.87
  -2   2  13   71.62    4.97
   2  -2 -12   65.41    3.56
  -2   2  12   44.43    6.69
  -2   2  12   79.87    5.56
   2  -2 -11   58.37    9.64
  -2   2  11   34.70    5.83
  -2   2  11   47.73    9.76
   2  -2 -10   10.79    1.69
  -2   2  10    9.42    1.73
  -2   2  10   12.75    1.46
   2  -2  -9    6.51    1.16
  -2   2   9    4.37    1.19
  -2   2   9    8.32    1.69
   2  -2  -8    5.49    1.05
  -2   2   8    3.69    1.57
  -2   2   8    5.91    1.46
   2  -2  -7  620.36   11.15
  -2   2   7  490.78    8.13
  -2   2   7  557.09    9.40
   2  -2  -6  259.89    5.91
  -2   2   6  217.28    4.60
  -2   2   6  230.80    4.89
   2  -2  -5  495.10   10.19
  -2   2   5  397.81    7.69
  -2   2   5  388.95    4.71
   2  -2  -4   99.21    3.29
  -2   2   4   84.93    4.30
  -2   2   4   73.88    2.41
   2  -2  -3    1.48    0.52
  -2   2   3    1.83    0.33
  -2   2   3    0.25    0.29
   2  -2  -2  219.80    5.56
  -2   2   2  185.87    4.73
   2  -2  -2  149.88    3.88
   2  -2  -1  978.60    8.36
  -2   2   1  846.38    7.73
   2  -2  -1  695.96    6.21
   2  -2   0 1236.92    9.41
  -2   2   0 1076.89    9.12
   2  -2   0  924.49    7.52
  -2   2  -1  753.70    6.20
   2  -2   1  702.13    5.30
   2  -2   2  143.13    2.53
  -2   2  -2  150.78    4.18
   2  -2   2  141.19    3.11
   2  -2   3    4.57    0.87
  -2   2  -3    4.59    0.67
   2  -2   3    5.33    0.93
  -2   2  -4  265.73    5.89
  -2   2  -4  267.58    6.74
   2  -2   4  316.38    7.71
  -2   2  -5  334.33    6.71
  -2   2  -5  332.31    8.41
   2  -2   5  422.47    9.42
  -2   2  -6  171.74    3.93
  -2   2  -6  182.18    5.01
   2  -2   6  227.78    6.11
  -2   2  -7 1470.69   19.37
  -2   2  -7 1532.69   21.81
   2  -2   7 1928.00   26.97
  -2   2  -8  701.68   17.18
  -2   2  -8  728.42   18.72
   2  -2   8  918.84   23.39
  -2   2  -9   18.09    1.28
   2  -2   9   24.82    5.08
  -2   2 -10 1315.19   43.66
  -2   2 -10 1399.21   47.03
   2  -2  10 1779.79   59.72
  -2   2 -11  549.10   11.73
  -2   2 -11  599.69   15.42
   2  -2  11  776.65   17.50
  -2   2 -12  109.37    3.35
  -2   2 -12  126.30    5.79
   2  -2  12  153.27    5.06
  -2   2 -13   26.11    1.62
  -2   2 -13   32.17    4.18
   2  -2  13   38.87    6.08
  -2   2 -14    0.78    0.52
   2  -2  14    0.60    0.98
  -2   2 -15   19.21    2.92
   2  -2  15   20.96    2.42
  -2   2 -16    1.84    1.01
   2  -2  16    3.00    1.31
   2  -2  17    4.82    1.26
   2  -1 -17   59.28    4.86
  -2   1  17   52.10   12.10
   2  -1 -16   18.27    3.56
  -2   1  16   22.85    2.52
   2  -1 -15   47.48    3.37
  -2   1  15   51.65    3.50
   2  -1 -14    0.40    1.44
  -2   1  14    0.26    0.98
   2  -1 -13  112.98    4.83
  -2   1  13  112.76    6.50
   2  -1 -12   -0.26    1.37
  -2   1  12    0.99    0.32
  -2   1  12   -1.05    1.28
   2  -1 -11    3.44    1.48
  -2   1  11    1.80    0.53
  -2   1  11    0.84    1.20
   2  -1 -10    0.47    1.24
  -2   1  10    1.23    0.63
  -2   1  10    0.93    1.13
   2  -1  -9  182.19    6.06
  -2   1   9  147.56    5.33
  -2   1   9  169.28    6.23
   2  -1  -8    4.58    1.25
  -2   1   8    3.76    0.57
  -2   1   8    3.51    0.71
   2  -1  -7    1.70    1.10
  -2   1   7    1.20    0.31
  -2   1   7    0.75    0.79
   2  -1  -6  174.19    4.98
  -2   1   6  142.75    3.53
  -2   1   6  151.54    4.31
   2  -1  -5   13.95    2.35
  -2   1   5   11.39    0.73
  -2   1   5   11.05    2.20
   2  -1  -4 1659.07   13.33
  -2   1   4 1505.82   10.67
  -2   1   4 1279.21   10.53
   2  -1  -3  426.98    9.68
  -2   1   3  408.11    8.80
  -2   1   3  318.52    7.35
   2  -1  -2 1912.65   13.61
  -2   1   2 1782.36   12.04
   2  -1  -2 1537.39   11.26
   2  -1  -1 6320.94   36.40
  -2   1   1 5865.69   33.88
   2  -1  -1 5064.78   29.94
  -2   1   0 7236.84   41.66
  -2   1  -1 7710.93   44.35
   2  -1   1 7511.09   43.14
   2  -1   2 2096.21   12.05
  -2   1  -2 1713.14   12.67
   2  -1   2 1854.15   13.34
   2  -1   3 1045.44    6.22
  -2   1  -3  962.10    8.74
   2  -1   3 1108.67    9.63
  -2   1  -4  303.70    6.27
  -2   1  -4  299.24    8.25
   2  -1   4  355.34    8.46
  -2   1  -5  253.84    5.02
  -2   1  -5  250.41    6.26
   2  -1   5  311.50    7.30
  -2   1  -6   31.71    1.03
  -2   1  -6   32.95    5.50
   2  -1   6   41.88    2.10
  -2   1  -7   90.02    2.48
  -2   1  -7   83.13    2.86
   2  -1   7  109.89    4.09
  -2   1  -8  103.89    4.25
  -2   1  -8  102.12    3.91
   2  -1   8  145.61    5.22
  -2   1  -9   84.50    3.06
  -2   1  -9   86.76    3.84
   2  -1   9  115.73    4.99
  -2   1 -10  236.68    8.59
  -2   1 -10  252.30   15.68
   2  -1  10  322.97   12.49
  -2   1 -11   27.03    2.00
  -2   1 -11   34.43    6.96
   2  -1  11   49.99    8.85
  -2   1 -12    5.62    0.85
  -2   1 -12    8.68    1.61
   2  -1  12    8.52    1.28
  -2   1 -13   78.53    2.80
  -2   1 -13   93.89    6.69
   2  -1  13  110.97    7.48
  -2   1 -14    1.60    0.56
   2  -1  14    1.05    0.79
  -2   1 -15    5.05    1.36
   2  -1  15    4.27    1.40
  -2   1 -16    0.73    0.67
   2  -1  16    1.53    1.17
   2  -1  17   43.10    3.60
   2   0 -17   55.16   11.61
  -2   0  17   77.50    5.86
   2   0 -16    1.24    1.49
  -2   0  16    1.74    1.02
   2   0 -15    8.57    1.95
  -2   0  15   16.26    4.18
   2   0 -14   57.49    3.41
  -2   0  14   61.97   10.65
   2   0 -13    1.64    0.93
  -2   0  13    1.35    1.11
   2   0 -12   56.09    3.18
  -2   0  12   64.52    8.97
   2   0 -11  242.07    7.85
  -2   0  11  264.69    7.82
   2   0 -10 1304.10   44.11
   2   0 -10 1022.80   33.82
  -2   0  10 1468.13   51.10
   2   0  -9   36.76    6.24
  -2   0   9   47.26    6.49
   2   0  -8   -0.40    1.12
  -2   0   8    1.37    0.33
  -2   0   8    2.51    0.66
   2   0  -7   41.50    2.10
  -2   0   7   37.29    2.52
  -2   0   7   45.75    5.98
   2   0  -6  900.59   16.22
  -2   0   6  795.19   12.94
  -2   0   6  842.57   15.46
   2   0  -5   -0.08    0.82
  -2   0   5    1.74    0.32
  -2   0   5    0.70    0.40
   2   0  -4    6.20    1.16
  -2   0   4    4.74    0.71
  -2   0   4    6.77    1.16
   2   0  -3   15.10    3.08
  -2   0   3   13.78    1.08
  -2   0   3   13.52    2.12
   2   0  -2 2118.48   14.40
  -2   0   2 2003.97   12.30
   2   0  -1 5875.63   34.15
  -2   0   1 5503.85   31.35
   2   0  -1 5160.49   30.90
   2   0   0 4253.72   24.36
  -2   0   0 3791.26   22.69
   2   0   0 3778.60   23.22
   2   0   1  154.01    3.36
  -2   0  -1  140.33    4.33
   2   0   1  147.66    3.87
  -2   0  -2  254.83    6.72
   2   0   2  294.22    6.88
  -2   0  -3   79.58    2.27
   2   0   3   94.10    2.57
  -2   0  -4   42.89    0.84
  -2   0  -4   39.93    3.95
   2   0   4   57.86    4.76
  -2   0  -5  109.70    2.51
  -2   0  -5   98.53    3.22
   2   0   5  125.72    3.77
  -2   0  -6   -0.02    0.33
  -2   0  -6   -0.10    0.66
   2   0   6    0.96    0.59
  -2   0  -7    7.83    1.02
  -2   0  -7    7.89    1.51
   2   0   7   10.91    1.41
  -2   0  -8  342.93    8.86
  -2   0  -8  308.38   10.56
   2   0   8  416.93   11.68
  -2   0  -9  115.67    4.60
  -2   0  -9  109.82    4.87
   2   0   9  136.07    5.40
  -2   0 -10   44.37    1.82
  -2   0 -10   44.33    2.47
   2   0  10   57.93   10.15
  -2   0 -11    2.38    0.49
   2   0  11    1.38    1.12
  -2   0 -12  112.05    3.14
  -2   0 -12  103.14    6.55
   2   0  12  135.44    4.82
  -2   0 -13   12.53    1.33
  -2   0 -13   14.53    2.57
   2   0  13   15.99    3.54
  -2   0 -14   25.55    3.98
   2   0  14   31.17    6.94
  -2   0 -15   17.02    3.39
   2   0  15   23.78    2.67
  -2   0 -16   25.32    3.48
   2   0  16   36.20    6.11
   2   1 -17   22.53    2.81
  -2  -1  17   27.15    6.65
   2   1 -16  203.78    6.69
  -2  -1  16  245.64   25.87
   2   1 -15   12.72    2.22
  -2  -1  15   14.15    2.13
   2   1 -14    3.70    2.11
  -2  -1  14    1.43    1.09
   2   1 -13  230.39    8.59
  -2  -1  13  326.44   20.70
   2   1 -12  437.73   12.55
  -2  -1  12  535.61   14.80
   2   1 -11  978.88   20.93
  -2  -1  11 1158.50   24.37
   2   1 -10  479.48   12.33
  -2  -1  10  555.43   13.97
   2   1  -9  128.92    5.66
  -2  -1   9  163.13   10.65
   2   1  -8   46.51    7.80
  -2  -1   8   53.05    7.19
   2   1  -7  710.90   11.65
  -2  -1   7  733.37   11.98
   2   1  -6    3.88    1.10
  -2  -1   6    3.78    0.66
   2   1  -5    5.79    1.04
  -2  -1   5    4.27    0.88
   2   1  -4 1097.34    9.84
  -2  -1   4  972.77    9.08
   2   1  -3  465.21   10.36
  -2  -1   3  440.67    8.93
  -2  -1   3  395.95    9.02
   2   1  -2    0.02    0.57
  -2  -1   2    0.80    0.13
   2   1  -2    0.75    0.73
   2   1  -1  439.11    9.49
  -2  -1   1  392.37    8.35
   2   1  -1  429.45    9.49
   2   1   0   87.21    2.63
   2   1   1 1271.19    8.56
   2   1   1 1254.17    9.72
   2   1   1 1218.61    9.58
  -2  -1  -2  491.24   10.17
   2   1   2  475.55   10.64
   2   1   2  521.55   11.38
  -2  -1  -3  342.93    7.28
   2   1   3  296.49    7.46
   2   1   3  316.42    7.45
  -2  -1  -4  416.01    8.83
   2   1   4  331.23    8.18
   2   1   4  367.11    8.77
  -2  -1  -5  252.83    5.31
  -2  -1  -5  186.41    5.04
   2   1   5  234.36    5.83
  -2  -1  -6  155.84    4.19
  -2  -1  -6  113.30    3.92
   2   1   6  154.54    4.54
  -2  -1  -7  125.09    2.90
  -2  -1  -7  102.23    7.44
   2   1   7  125.46    3.81
  -2  -1  -8  130.90    4.06
  -2  -1  -8  102.69    4.19
   2   1   8  142.66    5.11
  -2  -1  -9   48.62    2.56
  -2  -1  -9   45.60    2.76
   2   1   9   56.50    3.40
  -2  -1 -10  154.36    4.65
  -2  -1 -10  136.83    6.00
   2   1  10  170.86    5.93
  -2  -1 -11  111.60    3.12
  -2  -1 -11   96.24    5.46
   2   1  11  133.32    7.28
  -2  -1 -12   10.46    2.41
  -2  -1 -12   11.91    2.13
   2   1  12   16.96    2.76
  -2  -1 -13   74.03    2.80
  -2  -1 -13   74.98    4.76
   2   1  13   92.43   15.97
  -2  -1 -14   90.20    5.43
   2   1  14  120.61    6.28
  -2  -1 -15   36.86    4.01
   2   1  15   46.37    9.22
  -2  -1 -16    2.80    0.96
   2   1  16    2.61    1.33
   2   2 -17    6.34    1.93
  -2  -2  17   11.20    2.99
   2   2 -16    2.82    1.65
  -2  -2  16    2.00    1.35
   2   2 -15  324.97   13.56
  -2  -2  15  412.67   16.73
   2   2 -14   59.10    3.78
  -2  -2  14   76.66    9.93
   2   2 -13  319.86   10.97
  -2  -2  13  381.43   13.13
   2   2 -12  119.14    4.36
  -2  -2  12  146.06    4.98
   2   2 -11   29.46    3.92
  -2  -2  11   32.00    2.47
   2   2 -10   85.36    6.78
  -2  -2  10  100.52    4.14
   2   2  -9  115.66    5.18
  -2  -2   9  141.83    5.64
   2   2  -8   67.55    3.12
  -2  -2   8   80.49    4.82
   2   2  -7   44.84    2.30
  -2  -2   7   50.02    7.99
   2   2  -6   30.58    4.39
  -2  -2   6   28.55    4.98
   2   2  -5  369.25    8.38
  -2  -2   5  360.42    5.13
   2   2  -4 1694.62   13.72
   2   2  -4 1586.83    9.41
   2   2  -3    6.57    0.80
   2   2  -3    5.11    0.77
  -2  -2   3    5.43    0.99
   2   2  -2   64.73    2.02
   2   2  -2   61.32    1.46
  -2  -2   2   54.41    1.87
   2   2  -1  536.08   11.63
   2   2  -1  542.49   11.54
   2   2  -1  530.58   11.54
   2   2   0 1579.69   11.47
   2   2   0 1568.67   12.02
   2   2   0 1482.15   11.27
   2   2   1   16.10    0.90
   2   2   1   17.77    1.13
   2   2   1   14.39    0.88
  -2  -2  -2 1172.07    9.03
   2   2   2 1193.97   10.39
   2   2   2 1145.99    9.48
  -2  -2  -3  165.52    4.14
   2   2   3  153.23    4.56
   2   2   3  151.13    4.14
  -2  -2  -4  637.81   11.10
   2   2   4  549.37   10.66
   2   2   4  585.17   11.36
  -2  -2  -5   18.57    1.03
   2   2   5   16.94    2.54
   2   2   5   19.55    4.27
  -2  -2  -6  474.37    7.66
   2   2   6  383.41    8.97
   2   2   6  423.57    7.70
  -2  -2  -7  403.49   10.63
   2   2   7  321.53    9.45
   2   2   7  365.41   10.20
  -2  -2  -8  193.41    4.76
   2   2   8  164.36    4.52
   2   2   8  196.91    6.03
  -2  -2  -9  508.98   17.67
   2   2   9  447.54   16.36
   2   2   9  478.43   17.17
  -2  -2 -10   29.40    7.17
  -2  -2 -10   26.30    6.20
   2   2  10   35.85    6.37
  -2  -2 -11   26.83    1.78
  -2  -2 -11   25.96    4.61
   2   2  11   27.07    2.25
  -2  -2 -12    1.11    0.98
  -2  -2 -12    0.61    0.80
   2   2  12    0.98    1.21
  -2  -2 -13    2.18    0.61
  -2  -2 -13    2.96    1.14
   2   2  13    3.28    1.09
  -2  -2 -14   38.33    7.79
   2   2  14   50.19    3.95
  -2  -2 -15   63.78   14.13
   2   2  15   81.69   16.44
  -2  -2 -16    5.27    1.17
   2   2  16    8.98    1.95
   2   3 -17   12.27    2.75
  -2  -3  17   17.63    6.14
   2   3 -16    9.00    1.72
  -2  -3  16   13.49    2.96
   2   3 -15  204.90    9.44
  -2  -3  15  305.14   13.20
   2   3 -14    6.55    1.47
  -2  -3  14    6.61    2.05
   2   3 -13  208.24    9.92
  -2  -3  13  270.93    8.63
   2   3 -12  134.52    6.13
  -2  -3  12  189.90    8.03
   2   3 -11  130.67    5.07
  -2  -3  11  183.73    6.60
   2   3 -10  681.55   23.95
  -2  -3  10  848.55   29.53
   2   3  -9   98.16   13.50
  -2  -3   9  106.25    4.68
   2   3  -8    0.59    1.08
  -2  -3   8    0.64    1.13
   2   3  -7   65.27    9.91
  -2  -3   7   65.63    2.61
   2   3  -6  887.59   13.96
   2   3  -6  861.01   11.15
  -2  -3   6  937.68   14.42
   2   3  -5   94.31    3.56
   2   3  -5   91.34    2.21
  -2  -3   5   87.48    3.13
   2   3  -4  218.56    5.68
   2   3  -4  214.01    4.55
  -2  -3   4  198.61    5.10
   2   3  -3  102.73    5.66
   2   3  -3   99.12    2.59
  -2  -3   3   92.01    2.88
   2   3  -2  106.98    2.91
   2   3  -2  110.84    2.47
  -2  -3   2   96.15    2.53
   2   3  -1 2574.50   18.24
   2   3   0  392.80    9.07
   2   3   0  389.51    8.97
   2   3   0  351.86    7.99
   2   3   1   62.38    2.04
   2   3   1   55.85    2.10
   2   3   1   51.31    1.68
  -2  -3  -2  198.65    4.86
   2   3   2  195.33    5.18
   2   3   2  183.72    4.42
  -2  -3  -3  924.34   15.95
   2   3   3  854.52   15.51
   2   3   3  850.57   14.70
  -2  -3  -4    2.48    0.67
   2   3   4    1.82    0.57
   2   3   4    1.08    0.84
  -2  -3  -5  471.94    9.14
   2   3   5  379.61    7.66
   2   3   5  405.80    7.14
  -2  -3  -6   11.25    2.23
   2   3   6    8.29    2.14
   2   3   6    7.57    1.81
  -2  -3  -7  182.08    6.59
   2   3   7  151.38    5.92
   2   3   7  158.09    5.98
  -2  -3  -8   93.69    3.32
   2   3   8   80.37   11.30
   2   3   8   92.63    7.19
  -2  -3  -9  121.32    4.25
   2   3   9   97.81   12.50
   2   3   9  106.50    4.18
  -2  -3 -10    2.87    0.86
   2   3  10    0.18    1.24
   2   3  10    2.13    1.19
  -2  -3 -11  172.13    8.61
   2   3  11  168.22   18.70
   2   3  11  185.67    6.99
  -2  -3 -12   24.96    2.56
  -2  -3 -12   20.23    3.44
   2   3  12   27.64    2.97
  -2  -3 -13   24.03    5.12
  -2  -3 -13   24.51    5.94
   2   3  13   31.98    4.78
  -2  -3 -14   60.04   10.96
   2   3  14   70.02   11.17
  -2  -3 -15  148.85    5.87
   2   3  15  174.16    6.03
   2   4 -17  139.53    8.44
  -2  -4  17  192.02   11.09
   2   4 -16   62.98    4.55
  -2  -4  16   72.23   14.57
   2   4 -15   29.39    2.76
  -2  -4  15   33.02    6.17
   2   4 -14  119.07   15.85
  -2  -4  14  152.91    6.49
   2   4 -13    4.78    2.23
  -2  -4  13   10.20    1.94
   2   4 -12  760.67   22.46
  -2  -4  12  946.67   27.34
   2   4 -11    7.87    1.42
  -2  -4  11   10.96    2.47
   2   4 -10  108.48    4.63
  -2  -4  10  122.84    4.98
   2   4  -9    2.05    0.61
  -2  -4   9    2.19    1.44
   2   4  -8    1.24    1.08
  -2  -4   8    0.97    1.11
   2   4  -7  101.94    4.24
   2   4  -7  103.45    2.99
  -2  -4   7  115.36    4.35
   2   4  -6   17.16    2.30
   2   4  -6   16.75    0.84
  -2  -4   6   21.03    3.62
   2   4  -5  281.39    6.28
   2   4  -5  277.51    3.38
  -2  -4   5  286.06    5.97
   2   4  -4   70.81    3.04
   2   4  -4   77.71    5.24
  -2  -4   4   67.29    2.69
   2   4  -3 1683.40   28.47
   2   4  -3 1683.18   27.66
  -2  -4   3 1528.01   25.44
   2   4  -2  463.20    9.38
   2   4  -2  456.11    8.72
  -2  -4   2  403.43    8.37
   2   4  -1  193.00    5.89
   2   4  -1  189.00    4.89
  -2  -4   1  153.47    4.42
   2   4   0  210.32    5.48
   2   4   0  192.76    5.07
   2   4   0  182.38    4.38
  -2  -4  -1  562.69   10.80
   2   4   1  562.49   10.91
   2   4   1  522.28    9.42
  -2  -4  -2   57.66    8.20
   2   4   2   60.08    4.71
   2   4   2   48.08    1.58
  -2  -4  -3  107.69    3.25
   2   4   3   96.08    3.41
   2   4   3   97.66    2.61
  -2  -4  -4 1095.42   16.12
   2   4   4  985.00   15.61
   2   4   4  929.76   13.69
  -2  -4  -5    9.04    2.02
   2   4   5    6.38    1.15
   2   4   5    7.34    0.86
  -2  -4  -6  269.61    7.33
   2   4   6  217.98    6.88
   2   4   6  214.98    5.88
  -2  -4  -7    0.04    0.66
   2   4   7    0.64    0.85
   2   4   7    1.68    0.55
  -2  -4  -8  273.57    7.24
   2   4   8  211.66    7.13
   2   4   8  230.53    6.29
  -2  -4  -9   89.53    3.25
   2   4   9   72.57    3.64
   2   4   9   84.12    6.47
  -2  -4 -10  107.37    4.13
   2   4  10   89.81    4.18
   2   4  10   93.80    6.29
  -2  -4 -11    0.50    0.48
   2   4  11    1.78    1.95
   2   4  11    1.20    0.60
  -2  -4 -12    6.31    2.10
   2   4  12    5.15    1.35
   2   4  12    7.51    1.38
  -2  -4 -13    1.83    1.05
   2   4  13    3.40    1.55
   2   4  13   -0.20    1.02
  -2  -4 -14  142.38   11.84
   2   4  14  193.27    9.23
  -2  -4 -15    6.99    2.32
   2   5 -16  137.79    5.79
  -2  -5  16  173.65    6.97
   2   5 -15    1.10    1.71
  -2  -5  15    1.59    1.89
   2   5 -14  136.84    7.20
  -2  -5  14  177.41   16.06
   2   5 -13   21.66    2.20
  -2  -5  13   31.77    5.86
   2   5 -12    2.46    1.51
  -2  -5  12    2.49    1.01
   2   5 -11  226.96   11.03
  -2  -5  11  289.21   10.20
   2   5 -10  280.21    8.87
  -2  -5  10  329.52    9.87
   2   5  -9 1239.24   25.69
  -2  -5   9 1453.54   31.00
   2   5  -8   15.82    1.73
   2   5  -8   16.28    1.41
  -2  -5   8   22.14    3.95
   2   5  -7  563.74   14.03
   2   5  -7  560.66   12.71
  -2  -5   7  640.78   15.23
   2   5  -6   62.26    3.19
   2   5  -6   63.22    2.40
  -2  -5   6   70.51    3.12
   2   5  -5   76.23    3.54
   2   5  -5   79.47    2.90
  -2  -5   5   82.76    3.32
   2   5  -4    3.25    0.86
   2   5  -4    3.14    0.59
  -2  -5   4    4.74    0.94
   2   5  -3    1.57    0.51
   2   5  -3    0.35    0.73
  -2  -5   3    0.31    0.47
   2   5  -2    1.80    0.54
   2   5  -2    0.99    0.87
  -2  -5   2    2.11    0.48
   2   5  -1   99.11    3.56
   2   5  -1   86.04    2.96
  -2  -5   1   78.88    2.87
  -2  -5   0  427.29    8.37
   2   5   0  454.39    8.45
  -2  -5   0  371.94    6.14
  -2  -5  -1   96.80    3.44
   2   5   1   94.00    3.38
   2   5   1   83.52    2.69
  -2  -5  -2  183.18    5.98
   2   5   2  170.91    5.86
   2   5   2  154.76    4.56
  -2  -5  -3  203.87    6.95
   2   5   3  192.62    6.51
   2   5   3  166.25    5.48
  -2  -5  -4    0.76    0.83
   2   5   4    0.71    1.16
   2   5   4    1.56    0.51
  -2  -5  -5   64.87    3.00
   2   5   5   59.72    5.66
   2   5   5   50.93    4.04
  -2  -5  -6   33.17    5.59
   2   5   6   27.71    2.36
   2   5   6   23.41    1.43
  -2  -5  -7  375.91   10.54
   2   5   7  288.81    9.69
   2   5   7  288.47    7.93
  -2  -5  -8    8.92    1.78
   2   5   8    9.44    1.91
   2   5   8    8.66    1.09
  -2  -5  -9   34.99    6.15
   2   5   9   33.94    4.90
   2   5   9   27.14    1.84
  -2  -5 -10    0.44    0.72
   2   5  10    1.24    1.17
   2   5  10    0.83    0.40
  -2  -5 -11   79.39   10.94
   2   5  11   67.82   11.85
   2   5  11   68.75    4.01
  -2  -5 -12  115.13    7.66
   2   5  12   93.79   14.08
   2   5  12  101.47    3.85
   2   5  13   97.00    6.09
   2   5  14    4.48    1.36
   2   6 -16   17.83    2.79
  -2  -6  16   17.65    4.43
   2   6 -15   23.47    2.53
  -2  -6  15   34.75    6.81
   2   6 -14  187.70    6.38
  -2  -6  14  243.69    7.36
   2   6 -13   65.38    8.18
  -2  -6  13   80.41   13.81
   2   6 -12    3.14    0.70
  -2  -6  12    3.19    1.36
   2   6 -11   37.35    5.30
  -2  -6  11   37.04    7.37
   2   6 -10   22.09    2.36
  -2  -6  10   24.61    3.17
   2   6  -9  372.93   13.48
  -2  -6   9  448.30   15.45
   2   6  -8   13.87    1.81
   2   6  -8   12.74    1.08
  -2  -6   8   13.56    2.03
   2   6  -7   72.43    3.85
   2   6  -7   71.06    2.72
  -2  -6   7   74.94    4.89
   2   6  -6  337.52   12.93
   2   6  -6  328.49   11.72
  -2  -6   6  364.17   13.25
   2   6  -5   92.53    4.40
   2   6  -5   89.55    3.58
  -2  -6   5   97.44    4.86
   2   6  -4 1041.11   23.65
   2   6  -4 1010.89    9.39
  -2  -6   4 1054.37   22.87
   2   6  -3  198.93    6.52
   2   6  -3  188.13    5.62
  -2  -6   3  180.80    5.68
   2   6  -2   71.72    3.56
   2   6  -2   84.49   10.90
  -2  -6   2   67.16    2.86
  -2  -6   1  125.24    5.09
   2   6  -1  127.09    4.97
  -2  -6   1  107.55    3.68
  -2  -6   0   14.12    2.86
   2   6   0   13.90    2.61
  -2  -6   0   11.08    2.36
  -2  -6  -1   11.18    1.30
  -2  -6  -1    9.40    1.30
  -2  -6  -2   10.62    2.15
   2   6   2   12.78    2.37
   2   6   2    6.93    1.40
  -2  -6  -3  328.64   12.38
   2   6   3  303.60   11.73
   2   6   3  257.61    9.04
  -2  -6  -4   12.30    2.44
   2   6   4   11.96    2.05
   2   6   4    9.94    0.86
  -2  -6  -5  556.78   14.39
   2   6   5  476.93   12.06
  -2  -6  -6  204.58    5.25
   2   6   6  169.77    5.44
  -2  -6  -7   71.58   13.04
   2   6   7   58.92    3.52
  -2  -6  -8    2.52    0.96
   2   6   8    0.92    0.95
  -2  -6  -9    4.36    1.33
   2   6   9    4.82    1.27
  -2  -6 -10  239.73    7.09
   2   6  10  174.87   15.31
  -2  -6 -11   36.19    7.54
   2   6  11   25.96    4.53
  -2  -6 -12   39.35    8.06
   2   6  12   54.60    4.65
   2   6  13   37.10    5.83
   2   7 -15   67.09    5.10
  -2  -7  15   75.46    9.21
   2   7 -14   44.03    3.36
  -2  -7  14   46.65    7.98
   2   7 -13    2.94    1.28
  -2  -7  13    4.88    2.04
   2   7 -12   46.97    9.52
  -2  -7  12   52.66    9.47
   2   7 -11   92.08    7.26
  -2  -7  11  112.33   10.56
   2   7 -10   25.03    2.38
  -2  -7  10   35.64    4.78
   2   7  -9    1.14    1.25
  -2  -7   9   -0.22    1.03
   2   7  -8  133.42    6.38
   2   7  -8  123.78    3.31
  -2  -7   8  142.16    4.33
   2   7  -7  389.15   14.04
   2   7  -7  361.12   12.10
  -2  -7   7  429.11   14.55
   2   7  -6 1959.14   44.22
   2   7  -6 1893.24   13.15
  -2  -7   6 2073.42   46.40
   2   7  -5   87.43   12.62
   2   7  -5   78.49    6.75
  -2  -7   5   80.93    3.30
   2   7  -4    1.40    1.36
   2   7  -4    3.70    0.66
  -2  -7   4    2.23    0.43
   2   7  -3    9.19    1.79
   2   7  -3    8.95    1.60
  -2  -7   3    8.09    1.51
  -2  -7   2   36.71    5.78
   2   7  -2   40.33    4.30
  -2  -7   2   32.77    4.17
  -2  -7   1  451.06   11.32
   2   7  -1  441.88   10.81
  -2  -7   1  415.05    8.75
  -2  -7   0  537.04   12.92
   2   7   0  510.28   12.29
  -2  -7  -1  349.65    9.45
   2   7   1  318.00    9.09
  -2  -7  -2   65.63   10.11
   2   7   2   56.44    3.35
  -2  -7  -3    1.39    0.69
   2   7   3    0.49    1.47
  -2  -7  -4  219.16   10.17
   2   7   4  210.04   17.41
  -2  -7  -5   33.18    5.59
   2   7   5   27.35    4.28
  -2  -7  -6  105.88   13.08
   2   7   6   91.22   11.73
  -2  -7  -7  132.84   16.09
   2   7   7  103.58    4.76
  -2  -7  -8  428.33   10.31
   2   7   8  319.66   14.57
  -2  -7  -9   11.35    2.45
   2   7   9   12.61    2.38
  -2  -7 -10   35.01    9.58
   2   7  10   32.38    5.14
  -2  -7 -11   35.02    2.81
   2   7  11   25.83    6.24
   2   8 -14   93.36    6.36
  -2  -8  14  126.29    7.83
   2   8 -13   36.46    3.28
  -2  -8  13   42.32    9.92
   2   8 -12   38.44    7.49
  -2  -8  12   46.41   10.07
   2   8 -11   49.79    5.82
  -2  -8  11   55.21   11.98
   2   8 -10   78.14    4.22
  -2  -8  10   92.32   10.96
   2   8  -9    0.56    1.38
  -2  -8   9   -0.62    1.15
   2   8  -8   49.83    8.01
   2   8  -8   43.18    2.34
  -2  -8   8   47.90    8.68
   2   8  -7    9.77    1.78
   2   8  -7    5.28    1.07
  -2  -8   7    8.04    2.00
   2   8  -6  135.25    6.19
   2   8  -6  119.62    4.94
  -2  -8   6  143.21    6.68
   2   8  -5   35.30    2.91
   2   8  -5   35.49    4.06
  -2  -8   5   31.66    5.44
   2   8  -4 1338.79   42.44
   2   8  -4 1257.45   39.24
  -2  -8   4 1304.73   40.00
  -2  -8   3 1525.64   49.08
   2   8  -3 1585.10   14.32
  -2  -8   2   37.18    5.72
   2   8  -2   33.64    3.70
  -2  -8   1   25.20    5.04
   2   8  -1   27.96    3.00
  -2  -8   0  170.65    9.59
   2   8   0  172.38    7.49
  -2  -8  -1  208.47    8.09
   2   8   1  205.44    7.87
  -2  -8  -2   56.28   11.32
   2   8   2   60.12   10.24
  -2  -8  -3   20.52    2.94
   2   8   3   17.19    2.62
  -2  -8  -4  296.18    7.37
   2   8   4  241.98    7.46
  -2  -8  -5    1.94    0.89
   2   8   5    0.98    1.39
  -2  -8  -6   79.08   11.29
   2   8   6   63.05    4.43
  -2  -8  -7   98.82   15.50
   2   8   7   81.30   12.15
  -2  -8  -8   28.34    4.76
   2   8   8   21.65    3.77
  -2  -8  -9    1.27    0.99
   2   8   9    2.57    1.17
  -2  -8 -10   52.61   16.14
   2   8  10   48.40    8.64
   2   9 -12    9.60    2.09
  -2  -9  12   11.36    2.45
   2   9 -11  183.81    9.78
  -2  -9  11  210.44    9.96
   2   9 -10  526.10   11.08
  -2  -9  10  618.40    9.94
   2   9  -9   28.42    4.72
  -2  -9   9   29.13    6.53
   2   9  -8   -0.71    1.44
   2   9  -8    0.58    0.84
  -2  -9   8   -0.70    0.91
   2   9  -7  322.66    9.30
   2   9  -7  275.01    7.04
  -2  -9   7  330.52    7.65
   2   9  -6   63.40    3.93
   2   9  -6   58.34    3.40
   2   9  -5    1.90    0.82
  -2  -9   4   18.43    2.94
   2   9  -4   15.56    1.80
  -2  -9   3   14.71    3.53
   2   9  -3   14.63    1.80
  -2  -9   2    2.84    1.22
   2   9  -2    1.94    1.00
  -2  -9   1  437.89    9.22
   2   9  -1  402.09   12.30
  -2  -9   0  239.99    6.74
   2   9   0  215.77    9.82
  -2  -9  -1  160.90   23.13
   2   9   1  157.83   18.05
  -2  -9  -2   66.86   10.33
   2   9   2   61.51    3.66
  -2  -9  -3    0.72    1.18
   2   9   3   10.06    3.73
  -2  -9  -4   25.88    4.62
   2   9   4   28.45    3.65
  -2  -9  -5   60.12    8.21
   2   9   5   53.34    4.38
  -2  -9  -6   72.49   15.06
   2   9   6   63.57    4.21
  -2  -9  -7   10.71    3.20
   2   9   7   10.50    3.60
  -2  -9  -8    5.71    0.87
   2   9   8    5.30    1.72
   2  10 -10    2.16    1.59
   2  10  -9    6.17    1.39
   2  10  -8    1.18    0.65
   2  10  -7  156.67    5.35
  -2 -10   6    6.72    2.22
   2  10  -6    6.72    1.62
  -2 -10   5  105.17   20.12
   2  10  -5  100.88    4.16
  -2 -10   4   53.55    6.47
   2  10  -4   58.29   10.20
  -2 -10   3   44.28    8.82
   2  10  -3   42.34    3.06
  -2 -10   2   15.21    3.17
   2  10  -2   12.91    3.75
  -2 -10   1   76.33   11.78
   2  10  -1   83.90   13.05
  -2 -10   0  223.97   10.00
   2  10   0  207.33    6.71
  -2 -10  -1    2.41    1.95
   2  10   1    1.77    1.15
  -2 -10  -2  220.40    7.19
   2  10   2  187.29   22.47
  -2 -10  -3  127.81   20.01
   2  10   3  118.88    6.14
  -2 -10  -4  371.30   17.52
   2  10   4  305.38   14.52
  -2 -10  -5    4.02    1.04
   2  10   5    3.15    1.26
  -2 -10  -6   37.08    9.11
   2  10   6   35.04    5.12
  -2 -11   7  146.02   26.12
  -2 -11   6    2.94    0.92
   2  11  -6    0.27    0.86
  -2 -11   5   99.26    7.88
   2  11  -5   98.96    4.54
  -2 -11   4   -0.17    1.74
   2  11  -4    1.21    0.54
  -2 -11   3    4.14    1.84
   2  11  -3    3.99    1.26
  -2 -11   2   83.87   15.98
   2  11  -2   76.58   11.74
  -2 -11   1   45.27    6.20
   2  11  -1   43.18    3.94
  -2 -11   0   44.18    8.01
   2  11   0   43.72    9.01
  -2 -11  -1    6.03    2.14
   2  11   1    8.76    2.27
  -2 -11  -2   70.90   11.22
   2  11   2   58.01    9.78
   3 -11  -1    2.39    1.72
  -3  11   1    1.71    0.93
   3 -11   0   53.50    8.43
  -3  11   0   48.27    6.46
   3 -11   1   24.73    5.23
  -3  11  -1   31.01    3.97
   3 -11   2    2.88    0.76
  -3  11  -2    2.74    1.81
   3 -11   3   53.14    8.31
  -3  11  -3   43.73    6.40
   3 -11   4    1.13    0.52
  -3  11  -4   -1.47    1.45
   3 -11   5   10.53    2.11
  -3  11  -5    8.64    1.88
   3 -10  -5   49.92   12.63
  -3  10   5   44.56    3.86
   3 -10  -4   48.89    3.83
  -3  10   4   37.70    3.61
   3 -10  -3   53.24    3.78
  -3  10   3   36.64    3.45
   3 -10  -2  105.98   17.47
  -3  10   2   82.09    7.41
   3 -10  -1   10.46    2.64
  -3  10   1    7.19    2.02
   3 -10   0   50.79    5.83
  -3  10   0   43.16    5.24
   3 -10   1   50.29    5.72
  -3  10  -1   38.23    7.15
   3 -10   2   42.29    7.08
  -3  10  -2   40.48    5.50
   3 -10   3   30.42    6.52
  -3  10  -3   30.90    4.63
   3 -10   4    3.08    1.49
  -3  10  -4    6.12    1.66
   3 -10   5   26.96    4.56
  -3  10  -5   27.11    5.33
   3 -10   6   41.00    6.54
  -3  10  -6   43.10    5.53
   3 -10   7   20.54    3.11
  -3  10  -7   21.35    4.35
   3 -10   8    0.52    0.53
  -3  10  -8    0.53    0.71
   3 -10   9   13.69    3.27
  -3  10  -9   14.16    4.60
   3  -9  -8   51.43   10.40
  -3   9   8   32.22    6.72
   3  -9  -7    4.71    2.05
  -3   9   7    2.65    1.19
   3  -9  -6    8.43    1.99
  -3   9   6    5.28    1.44
   3  -9  -5  175.20   15.73
  -3   9   5  130.04    5.50
   3  -9  -4   54.91   10.09
  -3   9   4   50.08    3.84
   3  -9  -3    8.37    1.37
  -3   9   3    5.23    1.71
   3  -9  -2  126.08   16.72
  -3   9   2  103.56   13.90
   3  -9  -1    2.41    1.66
  -3   9   1    0.63    1.44
   3  -9   0  273.78    9.85
  -3   9   0  232.16    8.68
   3  -9   1    0.61    1.10
  -3   9  -1    0.62    1.46
   3  -9   2  165.31   20.38
  -3   9  -2  153.28   11.82
   3  -9   3    5.78    1.27
  -3   9  -3    5.32    0.89
   3  -9   4   48.39    5.30
  -3   9  -4   49.69    8.24
   3  -9   5   72.64    8.00
  -3   9  -5   79.33    6.90
   3  -9   6  134.88    6.40
  -3   9  -6  132.21    9.87
   3  -9   7   44.64    8.49
  -3   9  -7   53.52    7.33
   3  -9   8   37.11    5.99
  -3   9  -8   42.55    3.18
   3  -9   9   12.77    2.07
  -3   9  -9   16.59    2.53
   3  -9   9   12.04    2.37
   3  -9  10   20.14    4.79
  -3   9 -10   31.77    7.52
   3  -9  10   20.15    4.30
  -3   9 -11   41.96    6.48
   3  -9  11   37.92    7.43
   3  -8 -10   38.72    3.56
  -3   8  10   22.43    4.14
   3  -8  -9   27.93    3.15
  -3   8   9   15.04    2.55
   3  -8  -8    1.30    1.65
  -3   8   8    1.86    1.47
   3  -8  -7   38.09    3.28
  -3   8   7   28.21    4.64
   3  -8  -6    0.61    1.62
  -3   8   6    3.12    1.53
   3  -8  -5  130.06    6.11
  -3   8   5  101.11    5.17
   3  -8  -4  194.64    6.29
  -3   8   4  142.80   16.39
   3  -8  -3  240.99    8.64
  -3   8   3  188.46    6.72
   3  -8  -2  110.31   11.59
  -3   8   2   83.45    4.26
   3  -8  -1   35.19    7.30
  -3   8   1   30.08    4.46
   3  -8   0   23.25    3.35
  -3   8   0   21.17    2.93
   3  -8   1   60.09    8.33
  -3   8  -1   58.26    5.77
   3  -8   2    1.58    0.65
  -3   8  -2    2.61    1.47
   3  -8   3   41.14    4.89
  -3   8  -3   31.93    4.58
   3  -8   4  146.46   14.25
  -3   8  -4  150.16    6.54
   3  -8   5  156.36    5.28
  -3   8  -5  168.04    6.06
   3  -8   5  139.43    4.17
   3  -8   6  315.12    8.16
  -3   8  -6  317.24   12.64
   3  -8   6  296.93    7.50
   3  -8   7  165.85    8.58
  -3   8  -7  175.65    6.12
   3  -8   7  159.87    4.45
   3  -8   8  279.45    8.67
  -3   8  -8  312.02   10.09
   3  -8   8  297.94    8.97
   3  -8   9   22.51    4.49
  -3   8  -9   29.27    4.88
   3  -8   9   23.83    3.59
   3  -8  10   11.72    1.51
  -3   8 -10   20.05    2.36
   3  -8  10   18.63    2.08
  -3   8 -11   35.61    8.52
   3  -8  11   36.17    6.49
  -3   8 -12    6.10    1.66
   3  -8  12    4.42    1.19
   3  -8  13    0.43    0.66
   3  -7 -11   84.76   18.33
  -3   7  11   67.52    3.86
   3  -7 -10   33.97    9.32
  -3   7  10   22.74    4.49
   3  -7  -9   85.79   10.32
  -3   7   9   71.05   11.64
   3  -7  -8    8.22    2.46
  -3   7   8    6.16    1.62
   3  -7  -7   17.57    3.97
  -3   7   7   12.15    1.36
   3  -7  -6  260.25   10.46
  -3   7   6  204.32    6.75
   3  -7  -5 1009.90   30.45
  -3   7   5  805.85   24.21
   3  -7  -4    6.90    1.57
  -3   7   4    3.88    0.85
   3  -7  -3 1021.02   32.82
  -3   7   3  866.44   29.65
   3  -7  -2  277.06    9.25
  -3   7   2  237.26    8.47
   3  -7  -1  394.95   12.07
  -3   7   1  354.32   10.56
   3  -7   0  127.94    6.87
  -3   7   0  123.41   16.96
   3  -7   1  838.99   19.96
  -3   7  -1  802.43   18.03
   3  -7   2    9.32    1.61
  -3   7  -2    9.71    1.84
   3  -7   2    5.38    1.39
   3  -7   3  142.79    4.31
  -3   7  -3  153.46    5.03
   3  -7   3  123.91    3.03
   3  -7   4   95.98    6.53
  -3   7  -4   91.66    4.01
   3  -7   4   84.85    2.73
   3  -7   5  259.38    8.41
  -3   7  -5  279.81    9.32
   3  -7   5  252.48    7.20
   3  -7   6   35.46    3.65
  -3   7  -6   46.97    8.98
   3  -7   6   35.51    6.35
   3  -7   7   17.58    3.69
  -3   7  -7   28.15    5.80
   3  -7   7   16.65    2.68
   3  -7   8    3.45    1.14
  -3   7  -8    3.17    1.30
   3  -7   8    2.34    0.76
   3  -7   9   76.54    4.33
  -3   7  -9   85.35   13.27
   3  -7   9   92.45    3.94
   3  -7  10   27.90    6.60
  -3   7 -10   44.00    3.00
   3  -7  10   40.83    6.25
  -3   7 -11  234.42   10.45
   3  -7  11  233.67   10.75
  -3   7 -12   15.64    1.92
   3  -7  12   13.33    3.74
  -3   7 -13    9.58    1.80
   3  -7  13    5.57    1.78
  -3   7 -14    1.59    1.20
   3  -6 -13   11.64    4.17
   3  -6 -12   65.33   15.11
  -3   6  12   38.45    7.96
   3  -6 -11   -0.32    1.60
  -3   6  11    0.56    1.06
   3  -6 -10  393.50   16.23
  -3   6  10  290.21   12.07
   3  -6  -9   29.95    4.38
  -3   6   9   25.53    2.37
   3  -6  -8   59.70    7.80
  -3   6   8   41.69    5.44
   3  -6  -7    0.98    1.67
  -3   6   7    1.01    1.15
   3  -6  -6  130.75    6.47
  -3   6   6   93.37    3.90
   3  -6  -5   86.43    3.85
  -3   6   5   67.69    6.93
   3  -6  -4  187.78    6.67
  -3   6   4  143.68    5.52
   3  -6  -3  279.58    8.09
  -3   6   3  239.41    7.26
   3  -6  -2  544.51   19.61
  -3   6   2  438.74   16.21
   3  -6  -1    5.13    1.22
  -3   6   1    1.66    0.96
   3  -6   0  483.22   12.70
  -3   6   0  431.02   13.85
   3  -6   0  330.56    8.44
   3  -6   1  265.18    8.45
  -3   6  -1  236.33    7.36
   3  -6   1  188.79    5.00
   3  -6   2    1.52    0.90
  -3   6  -2    1.62    1.33
   3  -6   2    1.49    0.88
   3  -6   3    0.56    0.80
  -3   6  -3    1.85    0.77
   3  -6   3   -0.56    0.59
   3  -6   4  625.71   21.72
  -3   6  -4  648.39   22.99
   3  -6   4  590.82   20.39
   3  -6   5   69.17    3.81
  -3   6  -5   72.89    8.26
   3  -6   5   60.95    6.53
   3  -6   6  233.64    6.33
  -3   6  -6  256.42    7.65
   3  -6   6  246.41    6.80
   3  -6   7    6.60    1.09
  -3   6  -7    9.35    1.67
   3  -6   7    6.94    1.33
   3  -6   8   58.38    9.44
  -3   6  -8   70.81    5.04
   3  -6   8   67.49    9.41
   3  -6   9   31.22    3.81
  -3   6  -9   45.60    2.84
   3  -6   9   46.44    9.24
   3  -6  10    2.23    0.40
  -3   6 -10    2.77    0.74
   3  -6  10    5.07    1.20
   3  -6  11    4.19    0.97
   3  -6  11    8.14    1.68
  -3   6 -12    4.19    1.08
   3  -6  12    3.16    1.32
  -3   6 -13   99.41    4.57
   3  -6  13  114.99    5.20
  -3   6 -14   -0.10    0.84
   3  -6  14   -1.62    1.74
  -3   6 -15   38.01    8.18
   3  -6  15   49.19    8.97
   3  -5 -14   98.24    6.82
   3  -5 -13   24.48    2.73
   3  -5 -12   27.23    5.26
  -3   5  12   15.74    3.87
   3  -5 -11  116.14    8.34
  -3   5  11   77.10   13.27
   3  -5 -10  162.86    5.93
  -3   5  10  106.35    5.50
  -3   5  10  118.24   12.78
   3  -5  -9   99.79    9.55
  -3   5   9   68.84    3.27
  -3   5   9   83.83    2.87
   3  -5  -8    1.49    0.77
  -3   5   8    2.31    1.46
   3  -5  -7  360.77   10.76
  -3   5   7  276.81    8.30
  -3   5   7  292.96    7.65
   3  -5  -6  149.07    5.79
  -3   5   6  126.41    7.77
  -3   5   6  109.86   10.26
   3  -5  -5  196.72    6.25
  -3   5   5  154.14    6.59
  -3   5   5  145.19    3.85
   3  -5  -4   66.42    3.67
  -3   5   4   50.86    7.35
  -3   5   4   35.37    4.84
   3  -5  -3    7.15    1.17
  -3   5   3    5.76    1.14
  -3   5   3    3.75    0.60
   3  -5  -2   89.45    3.94
  -3   5   2   80.03   10.58
   3  -5  -2   55.92    2.12
   3  -5  -1  382.55   11.84
  -3   5   1  336.27    9.88
   3  -5  -1  266.47    7.13
   3  -5   0   57.88    2.79
  -3   5   0   55.03    7.57
   3  -5   0   38.88    2.01
   3  -5   1   46.38    6.77
  -3   5  -1   39.96    2.25
   3  -5   1   33.79    1.94
   3  -5   2  479.13   12.73
  -3   5  -2  460.62   12.85
   3  -5   2  379.38   10.06
   3  -5   3   90.53    4.79
  -3   5  -3   92.95    4.23
   3  -5   3   78.58    3.08
   3  -5   4  737.50   16.91
  -3   5  -4  783.23   18.43
   3  -5   4  738.73   16.74
   3  -5   5  196.17    7.06
  -3   5  -5  211.95    6.69
   3  -5   5  214.18    6.35
   3  -5   6   20.26    3.41
  -3   5  -6   22.76    3.08
   3  -5   6   21.05    3.79
   3  -5   7  512.37   17.77
  -3   5  -7  577.83   20.64
   3  -5   7  601.67   21.69
   3  -5   8   12.36    1.99
  -3   5  -8   14.69    1.80
   3  -5   8   12.88    2.18
   3  -5   9    6.64    1.58
  -3   5  -9   10.24    1.49
   3  -5   9   11.56    2.03
  -3   5 -10  291.20    8.94
  -3   5 -10  324.87   11.49
   3  -5  10  352.65   12.36
  -3   5 -11  113.92    5.76
   3  -5  11  138.61    5.11
  -3   5 -12   80.03   13.76
   3  -5  12   86.54    4.32
  -3   5 -13   16.12    2.92
   3  -5  13   16.56    2.22
  -3   5 -14  132.38    9.06
   3  -5  14  153.96    6.07
  -3   5 -15    2.21    0.71
   3  -4 -15    9.22    2.18
   3  -4 -14   19.84    2.80
  -3   4  14   14.50    3.63
   3  -4 -13   55.34    3.97
  -3   4  13   50.01    4.77
  -3   4  12   46.48    2.54
  -3   4  12   51.92    9.14
   3  -4 -11   31.20    5.14
  -3   4  11   19.17    3.11
  -3   4  11   29.06    5.08
   3  -4 -10   28.36    5.82
  -3   4  10   15.77    2.80
  -3   4  10   22.96    3.80
   3  -4  -9  318.86   11.99
  -3   4   9  243.01    8.93
  -3   4   9  297.40   10.38
   3  -4  -8  202.25   16.01
  -3   4   8  148.59    7.48
  -3   4   8  171.59    5.32
   3  -4  -7    1.71    0.97
  -3   4   7    0.78    0.98
  -3   4   7    0.57    0.51
   3  -4  -6   20.63    4.33
  -3   4   6    6.07    0.96
  -3   4   6    8.66    1.16
   3  -4  -5   20.82    3.12
  -3   4   5   15.68    2.11
  -3   4   5   12.77    2.05
   3  -4  -4 1150.31   29.47
  -3   4   4  936.69   23.53
  -3   4   4  786.35   19.31
   3  -4  -3  173.74    4.89
  -3   4   3  151.53    4.99
  -3   4   3  113.50    3.85
   3  -4  -2   31.80    6.59
  -3   4   2   28.91    1.80
   3  -4  -2   21.65    1.13
   3  -4  -1  158.41    4.81
  -3   4   1  142.71    4.18
   3  -4  -1  109.42    3.25
   3  -4   0   94.38    3.18
  -3   4   0   86.44    4.17
   3  -4   0   64.97    2.14
   3  -4   1   49.18    1.91
  -3   4  -1   50.69    7.13
   3  -4   1   37.04    1.61
   3  -4   2  293.00    5.66
  -3   4  -2  274.46    6.28
   3  -4   2  240.68    4.99
   3  -4   3  285.79    5.48
  -3   4  -3  284.86    8.36
   3  -4   3  267.54    5.57
   3  -4   4  144.31    3.42
  -3   4  -4  143.82    4.36
   3  -4   4  142.87    4.08
   3  -4   5  812.73   20.02
  -3   4  -5  888.01   22.69
   3  -4   5  880.32   22.21
   3  -4   6  654.66   16.37
  -3   4  -6  725.57   19.01
   3  -4   6  802.45   20.59
   3  -4   7   84.42    3.28
  -3   4  -7   92.98    4.19
   3  -4   7  105.02    4.55
   3  -4   8  278.09   10.07
  -3   4  -8  322.69   13.00
   3  -4   8  351.31   13.20
  -3   4  -9  933.07   18.59
  -3   4  -9  978.54   20.96
   3  -4   9 1105.80   23.59
  -3   4 -10  697.12   22.90
   3  -4  10  831.87   27.12
  -3   4 -11  105.93    8.06
   3  -4  11  111.75    4.50
  -3   4 -12   -0.42    1.21
   3  -4  12    0.84    1.56
  -3   4 -13   83.07    3.90
   3  -4  13  101.36    9.89
  -3   4 -14  148.51   11.32
   3  -4  14  182.79    7.22
  -3   4 -15    6.25    1.33
   3  -4  15    8.78    1.90
  -3   4 -16    4.61    1.26
   3  -4  16    5.47    2.20
   3  -3 -15    1.71    1.78
   3  -3 -14    6.71    2.22
  -3   3  14    5.37    1.71
   3  -3 -13  182.94    6.98
  -3   3  13  208.07    6.50
   3  -3 -12    1.34    1.05
  -3   3  12    1.26    0.68
  -3   3  12    3.03    0.89
   3  -3 -11   27.16    4.56
  -3   3  11   14.12    2.49
  -3   3  11   19.92    3.84
   3  -3 -10   50.74    3.10
  -3   3  10   36.84    5.80
  -3   3  10   51.32    2.68
   3  -3  -9  124.76    5.66
  -3   3   9   93.74   11.79
  -3   3   9  126.40    4.76
   3  -3  -8    9.39    1.64
  -3   3   8    7.95    1.07
  -3   3   8    7.74    0.82
   3  -3  -7  349.36    9.98
  -3   3   7  284.33    7.50
  -3   3   7  296.91    7.84
   3  -3  -6 1182.59   30.29
  -3   3   6  992.04   24.51
  -3   3   6  956.17   23.81
   3  -3  -5  353.85   10.16
  -3   3   5  308.79    8.67
  -3   3   5  264.64    9.21
   3  -3  -4   37.31    6.72
  -3   3   4   27.60    1.54
  -3   3   4   24.80    4.65
   3  -3  -3  139.63    3.96
  -3   3   3  118.64    3.74
  -3   3   3   90.17    2.78
   3  -3  -2 1301.45   22.82
  -3   3   2 1115.09   19.42
   3  -3  -2  911.92   15.72
   3  -3  -1 1805.77   29.99
  -3   3   1 1574.20   26.54
   3  -3  -1 1251.52   20.96
   3  -3   0  971.06   16.77
  -3   3   0  838.65   15.17
   3  -3   0  702.44   12.53
   3  -3   1   32.36    2.76
  -3   3  -1   26.07    3.14
   3  -3   1   22.91    3.02
   3  -3   2  211.54    4.96
  -3   3  -2  185.01    5.23
   3  -3   2  177.84    4.71
   3  -3   3  527.06    9.37
  -3   3  -3  488.04    9.97
   3  -3   3  482.02    9.54
   3  -3   4   63.41    1.61
  -3   3  -4   65.63    3.44
   3  -3   4   66.96    2.50
  -3   3  -5    0.31    0.84
   3  -3   5    1.37    0.56
   3  -3   6   32.70    3.95
  -3   3  -6   38.39    7.53
   3  -3   6   43.06    2.36
   3  -3   7   53.28    2.44
  -3   3  -7   64.91    4.77
   3  -3   7   75.21    8.77
  -3   3  -8   54.75    6.22
  -3   3  -8   64.63    3.33
   3  -3   8   80.77   11.31
  -3   3  -9   13.95    2.84
   3  -3   9   15.78    2.61
  -3   3 -10   23.81    5.74
   3  -3  10   28.78    4.30
  -3   3 -11  744.22   24.40
   3  -3  11  861.20   28.71
  -3   3 -12  249.34    7.29
   3  -3  12  286.71    9.51
  -3   3 -13  153.72    6.04
   3  -3  13  179.42    8.02
  -3   3 -14   -0.52    0.95
   3  -3  14    3.35    1.97
  -3   3 -15   45.97    3.05
   3  -3  15   56.23    4.23
  -3   3 -16   17.38    4.38
   3  -3  16   22.69    6.01
   3  -2 -16  101.83    6.91
  -3   2  16  113.54    9.39
   3  -2 -15   55.45   11.72
  -3   2  15   59.70   12.25
   3  -2 -14  214.73    9.95
  -3   2  14  235.79   10.29
   3  -2 -13  170.85    7.15
  -3   2  13  183.40    6.97
   3  -2 -12    7.52    2.00
  -3   2  12    0.98    0.98
   3  -2 -11   14.06    2.01
  -3   2  11   11.74    1.17
  -3   2  11   17.80    2.61
   3  -2 -10   87.01   10.98
  -3   2  10   56.67    5.11
  -3   2  10   76.32   12.50
   3  -2  -9  116.88    4.91
  -3   2   9   91.24    3.67
  -3   2   9  107.99    6.17
   3  -2  -8  344.28    9.65
  -3   2   8  294.77    7.38
  -3   2   8  309.04    8.36
   3  -2  -7  787.00   20.50
  -3   2   7  645.38   16.49
  -3   2   7  650.67   17.15
   3  -2  -6  649.98   11.45
  -3   2   6  561.21    8.95
  -3   2   6  528.18    9.18
   3  -2  -5   41.95    2.07
  -3   2   5   34.56    2.61
  -3   2   5   36.46    5.14
   3  -2  -4   58.72    2.96
  -3   2   4   52.14    1.84
  -3   2   4   47.08    2.59
   3  -2  -3  924.15   16.42
  -3   2   3  821.53   14.38
   3  -2  -3  709.35   12.76
   3  -2  -2   13.20    2.58
  -3   2   2   11.13    0.94
   3  -2  -2    9.06    1.14
   3  -2  -1   91.89    2.86
  -3   2   1   80.94    2.71
   3  -2  -1   67.33    2.38
   3  -2   0  658.51   14.09
  -3   2   0  586.43   13.18
   3  -2   0  513.60   11.49
   3  -2   1  291.63    6.63
  -3   2  -1  243.10    6.30
   3  -2   1  228.33    5.86
   3  -2   2  439.91    8.64
  -3   2  -2  377.32    8.52
   3  -2   2  358.28    8.01
   3  -2   3 1312.29   21.08
  -3   2  -3 1125.80   19.66
   3  -2   3 1146.66   19.84
   3  -2   4   16.59    0.62
  -3   2  -4   16.52    3.84
   3  -2   4   16.37    1.31
   3  -2   5  821.21   10.63
  -3   2  -5  828.53   13.95
   3  -2   5  879.32   13.82
   3  -2   6   66.12    1.18
  -3   2  -6   73.09    2.95
   3  -2   6   80.18    3.07
  -3   2  -7  199.15   11.41
   3  -2   7  239.23    7.68
  -3   2  -8   60.70    6.25
   3  -2   8   78.43    8.63
  -3   2  -9   16.82    2.93
   3  -2   9   24.65    4.77
  -3   2 -10  435.73   11.73
   3  -2  10  544.73   13.48
  -3   2 -11   -0.12    1.00
   3  -2  11   -1.42    1.68
  -3   2 -12   60.94    3.17
   3  -2  12   78.69    4.16
  -3   2 -13  190.15    7.73
   3  -2  13  233.53    8.51
  -3   2 -14  211.51   23.63
   3  -2  14  252.10   11.33
  -3   2 -15    1.80    1.15
   3  -2  15    2.53    2.01
  -3   2 -16    5.20    1.22
   3  -2  16    4.67    1.10
   3  -1 -16   52.42    9.69
  -3   1  16   67.85    4.05
   3  -1 -15   19.99    2.41
  -3   1  15   20.81    4.65
   3  -1 -14   24.05    2.48
  -3   1  14   28.71    2.56
   3  -1 -13   34.99    4.67
  -3   1  13   42.32    4.29
   3  -1 -12   58.97    7.22
  -3   1  12   61.09    9.47
   3  -1 -11  427.37   12.29
  -3   1  11  459.52   22.25
   3  -1 -10  335.97    9.31
  -3   1  10  345.25   15.64
   3  -1  -9  116.41    4.48
  -3   1   9   90.28    7.63
  -3   1   9  113.78    4.24
   3  -1  -8    3.83    1.31
  -3   1   8    3.55    0.63
  -3   1   8    5.06    1.02
   3  -1  -7  190.96    6.45
  -3   1   7  164.73    4.68
  -3   1   7  163.97    5.71
   3  -1  -6  377.33    7.60
  -3   1   6  335.30    5.50
  -3   1   6  323.45   15.04
   3  -1  -5  109.59    3.77
  -3   1   5   99.33    2.77
  -3   1   5   90.10    3.41
   3  -1  -4  101.63    3.45
  -3   1   4  101.90    2.75
  -3   1   4   82.22    3.06
   3  -1  -3  418.00    5.43
  -3   1   3  411.96    4.18
   3  -1  -3  349.79    4.83
   3  -1  -2  202.84    5.22
  -3   1   2  194.83    4.93
   3  -1  -2  165.22    4.59
   3  -1  -1  283.15    6.60
  -3   1   1  283.38    6.80
   3  -1  -1  247.01    6.18
   3  -1   0  478.04   10.27
  -3   1   0  472.50   10.57
   3  -1   0  422.80    9.72
   3  -1   1 1911.90   12.29
  -3   1  -1 1743.46   13.57
   3  -1   1 1650.31   13.22
   3  -1   2  332.55    6.97
  -3   1  -2  296.51    7.35
   3  -1   2  293.69    7.29
  -3   1  -3  195.19    5.14
   3  -1   3  214.63    5.56
  -3   1  -4   10.70    2.33
   3  -1   4    9.54    1.34
  -3   1  -5    6.21    1.23
   3  -1   5    3.85    0.72
  -3   1  -6   14.45    3.49
   3  -1   6   14.02    2.72
  -3   1  -7   10.67    2.49
   3  -1   7    7.47    1.26
  -3   1  -8  202.89    6.78
   3  -1   8  252.49    7.54
  -3   1  -9   90.55    4.09
   3  -1   9  130.35   10.96
  -3   1 -10    1.48    0.88
   3  -1  10    2.74    1.02
  -3   1 -11   70.48   10.14
   3  -1  11   83.94   14.37
  -3   1 -12  209.52    6.72
   3  -1  12  264.87    7.96
  -3   1 -13   33.59    5.57
   3  -1  13   42.66    7.15
  -3   1 -14   49.62    7.73
   3  -1  14   58.67   11.62
  -3   1 -15  106.21   12.07
   3  -1  15  141.80    6.06
  -3   1 -16  250.21    9.34
   3  -1  16  310.83    9.91
   3   0 -16   34.52    3.11
  -3   0  16   33.27    6.33
   3   0 -15  121.90   16.60
  -3   0  15  169.44    6.82
   3   0 -14   84.58   10.36
  -3   0  14   94.74   17.30
   3   0 -13   39.05    6.26
  -3   0  13   41.15    7.01
   3   0 -12   20.34    2.36
  -3   0  12   26.35    3.69
   3   0 -11    0.18    1.45
  -3   0  11   -0.98    1.41
   3   0 -10    4.94    1.34
  -3   0  10    6.37    1.11
   3   0  -9   74.04    6.47
  -3   0   9   77.42   10.07
   3   0  -8  814.01   21.08
  -3   0   8  774.36   20.21
   3   0  -7  386.38    8.13
  -3   0   7  374.01    7.63
   3   0  -6  360.92    7.21
  -3   0   6  324.11    4.73
  -3   0   6  318.80    6.59
   3   0  -4   70.20    2.29
  -3   0   4   72.61    1.44
  -3   0   4   58.95    2.44
   3   0  -3  333.80    8.04
  -3   0   3  327.32    7.19
   3   0  -3  303.00    7.51
   3   0  -2  221.43    5.56
  -3   0   2  212.17    5.01
   3   0  -2  190.53    5.36
   3   0  -1  634.44   13.50
  -3   0   1  573.67   12.31
   3   0  -1  547.06   12.21
   3   0   0   51.71    1.46
  -3   0   0   47.09    1.68
   3   0   0   46.38    1.91
   3   0   1 1140.55    7.90
  -3   0  -1 1091.95    9.62
   3   0   1 1090.59   10.23
   3   0   2  146.18    3.22
  -3   0  -2  144.19    4.20
   3   0   2  153.18    4.48
  -3   0  -3   30.29    3.70
   3   0   3   34.24    1.69
  -3   0  -4  725.07   13.81
   3   0   4  849.11   15.43
  -3   0  -5 1238.43   21.67
   3   0   5 1531.38   26.29
  -3   0  -6 1594.04   23.50
   3   0   6 2038.86   28.30
  -3   0  -7  649.04   17.35
   3   0   7  827.34   21.87
  -3   0  -8   -1.68    1.21
   3   0   8    0.08    1.32
  -3   0  -9  115.49    4.42
   3   0   9  138.84    5.09
  -3   0 -10   48.68    8.14
   3   0  10   60.10    4.36
  -3   0 -11    5.79    1.10
   3   0  11    7.49    1.19
  -3   0 -12   47.99    7.60
   3   0  12   72.82    5.00
  -3   0 -13   25.14    5.04
   3   0  13   36.27    6.11
  -3   0 -14   79.51   12.08
   3   0  14   99.70   16.00
  -3   0 -15  328.97   22.63
   3   0  15  392.08    9.61
  -3   0 -16    3.72    1.05
   3   0  16    2.61    1.58
   3   1 -17  116.47    7.45
  -3  -1  17  156.12   11.28
   3   1 -16    5.62    1.62
  -3  -1  16    7.05    2.38
   3   1 -15   53.21   10.02
  -3  -1  15   68.01    4.13
   3   1 -14   18.13    4.26
  -3  -1  14   22.48    2.48
   3   1 -13   -1.99    1.55
  -3  -1  13   -0.25    0.92
   3   1 -12    9.21    1.90
  -3  -1  12   11.77    2.02
   3   1 -11  299.10    9.26
  -3  -1  11  328.23   10.06
   3   1 -10    6.80    1.90
  -3  -1  10    6.26    1.21
   3   1  -9    7.46    1.92
  -3  -1   9    6.87    1.24
   3   1  -8   45.07    6.89
  -3  -1   8   42.34    6.51
   3   1  -7  276.59    6.34
  -3  -1   7  271.98    7.75
   3   1  -6  256.22    5.79
  -3  -1   6  246.14    6.06
   3   1  -5   37.98    1.97
  -3  -1   5   35.31    6.04
   3   1  -4  746.53   13.63
  -3  -1   4  754.52   12.20
  -3  -1   4  647.44   12.39
   3   1  -3 1756.38   13.91
   3   1  -2  428.20    9.70
  -3  -1   2  387.83    8.45
   3   1  -2  404.01    9.53
   3   1  -1   58.01    1.78
  -3  -1   1   52.15    1.80
   3   1  -1   60.21    5.76
   3   1   0 1716.33   12.01
  -3  -1   0 1569.45   12.00
   3   1   0 1634.27   13.15
   3   1   1   14.42    1.70
  -3  -1  -1   15.47    3.52
   3   1   1   14.86    1.16
   3   1   2    7.49    0.96
  -3  -1  -2    7.85    1.42
   3   1   2    8.90    0.86
  -3  -1  -4 1690.49   26.76
  -3  -1  -4 1281.54   22.65
   3   1   4 1523.99   25.90
  -3  -1  -5   80.46    1.70
  -3  -1  -5   56.16    2.42
   3   1   5   74.95    2.82
  -3  -1  -6  149.99    4.37
   3   1   6  183.91    4.85
  -3  -1  -7  830.63   19.97
  -3  -1  -7  677.53   17.85
   3   1   7  824.66   21.24
  -3  -1  -8  203.21    4.98
  -3  -1  -8  179.48    6.87
   3   1   8  223.33    7.13
  -3  -1  -9  261.39   17.67
   3   1   9  302.04   11.73
  -3  -1 -10  320.50    9.55
   3   1  10  374.30   10.70
  -3  -1 -11   62.50    9.82
   3   1  11   66.91    3.55
  -3  -1 -12   19.20    3.91
   3   1  12   22.78    2.14
  -3  -1 -13   18.73    3.34
   3   1  13   21.44    2.28
  -3  -1 -14    4.01    0.95
   3   1  14    4.04    1.69
  -3  -1 -15    4.94    2.04
   3   1  15    9.58    2.14
  -3  -1 -16   52.60   12.63
   3   1  16   84.85    6.04
   3   2 -17   24.95    3.14
  -3  -2  17   28.29    6.02
   3   2 -16   35.51    4.93
  -3  -2  16   40.34    7.44
   3   2 -15   14.73    3.84
  -3  -2  15   19.05    4.97
   3   2 -14  633.73   13.93
  -3  -2  14  792.00   16.59
   3   2 -13  193.60    6.72
  -3  -2  13  249.77    8.11
   3   2 -12   20.07    2.92
  -3  -2  12   18.36    4.17
   3   2 -11   27.73    2.29
  -3  -2  11   37.93    6.91
   3   2 -10  111.39   12.21
  -3  -2  10  115.75    4.78
   3   2  -9    4.33    0.98
  -3  -2   9    5.82    0.91
   3   2  -8  351.23   10.40
  -3  -2   8  353.76   10.97
   3   2  -7    4.27    2.40
  -3  -2   7    4.90    1.03
   3   2  -6 1251.03   18.67
  -3  -2   6 1160.89   17.52
   3   2  -5 2251.99   37.47
  -3  -2   5 2036.81   34.27
   3   2  -4   16.14    1.44
  -3  -2   4   12.82    2.17
  -3  -2   4   15.12    2.67
   3   2  -3   45.22    1.91
  -3  -2   3   40.57    1.18
  -3  -2   3   40.76    3.11
   3   2  -2   26.64    1.43
  -3  -2   2   23.72    1.03
   3   2  -2   25.27    1.46
   3   2  -1  100.71    5.19
   3   2  -1   96.85    2.78
   3   2  -1   91.65    3.06
   3   2   0 1070.91   17.99
   3   2   0 1111.77   18.83
   3   2   0 1002.75   17.42
   3   2   1   36.26    1.33
   3   2   1   40.19    6.35
   3   2   1   35.48    5.40
   3   2   2  107.40    4.89
   3   2   2  101.09    3.29
   3   2   2  110.20    3.46
  -3  -2  -3  481.61    8.95
   3   2   3  473.83    9.55
   3   2   3  476.20    9.40
  -3  -2  -4  233.89    4.54
   3   2   4  208.28    8.97
   3   2   4  219.89    5.04
  -3  -2  -5  101.83    2.57
   3   2   5   83.03    3.28
   3   2   5   90.58    3.16
  -3  -2  -6   51.21    1.97
   3   2   6   40.97    2.35
  -3  -2  -7 1100.23   23.42
  -3  -2  -7  813.53   19.86
   3   2   7  957.33   21.56
  -3  -2  -8    0.73    0.65
  -3  -2  -8    1.45    1.52
   3   2   8    1.52    0.84
  -3  -2  -9   50.35    5.70
  -3  -2  -9   45.00    7.22
   3   2   9   58.62    7.76
  -3  -2 -10   68.64    3.38
   3   2  10   87.08    5.96
  -3  -2 -11  100.19    7.38
   3   2  11  126.21    8.23
  -3  -2 -12   97.60    6.40
   3   2  12  121.61   15.16
  -3  -2 -13   77.24    4.73
   3   2  13   93.37    4.62
  -3  -2 -14   -1.25    0.98
  -3  -2 -15   17.58    5.41
   3   2  15   24.18    4.82
   3   3 -16  551.37   23.30
  -3  -3  16  746.44   14.54
   3   3 -15  151.09    5.95
  -3  -3  15  200.11    7.12
   3   3 -14  162.72    6.16
  -3  -3  14  221.28    7.69
   3   3 -13    4.36    2.08
  -3  -3  13    4.86    1.77
   3   3 -12   12.99    2.40
  -3  -3  12   19.72    3.19
   3   3 -11  865.42   28.15
  -3  -3  11 1050.14   33.79
   3   3 -10   23.68    2.29
  -3  -3  10   34.12    4.80
   3   3  -9    1.34    1.20
  -3  -3   9    1.04    0.86
   3   3  -8   81.96   11.40
  -3  -3   8   79.62    4.09
   3   3  -7   -1.31    1.09
  -3  -3   7    0.30    1.08
   3   3  -6  242.48    6.59
  -3  -3   6  235.50    6.40
   3   3  -5   94.15    3.38
   3   3  -5   88.01    1.81
  -3  -3   5   81.93    3.19
   3   3  -4  282.25    6.07
   3   3  -4  275.70    3.38
  -3  -3   4  255.30    5.64
   3   3  -3  262.55    6.58
   3   3  -3  240.66    5.31
  -3  -3   3  222.48    6.88
   3   3  -2 2299.41   37.70
   3   3  -2 2221.77   35.78
   3   3  -2 2266.40   37.26
   3   3  -1  161.06    4.71
   3   3  -1  156.80    4.32
   3   3   0  134.56    3.79
   3   3   0  126.98    3.69
   3   3   0  123.79    3.69
   3   3   1    0.26    0.62
   3   3   1    0.32    0.51
   3   3   1    0.52    0.73
  -3  -3  -2    3.25    0.59
   3   3   2    4.97    0.87
   3   3   2    3.47    0.76
  -3  -3  -3   28.09    4.09
   3   3   3   30.01    1.91
   3   3   3   32.50    3.20
  -3  -3  -4    1.18    0.24
   3   3   4    0.73    0.53
   3   3   4    1.90    0.52
   3   3   5    0.03    1.14
   3   3   5    0.38    0.75
  -3  -3  -6  318.46    7.85
   3   3   6  251.29    7.61
   3   3   6  257.61    7.16
  -3  -3  -7   71.05    3.73
   3   3   7   57.85    3.13
   3   3   7   62.42    3.27
  -3  -3  -8   21.36    4.57
   3   3   8   15.46    1.78
   3   3   8   18.73    1.71
  -3  -3  -9   65.57    2.63
   3   3   9   60.98    5.67
   3   3   9   57.46    2.85
  -3  -3 -10 1203.47   32.46
  -3  -3 -10  982.54   28.60
   3   3  10 1154.61   32.19
  -3  -3 -11  102.72    7.31
   3   3  11  127.26    6.90
  -3  -3 -12    7.38    1.69
   3   3  12    7.80    1.45
  -3  -3 -13   19.36    4.38
   3   3  13   20.28    3.49
  -3  -3 -14    9.63    1.92
   3   3  14    6.93    2.19
  -3  -3 -15  121.70    8.55
   3   3  15  135.29   12.75
   3   4 -16   27.90    2.98
  -3  -4  16   34.99    6.92
   3   4 -15   46.59    3.58
  -3  -4  15   58.10    4.97
   3   4 -14   21.41    2.33
  -3  -4  14   29.88    2.90
   3   4 -13  779.23   20.42
  -3  -4  13 1005.44   14.37
   3   4 -12  308.50    8.71
  -3  -4  12  370.84    9.83
   3   4 -11   17.63    2.17
  -3  -4  11   24.82    3.21
   3   4 -10  100.66    4.19
  -3  -4  10  111.51    4.66
   3   4  -9   28.74    2.42
  -3  -4   9   32.78    5.31
   3   4  -8  295.35   11.47
  -3  -4   8  325.55   12.41
   3   4  -7   37.68    2.61
  -3  -4   7   39.67    7.36
   3   4  -6    4.11    1.03
   3   4  -6    2.00    0.37
  -3  -4   6    2.94    0.81
   3   4  -5  862.12   22.07
   3   4  -5  826.84   19.89
  -3  -4   5  820.05   20.83
   3   4  -4   59.88    8.05
   3   4  -4   55.28    1.65
  -3  -4   4   51.74    2.25
   3   4  -3   11.81    1.46
   3   4  -3   11.79    2.14
  -3  -4   3   10.26    1.35
   3   4  -2   35.59    1.97
   3   4  -2   31.98    1.55
  -3  -4   2   31.38    5.58
   3   4  -1   44.61    2.12
   3   4  -1   42.51    1.89
   3   4  -1   41.89    1.91
   3   4   0  238.65    5.75
   3   4   0  224.53    5.12
   3   4   0  216.56    4.78
   3   4   1 1031.97   15.36
   3   4   1  986.40   15.11
   3   4   1  905.63   13.47
  -3  -4  -2   10.89    1.45
   3   4   2   11.94    2.81
   3   4   2   11.24    1.06
  -3  -4  -3  540.64   14.04
   3   4   3  503.35   13.78
   3   4   3  472.20   12.36
  -3  -4  -4  250.74    8.26
   3   4   4  228.36    7.49
   3   4   4  214.04    6.45
  -3  -4  -5  403.92    9.90
   3   4   5  348.71    9.74
   3   4   5  321.73    8.29
  -3  -4  -6  459.74   16.26
   3   4   6  393.37   14.80
   3   4   6  378.19   13.60
  -3  -4  -7  107.62    3.95
   3   4   7   98.38   10.84
   3   4   7   79.40    3.35
  -3  -4  -8    0.63    0.51
   3   4   8   -0.04    1.02
   3   4   8    0.98    0.89
  -3  -4  -9   32.71    6.08
   3   4   9   27.98    2.60
   3   4   9   30.83    2.14
  -3  -4 -10    2.73    0.51
   3   4  10    6.27    1.94
   3   4  10    2.26    1.02
   3   4  11   14.65    2.10
   3   4  11   10.60    1.58
  -3  -4 -12    1.87    1.13
   3   4  12   -0.65    1.13
  -3  -4 -13  224.96   11.26
   3   4  13  243.97   11.70
  -3  -4 -14   34.12   10.55
   3   4  14   42.62    3.01
   3   5 -16    5.76    1.15
  -3  -5  16    7.61    2.64
   3   5 -15    2.66    2.20
  -3  -5  15    9.05    1.82
   3   5 -14   21.97    2.62
  -3  -5  14   28.57    5.03
   3   5 -13    4.13    1.35
  -3  -5  13    5.34    1.02
   3   5 -12    6.13    1.28
  -3  -5  12    8.00    1.44
   3   5 -11   18.07    2.22
  -3  -5  11   19.50    3.74
   3   5 -10  547.24   18.82
  -3  -5  10  609.25   20.59
   3   5  -9    7.01    1.51
  -3  -5   9    6.26    1.42
   3   5  -8  327.00    9.11
  -3  -5   8  369.06    9.65
   3   5  -7   26.10    2.34
  -3  -5   7   24.28    4.70
   3   5  -6  180.10    6.00
   3   5  -6  153.74    3.82
  -3  -5   6  178.66    5.45
   3   5  -5  403.68   10.77
   3   5  -5  366.38    8.64
  -3  -5   5  391.36   10.50
   3   5  -4  634.24   15.32
   3   5  -4  594.82   13.39
  -3  -5   4  600.24   14.04
   3   5  -3  124.49    9.80
   3   5  -3  105.09    3.71
  -3  -5   3  108.98    3.96
   3   5  -2  358.49   10.34
   3   5  -2  334.39    9.31
  -3  -5   2  295.19    8.34
   3   5  -1 1182.62   10.84
   3   5  -1 1122.40    9.96
  -3  -5   1  927.63   22.93
   3   5   0    0.77    0.64
   3   5   0    0.12    0.95
   3   5   0    1.12    0.74
  -3  -5  -1   66.82   10.24
   3   5   1   71.78   10.42
   3   5   1   57.02    2.71
  -3  -5  -2   20.40    3.40
   3   5   2   20.02    1.87
   3   5   2   16.17    3.11
  -3  -5  -3  117.31    5.60
   3   5   3  110.26    4.81
   3   5   3  107.65    4.03
  -3  -5  -4  949.42   32.33
   3   5   4  865.08   30.04
   3   5   4  776.99   26.35
  -3  -5  -5  522.59   11.84
   3   5   5  460.38   11.65
   3   5   5  422.84    9.61
  -3  -5  -6  133.93    3.86
   3   5   6  104.44    4.32
   3   5   6  100.92    3.76
  -3  -5  -7   13.86    2.39
   3   5   7   12.08    2.12
   3   5   7   10.56    1.31
  -3  -5  -8   15.49    3.64
   3   5   8   11.98    1.85
   3   5   8   11.97    1.33
  -3  -5  -9  112.21    3.77
   3   5   9   90.07    4.47
   3   5   9   82.40    3.24
  -3  -5 -10   10.02    1.72
   3   5  10   14.60    2.37
   3   5  10   10.32    1.44
   3   5  11  214.60   10.14
   3   5  11  196.92    8.48
   3   5  12    6.60    1.33
   3   5  12    5.89    1.35
  -3  -5 -13    2.53    1.06
   3   6 -15  103.51   17.75
  -3  -6  15  119.45   20.07
   3   6 -14   -0.53    1.54
  -3  -6  14    1.63    1.15
   3   6 -13    1.50    1.09
  -3  -6  13    0.11    1.50
   3   6 -12   86.28    4.46
  -3  -6  12  109.26    4.88
   3   6 -11   52.03    3.52
  -3  -6  11   70.78   12.33
   3   6 -10   57.54    5.28
  -3  -6  10   70.71   11.94
   3   6  -9   40.15    2.87
  -3  -6   9   51.14    9.30
   3   6  -8   43.86    2.94
  -3  -6   8   52.80    8.28
   3   6  -7 1461.92   33.83
   3   6  -7 1381.26   30.23
  -3  -6   7 1552.91   36.60
   3   6  -6  392.32   10.39
   3   6  -6  339.71    7.82
  -3  -6   6  390.31    9.68
   3   6  -5   18.01    1.87
   3   6  -5   16.77    2.26
  -3  -6   5   17.41    3.47
   3   6  -4  514.30   18.63
   3   6  -4  482.80   17.23
  -3  -6   4  459.10   16.68
   3   6  -3   81.02    9.21
   3   6  -3   64.02    3.78
  -3  -6   3   62.96    2.83
   3   6  -2  418.74   15.39
   3   6  -2  378.50   13.72
  -3  -6   2  337.19   12.09
   3   6  -1  654.98   23.07
   3   6  -1  611.78   21.42
  -3  -6   1  516.54   18.18
  -3  -6   0  260.41   10.19
   3   6   0  257.58   10.15
  -3  -6   0  211.72    7.93
  -3  -6  -1   68.07    6.32
   3   6   1   79.04   11.37
   3   6   1   65.88    2.49
  -3  -6  -2  258.31    8.59
   3   6   2  262.64    7.64
   3   6   2  227.74    5.74
  -3  -6  -3    6.56    1.20
   3   6   3    6.18    1.35
   3   6   3    4.69    0.73
  -3  -6  -4   88.03    5.56
   3   6   4   84.32    4.00
   3   6   4   73.94    2.46
  -3  -6  -5    0.51    0.48
   3   6   5   -0.19    1.41
   3   6   5    0.55    0.61
  -3  -6  -6   92.35    3.60
   3   6   6   73.37    9.44
   3   6   6   64.25    2.43
  -3  -6  -7  192.48    5.84
   3   6   7  153.36   18.38
   3   6   7  124.95    3.96
  -3  -6  -8    0.48    0.56
   3   6   8    1.82    1.15
   3   6   9   50.52    8.86
  -3  -6 -10   23.05    5.25
   3   6  10   26.66    2.99
   3   6  11   33.86    5.95
   3   6  12  111.86    7.44
   3   7 -14   44.37    3.63
  -3  -7  14   53.78   12.20
   3   7 -13    8.27    1.84
  -3  -7  13    9.72    1.67
   3   7 -12  174.02    6.46
  -3  -7  12  237.87    7.07
   3   7 -11    2.71    1.67
  -3  -7  11    2.30    1.13
   3   7 -10    6.66    1.22
  -3  -7  10    6.28    1.34
   3   7  -9   46.00    3.27
  -3  -7   9   49.82    9.91
   3   7  -8   41.58    3.12
  -3  -7   8   47.51    8.10
   3   7  -7   20.44    3.11
   3   7  -7   11.63    1.49
  -3  -7   7   19.41    3.49
   3   7  -6   69.96    7.62
   3   7  -6   62.61    2.47
  -3  -7   6   68.56    6.65
   3   7  -5  534.02   19.15
   3   7  -5  495.60   16.19
  -3  -7   5  533.54   17.56
   3   7  -4  308.83    9.50
   3   7  -4  269.64    7.77
  -3  -7   4  283.46    7.93
   3   7  -3   12.33    1.73
   3   7  -3   10.86    2.16
  -3  -7   3   12.23    2.20
   3   7  -2  807.16   21.06
   3   7  -2  726.76   19.85
  -3  -7   2  684.88   16.75
  -3  -7   1   11.28    2.31
   3   7  -1   12.84    1.59
  -3  -7   1    8.56    1.73
  -3  -7   0  467.92   13.38
   3   7   0  456.19   12.37
  -3  -7   0  388.65   10.30
  -3  -7  -1  290.59    9.19
   3   7   1  272.45   11.94
  -3  -7  -1  216.75    6.60
  -3  -7  -2    5.59    1.25
   3   7   2    8.06    1.68
   3   7   2    4.50    0.84
  -3  -7  -3   25.57    3.50
   3   7   3   26.31    3.35
  -3  -7  -4   96.96    4.00
   3   7   4   92.14    4.51
  -3  -7  -5  172.93    5.97
   3   7   5  167.23   21.34
  -3  -7  -6    3.11    1.29
   3   7   6    1.91    0.93
  -3  -7  -7   58.66    9.67
   3   7   7   45.33    3.53
  -3  -7  -8  244.81   10.30
   3   7   8  193.97   14.03
  -3  -7  -9    2.09    1.22
   3   7   9    2.73    0.97
  -3  -7 -10   24.34    5.80
   3   7  10   31.11    3.09
   3   7  11    5.61    2.17
   3   8 -13   30.82    3.19
  -3  -8  13   29.93    8.95
   3   8 -12   20.61    2.72
  -3  -8  12   20.41    5.10
   3   8 -11   45.11    3.65
  -3  -8  11   50.17    3.44
   3   8 -10   13.01    2.44
  -3  -8  10    9.52    2.57
   3   8  -9    5.89    2.29
  -3  -8   9    4.29    1.60
   3   8  -8   24.36    5.54
  -3  -8   8   26.22    4.61
   3   8  -7    1.70    0.95
   3   8  -7    1.46    0.46
  -3  -8   7    3.89    0.81
   3   8  -6  291.89    7.73
   3   8  -6  261.44    5.34
  -3  -8   6  314.10    6.18
   3   8  -5    0.88    1.41
   3   8  -5    2.34    0.64
  -3  -8   5    0.74    0.75
   3   8  -4    5.06    1.47
   3   8  -4    5.69    0.98
  -3  -8   4    4.22    1.02
   3   8  -3   21.72    2.33
   3   8  -3   18.89    2.60
  -3  -8   3   14.62    2.38
  -3  -8   2   18.10    5.07
   3   8  -2   23.00    3.37
  -3  -8   1  108.39   17.60
   3   8  -1  122.31   16.59
  -3  -8   0   78.23   11.68
   3   8   0   79.54    9.01
  -3  -8  -1  258.52    7.74
   3   8   1  245.00    7.49
  -3  -8  -2  138.00    5.25
   3   8   2  119.36    6.63
  -3  -8  -3   33.79    8.41
   3   8   3   45.11    3.31
  -3  -8  -4   25.35    3.93
   3   8   4   21.01    3.34
  -3  -8  -5   24.79    4.03
   3   8   5   16.50    2.15
  -3  -8  -6   12.34    2.09
   3   8   6   11.12    2.56
  -3  -8  -7   28.98    5.05
   3   8   7   28.22    4.39
  -3  -8  -8  126.17    6.91
   3   8   8   84.23   17.93
  -3  -8  -9   40.93    9.99
   3   8   9   45.47    6.81
   3   9 -11    7.37    1.86
  -3  -9  11    9.15    2.04
   3   9 -10    3.05    2.30
  -3  -9  10   -0.57    1.13
   3   9  -9   49.66    9.04
  -3  -9   9   53.83    8.28
   3   9  -8    2.36    1.03
  -3  -9   8    0.95    0.56
   3   9  -7   25.81    2.87
  -3  -9   7   17.35    3.12
   3   9  -6   33.18    3.30
   3   9  -6   19.44    3.55
   3   9  -5    9.12    1.51
   3   9  -5    6.67    1.78
  -3  -9   4    1.18    0.58
  -3  -9   3  133.75   19.40
   3   9  -3  126.83    5.28
  -3  -9   2  115.67   17.18
   3   9  -2  106.82    4.85
  -3  -9   1  125.61   18.75
   3   9  -1  123.27   18.27
  -3  -9   0   24.43    4.48
   3   9   0   17.03    3.23
  -3  -9  -1    2.33    1.14
   3   9   1    2.37    1.01
  -3  -9  -2   78.84   10.44
   3   9   2   71.56    9.18
  -3  -9  -3    4.29    1.21
   3   9   3    0.16    1.32
  -3  -9  -4    0.27    0.77
   3   9   4    2.41    0.78
  -3  -9  -5   16.17    4.02
   3   9   5   23.30    2.88
  -3  -9  -6    0.78    0.89
   3   9   6    1.46    1.04
  -3  -9  -7   75.46   12.70
   3   9   7   57.88    9.21
   3  10  -9  119.38   18.29
   3  10  -8    2.12    1.76
   3  10  -7    1.43    1.58
   3  10  -6   30.34    4.24
  -3 -10   5   -0.34    1.62
   3  10  -5    0.48    0.56
   3  10  -4    5.93    1.37
  -3 -10   3   12.76    2.41
   3  10  -3    8.40    2.18
  -3 -10   2   -0.35    1.02
   3  10  -2    0.59    0.70
  -3 -10   1  172.76   18.41
   3  10  -1  151.90    5.43
  -3 -10   0   19.43    3.36
   3  10   0   16.21    2.13
  -3 -10  -1  167.56   21.63
   3  10   1  148.67   22.57
  -3 -10  -2   80.71   12.26
   3  10   2   73.73    7.80
  -3 -10  -3   44.69    8.99
   3  10   3   36.52    3.17
  -3 -10  -4   17.16    4.23
   3  10   4   15.28    2.59
  -3 -11   5   36.60    6.56
  -3 -11   4   25.46    5.64
   3  11  -4   24.06    4.26
  -3 -11   3  259.96   14.17
   3  11  -3  210.68   21.01
  -3 -11   2   38.01    5.99
   3  11  -2   34.47    5.43
  -3 -11   1  135.89   20.33
   3  11  -1  112.73   16.93
   4 -10  -4  202.48   19.14
  -4  10   4  167.74   10.22
   4 -10  -3   40.31    7.33
  -4  10   3   39.50    3.51
   4 -10  -2   12.50    4.38
  -4  10   2   11.40    2.35
   4 -10  -1   -0.42    1.61
  -4  10   1    0.63    1.56
   4 -10   0  157.34   10.38
  -4  10   0  108.51   19.07
   4 -10   1   40.25    4.88
  -4  10  -1   36.61    4.85
   4 -10   2  114.07   18.37
  -4  10  -2  104.75   19.64
   4 -10   3  185.59    8.89
  -4  10  -3  151.02   24.67
   4 -10   4  130.80   12.69
  -4  10  -4  120.98    7.12
   4 -10   5    8.19    1.63
  -4  10  -5   13.56    2.93
  -4  10  -6    0.89    0.60
   4 -10   7   51.86    6.73
  -4  10  -7   56.89    7.02
  -4  10  -8   -0.65    1.49
   4  -9  -7  121.78   13.45
  -4   9   7   81.46   12.40
   4  -9  -6  105.16   20.03
  -4   9   6   84.04    4.77
   4  -9  -5   15.17    3.02
  -4   9   5   18.33    2.43
   4  -9  -4    1.37    1.91
  -4   9   4    3.20    1.81
   4  -9  -3  205.38    6.78
  -4   9   3  169.20   17.78
   4  -9  -2  534.81   20.88
  -4   9   2  459.21   18.46
   4  -9  -1  122.48   14.48
  -4   9   1  103.17   13.27
   4  -9   0  187.81    9.32
  -4   9   0  148.03   20.72
   4  -9   1   91.39    6.03
  -4   9  -1   86.47   13.97
   4  -9   2   17.72    2.54
  -4   9  -2   15.67    2.40
   4  -9   3   71.01    7.12
  -4   9  -3   68.25   11.13
   4  -9   4   88.02   11.33
  -4   9  -4   75.64   11.64
   4  -9   5    4.58    0.94
  -4   9  -5    2.74    1.24
   4  -9   6   92.51   10.42
  -4   9  -6  113.09    5.11
   4  -9   7   92.89   12.36
  -4   9  -7  122.61    6.69
   4  -9   8  169.11    8.28
  -4   9  -8  182.72    9.52
  -4   9  -9    2.89    1.63
  -4   9 -10   17.01    2.45
   4  -8  -9   15.63    4.02
  -4   8   9   10.10    1.83
   4  -8  -8   13.30    3.34
  -4   8   8    8.36    2.24
   4  -8  -7  108.43    9.08
  -4   8   7   84.42    4.45
   4  -8  -6   13.68    2.76
  -4   8   6   10.27    1.80
   4  -8  -5   81.94   11.49
  -4   8   5   58.27    7.43
   4  -8  -4  119.29    5.21
  -4   8   4   79.57   14.18
   4  -8  -3  784.08   20.64
  -4   8   3  604.03   17.94
   4  -8  -2   22.83    3.48
  -4   8   2   12.80    1.75
   4  -8  -1  299.77    7.28
  -4   8   1  246.42    7.08
   4  -8   0  814.95   11.66
  -4   8   0  738.03   13.63
   4  -8   1  956.71   37.97
  -4   8  -1  843.90   12.65
   4  -8   2  199.17   20.26
  -4   8  -2  165.66    5.99
   4  -8   3  550.23   12.38
  -4   8  -3  504.65   12.28
   4  -8   4   45.53    7.37
  -4   8  -4   40.05    5.60
   4  -8   5    3.11    0.57
  -4   8  -5    3.24    0.85
   4  -8   5    3.21    0.89
   4  -8   6   18.84    3.23
  -4   8  -6   17.80    2.58
   4  -8   6   16.92    1.87
   4  -8   7    0.00    0.85
  -4   8  -7    1.64    0.99
   4  -8   7    3.46    1.38
   4  -8   8    6.84    1.43
  -4   8  -8    9.31    1.79
   4  -8   8    6.72    1.33
  -4   8  -9   31.22    5.63
   4  -8   9   25.96    2.33
  -4   8 -10   18.53    2.50
   4  -8  10   12.94    2.32
  -4   8 -11   32.62    5.26
   4  -8  11   22.21    4.15
  -4   8 -12   15.23    3.69
   4  -8  12   13.58    4.39
   4  -7 -11  167.80   27.04
  -4   7  11  127.78    8.22
   4  -7 -10   69.32   13.52
  -4   7  10   38.24    8.64
   4  -7  -9  156.40    6.63
  -4   7   9  117.65    5.20
   4  -7  -8  110.29    6.36
  -4   7   8   65.06   10.63
   4  -7  -7  143.14    5.97
  -4   7   7  108.86    4.85
   4  -7  -6    5.96    1.54
  -4   7   6    4.95    1.20
   4  -7  -5   28.22    4.42
  -4   7   5   23.84    3.84
   4  -7  -4   42.27    5.38
  -4   7   4   26.52    4.68
   4  -7  -3  164.61    6.78
  -4   7   3  123.81   17.51
   4  -7  -2  223.36    8.26
  -4   7   2  189.88    8.78
   4  -7  -1    1.64    0.95
  -4   7   1   -0.21    1.33
   4  -7   0  374.66   13.84
  -4   7   0  338.37   12.79
   4  -7   1    7.84    1.10
  -4   7  -1    7.76    1.66
   4  -7   1    6.38    0.97
   4  -7   2  591.03   19.68
  -4   7  -2  546.60   18.87
   4  -7   2  434.01   14.17
   4  -7   3  539.43   17.96
  -4   7  -3  503.52   17.55
   4  -7   3  416.54   13.77
   4  -7   4   60.21    9.85
  -4   7  -4   54.83    8.70
   4  -7   4   47.05    4.78
   4  -7   5  242.53   14.99
  -4   7  -5  247.70    9.38
   4  -7   5  209.59    7.45
   4  -7   6   62.56    7.79
  -4   7  -6   66.45    3.65
   4  -7   6   60.60    2.88
   4  -7   7    7.04    1.31
  -4   7  -7   11.19    1.84
   4  -7   7    7.29    1.21
   4  -7   8   28.48    4.49
  -4   7  -8   31.88    2.93
   4  -7   8   32.88    2.45
  -4   7  -9   47.02   10.13
   4  -7   9   48.53    8.49
  -4   7 -10   71.99    4.19
   4  -7  10   56.24   13.18
  -4   7 -11  118.05    5.15
   4  -7  11  104.28   17.70
  -4   7 -12    1.51    0.70
   4  -7  12    1.93    0.89
  -4   7 -13    5.23    2.00
   4  -7  13    5.20    1.16
   4  -6 -12   -0.03    1.71
   4  -6 -11   47.93    9.89
  -4   6  11   40.85    3.12
   4  -6 -10   93.89   14.99
  -4   6  10   61.94    8.59
   4  -6  -9   21.19    2.85
  -4   6   9   14.11    2.11
   4  -6  -8  439.18   13.55
  -4   6   8  312.76   11.57
   4  -6  -7   64.11    8.99
  -4   6   7   53.84    3.46
   4  -6  -6  196.75    6.90
  -4   6   6  134.14   16.96
   4  -6  -5   88.31    4.88
  -4   6   5   66.96   11.42
   4  -6  -4   13.94    2.67
  -4   6   4   10.42    1.50
   4  -6  -3   13.11    1.62
  -4   6   3   11.74    2.07
  -4   6   3    6.08    1.28
   4  -6  -2    6.44    1.79
  -4   6   2    3.78    0.66
   4  -6  -2    3.06    0.61
   4  -6  -1  128.88    5.01
  -4   6   1  107.00    7.57
   4  -6  -1   81.53    2.93
   4  -6   0  493.86   11.96
  -4   6   0  453.83   11.48
   4  -6   0  343.68    8.06
   4  -6   1   27.36    5.35
  -4   6  -1   24.23    2.12
   4  -6   1   19.04    1.66
   4  -6   2   52.46    3.71
  -4   6  -2   45.17    7.13
   4  -6   2   34.38    2.03
   4  -6   3 1686.51   32.90
  -4   6  -3 1613.93   32.72
   4  -6   3 1310.00   26.26
   4  -6   4    2.92    0.57
  -4   6  -4    3.69    1.03
   4  -6   4    2.42    0.73
   4  -6   5  184.80   14.68
  -4   6  -5  173.23    6.16
   4  -6   5  158.13    4.29
   4  -6   6    0.71    0.42
  -4   6  -6    2.85    1.53
   4  -6   6    0.71    0.50
   4  -6   7    8.54    1.84
  -4   6  -7   10.31    1.86
   4  -6   7   11.60    1.71
   4  -6   8   62.33    4.62
  -4   6  -8   79.40   12.47
   4  -6   8   67.79   10.45
  -4   6  -9    1.32    0.74
   4  -6   9   -0.06    0.81
  -4   6 -10    2.58    0.99
   4  -6  10    1.62    0.84
  -4   6 -11  362.57   15.52
   4  -6  11  375.88   15.26
  -4   6 -12   25.30    3.70
   4  -6  12   23.05    3.87
  -4   6 -13   66.46   13.75
   4  -6  13   74.55   16.00
  -4   6 -14   84.03   19.14
   4  -6  14   93.28   19.80
   4  -5 -13    2.81    1.84
   4  -5 -12   16.02    2.30
   4  -5 -11   35.90    6.75
  -4   5  11   20.55    4.05
   4  -5 -10    9.97    1.58
  -4   5  10    5.05    1.41
  -4   5  10    4.71    1.38
   4  -5  -9   15.86    2.77
  -4   5   9    8.46    1.62
  -4   5   9    9.32    1.58
   4  -5  -8  240.58    7.86
  -4   5   8  187.56    5.80
  -4   5   8  187.03    5.10
   4  -5  -7   35.46    7.36
  -4   5   7   25.20    3.89
  -4   5   7   24.41    3.97
   4  -5  -6    3.02    0.79
  -4   5   6    2.48    0.45
  -4   5   6    2.57    0.62
   4  -5  -5   53.09    2.93
  -4   5   5   46.19    6.34
  -4   5   5   38.58    6.46
   4  -5  -4    9.62    1.42
  -4   5   4    8.67    1.71
  -4   5   4    6.83    1.26
   4  -5  -3  423.85   15.65
  -4   5   3  368.67   14.00
  -4   5   3  270.32   10.18
   4  -5  -2   48.85    3.65
  -4   5   2   37.01    2.30
   4  -5  -2   34.47    1.69
   4  -5  -1    1.44    0.78
  -4   5   1   -0.02    1.03
   4  -5  -1    0.45    0.37
   4  -5   0  375.34   10.33
  -4   5   0  340.06    9.46
   4  -5   0  261.65    6.92
   4  -5   1   63.22    3.40
  -4   5  -1   69.69   11.58
   4  -5   1   44.58    2.36
   4  -5   2   63.14    4.76
  -4   5  -2   63.38    9.40
   4  -5   2   41.09    2.06
   4  -5   3  308.56   11.23
  -4   5  -3  282.87   11.04
   4  -5   3  245.79    9.30
   4  -5   4   40.55    6.70
  -4   5  -4   38.12    2.54
   4  -5   4   32.78    2.16
   4  -5   5  105.78    3.59
  -4   5  -5  108.48    8.20
   4  -5   5  103.28    4.24
   4  -5   6 1972.83   37.18
  -4   5  -6 2016.87   40.10
   4  -5   6 1937.63   37.96
   4  -5   7   28.89    3.05
  -4   5  -7   38.40    6.08
   4  -5   7   30.16    2.42
  -4   5  -8  293.88   11.88
   4  -5   8  293.56   11.07
  -4   5  -9   27.80    5.85
   4  -5   9   29.13    4.75
  -4   5 -10   20.67    3.86
   4  -5  10   26.90    3.68
  -4   5 -11   62.74    3.53
   4  -5  11   69.35    7.07
  -4   5 -12   75.60    4.09
   4  -5  12   81.76    4.69
  -4   5 -13  271.25    7.40
   4  -5  13  288.92    8.18
  -4   5 -14  120.03    5.16
   4  -5  14  131.37    8.01
   4  -4 -14    0.89    1.77
   4  -4 -13   21.03    2.50
  -4   4  13   17.18    3.65
   4  -4 -12   25.13    2.85
  -4   4  12   18.81    3.69
   4  -4 -11   -0.77    1.52
  -4   4  11   -0.07    0.71
  -4   4  11    1.38    0.66
   4  -4 -10  131.17   20.05
  -4   4  10   86.49   11.92
  -4   4  10  116.96    5.44
   4  -4  -9  279.17   10.18
  -4   4   9  231.48    8.03
  -4   4   9  246.70   15.26
   4  -4  -8    1.47    1.60
  -4   4   8    1.38    0.88
  -4   4   8    0.65    0.49
   4  -4  -7   84.70    8.29
  -4   4   7   59.39    7.87
  -4   4   7   57.78    8.51
   4  -4  -6    0.57    1.04
  -4   4   6    0.53    0.45
  -4   4   6   -0.05    0.71
   4  -4  -5  803.26   27.96
  -4   4   5  676.94   23.50
  -4   4   5  564.80   19.58
   4  -4  -4  245.34    7.58
  -4   4   4  208.74    6.28
  -4   4   4  163.59    6.62
   4  -4  -3    1.30    0.70
  -4   4   3    0.86    0.92
   4  -4  -3    0.80    0.77
   4  -4  -2    0.77    0.66
  -4   4   2    1.70    0.98
   4  -4  -2    1.14    0.81
   4  -4  -1   15.42    3.28
  -4   4   1   12.04    1.52
   4  -4  -1   11.92    1.45
   4  -4   0  746.70   18.91
  -4   4   0  652.02   17.19
   4  -4   0  537.44   13.98
   4  -4   1    4.23    0.91
  -4   4  -1    2.34    0.83
   4  -4   1    1.91    0.72
   4  -4   2  372.54    9.95
  -4   4  -2  315.84    9.55
   4  -4   2  282.62    8.19
   4  -4   3   21.70    3.39
  -4   4  -3   21.01    3.66
   4  -4   3   16.45    1.62
   4  -4   4   78.02    3.01
  -4   4  -4   75.11   12.00
   4  -4   4   66.58    3.32
   4  -4   5    0.81    0.34
  -4   4  -5    1.18    0.71
   4  -4   5    3.05    1.65
   4  -4   6  417.61   14.30
  -4   4  -6  411.51   15.28
   4  -4   6  415.54   15.24
  -4   4  -7   15.20    2.33
   4  -4   7   13.80    1.70
  -4   4  -8  111.89   15.91
   4  -4   8  107.58    4.28
  -4   4  -9  189.25    7.86
   4  -4   9  214.54   17.77
  -4   4 -10    8.73    1.68
   4  -4  10    8.26    1.63
  -4   4 -11  580.41   11.54
   4  -4  11  640.84   11.33
  -4   4 -12  362.68    9.54
   4  -4  12  403.47   10.56
  -4   4 -13    4.48    1.53
   4  -4  13   -0.17    1.79
  -4   4 -14   47.57    3.25
   4  -4  14   44.74    3.57
  -4   4 -15  125.08    7.59
   4  -4  15  134.79    8.42
   4  -3 -15   23.44    5.87
  -4   3  15   21.08    6.34
   4  -3 -14  182.03   10.08
  -4   3  14  189.78    9.27
   4  -3 -13   68.43    4.29
  -4   3  13   63.37   11.89
   4  -3 -12  151.84    6.23
  -4   3  12  143.08    6.50
   4  -3 -11    0.71    1.33
  -4   3  11    0.53    0.59
   4  -3 -10  104.11    4.63
  -4   3  10   69.22    8.09
  -4   3  10  102.85    4.96
   4  -3  -9   84.34    4.19
  -4   3   9   60.27    2.44
  -4   3   9   77.09    4.36
   4  -3  -8   54.54    8.99
  -4   3   8   41.58    2.19
  -4   3   8   42.53    5.83
   4  -3  -7   17.66    1.81
  -4   3   7   17.76    1.51
  -4   3   7   17.46    2.41
   4  -3  -6  414.17   15.30
  -4   3   6  353.22   12.71
  -4   3   6  310.48   12.08
   4  -3  -5    5.27    1.05
  -4   3   5    3.75    0.92
  -4   3   5    2.39    0.46
   4  -3  -4  189.36    6.24
  -4   3   4  167.16    6.02
  -4   3   4  127.26    4.66
   4  -3  -3    5.15    1.11
  -4   3   3    3.02    0.72
   4  -3  -3    2.74    0.81
   4  -3  -2  831.98   13.09
  -4   3   2  743.47   12.01
   4  -3  -2  604.80   10.01
   4  -3  -1   11.03    2.23
  -4   3   1    8.89    1.44
   4  -3  -1    7.32    1.24
   4  -3   0   60.04    2.14
  -4   3   0   54.93    7.93
   4  -3   0   45.41    2.06
   4  -3   1  272.50    5.23
  -4   3  -1  236.42    5.66
   4  -3   1  197.45    4.75
   4  -3   2  125.38    3.01
  -4   3  -2  109.27    3.70
   4  -3   2   94.03    3.17
   4  -3   3   21.88    3.66
  -4   3  -3   22.43    4.47
   4  -3   3   18.13    1.52
   4  -3   4   66.57    2.25
  -4   3  -4   65.53    3.73
   4  -3   4   59.81    2.98
  -4   3  -5   49.43    9.72
   4  -3   5   46.30    2.57
  -4   3  -6   14.27    1.58
   4  -3   6   15.46    3.25
  -4   3  -7  418.54   17.26
   4  -3   7  451.36   16.56
  -4   3  -8   85.05    4.61
   4  -3   8   92.63    8.34
  -4   3  -9 1332.20   31.16
   4  -3   9 1472.87   34.24
  -4   3 -10  196.63    7.69
   4  -3  10  227.33    8.72
  -4   3 -11   68.73    6.92
   4  -3  11   67.03   12.46
  -4   3 -12  464.17   13.41
   4  -3  12  521.09   15.03
  -4   3 -13  126.76    6.58
   4  -3  13  145.42   12.97
  -4   3 -14    2.82    1.42
   4  -3  14   -1.20    1.74
  -4   3 -15   33.50    9.03
   4  -3  15   43.98   11.36
   4  -2 -15   16.74    2.38
  -4   2  15   16.12    2.36
   4  -2 -14   -0.38    1.53
  -4   2  14    0.34    1.17
   4  -2 -13    0.22    1.46
  -4   2  13    0.22    0.89
   4  -2 -12   11.56    1.87
  -4   2  12   15.40    2.57
   4  -2 -11   17.24    2.30
  -4   2  11   15.60    2.09
   4  -2 -10   62.95    9.52
  -4   2  10   63.66    8.30
   4  -2  -9  133.92    4.81
  -4   2   9  106.57    2.73
  -4   2   9  117.36    4.23
   4  -2  -8    2.17    1.51
  -4   2   8   -0.11    0.51
  -4   2   8    0.58    0.59
   4  -2  -7   40.38    2.73
  -4   2   7   31.65    4.88
  -4   2   7   39.37    4.51
   4  -2  -6  354.84    9.65
  -4   2   6  328.29    8.06
  -4   2   6  299.34    8.19
   4  -2  -5    0.87    1.14
  -4   2   5    0.43    0.47
  -4   2   5    1.16    0.54
   4  -2  -4   10.95    2.46
  -4   2   4    9.71    1.63
  -4   2   4    7.24    1.42
   4  -2  -3  354.81    7.18
  -4   2   3  339.61    4.91
   4  -2  -3  288.93    4.92
   4  -2  -2 1217.87   17.58
  -4   2   2 1139.40   16.46
   4  -2  -2  989.06   14.87
   4  -2  -1  688.00   11.21
  -4   2   1  657.31   10.65
   4  -2  -1  566.37    9.59
   4  -2   0 1082.69   16.01
  -4   2   0 1077.77   16.08
   4  -2   0  935.65   14.24
   4  -2   3   41.15    1.06
  -4   2  -3   41.29    4.95
   4  -2   3   43.81    2.37
  -4   2  -4   84.92    3.24
   4  -2   4   73.45    2.95
  -4   2  -5   64.70    3.23
   4  -2   5   63.96    3.20
  -4   2  -6   18.10    3.77
   4  -2   6   21.45    2.03
  -4   2  -7   34.53    5.98
   4  -2   7   31.57    2.32
  -4   2  -8   56.70    9.22
   4  -2   8   69.60   10.75
  -4   2  -9   19.43    4.19
   4  -2   9   24.27    4.41
  -4   2 -10  590.82   19.97
   4  -2  10  677.13   23.09
  -4   2 -11  428.07    8.66
   4  -2  11  479.10   12.01
  -4   2 -12  123.15   16.34
   4  -2  12  148.49   12.64
  -4   2 -13   87.84   14.92
   4  -2  13  100.66   14.19
  -4   2 -14  141.38   16.70
   4  -2  14  166.45    6.68
  -4   2 -15    5.15    1.40
   4  -2  15    3.71    2.83
   4  -1 -16   34.08    6.95
  -4   1  16   35.08    8.43
   4  -1 -15    4.15    1.43
  -4   1  15    4.20    1.59
   4  -1 -14    6.67    2.00
  -4   1  14    5.63    1.47
   4  -1 -13   47.62    3.34
  -4   1  13   58.81    6.70
   4  -1 -12    4.45    1.62
  -4   1  12    6.45    1.09
   4  -1 -11  357.57   12.85
  -4   1  11  369.08   12.46
   4  -1 -10  174.62    5.52
  -4   1  10  186.29   10.67
   4  -1  -9    4.65    1.25
  -4   1   9    3.81    0.79
   4  -1  -8   57.97    3.19
  -4   1   8   58.55    9.10
   4  -1  -7    0.11    1.12
  -4   1   7    0.72    0.56
  -4   1   7    1.69    0.64
   4  -1  -6  110.93    4.41
  -4   1   6  106.74    3.41
  -4   1   6   94.70    4.10
   4  -1  -5  165.22    5.54
  -4   1   5  165.44    4.71
  -4   1   5  134.11    4.76
   4  -1  -4  238.17    5.43
  -4   1   4  270.57    5.08
  -4   1   4  215.85    7.52
   4  -1  -3  768.01   11.98
  -4   1   3  773.53   11.40
   4  -1  -3  698.10   11.41
   4  -1  -2  573.18   10.74
  -4   1   2  571.74   10.68
   4  -1  -2  520.07   10.40
   4  -1  -1 1564.96   25.89
  -4   1   1 1537.22   25.71
   4  -1  -1 1349.04   23.35
   4  -1   0 3685.35   13.03
  -4   1   0 3456.35   55.49
   4  -1   0 3212.31   15.97
   4  -1   1    2.77    0.58
  -4   1  -1    0.93    0.62
   4  -1   1    1.08    0.95
   4  -1   2  210.48    4.42
  -4   1  -2  199.22    5.55
   4  -1   2  200.91    5.59
  -4   1  -3  106.12    3.44
   4  -1   3  108.73    3.61
  -4   1  -4  408.89    9.67
   4  -1   4  422.57    8.29
  -4   1  -5    9.92    1.96
   4  -1   5   10.12    1.28
  -4   1  -6    1.66    0.84
   4  -1   6    1.35    1.71
  -4   1  -7   90.75    4.24
   4  -1   7  107.37    4.89
  -4   1  -8  179.03    5.77
   4  -1   8  215.31    6.79
  -4   1  -9   52.25    8.80
   4  -1   9   58.41    6.09
  -4   1 -10   20.34    3.54
   4  -1  10   22.83    4.84
  -4   1 -11   60.45    4.52
   4  -1  11   63.49    4.27
  -4   1 -12  111.63   15.39
   4  -1  12  132.03   12.78
  -4   1 -13   96.86   16.62
   4  -1  13  106.85    7.45
  -4   1 -14   12.99    2.46
   4  -1  14   14.26    3.24
  -4   1 -15   65.57   14.90
   4  -1  15   78.84   16.87
   4   0 -16    6.72    1.68
  -4   0  16    7.32    2.30
   4   0 -15   23.45    2.93
  -4   0  15   19.93    4.19
   4   0 -14   13.08    2.43
  -4   0  14   14.15    2.01
   4   0 -13  122.39   13.71
  -4   0  13  130.64   18.62
   4   0 -12  208.66    7.21
  -4   0  12  233.94    7.79
   4   0 -11  946.99   27.44
  -4   0  11  996.02   32.86
   4   0 -10  476.33   13.15
  -4   0  10  497.39   15.35
   4   0  -9  214.35    6.90
  -4   0   9  214.70    6.88
   4   0  -8    2.54    1.43
  -4   0   8    4.08    0.88
   4   0  -7  256.87    7.56
  -4   0   7  242.43    7.26
   4   0  -6   92.84    3.82
  -4   0   6   88.89    2.77
  -4   0   6   79.57    3.73
   4   0  -5  112.97    3.63
  -4   0   5  112.91    2.45
  -4   0   5   99.84    4.60
   4   0  -4   31.86    1.76
  -4   0   4   32.04    1.21
  -4   0   4   29.79    4.58
   4   0  -3    6.65    0.96
  -4   0   3    7.73    1.05
   4   0  -3    6.02    1.39
   4   0  -2  321.79    7.31
  -4   0   2  304.27    6.74
   4   0  -2  280.83    7.02
   4   0  -1  261.87    6.13
  -4   0   1  252.01    5.94
   4   0  -1  235.53    6.13
   4   0   0   39.65    2.99
  -4   0   0   33.62    1.59
   4   0   0   34.79    1.92
   4   0   1  593.11   10.20
  -4   0  -1  596.48   11.36
   4   0   1  560.22   11.08
   4   0   2    0.54    0.34
  -4   0  -2    0.25    0.46
   4   0   2    1.22    0.65
  -4   0  -3  946.23   14.79
   4   0   3  995.45   15.41
  -4   0  -4  365.46    8.19
   4   0   4  404.46    8.09
  -4   0  -5   21.70    3.85
   4   0   5   21.61    1.75
  -4   0  -6   43.14    7.80
   4   0   6   45.55    2.80
  -4   0  -7  175.00    6.06
   4   0   7  199.97    6.55
  -4   0  -8    7.86    1.59
   4   0   8    7.48    1.60
  -4   0  -9    0.40    0.46
   4   0   9   -0.41    1.47
  -4   0 -10  101.03   15.49
   4   0  10  117.42   15.35
  -4   0 -11  136.86    5.50
   4   0  11  160.81    6.11
  -4   0 -12    2.23    1.34
   4   0  12   -1.51    1.61
  -4   0 -13   11.13    2.40
   4   0  13   12.88    2.57
  -4   0 -14  265.98    7.56
   4   0  14  317.28    9.48
  -4   0 -15   41.93    8.25
   4   0  15   51.08    7.27
   4   1 -16   72.93    4.73
  -4  -1  16  103.12    5.28
   4   1 -15   -0.05    1.43
  -4  -1  15    1.06    1.45
   4   1 -14    7.63    1.73
  -4  -1  14    1.86    1.53
   4   1 -13  469.23   13.92
  -4  -1  13  503.48   15.11
   4   1 -12   29.49    5.20
  -4  -1  12   43.79    5.58
   4   1 -11  372.72   13.63
  -4  -1  11  403.46   14.70
   4   1 -10  152.14    4.92
  -4  -1  10  168.10    5.65
   4   1  -9   11.26    2.26
  -4  -1   9    7.34    1.64
   4   1  -8  131.82    4.77
  -4  -1   8  137.60    5.11
   4   1  -7  152.62    5.88
  -4  -1   7  146.63    5.76
   4   1  -6   44.59    4.19
  -4  -1   6   44.86    6.50
   4   1  -5   45.99    2.30
  -4  -1   5   47.87    1.14
  -4  -1   5   43.12    7.95
   4   1  -4  292.26    6.29
  -4  -1   4  288.30    5.08
  -4  -1   4  243.30    5.79
   4   1  -3    8.23    0.93
  -4  -1   3    6.81    1.01
   4   1  -3    7.62    1.23
   4   1  -2    5.75    0.84
  -4  -1   2    5.12    1.06
   4   1  -2    5.30    1.22
   4   1  -1    5.47    0.74
  -4  -1   1    4.50    1.27
   4   1  -1    4.51    0.69
   4   1   0   14.52    0.92
  -4  -1   0   13.90    2.25
   4   1   0   16.54    1.40
   4   1   1  672.33   11.67
  -4  -1  -1  650.88   12.21
   4   1   1  674.01   12.88
   4   1   2   61.41    1.73
  -4  -1  -2   62.49    2.56
   4   1   2   62.87    2.74
  -4  -1  -3   46.59    1.11
  -4  -1  -3   43.27    2.11
   4   1   3   47.35    4.75
  -4  -1  -4  350.66    7.36
   4   1   4  383.81    7.79
  -4  -1  -5    0.71    0.66
   4   1   5    1.79    0.76
  -4  -1  -6  148.01    4.73
   4   1   6  174.54    5.79
  -4  -1  -7  149.76    5.16
   4   1   7  187.90    5.91
  -4  -1  -8  154.41    5.09
   4   1   8  171.95    6.10
  -4  -1  -9   28.66    5.32
   4   1   9   40.93    6.69
  -4  -1 -10  229.08    8.59
   4   1  10  250.13    9.16
  -4  -1 -11   14.79    2.95
   4   1  11   14.28    3.52
  -4  -1 -12    2.05    1.18
   4   1  12    2.39    1.01
  -4  -1 -13   12.39    2.04
   4   1  13   15.65    3.53
  -4  -1 -14   31.20    5.79
   4   1  14   37.37    6.84
  -4  -1 -15    3.34    1.00
   4   1  15    1.99    0.99
   4   2 -16   10.10    1.98
  -4  -2  16   12.72    2.52
   4   2 -15    3.26    1.20
  -4  -2  15    7.07    1.31
   4   2 -14    5.72    1.58
  -4  -2  14    6.84    1.82
   4   2 -13   90.49    4.88
  -4  -2  13  106.69   17.50
   4   2 -12  154.86    6.29
  -4  -2  12  183.76    7.21
   4   2 -11   12.52    2.33
  -4  -2  11   33.50    5.38
   4   2 -10 1413.88   32.96
  -4  -2  10 1488.96   36.27
   4   2  -9   -0.34    3.24
  -4  -2   9    0.68    0.90
   4   2  -8   97.62    4.14
  -4  -2   8   96.05   14.36
   4   2  -7   69.28    3.57
  -4  -2   7   70.57    4.33
   4   2  -6   52.05    6.69
  -4  -2   6   46.79    7.37
   4   2  -5   37.03    6.07
  -4  -2   5   35.73    5.74
   4   2  -4    3.48    0.96
  -4  -2   4    2.62    0.60
  -4  -2   4    2.54    0.42
   4   2  -3  594.76    9.99
  -4  -2   3  530.64    8.10
   4   2  -3  568.78   10.75
   4   2  -2  471.06    8.26
  -4  -2   2  435.72    7.14
   4   2  -2  455.70    8.49
   4   2  -1  323.33    6.06
  -4  -2   1  304.92    5.72
   4   2  -1  307.13    6.42
   4   2   0  133.92    3.27
  -4  -2   0  128.57    3.51
   4   2   0  132.01    3.93
   4   2   1    2.44    0.58
  -4  -2  -1    1.12    0.35
   4   2   1    4.29    0.82
   4   2   2  396.20    6.42
  -4  -2  -2  345.58    6.97
   4   2   2  377.61    7.48
  -4  -2  -3    1.47    0.39
  -4  -2  -3    1.29    0.57
   4   2   3    2.10    0.52
  -4  -2  -4   65.16    2.19
  -4  -2  -4   56.02    2.85
   4   2   4   60.89    2.91
  -4  -2  -5    0.82    0.20
  -4  -2  -5    0.49    0.64
   4   2   5    1.30    1.03
  -4  -2  -6  113.21    4.42
   4   2   6  121.51    5.05
  -4  -2  -7   29.02    5.52
   4   2   7   30.91    2.42
  -4  -2  -8    8.26    1.80
   4   2   8    8.86    1.33
  -4  -2  -9  127.52    6.10
   4   2   9  143.25    6.35
  -4  -2 -10   14.08    3.05
   4   2  10   17.59    2.12
  -4  -2 -11   68.67   11.91
   4   2  11   82.17    4.17
  -4  -2 -12    1.52    0.85
   4   2  12    1.63    1.93
  -4  -2 -13    3.01    0.67
   4   2  13    3.83    1.93
  -4  -2 -14   66.32   16.25
   4   2  14   93.90    4.72
   4   3 -16   40.06    7.19
  -4  -3  16   48.93    3.94
   4   3 -15    9.08    2.43
  -4  -3  15    6.18    1.71
   4   3 -14  161.97    6.18
  -4  -3  14  202.19    7.19
   4   3 -13   73.92    4.26
  -4  -3  13   73.29   10.53
   4   3 -12   24.26    2.60
  -4  -3  12   28.24    5.32
  -4  -3  11    2.31    1.38
   4   3 -10  251.14    9.81
  -4  -3  10  301.05   11.45
   4   3  -9  191.29   13.15
  -4  -3   9  212.82    7.35
   4   3  -8    5.87    1.26
  -4  -3   8   10.33    1.77
   4   3  -7  217.96    8.90
  -4  -3   7  211.29    5.49
   4   3  -6   26.67    2.48
  -4  -3   6   28.39    3.86
   4   3  -5  151.92    5.34
  -4  -3   5  142.04    5.20
   4   3  -4  165.85    5.67
  -4  -3   4  143.43    2.47
  -4  -3   4  147.33    5.24
   4   3  -3  302.45    8.81
  -4  -3   3  255.64    7.05
  -4  -3   3  252.38    7.67
   4   3  -2  370.52    7.17
  -4  -3   2  332.14    6.17
   4   3  -2  360.67    7.32
   4   3  -1  100.31    3.12
   4   3  -1  102.48    3.98
   4   3  -1   98.34    3.40
   4   3   0  645.73   10.32
   4   3   0  636.00   10.45
   4   3   0  584.62   10.11
   4   3   1   26.74    4.63
   4   3   1   29.41    4.75
   4   3   1   24.75    1.73
   4   3   2   89.02    4.91
   4   3   2   91.92    4.18
   4   3   2   85.05    3.51
  -4  -3  -3   57.75    6.34
   4   3   3   68.67    8.27
   4   3   3   52.08    2.67
  -4  -3  -4  318.82    7.69
   4   3   4  306.58   10.64
   4   3   4  288.33    7.97
  -4  -3  -5  289.28   10.30
   4   3   5  247.62    9.98
  -4  -3  -6   44.96    4.72
  -4  -3  -6   35.29    8.42
   4   3   6   42.28    6.64
  -4  -3  -7    1.88    0.53
  -4  -3  -7    1.73    0.92
   4   3   7    2.71    0.89
  -4  -3  -8    1.00    0.61
   4   3   8    3.72    1.26
  -4  -3  -9   49.94    9.20
   4   3   9   57.58    3.15
  -4  -3 -10   34.90    6.66
   4   3  10   35.28    2.68
  -4  -3 -11   11.09    1.67
   4   3  11   10.46    1.80
  -4  -3 -12    2.92    1.22
   4   3  12    3.85    1.62
  -4  -3 -13   18.78    3.46
   4   3  13   17.15    2.11
  -4  -3 -14  133.83   20.21
   4   3  14  172.08    9.71
   4   4 -16    0.60    1.40
   4   4 -15    1.82    1.63
  -4  -4  15    1.09    1.26
   4   4 -14    2.05    1.66
  -4  -4  14    1.23    1.23
   4   4 -13  133.62    7.07
  -4  -4  13  165.70   22.19
   4   4 -12   33.03    2.72
  -4  -4  12   40.00    6.02
   4   4 -11   46.07    3.25
  -4  -4  11   58.00    8.67
   4   4 -10   16.39    2.00
  -4  -4  10   14.16    3.95
   4   4  -9   42.48    2.78
  -4  -4   9   42.28    7.06
   4   4  -8    1.47    1.21
  -4  -4   8   -0.51    1.30
   4   4  -7   34.42    2.47
  -4  -4   7   33.16    6.57
   4   4  -6  100.11    4.21
  -4  -4   6   90.40    3.98
   4   4  -5  107.66    4.62
   4   4  -5  108.75    3.59
  -4  -4   5   98.88    4.39
   4   4  -4  142.99    5.59
   4   4  -4  145.46    4.72
  -4  -4   4  130.30    5.09
   4   4  -3  185.72    6.21
   4   4  -3  184.03    5.08
  -4  -4   3  152.66    5.05
   4   4  -2   19.90    3.70
   4   4  -2   16.62    3.29
   4   4  -2   14.84    1.47
   4   4  -1   14.70    2.46
   4   4  -1   15.19    1.62
   4   4   0  585.25   15.24
   4   4   0  567.16   15.10
   4   4   0  544.14   14.84
   4   4   1  132.54    4.99
   4   4   1  126.04    6.64
   4   4   1  123.36    4.79
  -4  -4  -2   12.05    1.93
   4   4   2   11.75    1.43
   4   4   2   11.21    1.30
  -4  -4  -3  154.97    5.43
   4   4   3  150.35    5.85
   4   4   3  144.69    5.35
  -4  -4  -4   56.29    4.20
   4   4   4   59.17    7.67
   4   4   4   53.95    2.63
  -4  -4  -5   27.76    4.86
   4   4   5   32.64    2.51
   4   4   5   31.02    5.74
  -4  -4  -6   10.67    2.58
   4   4   6    9.78    1.80
   4   4   6    9.66    2.60
  -4  -4  -7   81.82    8.41
   4   4   7   78.54    3.85
   4   4   7   69.03    3.10
   4   4   8   65.81   11.32
   4   4   8   56.33    2.91
  -4  -4  -9    1.23    1.22
  -4  -4 -10   -0.65    1.30
   4   4  10    1.00    1.26
  -4  -4 -11   17.33    3.12
   4   4  11   19.49    2.07
  -4  -4 -12  109.27    8.86
   4   4  12  128.66    5.02
  -4  -4 -13    9.19    2.41
   4   4  13    7.47    1.46
   4   5 -15   91.54    6.27
  -4  -5  15  107.09   16.84
   4   5 -14  104.77    6.55
  -4  -5  14  120.58   21.77
   4   5 -13   15.23    2.12
  -4  -5  13   17.82    5.39
   4   5 -12  159.42   12.17
  -4  -5  12  198.12    7.03
   4   5 -11    7.61    1.53
  -4  -5  11   11.12    2.41
   4   5 -10    1.65    1.53
  -4  -5  10    3.16    1.25
   4   5  -9   22.68    2.56
  -4  -5   9   21.77    3.74
   4   5  -8    7.81    1.46
  -4  -5   8   10.20    2.23
   4   5  -7  263.60    8.94
  -4  -5   7  260.88   10.64
   4   5  -6   12.01    1.91
  -4  -5   6   11.88    2.15
   4   5  -5    2.45    1.21
   4   5  -5    1.54    0.33
  -4  -5   5    2.04    0.64
   4   5  -4   42.05    7.19
   4   5  -4   33.94    1.64
  -4  -5   4   34.83    6.88
   4   5  -3  197.81    6.10
   4   5  -3  199.28   13.70
  -4  -5   3  167.02    5.18
   4   5  -2    9.77    1.33
   4   5  -2    7.35    1.81
  -4  -5   2    8.07    1.79
   4   5  -1  102.16   13.09
   4   5  -1  100.65   11.50
   4   5  -1   93.36    3.53
   4   5   0  390.80   14.32
   4   5   0  369.02   13.46
   4   5   0  358.64   13.04
  -4  -5  -1  358.04   13.10
   4   5   1  372.72   13.75
   4   5   1  354.51   12.88
  -4  -5  -2  193.13    5.56
   4   5   2  191.75    6.96
   4   5   2  189.11    4.42
  -4  -5  -3  988.32   20.27
   4   5   3  968.38   20.88
   4   5   3  869.06   18.05
  -4  -5  -4  248.08    7.24
   4   5   4  222.28    7.60
   4   5   4  192.12    6.03
  -4  -5  -5  140.13    3.83
   4   5   5  123.61   13.55
   4   5   5  108.02    3.51
  -4  -5  -6  149.84    5.52
   4   5   6  121.38    5.76
   4   5   6  111.28    4.63
  -4  -5  -7  112.38    3.73
   4   5   7  109.51   12.51
   4   5   7   96.23    3.57
  -4  -5  -8   11.09    2.11
   4   5   8   13.48    2.01
   4   5   8    8.24    1.17
   4   5   9   22.19    2.62
   4   5   9   17.62    4.74
   4   5  10    2.53    1.12
   4   5  10    2.05    1.24
  -4  -5 -11  197.95   19.08
   4   5  11  215.31    6.04
  -4  -5 -12   32.54    6.93
   4   6 -14    3.00    1.45
  -4  -6  14    0.88    1.53
   4   6 -13    1.70    1.04
  -4  -6  13    0.28    1.32
   4   6 -12   20.90    4.19
  -4  -6  12   23.55    4.12
   4   6 -11  226.44    7.72
  -4  -6  11  248.85    9.07
   4   6 -10   58.05    6.32
  -4  -6  10   64.94   10.46
   4   6  -9   83.33   11.24
  -4  -6   9   86.93   14.81
   4   6  -8   67.23    3.71
  -4  -6   8   66.57   11.81
   4   6  -7    0.76    1.30
  -4  -6   7    3.16    1.11
   4   6  -6   10.00    2.11
   4   6  -6    6.90    1.93
  -4  -6   6    7.79    1.66
   4   6  -5   38.17    2.61
   4   6  -5   25.44    5.81
  -4  -6   5   34.03    6.40
   4   6  -4   77.41    3.61
   4   6  -4   62.81    2.39
  -4  -6   4   62.80   10.39
   4   6  -3  101.64    4.45
   4   6  -3   85.75    3.38
  -4  -6   3   87.05    3.67
   4   6  -2  182.49   11.23
   4   6  -2  156.97    5.34
  -4  -6   2  144.18    4.90
   4   6  -1    7.76    1.30
   4   6  -1    9.33    1.26
  -4  -6   1    9.31    1.49
   4   6   0  367.48   10.22
   4   6   0  346.95    9.27
  -4  -6  -1  265.40    8.45
   4   6   1  266.36    8.29
   4   6   1  248.84    7.23
  -4  -6  -2    4.78    0.90
   4   6   2    3.63    1.39
   4   6   2    1.43    0.56
  -4  -6  -3  198.17    9.42
   4   6   3  208.68    8.45
   4   6   3  184.31    6.92
  -4  -6  -4  522.79   15.67
   4   6   4  495.64   15.62
   4   6   4  419.26   12.66
  -4  -6  -5   29.49    6.35
   4   6   5   27.90    4.23
   4   6   5   21.13    1.62
  -4  -6  -6  377.80    7.91
   4   6   6  339.99    8.12
   4   6   6  296.80    5.77
  -4  -6  -7    1.10    0.46
   4   6   7    1.73    1.66
   4   6   7    0.59    0.77
  -4  -6  -8   43.09   10.02
   4   6   8   44.24   10.07
   4   6   8   38.49    2.35
   4   6   9   50.68    3.87
   4   6  10   25.44    3.46
   4   6  11   80.40   10.78
   4   7 -13   48.00    3.92
  -4  -7  13   62.81    8.39
   4   7 -12   -1.06    1.55
  -4  -7  12    0.82    1.51
   4   7 -11    0.98    1.48
  -4  -7  11    1.55    0.72
   4   7 -10   16.07    2.47
  -4  -7  10   19.18    2.76
   4   7  -9   31.91    5.36
  -4  -7   9   34.87    5.48
   4   7  -8   59.10    3.59
  -4  -7   8   59.37   11.09
   4   7  -7  159.67    5.64
  -4  -7   7  168.88    4.99
   4   7  -6  142.88    5.66
   4   7  -6  128.93    3.88
  -4  -7   6  152.48    5.18
   4   7  -5  121.30    5.66
   4   7  -5  108.48    4.28
  -4  -7   5  113.02    4.80
   4   7  -4    1.26    0.94
   4   7  -4   -0.49    0.88
  -4  -7   4    1.58    0.49
   4   7  -3    5.83    1.31
   4   7  -3    6.69    1.16
  -4  -7   3    4.98    0.94
   4   7  -2  250.78    8.98
   4   7  -2  210.74    7.44
  -4  -7   2  200.48    6.88
   4   7  -1   40.97    2.71
  -4  -7   1   36.94    6.18
  -4  -7   0  407.79   13.26
   4   7   0  405.28   12.83
  -4  -7   0  337.55   10.35
  -4  -7  -1   53.32    8.05
   4   7   1   53.35    3.11
   4   7   1   47.11    4.89
  -4  -7  -2    3.33    0.83
   4   7   2    2.98    0.69
  -4  -7  -3   36.01    5.73
   4   7   3   29.73    2.81
   4   7   3   27.26    1.79
  -4  -7  -4   96.15   12.94
   4   7   4  102.94    6.75
  -4  -7  -5   22.05    5.04
   4   7   5   22.41    4.30
  -4  -7  -6   24.29    5.18
   4   7   6   23.91    2.70
  -4  -7  -7   37.34    6.59
   4   7   7   37.57    3.36
  -4  -7  -8   33.95    7.38
   4   7   8   35.83    7.76
   4   7   9   66.29   12.32
   4   7  10    6.01    2.51
   4   8 -12   70.88    5.51
  -4  -8  12   80.06    9.45
   4   8 -11   63.53    4.87
  -4  -8  11   75.55    4.93
   4   8 -10  356.16    9.27
  -4  -8  10  388.65    8.57
   4   8  -9    9.88    1.47
  -4  -8   9    8.70    1.47
   4   8  -8   27.69    2.80
  -4  -8   8   22.85    5.25
   4   8  -7   12.95    2.10
  -4  -8   7   12.46    2.13
   4   8  -5   55.44    7.32
   4   8  -5   40.92    7.21
  -4  -8   5   43.77    8.47
   4   8  -4    2.63    1.00
   4   8  -4    2.69    0.79
   4   8  -3   21.57    3.86
   4   8  -3   18.49    1.93
  -4  -8   3   19.78    3.24
  -4  -8   2   17.58    2.53
   4   8  -2   17.10    2.71
  -4  -8   2   11.61    2.04
  -4  -8   1    1.18    0.77
   4   8  -1    0.82    1.00
  -4  -8   0    7.29    1.16
   4   8   0    3.12    1.76
  -4  -8  -1    4.99    0.98
   4   8   1    3.98    0.77
  -4  -8  -2   95.53   13.97
   4   8   2   93.69    4.43
  -4  -8  -3    8.67    1.62
   4   8   3    6.60    1.06
  -4  -8  -4   11.76    1.95
   4   8   4   13.01    2.24
  -4  -8  -5   24.54    4.92
   4   8   5   25.60    4.42
  -4  -8  -6   91.50   14.34
   4   8   6  100.26    6.16
  -4  -8  -7    1.86    0.62
   4   8   7    0.87    0.95
   4   8   8    2.47    1.38
   4   9 -10    9.63    1.99
  -4  -9  10    9.98    2.83
   4   9  -9   10.99    2.49
  -4  -9   9    5.95    1.43
   4   9  -8    1.91    0.99
  -4  -9   8    2.21    0.95
   4   9  -7  163.85    6.46
  -4  -9   7  148.84    5.40
   4   9  -6    1.13    1.52
  -4  -9   6    0.03    0.54
   4   9  -5   99.79   18.73
   4   9  -5   82.47    3.42
   4   9  -4    6.56    1.25
   4   9  -4    5.91    1.85
  -4  -9   3   73.92   12.76
   4   9  -3   68.55    8.66
  -4  -9   2    2.12    0.99
   4   9  -2    2.92    0.70
  -4  -9   1   -0.02    0.77
   4   9  -1    1.52    0.88
  -4  -9   0   60.71    3.88
   4   9   0   44.21    3.04
  -4  -9  -1   10.32    1.86
   4   9   1    9.18    1.86
  -4  -9  -2   21.68    4.43
   4   9   2   16.43    4.35
  -4  -9  -3  129.20   14.33
   4   9   3  105.82    4.99
  -4  -9  -4   -0.08    1.14
   4   9   4    1.65    0.75
  -4  -9  -5  109.81   17.15
   4   9   5   98.78   16.37
  -4  -9  -6    8.02    1.28
   4   9   6    7.23    1.81
   4  10  -7  117.30    7.80
   4  10  -6  122.69   14.74
  -4 -10   5    5.49    1.73
  -4 -10   4  109.41   21.16
   4  10  -4  112.79    4.45
  -4 -10   3   27.11    4.84
   4  10  -3   21.41    3.16
  -4 -10   2   49.56    9.28
   4  10  -2   49.87    7.51
  -4 -10   1   -0.69    1.51
   4  10  -1    1.95    0.81
  -4 -10   0   27.95    6.05
   4  10   0   23.72    2.52
  -4 -10  -1    0.99    0.94
   4  10   1    1.85    1.19
  -4 -10  -2    3.54    1.35
   4  10   2    7.02    2.00
   5 -10  -1    0.93    1.43
  -5  10   1    3.29    1.76
   5 -10   0   25.76    5.68
  -5  10   0   27.77    6.85
   5 -10   1  170.32   24.77
  -5  10  -1  153.98   25.61
   5 -10   2   19.19    3.59
  -5  10  -2   13.87    2.45
   5 -10   3   81.18   13.21
  -5  10  -3   97.82    6.84
   5 -10   4   14.70    3.74
  -5  10  -4   14.54    3.12
  -5  10  -5  303.83   16.07
   5  -9  -5    2.61    2.30
  -5   9   5   -0.82    1.51
   5  -9  -4  204.61    7.04
  -5   9   4  179.81    6.81
   5  -9  -3  124.57   20.85
  -5   9   3   96.27   16.11
   5  -9  -2   37.72    7.94
  -5   9   2   27.12    4.60
   5  -9  -1    4.97    1.39
  -5   9   1    9.40    2.41
   5  -9   0   11.11    2.10
  -5   9   0   11.90    3.22
   5  -9   1    1.83    0.99
  -5   9  -1    0.53    0.85
   5  -9   2   10.50    1.70
  -5   9  -2    9.24    1.95
   5  -9   3   73.97    8.82
  -5   9  -3   79.84    6.89
   5  -9   4   88.66    5.70
  -5   9  -4   83.01   15.51
   5  -9   5  510.50   20.87
  -5   9  -5  503.02   21.58
  -5   9  -6   36.83    8.31
  -5   9  -7  297.19    8.90
  -5   9  -8    7.73    2.15
   5  -8  -8   94.78    6.75
  -5   8   8   75.04    5.27
   5  -8  -7    8.44    2.01
  -5   8   7    4.95    1.62
   5  -8  -6   96.79   16.94
  -5   8   6   83.81    5.51
   5  -8  -5  143.43   13.27
  -5   8   5  129.87    5.51
   5  -8  -4  223.01    6.96
  -5   8   4  153.83   23.16
   5  -8  -3   32.41    3.04
  -5   8   3   29.63    5.02
   5  -8  -2   33.49    7.43
  -5   8   2   28.36    3.66
   5  -8  -1  110.04   17.97
  -5   8   1  111.97    5.33
   5  -8   0   59.69    9.18
  -5   8   0   51.20    7.33
   5  -8   1  324.75    8.54
  -5   8  -1  265.85    8.33
   5  -8   2    3.39    0.71
  -5   8  -2    4.10    0.90
   5  -8   3   56.87    8.17
  -5   8  -3   55.22    9.01
   5  -8   4   67.46    8.50
  -5   8  -4   66.11    4.06
   5  -8   5  150.25    6.75
  -5   8  -5  138.56    7.31
   5  -8   5   86.55   13.95
   5  -8   6   11.34    1.62
  -5   8  -6   11.39    2.18
   5  -8   6    8.06    1.40
  -5   8  -7  191.73    6.78
   5  -8   7  153.90    6.86
  -5   8  -8    2.76    1.78
   5  -8   8    2.97    1.17
  -5   8  -9   35.29    3.84
   5  -8   9   38.18    2.93
  -5   8 -10  113.10   12.83
   5  -8  10   97.17    6.31
   5  -7 -10    9.05    2.08
  -5   7  10    4.29    1.37
   5  -7  -9   17.28    3.02
  -5   7   9   10.54    2.42
   5  -7  -8    8.32    2.54
  -5   7   8    7.25    1.51
   5  -7  -7    7.70    1.63
  -5   7   7    3.88    1.16
   5  -7  -6  188.41   11.90
  -5   7   6  139.86    7.85
   5  -7  -5   89.54    4.54
  -5   7   5   63.22    3.53
   5  -7  -4   57.62    3.53
  -5   7   4   39.80    5.04
   5  -7  -3  132.48    9.63
  -5   7   3   95.37   11.93
   5  -7  -2    3.82    1.02
  -5   7   2    3.45    1.47
   5  -7  -1  159.17    8.33
  -5   7   1  141.05   19.87
   5  -7   0    1.30    1.14
  -5   7   0    0.38    0.83
   5  -7   1    0.73    0.86
  -5   7  -1    0.04    0.71
   5  -7   1    0.32    0.48
   5  -7   2   17.37    2.38
  -5   7  -2   15.66    3.12
   5  -7   2   11.32    1.27
   5  -7   3  236.69    5.55
  -5   7  -3  219.35    6.60
   5  -7   3  172.41    4.56
   5  -7   4  167.60    7.85
  -5   7  -4  173.28    6.02
   5  -7   4  128.70    4.08
   5  -7   5   35.80    5.14
  -5   7  -5   41.96    3.43
   5  -7   5   28.12    5.67
   5  -7   6    4.17    0.81
  -5   7  -6    5.03    1.94
   5  -7   6    4.27    1.18
  -5   7  -7  136.07    5.96
   5  -7   7  110.74    4.52
  -5   7  -8    0.55    1.57
   5  -7   8    2.29    1.27
  -5   7  -9   55.69    4.08
   5  -7   9   51.98    3.49
  -5   7 -10   27.20    5.86
   5  -7  10   26.77    5.33
  -5   7 -11   12.28    2.05
   5  -7  11   16.07    2.32
  -5   7 -12   12.07    2.25
   5  -7  12   12.15    3.85
   5  -6 -11   43.93   11.15
   5  -6 -10   90.35   13.75
  -5   6  10   62.78    4.18
   5  -6  -9   38.52    3.60
  -5   6   9   22.42    3.08
   5  -6  -8   24.99    3.09
  -5   6   8   18.73    2.18
   5  -6  -7   20.16    4.22
  -5   6   7   14.04    2.01
   5  -6  -6   64.36    9.82
  -5   6   6   43.89    7.47
   5  -6  -5    0.73    0.72
  -5   6   5    2.92    1.66
  -5   6   5    0.67    0.37
   5  -6  -4    5.59    1.51
  -5   6   4    3.44    0.71
  -5   6   4    1.66    0.52
   5  -6  -3   46.24    7.30
  -5   6   3   43.56    7.26
  -5   6   3   24.55    5.62
   5  -6  -2  175.66    7.95
  -5   6   2  162.81    7.25
   5  -6  -2  119.95    4.54
   5  -6  -1   51.20    3.90
  -5   6   1   46.12    2.93
   5  -6  -1   34.59    1.94
   5  -6   0   84.61    3.41
  -5   6   0   74.23   11.34
   5  -6   0   55.33    6.30
   5  -6   1   25.80    3.19
  -5   6  -1   23.62    4.45
   5  -6   1   18.52    1.56
   5  -6   2  176.49    6.89
  -5   6  -2  172.00    7.58
   5  -6   2  129.08    5.40
   5  -6   3   41.52    6.07
  -5   6  -3   39.58    6.21
   5  -6   3   25.95    1.91
   5  -6   4  235.20    7.69
  -5   6  -4  215.64    8.34
   5  -6   4  191.95    7.03
   5  -6   5   17.46    3.53
  -5   6  -5   15.40    1.95
   5  -6   5   14.37    1.92
  -5   6  -6  158.71    6.13
   5  -6   6  130.94    4.62
  -5   6  -7  102.59   15.24
   5  -6   7   92.79    4.10
  -5   6  -8    6.07    1.33
   5  -6   8    4.51    1.65
  -5   6  -9    1.20    1.05
   5  -6   9    0.96    1.23
  -5   6 -10  255.49   14.10
   5  -6  10  245.45    7.31
  -5   6 -11   55.54    3.68
   5  -6  11   50.75    6.97
  -5   6 -12   21.83    2.80
   5  -6  12   26.17    3.12
  -5   6 -13   10.35    1.89
   5  -6  13   12.76    2.16
   5  -5 -12   39.07    3.71
   5  -5 -11   24.68    3.10
   5  -5 -10   10.19    2.20
  -5   5  10    7.27    1.27
  -5   5  10    7.23    2.00
   5  -5  -9  275.16    9.18
  -5   5   9  214.35    6.24
  -5   5   9  232.39    7.34
   5  -5  -8   39.41   10.98
  -5   5   8   29.09    2.24
  -5   5   8   23.33    2.89
   5  -5  -7  151.69   11.76
  -5   5   7  107.09    4.35
  -5   5   7  105.91    4.29
   5  -5  -6    0.89    0.76
  -5   5   6    2.23    0.96
  -5   5   6    1.02    0.55
   5  -5  -5   93.22    4.23
  -5   5   5   71.29   10.24
  -5   5   5   54.56    7.09
   5  -5  -4   43.29    7.66
  -5   5   4   30.43    2.43
  -5   5   4   23.85    4.59
   5  -5  -3  175.89    5.27
  -5   5   3  157.11    6.16
   5  -5  -3  134.50    3.67
   5  -5  -2   61.08    2.97
  -5   5   2   51.80    7.45
   5  -5  -2   40.28    5.69
   5  -5  -1   13.51    1.52
  -5   5   1   13.24    1.88
   5  -5  -1    9.23    1.18
   5  -5   0   19.06    3.81
  -5   5   0   14.39    2.79
   5  -5   0   10.65    1.17
   5  -5   1  164.71    5.34
  -5   5  -1  156.98   16.87
   5  -5   1  111.22    4.18
   5  -5   2    7.33    1.32
  -5   5  -2    5.47    1.30
   5  -5   2    5.95    1.12
   5  -5   3    6.21    1.37
  -5   5  -3    5.98    1.44
   5  -5   3    5.61    1.15
   5  -5   4  393.90    9.83
  -5   5  -4  380.90   11.25
   5  -5   4  320.86    9.25
   5  -5   5  214.32    7.50
  -5   5  -5  194.26    8.23
   5  -5   5  172.07    7.09
  -5   5  -6  172.96    7.63
   5  -5   6  157.57    6.79
  -5   5  -7   29.44    5.77
   5  -5   7   27.64    2.50
  -5   5  -8    4.43    1.32
   5  -5   8    5.53    1.68
  -5   5  -9    2.29    0.94
   5  -5   9   -0.30    1.31
  -5   5 -10   17.98    4.20
   5  -5  10   18.72    3.52
  -5   5 -11   42.95    3.33
   5  -5  11   41.94    5.50
  -5   5 -12   15.07    2.12
   5  -5  12   22.23    2.97
  -5   5 -13   81.01    4.48
   5  -5  13   68.91   11.07
   5  -4 -13   12.67    2.64
  -5   4  13   15.66    3.12
   5  -4 -12    7.89    2.21
  -5   4  12    7.03    1.02
   5  -4 -11   -0.78    1.62
  -5   4  11   -0.87    1.01
   5  -4 -10   41.74    3.20
  -5   4  10   41.67    5.51
   5  -4  -9  147.80    6.43
  -5   4   9  120.93    4.58
  -5   4   9  113.23   11.87
   5  -4  -8   26.91    4.36
  -5   4   8   14.87    2.22
  -5   4   8   16.64    3.03
   5  -4  -7    4.14    1.29
  -5   4   7    4.06    0.97
  -5   4   7    4.53    0.90
   5  -4  -6  610.87   20.54
  -5   4   6  550.89   18.13
  -5   4   6  455.23   15.25
   5  -4  -5   63.90   11.24
  -5   4   5   44.73    6.19
  -5   4   5   37.26    6.43
   5  -4  -4  222.28    7.04
  -5   4   4  207.94    7.44
  -5   4   4  155.18    5.48
   5  -4  -3   13.23    1.85
  -5   4   3    7.28    1.64
   5  -4  -3    9.43    1.29
   5  -4  -2   85.63    3.44
  -5   4   2   81.14   11.85
   5  -4  -2   63.31    8.08
   5  -4  -1    6.42    0.98
  -5   4   1    8.81    1.39
   5  -4  -1    3.74    0.79
   5  -4   0  370.95   13.34
  -5   4   0  347.47   13.09
   5  -4   0  280.08   10.55
   5  -4   1   13.14    2.23
  -5   4  -1   12.96    1.97
   5  -4   1    8.94    1.71
   5  -4   2   26.85    3.19
  -5   4  -2   26.92    3.56
   5  -4   2   20.23    1.65
   5  -4   3   36.95    1.62
  -5   4  -3   36.07    2.46
   5  -4   3   26.29    4.97
   5  -4   4  501.59   10.34
  -5   4  -4  480.65   13.44
   5  -4   4  424.30   10.61
  -5   4  -5    2.80    0.66
   5  -4   5    0.71    1.17
  -5   4  -6   56.23    8.63
   5  -4   6   48.52    2.80
  -5   4  -7   -0.19    1.25
   5  -4   7   -0.65    1.31
  -5   4  -8   35.57    5.84
   5  -4   8   35.89    2.91
  -5   4  -9   11.35    2.21
   5  -4   9    9.94    1.70
  -5   4 -10   50.05   11.24
   5  -4  10   50.15    9.71
  -5   4 -11   34.86    2.91
   5  -4  11   40.96    3.57
  -5   4 -12   67.66    4.08
   5  -4  12   68.68    4.39
  -5   4 -13    7.57    1.67
   5  -4  13    5.54    1.73
  -5   4 -14   52.15    3.75
   5  -4  14   48.96   10.07
   5  -3 -14   28.56    5.18
  -5   3  14   23.35    2.45
   5  -3 -13   34.19    3.34
  -5   3  13   31.06    6.23
   5  -3 -12    1.98    1.68
  -5   3  12    0.49    0.47
   5  -3 -11   33.96    3.07
  -5   3  11   34.06    3.00
   5  -3 -10    6.59    1.55
  -5   3  10    6.47    0.83
   5  -3  -9   41.55    6.77
  -5   3   9   29.80    1.85
  -5   3   9   34.33    5.46
   5  -3  -8  265.79    9.69
  -5   3   8  211.99    8.80
  -5   3   8  225.59    8.96
   5  -3  -7  342.20   12.56
  -5   3   7  293.94   10.35
  -5   3   7  287.99   21.49
   5  -3  -6  377.13   10.85
  -5   3   6  354.17    9.53
  -5   3   6  291.80    8.53
   5  -3  -5    7.41    1.48
  -5   3   5    5.34    0.88
  -5   3   5    3.57    0.83
   5  -3  -4   65.58   10.22
  -5   3   4   50.25    7.45
  -5   3   4   26.43    5.23
   5  -3  -3  115.12    4.17
  -5   3   3  108.48    7.29
   5  -3  -3   94.46    3.65
   5  -3  -2    1.61    0.91
  -5   3   2    1.21    0.77
   5  -3  -2    1.14    1.03
   5  -3  -1  117.07    4.46
  -5   3   1  119.00    4.79
   5  -3  -1   95.62    4.11
   5  -3   0   12.82    3.18
  -5   3   0    9.95    1.61
   5  -3   0    6.68    1.18
   5  -3   1  383.00    9.11
  -5   3  -1  378.12   10.15
   5  -3   1  310.75    9.21
   5  -3   2   75.14    2.82
  -5   3  -2   81.83    3.90
   5  -3   2   67.72    3.43
   5  -3   3  387.60    8.80
  -5   3  -3  384.27   10.42
   5  -3   3  354.43    9.63
  -5   3  -4    4.70    1.02
  -5   3  -5   94.81    4.17
   5  -3   5   90.91   12.25
  -5   3  -6    4.45    0.98
   5  -3   6    1.85    0.96
  -5   3  -7  183.33    6.69
   5  -3   7  190.93    6.84
  -5   3  -8    1.47    0.85
   5  -3   8    1.12    1.26
  -5   3  -9    6.37    1.43
   5  -3   9    6.98    1.93
  -5   3 -10   64.61    3.79
   5  -3  10   70.09   12.15
  -5   3 -11   15.74    3.34
   5  -3  11   17.27    3.18
  -5   3 -12    7.99    2.45
   5  -3  12   10.60    2.42
  -5   3 -13   25.28    2.59
   5  -3  13   30.67    5.43
  -5   3 -14   52.61   13.65
   5  -3  14   59.53    9.62
   5  -2 -14   11.00    2.47
  -5   2  14   13.48    2.33
   5  -2 -13    2.22    0.80
   5  -2 -12   87.18    4.57
  -5   2  12   87.21    9.68
   5  -2 -11   11.29    2.22
  -5   2  11   10.67    1.56
   5  -2 -10    5.45    1.78
  -5   2  10    3.15    0.78
   5  -2  -9   15.02    2.22
  -5   2   9    9.17    2.06
   5  -2  -8  371.44   13.43
  -5   2   8  326.44   11.95
   5  -2  -7   66.69    3.59
  -5   2   7   44.43    6.76
  -5   2   7   53.96    4.42
   5  -2  -6   38.44    2.64
  -5   2   6   42.45    2.16
  -5   2   6   32.03    4.97
   5  -2  -5   33.37    4.85
  -5   2   5   29.32    1.61
  -5   2   5   26.58    3.39
   5  -2  -4  320.44    8.73
  -5   2   4  317.81    8.15
   5  -2  -4  277.73    7.90
   5  -2  -3   23.29    3.82
  -5   2   3   18.47    2.44
   5  -2  -3   17.02    1.67
   5  -2  -2    2.61    0.79
  -5   2   2    2.62    0.41
   5  -2  -2    2.17    1.04
   5  -2  -1    4.38    1.84
  -5   2   1    6.03    1.15
   5  -2  -1    5.26    1.17
   5  -2   0  193.36    5.70
  -5   2   0  191.85    6.27
   5  -2   0  159.98    5.62
   5  -2   1   59.06    2.65
  -5   2  -1   63.41    3.03
   5  -2   1   58.98    6.26
   5  -2   2  295.99    6.88
  -5   2  -2  294.99    8.31
   5  -2   2  268.04    7.74
  -5   2  -3   18.02    3.89
   5  -2   3   22.68    2.97
  -5   2  -4  283.02    8.29
   5  -2   4  283.08    8.28
  -5   2  -5    1.74    0.62
   5  -2   5    1.63    0.86
  -5   2  -6   93.77   15.16
   5  -2   6   92.74    4.36
  -5   2  -7   14.87    3.32
   5  -2   7   15.45    2.01
  -5   2  -8   69.19   12.67
   5  -2   8   68.57    3.64
  -5   2  -9   34.87    5.50
   5  -2   9   33.32    2.84
  -5   2 -10    3.79    0.74
   5  -2  10    4.39    1.61
  -5   2 -11   59.60    9.61
   5  -2  11   56.77    3.81
  -5   2 -12   44.10    4.13
   5  -2  12   45.93    3.86
  -5   2 -13   -1.08    1.23
   5  -2  13    1.06    1.78
  -5   2 -14   34.06    4.24
   5  -2  14   41.47    3.68
   5  -1 -15   20.18    4.61
  -5   1  15   20.45    4.69
   5  -1 -14    5.77    1.34
  -5   1  14    7.42    2.05
   5  -1 -13  125.52    5.64
  -5   1  13  109.47   13.18
   5  -1 -12   30.51    2.81
  -5   1  12   28.06    3.55
   5  -1 -11   10.56    2.11
  -5   1  11    9.65    1.87
   5  -1 -10  119.61    4.95
  -5   1  10  126.76   15.67
   5  -1  -9   56.62    4.75
  -5   1   9   55.43    4.61
   5  -1  -8   31.93    7.67
  -5   1   8   25.44    3.55
   5  -1  -7   88.58    4.96
  -5   1   7   80.16    4.23
   5  -1  -6    8.18    1.89
  -5   1   6    6.73    1.11
  -5   1   6    5.42    1.46
   5  -1  -5  158.70    5.90
  -5   1   5  168.03    5.45
  -5   1   5  138.14    5.43
   5  -1  -4  230.71    7.54
  -5   1   4  237.62    6.98
   5  -1  -4  217.58    6.75
   5  -1  -3   53.40    8.60
  -5   1   3   51.67    6.87
   5  -1  -3   38.94    2.40
   5  -1  -2  220.34    6.58
  -5   1   2  220.65    6.68
   5  -1  -2  197.80    6.60
   5  -1  -1    0.01    0.71
  -5   1   1    0.09    0.63
   5  -1  -1    1.15    0.77
   5  -1   0   49.46    2.07
  -5   1   0   46.86    2.81
   5  -1   0   46.70    2.75
   5  -1   1  151.49    4.37
  -5   1  -1  166.48    5.58
   5  -1   1  137.89    5.15
   5  -1   2  167.23    2.37
  -5   1  -2  182.15    6.79
   5  -1   2  171.15    6.03
  -5   1  -3    1.98    0.95
   5  -1   3    2.39    1.10
  -5   1  -4   21.44    4.93
   5  -1   4   25.17    2.27
  -5   1  -5  229.97    9.36
   5  -1   5  224.91    5.59
  -5   1  -6  115.58    4.99
   5  -1   6  121.66    4.87
  -5   1  -7  789.47   20.00
   5  -1   7  857.08   19.13
  -5   1  -8   31.41    8.12
   5  -1   8   34.03    2.73
  -5   1  -9   45.50    6.76
   5  -1   9   43.35    7.24
  -5   1 -10    2.48    0.73
   5  -1  10    2.64    1.67
  -5   1 -11   54.94   10.32
   5  -1  11   59.98    3.98
  -5   1 -12    5.45    1.71
   5  -1  12    7.12    1.43
  -5   1 -13   13.14    2.32
   5  -1  13   10.86    2.22
  -5   1 -14   31.26    5.57
   5  -1  14   44.80    8.02
   5   0 -15  148.28    6.32
  -5   0  15  183.39    6.90
   5   0 -14    0.45    1.58
  -5   0  14    0.85    0.84
   5   0 -13    1.35    1.59
  -5   0  13    0.74    0.91
   5   0 -12    0.88    0.88
  -5   0  12    1.34    1.32
   5   0 -11    2.16    1.43
  -5   0  11    2.33    1.67
   5   0 -10  299.08   10.67
  -5   0  10  296.38   10.84
   5   0  -9   19.37    3.05
  -5   0   9   19.19    2.00
   5   0  -8  316.04    9.57
  -5   0   8  299.72    9.10
   5   0  -7  404.65   10.46
  -5   0   7  375.95   10.05
   5   0  -6   72.59    6.38
  -5   0   6   68.68    5.50
   5   0  -5  121.30    4.88
  -5   0   5  122.54    4.05
  -5   0   5  100.63    4.50
   5   0  -4  363.78   10.00
  -5   0   4  378.05    8.87
   5   0  -4  335.68   10.11
   5   0  -3    1.19    1.02
  -5   0   3    0.05    0.34
   5   0  -3    1.75    1.15
   5   0  -2    1.45    0.52
  -5   0   2    1.16    0.47
   5   0  -2    1.75    1.14
   5   0  -1   37.09    2.47
  -5   0   1   37.80    1.83
   5   0  -1   32.74    2.26
   5   0   0  165.90    4.90
  -5   0   0  165.82    4.86
   5   0   0  156.28    4.26
   5   0   1  101.21    3.15
  -5   0  -1  101.95    3.94
   5   0   1  102.72    4.25
   5   0   2   13.66    2.17
  -5   0  -2   20.63    3.92
   5   0   2   18.60    1.66
  -5   0  -3    2.01    0.49
   5   0   3    1.95    0.56
  -5   0  -4   56.14    3.18
   5   0   4   55.85    3.26
  -5   0  -5 1206.46   41.01
   5   0   5 1218.81   41.45
  -5   0  -6   83.43    6.16
   5   0   6   99.09    4.47
  -5   0  -7  131.49    5.29
   5   0   7  142.25    5.71
  -5   0  -8   10.20    1.83
   5   0   8   10.93    1.89
  -5   0  -9   72.54   11.38
   5   0   9   76.01    3.99
  -5   0 -10  138.64    5.30
   5   0  10  146.46    6.98
  -5   0 -11    3.96    0.96
   5   0  11    4.04    1.76
  -5   0 -12   22.98    3.46
   5   0  12   29.26    2.95
  -5   0 -13    1.65    0.99
   5   0  13    2.10    1.67
  -5   0 -14   51.18    8.47
   5   0  14   54.20    5.05
   5   1 -15    3.47    1.92
  -5  -1  15    3.78    2.33
   5   1 -14    4.75    1.81
  -5  -1  14    4.94    1.69
   5   1 -13   30.55    5.97
  -5  -1  13   34.49    3.49
   5   1 -12    6.85    1.32
  -5  -1  12    7.65    1.17
   5   1 -11    2.48    1.24
  -5  -1  11    0.57    1.23
   5   1 -10  171.72    7.06
  -5  -1  10  194.36    7.81
   5   1  -9  220.55    8.76
  -5  -1   9  233.31   20.49
   5   1  -8  232.09    7.54
  -5  -1   8  225.49    7.49
   5   1  -7  248.93    7.29
  -5  -1   7  242.97    7.69
   5   1  -6 1107.71   38.98
  -5  -1   6 1007.12   35.00
   5   1  -5    7.71    1.85
  -5  -1   5    8.12    1.55
  -5  -1   5   10.78    2.09
   5   1  -4  809.94   18.51
  -5  -1   4  831.79   17.83
   5   1  -4  795.60   18.70
   5   1  -3  534.40   14.13
  -5  -1   3  511.54   13.11
   5   1  -3  498.49   13.83
   5   1  -2  127.84    4.41
  -5  -1   2  133.06    4.30
   5   1  -2  115.83    4.52
   5   1  -1  350.42    9.53
  -5  -1   1  349.29    9.57
   5   1  -1  337.62    9.97
   5   1   0   88.65    3.41
  -5  -1   0   91.81    3.57
   5   1   0   95.09   12.18
   5   1   1  182.60    5.22
  -5  -1  -1  187.56    6.10
   5   1   1  182.34    6.26
   5   1   2   46.63    1.77
  -5  -1  -2   46.98    2.61
   5   1   2   47.11    2.84
  -5  -1  -3   55.36    2.98
   5   1   3   59.92    3.26
  -5  -1  -4   88.86    4.30
   5   1   4   90.89    4.22
  -5  -1  -5  190.72    5.10
   5   1   5  204.18    5.42
  -5  -1  -6    1.12    1.09
   5   1   6    3.50    1.38
  -5  -1  -7   17.94    5.01
   5   1   7   17.19    1.86
  -5  -1  -8  250.40   10.30
   5   1   8  267.53   10.39
  -5  -1  -9   34.75    6.59
   5   1   9   31.18    2.70
  -5  -1 -10    8.50    1.20
   5   1  10   10.55    1.79
  -5  -1 -11    2.44    1.58
   5   1  11    5.56    1.79
  -5  -1 -12   31.35    5.44
   5   1  12   32.77    3.31
  -5  -1 -13   37.53    6.19
   5   1  13   36.66    3.29
  -5  -1 -14    0.83    0.75
   5   2 -15   92.30    5.05
  -5  -2  15   89.67   16.37
   5   2 -14   37.59    7.94
  -5  -2  14   40.24    9.00
   5   2 -13   39.65    8.40
  -5  -2  13   49.09    8.46
   5   2 -12  226.27    8.12
  -5  -2  12  254.46    8.45
   5   2 -11   12.95    4.18
  -5  -2  11   13.05    2.35
   5   2 -10  301.92   10.55
  -5  -2  10  323.61   11.48
   5   2  -9   59.35    8.91
  -5  -2   9   59.21    9.90
   5   2  -8    7.52    1.44
  -5  -2   8    9.15    1.47
   5   2  -7   97.23    4.37
  -5  -2   7   93.78    4.28
   5   2  -6  839.01   29.14
  -5  -2   6  749.97   26.37
   5   2  -5    0.29    1.00
  -5  -2   5    1.88    1.03
   5   2  -4   26.00    5.39
  -5  -2   4   16.88    3.92
  -5  -2   4   21.98    3.27
   5   2  -3  178.93    5.52
  -5  -2   3  179.63    5.03
   5   2  -3  179.20    5.95
   5   2  -2   20.48    1.44
  -5  -2   2   20.10    3.71
   5   2  -2   20.06    1.73
   5   2  -1   15.67    1.28
  -5  -2   1   15.40    2.51
   5   2  -1   16.36    1.76
   5   2   0  461.58   19.82
  -5  -2   0  451.53   12.20
   5   2   0  451.56   12.63
   5   2   1   21.48    1.32
  -5  -2  -1   21.43    5.34
   5   2   1   20.13    1.85
   5   2   2  150.16    5.53
  -5  -2  -2  143.60    4.26
   5   2   2  142.53    5.57
  -5  -2  -3   16.05    2.68
  -5  -2  -3   18.28    4.00
   5   2   3   23.69    2.06
  -5  -2  -4    1.15    0.66
   5   2   4    0.19    1.01
  -5  -2  -5    8.22    2.02
   5   2   5   11.47    2.43
  -5  -2  -6  175.03    6.47
   5   2   6  188.05    7.12
  -5  -2  -7   22.27    4.30
   5   2   7   21.82    2.06
  -5  -2  -8   35.51    6.46
   5   2   8   31.91    5.43
  -5  -2  -9   34.62    6.22
   5   2   9   34.81    2.77
  -5  -2 -10  285.30   10.05
   5   2  10  276.75    9.22
  -5  -2 -11  239.52   11.23
   5   2  11  264.20   11.49
  -5  -2 -12   26.61    6.35
   5   2  12   29.63    2.76
  -5  -2 -13    0.74    1.08
   5   2  13    3.49    1.43
   5   3 -15   10.28    2.20
  -5  -3  15    8.60    2.19
   5   3 -14   10.30    3.10
  -5  -3  14    9.68    2.32
   5   3 -13    7.08    1.79
  -5  -3  13    8.83    1.51
   5   3 -12   54.83    9.77
  -5  -3  12   56.77    9.47
   5   3 -11   28.62    5.97
  -5  -3  11   32.23    7.20
   5   3 -10   16.64    2.94
  -5  -3  10   18.51    3.77
   5   3  -9  109.74    5.29
  -5  -3   9  110.11   17.20
   5   3  -8    4.68    1.48
  -5  -3   8    3.52    0.88
   5   3  -7    2.44    0.69
  -5  -3   7    3.28    1.42
   5   3  -6   38.13    2.66
  -5  -3   6   40.79    6.76
   5   3  -5    5.16    1.07
  -5  -3   5    4.82    0.93
   5   3  -4  334.68   12.74
  -5  -3   4  301.15   10.56
  -5  -3   4  293.43   11.37
   5   3  -3  146.03    5.54
  -5  -3   3  124.15    4.43
   5   3  -3  141.87    5.71
   5   3  -2    4.16    0.79
  -5  -3   2    3.60    0.88
   5   3  -2    4.12    1.01
   5   3  -1  222.09    6.28
  -5  -3   1  206.40    5.95
   5   3  -1  209.58    6.60
   5   3   0  512.11   12.07
  -5  -3   0  472.09   11.59
   5   3   0  497.58   12.57
   5   3   1    4.74    0.82
  -5  -3  -1    5.08    1.08
   5   3   1    6.23    1.26
   5   3   2   88.06    3.03
  -5  -3  -2   78.22    3.50
   5   3   2   90.16    3.77
  -5  -3  -3  439.69   15.19
  -5  -3  -3  416.91   15.30
   5   3   3  441.47   16.14
  -5  -3  -4  691.63   14.09
  -5  -3  -4  582.50   15.69
   5   3   4  633.66   14.44
  -5  -3  -5  101.43    4.16
   5   3   5  116.18    4.29
  -5  -3  -6  391.33   14.04
   5   3   6  427.59   14.87
  -5  -3  -7    0.28    0.67
   5   3   7    1.11    0.70
  -5  -3  -8    0.74    1.17
   5   3   8    2.50    1.22
  -5  -3  -9   68.47    7.15
   5   3   9   78.68    4.07
  -5  -3 -10   58.38   10.25
   5   3  10   65.76    3.74
  -5  -3 -11   12.33    1.83
   5   3  11   10.87    1.69
  -5  -3 -12    6.64    2.10
   5   3  12    4.50    1.24
  -5  -3 -13    5.02    1.24
   5   3  13    6.98    2.04
   5   4 -15   14.94    2.60
  -5  -4  15   19.42    2.76
   5   4 -14   24.30    3.10
  -5  -4  14   29.73    3.08
   5   4 -13    7.86    1.74
  -5  -4  13   12.88    2.12
   5   4 -12   17.15    2.46
  -5  -4  12   20.24    2.93
   5   4 -11   11.78    1.90
  -5  -4  11   14.38    2.70
   5   4 -10    6.14    1.76
  -5  -4  10    7.04    2.02
   5   4  -9    0.81    1.32
  -5  -4   9   -0.12    1.28
   5   4  -8  253.25   10.22
  -5  -4   8  232.70   14.12
   5   4  -7  225.72    9.03
  -5  -4   7  223.44    9.39
   5   4  -6  173.68    6.30
  -5  -4   6  165.25    6.03
   5   4  -5  222.83    6.84
  -5  -4   5  207.76    7.76
   5   4  -4   13.67    2.57
  -5  -4   4    7.39    1.55
  -5  -4   4   11.84    2.59
   5   4  -3   64.70    3.28
  -5  -4   3   54.28    2.29
  -5  -4   3   56.69    7.95
   5   4  -2   35.42    4.39
  -5  -4   2   29.68    4.96
   5   4  -2   29.61    6.13
   5   4  -1  500.35   17.74
  -5  -4   1  434.35   15.46
   5   4  -1  476.75   17.22
   5   4   0  437.78   15.63
  -5  -4   0  383.84   14.00
   5   4   0  413.53   15.22
   5   4   1   23.08    4.42
  -5  -4  -1   20.37    4.06
   5   4   1   19.53    1.73
  -5  -4  -2    6.13    1.03
  -5  -4  -2    6.11    1.70
   5   4   2    8.42    1.57
  -5  -4  -3  457.45   11.29
  -5  -4  -3  395.78   11.61
   5   4   3  428.30   11.54
  -5  -4  -4  492.83   11.97
  -5  -4  -4  437.83   12.22
   5   4   4  450.25   12.06
  -5  -4  -5   37.39    7.69
  -5  -4  -5   36.35    8.37
   5   4   5   41.97    2.61
  -5  -4  -6 1687.80   17.68
   5   4   6 1789.55   48.46
  -5  -4  -7   35.41    7.21
   5   4   7   36.89    2.54
  -5  -4  -8    9.29    2.28
   5   4   8    7.20    1.98
  -5  -4  -9   21.53    5.09
   5   4   9   19.73    4.48
  -5  -4 -10   48.11   10.30
   5   4  10   55.15    3.33
  -5  -4 -11   45.43   11.22
   5   4  11   39.05    2.86
  -5  -4 -12   76.86   13.31
   5   4  12   77.57    5.27
   5   5 -14    2.07    1.61
  -5  -5  14    1.64    1.31
   5   5 -13   -0.71    1.40
  -5  -5  13   -1.17    1.55
   5   5 -12   55.71    3.96
  -5  -5  12   62.79    9.93
   5   5 -11   82.94   10.17
  -5  -5  11   83.66   13.74
   5   5 -10   11.39    1.91
  -5  -5  10   13.27    2.92
   5   5  -9   66.03    9.37
  -5  -5   9   58.40   11.26
   5   5  -8   44.08    3.10
  -5  -5   8   48.13    8.42
   5   5  -7  290.23   10.27
  -5  -5   7  273.68   12.03
   5   5  -6   83.77   11.19
  -5  -5   6   82.65   13.83
   5   5  -5 1175.45   37.17
  -5  -5   5 1067.98   33.96
   5   5  -4   24.33    2.03
  -5  -5   4   23.81    3.61
   5   5  -3   62.86    3.11
   5   5  -3   64.50    8.19
  -5  -5   3   59.66   10.27
   5   5  -2   58.10    2.91
   5   5  -2   49.78    2.36
   5   5  -1   46.51    6.18
   5   5  -1   49.01    2.43
   5   5  -1   43.18    2.55
   5   5   0    9.88    1.33
   5   5   0    8.23    1.30
   5   5   0    6.98    1.59
   5   5   1  169.76    4.88
   5   5   1  169.76    5.99
   5   5   1  156.40    4.48
  -5  -5  -2    0.83    0.52
   5   5   2   -0.63    1.38
   5   5   2   -0.57    0.88
  -5  -5  -3  175.73    6.73
   5   5   3  173.22    7.34
   5   5   3  156.01    6.45
  -5  -5  -4  170.09    6.01
   5   5   4  162.26    6.76
   5   5   4  151.10    5.96
  -5  -5  -5    1.01    0.29
   5   5   5    4.06    2.22
   5   5   5    0.16    0.93
   5   5   6   30.32    5.24
   5   5   6   22.73    2.18
   5   5   7   50.03    2.95
  -5  -5  -8  230.81   10.67
   5   5   8  225.70    9.64
  -5  -5  -9   32.65    8.38
   5   5   9   39.68    2.71
  -5  -5 -10   21.12    4.86
   5   5  10   21.64    4.48
  -5  -5 -11   39.32   10.31
   5   5  11   31.97    5.32
   5   6 -13  103.38    5.52
  -5  -6  13  117.93   22.36
   5   6 -12   47.43   13.19
  -5  -6  12   49.54    7.76
   5   6 -11   13.76    2.68
  -5  -6  11    7.03    1.13
   5   6 -10    1.09    0.68
  -5  -6  10    0.47    0.65
   5   6  -9   43.10    5.03
  -5  -6   9   45.68    9.31
   5   6  -8   85.57    4.39
  -5  -6   8   86.73   13.14
   5   6  -7  295.36    7.49
  -5  -6   7  289.23    6.98
   5   6  -6   51.76    3.37
  -5  -6   6   37.39    6.37
   5   6  -5   13.44    1.86
   5   6  -5   12.55    1.10
  -5  -6   5   15.46    2.56
   5   6  -4   43.11    2.91
   5   6  -4   38.56    2.01
  -5  -6   4   39.38    5.88
   5   6  -3   64.27    9.86
   5   6  -3   62.11    2.69
  -5  -6   3   51.11    7.30
   5   6  -2    1.74    0.64
   5   6  -2    2.02    1.02
  -5  -6   2    1.76    0.42
   5   6  -1   31.52    2.31
   5   6  -1   28.29    4.73
   5   6   0  170.38    6.85
   5   6   0  154.02    6.13
   5   6   0  154.07    5.93
  -5  -6  -1  184.65    6.90
   5   6   1  182.12    7.97
   5   6   1  168.97    6.34
  -5  -6  -2  168.90    5.31
   5   6   2  158.51    5.79
  -5  -6  -3    6.53    1.61
   5   6   3    6.64    1.74
   5   6   3    5.84    1.35
  -5  -6  -4   61.48    9.68
   5   6   4   64.12    7.97
   5   6   4   58.13    5.21
  -5  -6  -5   13.67    3.01
   5   6   5   16.42    2.33
   5   6   5   12.43    1.48
   5   6   6   17.45    2.54
   5   6   6   12.35    1.62
   5   6   7   41.65    3.86
   5   6   7   27.63    2.10
   5   6   8    2.37    1.62
   5   6   8    1.56    0.81
  -5  -6  -9  357.30    9.76
  -5  -6 -10    6.53    3.18
   5   7 -12   46.84    3.76
  -5  -7  12   44.53    8.89
   5   7 -11   20.53    2.67
  -5  -7  11   19.65    4.01
   5   7 -10   75.32    4.50
  -5  -7  10   76.64   14.33
   5   7  -9    0.25    1.59
  -5  -7   9    0.73    0.69
   5   7  -8   -0.32    1.36
  -5  -7   8    0.27    1.06
   5   7  -7    4.74    1.78
  -5  -7   7    3.12    1.29
   5   7  -6   42.98    3.09
  -5  -7   6   45.49    8.78
   5   7  -5   20.80    2.50
  -5  -7   5   16.34    2.07
   5   7  -4   66.81   10.16
   5   7  -4   58.88    2.67
  -5  -7   4   58.84    9.11
   5   7  -3   14.84    2.60
   5   7  -3   12.54    2.16
  -5  -7   3   11.48    2.17
   5   7  -2  332.42    7.34
   5   7  -2  283.16    7.85
  -5  -7   2  260.49    5.80
   5   7  -1    6.41    0.87
   5   7  -1    4.44    0.88
  -5  -7   1    3.49    0.64
  -5  -7   0   26.81    4.01
   5   7   0   29.93    7.38
  -5  -7   0   24.67    4.15
  -5  -7  -1   11.32    2.48
   5   7   1   10.40    1.56
   5   7   1   10.60    2.74
  -5  -7  -2    3.59    0.70
   5   7   2    3.70    1.19
   5   7   2    4.55    1.05
  -5  -7  -3   87.44   10.54
   5   7   3   92.16    8.57
   5   7   3   78.82    3.21
  -5  -7  -4   10.85    1.53
   5   7   4   10.63    1.83
   5   7   4    9.32    1.74
  -5  -7  -5    1.38    0.61
   5   7   5    2.09    1.51
   5   7   6  133.17   18.58
   5   7   7   57.07    4.78
   5   7   8   74.00   11.85
   5   8 -11  208.02   11.91
  -5  -8  11  222.73   12.10
   5   8 -10   -1.11    1.79
  -5  -8  10   -0.52    1.08
   5   8  -9  140.57   14.70
  -5  -8   9  139.77    7.36
   5   8  -8   10.82    2.09
  -5  -8   8    8.03    1.65
   5   8  -7   82.38   10.21
  -5  -8   7   71.25   13.90
   5   8  -6    4.28    2.19
  -5  -8   6    0.97    0.60
   5   8  -5    1.55    0.84
  -5  -8   5    0.21    0.68
   5   8  -4    1.04    1.41
   5   8  -4    0.95    0.47
  -5  -8   4    0.73    0.51
   5   8  -3   71.44   12.53
   5   8  -3   55.72    4.73
  -5  -8   3   49.47    9.11
   5   8  -2   11.77    2.23
   5   8  -2    8.17    1.87
  -5  -8   2    7.33    1.16
  -5  -8   1    8.22    1.51
   5   8  -1    8.82    1.44
  -5  -8   1    6.80    1.27
  -5  -8   0    2.70    0.67
   5   8   0    3.54    1.01
  -5  -8  -1  310.82   12.75
   5   8   1  296.22   13.07
  -5  -8  -2    6.09    1.30
   5   8   2    5.99    1.07
  -5  -8  -3   15.75    2.62
   5   8   3   12.12    1.94
  -5  -8  -4   34.90    3.91
   5   8   4   34.98    5.72
  -5  -8  -5   76.11   12.05
   5   8   5   81.76    4.70
   5   8   6   51.18    4.27
   5   9  -8   56.16    9.72
  -5  -9   8   50.38    9.56
   5   9  -7   22.99    3.82
   5   9  -6  153.53    6.18
   5   9  -5   11.49    2.44
   5   9  -4   80.49   10.62
  -5  -9   3    3.08    1.43
   5   9  -3    2.40    0.52
  -5  -9   2   14.84    3.65
   5   9  -2   13.91    2.26
  -5  -9   1   10.30    2.07
   5   9  -1   10.60    2.91
  -5  -9   0  130.11   22.08
   5   9   0  152.76    7.88
  -5  -9  -1    4.73    1.06
   5   9   1    5.26    1.55
  -5  -9  -2   10.39    2.43
   5   9   2   12.43    1.76
  -5  -9  -3   13.51    3.29
   5   9   3   16.32    2.83
  -5  -9  -4   52.33   10.39
   5   9   4   62.31    5.11
   6  -9  -2   43.09    3.26
  -6   9   2   42.34    3.50
   6  -9  -1   13.65    3.19
  -6   9   1   14.55    2.31
   6  -9   0   10.92    2.26
  -6   9   0   11.06    2.18
   6  -9   1   86.52    8.24
  -6   9  -1   72.22   13.40
   6  -9   2  137.49    5.23
  -6   9  -2   87.75   15.04
  -6   9  -3  120.27   14.79
  -6   9  -4  155.97    9.52
  -6   9  -5   12.15    2.91
   6  -8  -6   55.95    3.92
  -6   8   6   34.91    7.51
   6  -8  -5   47.93    9.62
  -6   8   5   36.57    8.18
   6  -8  -4   44.46    9.38
  -6   8   4   40.81    3.68
   6  -8  -3   57.22    3.63
  -6   8   3   47.42    8.36
   6  -8  -2    5.00    2.09
  -6   8   2    7.96    1.36
   6  -8  -1    2.60    1.46
  -6   8   1    2.88    1.00
   6  -8   0    0.84    0.92
  -6   8   0    1.38    1.23
   6  -8   1   48.16    8.61
  -6   8  -1   47.44    6.88
   6  -8   2   46.27   11.22
  -6   8  -2   47.23    8.80
   6  -8   3    0.25    0.60
  -6   8  -3    2.81    1.72
  -6   8  -4    9.32    2.30
  -6   8  -5   12.04    2.95
  -6   8  -6   21.48    3.64
   6  -8   6   12.67    2.84
  -6   8  -7   -0.24    1.64
   6  -8   7    0.55    0.51
  -6   8  -8   19.13    2.83
   6  -8   8   11.92    1.89
   6  -7  -8   98.90   20.05
  -6   7   8   94.04    6.12
   6  -7  -7  165.91    6.99
  -6   7   7  128.63    8.51
   6  -7  -6   22.90    5.11
  -6   7   6   12.96    2.64
   6  -7  -5   28.25    4.45
  -6   7   5   29.01    2.84
   6  -7  -4    9.76    1.93
  -6   7   4    5.59    1.61
   6  -7  -3  109.77    6.81
  -6   7   3  118.49    6.54
   6  -7  -2    5.13    1.08
  -6   7   2    4.71    1.00
   6  -7  -1    4.01    1.67
  -6   7   1    3.40    1.32
   6  -7   0   68.26    3.38
  -6   7   0   57.44    8.70
   6  -7   1   66.56   10.48
  -6   7  -1   65.92   10.48
   6  -7   1   39.10    7.89
   6  -7   2   69.80    5.38
  -6   7  -2   65.63    4.17
   6  -7   2   50.80    2.71
   6  -7   3   13.18    2.11
  -6   7  -3   16.89    2.50
   6  -7   3    8.94    1.40
  -6   7  -4   66.00    3.95
   6  -7   4   49.32    2.87
  -6   7  -5   23.61    3.87
   6  -7   5   13.61    2.24
  -6   7  -6    2.01    1.37
   6  -7   6    1.20    0.84
  -6   7  -7  154.46   11.16
   6  -7   7  102.56   18.98
  -6   7  -8   -1.54    1.51
   6  -7   8   -0.03    1.16
  -6   7  -9   -0.29    1.06
   6  -7   9    0.20    1.08
  -6   7 -10   64.33    5.10
   6  -7  10   50.46    3.49
   6  -6 -10    0.59    1.70
   6  -6  -9    2.32    1.27
   6  -6  -8   13.75    3.62
  -6   6   8   12.99    2.98
   6  -6  -7   75.13   11.10
  -6   6   7   63.96    3.57
   6  -6  -6   53.36    8.23
  -6   6   6   34.55    5.42
   6  -6  -5   25.66    4.30
  -6   6   5   19.03    3.50
  -6   6   5   11.58    3.43
   6  -6  -4   76.69   12.03
  -6   6   4   78.61    4.01
  -6   6   4   40.68    6.44
   6  -6  -3  160.39    9.78
  -6   6   3  153.73    8.11
  -6   6   3  105.11    5.01
   6  -6  -2    3.21    0.65
  -6   6   2    2.97    1.04
   6  -6  -2    1.60    0.43
   6  -6  -1   52.82    8.68
  -6   6   1   44.62    8.19
   6  -6  -1   33.01    5.39
   6  -6   0    3.84    0.81
  -6   6   0    5.66    1.77
   6  -6   0    2.35    0.59
   6  -6   1  107.38   13.81
  -6   6  -1  100.34    4.44
   6  -6   1   82.62    3.37
   6  -6   2   55.58    4.93
  -6   6  -2   55.79    3.70
   6  -6   2   39.94    2.53
   6  -6   3    1.51    0.57
  -6   6  -3    2.99    1.22
   6  -6   3    1.20    0.96
  -6   6  -4   18.60    2.28
   6  -6   4   12.80    1.60
  -6   6  -5  133.16    6.26
   6  -6   5  101.32    5.04
  -6   6  -6    9.65    1.79
   6  -6   6    6.37    1.61
  -6   6  -7  104.93    8.79
   6  -6   7   87.22   12.41
  -6   6  -8    1.30    0.79
   6  -6   8    0.96    1.26
  -6   6  -9   -0.60    1.48
  -6   6 -10  157.07    9.58
   6  -6  10  142.59    7.89
  -6   6 -11   35.29    5.49
   6  -6  11   30.29    2.97
   6  -5 -11    6.64    2.03
   6  -5 -10   45.96    3.77
   6  -5  -9   56.79    3.99
  -6   5   9   33.82    4.82
   6  -5  -8   39.61    3.78
  -6   5   8   37.60    2.50
  -6   5   8   26.83    5.26
   6  -5  -7   14.13    2.37
  -6   5   7    9.61    2.10
  -6   5   7    9.30    1.91
   6  -5  -6   38.51    6.02
  -6   5   6   28.28    6.10
  -6   5   6   28.08    4.01
   6  -5  -5  193.54   10.95
  -6   5   5  161.50    6.06
  -6   5   5  132.25    4.73
   6  -5  -4  173.35    6.39
  -6   5   4  154.75    6.80
  -6   5   4  118.45    4.53
   6  -5  -3  178.63    5.93
  -6   5   3  166.88    5.78
   6  -5  -3  130.46   14.28
   6  -5  -2  105.16    4.45
  -6   5   2  105.79    4.27
   6  -5  -2   64.84    9.08
   6  -5  -1   26.24    6.18
  -6   5   1   23.05    4.85
   6  -5  -1   15.70    1.68
   6  -5   0  238.12    8.05
  -6   5   0  226.15    8.56
   6  -5   0  174.94    6.57
   6  -5   1   21.20    3.53
  -6   5  -1   22.06    2.35
   6  -5   1   18.50    1.81
   6  -5   2   11.58    2.12
  -6   5  -2   10.28    1.64
   6  -5   2    8.35    1.75
   6  -5   3  109.67    3.06
  -6   5  -3  107.45    4.57
   6  -5   3   89.37    3.77
  -6   5  -4   15.02    3.23
   6  -5   4   15.24    2.19
  -6   5  -5   25.80    3.16
   6  -5   5   26.27    4.48
  -6   5  -6    8.32    1.63
   6  -5   6    5.67    1.33
  -6   5  -7    2.78    1.56
   6  -5   7   -1.04    1.16
  -6   5  -8  147.70    6.18
   6  -5   8  150.50    6.00
  -6   5  -9   11.45    2.60
   6  -5   9    8.12    2.43
  -6   5 -10   15.87    4.87
   6  -5  10   12.03    2.29
  -6   5 -11   26.25    6.23
   6  -5  11   36.09    3.53
  -6   5 -12   35.66    8.92
   6  -5  12   32.43    3.21
   6  -4 -12  117.61    7.76
   6  -4 -11   14.45    2.54
   6  -4 -10  153.53    6.32
  -6   4  10  111.84   13.66
   6  -4  -9    3.80    1.01
  -6   4   9    1.86    0.97
   6  -4  -8   30.16    2.85
  -6   4   8   21.41    4.44
  -6   4   8   25.78    3.63
   6  -4  -7   10.37    1.68
  -6   4   7    5.33    1.29
  -6   4   7    5.60    1.26
   6  -4  -6   98.26    4.32
  -6   4   6   72.51   11.48
  -6   4   6   70.89    8.84
   6  -4  -5  102.89   15.41
  -6   4   5   85.59   13.88
  -6   4   5   69.31   10.80
   6  -4  -4   -0.06    1.24
  -6   4   4    0.98    0.99
   6  -4  -3   27.54    4.76
  -6   4   3   28.40    2.20
   6  -4  -3   23.24    2.11
   6  -4  -2   46.82    3.73
  -6   4   2   47.03    2.70
   6  -4  -2   29.73    3.94
   6  -4  -1  213.00   16.30
  -6   4   1  174.23    9.48
   6  -4  -1  151.54    6.38
   6  -4   0   15.40    1.37
  -6   4   0   19.21    2.23
   6  -4   0   11.30    1.53
   6  -4   1   64.55    2.54
  -6   4  -1   68.55    6.31
   6  -4   1   59.07    3.02
   6  -4   2   70.50    6.13
  -6   4  -2   70.97   10.10
   6  -4   2   53.75    6.43
  -6   4  -3   31.88    5.01
   6  -4   3   28.21    2.31
  -6   4  -4   21.58    3.98
   6  -4   4   17.48    2.66
  -6   4  -5  199.23    7.85
   6  -4   5  182.12    7.26
  -6   4  -6    1.36    1.42
   6  -4   6    3.66    1.84
  -6   4  -7   62.58   10.38
   6  -4   7   56.41    3.44
  -6   4  -8    7.97    1.67
   6  -4   8    8.12    1.63
  -6   4  -9   33.54    5.61
   6  -4   9   27.71    2.68
  -6   4 -10  106.00    6.06
   6  -4  10  108.39    5.29
  -6   4 -11  569.99   12.36
   6  -4  11  547.10   11.33
  -6   4 -12  101.38   19.64
   6  -4  12  104.25    5.62
   6  -3 -13   13.14    2.52
  -6   3  13   13.96    3.47
   6  -3 -12  263.60    8.14
  -6   3  12  234.41   19.76
   6  -3 -11   15.52    2.62
  -6   3  11   18.08    3.70
   6  -3 -10  126.64    6.79
  -6   3  10  112.44   12.45
   6  -3  -9  261.26    8.34
  -6   3   9  215.70    7.35
   6  -3  -8   -3.01    1.80
  -6   3   8    1.98    0.86
   6  -3  -7   51.68    3.41
  -6   3   7   34.36    6.12
  -6   3   7   47.99    6.00
   6  -3  -6    1.40    0.85
  -6   3   6    0.26    0.74
  -6   3   6   -0.05    0.95
   6  -3  -5    6.73    1.23
  -6   3   5    4.68    0.95
  -6   3   5    5.20    0.91
   6  -3  -4   91.65   13.55
  -6   3   4   80.87    4.49
   6  -3  -4   70.55    3.17
   6  -3  -3   75.03    3.11
  -6   3   3   74.30   10.20
   6  -3  -3   65.51    3.03
   6  -3  -2   46.02    2.22
  -6   3   2   51.40    7.42
   6  -3  -2   44.99    5.12
   6  -3  -1  293.08    7.42
  -6   3   1  322.92    8.80
   6  -3  -1  271.40    7.78
   6  -3   0  544.81   11.77
  -6   3   0  596.57   14.01
   6  -3   0  493.91   11.95
   6  -3   1  177.06    5.19
  -6   3  -1  195.97    6.46
   6  -3   1  169.92    5.80
   6  -3   2  541.37   12.61
  -6   3  -2  561.29   14.78
   6  -3   2  496.52   13.43
  -6   3  -3   42.22    7.68
   6  -3   3   35.54    2.45
  -6   3  -4   49.55    9.31
   6  -3   4   47.61    2.91
  -6   3  -5    0.85    1.02
   6  -3   5    1.86    0.89
  -6   3  -6  130.67   17.07
   6  -3   6  111.64    5.41
  -6   3  -7   65.00   12.93
   6  -3   7   63.61    3.71
  -6   3  -8  244.00    6.94
   6  -3   8  237.13    6.91
  -6   3  -9   41.85    7.85
   6  -3   9   44.25    3.33
  -6   3 -10  221.67   12.45
   6  -3  10  214.33   10.13
  -6   3 -11   76.07   14.76
   6  -3  11   91.00    4.84
  -6   3 -12   13.32    2.50
   6  -3  12   12.22    2.12
  -6   3 -13   20.83    4.74
   6  -3  13   26.93    3.10
   6  -2 -13    0.55    1.68
  -6   2  13    1.43    0.74
   6  -2 -12    5.59    2.45
  -6   2  12    1.04    0.71
   6  -2 -11    5.52    1.23
  -6   2  11    5.55    0.89
   6  -2 -10    1.57    1.01
  -6   2  10    1.11    0.62
   6  -2  -9  659.92   18.08
  -6   2   9  605.43   19.05
   6  -2  -8    4.56    2.86
  -6   2   8   10.87    1.91
   6  -2  -7  302.58   10.52
  -6   2   7  249.50   10.88
   6  -2  -6    3.02    1.47
  -6   2   6    2.20    0.46
  -6   2   6    3.58    0.85
   6  -2  -5   54.03    2.84
  -6   2   5   53.62    2.52
  -6   2   5   43.84    5.51
   6  -2  -4  350.17    9.75
  -6   2   4  372.15    9.81
   6  -2  -4  328.24   10.46
   6  -2  -3  105.82    4.06
  -6   2   3  116.14    4.31
   6  -2  -3  105.72    4.50
   6  -2  -2  220.35    6.13
  -6   2   2  223.24    7.44
   6  -2  -2  208.85    6.68
   6  -2  -1  675.54   14.28
  -6   2   1  706.45   15.53
   6  -2  -1  603.82   14.06
   6  -2   0 1681.91   32.12
  -6   2   0 1689.17   33.67
   6  -2   0 1552.02   31.21
   6  -2   1  151.47    4.43
  -6   2  -1  149.27    5.41
   6  -2   1  144.43    5.52
  -6   2  -2   11.99    1.72
   6  -2   2   13.39    1.82
  -6   2  -3    1.59    1.13
   6  -2   3   -2.14    1.15
  -6   2  -4    4.97    1.07
   6  -2   4    3.92    1.13
  -6   2  -5   99.17    4.14
   6  -2   5   99.68    9.68
  -6   2  -6    8.25    1.73
   6  -2   6    3.62    1.49
  -6   2  -7    9.23    2.98
   6  -2   7   12.31    2.19
  -6   2  -8  142.06    5.30
   6  -2   8  148.05    5.69
  -6   2  -9   87.89    8.11
   6  -2   9   78.14    4.28
  -6   2 -10  188.33   10.84
   6  -2  10  205.67    7.37
  -6   2 -11   37.93    7.04
   6  -2  11   42.10    3.53
  -6   2 -12    1.78    1.35
   6  -2  12    4.74    1.95
  -6   2 -13    1.83    1.45
   6  -2  13    3.73    1.82
   6  -1 -14   14.14    3.73
  -6   1  14    8.92    2.05
   6  -1 -13  106.41    5.37
  -6   1  13   96.51   12.49
   6  -1 -12  157.16    6.16
  -6   1  12  152.17   17.99
   6  -1 -11  582.44   22.35
  -6   1  11  628.01   11.39
   6  -1 -10  176.73    7.03
  -6   1  10  173.70    7.46
   6  -1  -9    0.13    1.80
  -6   1   9   -1.50    1.33
   6  -1  -8  194.42    6.50
  -6   1   8  165.27    6.59
   6  -1  -7  200.41    8.06
  -6   1   7  201.22   10.31
   6  -1  -6 1397.60   32.20
  -6   1   6 1126.02   26.87
   6  -1  -5   67.91    3.99
  -6   1   5   79.10    4.68
  -6   1   5   66.39    9.84
   6  -1  -4    0.87    1.19
  -6   1   4    0.40    0.73
   6  -1  -4    0.43    1.21
   6  -1  -3  471.62   10.98
  -6   1   3  480.89   10.89
   6  -1  -3  413.91   10.78
   6  -1  -2   10.87    1.54
  -6   1   2   11.15    1.63
   6  -1  -2    9.46    1.64
   6  -1  -1  292.92   10.71
  -6   1   1  302.51   11.82
   6  -1  -1  265.06   10.56
   6  -1   0    4.33    0.81
  -6   1   0    1.91    0.82
   6  -1   0    4.18    0.82
   6  -1   1   21.14    1.18
  -6   1  -1   24.59    4.16
   6  -1   1   20.19    1.89
  -6   1  -2   70.26    3.45
   6  -1   2   63.95    8.05
  -6   1  -3  153.19    5.72
   6  -1   3  152.28    5.72
  -6   1  -4   89.06    3.90
   6  -1   4   89.09   12.32
  -6   1  -5  170.07    6.46
   6  -1   5  168.77   14.28
  -6   1  -6   13.18    2.28
   6  -1   6   16.00    3.70
  -6   1  -7    3.08    1.21
   6  -1   7    5.66    1.78
  -6   1  -8  237.02    8.96
   6  -1   8  231.75    7.57
  -6   1  -9   25.56    4.24
   6  -1   9   21.28    2.55
  -6   1 -10    6.39    2.07
   6  -1  10    6.79    1.65
  -6   1 -11   29.70    5.71
   6  -1  11   26.17    2.94
  -6   1 -12   10.80    2.43
   6  -1  12   14.31    2.19
  -6   1 -13    2.13    1.10
   6  -1  13    0.39    1.57
   6   0 -14   29.33    3.14
  -6   0  14   30.00    5.94
   6   0 -13   39.94    7.61
  -6   0  13   46.26    5.65
   6   0 -12  197.54    6.86
  -6   0  12  220.32    7.43
   6   0 -11  281.53    8.62
  -6   0  11  286.73    9.25
   6   0 -10   16.57    2.56
  -6   0  10   22.13    2.03
   6   0  -9   93.96   14.32
  -6   0   9   82.40   12.71
   6   0  -8   50.07    7.59
  -6   0   8   44.87    5.64
   6   0  -7  170.13    7.13
  -6   0   7  143.64    6.45
   6   0  -6  195.92    6.66
  -6   0   6  168.99    6.39
   6   0  -5    1.23    1.62
  -6   0   5    1.42    0.81
  -6   0   5    1.62    0.87
   6   0  -4  906.53   19.18
  -6   0   4  935.01   19.17
   6   0  -4  883.52   19.57
   6   0  -3 2256.93   15.93
  -6   0   3 2308.64   44.18
   6   0  -3 2126.75   41.92
   6   0  -2    2.55    0.82
  -6   0   2    2.27    0.52
   6   0  -2    5.28    1.85
   6   0  -1   45.71    2.15
  -6   0   1   53.51    2.64
   6   0  -1   51.96    7.39
   6   0   0  146.97    4.02
  -6   0   0  160.11    5.46
   6   0   0  142.40    5.15
   6   0   1   55.66    2.04
  -6   0  -1   61.85    3.05
   6   0   1   49.80    2.86
  -6   0  -2    2.84    0.89
   6   0   2    3.65    1.31
  -6   0  -3   86.21    3.90
   6   0   3   84.94    4.13
  -6   0  -4    2.08    0.63
   6   0   4    2.42    1.32
  -6   0  -5   44.68    8.14
   6   0   5   41.89    2.81
  -6   0  -6   15.21    3.69
   6   0   6   13.44    1.80
  -6   0  -7   23.83    5.09
   6   0   7   27.96    2.85
  -6   0  -8  110.74    4.56
   6   0   8  117.58    4.96
  -6   0  -9  166.48    6.87
   6   0   9  173.83    7.06
  -6   0 -10    7.14    1.31
   6   0  10   10.45    2.27
  -6   0 -11   84.90    9.70
   6   0  11   88.10    4.74
  -6   0 -12    1.72    1.16
   6   0  12    1.60    2.35
  -6   0 -13   38.98    6.14
   6   0  13   41.54    3.67
   6   1 -14  214.91   30.34
  -6  -1  14  259.68   18.81
   6   1 -13   34.59    3.16
  -6  -1  13   33.27    4.57
   6   1 -12   51.86    3.75
  -6  -1  12   55.70   10.29
   6   1 -11   38.06    3.07
  -6  -1  11   44.25    7.60
   6   1 -10   48.66    3.73
  -6  -1  10   65.79    9.61
   6   1  -9  249.98    7.65
  -6  -1   9  238.65    8.36
   6   1  -8   15.25    2.26
  -6  -1   8   19.89    2.63
   6   1  -7  122.26    4.44
  -6  -1   7  111.68    4.80
   6   1  -6   50.18   10.23
  -6  -1   6   45.15    5.60
   6   1  -5  213.26    7.51
  -6  -1   5  194.07    8.22
   6   1  -4  162.83    5.55
  -6  -1   4  167.89    4.84
   6   1  -4  163.79    6.10
   6   1  -3  195.84    5.82
  -6  -1   3  193.63    5.70
   6   1  -3  187.38    6.31
   6   1  -2   38.32    4.58
  -6  -1   2   38.84    7.77
   6   1  -2   43.14    7.62
   6   1  -1  389.96   13.90
  -6  -1   1  407.32   14.66
   6   1  -1  386.39   14.65
   6   1   0  476.48   16.79
  -6  -1   0  497.14   18.01
   6   1   0  475.98   17.51
   6   1   1  205.34    5.17
  -6  -1  -1  208.09    6.98
   6   1   1  212.45    6.73
  -6  -1  -2  252.87    7.71
   6   1   2  251.92    7.64
  -6  -1  -3  110.63    4.72
   6   1   3  106.24    4.68
  -6  -1  -4   46.58   10.82
   6   1   4   42.93    2.82
  -6  -1  -5    5.20    0.84
   6   1   5    3.73    0.82
  -6  -1  -6   40.75    7.41
   6   1   6   43.01    5.71
  -6  -1  -7   59.46   11.90
   6   1   7   56.92    3.45
  -6  -1  -8   15.04    2.77
   6   1   8   14.25    2.29
  -6  -1  -9  144.58   14.76
   6   1   9  152.28    6.09
  -6  -1 -10   21.91    3.80
   6   1  10   27.10    2.79
  -6  -1 -11   64.74    8.29
   6   1  11   69.88    4.24
  -6  -1 -12   11.25    2.28
   6   1  12    9.81    2.13
   6   2 -14    4.25    1.52
  -6  -2  14    7.34    1.45
   6   2 -13    4.14    2.16
  -6  -2  13    1.94    1.11
   6   2 -12    1.87    1.59
  -6  -2  12    1.68    1.55
   6   2 -11  120.38    6.60
  -6  -2  11  138.01   17.98
   6   2 -10  161.47    6.67
  -6  -2  10  181.80   24.01
   6   2  -9   54.93    9.21
  -6  -2   9   53.78    8.10
   6   2  -8   77.18    3.78
  -6  -2   8   83.46   12.83
   6   2  -7    1.58    0.92
  -6  -2   7    1.68    0.92
   6   2  -6    0.22    0.99
  -6  -2   6    0.55    0.92
   6   2  -5    1.36    0.94
  -6  -2   5    1.17    0.62
   6   2  -4   35.61    4.49
  -6  -2   4   28.14    4.49
   6   2  -4   36.74    2.85
   6   2  -3    0.68    0.86
  -6  -2   3    0.43    0.47
   6   2  -3    1.45    0.96
   6   2  -2  586.53   13.25
  -6  -2   2  605.54   13.10
   6   2  -2  595.20   14.10
   6   2  -1  997.85   20.27
  -6  -2   1  959.44   19.75
   6   2  -1  991.77   21.44
   6   2   0  340.69    8.00
  -6  -2   0  336.26    8.58
   6   2   0  327.73    9.02
   6   2   1    8.33    0.90
  -6  -2  -1    8.63    1.72
   6   2   1   10.93    1.69
   6   2   2  310.39    7.30
  -6  -2  -2  311.39    8.91
   6   2   2  314.28    8.85
  -6  -2  -3    2.07    0.89
   6   2   3    0.78    1.26
  -6  -2  -4    0.48    0.57
   6   2   4    3.67    1.83
  -6  -2  -5  206.27    9.33
   6   2   5  215.91    8.78
  -6  -2  -6    9.93    3.14
   6   2   6   13.12    2.05
  -6  -2  -7  245.17    6.87
   6   2   7  271.07    7.20
  -6  -2  -8  106.23    5.14
   6   2   8  110.58    5.23
  -6  -2  -9   14.78    3.14
   6   2   9   20.26    2.32
  -6  -2 -10  183.84   16.75
   6   2  10  182.32    6.37
  -6  -2 -11   19.02    4.78
   6   2  11   18.43    2.38
  -6  -2 -12    4.49    1.57
   6   2  12    0.25    1.41
   6   3 -14    5.10    1.63
  -6  -3  14    7.61    1.44
   6   3 -13   18.45    2.33
  -6  -3  13   25.98    3.81
   6   3 -12  120.40    6.06
  -6  -3  12  120.57   18.04
   6   3 -11   12.35    2.01
  -6  -3  11   11.40    1.78
  -6  -3  10    1.85    1.25
   6   3  -9    3.57    1.22
  -6  -3   9    3.51    1.64
   6   3  -8   44.41    6.62
  -6  -3   8   40.22    6.28
   6   3  -7   39.97    2.93
  -6  -3   7   35.49    6.64
   6   3  -6  261.45    9.99
  -6  -3   6  235.52    9.86
   6   3  -5   99.33    8.37
  -6  -3   5   93.18   14.00
   6   3  -4  324.57    9.35
  -6  -3   4  296.25    7.85
  -6  -3   4  270.14    9.00
   6   3  -3    0.70    0.72
  -6  -3   3    0.14    0.58
   6   3  -3    0.07    1.21
   6   3  -2   61.72    2.80
  -6  -3   2   53.18    2.27
   6   3  -2   68.91    3.44
   6   3  -1    1.19    0.76
   6   3  -1    3.58    0.76
   6   3   0   73.11    2.64
  -6  -3   0   65.46    2.79
   6   3   0   73.97    3.47
   6   3   1   49.29    3.87
  -6  -3  -1   43.10    4.64
   6   3   1   55.08    7.44
   6   3   2  415.64   10.31
  -6  -3  -2  353.91   10.09
   6   3   2  379.80   10.93
  -6  -3  -3  443.46   15.35
   6   3   3  487.90   16.80
  -6  -3  -4  637.32   19.06
   6   3   4  698.63   20.86
  -6  -3  -5  115.62    4.70
   6   3   5  120.63    4.65
  -6  -3  -6    0.75    0.57
   6   3   6    1.02    1.31
  -6  -3  -7   70.98   15.53
   6   3   7   75.27    3.89
  -6  -3  -8   98.37    4.88
   6   3   8  103.59    4.81
  -6  -3  -9  115.54   13.11
   6   3   9  100.05   18.21
  -6  -3 -10  176.03   17.64
   6   3  10  185.04    6.41
  -6  -3 -11   74.76    6.57
   6   3  11   68.71    4.13
   6   4 -13  135.10   18.66
  -6  -4  13  161.17   21.33
   6   4 -12    1.98    1.76
  -6  -4  12    5.65    1.60
   6   4 -11   33.09    2.94
  -6  -4  11   33.10    5.92
   6   4 -10    3.45    1.32
  -6  -4  10    3.74    1.20
   6   4  -9   38.37    5.25
  -6  -4   9   34.45    5.65
   6   4  -8  107.37    4.55
  -6  -4   8  107.39    4.70
   6   4  -7  112.83    9.51
  -6  -4   7   91.57   14.36
   6   4  -6    2.20    0.98
  -6  -4   6    1.54    0.85
   6   4  -5    6.34    1.09
  -6  -4   5    6.62    1.40
   6   4  -4  167.56    7.47
  -6  -4   4  152.88    5.76
  -6  -4   4  140.95    9.02
   6   4  -3  118.88    4.06
  -6  -4   3  100.62    3.60
   6   4  -2   21.26    3.71
  -6  -4   2   16.67    3.34
   6   4  -2   22.50    2.16
   6   4  -1  206.96    7.83
  -6  -4   1  190.87    7.39
   6   4  -1  187.90    7.83
   6   4   0   29.38    5.02
  -6  -4   0   27.84    5.56
   6   4   0   31.94    2.34
   6   4   1   11.86    1.53
  -6  -4  -1   11.40    2.64
   6   4   1   10.59    1.52
  -6  -4  -2  114.94    4.43
  -6  -4  -2  113.62    5.72
   6   4   2  129.61   10.16
  -6  -4  -3  148.99    6.25
   6   4   3  164.08    6.63
  -6  -4  -4   15.78    2.61
   6   4   4   12.14    1.93
  -6  -4  -5   15.90    3.53
   6   4   5   15.31    1.85
  -6  -4  -6  107.30   10.38
   6   4   6  114.42    5.16
  -6  -4  -7  442.39   11.61
   6   4   7  452.11   10.68
  -6  -4  -8    6.66    1.45
   6   4   8    6.01    1.39
  -6  -4  -9   54.92   13.25
   6   4   9   67.04    3.77
  -6  -4 -10    6.24    1.52
   6   4  10    4.91    1.62
   6   5 -13    7.20    1.96
  -6  -5  13    7.74    2.11
   6   5 -12   11.58    2.07
  -6  -5  12   13.94    2.32
   6   5 -11   55.99    3.86
  -6  -5  11   56.60    7.63
   6   5 -10   96.20    5.07
  -6  -5  10   97.07    9.01
   6   5  -9   41.86    7.88
  -6  -5   9   36.21    7.32
   6   5  -8    8.76    1.71
  -6  -5   8   10.90    2.24
   6   5  -7   15.37    3.06
  -6  -5   7   14.66    2.36
   6   5  -6   16.72    3.11
  -6  -5   6   16.43    2.26
   6   5  -5  164.82    5.81
  -6  -5   5  147.64    5.67
   6   5  -4   52.87    7.19
  -6  -5   4   32.90    6.98
  -6  -5   4   49.85    7.45
   6   5  -3    1.22    1.18
  -6  -5   3    1.61    0.70
  -6  -5   3    0.80    0.55
   6   5  -2   27.33    2.26
  -6  -5   2   21.03    4.98
   6   5  -2   28.20    2.38
   6   5  -1    2.76    0.98
  -6  -5   1    3.34    0.59
   6   5  -1    4.42    1.16
   6   5   0   46.45    2.60
  -6  -5   0   38.08    7.86
   6   5   0   40.47    5.02
   6   5   1  237.63   15.57
  -6  -5  -1  194.58    6.11
   6   5   1  220.72    6.67
  -6  -5  -2   67.89    8.76
  -6  -5  -2   65.15    3.51
   6   5   2   70.55    3.53
  -6  -5  -3   17.08    3.88
  -6  -5  -3   18.96    3.97
   6   5   3   20.80    3.83
  -6  -5  -4  128.04    5.59
   6   5   4  133.73    9.07
  -6  -5  -5  677.36   14.13
   6   5   5  693.45   13.92
  -6  -5  -6   20.24    4.37
   6   5   6   17.40    1.97
  -6  -5  -7    2.33    0.94
   6   5   7    1.14    0.64
  -6  -5  -8  116.23    7.97
   6   5   8  134.11    7.15
  -6  -5  -9   40.84    8.84
   6   5   9   39.94    3.07
   6   6 -12    0.97    0.68
  -6  -6  12    2.13    1.19
   6   6 -11    5.13    1.81
  -6  -6  11    5.74    0.99
   6   6 -10   36.92    3.42
  -6  -6  10   30.48    3.93
   6   6  -9    6.52    1.32
  -6  -6   9    4.73    1.19
   6   6  -8    0.36    1.33
  -6  -6   8   -0.08    1.23
   6   6  -7    1.39    1.41
  -6  -6   7    1.52    0.98
   6   6  -6  362.68    9.45
  -6  -6   6  347.50    9.40
   6   6  -5   15.16    2.14
  -6  -6   5   13.88    3.00
   6   6  -4   25.69    2.52
  -6  -6   4   18.76    3.05
   6   6  -3   40.54    6.20
  -6  -6   3   26.55    6.57
  -6  -6   3   35.67    6.56
   6   6  -2  210.18   11.60
  -6  -6   2  178.81    6.30
  -6  -6   2  184.87    5.43
   6   6  -1  278.40    8.71
  -6  -6   1  232.62    7.96
   6   6  -1  261.30    8.48
   6   6   0   79.13   10.79
   6   6   0   75.01    3.58
  -6  -6  -1   79.96   13.44
   6   6   1   87.99    4.26
  -6  -6  -2    0.39    0.33
  -6  -6  -3    0.49    0.42
  -6  -6  -3   -0.83    1.18
   6   6   3    1.14    0.97
  -6  -6  -4  101.35    5.81
   6   6   4  101.68    5.37
  -6  -6  -5   14.93    3.79
   6   6   5   16.18    1.94
  -6  -6  -6   44.34    8.41
   6   6   6   46.15    2.92
  -6  -6  -7   72.41   15.36
   6   6   7  103.60    4.77
  -6  -6  -8  167.89    9.91
   6   7 -10  243.42   13.35
  -6  -7  10  255.70   14.11
   6   7  -9   27.64    4.08
  -6  -7   9   21.33    3.76
   6   7  -8    2.75    1.60
  -6  -7   8    3.62    0.78
   6   7  -7  214.44    7.09
  -6  -7   7  198.23    6.25
   6   7  -6   75.99    4.09
  -6  -7   6   64.20   11.68
   6   7  -5   15.81    2.31
  -6  -7   5   14.78    3.55
   6   7  -4   95.14   11.26
  -6  -7   4   81.81   15.39
   6   7  -3  115.94   17.75
   6   7  -3   96.10   12.08
  -6  -7   3  105.66   17.25
   6   7  -2    2.73    1.18
   6   7  -2    1.59    0.94
  -6  -7   2    1.40    0.52
   6   7  -1    8.93    1.37
   6   7  -1    8.71    1.89
  -6  -7   1    6.14    1.23
  -6  -7   0  148.34    7.04
   6   7   0  149.35    7.09
  -6  -7  -1    7.01    1.72
   6   7   1    7.08    1.24
   6   7   1    8.21    1.31
  -6  -7  -2   62.31    9.36
   6   7   2   69.78   11.39
   6   7   2   71.34    3.44
  -6  -7  -3   22.45    5.40
   6   7   3   29.84    4.24
   6   7   3   20.03    2.04
   6   7   4    2.03    1.10
   6   7   4    2.36    1.40
   6   7   5   21.02    2.79
   6   8  -8    6.41    1.74
  -6  -8   8    5.74    1.29
   6   8  -7  127.63   17.34
  -6  -8   7  110.60   16.50
   6   8  -6   28.61    2.97
  -6  -8   6   19.17    4.47
   6   8  -5   10.71    2.31
  -6  -8   5    8.99    1.83
   6   8  -4   20.75    2.35
  -6  -8   4   20.52    3.37
   6   8  -3   28.93    4.94
  -6  -8   3   20.08    5.06
   6   8  -2   12.65    2.50
   6   8  -2   14.90    1.95
  -6  -8   2   10.46    2.17
  -6  -8   1   44.79    8.95
   6   8  -1   43.44    3.17
  -6  -8   0   54.16    9.46
   6   8   0   64.29    4.26
  -6  -8  -1    1.39    0.93
   6   8   1    3.52    1.61
  -6  -8  -2    5.67    1.15
   6   8   2    4.84    1.49
   6   8   3   48.76    3.62
   6   8   4   47.16    6.68
   6   9  -4    7.47    1.75
  -6  -9   3   25.56    4.05
  -6  -9   2   34.29    9.17
  -6  -9   1    7.40    1.71
   6   9  -1    5.59    0.74
   7  -8  -2    1.04    0.74
  -7   8   2    1.79    1.54
   7  -8  -1    1.01    0.98
   7  -8   0   12.61    1.67
  -7   8   0   21.88    2.72
  -7   8  -1   45.16    9.75
  -7   8  -2  138.34   24.49
  -7   8  -3   67.01   12.20
  -7   8  -4   -0.36    1.35
   7  -7  -5    9.26    2.33
  -7   7   5    4.65    1.55
   7  -7  -4   -0.16    1.19
  -7   7   4   -0.22    1.06
   7  -7  -3    1.35    0.94
  -7   7   3   -0.10    0.88
   7  -7  -2  122.85   18.50
  -7   7   2  138.92    7.71
   7  -7  -1    1.37    1.08
  -7   7   1    2.10    0.92
   7  -7   0  104.12    4.20
  -7   7   0   92.41   17.27
  -7   7  -1   48.27    3.78
  -7   7  -2    2.07    1.33
   7  -7   2    0.00    0.76
  -7   7  -3   13.79    4.57
   7  -7   3   14.38    2.00
  -7   7  -4   98.11    6.35
   7  -7   4   71.28    9.91
  -7   7  -5  142.48   10.95
   7  -7   5  125.27    6.76
  -7   7  -6   93.44   10.26
   7  -7   6   78.82    4.15
  -7   7  -7   -1.20    1.64
   7  -7   7    1.44    0.95
   7  -6  -7   10.01    1.86
  -7   6   7    3.92    1.59
   7  -6  -6    4.80    1.11
  -7   6   6    3.90    1.19
   7  -6  -5   11.71    2.96
  -7   6   5   10.48    2.63
   7  -6  -4  135.71    5.43
  -7   6   4  134.35    5.11
  -7   6   4   86.25    4.87
  -7   6   3   87.10   16.83
   7  -6  -2   61.10    3.31
  -7   6   2   61.17    3.86
   7  -6  -2   39.14    4.25
   7  -6  -1    0.82    1.04
  -7   6   1    1.59    1.48
   7  -6  -1    1.43    0.89
   7  -6   0   10.40    2.16
  -7   6   0   11.12    1.75
   7  -6   0    7.00    1.18
   7  -6   1   69.10   13.17
  -7   6  -1   89.54   12.02
   7  -6   1   57.41   10.03
  -7   6  -2   -0.77    1.42
   7  -6   2    0.67    0.96
  -7   6  -3    7.65    1.66
  -7   6  -4  183.93    6.87
   7  -6   4  145.75    5.25
  -7   6  -5   10.43    2.18
   7  -6   5   10.67    2.03
  -7   6  -6   12.68    2.18
   7  -6   6   10.36    2.23
  -7   6  -7  194.43   25.77
   7  -6   7  178.61    9.07
  -7   6  -8   27.52    6.25
   7  -6   8   17.57    2.27
  -7   6  -9   66.52   18.50
   7  -6   9   56.80    4.61
   7  -5  -9   47.09    3.99
   7  -5  -8   58.83    4.41
  -7   5   8   34.55    5.29
   7  -5  -7    4.40    1.89
  -7   5   7    2.72    0.90
  -7   5   7    5.94    1.13
   7  -5  -6  100.58    4.79
  -7   5   6   70.90   14.04
  -7   5   6   64.11    9.28
   7  -5  -5  204.98    6.45
  -7   5   5  172.79   12.01
  -7   5   5  137.67   10.60
   7  -5  -4    3.29    1.18
  -7   5   4    4.78    1.35
  -7   5   4    3.13    1.07
   7  -5  -3   15.65    3.35
  -7   5   3   16.52    2.79
   7  -5  -3   12.10    1.57
   7  -5  -2   70.42   12.03
  -7   5   2   81.59    3.95
   7  -5  -2   64.82    3.51
   7  -5  -1   83.47    7.09
  -7   5   1   83.42   12.94
   7  -5  -1   64.65    3.39
   7  -5   0   97.40    4.05
  -7   5   0   98.03    4.30
   7  -5   0   75.43   11.64
   7  -5   1   21.01    4.82
  -7   5  -1   28.63    4.06
   7  -5   1   22.79    3.81
  -7   5  -2    5.26    1.66
   7  -5   2    4.55    1.23
  -7   5  -3   80.47    4.34
   7  -5   3   64.61    6.91
  -7   5  -4   74.39   10.80
   7  -5   4   54.26    3.36
  -7   5  -5   22.79    3.93
   7  -5   5   18.78    2.40
  -7   5  -6   33.49    4.96
   7  -5   6   26.41    5.47
  -7   5  -7   45.73    9.47
   7  -5   7   42.21    7.40
  -7   5  -8   21.64    3.53
   7  -5   8   21.11    2.52
  -7   5  -9   40.24    8.48
   7  -5   9   34.24    3.05
  -7   5 -10   57.35   16.21
   7  -5  10   62.04    5.00
  -7   4  10    0.76    0.81
   7  -4  -9   29.05    3.43
  -7   4   9   17.78    3.58
   7  -4  -8   49.72    3.81
  -7   4   8   39.90    5.34
   7  -4  -7   90.03    4.62
  -7   4   7   61.64   12.87
   7  -4  -6   72.09    3.90
  -7   4   6   55.39   10.59
  -7   4   6   47.41    6.79
   7  -4  -5  211.62    6.69
  -7   4   5  199.91    6.01
  -7   4   5  160.36    6.02
   7  -4  -4    6.34    1.43
  -7   4   4    5.84    1.40
  -7   4   4    2.68    0.66
   7  -4  -3   34.67    5.94
  -7   4   3   37.42    2.64
   7  -4  -3   25.69    2.24
   7  -4  -2   44.91    2.56
  -7   4   2   59.63    3.44
   7  -4  -2   40.71    2.69
   7  -4  -1    1.14    0.57
  -7   4   1    1.57    0.71
   7  -4  -1    1.04    1.15
   7  -4   0   43.72    6.05
  -7   4   0   54.28    3.41
   7  -4   0   40.95    3.43
   7  -4   1    0.89    0.46
  -7   4  -1    2.46    1.53
   7  -4   1    0.41    1.17
  -7   4  -2   70.49   12.72
   7  -4   2   52.23    5.81
  -7   4  -3  413.60    8.95
   7  -4   3  357.39    7.98
  -7   4  -4    3.58    1.18
   7  -4   4    2.27    1.42
  -7   4  -5    1.25    1.18
   7  -4   5    0.62    1.20
  -7   4  -6   68.95   14.14
   7  -4   6   60.12    3.83
  -7   4  -7    8.49    1.93
   7  -4   7    8.09    1.81
  -7   4  -8   17.79    4.34
   7  -4   8   12.54    3.38
  -7   4  -9    7.07    3.12
   7  -4   9   12.41    3.02
  -7   4 -10   13.18    3.43
   7  -4  10   10.37    1.98
  -7   4 -11   -0.16    1.49
   7  -4  11    1.54    1.26
   7  -3 -11    3.11    1.42
  -7   3  11    3.22    1.49
   7  -3 -10   97.80    6.41
  -7   3  10   77.79   10.52
   7  -3  -9   39.65    6.53
  -7   3   9   35.29    5.65
   7  -3  -8  507.81   11.13
  -7   3   8  436.07   68.21
   7  -3  -7    7.99    1.90
  -7   3   7    7.16    1.01
   7  -3  -6    1.49    1.34
  -7   3   6    0.68    0.71
  -7   3   6   -0.10    1.01
   7  -3  -5   68.35   12.18
  -7   3   5   73.21    3.22
  -7   3   5   54.26   10.75
   7  -3  -4    0.05    1.09
  -7   3   4    0.26    0.92
   7  -3  -4    1.21    1.24
   7  -3  -3   43.19    2.57
  -7   3   3   37.95    2.45
   7  -3  -3   35.01    2.64
   7  -3  -2    8.59    1.45
  -7   3   2    8.09    1.87
   7  -3  -2    5.32    1.27
   7  -3  -1  139.32    3.91
  -7   3   1  152.84    4.95
   7  -3  -1  136.69    5.30
   7  -3   0  351.72    7.62
  -7   3   0  412.05   10.03
   7  -3   0  320.88    9.58
  -7   3  -1  238.59    7.21
   7  -3   1  204.64    6.72
  -7   3  -2   64.73   10.58
   7  -3   2   65.23    3.64
  -7   3  -3    0.41    1.62
   7  -3   3   -0.36    1.27
  -7   3  -4   14.55    2.62
   7  -3   4    9.70    1.88
  -7   3  -5    0.80    0.54
  -7   3  -6   54.42    3.68
   7  -3   6   46.81    3.34
  -7   3  -7   12.02    2.76
   7  -3   7   11.78    2.22
  -7   3  -8    2.13    0.82
   7  -3   8    2.37    2.29
  -7   3  -9    1.10    0.72
   7  -3   9    4.03    1.92
  -7   3 -10   81.50    5.69
   7  -3  10   69.26    4.98
  -7   3 -11    5.31    1.88
   7  -3  11    5.51    1.93
   7  -2 -12  125.53    8.05
  -7   2  12   94.09   18.84
   7  -2 -11    0.43    1.60
  -7   2  11    3.53    1.24
   7  -2 -10  308.57    8.48
  -7   2  10  272.12    7.84
   7  -2  -9    2.14    1.74
  -7   2   9    2.50    1.12
   7  -2  -8    5.35    2.55
  -7   2   8    6.56    1.29
   7  -2  -7   91.64    4.24
  -7   2   7   76.94    3.75
   7  -2  -6   31.21    7.55
  -7   2   6   25.03    3.60
   7  -2  -5  199.41    5.53
  -7   2   5  219.37    4.83
  -7   2   5  169.76    5.77
   7  -2  -4   75.53    3.28
  -7   2   4   83.87    3.22
   7  -2  -4   73.07    3.68
   7  -2  -3   79.14    3.28
  -7   2   3   78.83   10.13
   7  -2  -3   75.73    3.75
   7  -2  -2  197.39    6.95
  -7   2   2  202.43    7.35
   7  -2  -2  175.54    7.10
   7  -2  -1  470.37   14.69
  -7   2   1  481.36   15.74
   7  -2  -1  424.11   13.83
   7  -2   0   61.51    2.37
  -7   2   0   63.19   11.84
   7  -2   0   58.86    9.26
  -7   2  -1  221.28    8.21
   7  -2   1  198.96    7.88
  -7   2  -2   62.48    9.81
   7  -2   2   54.97    3.42
  -7   2  -3   33.26    5.60
   7  -2   3   29.85    3.88
  -7   2  -4  138.72    5.16
   7  -2   4  128.22    4.99
  -7   2  -5   20.75    4.34
   7  -2   5   18.01    2.40
  -7   2  -6  327.98   10.70
   7  -2   6  307.93   10.30
  -7   2  -7   56.51   10.42
   7  -2   7   52.54    3.51
  -7   2  -8   63.52   11.14
   7  -2   8   54.13    3.62
  -7   2  -9   -0.26    1.12
   7  -2   9   -0.25    1.49
  -7   2 -10    1.73    1.11
   7  -2  10    1.90    2.18
  -7   2 -11   -0.11    0.65
   7  -2  11   -0.67    1.60
   7  -1 -12   32.74    5.01
  -7   1  12   30.10    5.59
   7  -1 -11   80.21   15.86
  -7   1  11   77.66   10.53
   7  -1 -10    3.70    0.88
  -7   1  10    4.67    0.87
   7  -1  -9  112.35    6.14
  -7   1   9  100.59   10.74
   7  -1  -8   23.66    2.26
  -7   1   8   29.50    4.02
   7  -1  -7  221.61    7.81
  -7   1   7  199.47   22.04
   7  -1  -6   -0.42    1.35
  -7   1   6    0.76    0.92
   7  -1  -5  400.58    9.65
  -7   1   5  418.35    8.72
  -7   1   5  348.06   14.24
   7  -1  -4  111.87    5.43
  -7   1   4  113.40    5.28
   7  -1  -4  112.08    5.60
   7  -1  -3    1.75    0.93
  -7   1   3    1.86    0.60
   7  -1  -3    1.25    1.26
   7  -1  -2    7.30    1.72
  -7   1   2    7.86    1.94
   7  -1  -2    7.71    1.60
   7  -1  -1   74.46    6.46
  -7   1   1   83.16    3.41
   7  -1  -1   70.09    3.72
   7  -1   0   24.98    4.56
  -7   1   0   32.27    2.49
   7  -1   0   27.67    3.36
  -7   1  -1  832.68   27.03
   7  -1   1  752.36   24.95
  -7   1  -2    8.86    1.38
   7  -1   2    7.45    1.99
  -7   1  -3    1.58    0.89
   7  -1   3   -0.65    1.32
  -7   1  -4  137.52    5.40
   7  -1   4  131.92    5.49
  -7   1  -5  136.76    8.98
   7  -1   5  138.97    5.41
  -7   1  -6  126.23    6.10
   7  -1   6  129.93   11.45
  -7   1  -7  155.10    6.20
   7  -1   7  152.59   20.59
  -7   1  -8   36.71    6.42
   7  -1   8   42.33    3.43
  -7   1  -9  133.78    6.28
   7  -1   9  142.54    5.83
  -7   1 -10   41.04    6.01
   7  -1  10   38.95    8.78
  -7   1 -11    7.60    1.79
   7  -1  11    5.62    1.63
   7   0 -12   37.44    3.30
  -7   0  12   33.99    5.21
   7   0 -11    6.31    2.45
  -7   0  11    3.12    1.43
   7   0 -10   34.55    2.99
  -7   0  10   35.63    4.77
   7   0  -9   21.28    2.41
  -7   0   9   22.61    3.45
   7   0  -8    4.63    1.27
  -7   0   8    6.76    1.22
   7   0  -7   26.12    2.55
  -7   0   7   22.95    3.42
   7   0  -6    4.93    1.20
  -7   0   6    7.61    1.34
   7   0  -5  174.37    6.37
  -7   0   5  167.79    9.35
   7   0  -4  479.32   14.63
  -7   0   4  492.54   14.31
   7   0  -4  474.86   15.24
   7   0  -3  154.50    5.89
  -7   0   3  149.89    5.97
   7   0  -3  137.72    6.07
   7   0  -2  199.04    7.46
  -7   0   2  214.79    8.03
   7   0  -2  201.30    8.43
   7   0  -1    3.16    0.88
  -7   0   1    3.49    0.91
   7   0  -1    3.93    1.34
   7   0   0    3.11    0.71
  -7   0   0    4.80    1.18
   7   0   0    6.44    1.69
  -7   0  -1   17.28    3.56
   7   0   1   15.88    3.65
  -7   0  -2    8.76    1.57
   7   0   2    7.64    1.52
  -7   0  -3    4.55    1.03
   7   0   3    3.08    1.23
  -7   0  -4  262.04    7.82
   7   0   4  249.09    7.77
  -7   0  -5  219.39    9.46
   7   0   5  226.36    6.77
  -7   0  -6    0.37    1.49
   7   0   6    0.11    1.38
  -7   0  -7   61.33   11.71
   7   0   7   62.28    3.97
  -7   0  -8   53.70   10.44
   7   0   8   52.44   10.81
  -7   0  -9    1.11    0.70
   7   0   9    3.07    1.84
  -7   0 -10   67.99   14.41
   7   0  10   84.66    5.70
  -7   0 -11   -0.44    0.85
   7   0  11    2.56    2.09
   7   1 -12   28.73    2.93
  -7  -1  12   34.47    4.53
   7   1 -11   30.67    3.62
  -7  -1  11   30.51    8.02
   7   1 -10  119.54    5.23
  -7  -1  10  106.40   12.42
   7   1  -9   53.87    3.44
  -7  -1   9   51.17    6.81
   7   1  -8    3.63    1.54
  -7  -1   8    5.65    1.27
   7   1  -7   18.09    2.05
  -7  -1   7   23.54    3.86
   7   1  -6  224.12    6.98
  -7  -1   6  217.62   12.55
   7   1  -5  118.60    4.32
  -7  -1   5  107.31    4.69
   7   1  -4    8.30    1.83
  -7  -1   4    6.72    1.53
   7   1  -4    6.82    1.82
   7   1  -3    0.97    0.82
  -7  -1   3    0.62    0.87
   7   1  -3   -0.57    1.20
   7   1  -2    4.34    0.86
  -7  -1   2    4.97    1.04
   7   1  -2    4.58    1.33
   7   1  -1  500.44   16.30
  -7  -1   1  537.57   17.79
   7   1  -1  495.07   17.28
   7   1   0   22.11    3.19
  -7  -1   0   26.16    5.73
   7   1   0   37.24    4.52
  -7  -1  -1   13.60    3.03
   7   1   1   13.25    1.86
  -7  -1  -2    7.05    2.03
   7   1   2    6.69    1.77
  -7  -1  -3   15.96    3.24
   7   1   3   12.27    1.78
  -7  -1  -4   29.16    6.53
   7   1   4   31.86    8.26
  -7  -1  -5   23.23    5.31
   7   1   5   26.22    2.68
  -7  -1  -6    0.35    0.71
   7   1   6    3.01    1.47
  -7  -1  -7   58.43   11.16
   7   1   7   65.65   12.48
  -7  -1  -8    9.17    1.73
   7   1   8   13.08    2.48
  -7  -1  -9   65.87   14.33
   7   1   9   68.60    6.66
  -7  -1 -10   75.97   18.29
   7   1  10   87.96    4.77
  -7  -1 -11  387.06   19.71
   7   1  11  391.21   19.87
   7   2 -12   30.39    8.77
  -7  -2  12   34.20    5.42
   7   2 -11    1.72    1.49
  -7  -2  11    0.33    1.48
   7   2 -10    2.80    1.87
  -7  -2  10    4.78    1.81
   7   2  -9    1.07    1.34
  -7  -2   9    1.44    0.68
   7   2  -8   35.12    3.00
  -7  -2   8   30.86    4.01
   7   2  -7   34.95    5.46
  -7  -2   7   32.88    5.60
   7   2  -6   49.97    3.11
  -7  -2   6   50.44    9.37
   7   2  -5   24.46    3.98
  -7  -2   5   23.47    4.03
   7   2  -4   50.53    2.94
   7   2  -4   47.97    3.17
   7   2  -3  146.93    5.69
  -7  -2   3  154.33    6.23
   7   2  -3  157.65    6.80
   7   2  -2    0.25    0.75
  -7  -2   2    1.06    0.51
   7   2  -2   -0.06    0.75
   7   2  -1   17.21    2.73
  -7  -2   1   18.63    3.88
   7   2  -1   19.51    2.11
   7   2   0  147.23    5.24
  -7  -2   0  152.00    7.57
   7   2   0  154.79    6.86
  -7  -2  -1   86.65    3.72
   7   2   1   96.33    8.71
  -7  -2  -2  175.05    5.98
   7   2   2  186.43    6.49
  -7  -2  -3   14.25    3.55
   7   2   3   16.46    2.09
  -7  -2  -4   92.57   15.99
   7   2   4   92.23    4.41
  -7  -2  -5  170.13    6.90
   7   2   5  170.31    6.89
  -7  -2  -6   93.28    4.56
   7   2   6   93.10    4.66
  -7  -2  -7   -0.33    1.38
   7   2   7    6.28    1.62
  -7  -2  -8   50.13    8.66
   7   2   8   47.28    6.83
  -7  -2  -9    1.58    1.00
   7   2   9    1.87    1.68
  -7  -2 -10   31.85    7.40
   7   2  10   36.19    6.37
   7   3 -12   26.96    4.97
  -7  -3  12   26.66    7.43
   7   3 -11    4.41    1.16
  -7  -3  11    2.30    1.28
   7   3 -10   24.24    5.99
  -7  -3  10   28.46    5.03
   7   3  -9   34.29    3.09
  -7  -3   9   30.70    5.97
   7   3  -8    1.51    1.74
  -7  -3   8    1.21    1.13
   7   3  -7    1.34    1.20
  -7  -3   7    1.15    0.64
   7   3  -6   61.93    5.81
  -7  -3   6   58.10    8.99
   7   3  -5   65.92    3.36
  -7  -3   5   61.02   11.20
   7   3  -4   34.88    2.48
  -7  -3   4   30.09    5.55
   7   3  -3    1.82    0.46
   7   3  -3    3.03    1.49
   7   3  -2  227.68    6.21
  -7  -3   2  215.49    5.82
   7   3  -2  215.37    7.09
   7   3  -1  134.61    4.39
  -7  -3   1  133.01    4.56
   7   3  -1  136.39    5.63
   7   3   0  405.40    8.62
  -7  -3   0  395.08   10.67
   7   3   0  418.38   10.55
   7   3   1   15.97    3.19
  -7  -3  -1   20.22    4.37
   7   3   1   26.94    3.26
  -7  -3  -2    8.68    2.19
   7   3   2   13.51    2.07
  -7  -3  -3  125.51    5.09
   7   3   3  132.89    5.30
  -7  -3  -4   26.20    5.49
   7   3   4   28.71    2.74
  -7  -3  -5  265.58    8.00
   7   3   5  283.05    8.38
  -7  -3  -6  186.23   13.80
   7   3   6  217.59    9.84
  -7  -3  -7   82.61   11.56
   7   3   7   83.99    4.41
  -7  -3  -8   47.19   10.26
   7   3   8   50.76    4.04
  -7  -3  -9   17.03    5.04
   7   3   9   15.84    2.27
   7   4 -11    5.38    1.68
  -7  -4  11    6.47    1.15
   7   4 -10  114.52   18.39
  -7  -4  10  116.06    9.88
   7   4  -9   27.81    2.79
  -7  -4   9   29.74    6.23
   7   4  -8    3.60    1.10
  -7  -4   8    6.44    3.36
   7   4  -7  150.20    7.43
  -7  -4   7  145.57   15.36
   7   4  -6  330.94    8.88
  -7  -4   6  330.80   10.18
   7   4  -5   53.93    7.07
  -7  -4   5   52.50    8.19
   7   4  -4   80.47   11.29
  -7  -4   4   74.83   13.93
   7   4  -3   32.87    5.25
  -7  -4   3   24.65    4.63
   7   4  -3   33.58    2.85
   7   4  -2   27.27    2.15
  -7  -4   2   20.75    5.14
   7   4  -2   27.45    2.79
   7   4  -1    0.17    0.40
   7   4   0    6.77    1.96
  -7  -4   0    8.50    1.74
   7   4   0    6.38    1.96
   7   4   1   86.07    3.10
  -7  -4  -1   72.75   14.24
   7   4   1   82.84    4.03
  -7  -4  -2   31.65    7.22
   7   4   2   40.85    3.04
  -7  -4  -3  113.68    4.85
   7   4   3  103.23   11.36
  -7  -4  -4  220.50   10.27
   7   4   4  234.75   10.33
  -7  -4  -5    1.10    0.82
   7   4   5    0.01    1.13
  -7  -4  -6    2.21    1.34
   7   4   6    3.44    1.77
  -7  -4  -7   12.61    3.65
   7   4   7   11.94    2.01
  -7  -4  -8    1.11    1.14
   7   4   8    1.41    1.19
   7   5 -11   13.58    2.52
  -7  -5  11   12.64    3.38
   7   5 -10    2.51    0.84
  -7  -5  10    2.22    1.04
   7   5  -9   68.37    4.91
  -7  -5   9   58.67   11.45
   7   5  -8   16.99    4.23
  -7  -5   8   23.75    3.26
   7   5  -7  241.08    6.98
  -7  -5   7  226.97    8.07
   7   5  -6   80.31    3.99
  -7  -5   6   75.80   12.82
   7   5  -5  119.81    6.20
  -7  -5   5  111.76   12.74
   7   5  -4    9.36    2.21
  -7  -5   4    4.41    0.98
   7   5  -3    9.73    1.46
  -7  -5   3   11.71    1.58
   7   5  -2   99.53    4.13
  -7  -5   2   82.48    3.33
   7   5  -2   94.11    4.60
   7   5  -1    7.89    1.70
  -7  -5   1    8.10    1.98
   7   5  -1   11.38    2.09
   7   5   0  146.01    4.86
  -7  -5   0  132.56    5.36
   7   5   0  139.50    5.48
  -7  -5  -1   38.64    8.53
   7   5   1   44.67    9.14
  -7  -5  -2    5.14    1.76
   7   5   2    2.68    1.01
  -7  -5  -3    2.74    1.23
   7   5   3    3.30    1.09
  -7  -5  -4    6.72    1.35
   7   5   4    4.41    0.83
  -7  -5  -5   14.04    3.65
   7   5   5   16.80    1.99
  -7  -5  -6    1.96    0.87
   7   5   6    0.66    1.11
  -7  -5  -7   39.29    9.64
   7   5   7   50.28    3.50
   7   6  -9    0.58    1.45
  -7  -6   9    1.27    1.01
   7   6  -8   53.68    3.78
  -7  -6   8   47.27    7.61
   7   6  -7    2.34    1.27
  -7  -6   7    0.86    0.85
   7   6  -6   10.93    1.80
  -7  -6   6    9.89    2.42
   7   6  -5    1.45    1.14
  -7  -6   5    3.32    1.53
   7   6  -4   32.74    3.00
  -7  -6   4   28.09    4.37
   7   6  -3    0.56    1.01
  -7  -6   3   -0.49    1.06
   7   6  -2    3.56    1.01
  -7  -6   2    3.51    0.99
  -7  -6   2    2.14    0.83
   7   6  -1    1.01    1.21
  -7  -6   1    0.48    0.82
   7   6  -1    1.65    0.72
   7   6   0   25.39    5.16
  -7  -6   0   24.85    6.04
   7   6   0   29.54    2.48
  -7  -6  -1   78.30    8.10
   7   6   1   87.75    4.09
  -7  -6  -2    1.90    1.13
   7   6   2    1.47    1.18
  -7  -6  -3   39.11    8.70
   7   6   3   43.64    2.99
  -7  -6  -4   18.94    3.92
   7   6   4   20.50    2.25
  -7  -6  -5   19.06    5.12
   7   6   5   19.48    2.22
  -7  -6  -6    5.31    1.29
   7   6   6    3.45    1.37
   7   7  -7   57.92    4.68
  -7  -7   7   50.15   10.23
   7   7  -6    0.88    0.86
  -7  -7   6    1.83    1.16
   7   7  -5   10.55    2.93
  -7  -7   5   10.16    1.90
   7   7  -4    4.81    1.60
  -7  -7   4    5.76    0.83
   7   7  -3   48.70    3.44
  -7  -7   3   41.20    8.22
   7   7  -2   21.06    2.31
  -7  -7   2   14.26    4.46
   7   7  -1    8.14    2.08
  -7  -7   1    4.10    0.97
  -7  -7   1    5.70    1.29
  -7  -7   0    0.33    0.47
  -7  -7  -1   46.74   11.57
   7   7   1   47.92   10.42
  -7  -7  -2    0.97    0.74
  -7  -7  -3   10.57    3.93
   7   7   3   11.71    2.14
   8  -6  -4   81.40    5.56
  -8   6   4   59.56   11.33
   8  -6  -3    0.56    1.22
  -8   6   3    1.31    0.61
  -8   6   3    1.31    0.63
  -8   6   2   14.00    2.72
   8  -6  -2    9.90    1.53
  -8   6   1    9.59    2.43
   8  -6  -1    6.91    1.57
  -8   6   0    3.32    1.03
   8  -6   0    1.17    1.01
  -8   6  -1   35.03    6.77
   8  -6   1   23.31    5.15
  -8   6  -2   23.79    4.31
   8  -6   2   15.64    2.94
  -8   6  -3   19.19    4.56
   8  -6   3   18.47    2.39
  -8   6  -4    0.83    1.58
   8  -6   4    0.66    0.76
  -8   6  -5    5.42    1.90
   8  -6   5    2.24    0.67
   8  -5  -6   40.97    3.19
  -8   5   6   24.85    4.07
   8  -5  -5   74.83    4.05
  -8   5   5   52.34    9.86
  -8   5   5   39.57    9.57
   8  -5  -4   14.55    1.95
  -8   5   4   15.31    1.92
  -8   5   4    9.29    1.85
   8  -5  -3   14.59    1.80
  -8   5   3   14.19    3.33
   8  -5  -3   12.41    2.04
   8  -5  -2   17.39    1.99
  -8   5   2   29.43    2.88
   8  -5  -2   19.77    2.33
  -8   5   1   80.01   17.69
   8  -5  -1   80.43    5.70
  -8   5   0    3.70    1.72
   8  -5   0    1.40    1.25
  -8   5  -1    0.72    0.47
   8  -5   1    1.81    1.34
  -8   5  -2   35.61    3.26
   8  -5   2   28.30    4.73
  -8   5  -3    2.72    1.47
   8  -5   3    1.73    1.28
  -8   5  -4    4.61    2.32
   8  -5   4    0.78    1.18
  -8   5  -5    5.14    1.34
   8  -5   5    1.26    1.28
  -8   5  -6   16.54    4.11
   8  -5   6   15.06    2.27
  -8   5  -7   55.11    4.02
   8  -5   7   48.24    3.74
   8  -4  -8   -0.30    0.80
  -8   4   8    1.02    0.64
   8  -4  -7    7.49    1.47
  -8   4   7    5.40    1.35
   8  -4  -6    1.59    1.20
  -8   4   6    2.59    1.09
  -8   4   5    0.90    0.79
  -8   4   5    1.04    0.73
   8  -4  -4   24.74    3.02
  -8   4   4   20.87    5.76
  -8   4   4   19.90    4.74
   8  -4  -3    7.65    1.86
  -8   4   3   10.11    1.62
   8  -4  -3   10.91    1.88
   8  -4  -2    2.15    1.00
  -8   4   2    1.24    0.99
   8  -4  -2    0.61    1.27
  -8   4   1   89.54   14.69
   8  -4  -1   80.12    4.09
  -8   4   0    3.78    2.05
   8  -4   0    3.81    1.33
  -8   4  -1  446.33    9.75
   8  -4   1  361.99    8.48
  -8   4  -2    7.62    1.94
   8  -4   2    6.49    1.74
  -8   4  -3  108.61    6.88
   8  -4   3   92.20    4.59
  -8   4  -4   68.11   13.38
   8  -4   4   62.15    3.95
  -8   4  -5    3.54    1.27
   8  -4   5    1.84    1.48
  -8   4  -6    4.00    0.94
   8  -4   6    4.09    1.38
  -8   4  -7   27.46    7.93
   8  -4   7   33.22    3.38
  -8   4  -8   12.18    2.21
   8  -4   8    8.19    1.94
   8  -3  -9    2.72    1.20
  -8   3   9    3.04    0.91
   8  -3  -8    6.60    1.48
  -8   3   8    5.74    1.36
   8  -3  -7    1.94    1.05
  -8   3   7   -0.46    1.00
   8  -3  -6   45.84    5.89
  -8   3   6   32.28    6.28
   8  -3  -5    1.25    1.28
  -8   3   5    0.92    0.58
  -8   3   5    0.88    0.76
   8  -3  -4   49.68    3.01
  -8   3   4   46.21    3.98
   8  -3  -4   44.36    3.31
   8  -3  -3    1.62    1.19
  -8   3   3    0.35    1.00
   8  -3  -3   -1.33    1.30
   8  -3  -2  213.11    8.84
  -8   3   2  246.54   10.44
   8  -3  -2  217.82   10.17
  -8   3   1  222.48   10.18
   8  -3  -1  194.82    6.82
  -8   3   0  397.98   12.27
   8  -3   0  325.82    9.26
  -8   3  -1  415.25   10.56
   8  -3   1  332.35    9.25
  -8   3  -2   45.57   10.00
   8  -3   2   44.52    3.43
  -8   3  -3  391.87   15.94
   8  -3   3  328.51   16.08
  -8   3  -4  206.93    6.79
   8  -3   4  173.07    6.38
  -8   3  -5    3.18    1.00
   8  -3   5    0.91    1.51
  -8   3  -6    7.21    1.59
   8  -3   6    6.53    1.60
  -8   3  -7   27.84    6.21
   8  -3   7   27.87    3.13
  -8   3  -8  118.09   11.72
   8  -3   8  101.02   11.19
  -8   3  -9   81.31    6.00
   8  -3   9   71.92    5.77
   8  -2  -9    0.55    0.71
  -8   2   9    1.30    1.25
   8  -2  -8   90.26   13.76
  -8   2   8   73.36   10.18
   8  -2  -7   15.11    1.80
  -8   2   7   15.53    3.28
   8  -2  -6    1.56    0.69
  -8   2   6    0.61    0.74
   8  -2  -5    0.39    1.00
  -8   2   5    0.91    0.87
   8  -2  -4    1.70    1.04
  -8   2   4    0.24    0.73
   8  -2  -4    1.47    1.38
   8  -2  -3   44.12    2.55
  -8   2   3   46.23    2.67
   8  -2  -3   41.05    6.27
   8  -2  -2  215.90    5.89
  -8   2   2  250.28    7.13
   8  -2  -2  211.18    7.18
  -8   2   1   33.48    6.09
   8  -2  -1   37.68    3.16
  -8   2   0  113.99    5.63
   8  -2   0  100.58    4.90
  -8   2  -1   30.58    6.21
   8  -2   1   29.38    4.08
  -8   2  -2   45.63    9.12
   8  -2   2   49.91    3.54
  -8   2  -3    3.10    0.71
   8  -2   3    2.94    1.57
  -8   2  -4  116.29    6.29
   8  -2   4  104.08    9.17
  -8   2  -5  101.68   18.06
   8  -2   5   99.60    5.19
  -8   2  -6   22.49    2.61
   8  -2   6   22.06    2.94
  -8   2  -7   50.46   10.04
   8  -2   7   51.30    3.76
  -8   2  -8   75.23   15.07
   8  -2   8   67.72   11.22
  -8   2  -9    6.89    2.02
   8  -2   9    5.52    1.65
   8  -1 -10   21.96    2.70
  -8   1  10   17.84    2.59
   8  -1  -9    3.15    1.54
  -8   1   9    1.71    1.10
   8  -1  -8    1.43    1.73
  -8   1   8    1.41    1.08
   8  -1  -7   94.97    4.48
  -8   1   7   88.44   10.00
   8  -1  -6    2.29    0.55
  -8   1   6    1.34    1.04
   8  -1  -5    3.44    1.21
  -8   1   5   -0.09    1.22
   8  -1  -4   27.14    2.16
  -8   1   4   25.33    1.95
   8  -1  -4   17.79    2.51
   8  -1  -3   58.06    5.32
  -8   1   3   54.11   10.30
   8  -1  -3   69.80    4.10
   8  -1  -2   36.58    6.24
  -8   1   2   48.09    8.37
   8  -1  -2   51.68    3.39
  -8   1   1    2.56    0.49
   8  -1  -1    1.99    1.21
  -8   1   0    3.82    0.81
   8  -1   0    5.19    1.13
  -8   1  -1   71.54   13.52
   8  -1   1   66.00    8.88
  -8   1  -2   33.45    7.32
   8  -1   2   35.56    3.08
  -8   1  -3    1.28    0.55
   8  -1   3    3.75    2.19
  -8   1  -4    4.35    1.31
   8  -1   4    4.64    1.59
  -8   1  -5    7.89    1.30
   8  -1   5    1.69    1.59
  -8   1  -6   41.48    7.36
   8  -1   6   36.75    3.21
  -8   1  -7    0.32    0.80
   8  -1   7   -0.10    1.56
  -8   1  -8   18.90    3.62
   8  -1   8   19.09    2.94
  -8   1  -9   15.11    3.37
   8  -1   9   14.77    2.30
   8   0 -10   26.47    2.87
  -8   0  10   24.17    3.44
   8   0  -9  211.97   10.34
  -8   0   9  193.42   27.37
   8   0  -8   37.22    2.84
  -8   0   8   39.47    4.90
   8   0  -7   -0.42    1.13
  -8   0   7    1.37    0.97
   8   0  -6    4.63    1.80
  -8   0   6    2.98    0.80
   8   0  -5   16.93    1.94
  -8   0   5   20.32    3.40
   8   0  -4   33.49    8.27
   8   0  -4   37.65    3.23
   8   0  -3   55.39    9.57
  -8   0   3   51.68   10.79
   8   0  -3   64.88   12.07
   8   0  -2   -0.51    0.78
  -8   0   2    0.33    0.51
   8   0  -2    2.07    1.08
  -8   0   1   40.58    2.60
   8   0  -1   37.15    3.10
  -8   0   0   52.70    2.98
   8   0   0   46.21    3.70
  -8   0  -1    2.29    1.26
   8   0   1    0.47    1.48
  -8   0  -2   -0.82    1.12
   8   0   2    0.03    0.67
  -8   0  -3   82.43   15.63
   8   0   3   80.42    4.44
  -8   0  -4    1.59    1.04
   8   0   4    1.81    1.50
  -8   0  -5   21.90    4.11
   8   0   5   17.81    2.64
  -8   0  -6    0.80    0.90
   8   0   6    1.44    1.15
  -8   0  -7   40.75    8.32
   8   0   7   43.41    3.45
  -8   0  -8    2.02    1.05
   8   0   8    1.35    1.63
  -8   0  -9   66.67   16.39
   8   0   9   74.64    9.00
   8   1 -10  193.63   10.84
  -8  -1  10  178.57   23.07
   8   1  -9    0.09    1.17
  -8  -1   9    1.33    1.00
   8   1  -8   14.43    2.39
  -8  -1   8   13.72    2.08
   8   1  -7    4.91    0.85
  -8  -1   7    3.58    0.89
   8   1  -6   58.39    3.39
  -8  -1   6   54.41    9.15
   8   1  -5    9.55    1.54
  -8  -1   5    7.06    1.89
   8   1  -4   37.48    5.31
   8   1  -4   37.74    5.56
   8   1  -3    8.94    1.37
  -8  -1   3   10.72    2.43
   8   1  -3   11.82    2.23
   8   1  -2   61.16    4.47
  -8  -1   2   76.24    3.25
   8   1  -2   66.89   10.90
  -8  -1   1   75.01    3.48
   8   1  -1   63.96    9.45
  -8  -1   0   65.61   12.60
   8   1   0   58.17    3.61
  -8  -1  -1    1.05    0.63
   8   1   1   -0.67    1.40
  -8  -1  -2    1.28    0.66
  -8  -1  -3   36.19    7.63
   8   1   3   35.62    2.99
  -8  -1  -4  143.34    7.36
   8   1   4  119.66    6.58
  -8  -1  -5    8.03    2.55
   8   1   5    6.71    1.69
  -8  -1  -6   57.97    8.66
   8   1   6   51.63    8.35
  -8  -1  -7    7.51    2.15
   8   1   7   10.41    2.29
  -8  -1  -8   13.11    3.90
   8   1   8   15.08    2.62
   8   2 -10   -0.52    1.20
   8   2  -9   77.64    4.30
  -8  -2   9   71.83   12.30
   8   2  -8   59.32    3.82
  -8  -2   8   59.63    7.65
   8   2  -7   75.84   11.78
  -8  -2   7   81.94   11.27
   8   2  -6   47.80    3.08
  -8  -2   6   49.27    8.89
   8   2  -5  113.81    5.83
  -8  -2   5  104.56   17.59
   8   2  -4    3.94    1.40
  -8  -2   4    2.77    0.87
   8   2  -3  226.85    6.36
   8   2  -3  236.78    7.82
   8   2  -2   45.74    6.54
  -8  -2   2   47.44    8.96
   8   2  -2   66.26    4.00
   8   2  -1    1.66    1.40
  -8  -2   0    7.62    2.43
   8   2   0    5.56    1.65
  -8  -2  -1    7.56    2.73
   8   2   1   15.69    3.11
  -8  -2  -2   17.23    3.53
   8   2   2   20.03    3.19
  -8  -2  -3    0.22    0.89
   8   2   3    2.04    1.49
  -8  -2  -4   99.78    4.60
   8   2   4   85.90    4.51
  -8  -2  -5   17.48    4.14
   8   2   5   23.73    4.55
  -8  -2  -6   54.24   12.17
   8   2   6   59.93    4.53
  -8  -2  -7    1.13    0.71
   8   2   7    3.53    1.32
  -8  -2  -8    2.86    1.37
   8   2   8    1.83    1.52
   8   3 -10    8.12    1.69
  -8  -3  10    8.25    2.07
   8   3  -9   39.51    3.23
  -8  -3   9   33.63    6.15
   8   3  -8   21.70    2.39
  -8  -3   8   19.00    3.47
   8   3  -7   37.79    7.73
  -8  -3   7   34.67    6.75
   8   3  -6  189.18    5.92
  -8  -3   6  167.58   15.01
   8   3  -5   10.29    1.61
  -8  -3   5   11.81    2.66
   8   3  -4  132.01    8.42
  -8  -3   4  119.83   18.26
   8   3  -3    0.77    0.75
   8   3  -3    1.45    1.51
   8   3  -2   48.21    9.46
  -8  -3   2   45.96    9.85
   8   3  -2   66.19    4.64
  -8  -3   1    5.71    1.35
   8   3  -1    8.87    2.18
  -8  -3   0  132.14    6.41
   8   3   0  126.11   15.11
  -8  -3  -1    8.59    2.14
   8   3   1   11.09    2.12
  -8  -3  -2   17.77    3.96
   8   3   2   17.56    2.50
  -8  -3  -3   11.47    3.04
   8   3   3   13.52    2.86
  -8  -3  -4   11.86    2.13
   8   3   4   10.00    1.96
  -8  -3  -5   48.56   10.43
   8   3   5   52.57    4.10
  -8  -3  -6   25.31    6.60
   8   3   6   25.81    5.29
  -8  -3  -7    1.59    0.74
   8   3   7    5.15    2.19
  -8  -4   9    0.83    1.13
   8   4  -8    9.88    1.74
  -8  -4   8   11.58    2.41
   8   4  -7    6.03    1.54
  -8  -4   7    6.78    1.62
   8   4  -6    8.20    1.96
  -8  -4   6    7.02    1.27
   8   4  -5    5.41    1.31
  -8  -4   5    6.01    1.79
   8   4  -4   33.00    2.58
  -8  -4   4   32.81    7.61
   8   4  -3   25.87    5.27
  -8  -4   3   31.03    5.35
   8   4  -2   48.11    2.73
   8   4  -2   52.09    6.51
  -8  -4   1   12.87    3.16
   8   4  -1   14.97    2.11
  -8  -4   0   19.09    4.44
   8   4   0   23.80    5.60
  -8  -4  -1  175.42    6.80
   8   4   1  190.56    6.46
  -8  -4  -2    6.25    2.15
   8   4   2    8.59    1.78
  -8  -4  -3   11.58    2.67
   8   4   3    7.36    1.34
  -8  -4  -4   26.98    6.75
   8   4   4   32.09    7.23
  -8  -4  -5  139.55    6.43
   8   4   5  133.95    5.55
  -8  -4  -6   61.79   13.69
   8   4   6   73.79    5.42
  -8  -5   8    0.10    0.82
   8   5  -7   19.48    2.54
  -8  -5   7   18.40    2.85
   8   5  -6  103.42    4.65
  -8  -5   6   84.74   17.48
   8   5  -5   36.10    7.72
  -8  -5   5   37.21    6.94
   8   5  -4    2.19    1.18
  -8  -5   4    1.66    1.02
   8   5  -3    1.93    0.71
  -8  -5   3    1.40    1.25
   8   5  -2    0.22    0.87
   8   5  -2    0.86    1.36
   8   5  -1  123.28   16.47
  -8  -5   0  202.55    9.56
   8   5   0  197.44    9.77
  -8  -5  -1   11.08    2.44
   8   5   1   13.34    3.67
  -8  -5  -2   15.56    4.45
   8   5   2   19.10    2.37
  -8  -5  -3   -0.75    1.08
   8   5   3    2.69    1.33
  -8  -5  -4  237.31   13.89
   8   5   4  229.37   12.32
   8   6  -5   51.03    3.52
  -8  -6   5   39.98    7.11
   8   6  -4   21.95    2.38
  -8  -6   4   19.16    4.67
   8   6  -3   20.60    2.39
  -8  -6   3   16.56    3.43
  -8  -6   2   45.77    7.08
   8   6  -1    1.94    0.91
   8   6   0   34.29    2.94
  -8  -6  -1   26.56    5.66
   8   6   1   33.76    2.91
   9  -4  -3   14.82    2.22
  -9   4   2    9.35    2.31
   9  -4  -2    8.21    1.63
  -9   4   1   -0.65    1.02
   9  -4  -1    0.11    1.28
  -9   4   0   56.48   11.63
   9  -4   0   61.29    4.73
  -9   4  -1   32.20    7.06
   9  -4   1   29.50    5.00
  -9   4  -2   31.03    6.99
   9  -4   2   22.39    3.96
  -9   4  -3  284.97   15.36
   9  -4   3  198.24   24.07
   9  -3  -5   15.33    3.00
  -9   3   5   14.72    3.12
  -9   3   4   35.04    7.56
   9  -3  -3   48.84    3.83
  -9   3   2   26.91    5.38
   9  -3  -2   29.78    3.01
  -9   3   1    1.75    0.97
   9  -3  -1    0.66    1.47
  -9   3   0    3.77    1.62
   9  -3   0    3.80    1.34
  -9   3  -1    4.34    1.25
   9  -3   1    5.32    1.85
  -9   3  -2   43.78    3.41
   9  -3   2   34.22    5.25
  -9   3  -3   13.62    3.95
   9  -3   3   11.30    2.37
  -9   3  -4   -0.19    1.36
   9  -3   4   -0.07    1.47
  -9   3  -5   22.79    2.95
   9  -3   5   26.98    3.15
   9  -2  -6   13.92    1.91
  -9   2   5   16.85    3.29
   9  -2  -4   -0.18    1.24
   9  -2  -3   49.47    3.84
  -9   2   2   25.75    6.00
   9  -2  -2   24.14    2.60
  -9   2   1   89.45   15.95
   9  -2  -1   88.99    5.77
  -9   2   0    0.40    0.98
   9  -2   0    0.55    1.42
  -9   2  -1    2.59    0.90
   9  -2   1    1.12    1.98
  -9   2  -2   56.73    3.70
   9  -2   2   45.80    6.01
  -9   2  -3    0.94    0.65
   9  -2   3    0.62    1.50
  -9   2  -4    0.97    1.33
   9  -2   4    0.04    1.56
  -9   2  -5   92.87   19.42
   9  -2   5   94.53    6.93
   9  -1  -7    1.84    1.65
  -9   1   7    0.58    0.99
   9  -1  -6   17.68    2.22
  -9   1   6   17.28    3.03
   9  -1  -5  162.13    5.41
  -9   1   5  141.21    8.69
   9  -1  -4    5.23    1.73
   9  -1  -3    4.57    1.49
  -9   1   2   54.31   12.05
   9  -1  -2   75.65    5.23
  -9   1   1    6.19    2.07
  -9   1   0   91.28    4.31
   9  -1   0   73.63    4.28
  -9   1  -1   13.49    3.69
   9  -1   1   15.00    2.55
  -9   1  -2   34.14    6.57
   9  -1   2   29.64    4.80
  -9   1  -3    9.78    2.43
   9  -1   3   10.82    2.37
  -9   1  -4   71.24    4.43
   9  -1   4   50.14    3.73
  -9   1  -5   23.50    5.53
   9  -1   5   29.50    4.89
   9   0  -7    0.09    1.09
  -9   0   7    2.55    0.76
   9   0  -6  157.03    8.87
  -9   0   6  155.64    7.37
   9   0  -5   37.47    2.89
  -9   0   5   32.47    7.25
   9   0  -4   27.43    2.89
   9   0  -3    0.32    1.57
   9   0  -2  127.90    5.92
  -9   0   1    1.09    0.58
   9   0  -1    2.39    1.78
  -9   0   0    1.95    0.79
   9   0   0    6.20    2.47
  -9   0  -1   79.88   17.19
   9   0   1   89.73    5.94
  -9   0  -2    6.98    1.55
   9   0   2    9.93    2.82
  -9   0  -3   75.79    4.97
   9   0   3   65.22   11.83
  -9   0  -4   49.04   10.88
   9   0   4   51.13    3.99
  -9   0  -5   34.93    9.72
   9   0   5   35.55    3.57
   9   1  -7    3.00    1.32
  -9  -1   7    5.80    1.28
   9   1  -6  111.02   11.56
  -9  -1   6  110.13   15.24
   9   1  -5   62.78    3.49
  -9  -1   5   47.53   10.30
   9   1  -4    2.74    0.88
   9   1  -3  112.38    6.79
   9   1  -2    4.87    1.93
  -9  -1   1    3.68    0.95
   9   1  -1    5.98    1.63
  -9  -1   0    3.29    1.60
   9   1   0    3.32    1.75
  -9  -1  -1  158.97    8.30
   9   1   1  154.03    8.45
  -9  -1  -2    1.83    0.48
   9   1   2    0.41    1.46
  -9  -1  -3   25.39    5.75
   9   1   3   31.81    5.48
  -9  -1  -4    2.74    1.38
   9   1   4    1.28    1.63
  -9  -1  -5    3.74    2.23
   9   1   5    6.45    2.10
   9   2  -7    0.74    1.10
  -9  -2   7   -1.29    1.43
   9   2  -6   44.35    3.17
  -9  -2   6   42.03    8.41
   9   2  -5   59.23    3.47
  -9  -2   5   38.41    6.10
  -9  -2   4    1.86    0.68
   9   2  -3   12.52    2.18
   9   2  -2  125.16    8.46
   9   2  -1   29.81    6.69
  -9  -2   0  172.35    8.53
   9   2   0  153.21    8.45
  -9  -2  -1   10.90    2.72
   9   2   1   10.74    2.31
  -9  -2  -2    4.70    1.04
   9   2   2    5.63    2.14
  -9  -2  -3    6.42    2.06
   9   2   3    7.51    1.89
  -9  -2  -4  373.14   20.82
   9   2   4  334.14   17.35
   9   3  -6   13.65    3.01
  -9  -3   6   17.36    4.50
   9   3  -5  255.43   13.08
  -9  -3   5  275.93   14.90
  -9  -3   4   12.33    2.57
   9   3  -3   53.13    4.04
   9   3  -2   23.94    5.26
   9   3  -1   20.44    2.80
   9   3   0    1.52    1.85
  -9  -3  -1   15.33    3.57
   9   3   1   21.04    2.76
  -9  -3  -2   10.29    3.44
   9   3   2   15.91    2.67
  -9  -3  -3   92.78   20.06
   9   3   3  100.60   14.54
  -9  -4   3   46.93    8.48
   9   4  -2   -0.45    1.36
   9   4  -1    1.25    1.52
   9   4   0  134.59    8.39
   0   0   0    0.00    0.00
;
_shelx_hkl_checksum   12205
