# Supplementary material for: Four- and five-component molecular solids: crystal engineering strategies based on structural inequivalence
Source: IUCrJ. 2016 Jan 5;3(Pt 2):96–101. doi: 10.1107/S2052252515023945 (PMC4775157; doi:10.1107/S2052252515023945)
Supplement: Supplementary file 5 [file m-03-00096-sup6.zip › Checkcif Folder/Checkciffiles/13. MRE TMP DPE-II 22BP.cif]

 
data_shelx
 
_audit_creation_method            SHELXL-2013
_chemical_name_systematic
;
 ?
;
_chemical_name_common             ?
_chemical_melting_point           ?
_chemical_formula_moiety          ?
_chemical_formula_sum
 'C44 H48 N6 O4' 
_chemical_formula_weight          724.88

loop_
 _atom_type_symbol
 _atom_type_description
 _atom_type_scat_dispersion_real
 _atom_type_scat_dispersion_imag
 _atom_type_scat_source
 'C'  'C'   0.0033   0.0016
 'International Tables Vol C Tables 4.2.6.8 and 6.1.1.4'
 'H'  'H'   0.0000   0.0000
 'International Tables Vol C Tables 4.2.6.8 and 6.1.1.4'
 'N'  'N'   0.0061   0.0033
 'International Tables Vol C Tables 4.2.6.8 and 6.1.1.4'
 'O'  'O'   0.0106   0.0060
 'International Tables Vol C Tables 4.2.6.8 and 6.1.1.4'
 
_space_group_crystal_system       triclinic
_space_group_IT_number            2
_space_group_name_H-M_alt         'P -1'
_space_group_name_Hall            '-P 1'
 
_shelx_space_group_comment
;
The symmetry employed for this shelxl refinement is uniquely defined
by the following loop, which should always be used as a source of
symmetry information in preference to the above space-group names.
They are only intended as comments.
;
 
loop_
 _space_group_symop_operation_xyz
 'x, y, z'
 '-x, -y, -z'
 
_cell_length_a                    7.4957(13)
_cell_length_b                    8.7882(17)
_cell_length_c                    14.308(3)
_cell_angle_alpha                 97.049(11)
_cell_angle_beta                  94.334(13)
_cell_angle_gamma                 91.781(10)
_cell_volume                      932.0(3)
_cell_formula_units_Z             1
_cell_measurement_temperature     150(2)
_cell_measurement_reflns_used     ? 
_cell_measurement_theta_min       ? 
_cell_measurement_theta_max       ? 
 
_exptl_crystal_description        'Block' 
_exptl_crystal_colour             'COlorless'
_exptl_crystal_density_meas       ? 
_exptl_crystal_density_method     ?              
_exptl_crystal_density_diffrn     1.292          
_exptl_crystal_F_000              386
_exptl_transmission_factor_min    ?                                             
_exptl_transmission_factor_max    ?                                             
_exptl_crystal_size_max           0.450
_exptl_crystal_size_mid           0.350
_exptl_crystal_size_min           0.240
_exptl_absorpt_coefficient_mu     0.084
_shelx_estimated_absorpt_T_min    0.963
_shelx_estimated_absorpt_T_max    0.980
_exptl_absorpt_correction_type    'Multi-scan'
_exptl_absorpt_correction_T_max    1.000
_exptl_absorpt_correction_T_min    0.791
_exptl_absorpt_process_details    'Jacobson, R. (1998) Private communication' 
 
_exptl_special_details
;
 ?
;
 
_diffrn_ambient_temperature       150(2)
_diffrn_radiation_wavelength      0.71073
_diffrn_radiation_type            MoK\a
_diffrn_source                    'Sealed Tube'                       
_diffrn_measurement_device_type   'Rigaku Mercury375R (2x2 bin mode)'
_diffrn_measurement_method        'profile data from \w-scans'
_diffrn_detector_area_resol_mean  ? 
_diffrn_reflns_number             10002
_diffrn_reflns_av_unetI/netI      0.0904
_diffrn_reflns_av_R_equivalents   0.1078
_diffrn_reflns_limit_h_min        -9
_diffrn_reflns_limit_h_max        9
_diffrn_reflns_limit_k_min        -11
_diffrn_reflns_limit_k_max        11
_diffrn_reflns_limit_l_min        -18
_diffrn_reflns_limit_l_max        18
_diffrn_reflns_theta_min          1.439
_diffrn_reflns_theta_max          27.547
_diffrn_reflns_theta_full         25.242
_diffrn_measured_fraction_theta_max   0.995
_diffrn_measured_fraction_theta_full  0.998
_diffrn_reflns_Laue_measured_fraction_max    0.995
_diffrn_reflns_Laue_measured_fraction_full   0.998
_diffrn_reflns_point_group_measured_fraction_max   0.995
_diffrn_reflns_point_group_measured_fraction_full  0.998
_reflns_number_total              4287
_reflns_number_gt                 3702
_reflns_threshold_expression      'I > 2\s(I)'
_reflns_Friedel_coverage          0.000
_reflns_Friedel_fraction_max      .
_reflns_Friedel_fraction_full     .
 
_reflns_special_details
;
 Reflections were merged by SHELXL according to the crystal
 class for the calculation of statistics and refinement.
 
 _reflns_Friedel_fraction is defined as the number of unique
 Friedel pairs measured divided by the number that would be
 possible theoretically, ignoring centric projections and
 systematic absences.
;
 
_computing_data_collection        ?
_computing_cell_refinement        ?
_computing_data_reduction         ?
_computing_structure_solution     ?
_computing_structure_refinement   'SHELXL-2013 (Sheldrick, 2013)'
_computing_molecular_graphics     ?
_computing_publication_material   ?
 
_refine_special_details
;
 ?
;
_refine_ls_structure_factor_coef  Fsqd
_refine_ls_matrix_type            full
_refine_ls_weighting_scheme       calc
_refine_ls_weighting_details
;
 w=1/[\s^2^(Fo^2^)+(0.0854P)^2^+0.1366P]
 where P=(Fo^2^+2Fc^2^)/3
;
_atom_sites_solution_primary      ?
_atom_sites_solution_secondary    ?
_atom_sites_solution_hydrogens    mixed
_refine_ls_hydrogen_treatment     mixed
_refine_ls_extinction_method      none
_refine_ls_extinction_coef        .
_refine_ls_number_reflns          4287
_refine_ls_number_parameters      257
_refine_ls_number_restraints      0
_refine_ls_R_factor_all           0.0650
_refine_ls_R_factor_gt            0.0565
_refine_ls_wR_factor_ref          0.1813
_refine_ls_wR_factor_gt           0.1589
_refine_ls_goodness_of_fit_ref    1.115
_refine_ls_restrained_S_all       1.115
_refine_ls_shift/su_max           0.000
_refine_ls_shift/su_mean          0.000
 
loop_
 _atom_site_label
 _atom_site_type_symbol
 _atom_site_fract_x
 _atom_site_fract_y
 _atom_site_fract_z
 _atom_site_U_iso_or_equiv
 _atom_site_adp_type
 _atom_site_occupancy
 _atom_site_site_symmetry_order  
 _atom_site_calc_flag
 _atom_site_refinement_flags_posn
 _atom_site_refinement_flags_adp
 _atom_site_refinement_flags_occupancy
 _atom_site_disorder_assembly
 _atom_site_disorder_group
H17A H 1.479(3) -0.585(3) 0.4080(16) 0.041(6) Uiso 1 1 d . . . . .
H17B H 1.569(3) -0.406(3) 0.4287(17) 0.046(6) Uiso 1 1 d . . . . .
O1 O 0.39213(15) 0.24678(13) 0.22096(8) 0.0273(3) Uani 1 1 d . . . . .
H1 H 0.4138 0.2999 0.1779 0.041 Uiso 1 1 calc R U . . .
O2 O 0.65263(15) -0.12469(13) 0.39418(8) 0.0258(3) Uani 1 1 d . . . . .
H2 H 0.7422 -0.1798 0.3955 0.039 Uiso 1 1 calc R U . . .
N1 N 0.46322(16) 0.41704(14) 0.07248(9) 0.0215(3) Uani 1 1 d . . . . .
N2 N 0.94292(18) -0.30944(16) 0.41538(10) 0.0266(3) Uani 1 1 d . . . . .
C1 C 0.52452(19) 0.06309(16) 0.30928(10) 0.0187(3) Uani 1 1 d . . . . .
C2 C 0.54165(19) 0.17141(16) 0.24587(10) 0.0201(3) Uani 1 1 d . . . . .
C9 C 0.43035(19) 0.35469(16) -0.01755(11) 0.0205(3) Uani 1 1 d . . . . .
C5 C 0.8391(2) 0.00808(18) 0.29678(11) 0.0244(3) Uani 1 1 d . . . . .
H5 H 0.9400 -0.0486 0.3135 0.029 Uiso 1 1 calc R U . . .
C4 C 0.8531(2) 0.11930(18) 0.23582(12) 0.0265(3) Uani 1 1 d . . . . .
H4 H 0.9651 0.1394 0.2119 0.032 Uiso 1 1 calc R U . . .
C14 C 1.2860(2) -0.42917(18) 0.43745(11) 0.0235(3) Uani 1 1 d . . . . .
C6 C 0.6746(2) -0.01893(16) 0.33300(10) 0.0201(3) Uani 1 1 d . . . . .
C3 C 0.7068(2) 0.20063(17) 0.20973(11) 0.0244(3) Uani 1 1 d . . . . .
H3 H 0.7177 0.2756 0.1678 0.029 Uiso 1 1 calc R U . . .
C16 C 0.9781(2) -0.44921(18) 0.37486(12) 0.0277(4) Uani 1 1 d . . . . .
H16 H 0.8838 -0.5085 0.3380 0.033 Uiso 1 1 calc R U . . .
C10 C 0.53360(19) 0.56087(16) 0.09161(11) 0.0211(3) Uani 1 1 d . . . . .
C15 C 1.1446(2) -0.51251(18) 0.38353(12) 0.0273(3) Uani 1 1 d . . . . .
H15 H 1.1624 -0.6124 0.3528 0.033 Uiso 1 1 calc R U . . .
C11 C 0.5729(2) 0.6247(2) 0.19333(12) 0.0303(4) Uani 1 1 d . . . . .
H11A H 0.5253 0.5531 0.2335 0.045 Uiso 1 1 calc R U . . .
H11B H 0.5165 0.7236 0.2054 0.045 Uiso 1 1 calc R U . . .
H11C H 0.7027 0.6393 0.2076 0.045 Uiso 1 1 calc R U . . .
C7 C 0.3505(2) 0.03710(18) 0.35287(11) 0.0248(3) Uani 1 1 d . . . . .
H7A H 0.3203 -0.0732 0.3467 0.037 Uiso 1 1 calc R U . . .
H7B H 0.2549 0.0890 0.3203 0.037 Uiso 1 1 calc R U . . .
H7C H 0.3633 0.0786 0.4199 0.037 Uiso 1 1 calc R U . . .
C8 C 0.3547(2) 0.19253(17) -0.03538(13) 0.0301(4) Uani 1 1 d . . . . .
H8A H 0.3370 0.1548 0.0251 0.045 Uiso 1 1 calc R U . . .
H8B H 0.4382 0.1274 -0.0698 0.045 Uiso 1 1 calc R U . . .
H8C H 0.2397 0.1895 -0.0731 0.045 Uiso 1 1 calc R U . . .
C17 C 1.4720(2) -0.4894(2) 0.44871(12) 0.0296(4) Uani 1 1 d . . . . .
C13 C 1.2483(2) -0.28552(19) 0.48095(13) 0.0301(4) Uani 1 1 d . . . . .
H13 H 1.3392 -0.2245 0.5194 0.036 Uiso 1 1 calc R U . . .
C12 C 1.0784(2) -0.23107(18) 0.46844(12) 0.0296(4) Uani 1 1 d . . . . .
H12 H 1.0563 -0.1322 0.4993 0.035 Uiso 1 1 calc R U . . .
N3 N 0.07827(19) 0.68570(15) 0.97510(10) 0.0298(3) Uani 1 1 d . . . . .
C18 C 0.03678(19) 0.57365(17) 1.02683(11) 0.0231(3) Uani 1 1 d . . . . .
C20 C 0.1279(2) 0.7310(2) 1.17150(13) 0.0328(4) Uani 1 1 d . . . . .
H20 H 0.1452 0.7465 1.2385 0.039 Uiso 1 1 calc R U . . .
C19 C 0.0604(2) 0.59174(19) 1.12501(12) 0.0281(4) Uani 1 1 d . . . . .
H19 H 0.0307 0.5099 1.1594 0.034 Uiso 1 1 calc R U . . .
C21 C 0.1702(2) 0.84809(19) 1.11908(13) 0.0325(4) Uani 1 1 d . . . . .
H21 H 0.2164 0.9451 1.1493 0.039 Uiso 1 1 calc R U . . .
C22 C 0.1436(2) 0.81987(19) 1.02186(13) 0.0332(4) Uani 1 1 d . . . . .
H22 H 0.1732 0.9000 0.9861 0.040 Uiso 1 1 calc R U . . .
 
loop_
 _atom_site_aniso_label
 _atom_site_aniso_U_11
 _atom_site_aniso_U_22
 _atom_site_aniso_U_33
 _atom_site_aniso_U_23
 _atom_site_aniso_U_13
 _atom_site_aniso_U_12
O1 0.0234(6) 0.0313(6) 0.0308(6) 0.0161(5) 0.0041(5) 0.0063(4)
O2 0.0257(6) 0.0269(6) 0.0278(6) 0.0135(5) 0.0044(5) 0.0061(4)
N1 0.0206(6) 0.0195(6) 0.0251(7) 0.0070(5) 0.0003(5) -0.0003(5)
N2 0.0238(7) 0.0286(7) 0.0293(7) 0.0115(5) 0.0004(5) 0.0043(5)
C1 0.0196(7) 0.0189(6) 0.0175(7) 0.0028(5) 0.0012(5) -0.0017(5)
C2 0.0207(7) 0.0189(6) 0.0206(7) 0.0036(5) 0.0006(5) 0.0001(5)
C9 0.0184(6) 0.0168(6) 0.0265(7) 0.0053(5) -0.0001(5) -0.0002(5)
C5 0.0184(7) 0.0271(7) 0.0285(8) 0.0060(6) 0.0012(6) 0.0042(6)
C4 0.0208(7) 0.0293(8) 0.0307(8) 0.0073(6) 0.0063(6) -0.0006(6)
C14 0.0239(7) 0.0260(7) 0.0216(7) 0.0071(6) 0.0001(6) 0.0033(6)
C6 0.0229(7) 0.0183(6) 0.0193(7) 0.0041(5) 0.0004(5) 0.0001(5)
C3 0.0252(8) 0.0228(7) 0.0266(8) 0.0078(6) 0.0056(6) -0.0019(6)
C16 0.0241(8) 0.0278(8) 0.0306(8) 0.0065(6) -0.0039(6) -0.0018(6)
C10 0.0188(7) 0.0202(7) 0.0244(7) 0.0045(6) 0.0001(5) 0.0001(5)
C15 0.0300(8) 0.0235(7) 0.0273(8) 0.0012(6) -0.0027(6) 0.0039(6)
C11 0.0334(9) 0.0307(8) 0.0255(8) 0.0023(6) -0.0017(7) -0.0018(7)
C7 0.0200(7) 0.0297(8) 0.0263(8) 0.0093(6) 0.0029(6) -0.0014(6)
C8 0.0307(8) 0.0200(7) 0.0390(9) 0.0050(6) 0.0002(7) -0.0063(6)
C17 0.0254(8) 0.0372(9) 0.0265(9) 0.0056(7) -0.0010(6) 0.0086(7)
C13 0.0278(8) 0.0258(8) 0.0349(9) 0.0024(7) -0.0075(7) 0.0009(6)
C12 0.0329(9) 0.0215(7) 0.0338(9) 0.0033(6) -0.0028(7) 0.0070(6)
N3 0.0327(7) 0.0256(7) 0.0311(7) 0.0036(6) 0.0069(6) -0.0076(6)
C18 0.0189(7) 0.0229(7) 0.0278(8) 0.0017(6) 0.0061(6) -0.0008(6)
C20 0.0313(8) 0.0352(9) 0.0300(9) -0.0039(7) 0.0042(7) -0.0026(7)
C19 0.0286(8) 0.0265(8) 0.0292(8) 0.0029(6) 0.0056(6) -0.0019(6)
C21 0.0272(8) 0.0272(8) 0.0407(10) -0.0058(7) 0.0073(7) -0.0064(6)
C22 0.0342(9) 0.0255(8) 0.0395(10) 0.0017(7) 0.0095(7) -0.0096(7)
 
_geom_special_details
;
 All esds (except the esd in the dihedral angle between two l.s. planes)
 are estimated using the full covariance matrix.  The cell esds are taken
 into account individually in the estimation of esds in distances, angles
 and torsion angles; correlations between esds in cell parameters are only
 used when they are defined by crystal symmetry.  An approximate (isotropic)
 treatment of cell esds is used for estimating esds involving l.s. planes.
;
 
loop_
 _geom_bond_atom_site_label_1
 _geom_bond_atom_site_label_2
 _geom_bond_distance
 _geom_bond_site_symmetry_2
 _geom_bond_publ_flag
O1 C2 1.3659(18) . ?
O2 C6 1.3671(18) . ?
N1 C9 1.338(2) . ?
N1 C10 1.3426(18) . ?
N2 C16 1.335(2) . ?
N2 C12 1.339(2) . ?
C1 C6 1.397(2) . ?
C1 C2 1.403(2) . ?
C1 C7 1.5109(19) . ?
C2 C3 1.406(2) . ?
C9 C10 1.404(2) 2_665 ?
C9 C8 1.5020(19) . ?
C5 C4 1.394(2) . ?
C5 C6 1.398(2) . ?
C4 C3 1.380(2) . ?
C14 C13 1.385(2) . ?
C14 C15 1.394(2) . ?
C14 C17 1.511(2) . ?
C16 C15 1.385(2) . ?
C10 C9 1.404(2) 2_665 ?
C10 C11 1.498(2) . ?
C17 C17 1.531(3) 2_846 ?
C13 C12 1.381(2) . ?
N3 C22 1.341(2) . ?
N3 C18 1.345(2) . ?
C18 C19 1.391(2) . ?
C18 C18 1.489(3) 2_567 ?
C20 C19 1.381(2) . ?
C20 C21 1.388(3) . ?
C21 C22 1.381(3) . ?
 
loop_
 _geom_angle_atom_site_label_1
 _geom_angle_atom_site_label_2
 _geom_angle_atom_site_label_3
 _geom_angle
 _geom_angle_site_symmetry_1
 _geom_angle_site_symmetry_3
 _geom_angle_publ_flag
C9 N1 C10 119.39(13) . . ?
C16 N2 C12 116.30(14) . . ?
C6 C1 C2 118.20(13) . . ?
C6 C1 C7 120.36(13) . . ?
C2 C1 C7 121.43(14) . . ?
O1 C2 C1 117.43(12) . . ?
O1 C2 C3 121.63(13) . . ?
C1 C2 C3 120.94(14) . . ?
N1 C9 C10 120.55(13) . 2_665 ?
N1 C9 C8 117.44(14) . . ?
C10 C9 C8 122.01(14) 2_665 . ?
C4 C5 C6 119.10(15) . . ?
C3 C4 C5 121.04(14) . . ?
C13 C14 C15 116.49(15) . . ?
C13 C14 C17 120.72(14) . . ?
C15 C14 C17 122.79(14) . . ?
O2 C6 C1 116.65(12) . . ?
O2 C6 C5 121.99(14) . . ?
C1 C6 C5 121.35(14) . . ?
C4 C3 C2 119.34(14) . . ?
N2 C16 C15 123.62(14) . . ?
N1 C10 C9 120.05(14) . 2_665 ?
N1 C10 C11 117.66(14) . . ?
C9 C10 C11 122.28(13) 2_665 . ?
C16 C15 C14 119.79(14) . . ?
C14 C17 C17 112.22(17) . 2_846 ?
C12 C13 C14 119.93(15) . . ?
N2 C12 C13 123.84(14) . . ?
C22 N3 C18 117.39(15) . . ?
N3 C18 C19 122.79(14) . . ?
N3 C18 C18 116.26(18) . 2_567 ?
C19 C18 C18 120.95(18) . 2_567 ?
C19 C20 C21 119.16(16) . . ?
C20 C19 C18 118.70(16) . . ?
C22 C21 C20 118.29(15) . . ?
N3 C22 C21 123.67(16) . . ?
 
loop_
 _geom_torsion_atom_site_label_1
 _geom_torsion_atom_site_label_2
 _geom_torsion_atom_site_label_3
 _geom_torsion_atom_site_label_4
 _geom_torsion
 _geom_torsion_site_symmetry_1
 _geom_torsion_site_symmetry_2
 _geom_torsion_site_symmetry_3
 _geom_torsion_site_symmetry_4
 _geom_torsion_publ_flag
C6 C1 C2 O1 177.82(12) . . . . ?
C7 C1 C2 O1 -3.5(2) . . . . ?
C6 C1 C2 C3 -2.2(2) . . . . ?
C7 C1 C2 C3 176.49(13) . . . . ?
C10 N1 C9 C10 -0.9(2) . . . 2_665 ?
C10 N1 C9 C8 178.91(13) . . . . ?
C6 C5 C4 C3 -1.1(2) . . . . ?
C2 C1 C6 O2 -179.32(12) . . . . ?
C7 C1 C6 O2 1.95(19) . . . . ?
C2 C1 C6 C5 1.6(2) . . . . ?
C7 C1 C6 C5 -177.13(14) . . . . ?
C4 C5 C6 O2 -179.00(13) . . . . ?
C4 C5 C6 C1 0.0(2) . . . . ?
C5 C4 C3 C2 0.5(2) . . . . ?
O1 C2 C3 C4 -178.82(13) . . . . ?
C1 C2 C3 C4 1.2(2) . . . . ?
C12 N2 C16 C15 -1.5(2) . . . . ?
C9 N1 C10 C9 0.9(2) . . . 2_665 ?
C9 N1 C10 C11 -178.38(13) . . . . ?
N2 C16 C15 C14 0.4(3) . . . . ?
C13 C14 C15 C16 0.9(2) . . . . ?
C17 C14 C15 C16 -178.87(15) . . . . ?
C13 C14 C17 C17 63.6(3) . . . 2_846 ?
C15 C14 C17 C17 -116.6(2) . . . 2_846 ?
C15 C14 C13 C12 -1.0(2) . . . . ?
C17 C14 C13 C12 178.77(15) . . . . ?
C16 N2 C12 C13 1.4(2) . . . . ?
C14 C13 C12 N2 -0.2(3) . . . . ?
C22 N3 C18 C19 -0.6(2) . . . . ?
C22 N3 C18 C18 179.54(17) . . . 2_567 ?
C21 C20 C19 C18 -0.1(3) . . . . ?
N3 C18 C19 C20 0.6(3) . . . . ?
C18 C18 C19 C20 -179.55(18) 2_567 . . . ?
C19 C20 C21 C22 -0.3(3) . . . . ?
C18 N3 C22 C21 0.1(3) . . . . ?
C20 C21 C22 N3 0.3(3) . . . . ?
 
loop_
 _geom_hbond_atom_site_label_D 
 _geom_hbond_atom_site_label_H 
 _geom_hbond_atom_site_label_A 
 _geom_hbond_distance_DH 
 _geom_hbond_distance_HA 
 _geom_hbond_distance_DA 
 _geom_hbond_angle_DHA 
 _geom_hbond_site_symmetry_A 
O1 H1 N1  0.84 1.98 2.8174(17) 177.6 .
O2 H2 N2  0.84 1.94 2.7755(18) 172.5 .
C3 H3 N1  0.95 2.69 3.376(2) 130.1 .
C3 H3 N3  0.95 2.69 3.432(2) 135.2 2_666
O1 H1 N1  0.84 1.98 2.8174(17) 177.6 .
O2 H2 N2  0.84 1.94 2.7755(18) 172.5 .
C3 H3 N1  0.95 2.69 3.376(2) 130.1 .
C3 H3 N3  0.95 2.69 3.432(2) 135.2 2_666
 
_refine_diff_density_max    0.306
_refine_diff_density_min   -0.350
_refine_diff_density_rms    0.077

_shelxl_version_number 2013-2

_shelx_res_file
;
TITL datam in P-1
CELL  0.71073   7.4957   8.7882  14.3082   97.049   94.334   91.781
ZERR     1.00   0.0013   0.0017   0.0030    0.011    0.013    0.010
LATT   1
SFAC  C    H    N    O
UNIT  44 48 6 4
MERG   2
BOND %H
HTAB O1 N1
HTAB O2 N2
HTAB C3 N1
EQIV $1 -x+1, -y+1, -z+1
HTAB C3 N3_$1
HTAB O1 N1
HTAB O2 N2
HTAB C3 N1
HTAB C3 N3_$1
FMAP   2
PLAN   20
SIZE     0.240   0.350   0.450
ACTA
CONF
L.S.  10
TEMP  -123.00
WGHT    0.085400    0.136600
FVAR       0.95188
H17A  2    1.478796   -0.585416    0.408005    11.00000    0.04087
H17B  2    1.568590   -0.406124    0.428717    11.00000    0.04557
MOLE    1
O1    4    0.392131    0.246784    0.220963    11.00000    0.02344    0.03134 =
         0.03081    0.01607    0.00408    0.00628
AFIX 147
H1    2    0.413804    0.299878    0.177855    11.00000   -1.50000
AFIX   0
O2    4    0.652629   -0.124692    0.394177    11.00000    0.02567    0.02694 =
         0.02781    0.01347    0.00436    0.00605
AFIX 147
H2    2    0.742163   -0.179775    0.395479    11.00000   -1.50000
AFIX   0
N1    3    0.463224    0.417040    0.072481    11.00000    0.02059    0.01951 =
         0.02511    0.00697    0.00029   -0.00026
N2    3    0.942921   -0.309438    0.415378    11.00000    0.02385    0.02858 =
         0.02926    0.01149    0.00040    0.00428
C1    1    0.524517    0.063092    0.309281    11.00000    0.01962    0.01890 =
         0.01751    0.00283    0.00119   -0.00168
C2    1    0.541647    0.171409    0.245873    11.00000    0.02070    0.01888 =
         0.02065    0.00363    0.00055    0.00011
C9    1    0.430351    0.354692   -0.017547    11.00000    0.01839    0.01685 =
         0.02651    0.00530   -0.00008   -0.00021
C5    1    0.839142    0.008080    0.296781    11.00000    0.01844    0.02706 =
         0.02847    0.00598    0.00115    0.00417
AFIX  43
H5    2    0.940050   -0.048583    0.313485    11.00000   -1.20000
AFIX   0
C4    1    0.853130    0.119302    0.235819    11.00000    0.02083    0.02928 =
         0.03075    0.00729    0.00635   -0.00059
AFIX  43
H4    2    0.965113    0.139423    0.211861    11.00000   -1.20000
AFIX   0
C14   1    1.285997   -0.429170    0.437448    11.00000    0.02393    0.02601 =
         0.02160    0.00713    0.00006    0.00331
C6    1    0.674560   -0.018931    0.333003    11.00000    0.02290    0.01825 =
         0.01931    0.00414    0.00035    0.00011
C3    1    0.706833    0.200632    0.209732    11.00000    0.02522    0.02283 =
         0.02657    0.00780    0.00556   -0.00193
AFIX  43
H3    2    0.717665    0.275616    0.167769    11.00000   -1.20000
AFIX   0
C16   1    0.978116   -0.449213    0.374856    11.00000    0.02412    0.02783 =
         0.03061    0.00651   -0.00394   -0.00181
AFIX  43
H16   2    0.883773   -0.508515    0.338047    11.00000   -1.20000
AFIX   0
C10   1    0.533604    0.560868    0.091610    11.00000    0.01883    0.02025 =
         0.02442    0.00450    0.00005    0.00008
C15   1    1.144601   -0.512512    0.383532    11.00000    0.02999    0.02350 =
         0.02725    0.00123   -0.00274    0.00387
AFIX  43
H15   2    1.162389   -0.612388    0.352846    11.00000   -1.20000
AFIX   0
C11   1    0.572932    0.624748    0.193327    11.00000    0.03339    0.03072 =
         0.02554    0.00229   -0.00174   -0.00177
AFIX 137
H11A  2    0.525314    0.553098    0.233512    11.00000   -1.50000
H11B  2    0.516487    0.723586    0.205400    11.00000   -1.50000
H11C  2    0.702720    0.639345    0.207603    11.00000   -1.50000
AFIX   0
C7    1    0.350463    0.037100    0.352872    11.00000    0.01995    0.02975 =
         0.02625    0.00931    0.00288   -0.00144
AFIX 137
H7A   2    0.320312   -0.073175    0.346669    11.00000   -1.50000
H7B   2    0.254858    0.088981    0.320316    11.00000   -1.50000
H7C   2    0.363321    0.078636    0.419907    11.00000   -1.50000
AFIX   0
C8    1    0.354725    0.192530   -0.035384    11.00000    0.03071    0.01995 =
         0.03903    0.00498    0.00017   -0.00632
AFIX 137
H8A   2    0.336963    0.154821    0.025056    11.00000   -1.50000
H8B   2    0.438211    0.127443   -0.069757    11.00000   -1.50000
H8C   2    0.239659    0.189525   -0.073088    11.00000   -1.50000
AFIX   0
C17   1    1.471980   -0.489436    0.448705    11.00000    0.02544    0.03716 =
         0.02648    0.00562   -0.00098    0.00863
C13   1    1.248276   -0.285516    0.480954    11.00000    0.02779    0.02577 =
         0.03488    0.00236   -0.00755    0.00091
AFIX  43
H13   2    1.339172   -0.224472    0.519375    11.00000   -1.20000
AFIX   0
C12   1    1.078394   -0.231067    0.468441    11.00000    0.03293    0.02146 =
         0.03384    0.00334   -0.00279    0.00704
AFIX  43
H12   2    1.056329   -0.132225    0.499281    11.00000   -1.20000
AFIX   0
MOLE    2
N3    3    0.078272    0.685702    0.975101    11.00000    0.03267    0.02565 =
         0.03107    0.00359    0.00688   -0.00757
C18   1    0.036776    0.573648    1.026830    11.00000    0.01885    0.02291 =
         0.02785    0.00174    0.00612   -0.00076
C20   1    0.127917    0.730999    1.171497    11.00000    0.03126    0.03524 =
         0.03003   -0.00387    0.00415   -0.00259
AFIX  43
H20   2    0.145175    0.746477    1.238501    11.00000   -1.20000
AFIX   0
C19   1    0.060405    0.591739    1.125013    11.00000    0.02859    0.02650 =
         0.02924    0.00291    0.00563   -0.00194
AFIX  43
H19   2    0.030678    0.509895    1.159397    11.00000   -1.20000
AFIX   0
C21   1    0.170248    0.848090    1.119075    11.00000    0.02721    0.02723 =
         0.04070   -0.00583    0.00733   -0.00645
AFIX  43
H21   2    0.216362    0.945134    1.149311    11.00000   -1.20000
AFIX   0
C22   1    0.143600    0.819870    1.021863    11.00000    0.03417    0.02551 =
         0.03952    0.00169    0.00946   -0.00962
AFIX  43
H22   2    0.173196    0.899974    0.986099    11.00000   -1.20000
AFIX   0
HKLF    4

REM  datam in P-1
REM R1 =  0.0565 for    3702 Fo > 4sig(Fo)  and  0.0650 for all    4287 data
REM    257 parameters refined using      0 restraints

END

WGHT      0.0859      0.1365

REM Highest difference peak  0.306,  deepest hole -0.350,  1-sigma level  0.077
Q1    1   1.2561 -0.3556  0.4711  11.00000  0.05    0.26
Q2    1   0.5881  0.0047  0.2952  11.00000  0.05    0.25
Q3    1   0.1109  0.8552  1.0739  11.00000  0.05    0.25
Q4    1   0.6217  0.0491  0.3388  11.00000  0.05    0.23
Q5    1   0.9774 -0.3722  0.3831  11.00000  0.05    0.23
Q6    1   0.9585  0.0635  0.1776  11.00000  0.05    0.21
Q7    1   0.0657  0.6742  1.1444  11.00000  0.05    0.21
Q8    1   0.8526 -0.0444  0.2186  11.00000  0.05    0.21
Q9    1   0.8879 -0.0721  0.2621  11.00000  0.05    0.20
Q10   1   0.1252  0.9041  0.9626  11.00000  0.05    0.20
Q11   1   0.3734  0.1351 -0.0982  11.00000  0.05    0.20
Q12   1   1.0999  0.0389  0.2213  11.00000  0.05    0.20
Q13   1   0.1240  0.9596  1.1643  11.00000  0.05    0.19
Q14   1   0.9710 -0.1279  0.2493  11.00000  0.05    0.19
Q15   1   0.3247  0.3034  0.2701  11.00000  0.05    0.19
Q16   1   0.8369  0.0008  0.1427  11.00000  0.05    0.19
Q17   1   0.9498 -0.0840  0.3381  11.00000  0.05    0.19
Q18   1   0.1157  0.8840  1.2867  11.00000  0.05    0.19
Q19   1   0.8109 -0.1212  0.2311  11.00000  0.05    0.19
Q20   1   0.9171  0.1379  0.3509  11.00000  0.05    0.19
;
_shelx_res_checksum   12412

_shelx_hkl_file
;
   0   0   1   -0.12    0.11
   0   0  -1   -0.44    0.11
   0   0   1   -0.13    0.08
   0   0  -1   -0.32    0.09
   0   0   1   -0.16    0.07
   0   0  -1   -0.30    0.08
   0   0  -2  140.47    2.33
   0   0  -3  491.78    4.13
   0   0  -3  381.62    5.57
   0   0  -3  476.30    3.55
   0   0  -4  164.80    3.51
   0   0  -4  124.64    2.75
   0   0  -4  156.47    3.23
   0   0  -5 2012.48   18.17
   0   0  -5 1534.77   14.00
   0   0  -5 1829.81   16.09
   0   0  -6    9.07    2.55
   0   0  -6   -0.04    0.71
   0   0  -6    1.58    0.87
   0   0  -7   87.55    2.87
   0   0  -7   63.97    7.26
   0   0  -7   76.03    2.32
   0   0  -8   16.05    1.50
   0   0  -8   11.10    1.18
   0   0  -9  292.35    6.74
   0   0  -9  207.98    5.10
   0   0   9  197.79    4.69
   0   0 -10   83.68    3.47
   0   0 -10   59.05    4.99
   0   0  10   53.02    4.00
   0   0 -11   59.42    7.24
   0   0 -11   38.80    2.35
   0   0  11   35.15    6.73
   0   0 -12   56.83    9.64
   0   0 -12   34.01    6.28
   0   0  12   30.21    6.26
   0   0 -13   43.52    3.25
   0   0 -13   22.95    4.16
   0   0  13   21.62    5.36
   0   0 -14   52.97    6.86
   0   0 -14   35.26    2.64
   0   0  14   24.64    5.90
   0   0 -15   30.90    6.11
   0   0 -15   18.02    3.81
   0   0  15   16.97    2.91
   0   0 -16    3.78    1.23
   0   0 -16    1.63    1.02
   0   0  16   -0.03    0.77
   0   0  17    7.74    2.47
   0   0 -17    6.03    1.35
   0   0  18   26.30    7.06
   0  -1  18   -0.02    1.30
   0   1 -18    0.98    1.18
   0  -1  17   53.68   12.68
   0   1 -17   47.26    3.54
   0  -1  16   22.18    6.05
   0   1 -16   14.68    3.78
   0  -1  15    5.69    1.38
   0   1 -15    5.94    1.59
   0  -1  15    2.36    0.66
   0  -1  14    9.94    2.22
   0   1 -14    7.95    1.49
   0  -1  14    7.24    1.64
   0  -1  13  106.71    4.49
   0   1 -13   85.50    4.03
   0  -1  13   80.74    3.21
   0   1 -12   17.21    3.50
   0   1 -12   15.14    3.23
   0   1 -11  958.25   11.35
   0   1 -11  668.27   15.28
   0   1 -11  775.23   15.56
   0   1 -10   68.40    5.03
   0   1 -10   51.35    9.69
   0   1 -10   56.76    2.38
   0   1  -9    3.59    0.77
   0   1  -9    2.59    0.85
   0   1  -9    1.65    0.58
   0   1  -8  400.47    6.49
   0   1  -8  280.91    5.42
   0   1  -8  353.06    5.39
   0   1  -7  232.53    5.65
   0   1  -7  182.22    4.69
   0   1  -7  212.97    4.56
   0   1  -6 1426.44   14.02
   0   1  -6  977.16   10.86
   0   1  -6 1293.42   12.28
   0   1  -5  267.66    4.89
   0   1  -5  166.79    3.73
   0   1  -5  237.17    4.20
   0   1  -4  869.62    8.39
   0  -1   3 1908.44   15.64
   0   1  -1  242.52    3.37
   0  -1   0   -0.06    0.18
   0   1   0    0.41    0.27
   0  -1  -1   69.82    0.79
   0  -1  -2 4117.77   31.89
   0  -1  -2 4083.22   30.34
   0   1   2 3307.02   25.81
   0  -1  -4   13.71    2.27
   0  -1  -4    8.98    0.63
   0   1   4    8.76    2.38
   0  -1  -5  768.85    9.12
   0  -1  -5  615.36    6.64
   0   1   5  569.83    7.06
   0  -1  -6    7.47    1.06
   0  -1  -6    4.59    0.95
   0   1   6    4.45    0.83
   0  -1  -7  124.12    4.09
   0  -1  -7   86.94    2.64
   0   1   7   74.79    2.53
   0  -1  -8  508.28    9.45
   0  -1  -8  393.69    6.96
   0   1   8  361.32    6.85
   0  -1  -9   67.33   10.63
   0  -1  -9   44.38    2.05
   0   1   9   41.86    2.09
   0  -1 -10   26.41    2.37
   0  -1 -10   17.61    1.44
   0   1  10   16.12    3.24
   0  -1 -11   19.69    3.94
   0  -1 -11   12.26    3.37
   0   1  11   11.90    2.66
   0  -1 -12  155.93   12.81
   0  -1 -12  108.28    3.97
   0   1  12   96.92    6.09
   0  -1 -13  139.06    9.31
   0  -1 -13   86.15    3.73
   0   1  13   71.74   13.76
   0  -1 -14  111.32    9.19
   0  -1 -14   65.29    3.60
   0   1  14   55.73   10.20
   0  -1 -15    0.77    0.96
   0  -1 -15    0.16    0.76
   0   1  15    0.45    0.47
   0  -1 -16   20.13    2.86
   0  -1 -16    9.23    2.49
   0   1  16   11.82    2.45
   0  -1 -17  129.63    6.37
   0  -1 -18    5.21    1.56
   0  -2  18   -0.66    1.27
   0   2 -18    1.31    1.24
   0  -2  17    8.02    1.65
   0   2 -17    6.14    1.26
   0  -2  16   12.10    3.30
   0   2 -16    9.52    1.99
   0  -2  15    1.62    1.02
   0   2 -15    1.02    0.87
   0  -2  15   -0.44    0.73
   0  -2  14   50.07   11.78
   0   2 -14   40.34    7.59
   0   2 -14   35.55    7.27
   0  -2  13   13.44    2.62
   0   2 -13    6.95    1.44
   0   2 -13    7.76    1.11
   0  -2  12   31.87    8.18
   0   2 -12   23.78    2.23
   0   2 -12   24.61    1.73
   0  -2  11   82.58    4.70
   0   2 -11   66.41    3.70
   0   2 -11   75.61    3.29
   0  -2  10   47.80    4.07
   0   2 -10   37.56    5.58
   0   2 -10   46.04    2.46
   0  -2   9    1.07    0.56
   0   2  -9    0.24    1.15
   0   2  -9    3.15    1.05
   0  -2   8  565.15    9.68
   0   2  -8  409.08    8.09
   0   2  -8  530.12    8.82
   0  -2   7   70.07    2.36
   0   2  -7   44.04    4.48
   0   2  -7   68.87    2.17
   0  -2   6   52.95    1.90
   0   2  -6   50.86    2.18
   0  -2   5  654.82    7.44
   0   2  -5  452.01    6.63
   0   2  -5  659.95    7.36
   0  -2   3  528.81    7.52
   0   2  -3  355.64    5.98
   0   2  -3  555.54    8.13
   0  -2   2  165.47    3.16
   0   2  -2  108.41    2.55
   0  -2   1   50.97    1.30
   0   2  -1   35.86    1.19
   0   2  -1   41.69    1.59
   0  -2   0    0.69    0.35
   0  -2   0    1.09    0.21
   0   2   0    0.24    0.80
   0  -2  -1 4444.85   34.63
   0  -2  -1 4373.00   34.20
   0   2   1 3952.74   31.34
   0  -2  -2   54.96    1.75
   0  -2  -2   59.80    1.15
   0   2   2   46.95    1.76
   0  -2  -3 5326.76   17.38
   0  -2  -3 5263.03   39.32
   0   2   3 4375.35   17.34
   0  -2  -4  588.30    7.71
   0  -2  -4  547.97    5.47
   0   2   4  470.85    6.44
   0  -2  -5 1599.55   16.27
   0  -2  -5 1353.32   11.86
   0   2   5 1238.35   13.35
   0  -2  -6    1.26    0.77
   0  -2  -6    0.32    0.39
   0   2   6    0.86    0.61
   0  -2  -7   -1.02    1.00
   0  -2  -7    0.11    0.44
   0   2   7    0.01    0.46
   0  -2  -8    2.39    0.89
   0  -2  -8    2.02    0.56
   0   2   8    2.50    0.53
   0  -2  -9    5.50    1.43
   0  -2  -9    5.70    1.13
   0   2   9    4.52    1.24
   0  -2 -10  149.59    5.67
   0  -2 -10  111.49    3.62
   0   2  10  109.10    4.43
   0  -2 -11  144.38   13.05
   0  -2 -11   90.95    3.12
   0   2  11   84.17    3.48
   0  -2 -12   55.76    3.66
   0  -2 -12   37.72    2.12
   0   2  12   31.58    6.36
   0  -2 -13   37.25    5.87
   0  -2 -13   27.29    2.24
   0   2  13   25.67    4.60
   0  -2 -14    1.96    1.24
   0  -2 -14    0.65    0.37
   0   2  14    0.59    0.26
   0  -2 -15    5.54    1.27
   0   2  15    1.01    0.41
   0  -2 -16  180.06    8.15
   0   2  16  123.52    5.08
   0  -2 -17  153.30   23.24
   0  -3  18    2.10    1.17
   0   3 -18    2.31    1.69
   0  -3  17  103.61   19.57
   0   3 -17   90.89    5.23
   0  -3  16  193.70    6.45
   0   3 -16  130.39    5.98
   0  -3  15    5.41    1.08
   0   3 -15    4.09    1.42
   0   3 -15    3.31    1.08
   0  -3  14   19.71    4.08
   0   3 -14   11.48    1.82
   0   3 -14   11.66    2.92
   0  -3  13   16.04    3.61
   0   3 -13   13.01    2.55
   0   3 -13   14.86    1.53
   0  -3  12    0.32    0.55
   0   3 -12    0.87    1.35
   0   3 -12    1.19    1.14
   0  -3  11  168.06    5.99
   0   3 -11  117.71    5.29
   0   3 -11  149.49    5.21
   0  -3  10  131.34    4.53
   0   3 -10   87.88    4.01
   0   3 -10  110.94    3.87
   0  -3   9   -0.09    0.89
   0   3  -9   -1.05    1.67
   0   3  -9   -0.05    0.58
   0  -3   8  383.10    7.17
   0   3  -8  241.17    6.83
   0   3  -8  354.93    6.65
   0  -3   7  774.38    8.92
   0   3  -7  510.17    7.97
   0   3  -7  754.14    8.67
   0  -3   6  346.44    6.55
   0   3  -6  237.01    5.75
   0   3  -6  346.68    6.62
   0  -3   5  150.85    3.55
   0   3  -5  103.49    3.38
   0   3  -5  162.99    4.32
   0  -3   4  362.76    6.01
   0   3  -4  244.91    5.17
   0   3  -4  366.61    6.37
   0  -3   3   79.39    1.96
   0   3  -3   57.05    7.54
   0   3  -3   76.22    2.27
   0  -3   2  570.09    8.26
   0   3  -2  394.80    6.56
   0   3  -2  511.11    8.11
   0  -3   1  295.73    5.07
   0   3  -1  227.93    4.24
   0   3  -1  257.17    5.08
   0  -3   0  330.39    5.56
   0  -3   0  289.24    4.75
   0   3   0  299.91    5.60
   0  -3  -1  107.63    2.80
   0  -3  -1  113.45    2.35
   0   3   1   99.85    2.86
   0  -3  -2   14.09    2.08
   0  -3  -2   14.08    1.16
   0   3   2   10.94    1.80
   0  -3  -3  350.18    6.56
   0  -3  -3  362.54    5.21
   0   3   3  302.08    6.06
   0  -3  -4  124.23    3.78
   0  -3  -4  120.41    2.42
   0   3   4  100.00    3.24
   0  -3  -5  177.20    4.88
   0  -3  -5  162.14    3.12
   0   3   5  144.48    4.15
   0  -3  -6 1503.40   21.35
   0  -3  -6 1261.92   15.91
   0   3   6 1187.89   17.44
   0  -3  -7   17.57    1.78
   0  -3  -7   13.45    0.88
   0   3   7   12.53    2.30
   0  -3  -8  272.65    7.44
   0  -3  -8  215.06    4.67
   0   3   8  212.69    7.47
   0  -3  -9    0.21    1.27
   0  -3  -9    0.09    0.47
   0   3   9   -0.34    0.94
   0  -3 -10  384.27   11.90
   0  -3 -10  283.02    7.81
   0   3  10  284.45   11.05
   0  -3 -11   79.62    4.66
   0  -3 -11   52.79    2.23
   0   3  11   50.80    7.02
   0  -3 -12  389.02   10.21
   0   3  12  274.17    7.76
   0  -3 -13  197.34    8.51
   0   3  13  133.83    5.86
   0  -3 -14   66.82    9.54
   0   3  14   38.11    8.96
   0  -3 -15    0.14    1.77
   0   3  15   -0.03    1.07
   0  -3 -16   25.66    3.31
   0   3  16   16.65    2.78
   0  -3 -17    4.88    2.05
   0   4 -18    5.67    1.62
   0  -4  17    0.86    0.76
   0   4 -17    2.28    1.71
   0  -4  16   51.89   10.73
   0   4 -16   44.60    3.73
   0  -4  15   60.38   11.99
   0   4 -15   47.82    3.85
   0  -4  14  287.93    6.94
   0   4 -14  198.08   24.60
   0   4 -14  231.85    5.87
   0  -4  13    8.20    1.81
   0   4 -13    2.37    1.67
   0   4 -13    6.09    1.45
   0  -4  12  100.15    4.09
   0   4 -12   75.58    4.28
   0   4 -12   81.86   12.23
   0  -4  11  314.58    8.17
   0   4 -11  214.70    7.17
   0   4 -11  264.67    7.24
   0  -4  10   13.53    3.41
   0   4 -10    5.18    2.19
   0   4 -10   16.06    2.30
   0  -4   9  352.60    8.42
   0   4  -9  249.88    7.44
   0   4  -9  327.62    7.78
   0  -4   8    5.64    1.16
   0   4  -8    1.34    1.25
   0   4  -8    6.24    1.56
   0  -4   7   15.07    3.91
   0   4  -7    9.42    1.35
   0   4  -7   19.17    3.31
   0  -4   6  163.04    3.53
   0   4  -6  109.93    3.57
   0   4  -6  161.40    3.75
   0  -4   5   96.90    2.62
   0   4  -5   66.94    2.86
   0   4  -5   96.61    3.10
   0  -4   4  997.11    9.84
   0   4  -4  665.27    8.76
   0   4  -4  962.48   11.64
   0  -4   3  421.96    5.61
   0   4  -3  292.44    5.13
   0   4  -3  398.08    6.26
   0  -4   2   98.44    3.13
   0   4  -2   74.10    2.41
   0   4  -2   95.21    3.24
   0  -4   1  669.08    8.24
   0  -4   1  564.01    7.11
   0   4  -1  645.87    8.72
   0  -4   0   39.40    1.77
   0  -4   0   41.28    3.52
   0   4   0   44.48    7.65
   0  -4  -1 1339.86   12.88
   0  -4  -1 1349.63   11.62
   0   4   1 1244.45   12.99
   0  -4  -2  166.67    4.37
   0  -4  -2  169.76    3.42
   0   4   2  147.29    4.30
   0  -4  -3  704.83    9.21
   0  -4  -3  738.92    6.86
   0   4   3  635.09    8.82
   0  -4  -4  291.67    5.61
   0  -4  -4  296.09    3.09
   0   4   4  250.32    6.20
   0  -4  -5   61.34    2.88
   0  -4  -5   59.38    1.44
   0   4   5   54.16    9.21
   0  -4  -6  258.06    7.11
   0  -4  -6  214.37    4.24
   0   4   6  207.20    5.91
   0  -4  -7  262.11    7.31
   0  -4  -7  214.05    4.31
   0   4   7  214.78    6.43
   0  -4  -8  304.79    8.70
   0   4   8  229.77    6.94
   0  -4  -9  131.81    5.10
   0   4   9   94.80    3.90
   0  -4 -10  249.53    7.91
   0   4  10  183.84    6.04
   0  -4 -11   63.67    4.24
   0   4  11   41.74   10.09
   0  -4 -12  222.01    9.20
   0   4  12  155.88    7.45
   0  -4 -13   52.73    9.26
   0   4  13   31.20    5.20
   0  -4 -14   65.33   12.03
   0   4  14   46.14    7.18
   0  -4 -15    1.47    1.00
   0   4  15    0.55    0.87
   0  -4 -16   32.59    3.79
   0   4  16   18.34    3.25
   0   5 -17    1.41    0.72
   0  -5  16    4.82    1.22
   0   5 -16    3.71    2.53
   0  -5  15   41.70    9.66
   0   5 -15   34.31    6.75
   0  -5  14    5.63    1.30
   0   5 -14    5.72    1.68
   0   5 -14    3.13    1.05
   0  -5  13  149.21    6.31
   0   5 -13   96.82    5.31
   0   5 -13  117.10    8.96
   0  -5  12  105.83    4.05
   0   5 -12   79.84    9.10
   0   5 -12   96.63    4.07
   0  -5  11  142.44    4.33
   0   5 -11   95.48    4.47
   0   5 -11  126.09    4.48
   0  -5  10    8.65    2.59
   0   5 -10    5.16    1.63
   0   5 -10    5.94    1.25
   0  -5   9    1.50    0.45
   0   5  -9    1.26    1.30
   0   5  -9    3.70    1.33
   0  -5   8    4.48    1.29
   0   5  -8    2.24    1.40
   0   5  -8    9.06    1.38
   0  -5   7  148.39    4.35
   0   5  -7  104.44    4.38
   0   5  -7  149.21    4.63
   0  -5   6  303.15    6.70
   0   5  -6  194.02    5.75
   0   5  -6  302.39    7.21
   0  -5   5  496.91    9.27
   0   5  -5  338.00    7.39
   0   5  -5  516.53   11.02
   0  -5   4  212.63    4.05
   0   5  -4  153.58    4.04
   0   5  -4  219.65    4.94
   0  -5   3   18.21    1.32
   0   5  -3   15.60    1.43
   0   5  -3   19.57    1.73
   0  -5   2   35.69    1.83
   0  -5   2   31.20    3.97
   0   5  -2   36.29    2.22
   0  -5   1  966.67   10.53
   0  -5   1  840.11    9.58
   0   5  -1  958.76   11.70
   0  -5   0  127.37    3.77
   0  -5   0  115.38    3.19
   0   5   0  127.80    4.18
   0  -5  -1  411.83    7.85
   0  -5  -1  396.70    6.58
   0   5   1  391.13    8.46
   0  -5  -2   15.22    1.52
   0  -5  -2   16.00    2.57
   0   5   2   15.91    2.88
   0  -5  -3   37.10    2.26
   0  -5  -3   38.67    1.40
   0   5   3   35.46    4.20
   0  -5  -4    0.80    0.97
   0  -5  -4    0.44    0.34
   0   5   4    0.86    0.57
   0  -5  -5   12.26    1.57
   0  -5  -5    8.85    0.63
   0   5   5    9.96    2.26
   0  -5  -6   20.83    2.08
   0   5   6   19.00    3.98
   0  -5  -7    7.33    1.93
   0   5   7    4.34    0.92
   0  -5  -8  106.37   12.35
   0   5   8   80.66   13.61
   0  -5  -9  291.78    8.55
   0   5   9  227.23    7.03
   0  -5 -10   57.20    9.24
   0   5  10   46.91    8.36
   0  -5 -11   55.89    3.99
   0   5  11   41.11    7.89
   0  -5 -12    0.85    1.76
   0   5  12   -0.70    1.31
   0  -5 -13    3.39    2.60
   0   5  13    0.66    1.45
   0  -5 -14   54.10    4.25
   0   5  14   31.88    7.38
   0  -5 -15    1.51    1.11
   0   5  15   -0.51    1.31
   0   6 -16   13.41    2.45
   0   6 -15    2.71    1.02
   0  -6  14   21.04    6.40
   0   6 -14   19.73    4.32
   0   6 -14   18.07    4.68
   0  -6  13   96.84    5.44
   0   6 -13   75.49    4.57
   0   6 -13   78.20   14.18
   0  -6  12   16.39    4.07
   0   6 -12   15.12    2.69
   0   6 -12   15.08    4.11
   0  -6  11    1.18    1.37
   0   6 -11   -0.85    1.56
   0   6 -11    0.70    0.71
   0  -6  10   51.59    2.63
   0   6 -10   39.99    6.15
   0   6 -10   52.24    5.67
   0  -6   9  140.85    4.07
   0   6  -9  102.84   12.85
   0   6  -9  158.76   13.16
   0  -6   8   12.25    2.24
   0   6  -8    5.82    1.57
   0   6  -8   12.50    2.84
   0  -6   7    2.46    0.58
   0   6  -7    2.56    1.40
   0   6  -7    1.86    0.98
   0  -6   6    3.98    1.01
   0   6  -6    4.60    1.20
   0   6  -6    4.83    1.00
   0  -6   5    3.84    0.89
   0   6  -5    5.15    1.42
   0   6  -5    6.20    1.75
   0  -6   4   24.42    5.17
   0   6  -4   30.17    5.08
   0  -6   3  840.97   15.33
   0  -6   3  716.15    8.92
   0   6  -3  941.40   17.69
   0  -6   2  161.07    4.65
   0  -6   2  154.18   12.15
   0   6  -2  182.47   10.96
   0  -6   1   82.75    3.00
   0  -6   1   77.17    4.45
   0   6  -1   96.12   13.21
   0  -6   0    0.52    0.83
   0  -6   0    0.40    0.40
   0   6   0    1.37    1.41
   0  -6  -1  129.88    4.32
   0  -6  -1  132.38    4.97
   0   6   1  134.87    4.95
   0  -6  -2  196.52    7.23
   0  -6  -2  215.81    5.69
   0   6   2  211.96    6.69
   0  -6  -3   35.03    2.62
   0  -6  -3   32.55    4.49
   0   6   3   31.49    2.53
   0  -6  -4   80.73    3.76
   0   6   4   87.37   13.96
   0  -6  -5  150.69    6.09
   0   6   5  139.70    6.01
   0  -6  -6   71.20    3.80
   0   6   6   61.06    9.04
   0  -6  -7  265.88    8.00
   0   6   7  226.08    7.33
   0  -6  -8  104.74    5.16
   0   6   8   83.75    4.45
   0  -6  -9   75.08    4.74
   0   6   9   55.99   10.88
   0  -6 -10   30.27    3.26
   0   6  10   25.49    4.04
   0  -6 -11    1.47    1.70
   0   6  11    1.31    0.82
   0  -6 -12    3.84    2.15
   0   6  12    3.65    1.42
   0  -6 -13    0.70    1.89
   0   6  13    1.30    0.62
   0  -6 -14   16.94    2.87
   0   6  14   13.59    2.93
   0   7 -15   44.97    8.44
   0   7 -14    8.66    1.84
   0   7 -13    0.77    1.04
   0   7 -13    0.30    0.63
   0   7 -12   60.93    8.87
   0   7 -12   77.47   13.43
   0  -7  11    5.08    1.93
   0   7 -11    7.10    1.58
   0   7 -11    7.35    1.58
   0  -7  10   52.13   10.60
   0   7 -10   49.33    8.15
   0   7 -10   63.26    3.47
   0  -7   9    0.05    0.85
   0   7  -9    0.62    0.83
   0   7  -9   -0.31    1.15
   0  -7   8   33.13    8.82
   0   7  -8   30.66    2.96
   0   7  -8   37.16    5.98
   0  -7   7    6.40    1.30
   0   7  -7    4.69    1.23
   0   7  -7    7.87    1.55
   0  -7   6  185.55    5.53
   0   7  -6  210.13    6.89
   0  -7   5  235.42    6.48
   0  -7   5  193.32    6.38
   0   7  -5  284.32    8.39
   0  -7   4  176.80    6.05
   0  -7   4  154.16   18.12
   0   7  -4  226.85   14.00
   0  -7   3   22.29    3.84
   0  -7   3   21.81    3.78
   0   7  -3   27.35    2.59
   0  -7   2    6.22    1.40
   0  -7   2    6.10    1.37
   0   7  -2    7.72    1.48
   0  -7   1   13.06    1.53
   0  -7   1   13.20    1.87
   0   7  -1   14.56    2.23
   0  -7   0  205.86    6.90
   0  -7   0  212.96    6.69
   0   7   0  226.27    8.10
   0  -7  -1    0.40    0.89
   0  -7  -1    1.11    0.43
   0   7   1    1.02    1.57
   0  -7  -2   25.99    2.22
   0  -7  -2   23.96    2.91
   0   7   2   26.23    2.64
   0  -7  -3    5.06    1.44
   0  -7  -3    4.46    0.94
   0   7   3    5.09    2.09
   0  -7  -4   15.44    1.89
   0   7   4   18.65    3.09
   0  -7  -5    1.76    1.50
   0   7   5    1.87    0.72
   0  -7  -6   27.95    2.76
   0   7   6   28.32    6.43
   0  -7  -7    1.53    1.54
   0   7   7   -0.23    1.42
   0  -7  -8    0.74    1.46
   0   7   8    0.58    0.80
   0  -7  -9   10.65    2.27
   0   7   9    8.12    1.79
   0  -7 -10   21.45    2.82
   0   7  10   21.24    2.83
   0  -7 -11   26.80    3.65
   0   7  11   27.10    3.29
   0  -7 -12   38.10    4.23
   0   7  12   22.16    2.88
   0  -7 -13   12.81    3.26
   0   7  13    6.41    2.80
   0   8 -14   10.67    2.29
   0   8 -13   27.25    4.89
   0   8 -13   23.61    4.42
   0   8 -12    5.89    1.87
   0   8 -12    3.11    1.40
   0   8 -11   12.33    2.34
   0   8 -11   18.94    4.15
   0   8 -10   22.16    2.26
   0  -8   9    0.97    0.78
   0  -8   9    1.59    1.01
   0   8  -9    0.91    0.60
   0  -8   8    4.46    1.23
   0  -8   8    7.76    1.53
   0   8  -8    5.56    1.37
   0  -8   7    9.52    1.99
   0  -8   7   10.96    1.79
   0   8  -7    9.48    1.84
   0  -8   6   25.62    2.16
   0  -8   6   22.49    4.95
   0   8  -6   33.70    5.10
   0  -8   5   50.52    9.02
   0  -8   5   49.35    6.21
   0   8  -5   73.42    3.94
   0  -8   4   12.01    2.68
   0  -8   4   11.41    2.69
   0   8  -4   14.10    2.42
   0  -8   3   89.92    4.29
   0  -8   3   76.97   11.13
   0   8  -3  115.31   17.10
   0  -8   2  285.52    7.33
   0  -8   2  264.60   10.54
   0   8  -2  332.55    9.35
   0  -8   1  174.30    5.57
   0  -8   1  182.55    5.33
   0   8  -1  190.04    7.33
   0  -8   0   22.75    3.39
   0  -8   0   23.19    5.00
   0   8   0   22.47    3.27
   0  -8  -1   41.14    2.81
   0  -8  -1   38.66    4.28
   0   8   1   45.71    3.39
   0  -8  -2   45.79    3.06
   0   8   2   46.29    3.52
   0  -8  -3   65.05    3.79
   0   8   3   67.49    4.14
   0  -8  -4   42.84    3.46
   0   8   4   41.41    3.40
   0  -8  -5   15.49    2.16
   0   8   5   10.80    2.47
   0  -8  -6    3.81    1.67
   0   8   6    2.31    1.27
   0  -8  -7    6.57    1.67
   0   8   7    7.51    1.71
   0  -8  -8    3.82    1.58
   0   8   8    4.42    2.37
   0  -8  -9    3.67    1.94
   0   8   9    2.79    1.00
   0  -8 -10   47.58    3.98
   0   8  10   41.75    7.65
   0  -8 -11   44.67    4.90
   0   8  11   28.42    6.76
   0  -9  13    1.72    1.36
   0  -9  12    3.01    1.68
   0   9 -12    1.87    0.88
   0  -9  11    0.68    0.83
   0   9 -11   -0.07    1.18
   0  -9  10   62.52   11.20
   0   9 -10   82.54   17.32
   0  -9   9   22.13    3.41
   0   9  -9   30.62    5.82
   0  -9   8    3.24    1.03
   0   9  -8    4.94    1.25
   0  -9   7   23.58    2.24
   0  -9   7   21.63    2.07
   0   9  -7   29.40    3.45
   0  -9   6   21.55    4.36
   0  -9   6   29.11    4.44
   0   9  -6   35.99    5.92
   0  -9   5   23.63    3.81
   0  -9   5   22.52    4.32
   0   9  -5   30.19    5.09
   0  -9   4    1.26    1.33
   0   9  -4    4.34    1.67
   0  -9   3   30.24    2.31
   0  -9   3   28.07    3.65
   0   9  -3   36.22    5.13
   0  -9   2    1.33    0.95
   0  -9   2    1.31    0.62
   0   9  -2    0.59    1.25
   0  -9   1    3.56    0.93
   0  -9   1    4.31    0.94
   0   9  -1    7.17    1.73
   0  -9   0    0.94    0.57
   0  -9   0    0.48    0.54
   0   9   0    3.40    1.64
   0  -9  -1   -0.30    1.00
   0   9   1   -0.14    1.17
   0  -9  -2   27.57    2.54
   0   9   2   27.89    5.40
   0  -9  -3    7.41    1.57
   0   9   3    9.60    1.83
   0  -9  -4    1.85    1.29
   0   9   4    2.90    1.20
   0  -9  -5    1.57    1.41
   0   9   5    0.09    1.73
   0  -9  -6   21.43    2.77
   0   9   6   14.82    2.57
   0  -9  -7    3.20    1.37
   0   9   7    7.82    2.72
   0  -9  -8   11.70    3.05
   0   9   8   12.25    2.52
   0  -9  -9    4.30    1.12
   0   9   9    4.71    1.98
   0 -10  10    8.30    1.79
   0  10 -10    8.12    1.74
   0 -10   9    2.54    1.26
   0  10  -9    3.35    0.96
   0 -10   8   18.98    1.91
   0  10  -8   24.20    4.75
   0 -10   7   67.76   15.91
   0  10  -7   99.72    5.25
   0 -10   6   10.80    2.90
   0  10  -6   14.35    2.13
   0 -10   5    8.86    1.49
   0  10  -5   13.56    2.67
   0 -10   4    7.89    1.48
   0 -10   4    5.86    1.25
   0  10  -4   10.96    2.40
   0 -10   3   12.49    2.21
   0 -10   3    9.73    2.99
   0  10  -3   19.14    2.85
   0 -10   2  113.17    7.13
   0 -10   2  116.99    7.38
   0  10  -2  148.57   23.95
   0 -10   1    5.08    1.47
   0  10  -1    5.16    1.44
   0 -10   0    0.38    1.09
   0  10   0    4.57    2.10
   0 -10  -1    1.67    1.21
   0  10   1    2.26    2.35
   0 -10  -2   29.84    2.93
   0  10   2   30.56    6.83
   0 -10  -3   10.40    1.86
   0  10   3   11.17    3.22
   0 -10  -4    3.17    1.34
   0  10   4    2.78    1.91
   0 -10  -5    0.39    1.18
   0  10   5   -0.09    1.87
   0 -10  -6   29.85    3.26
   0  10   6   26.28    3.64
   0 -11   7    4.94    0.84
   0  11  -7    4.62    2.43
   0 -11   6   22.96    4.13
   0  11  -6   36.02    6.37
   0 -11   5    1.22    1.08
   0  11  -5    2.90    1.67
   0  11  -4   37.33    4.98
   0  11  -3   18.17    2.91
   0  11  -2    0.95    2.30
   0  11  -1    9.64    2.25
   0 -11   0    0.43    1.20
   0  11   0    2.76    1.25
   0 -11  -1   15.29    2.58
   0  11   1   19.91    4.19
   0 -11  -2   35.19    3.33
   0  11   2   38.13    9.96
   1 -11  -2    1.53    2.12
  -1  11   2    4.39    2.79
   1 -11  -1  179.91    6.82
  -1  11   1  233.02   20.17
   1 -11   0    1.47    1.40
  -1  11   0    4.31    1.27
   1 -11   1   13.06    2.09
  -1  11  -1   13.03    2.53
   1 -11   2    1.78    1.37
  -1  11  -2    3.46    1.35
   1 -11   3   16.21    2.55
  -1  11  -3   21.96    3.11
  -1  11  -4   53.81   11.68
   1 -11   5    1.06    0.59
  -1  11  -5   -0.11    1.52
   1 -11   6    4.82    1.01
  -1  11  -6   10.74    2.17
   1 -10  -6    6.79    1.86
  -1  10   6    5.43    2.69
   1 -10  -5    0.93    1.57
  -1  10   5   -0.68    1.78
   1 -10  -4    5.11    1.88
  -1  10   4   10.91    2.45
   1 -10  -3  120.49    5.58
  -1  10   3  129.22    6.35
   1 -10  -2    3.39    1.76
  -1  10   2    4.15    1.42
   1 -10  -1   43.96    3.85
  -1  10   1   41.33    8.87
   1 -10   0   39.81    7.07
  -1  10   0   47.30   11.82
   1 -10   1   73.81    4.26
  -1  10  -1   80.64    9.40
   1 -10   2    8.84    1.82
  -1  10  -2    6.68    1.96
   1 -10   3    9.23    1.78
   1 -10   3    8.79    2.70
  -1  10  -3   13.84    2.44
   1 -10   4   -0.35    1.07
   1 -10   4    0.19    0.59
  -1  10  -4   -0.94    1.53
   1 -10   5    1.73    1.27
   1 -10   5    1.59    1.28
  -1  10  -5   -1.35    1.44
   1 -10   6    6.59    1.77
   1 -10   6    6.81    1.62
  -1  10  -6    9.36    1.84
   1 -10   7    2.31    1.47
   1 -10   7    3.71    1.40
  -1  10  -7    3.19    1.47
   1 -10   8    6.23    1.08
  -1  10  -8    9.40    2.67
   1 -10   9    1.72    0.61
  -1  10  -9    1.03    1.34
   1 -10  10  145.23   19.56
   1  -9  -9   16.36    2.75
  -1   9   9   14.67    4.53
   1  -9  -8   11.21    2.27
  -1   9   8    9.46    1.94
   1  -9  -7    4.35    1.81
  -1   9   7    4.19    1.97
   1  -9  -6    0.30    1.34
  -1   9   6    0.93    0.71
   1  -9  -5   40.26    3.57
  -1   9   5   41.79    8.04
   1  -9  -4   13.84    2.42
  -1   9   4   13.63    2.30
   1  -9  -3    1.45    1.39
  -1   9   3    0.56    1.12
   1  -9  -2    2.92    1.03
  -1   9   2    0.87    1.63
   1  -9  -1  371.21    8.66
  -1   9   1  387.15    9.83
   1  -9   0  167.08    5.75
  -1   9   0  179.03   13.02
   1  -9   1    5.64    1.54
   1  -9   1    6.31    1.02
  -1   9  -1    8.99    1.98
   1  -9   2   50.83    3.15
   1  -9   2   39.51    4.37
  -1   9  -2   59.72   12.55
   1  -9   3  145.90    5.16
   1  -9   3  123.48    9.18
  -1   9  -3  160.16   24.19
   1  -9   4  125.54    4.75
   1  -9   4  110.00    9.35
  -1   9  -4  144.82   15.59
   1  -9   5   45.51    3.02
   1  -9   5   43.22   11.45
  -1   9  -5   50.11    3.54
   1  -9   6   54.69    3.35
   1  -9   6   40.22    7.30
  -1   9  -6   61.18    9.57
   1  -9   7   26.15    6.04
   1  -9   7   23.60    2.98
  -1   9  -7   37.14    5.48
   1  -9   8   37.10    3.06
  -1   9  -8   29.52    2.98
  -1   9  -8   38.80    9.10
   1  -9   9   13.07    1.83
  -1   9  -9    8.27    1.84
  -1   9  -9   12.32    3.40
  -1   9 -10    1.73    1.47
  -1   9 -10    2.83    1.38
  -1   9 -11    9.34    2.07
  -1   9 -12   46.39    4.03
   1  -8 -11    3.30    0.98
  -1   8  11    6.29    2.08
   1  -8 -10    2.54    1.86
  -1   8  10    3.78    1.82
   1  -8  -9   24.05    2.93
  -1   8   9   24.91    2.96
   1  -8  -8   14.15    2.35
  -1   8   8   15.65    2.46
   1  -8  -7  111.89    5.99
  -1   8   7  111.09   10.79
   1  -8  -6    2.16    1.67
  -1   8   6   -0.29    1.60
   1  -8  -5  100.86    5.61
  -1   8   5   80.72   16.10
   1  -8  -4   -1.02    1.39
  -1   8   4    1.42    1.61
   1  -8  -3   28.09    6.19
  -1   8   3   28.69    6.27
   1  -8  -2    2.17    0.85
  -1   8   2    0.87    1.49
   1  -8  -1    2.71    1.10
   1  -8  -1    2.55    0.47
  -1   8   1    3.46    1.48
   1  -8   0   37.94    2.83
   1  -8   0   32.00    5.40
  -1   8   0   40.32    3.16
   1  -8   1   52.55    8.70
   1  -8   1   39.71    4.92
  -1   8  -1   56.31    5.47
   1  -8   2  601.55   15.39
   1  -8   2  527.44   11.49
  -1   8  -2  637.96   14.66
   1  -8   3    9.53    1.81
   1  -8   3    6.86    1.51
  -1   8  -3   10.07    1.90
   1  -8   4   13.42    2.05
   1  -8   4   11.10    3.39
  -1   8  -4   17.27    3.08
   1  -8   5  457.37   10.75
  -1   8  -5  356.14    9.39
  -1   8  -5  488.80   12.24
   1  -8   6  103.29    4.09
  -1   8  -6   78.99   11.87
  -1   8  -6  114.96   17.18
   1  -8   7   50.60    8.84
  -1   8  -7   40.54    5.90
  -1   8  -7   58.76    3.39
   1  -8   8   59.42   11.29
  -1   8  -8   45.84    3.34
  -1   8  -8   69.87    3.68
   1  -8   9   10.17    1.62
  -1   8  -9    8.29    1.69
  -1   8  -9   10.56    1.53
   1  -8  10   81.80    4.14
  -1   8 -10   55.30    8.86
  -1   8 -10   67.24   10.08
   1  -8  11    0.91    0.67
  -1   8 -11    1.82    0.83
  -1   8 -11    1.71    1.00
   1  -8  12    7.11    2.45
  -1   8 -12    7.47    2.06
  -1   8 -13   16.49    2.60
  -1   8 -14    3.17    1.53
   1  -7 -13   33.29    3.77
  -1   7  13   17.43    4.91
   1  -7 -12    0.34    1.76
  -1   7  12    0.61    0.93
   1  -7 -11    7.18    2.21
  -1   7  11    5.24    1.39
   1  -7 -10    1.42    1.67
  -1   7  10    1.09    0.94
   1  -7  -9    6.42    2.18
  -1   7   9    7.43    1.80
   1  -7  -8    0.05    1.41
  -1   7   8   -1.17    1.39
   1  -7  -7   33.26    2.96
  -1   7   7   31.49    2.93
   1  -7  -6  189.87    6.80
  -1   7   6  161.10    6.21
   1  -7  -5    8.09    1.59
  -1   7   5    7.30    2.29
   1  -7  -4   34.47    2.81
  -1   7   4   32.12    2.74
   1  -7  -3    6.25    1.52
  -1   7   3    5.87    1.22
   1  -7  -2    0.62    1.22
   1  -7  -2    1.15    0.34
  -1   7   2    2.76    0.97
   1  -7  -1    3.08    1.34
   1  -7  -1    1.52    0.42
  -1   7   1    1.46    1.42
   1  -7   0   96.27    4.46
   1  -7   0   78.83   10.00
  -1   7   0   90.88    4.49
   1  -7   1    1.15    0.49
  -1   7  -1    2.32    1.56
   1  -7   2    2.09    1.01
   1  -7   2    1.96    0.64
  -1   7  -2    1.07    1.10
   1  -7   3   61.34    3.14
  -1   7  -3   45.41    2.47
  -1   7  -3   61.30    3.50
   1  -7   4  128.07    4.21
  -1   7  -4   89.53   11.44
  -1   7  -4  132.11    4.72
   1  -7   5    4.81    1.23
  -1   7  -5    2.38    0.58
  -1   7  -5    3.03    1.37
   1  -7   6  152.31    5.38
  -1   7  -6  106.91    4.57
  -1   7  -6  151.37    7.04
   1  -7   7   96.67    5.50
  -1   7  -7   71.54    9.46
  -1   7  -7  103.63    4.88
   1  -7   8    3.03    0.88
  -1   7  -8    2.30    1.41
  -1   7  -8    3.72    0.94
   1  -7   9   21.13    5.13
  -1   7  -9   14.10    2.07
  -1   7  -9   20.16    3.15
   1  -7  10   50.55   11.66
  -1   7 -10   35.86    3.19
  -1   7 -10   52.08    9.00
   1  -7  11    0.81    1.33
  -1   7 -11    1.77    1.67
  -1   7 -11    0.60    0.93
   1  -7  12   87.32    4.43
  -1   7 -12   56.18    4.08
   1  -7  13   41.65    9.17
  -1   7 -13   33.20    3.33
   1  -7  14    3.79    1.62
  -1   7 -14    5.07    1.32
  -1   7 -15   25.53    6.64
   1  -6 -14   64.51    5.59
  -1   6  14   41.60   10.51
   1  -6 -13    6.67    2.81
  -1   6  13    1.16    0.64
   1  -6 -12   -1.07    1.69
  -1   6  12    0.61    0.77
   1  -6 -11    2.54    0.72
  -1   6  11    1.49    0.70
   1  -6 -10    0.30    1.54
  -1   6  10   -0.48    1.22
   1  -6  -9   16.89    2.47
  -1   6   9   13.23    2.90
   1  -6  -8  143.93    5.91
  -1   6   8  115.95   19.75
   1  -6  -7  295.64    8.61
  -1   6   7  257.28    7.94
   1  -6  -6   11.16    2.04
   1  -6  -5   62.69    3.41
  -1   6   5   58.06   12.34
   1  -6  -4   13.97    1.73
  -1   6   4   13.81    2.44
   1  -6  -3   48.30    5.55
  -1   6   3   45.02    9.74
   1  -6  -2    0.39    1.05
   1  -6  -2    0.20    0.38
  -1   6   2   -1.00    1.07
   1  -6  -1    0.52    1.00
   1  -6  -1    0.58    0.37
  -1   6   1    0.13    0.94
   1  -6   0  135.61    4.67
   1  -6   0  121.81    3.55
  -1   6   0  127.76    4.73
   1  -6   1  209.09    5.99
  -1   6  -1  196.38    6.00
   1  -6   2   -0.10    0.87
  -1   6  -2    0.36    0.39
  -1   6  -2    2.10    1.47
   1  -6   3    3.81    1.12
  -1   6  -3    1.89    1.11
  -1   6  -3    3.73    1.12
   1  -6   4   17.69    1.67
  -1   6  -4   11.54    1.38
  -1   6  -4   15.35    2.39
   1  -6   5   13.98    1.56
  -1   6  -5   11.77    1.91
  -1   6  -5   16.90    3.31
   1  -6   6   30.04    6.48
  -1   6  -6   18.71    1.85
  -1   6  -6   27.82    1.96
   1  -6   7   41.16    2.70
  -1   6  -7   25.74    2.33
  -1   6  -7   45.13    6.75
   1  -6   8   10.02    2.54
  -1   6  -8    7.50    1.55
  -1   6  -8    9.30    1.86
   1  -6   9    2.05    1.01
  -1   6  -9    0.88    0.58
  -1   6  -9    1.11    0.63
   1  -6  10   55.27    3.05
  -1   6 -10   36.34    4.95
  -1   6 -10   50.68    2.57
   1  -6  11   25.95    6.52
  -1   6 -11   19.84    4.07
  -1   6 -11   23.32    4.49
   1  -6  12  126.73    8.24
  -1   6 -12   91.85    4.99
  -1   6 -12  110.47    4.02
   1  -6  13    7.78    2.45
  -1   6 -13    4.10    1.87
   1  -6  14   13.01    3.16
  -1   6 -14   11.35    2.43
   1  -6  15    1.93    1.00
  -1   6 -15    1.97    1.74
   1  -6  16    7.52    2.27
  -1   6 -16    7.66    2.07
   1  -5 -15   13.37    2.51
  -1   5  15    7.44    1.55
   1  -5 -14   35.99    4.11
  -1   5  14   21.09    5.43
   1  -5 -13    3.93    1.73
  -1   5  13    0.80    1.29
   1  -5 -12   59.21   12.94
  -1   5  12   42.87    8.51
   1  -5 -11    9.11    2.60
  -1   5  11    7.00    2.29
   1  -5 -10   11.62    2.31
  -1   5  10    8.80    2.02
   1  -5  -9  289.73    8.43
  -1   5   9  220.70    7.39
   1  -5  -8  248.62    8.06
  -1   5   8  195.52    6.80
   1  -5  -7   39.15    2.76
  -1   5   7   31.03    6.65
   1  -5  -6  274.44    7.95
  -1   5   6  242.16    7.27
   1  -5  -5   92.93    3.80
  -1   5   5   84.06   11.86
   1  -5  -4   21.11    1.88
  -1   5   4   20.61    4.22
   1  -5  -3  161.63    5.08
  -1   5   3  143.56    4.31
   1  -5  -2  110.01    3.69
   1  -5  -2  102.03    1.99
  -1   5   2   92.66    3.41
   1  -5  -1   95.98    3.32
   1  -5  -1   85.78    2.10
  -1   5   1   82.54    3.10
   1  -5   0  256.75    6.00
  -1   5   0  206.21    4.21
  -1   5   0  218.73    7.18
   1  -5   1   72.74    2.77
  -1   5  -1   54.02    2.05
  -1   5  -1   60.52    2.70
   1  -5   2   32.84    7.00
  -1   5  -2   24.00    3.75
  -1   5  -2   26.18    1.93
   1  -5   3   51.88    2.39
  -1   5  -3   39.65    5.39
  -1   5  -3   49.54    6.99
   1  -5   4   -0.70    1.06
  -1   5  -4    0.04    0.79
  -1   5  -4    0.23    0.48
   1  -5   5  496.44    9.02
  -1   5  -5  323.99    7.14
  -1   5  -5  476.36    8.65
   1  -5   6  165.46    5.03
  -1   5  -6  109.05    4.15
  -1   5  -6  162.35    4.65
   1  -5   7   11.92    2.60
  -1   5  -7    4.11    1.35
  -1   5  -7    9.05    1.93
   1  -5   8   12.57    2.59
  -1   5  -8    7.05    1.61
  -1   5  -8   10.33    1.70
   1  -5   9   12.79    3.38
  -1   5  -9    5.77    1.60
  -1   5  -9    9.50    1.11
   1  -5  10   79.27    4.94
  -1   5 -10   54.25    3.36
  -1   5 -10   68.06    2.68
   1  -5  11   57.69    3.18
  -1   5 -11   38.93    6.67
  -1   5 -11   47.39    4.76
   1  -5  12   94.14    4.17
  -1   5 -12   65.33    9.25
  -1   5 -12   72.49    2.86
   1  -5  13    6.47    1.74
  -1   5 -13    3.40    1.47
   1  -5  14   34.57    6.88
  -1   5 -14   25.09    2.87
   1  -5  15   12.74    2.96
  -1   5 -15    6.23    1.96
   1  -5  16    5.00    1.44
  -1   5 -16    5.67    2.23
   1  -5  17    4.93    1.25
  -1   5 -17    5.41    1.11
   1  -4 -16    7.94    2.07
  -1   4  16    5.34    2.14
   1  -4 -15   11.52    3.10
  -1   4  15    6.70    2.07
   1  -4 -14    6.37    1.76
  -1   4  14    4.11    1.41
   1  -4 -13    6.26    1.72
  -1   4  13    3.82    1.54
   1  -4 -12   25.82    2.72
  -1   4  12   18.25    3.55
   1  -4 -11    4.15    1.41
  -1   4  11    2.93    1.12
   1  -4 -10   26.07    2.64
  -1   4  10   17.60    3.97
   1  -4  -9  245.16    7.78
  -1   4   9  201.56    9.07
   1  -4  -8   39.15    2.72
  -1   4   8   31.58    7.05
   1  -4  -7    0.89    1.13
  -1   4   7   -0.16    0.95
   1  -4  -6    7.20    1.48
  -1   4   6    5.27    1.13
   1  -4  -5   97.14    3.56
  -1   4   5   80.95    3.18
   1  -4  -4 1339.58   14.56
  -1   4   4 1080.64   13.91
   1  -4  -3   22.23    1.78
   1  -4  -3   20.19    0.53
  -1   4   3   14.84    3.67
   1  -4  -2  330.92    5.93
   1  -4  -2  298.21    3.37
  -1   4   2  274.54    5.38
   1  -4  -1    5.99    1.12
  -1   4   1    5.92    1.36
   1  -4   0  357.05    5.82
  -1   4   0  267.40    3.91
   1  -4   1  383.84    6.06
  -1   4  -1  266.84    4.27
  -1   4  -1  297.23    5.13
   1  -4   2  675.21    8.32
  -1   4  -2  443.86    6.19
  -1   4  -2  533.77    7.29
   1  -4   3   31.66    6.08
  -1   4  -3   18.06    1.41
  -1   4  -3   28.36    5.08
   1  -4   4  622.02    8.07
  -1   4  -4  391.21    6.42
  -1   4  -4  550.75    7.10
   1  -4   5  299.84    6.51
  -1   4  -5  193.66    5.12
  -1   4  -5  279.75    5.72
   1  -4   6   33.50    3.28
  -1   4  -6   22.79    1.86
  -1   4  -6   40.04    4.96
   1  -4   7  322.94    6.87
  -1   4  -7  214.42    5.73
  -1   4  -7  319.21    5.99
   1  -4   8    2.16    0.70
  -1   4  -8    2.68    1.30
  -1   4  -8    3.49    0.96
   1  -4   9  103.62    3.78
  -1   4  -9   77.06    3.61
  -1   4  -9   92.85    2.71
   1  -4  10  266.40   10.85
  -1   4 -10  173.33    7.57
  -1   4 -10  233.72    6.95
   1  -4  11  113.98    4.42
  -1   4 -11   78.24    4.27
  -1   4 -11   97.06    3.06
   1  -4  12  104.06    4.50
  -1   4 -12   79.32   11.45
  -1   4 -12   89.89    3.39
   1  -4  13   27.99    6.09
  -1   4 -13   20.57    2.50
   1  -4  14    4.28    0.90
  -1   4 -14    5.09    1.62
   1  -4  15   37.03    6.86
  -1   4 -15   19.64    5.72
   1  -4  16  127.32    5.62
  -1   4 -16   83.82    4.99
   1  -4  17   40.52    9.56
  -1   4 -17   29.77    6.81
   1  -3 -17   22.31    3.00
  -1   3  17   13.94    4.02
   1  -3 -16   66.90   16.26
  -1   3  16   41.74    9.17
   1  -3 -15    4.95    1.69
  -1   3  15    1.13    0.82
   1  -3 -14   45.59    8.21
  -1   3  14   30.74    5.59
   1  -3 -13   17.65    2.56
  -1   3  13   13.93    3.30
   1  -3 -12    1.94    2.15
  -1   3  12    1.29    0.65
   1  -3 -11    1.87    1.59
  -1   3  11    0.30    0.76
   1  -3 -10    6.89    1.58
  -1   3  10    3.46    1.17
   1  -3  -9   18.71    3.81
   1  -3  -9   10.07    1.63
  -1   3   9   14.89    2.76
   1  -3  -8    6.08    1.28
   1  -3  -8    3.97    0.97
  -1   3   8    6.38    1.27
   1  -3  -7   13.14    1.50
  -1   3   7   10.89    3.15
   1  -3  -6   -0.87    1.01
  -1   3   6    0.28    0.35
   1  -3  -5   42.95    2.46
  -1   3   5   38.68    6.42
   1  -3  -4  579.78    8.12
  -1   3   4  458.21    8.88
  -1   3   3    0.39    0.33
   1  -3  -2  272.72    5.52
   1  -3  -2  238.61    3.30
  -1   3   2  212.25    4.71
   1  -3  -1  821.43    9.46
  -1   3   1  638.34    6.07
  -1   3   1  631.99    7.90
   1  -3   0  410.60    7.00
  -1   3   0  293.58    4.68
  -1   3   0  296.82    5.70
   1  -3   1    2.75    0.68
  -1   3  -1    2.15    0.45
  -1   3  -1    1.74    0.45
   1  -3   2  125.70    3.26
  -1   3  -2   82.45    2.43
  -1   3  -2   91.88    2.47
   1  -3   3  175.10    4.06
  -1   3  -3  101.07    2.87
  -1   3  -3  141.92    3.17
   1  -3   4  927.17   11.40
  -1   3  -4  582.06    7.85
  -1   3  -4  890.11    9.56
   1  -3   5  114.70    3.19
  -1   3  -5   66.56    2.48
  -1   3  -5  113.95    2.42
   1  -3   6  323.30    6.79
  -1   3  -6  212.15    5.43
  -1   3  -6  316.86    5.89
   1  -3   7   32.19    5.55
  -1   3  -7   17.90    1.61
  -1   3  -7   30.73    2.63
   1  -3   8   58.94    3.65
  -1   3  -8   44.73    5.26
  -1   3  -8   56.81    4.97
   1  -3   9  591.01   12.28
  -1   3  -9  412.83    9.76
  -1   3  -9  520.33    9.67
   1  -3  10  105.23    4.48
  -1   3 -10   76.31    6.77
  -1   3 -10   88.14    2.72
   1  -3  11   31.19    7.06
  -1   3 -11   18.07    2.05
  -1   3 -11   20.64    1.47
   1  -3  12  159.01    5.64
  -1   3 -12  100.87    4.46
  -1   3 -12   98.04   10.21
   1  -3  13   53.37   10.72
  -1   3 -13   34.11    2.99
   1  -3  14    5.11    1.13
  -1   3 -14    4.44    1.51
   1  -3  15   31.29    5.73
  -1   3 -15   21.68    2.59
   1  -3  16    6.60    2.92
  -1   3 -16    7.05    2.00
   1  -3  17   19.67    3.91
  -1   3 -17   16.28    2.81
   1  -3  18    2.15    1.24
  -1   3 -18    1.84    0.97
   1  -2 -17    1.50    1.78
  -1   2  17    1.44    1.00
   1  -2 -16   31.51    6.61
  -1   2  16   19.53    4.49
   1  -2 -15   15.03    2.62
  -1   2  15   13.51    2.96
   1  -2 -14   25.37    4.87
  -1   2  14   15.93    4.50
   1  -2 -13    9.12    1.90
   1  -2 -13    5.83    1.01
  -1   2  13    8.74    1.70
   1  -2 -12   36.60    2.88
   1  -2 -12   22.90    3.45
  -1   2  12   24.15    4.92
   1  -2 -11   24.82    2.29
   1  -2 -11   17.23    3.85
  -1   2  11   18.27    4.51
   1  -2 -10   49.59    3.02
   1  -2 -10   33.38    1.63
  -1   2  10   36.71    5.70
   1  -2  -9   99.18    3.93
   1  -2  -9   64.24    1.96
  -1   2   9   62.30    2.89
   1  -2  -8  226.55    5.90
   1  -2  -8  178.58    3.67
  -1   2   8  172.11    4.81
   1  -2  -7    7.84    1.25
   1  -2  -7    4.85    0.52
  -1   2   7    6.11    1.57
   1  -2  -6  114.92    3.75
   1  -2  -6   93.63    2.10
  -1   2   6   86.06    3.14
   1  -2  -5  522.20    7.59
   1  -2  -5  449.41    2.95
  -1   2   5  409.82    6.60
   1  -2  -4   52.26    2.12
  -1   2   4   47.89    0.67
  -1   2   4   39.67    1.81
   1  -2  -3  177.98    4.00
  -1   2   3  139.68    3.39
   1  -2  -2   83.23    2.45
  -1   2   2   60.03    1.96
   1  -2  -1  148.11    3.37
  -1   2   1  106.45    1.81
  -1   2   1  104.80    2.74
   1  -2   0  514.98    7.85
  -1   2   0  356.31    5.14
  -1   2   0  347.38    5.50
   1  -2   1   42.01    1.86
  -1   2  -1   21.60    0.94
  -1   2  -1   26.29    1.07
   1  -2   2  131.67    3.23
  -1   2  -2   81.98    2.23
  -1   2  -2   99.68    2.28
   1  -2   3  353.36    6.01
  -1   2  -3  242.84    4.74
  -1   2  -3  332.45    4.96
   1  -2   4    4.86    1.12
  -1   2  -4    2.68    0.74
  -1   2  -4    4.90    1.09
   1  -2   5  133.22    3.58
  -1   2  -5   91.39    3.08
  -1   2  -5  129.35    2.56
   1  -2   6   93.58    2.81
  -1   2  -6   63.40    2.56
  -1   2  -6   83.82    1.86
   1  -2   7  115.36    3.62
  -1   2  -7   83.89    3.30
  -1   2  -7  107.83    2.63
   1  -2   8  267.85    6.14
  -1   2  -8  185.25    5.13
  -1   2  -8  240.80    4.48
   1  -2   9  312.49    7.66
  -1   2  -9  221.55    6.34
  -1   2  -9  259.09    5.42
   1  -2  10   53.06   10.51
  -1   2 -10   36.30    2.59
  -1   2 -10   42.70    1.74
   1  -2  11   91.01    5.12
  -1   2 -11   79.28    8.57
  -1   2 -11   78.85    3.05
   1  -2  12  904.66   17.05
  -1   2 -12  649.83   14.66
  -1   2 -12  710.71   11.98
   1  -2  13    4.39    1.74
  -1   2 -13    4.11    1.39
   1  -2  13    2.22    0.69
   1  -2  14   37.59    7.07
  -1   2 -14   27.18    3.45
   1  -2  15    1.32    1.36
  -1   2 -15    0.37    1.17
   1  -2  16   16.59    3.32
  -1   2 -16   11.25    2.54
   1  -2  17   75.16   15.94
  -1   2 -17   59.65    4.15
   1  -2  18   70.06   14.86
  -1   2 -18   61.14    4.35
   1  -1 -18   20.51    3.71
   1  -1 -17    7.61    1.48
  -1   1  17    3.44    1.11
   1  -1 -16   92.14   13.20
  -1   1  16   53.37   11.38
   1  -1 -15   77.68    4.57
   1  -1 -15   55.86    3.19
  -1   1  15   45.52    9.62
   1  -1 -14    4.31    1.76
   1  -1 -14    2.49    0.60
  -1   1  14    2.37    0.79
   1  -1 -13    6.95    1.16
   1  -1 -13    6.33    1.33
  -1   1  13    5.36    1.24
   1  -1 -12   29.14    5.59
   1  -1 -12   19.24    4.53
  -1   1  12   18.09    3.52
   1  -1 -11    6.37    1.25
   1  -1 -11    5.32    0.84
  -1   1  11    7.19    1.45
   1  -1 -10   25.42    2.33
   1  -1 -10   18.31    1.44
  -1   1  10   16.72    4.19
   1  -1  -9   36.85    2.35
   1  -1  -9   26.15    6.17
  -1   1   9   30.45    6.33
   1  -1  -8 1146.08   17.00
   1  -1  -8  893.12   12.59
  -1   1   8  878.03   13.73
   1  -1  -7  133.11    3.97
   1  -1  -7   94.77    2.97
  -1   1   7  102.55    3.89
   1  -1  -6 1499.24   15.37
   1  -1  -6 1223.33   11.38
  -1   1   6 1140.37   12.52
   1  -1  -5   79.45    2.54
   1  -1  -5   66.97    1.72
  -1   1   5   50.32    3.23
   1  -1  -4   58.13    1.87
   1  -1  -4   50.49    1.15
   1  -1  -3   89.20    2.53
  -1   1   3   78.62    1.50
  -1   1   3   66.59   13.33
   1  -1  -2  835.93    8.24
  -1   1   2  839.59    6.82
  -1   1   2  624.64    6.74
   1  -1  -1  422.07    6.13
   1  -1  -1  383.16    4.99
  -1   1   1  392.21    5.11
  -1   1   1  295.47    4.66
   1  -1   0 1306.39   11.26
  -1   1   0 1042.11    8.85
  -1   1   0  852.00    7.51
   1  -1   1  192.10    3.40
  -1   1  -1  144.79    2.68
  -1   1  -1  121.43    1.96
   1  -1   2  370.51    5.73
  -1   1  -2  267.56    4.47
   1  -1   2  234.09    3.10
  -1   1  -2  303.38    3.93
   1  -1   3    9.64    1.89
  -1   1  -3    5.30    0.76
   1  -1   3    4.50    0.77
  -1   1  -3    7.02    1.21
   1  -1   4  329.12    5.80
  -1   1  -4  243.29    4.76
  -1   1  -4  301.39    4.14
   1  -1   5   47.31    1.96
  -1   1  -5   36.36    1.76
  -1   1  -5   45.15    1.06
   1  -1   6  467.54    8.19
  -1   1  -6  361.90    6.87
  -1   1  -6  433.01    6.32
   1  -1   7   10.19    2.66
  -1   1  -7    6.49    1.08
  -1   1  -7    6.33    0.60
   1  -1   8  141.86    4.67
  -1   1  -8  112.34    3.55
  -1   1  -8  125.29    2.53
   1  -1   9   13.60    2.74
  -1   1  -9   10.93    1.34
   1  -1   9    8.06    1.32
   1  -1  10   29.58    5.71
  -1   1 -10   23.12    4.01
   1  -1  10   18.40    3.51
   1  -1  11  201.50    7.95
  -1   1 -11  175.17   11.75
   1  -1  11  131.39    5.29
   1  -1  12   19.36    4.43
  -1   1 -12   15.35    2.04
   1  -1  12   10.80    2.74
   1  -1  13   14.80    4.39
  -1   1 -13   11.57    1.73
   1  -1  13    8.58    2.32
   1  -1  14  157.27    6.93
  -1   1 -14  111.21   18.44
   1  -1  15    4.49    1.64
  -1   1 -15    2.55    0.83
   1  -1  16   14.02    3.86
  -1   1 -16   10.52    1.74
   1  -1  17   23.72    5.28
  -1   1 -17   19.43    2.57
   1  -1  18    1.89    0.98
  -1   1 -18    0.92    1.22
   1   0 -18   -0.26    1.45
   1   0 -17   48.22    9.90
   1   0 -17   29.91    5.85
  -1   0  17   30.58    7.08
   1   0 -16   45.33    3.82
   1   0 -16   25.65    3.54
  -1   0  16   18.96    5.66
   1   0 -15   19.36    2.75
   1   0 -15   12.32    1.74
  -1   0  15   10.09    2.69
   1   0 -14   11.80    1.92
   1   0 -14    7.62    1.09
  -1   0  14    6.99    1.45
   1   0 -13  135.13    5.41
   1   0 -13  103.51    7.42
  -1   0  13   88.01    3.92
   1   0 -12   12.47    1.70
   1   0 -12    6.66    1.39
  -1   0  12    9.79    2.28
   1   0 -11   62.44    8.68
   1   0 -11   50.43    3.58
   1   0 -11   54.41    2.85
   1   0 -10   63.13    2.99
   1   0 -10   46.57    2.26
   1   0 -10   55.40    2.73
   1   0  -9   10.89    1.60
   1   0  -9    4.15    0.86
   1   0  -9    7.89    1.07
   1   0  -8  135.11    4.01
   1   0  -8   90.29    2.92
   1   0  -8  122.05    3.79
   1   0  -7  869.40    9.77
   1   0  -7  671.67    7.90
   1   0  -7  827.85    9.68
   1   0  -6    3.20    0.66
   1   0  -6    1.32    0.42
   1   0  -6    2.78    0.51
   1   0  -5    5.45    0.97
   1   0  -5    3.60    0.71
   1   0  -5    4.08    0.79
   1   0  -4  874.38    8.64
   1   0  -4  759.44    7.67
   1   0  -4  942.43    9.83
   1   0  -3  775.46    7.38
  -1   0   3  731.28    7.04
   1   0  -3  877.69    8.77
   1   0  -2 1074.44    9.07
  -1   0   2 1050.44    9.05
   1   0  -2 1171.85   10.42
   1   0   0    0.65    0.40
   1   0   0    0.20    0.23
  -1   0  -1   59.01    1.03
   1   0   2  295.04    4.71
  -1   0  -2  268.70    4.37
  -1   0  -2  215.66    2.90
   1   0   2  264.72    3.47
  -1   0  -3  578.54    6.55
   1   0   3  490.33    4.53
  -1   0  -4   47.32    1.89
  -1   0  -4   40.92    3.16
   1   0   4   30.64    0.87
  -1   0  -5  191.01    4.46
  -1   0  -5  144.16    3.56
   1   0   5  123.66    2.45
  -1   0  -6 1727.83   17.21
  -1   0  -6 1313.54   13.54
   1   0   6 1151.49   11.16
  -1   0  -7  523.05    7.71
   1   0   7  337.96    4.80
  -1   0  -8 1321.44   19.22
  -1   0  -8  950.84   14.34
   1   0   8  815.64   12.36
  -1   0  -9  713.62   14.02
  -1   0  -9  530.72   10.87
   1   0   9  451.52    8.54
  -1   0 -10   54.12    9.91
  -1   0 -10   33.16    2.22
   1   0  10   26.78    6.49
  -1   0 -11    1.27    0.65
  -1   0 -11   -0.23    0.90
   1   0  11    0.41    0.36
  -1   0 -12  151.33    6.97
  -1   0 -12  100.85    4.10
   1   0  12   94.95    3.32
  -1   0 -13    0.30    0.90
   1   0  13   -0.44    0.59
   1   0  14   12.54    3.63
  -1   0 -14   10.95    1.91
   1   0  14    8.14    1.20
   1   0  15   12.94    3.68
  -1   0 -15    9.80    1.64
   1   0  16    7.38    1.93
  -1   0 -16    4.45    1.63
   1   0  17    8.39    2.35
  -1   0 -17    3.13    1.26
   1   0  18    1.11    0.97
  -1   0 -18    1.63    0.76
  -1  -1  18    1.46    0.66
   1   1 -18   -0.35    1.02
   1   1 -17    2.63    0.97
  -1  -1  17    1.35    0.98
  -1  -1  16   12.13    3.39
   1   1 -16   13.07    1.95
  -1  -1  16   12.50    2.71
   1   1 -15   11.44    1.77
   1   1 -15    6.08    1.87
  -1  -1  15    6.96    1.80
   1   1 -14   11.56    2.08
   1   1 -14    9.69    2.82
   1   1 -14    9.59    2.28
   1   1 -13   29.10    5.66
   1   1 -13   16.94    3.43
   1   1 -13   22.44    2.05
   1   1 -12  435.68   10.54
   1   1 -12  340.19    8.88
   1   1 -12  414.70   10.14
   1   1 -11  364.67    8.97
   1   1 -11  258.04    7.15
   1   1 -11  321.47    8.17
   1   1 -10   22.48    5.25
   1   1 -10   13.57    2.42
   1   1 -10   19.30    1.71
   1   1  -9  372.03    7.41
   1   1  -9  266.88    6.03
   1   1  -9  330.18    6.87
   1   1  -8   64.27    2.44
   1   1  -8   41.72    2.04
   1   1  -8   56.82    2.48
   1   1  -7  124.81    3.38
   1   1  -7   91.95    3.07
   1   1  -7  122.45    3.75
   1   1  -6  181.17    3.81
   1   1  -6  140.79    3.59
   1   1  -6  186.74    5.24
   1   1  -5 2112.14   17.89
   1   1  -5 1670.47   15.62
   1   1  -5 2129.63   18.97
   1   1  -4 3893.28   30.10
   1   1  -3 4565.25   34.10
   1   1  -3 4899.30   38.28
   1   1  -2 1583.15   11.84
  -1  -1   2 1412.16   12.43
  -1  -1   1  875.96    8.20
   1   1  -1 1153.77   10.30
  -1  -1   0  113.21    1.90
  -1  -1   0  105.99    2.21
   1   1   0  123.42    2.41
  -1  -1  -1 6031.35   12.83
   1   1   1 5891.54   12.57
  -1  -1  -2   69.59    4.92
  -1  -1  -3 3576.09   29.05
  -1  -1  -3 3307.46   26.96
   1   1   3 2852.33   22.75
  -1  -1  -4  481.95    4.84
   1   1   4  404.43    4.32
  -1  -1  -5  255.08    6.25
  -1  -1  -5  214.64    4.34
   1   1   5  182.63    3.64
  -1  -1  -6  298.12    6.59
  -1  -1  -6  231.99    4.97
   1   1   6  201.58    4.26
  -1  -1  -7   41.52    2.46
  -1  -1  -7   31.78    1.75
   1   1   7   25.18    4.61
  -1  -1  -8  298.95    6.90
  -1  -1  -8  222.94    5.12
   1   1   8  198.48    4.41
  -1  -1  -9   54.35    3.04
  -1  -1  -9   36.90    2.02
   1   1   9   31.31    6.03
  -1  -1 -10    1.92    0.83
  -1  -1 -10    1.30    0.90
   1   1  10    0.70    0.54
  -1  -1 -11   80.68   11.65
  -1  -1 -11   57.99    2.82
   1   1  11   47.78    3.27
  -1  -1 -12  182.02   21.53
  -1  -1 -12  122.04    4.48
   1   1  12  107.82    3.76
  -1  -1 -13    2.10    1.66
  -1  -1 -13   -1.10    0.91
   1   1  13    0.36    0.48
  -1  -1 -14   40.68    5.25
  -1  -1 -14   26.54    3.26
   1   1  14   22.87    3.91
  -1  -1 -15   24.81    6.08
  -1  -1 -15   14.91    2.95
  -1  -1 -16    3.44    1.52
  -1  -1 -16    3.12    1.19
   1   1  17    2.23    1.31
  -1  -1 -17    0.47    0.76
  -1  -2  18    0.24    0.67
   1   2 -18    0.32    1.12
  -1  -2  17    0.83    0.54
   1   2 -17    1.32    0.64
  -1  -2  17    1.62    1.01
  -1  -2  16   31.95    6.72
   1   2 -16   23.77    4.50
   1   2 -16   27.18    3.77
  -1  -2  15   12.46    2.88
   1   2 -15    9.30    2.07
   1   2 -15   11.10    2.13
  -1  -2  14    1.11    0.84
   1   2 -14   -1.02    1.10
   1   2 -14   -0.99    0.99
  -1  -2  13   46.78   10.64
   1   2 -13   41.16    2.92
   1   2 -13   43.63    7.80
  -1  -2  12  171.82    5.54
   1   2 -12  138.88   17.70
   1   2 -12  158.82    5.39
  -1  -2  11  196.50    6.72
   1   2 -11  152.39    5.84
   1   2 -11  181.39    6.31
  -1  -2  10   19.93    5.56
   1   2 -10   13.05    1.46
   1   2 -10   21.12    1.85
  -1  -2   9    5.96    1.83
   1   2  -9    6.12    1.10
   1   2  -9   10.55    2.40
  -1  -2   8 1415.51   18.86
   1   2  -8 1144.86   18.46
   1   2  -8 1475.31   20.49
  -1  -2   7 1657.40   14.09
   1   2  -7 1329.68   14.52
   1   2  -7 1765.51   16.24
  -1  -2   6  419.43    5.11
   1   2  -6  326.14    5.73
   1   2  -6  435.53    6.41
  -1  -2   5  228.87    3.88
   1   2  -5  184.71    4.34
   1   2  -5  255.07    5.32
  -1  -2   4  154.45    2.69
   1   2  -4  111.97    3.05
   1   2  -4  163.82    3.74
  -1  -2   3 1725.91   13.41
  -1  -2   3 1285.37   12.65
  -1  -2   2 3749.83   30.35
  -1  -2   1  600.36    5.36
  -1  -2   1  601.48    6.84
  -1  -2   0  133.47    2.48
  -1  -2   0  139.52    3.50
   1   2   0  166.06    6.99
  -1  -2  -1 1826.62   15.53
  -1  -2  -1 1877.18   16.15
   1   2   1 1854.75   16.67
  -1  -2  -2 1299.73   12.28
  -1  -2  -2 1293.65   11.79
   1   2   2 1189.04   11.55
  -1  -2  -3 2245.66   19.95
  -1  -2  -3 2173.88   18.44
   1   2   3 1872.40   16.77
  -1  -2  -4  663.27    8.51
  -1  -2  -4  633.56    7.20
   1   2   4  528.62    6.79
  -1  -2  -5  208.76    5.21
  -1  -2  -5  189.22    4.10
   1   2   5  157.92    3.85
  -1  -2  -6  537.04    8.15
  -1  -2  -6  454.94    6.04
   1   2   6  398.39    6.23
  -1  -2  -7   80.87    3.17
  -1  -2  -7   65.31    2.26
   1   2   7   59.86    2.35
  -1  -2  -8   36.99    4.72
  -1  -2  -8   28.72    1.81
   1   2   8   22.48    4.85
  -1  -2  -9    5.52    1.56
  -1  -2  -9    3.76    0.76
   1   2   9    2.38    0.59
  -1  -2 -10   62.99    3.62
  -1  -2 -10   42.70    2.22
   1   2  10   37.16    6.47
  -1  -2 -11    0.57    0.78
  -1  -2 -11    0.91    0.47
   1   2  11   -0.34    0.86
  -1  -2 -12   70.10    4.07
  -1  -2 -12   44.00    2.55
   1   2  12   38.06    7.61
  -1  -2 -13  170.60   20.85
  -1  -2 -13  119.00    5.06
   1   2  13  110.41    4.77
  -1  -2 -14   33.27    4.76
  -1  -2 -14   23.71    2.11
   1   2  14   18.98    4.10
  -1  -2 -15   -1.46    1.70
  -1  -2 -15   -0.74    0.72
   1   2  15    0.70    0.49
  -1  -2 -16    7.49    1.97
  -1  -2 -17    8.38    1.70
   1   3 -18    4.32    1.44
  -1  -3  17  114.56    4.93
   1   3 -17   74.53   12.40
  -1  -3  16   11.62    2.96
   1   3 -16    9.41    2.03
   1   3 -16    6.47    1.34
  -1  -3  15   29.33    3.65
   1   3 -15   20.90    2.37
   1   3 -15   24.19    3.57
  -1  -3  14    0.41    0.66
   1   3 -14   -0.54    1.17
   1   3 -14   -0.45    0.99
  -1  -3  13    9.06    2.15
   1   3 -13    6.90    1.54
   1   3 -13    8.67    1.61
  -1  -3  12   54.59    2.68
   1   3 -12   40.76    2.94
   1   3 -12   51.84    2.86
  -1  -3  11  307.43    8.97
   1   3 -11  208.24    7.64
   1   3 -11  273.11    8.49
  -1  -3  10  304.86    7.30
   1   3 -10  218.67    6.70
   1   3 -10  283.16    8.18
  -1  -3   9   42.64    1.97
   1   3  -9   30.97    3.79
   1   3  -9   47.42    2.47
  -1  -3   8  825.70   12.11
   1   3  -8  599.91   10.92
   1   3  -8  801.25   13.72
  -1  -3   7   66.78    1.97
   1   3  -7   48.56    7.80
   1   3  -7   60.19    2.48
  -1  -3   6  522.76    5.78
   1   3  -6  388.39    6.77
   1   3  -6  534.97    7.55
  -1  -3   5  204.74    3.83
   1   3  -5  144.99    4.13
   1   3  -5  218.75    5.27
  -1  -3   4 1539.70   12.87
  -1  -3   4 1096.82   12.29
   1   3  -4 1574.41   15.88
  -1  -3   3  953.57    8.39
  -1  -3   3  734.52    8.90
   1   3  -3 1045.45   11.43
  -1  -3   2    8.16    1.27
  -1  -3   2    7.53    1.24
   1   3  -2    9.11    1.09
  -1  -3   1  230.56    3.84
  -1  -3   1  232.76    4.64
   1   3  -1  280.73    5.57
  -1  -3   0   72.49    1.79
  -1  -3   0   75.14    2.07
   1   3   0   81.67    2.61
  -1  -3  -1    9.70    0.87
  -1  -3  -1   13.24    2.67
   1   3   1   12.49    2.15
  -1  -3  -2    0.58    0.74
   1   3   2   -0.73    0.91
  -1  -3  -3  189.20    4.39
  -1  -3  -3  207.30    4.12
   1   3   3  167.59    4.17
  -1  -3  -4 2994.89   22.31
   1   3   4 2669.96   22.18
  -1  -3  -5  162.46    4.76
  -1  -3  -5  156.28    3.77
   1   3   5  130.99    3.88
  -1  -3  -6 1788.96   24.80
  -1  -3  -6 1580.40   10.48
   1   3   6 1439.29   11.80
  -1  -3  -7  796.42   15.51
  -1  -3  -7  660.24   11.92
   1   3   7  607.55   13.21
  -1  -3  -8   82.64    3.99
  -1  -3  -8   62.60    4.81
   1   3   8   61.35    9.64
  -1  -3  -9  116.38    5.36
  -1  -3  -9   89.74    3.52
   1   3   9   87.17    3.90
  -1  -3 -10    2.41    0.73
  -1  -3 -10    3.33    0.90
   1   3  10    2.48    0.76
  -1  -3 -11    6.46    1.96
  -1  -3 -11    3.40    0.94
   1   3  11    4.84    1.26
  -1  -3 -12   26.90    4.37
  -1  -3 -12   19.41    1.66
   1   3  12   22.64    3.13
  -1  -3 -13   34.34    5.27
  -1  -3 -13   21.26    4.99
   1   3  13   20.60    4.21
  -1  -3 -14   18.45    3.23
   1   3  14   10.61    1.88
  -1  -3 -15  143.26    6.62
   1   3  15   63.03   14.69
  -1  -3 -16   28.80    5.27
   1   4 -18    2.40    1.06
   1   4 -17   12.36    2.39
  -1  -4  16   54.36   13.46
   1   4 -16   55.89    7.29
   1   4 -16   60.49    3.55
  -1  -4  15    3.36    0.90
   1   4 -15    3.20    1.49
   1   4 -15    2.17    0.89
  -1  -4  14   12.53    2.49
   1   4 -14   11.20    2.02
   1   4 -14   12.12    1.76
  -1  -4  13  260.34    6.73
   1   4 -13  184.24    6.59
   1   4 -13  221.40    6.38
  -1  -4  12    1.10    0.55
   1   4 -12    0.72    1.58
   1   4 -12    0.47    0.63
  -1  -4  11  401.72    9.85
   1   4 -11  302.32    9.36
   1   4 -11  366.69    9.31
  -1  -4  10   37.84    5.60
   1   4 -10   26.16    4.60
   1   4 -10   36.01    2.37
  -1  -4   9   54.32    2.44
   1   4  -9   41.13    6.92
   1   4  -9   61.78    7.49
  -1  -4   8    1.28    0.66
   1   4  -8    0.58    0.72
   1   4  -8   -0.36    1.02
  -1  -4   7   51.04    1.81
   1   4  -7   33.09    2.29
   1   4  -7   48.75    2.45
  -1  -4   6 1799.60   22.51
   1   4  -6 1269.36   18.77
   1   4  -6 1843.61   24.99
  -1  -4   5  448.07    5.16
  -1  -4   5  311.19    6.02
   1   4  -5  458.79    7.28
  -1  -4   4  256.74    4.75
  -1  -4   4  203.25    5.19
   1   4  -4  293.60    6.82
  -1  -4   3  101.92    2.49
  -1  -4   3  100.40    7.76
   1   4  -3  120.15    3.84
  -1  -4   2  529.38    5.94
  -1  -4   2  488.95    6.89
   1   4  -2  642.11    8.98
  -1  -4   1  283.52    5.59
  -1  -4   1  278.40    5.78
   1   4  -1  332.35    7.08
  -1  -4   0    1.18    0.71
  -1  -4   0    0.85    0.30
   1   4   0    0.50    0.86
  -1  -4  -1   80.74    2.45
  -1  -4  -1   83.01    2.38
   1   4   1   80.26    3.07
  -1  -4  -2    2.41    0.75
  -1  -4  -2    1.77    0.52
   1   4   2    3.52    1.30
  -1  -4  -3   32.26    1.91
  -1  -4  -3   32.77    1.46
   1   4   3   34.92    5.73
  -1  -4  -4  119.84    3.62
  -1  -4  -4  125.38    2.78
   1   4   4  110.61    3.69
  -1  -4  -5  185.93    4.84
  -1  -4  -5  184.26    3.40
   1   4   5  162.99    4.50
  -1  -4  -6  442.51   10.10
  -1  -4  -6  420.86    8.09
   1   4   6  386.10    8.84
  -1  -4  -7    5.50    1.26
  -1  -4  -7    4.04    0.89
   1   4   7    2.78    0.71
  -1  -4  -8    6.37    1.44
  -1  -4  -8    7.38    0.90
   1   4   8    7.16    1.41
  -1  -4  -9 2550.11   21.50
  -1  -4  -9 1967.42   34.74
   1   4   9 1918.12   38.31
  -1  -4 -10  160.63    6.34
  -1  -4 -10  126.25    3.87
   1   4  10  126.33    8.53
  -1  -4 -11   11.91    2.26
  -1  -4 -11    7.49    1.04
   1   4  11    8.10    1.48
  -1  -4 -12   21.97    2.78
   1   4  12   10.82    2.84
  -1  -4 -13    6.40    1.56
   1   4  13    4.54    1.05
  -1  -4 -14  127.43    6.09
   1   4  14   70.03   15.96
  -1  -4 -15   -1.62    1.88
   1   4  15   -0.08    1.10
  -1  -4 -16   11.82    3.20
   1   5 -17    6.26    1.15
   1   5 -16    3.11    1.51
   1   5 -16    3.33    1.39
   1   5 -15   -0.75    1.50
   1   5 -15    1.05    1.27
   1   5 -14   23.68    2.71
   1   5 -14   27.84    5.59
  -1  -5  13   29.65    6.02
   1   5 -13   26.35    6.23
   1   5 -13   33.86    2.61
  -1  -5  12   18.70    3.56
   1   5 -12   13.50    2.66
   1   5 -12   21.30    4.38
  -1  -5  11  109.29    3.68
   1   5 -11   82.76    4.28
   1   5 -11  100.87    8.36
  -1  -5  10  117.99    3.33
   1   5 -10   73.34    3.86
   1   5 -10  102.75    3.97
  -1  -5   9   68.51    2.47
   1   5  -9   52.57    5.51
   1   5  -9   68.94    3.32
  -1  -5   8   -0.37    0.74
   1   5  -8   -1.43    1.26
   1   5  -8    1.43    1.16
  -1  -5   7    0.68    0.45
   1   5  -7   -1.52    1.17
  -1  -5   6   32.88    1.48
  -1  -5   6   26.17    3.56
   1   5  -6   40.05    7.46
  -1  -5   5   12.42    1.00
  -1  -5   5   12.57    1.84
   1   5  -5   18.72    3.62
  -1  -5   4    2.66    0.63
  -1  -5   4    2.67    0.61
   1   5  -4    5.34    1.08
  -1  -5   3    0.09    0.39
  -1  -5   3    0.34    0.79
   1   5  -3   -0.07    1.49
  -1  -5   2  251.45    4.84
  -1  -5   2  239.59    5.54
   1   5  -2  296.57    6.88
  -1  -5   1 1295.00   17.49
  -1  -5   1 1310.03   18.27
   1   5  -1 1533.04   21.83
  -1  -5   0  172.59    3.67
  -1  -5   0  191.54    4.67
   1   5   0  204.05    5.25
  -1  -5  -1   25.45    1.76
  -1  -5  -1   29.63    2.93
   1   5   1   28.22    2.23
  -1  -5  -2   82.27    2.96
  -1  -5  -2   88.80    2.62
   1   5   2   84.62    3.63
  -1  -5  -3  229.77    6.07
  -1  -5  -3  252.45    5.72
   1   5   3  224.06    6.38
  -1  -5  -4    2.34    1.08
  -1  -5  -4    1.94    0.46
   1   5   4    2.08    1.16
  -1  -5  -5  112.70    4.42
  -1  -5  -5  108.65    3.26
   1   5   5   94.53    4.15
  -1  -5  -6  407.85   10.27
  -1  -5  -6  401.41    8.50
   1   5   6  378.36    9.85
  -1  -5  -7 1266.44   14.64
  -1  -5  -7 1098.30   26.35
   1   5   7 1066.95   27.33
  -1  -5  -8   31.52    2.96
  -1  -5  -8   24.63    1.55
   1   5   8   27.36    6.11
  -1  -5  -9   15.64    2.25
   1   5   9   12.23    2.28
  -1  -5 -10    3.88    1.90
   1   5  10    4.96    1.46
  -1  -5 -11  203.56    7.29
   1   5  11  166.49    5.84
  -1  -5 -12  142.54   22.38
   1   5  12  108.98    5.08
  -1  -5 -13    3.55    2.17
   1   5  13    2.73    0.79
  -1  -5 -14    3.82    1.10
   1   5  14   -0.47    1.37
  -1  -5 -15    3.26    1.89
   1   5  15    0.59    0.83
  -1  -6  16    9.52    3.77
   1   6 -15    1.49    1.27
   1   6 -14    6.46    2.20
   1   6 -14    5.66    1.32
   1   6 -13   82.79    4.83
   1   6 -13  117.04    5.49
   1   6 -12   13.23    2.36
   1   6 -12   14.64    1.89
   1   6 -11   21.09    4.42
   1   6 -10  208.84    7.20
  -1  -6   9   71.21    2.60
  -1  -6   9   58.95    8.46
   1   6  -9   77.56    3.80
  -1  -6   8    8.26    1.54
  -1  -6   8    8.12    1.59
   1   6  -8    9.28    1.99
  -1  -6   7   46.29    2.78
  -1  -6   7   39.05    5.13
   1   6  -7   55.37    8.95
  -1  -6   6  178.58    4.63
  -1  -6   6  153.04    5.81
   1   6  -6  209.35    6.53
  -1  -6   5   90.48    2.54
  -1  -6   5   81.41   12.26
   1   6  -5  109.96    4.10
  -1  -6   4  188.01    4.80
  -1  -6   4  172.35    5.52
   1   6  -4  244.90    7.28
  -1  -6   3   55.39    2.10
  -1  -6   3   61.85    4.06
   1   6  -3   71.58    3.59
  -1  -6   2    0.51    0.57
  -1  -6   2    0.49    0.57
   1   6  -2    0.81    1.35
  -1  -6   1  225.31    5.55
  -1  -6   1  228.94    6.43
   1   6  -1  266.65    9.84
  -1  -6   0   10.06    1.27
  -1  -6   0   13.18    3.02
   1   6   0   14.59    2.16
  -1  -6  -1  134.82    4.53
  -1  -6  -1  150.36    5.42
   1   6   1  153.54    6.27
  -1  -6  -2   46.85    2.63
  -1  -6  -2   52.30    8.18
   1   6   2   52.26    5.84
  -1  -6  -3    6.34    1.26
  -1  -6  -3    9.00    1.92
   1   6   3    9.67    1.76
  -1  -6  -4   73.35    3.32
  -1  -6  -4   75.67    3.07
   1   6   4   73.60   12.52
  -1  -6  -5  104.31    4.17
  -1  -6  -5  111.64    2.92
   1   6   5  106.49    4.43
  -1  -6  -6  333.85   11.60
  -1  -6  -6  336.25    6.70
   1   6   6  320.13    8.58
  -1  -6  -7    9.75    2.02
   1   6   7    8.36    1.76
  -1  -6  -8  161.46    6.40
   1   6   8  137.13    5.58
  -1  -6  -9   39.75    3.41
   1   6   9   36.83    6.59
  -1  -6 -10  375.35    9.75
   1   6  10  295.71    7.91
  -1  -6 -11   18.51    3.13
   1   6  11   15.00    2.90
  -1  -6 -12   33.39    6.95
   1   6  12   24.82    5.22
  -1  -6 -13   82.94   13.20
   1   6  13   66.47    7.28
  -1  -6 -14   92.95    6.24
   1   6  14   64.71    4.18
  -1  -7  15    0.87    0.98
   1   7 -15    1.08    0.82
  -1  -7  14    1.47    1.04
   1   7 -14   -0.09    1.21
  -1  -7  13   31.47    4.31
   1   7 -13   35.77    8.57
  -1  -7  12   26.68    3.37
   1   7 -12   22.33    5.70
  -1  -7  11    2.77    1.35
   1   7 -11    4.06    1.23
  -1  -7  10  152.71   20.21
   1   7 -10  205.60    8.16
  -1  -7   9   60.16    9.61
   1   7  -9   84.47   11.07
  -1  -7   8   31.00    5.03
   1   7  -8   44.39    8.53
  -1  -7   7  551.94   12.27
   1   7  -7  836.79   16.45
  -1  -7   6    1.43    0.67
  -1  -7   6   -0.10    1.13
   1   7  -6    0.86    0.70
  -1  -7   5  414.98    8.98
  -1  -7   5  377.61   11.73
   1   7  -5  540.97   13.30
  -1  -7   4  126.41    3.34
  -1  -7   4  126.93    7.87
   1   7  -4  164.00    5.39
  -1  -7   3   48.25    2.23
  -1  -7   3   49.35    4.77
   1   7  -3   57.86    3.61
  -1  -7   2  325.80    9.24
  -1  -7   2  356.25   10.47
   1   7  -2  412.91   12.49
  -1  -7   1   20.32    1.73
  -1  -7   1   22.45    4.38
   1   7  -1   27.29    4.07
  -1  -7   0   94.31    4.01
  -1  -7   0  106.39    6.17
   1   7   0  105.12   14.95
  -1  -7  -1  133.22    4.89
  -1  -7  -1  153.94   10.81
   1   7   1  170.52   16.38
  -1  -7  -2  432.99   10.41
  -1  -7  -2  464.13   10.19
   1   7   2  494.43   12.65
  -1  -7  -3   20.96    2.09
  -1  -7  -3   27.58    3.02
   1   7   3   28.62    5.48
  -1  -7  -4  116.08    4.77
  -1  -7  -4  120.50    3.42
   1   7   4  121.38   17.81
  -1  -7  -5    5.00    1.27
   1   7   5    3.58    1.42
  -1  -7  -6  119.90    5.16
   1   7   6  115.90   17.91
  -1  -7  -7    3.47    1.49
   1   7   7    1.46    1.42
  -1  -7  -8    5.56    2.39
  -1  -7  -9    0.78    1.62
   1   7   9    3.42    0.95
  -1  -7 -10   15.69    2.85
   1   7  10   12.85    2.80
  -1  -7 -11   59.21    4.73
   1   7  11   46.02    8.95
  -1  -7 -12  149.92   25.19
   1   7  12  133.72    6.23
  -1  -8  14   26.34    5.31
   1   8 -14   23.58    6.70
  -1  -8  13    3.06    1.24
   1   8 -13    3.24    1.58
  -1  -8  12    5.99    1.20
   1   8 -12    5.77    1.67
  -1  -8  11   21.34    5.57
   1   8 -11   26.38    2.64
  -1  -8  10    2.40    0.70
   1   8 -10    5.39    0.91
  -1  -8   9   44.83    5.10
   1   8  -9   58.52    3.84
  -1  -8   8   22.69    3.43
   1   8  -8   31.59    5.30
  -1  -8   7    9.51    1.69
   1   8  -7   10.12    2.22
  -1  -8   6    5.70    1.64
   1   8  -6    7.01    1.54
  -1  -8   5  314.98    6.69
  -1  -8   5  305.68    8.53
   1   8  -5  470.60   32.98
  -1  -8   4   28.94    1.93
  -1  -8   4   32.72    4.01
   1   8  -4   41.96    6.18
  -1  -8   3  171.58    5.31
  -1  -8   3  179.83    6.07
   1   8  -3  228.65    7.84
  -1  -8   2   16.06    1.75
  -1  -8   2   18.32    2.08
   1   8  -2   20.45    2.58
  -1  -8   1   11.63    1.45
  -1  -8   1   14.15    2.15
   1   8  -1   17.39    3.39
  -1  -8   0    5.09    1.15
  -1  -8   0    3.76    0.75
   1   8   0    4.89    2.19
  -1  -8  -1   66.52    3.32
  -1  -8  -1   63.19    8.77
   1   8   1   73.79    5.19
  -1  -8  -2    2.31    1.15
  -1  -8  -2    3.23    0.68
   1   8   2    0.97    1.55
  -1  -8  -3   -0.38    1.18
  -1  -8  -3    0.90    0.44
   1   8   3    1.03    0.87
  -1  -8  -4   13.86    2.04
   1   8   4   15.75    2.84
  -1  -8  -5  131.93    5.22
   1   8   5  136.43   10.94
  -1  -8  -6   18.27    3.39
   1   8   6   18.83    3.04
   1   8   7    1.00    1.70
  -1  -8  -8   33.25    3.37
   1   8   8   32.07    3.29
  -1  -8  -9    4.36    2.12
   1   8   9    3.51    0.97
  -1  -8 -10   34.42    3.54
   1   8  10   27.60    6.28
  -1  -8 -11    4.01    2.06
   1   8  11    1.62    1.87
  -1  -9  13    4.70    1.28
   1   9 -13    3.80    1.19
  -1  -9  12    4.31    1.20
   1   9 -12    2.30    1.50
  -1  -9  11   24.10    3.29
   1   9 -11   26.40    6.11
  -1  -9  10   16.80    3.19
   1   9 -10   15.42    3.08
  -1  -9   9  101.55   10.47
   1   9  -9  118.54   15.37
  -1  -9   8    0.99    1.57
   1   9  -8    1.40    1.11
  -1  -9   7   16.55    2.45
   1   9  -7   21.36    4.61
  -1  -9   6   15.99    2.84
   1   9  -6   22.54    4.40
  -1  -9   5    3.58    0.87
   1   9  -5    4.47    1.28
  -1  -9   4   28.07    4.54
   1   9  -4   42.18    6.60
  -1  -9   3    1.01    0.59
  -1  -9   3    1.86    0.67
   1   9  -3    2.20    0.85
  -1  -9   2    2.66    1.32
  -1  -9   2    4.27    0.80
   1   9  -2    4.90    0.96
  -1  -9   1   19.96    2.04
  -1  -9   1   18.89    2.85
   1   9  -1   24.35    4.29
  -1  -9   0    6.57    1.33
  -1  -9   0    6.24    1.91
   1   9   0   12.04    2.57
  -1  -9  -1    1.21    1.04
  -1  -9  -1    0.10    0.34
   1   9   1    0.92    0.93
  -1  -9  -2    6.58    1.61
   1   9   2    7.40    2.00
  -1  -9  -3   -0.25    1.11
   1   9   3    4.10    1.54
  -1  -9  -4   36.55    3.16
   1   9   4   36.70    7.79
  -1  -9  -5   77.97    4.41
   1   9   5   81.15   16.81
  -1  -9  -6    1.08    1.38
   1   9   6   -0.11    1.81
  -1  -9  -7    2.61    1.55
   1   9   7    4.56    1.58
  -1  -9  -8   15.22    4.09
   1   9   8   18.89    2.99
  -1 -10  10    1.39    1.20
   1  10 -10    2.50    1.11
  -1 -10   9   27.78    7.33
   1  10  -9   37.68   10.49
  -1 -10   8   15.13    2.20
   1  10  -8   18.78    3.95
  -1 -10   7    0.97    0.73
   1  10  -7   -0.41    1.53
  -1 -10   6   35.67    4.38
   1  10  -6   51.75   11.65
  -1 -10   5   -0.98    1.11
   1  10  -5   -0.53    1.74
  -1 -10   4   60.93    4.08
   1  10  -4   75.03   12.18
  -1 -10   3    1.71    0.67
   1  10  -3    4.36    1.15
  -1 -10   2    7.87    1.36
   1  10  -2   11.74    3.65
  -1 -10   1   -0.39    0.86
  -1 -10   1    1.12    0.53
   1  10  -1    2.76    2.23
  -1 -10   0   10.65    1.75
   1  10   0   13.58    2.97
  -1 -10  -1   34.48    2.91
   1  10   1   44.04    7.52
  -1 -10  -2    4.45    1.77
   1  10   2    6.17    1.09
  -1 -10  -3   23.82    2.72
   1  10   3   30.24    7.55
  -1 -10  -4    1.63    1.36
   1  10   4   -0.83    1.95
  -1 -10  -5    8.89    2.11
   1  10   5   16.07    5.03
  -1 -10  -6   -0.19    1.35
   1  10   6   -1.26    2.04
  -1 -11   6    5.40    1.60
   1  11  -6    7.27    2.20
  -1 -11   5    1.12    0.72
   1  11  -5    1.61    1.24
  -1 -11   4    0.72    0.53
   1  11  -4    2.77    2.15
   1  11  -3   27.34    5.16
   1  11  -2   43.69    9.26
   1  11  -1    5.39    1.99
   1  11   0   50.60    9.07
   1  11   1   26.33    5.61
   1  11   2   16.29    3.83
   2 -11  -1   75.64    4.88
  -2  11   1   82.13    5.46
   2 -11   0   11.97    2.20
  -2  11   0   14.61    2.62
   2 -11   1    5.92    1.90
  -2  11  -1    6.80    2.02
   2 -11   2   12.69    2.26
  -2  11  -2   16.69    3.81
   2 -11   3    0.97    1.32
  -2  11  -3    2.67    0.95
   2 -11   4    0.91    0.59
  -2  11  -4    0.70    0.60
   2 -11   5    0.91    1.36
  -2  11  -5   -0.19    1.68
   2 -10  -6    3.40    1.59
  -2  10   6    6.74    2.08
   2 -10  -5    1.84    1.77
  -2  10   5    2.27    1.05
   2 -10  -4    0.92    1.66
  -2  10   4    2.83    1.94
   2 -10  -3  116.83    5.86
  -2  10   3   96.69   17.06
   2 -10  -2   11.36    2.93
  -2  10   2   11.83    2.48
   2 -10  -1   50.60    9.97
  -2  10   1   48.85    4.33
   2 -10   0  167.66    6.56
  -2  10   0  163.18   12.79
   2 -10   1    1.65    1.49
  -2  10  -1    1.53    0.94
   2 -10   2   15.72    3.66
  -2  10  -2   23.90    4.82
   2 -10   3    7.12    3.36
  -2  10  -3    6.69    1.74
   2 -10   4    4.35    0.92
   2 -10   4    2.89    0.64
  -2  10  -4    3.58    1.43
   2 -10   5    9.81    2.14
   2 -10   5    8.48    1.73
  -2  10  -5   12.40    1.94
   2 -10   6   16.34    3.30
   2 -10   6   11.47    2.38
  -2  10  -6   20.42    3.62
   2 -10   7   99.08   19.17
  -2  10  -7   83.06    4.53
  -2  10  -7  136.55    5.60
   2 -10   8    5.70    1.68
  -2  10  -8    3.58    1.43
  -2  10  -8    1.96    0.87
  -2  10  -9   40.81    3.52
   2  -9  -9   31.26    3.49
  -2   9   9   30.91    3.72
   2  -9  -8   10.72    2.28
  -2   9   8   11.33    2.46
   2  -9  -7   16.48    3.11
  -2   9   7   10.37    1.91
   2  -9  -6    1.39    1.65
  -2   9   6   -0.46    1.56
   2  -9  -5    2.80    1.71
  -2   9   5    3.05    1.29
   2  -9  -4    3.40    1.67
  -2   9   4    1.22    1.60
   2  -9  -3   77.33    4.92
  -2   9   3   69.83   11.70
   2  -9  -2  133.12    5.55
  -2   9   2  144.34    6.06
   2  -9  -1   14.54    2.56
  -2   9   1   15.82    4.68
   2  -9   0   61.06    3.94
  -2   9   0   56.55    9.45
   2  -9   1  265.80   12.34
  -2   9  -1  271.20    7.80
   2  -9   2  532.12   10.67
   2  -9   2  450.37    7.82
  -2   9  -2  544.32   10.75
   2  -9   3   10.36    1.77
   2  -9   3    6.64    1.74
  -2   9  -3    7.82    1.84
   2  -9   4   22.68    4.32
  -2   9  -4   16.05    1.88
  -2   9  -4   23.33    3.92
   2  -9   5   67.02   12.73
  -2   9  -5   50.95    4.34
  -2   9  -5   79.03    4.20
   2  -9   6   15.86    3.64
  -2   9  -6   15.00    4.36
  -2   9  -6   21.79    2.40
   2  -9   7   67.54    4.07
  -2   9  -7   45.26    5.36
  -2   9  -7   71.49    3.87
   2  -9   8  135.34    5.40
  -2   9  -8   91.32   12.12
  -2   9  -8  145.34    5.34
   2  -9   9  170.70    6.06
  -2   9  -9  110.49    5.32
   2  -9  10   46.10    5.77
  -2   9 -10   32.73    3.50
   2  -9  11   61.26   17.65
  -2   9 -11   60.19    4.64
  -2   9 -12    9.79    2.45
  -2   8  11    4.73    0.92
   2  -8 -10   38.61    3.74
  -2   8  10   24.23    5.25
   2  -8  -9    2.35    1.78
  -2   8   9    1.66    1.10
   2  -8  -8   25.43    3.49
  -2   8   8   17.68    3.39
   2  -8  -7    0.22    1.57
  -2   8   7    0.32    1.61
   2  -8  -6   -0.53    1.50
  -2   8   6    1.48    1.70
   2  -8  -5   34.10    3.38
  -2   8   5   29.74    5.79
   2  -8  -4   96.08    5.47
  -2   8   4  101.92    5.79
   2  -8  -3    9.12    2.12
  -2   8   3    7.15    1.25
   2  -8  -2    1.62    1.51
  -2   8   2   -0.20    1.39
   2  -8  -1   85.59    4.32
  -2   8   1   78.39    6.32
   2  -8   0  220.30    8.37
   2  -8   0  181.86    5.01
  -2   8   0  221.61    7.48
   2  -8   1    5.63    2.68
   2  -8   1    6.13    2.00
  -2   8  -1    7.47    1.36
   2  -8   2  160.71    6.02
  -2   8  -2  126.81    4.53
  -2   8  -2  153.92    5.94
   2  -8   3  573.22   13.37
  -2   8  -3  407.82   10.30
  -2   8  -3  524.51   12.37
   2  -8   4  485.18   10.89
  -2   8  -4  333.50    8.11
  -2   8  -4  422.33   10.32
   2  -8   5  493.72   10.85
  -2   8  -5  360.66    8.94
  -2   8  -5  491.85   11.58
   2  -8   6    0.94    1.27
  -2   8  -6    0.13    1.14
  -2   8  -6    0.99    1.18
   2  -8   7   36.53    2.98
  -2   8  -7   24.45    2.43
  -2   8  -7   33.44    2.46
   2  -8   8  233.37    6.78
  -2   8  -8  154.32    5.86
  -2   8  -8  241.30    6.44
   2  -8   9   98.92    4.43
  -2   8  -9   57.28    8.79
  -2   8  -9   90.75    7.53
   2  -8  10    0.76    0.83
  -2   8 -10    0.25    0.95
   2  -8  11    9.88    2.21
  -2   8 -11    8.98    2.25
   2  -8  12   70.45    4.19
  -2   8 -12   49.30    7.37
   2  -8  13   14.51    3.42
  -2   8 -13   14.62    2.57
   2  -7 -13   14.14    2.91
  -2   7  13    9.56    2.72
   2  -7 -12    4.18    1.75
  -2   7  12    2.86    1.39
   2  -7 -11   35.17    3.73
  -2   7  11   26.83    4.67
   2  -7 -10    0.90    1.75
  -2   7  10    0.66    0.52
   2  -7  -9  101.29    5.81
  -2   7   9   88.20   11.07
   2  -7  -8    2.61    2.25
  -2   7   8    2.30    0.91
   2  -7  -7  356.85   12.73
  -2   7   7  285.88   11.47
   2  -7  -6  329.91    9.35
  -2   7   6  270.14    8.34
   2  -7  -5    4.19    0.95
  -2   7   5    3.71    0.84
   2  -7  -4   67.93   10.46
  -2   7   4   57.88   10.52
   2  -7  -3   20.17    2.29
  -2   7   3   14.89    1.95
   2  -7  -2  110.05    4.63
  -2   7   2  102.47    4.43
   2  -7  -1    3.10    1.39
   2  -7  -1    4.54    0.71
  -2   7   1    6.18    1.23
   2  -7   0   52.09    8.17
  -2   7   0   43.60    2.83
   2  -7   1   58.18    3.37
  -2   7  -1   40.42    6.56
  -2   7  -1   46.81    2.94
   2  -7   2   90.89    4.06
  -2   7  -2   63.23    2.78
  -2   7  -2   82.12   12.31
   2  -7   3  451.08   11.17
  -2   7  -3  317.95    8.19
  -2   7  -3  400.18   10.53
   2  -7   4    4.05    1.35
  -2   7  -4    1.67    1.08
  -2   7  -4    3.32    1.12
   2  -7   5  623.82   12.99
  -2   7  -5  401.05    9.33
  -2   7  -5  559.64   12.04
   2  -7   6  561.42   12.31
  -2   7  -6  370.10    9.18
  -2   7  -6  556.43   11.28
   2  -7   7    4.85    1.62
  -2   7  -7    0.53    1.38
  -2   7  -7    3.15    0.87
   2  -7   8  102.33    4.46
  -2   7  -8   60.46    3.64
  -2   7  -8  103.51    3.64
   2  -7   9    0.49    0.87
  -2   7  -9   -1.45    1.46
  -2   7  -9   -0.13    0.72
   2  -7  10  118.55    4.99
  -2   7 -10   72.82    4.27
   2  -7  11   -0.75    1.61
  -2   7 -11   -0.02    1.38
   2  -7  12   -0.51    1.55
  -2   7 -12    0.75    1.52
   2  -7  13   86.60    4.71
  -2   7 -13   53.76    7.84
   2  -7  14   16.90    2.73
  -2   7 -14   15.75    4.22
   2  -7  15    1.50    1.66
  -2   7 -15    2.76    1.79
   2  -6 -14   42.42    6.51
  -2   6  14   27.55    7.34
   2  -6 -13    2.32    1.45
  -2   6  13    0.52    0.56
   2  -6 -12   29.88    5.89
  -2   6  12   22.92    3.68
   2  -6 -11   12.22    2.52
  -2   6  11    7.70    1.99
   2  -6 -10   -0.11    1.64
  -2   6  10   -0.21    1.44
   2  -6  -9   17.56    2.45
  -2   6   9   17.17    3.83
   2  -6  -8    4.09    1.76
  -2   6   8    1.90    0.74
   2  -6  -7   14.00    2.36
  -2   6   7   11.22    2.46
   2  -6  -6    3.25    1.52
  -2   6   6    1.02    0.77
   2  -6  -5  187.14    6.66
  -2   6   5  175.13    6.35
   2  -6  -4    0.39    1.21
  -2   6   4    1.67    0.65
   2  -6  -3  242.30    7.46
  -2   6   3  204.37    7.11
   2  -6  -2    1.98    0.83
   2  -6  -2    1.08    0.38
  -2   6   2    2.22    0.89
   2  -6  -1   16.03    1.92
  -2   6   1   11.25    0.95
  -2   6   1   15.15    1.82
   2  -6   0  157.33    5.48
  -2   6   0  125.07    3.71
  -2   6   0  143.28   10.11
   2  -6   1  132.51    4.92
  -2   6  -1   98.51    3.39
  -2   6  -1  107.36    4.12
   2  -6   2  101.03    3.86
  -2   6  -2   72.41    2.75
  -2   6  -2   84.67    3.32
   2  -6   3   51.06    3.03
  -2   6  -3   31.64    1.97
  -2   6  -3   48.54    4.17
   2  -6   4  290.22    8.03
  -2   6  -4  186.16    5.83
  -2   6  -4  228.08    8.84
   2  -6   5   16.54    2.27
  -2   6  -5   10.15    1.80
  -2   6  -5   16.80    1.81
   2  -6   6  706.99   18.89
  -2   6  -6  435.21   12.61
  -2   6  -6  626.53   16.25
   2  -6   7   86.08    3.94
  -2   6  -7   51.69    3.17
  -2   6  -7   83.48    7.75
   2  -6   8  206.44    6.38
  -2   6  -8  129.83    5.24
  -2   6  -8  189.73    5.64
   2  -6   9   64.83    3.52
  -2   6  -9   40.37    3.13
  -2   6  -9   56.82    2.45
   2  -6  10   63.07    3.79
  -2   6 -10   39.96    9.24
   2  -6  11   47.29   10.51
  -2   6 -11   33.53    5.54
   2  -6  12   68.84   13.31
  -2   6 -12   46.59    3.78
   2  -6  13   26.06    7.78
  -2   6 -13   24.71    3.03
   2  -6  14    2.31    1.78
  -2   6 -14    0.27    1.61
   2  -6  15   39.17   11.41
  -2   6 -15   33.25    3.51
   2  -6  16   10.39    3.90
  -2   6 -16    8.38    2.16
   2  -5 -15   16.96    3.13
  -2   5  15   10.02    2.67
   2  -5 -14   32.93    4.08
  -2   5  14   21.31    4.54
   2  -5 -13   59.15    6.04
  -2   5  13   36.42    7.69
   2  -5 -12   36.92    8.19
  -2   5  12   26.08    5.44
   2  -5 -11   26.20    2.82
  -2   5  11   20.23    3.63
   2  -5 -10  338.68    9.64
  -2   5  10  254.17    7.93
   2  -5  -9   93.14    4.69
  -2   5   9   77.39   13.70
   2  -5  -8  134.62    5.53
  -2   5   8  106.87    5.50
   2  -5  -7    3.43    1.87
  -2   5   7    0.46    0.57
   2  -5  -6   14.13    1.84
  -2   5   6   13.16    2.76
   2  -5  -5  128.88    4.98
  -2   5   5  106.03    4.43
   2  -5  -4    1.21    1.26
  -2   5   4    0.57    0.86
   2  -5  -3   59.71    2.95
  -2   5   3   49.90    9.44
  -2   5   2  649.19   11.53
   2  -5  -1  434.07    8.78
  -2   5   1  330.60    5.50
  -2   5   1  342.42    7.36
   2  -5   0    0.19    0.96
  -2   5   0    0.50    0.44
   2  -5   1   21.79    1.77
  -2   5  -1   16.58    2.19
  -2   5  -1   17.08    1.47
   2  -5   2    6.26    1.67
  -2   5  -2    4.62    0.82
  -2   5  -2    7.02    1.22
   2  -5   3   16.91    3.34
  -2   5  -3    9.36    1.63
  -2   5  -3   13.14    1.84
   2  -5   4   29.48    6.66
  -2   5  -4   14.88    1.50
  -2   5  -4   21.44    3.18
   2  -5   5  158.31    5.27
  -2   5  -5   88.00    3.29
  -2   5  -5  128.45    3.35
   2  -5   6  100.14    3.75
  -2   5  -6   63.07    2.99
  -2   5  -6   93.78    2.84
   2  -5   7    0.87    1.79
  -2   5  -7   -0.58    1.20
  -2   5  -7    0.03    0.29
   2  -5   8  472.30   13.66
  -2   5  -8  302.20    9.83
  -2   5  -8  436.30   11.26
   2  -5   9 1273.93   25.46
  -2   5  -9  798.94   17.79
  -2   5  -9 1091.55   20.07
   2  -5  10   18.45    4.88
  -2   5 -10   11.61    1.95
   2  -5  11   23.86    6.05
  -2   5 -11   11.57    1.98
   2  -5  12  153.28    6.80
  -2   5 -12   93.26    5.28
   2  -5  13   19.23    3.66
  -2   5 -13   12.63    2.26
   2  -5  14   46.70   10.55
  -2   5 -14   34.19    8.07
   2  -5  15    9.25    1.98
  -2   5 -15    6.29    1.84
   2  -5  16   45.45    9.26
  -2   5 -16   39.64    3.75
   2  -4 -16   21.55    3.42
  -2   4  16   12.96    3.74
   2  -4 -15    5.82    2.39
   2  -4 -14   17.06    2.49
  -2   4  14   14.18    3.08
   2  -4 -13   22.05    2.65
  -2   4  13   18.06    4.49
   2  -4 -12   54.83    7.79
  -2   4  12   40.25    8.72
   2  -4 -11  682.59   14.41
  -2   4  11  522.12   74.37
   2  -4 -10   25.97    2.44
  -2   4  10   21.00    5.03
   2  -4  -9    2.07    1.10
  -2   4   9    0.59    0.69
   2  -4  -8    1.86    1.32
  -2   4   8    2.69    0.93
   2  -4  -7   25.12    2.36
  -2   4   7   20.71    3.56
   2  -4  -6  236.35    6.87
  -2   4   6  182.39    6.85
   2  -4  -5   16.07    3.80
  -2   4   5   11.52    2.68
   2  -4  -4  176.29    4.65
  -2   4   4  134.37    4.05
   2  -4  -3   32.51    5.71
  -2   4   3   27.46    4.85
   2  -4  -2  211.22    5.55
  -2   4   2  160.68    3.27
  -2   4   2  167.62    4.66
   2  -4  -1  293.68    6.72
  -2   4   1  207.89    4.04
  -2   4   1  211.19    5.25
   2  -4   0   42.91    2.31
  -2   4   0   29.33    3.25
  -2   4   0   31.32    5.66
   2  -4   1  345.73    8.30
  -2   4  -1  219.66    4.74
  -2   4  -1  230.31    5.20
   2  -4   2  488.19    7.56
  -2   4  -2  306.68    5.14
  -2   4  -2  339.12    5.32
   2  -4   3   76.74    3.02
  -2   4  -3   39.13    1.85
  -2   4  -3   54.51    1.99
   2  -4   4    0.00    1.08
  -2   4  -4    1.05    1.05
  -2   4  -4    0.33    0.54
   2  -4   5  220.98    4.94
  -2   4  -5  134.57    3.92
  -2   4  -5  199.37    3.43
   2  -4   6  124.60    4.09
  -2   4  -6   73.83    3.11
  -2   4  -6  121.77    2.72
   2  -4   7  146.76    5.13
  -2   4  -7   93.39    3.97
  -2   4  -7  138.48    3.49
   2  -4   8   36.77    8.90
  -2   4  -8   27.71    5.66
  -2   4  -8   31.45    2.86
   2  -4   9   10.64    3.01
  -2   4  -9    6.97    1.63
  -2   4  -9    5.49    1.16
   2  -4  10   39.98   11.44
  -2   4 -10   28.41    2.55
   2  -4  11  581.13   13.53
  -2   4 -11  411.08   10.59
   2  -4  12   16.46    5.24
  -2   4 -12    8.62    1.75
   2  -4  13    0.99    1.00
  -2   4 -13    1.21    0.77
   2  -4  14   -0.23    1.25
  -2   4 -14   -0.51    1.42
   2  -4  15    5.30    1.19
  -2   4 -15    2.99    1.74
   2  -4  16    1.09    0.84
  -2   4 -16    1.13    0.83
   2  -4  17    1.11    1.05
  -2   4 -17   -2.31    1.81
   2  -3 -17    2.38    1.80
  -2   3  17    0.26    0.85
   2  -3 -16    2.38    1.70
  -2   3  16    4.14    1.21
   2  -3 -15   15.26    2.55
  -2   3  15    9.78    1.82
   2  -3 -14    0.82    1.47
  -2   3  14    1.20    0.58
   2  -3 -13    7.75    1.66
  -2   3  13    6.26    1.33
   2  -3 -12   -0.60    1.37
  -2   3  12   -0.95    1.15
   2  -3 -11   55.76    3.67
  -2   3  11   36.61    6.72
   2  -3 -10   18.27    2.02
  -2   3  10   15.54    3.49
   2  -3  -9   75.94    3.60
  -2   3   9   60.26   12.29
   2  -3  -8  366.55    9.48
  -2   3   8  278.75    7.77
   2  -3  -7  171.04    5.53
  -2   3   7  131.98    4.58
   2  -3  -6   54.27    2.74
  -2   3   6   44.82    7.98
   2  -3  -5  111.52    3.86
  -2   3   5   91.48    4.05
   2  -3  -4   78.36    2.97
  -2   3   4   61.35    4.94
   2  -3  -3  540.97    7.79
  -2   3   3  417.70    3.52
  -2   3   3  396.98    8.34
   2  -3  -2  575.80    8.18
  -2   3   2  430.35    4.50
  -2   3   2  399.83    5.62
   2  -3  -1    1.36    0.50
  -2   3   1    1.93    0.40
   2  -3   0   59.70    2.55
  -2   3   0   37.85    1.43
  -2   3   0   36.50    1.61
   2  -3   1  942.38   11.03
  -2   3  -1  609.32    7.28
  -2   3  -1  588.04    7.47
   2  -3   2  404.56    7.53
  -2   3  -2  265.25    5.26
  -2   3  -2  259.88    4.70
   2  -3   3  474.77    8.16
  -2   3  -3  310.46    5.32
  -2   3  -3  352.37    4.48
   2  -3   4  274.15    6.25
  -2   3  -4  176.88    4.65
  -2   3  -4  230.06    4.27
   2  -3   5 1322.18   15.28
  -2   3  -5  888.69   10.81
  -2   3  -5 1283.40   10.30
   2  -3   6   60.37    3.87
  -2   3  -6   40.51    2.36
  -2   3  -6   55.19    1.66
   2  -3   7    6.52    1.37
  -2   3  -7    5.45    1.11
  -2   3  -7    6.64    1.15
   2  -3   8   57.17   11.13
  -2   3  -8   35.54    2.41
   2  -3   9  102.29    6.79
  -2   3  -9   65.64    3.43
   2  -3  10   45.54    9.11
  -2   3 -10   35.75    5.77
   2  -3  11    8.92    2.35
  -2   3 -11    6.06    1.42
   2  -3  12  266.36    8.38
  -2   3 -12  168.31    6.38
   2  -3  13   16.77    4.75
  -2   3 -13    9.95    1.72
   2  -3  14    0.23    1.20
  -2   3 -14    1.82    1.55
   2  -3  15   12.27    2.29
  -2   3 -15   11.32    2.15
   2  -3  16    6.91    1.65
  -2   3 -16    4.11    0.93
   2  -3  17    3.57    1.26
  -2   3 -17    3.11    1.56
   2  -2 -17  129.97    6.11
  -2   2  17   69.80   17.87
   2  -2 -16   57.52    8.90
  -2   2  16   38.53    9.90
   2  -2 -15   28.07    6.74
  -2   2  15   21.89    4.64
   2  -2 -14    1.65    1.97
  -2   2  14   -0.03    1.11
   2  -2 -13    5.21    1.64
  -2   2  13    1.20    0.86
   2  -2 -12  169.68    6.24
  -2   2  12  126.94    5.19
  -2   2  11    1.09    0.33
  -2   2  11    4.16    1.17
   2  -2 -10   74.48   11.17
  -2   2  10   60.50    2.06
  -2   2  10   55.75    6.87
   2  -2  -9   86.64    3.51
  -2   2   9   74.82    6.50
  -2   2   9   68.34    5.78
   2  -2  -8  342.67    8.27
  -2   2   8  306.32    5.85
  -2   2   8  262.30    6.99
   2  -2  -7  241.48    5.90
  -2   2   7  229.14    3.93
  -2   2   7  183.28    5.56
   2  -2  -6  394.32    6.73
  -2   2   6  383.22    4.13
  -2   2   6  315.37    6.00
   2  -2  -5  118.66    3.65
  -2   2   5  131.81    2.53
  -2   2   5   94.87    3.34
   2  -2  -4   28.47    1.71
  -2   2   4   32.27    0.95
  -2   2   4   23.80    4.71
   2  -2  -3  707.80    8.83
  -2   2   3  676.89    6.34
  -2   2   3  516.64    7.26
   2  -2  -2    9.77    0.95
  -2   2   2    8.32    0.53
  -2   2   2    8.12    1.54
   2  -2  -1  181.06    4.05
  -2   2   1  139.95    2.73
  -2   2   1  113.29    3.59
   2  -2   0   14.34    1.28
  -2   2   0    9.61    1.52
  -2   2   0    8.77    1.35
   2  -2   1 4864.81   39.12
  -2   2  -1 3125.12   24.92
   2  -2   2   73.31    2.38
  -2   2  -2   49.16    2.09
  -2   2  -2   46.77    3.09
   2  -2   3  100.53    3.10
  -2   2  -3   72.06    2.49
  -2   2  -3   72.81    1.56
   2  -2   4  327.59    6.55
  -2   2  -4  228.93    5.16
  -2   2  -4  305.79    4.21
   2  -2   5  625.00    8.43
  -2   2  -5  433.51    6.88
   2  -2   6   22.64    4.60
  -2   2  -6   16.49    1.72
  -2   2  -6   14.52    0.51
   2  -2   7    7.57    1.93
  -2   2  -7    4.28    1.16
   2  -2   8    9.54    2.10
  -2   2  -8    8.18    1.50
   2  -2   9   83.32    3.57
  -2   2  -9   57.69    5.82
   2  -2  10   21.73    4.03
  -2   2 -10   12.73    1.70
   2  -2  11  308.33    8.78
  -2   2 -11  219.51    7.29
   2  -2  12   13.25    3.96
  -2   2 -12   11.60    2.33
   2  -2  13   59.67   10.70
  -2   2 -13   41.57    4.41
   2  -2  14   25.69    4.89
  -2   2 -14   19.92    2.46
   2  -2  15   22.49    3.66
  -2   2 -15   16.68    2.34
   2  -2  16    0.79    0.77
  -2   2 -16    1.91    1.57
   2  -2  17    0.62    1.64
  -2   2 -17    0.97    1.21
   2  -1 -18    3.10    1.60
  -2   1  18    1.37    0.68
   2  -1 -17    4.18    1.48
  -2   1  17    5.37    1.23
   2  -1 -16  267.87    7.98
  -2   1  16  180.87    6.52
   2  -1 -15   -0.15    1.37
  -2   1  15    0.78    0.58
   2  -1 -14    0.19    1.14
  -2   1  14    0.20    0.81
  -2   1  14    1.51    0.98
   2  -1 -13    1.60    1.56
  -2   1  13    0.49    0.46
  -2   1  13   -0.23    1.02
   2  -1 -12  102.49    4.31
  -2   1  12   66.85   10.44
  -2   1  12   76.60    3.84
   2  -1 -11   17.06    1.98
  -2   1  11   12.62    1.90
  -2   1  11   15.41    3.43
   2  -1 -10    3.94    1.17
  -2   1  10    2.48    0.32
  -2   1  10    4.09    0.77
   2  -1  -9  197.62    5.69
  -2   1   9  175.43    4.49
   2  -1  -9  187.28    5.81
   2  -1  -8   97.34    3.25
  -2   1   8   87.45    2.50
   2  -1  -8   99.82    3.59
   2  -1  -7  148.91    4.22
  -2   1   7  136.57    3.29
   2  -1  -7  153.55    4.62
   2  -1  -6   65.48    2.39
  -2   1   6   57.97    2.17
   2  -1  -6   74.20   10.70
   2  -1  -5  624.01    7.97
  -2   1   5  612.87    6.64
   2  -1  -5  631.16    8.65
   2  -1  -4  219.70    4.51
  -2   1   4  227.24    3.89
   2  -1  -4  217.41    4.82
   2  -1  -3   32.43    2.20
  -2   1   3   31.92    1.17
   2  -1  -3   26.93    9.46
   2  -1  -2 1515.73   13.90
  -2   1   2 1393.76   12.12
   2  -1  -2 1274.55   12.30
   2  -1  -1 6049.92   46.68
   2  -1   1 3333.84   27.37
  -2   1  -1 2715.46   22.91
   2  -1   1 2698.69   21.12
   2  -1   2  808.93    9.03
  -2   1  -2  625.67    7.45
  -2   1  -2  512.41    4.65
   2  -1   3  973.34   10.59
  -2   1  -3  732.40    8.65
   2  -1   4  180.69    4.28
  -2   1  -4  129.57    3.53
   2  -1   5  914.60   10.97
  -2   1  -5  672.73    9.60
   2  -1   6  102.06    3.23
  -2   1  -6   76.85    2.86
   2  -1   7   38.32    7.81
  -2   1  -7   24.61    1.76
   2  -1   8  177.14    4.86
  -2   1  -8  124.48    4.01
   2  -1   9    4.18    1.26
  -2   1  -9    3.29    1.14
   2  -1  10  114.49    4.90
  -2   1 -10   80.02    3.63
   2  -1  11    5.96    1.58
  -2   1 -11    4.16    0.82
   2  -1  12   30.35    6.78
  -2   1 -12   18.68    2.07
   2  -1  13    1.78    0.79
  -2   1 -13    2.04    0.76
   2  -1  14   95.89   18.20
  -2   1 -14   72.98   10.10
   2  -1  15    2.69    1.00
  -2   1 -15    0.71    1.95
   2  -1  16    4.96    1.17
  -2   1 -16    3.42    1.27
   2  -1  17   36.90    8.19
  -2   1 -17   26.12    2.91
   2   0 -18   86.14   13.60
  -2   0  18   55.00   13.37
   2   0 -17    1.99    1.49
  -2   0  17    1.44    0.87
   2   0 -16  155.98    6.03
  -2   0  16   84.41   16.66
  -2   0  16   84.56   16.48
   2   0 -15  144.10   12.20
  -2   0  15  100.27   12.65
  -2   0  15  104.41    4.80
   2   0 -14   84.57   12.28
  -2   0  14   59.37    9.99
  -2   0  14   57.56    6.65
   2   0 -13  409.95   10.22
  -2   0  13  307.93    9.42
   2   0 -13  365.83    9.78
   2   0 -12   15.85    3.78
   2   0 -11  422.82   12.04
  -2   0  11  327.89   10.12
   2   0 -11  385.90   11.58
   2   0 -10   12.40    1.60
  -2   0  10    8.91    1.86
   2   0 -10   11.28    2.79
   2   0  -9   99.80    3.31
  -2   0   9   80.49    4.66
   2   0  -9   92.25    3.46
   2   0  -8  100.48    3.10
  -2   0   8   81.65    2.64
   2   0  -8   91.55    4.47
   2   0  -7   75.01    2.45
  -2   0   7   72.17    2.36
   2   0  -7   79.21    3.05
   2   0  -6   67.37    2.11
  -2   0   6   65.63    2.13
   2   0  -6   75.15    2.91
   2   0  -5  181.83    3.78
  -2   0   5  170.08    4.92
   2   0  -5  197.38    4.77
   2   0  -4    5.54    0.57
  -2   0   4    6.67    1.07
   2   0  -4    7.48    1.05
   2   0  -3 1255.93   11.26
  -2   0   3 1283.38   11.91
   2   0  -3 1333.95   13.06
   2   0  -2 1649.85   13.95
  -2   0   2 1534.06   13.81
   2   0  -2 1552.61   14.32
   2   0  -1 2131.96   17.69
   2   0   0 1986.55   16.76
  -2   0   0 1738.26   15.67
   2   0   0 1841.97   15.59
   2   0   1  165.22    3.49
  -2   0  -1  141.81    3.81
   2   0   1  172.13    3.15
   2   0   2   48.60    1.66
  -2   0  -2   47.26    4.40
   2   0   2   49.67    1.07
   2   0   3  279.55    5.30
  -2   0  -3  243.39    4.92
   2   0   3  300.81    4.18
   2   0   4   48.12    1.99
  -2   0  -4   41.54    5.94
   2   0   4   43.42    0.91
   2   0   5  346.95    7.27
  -2   0  -5  302.02    6.11
   2   0   5  290.79    4.22
   2   0   6  321.44    7.09
  -2   0  -6  255.21    5.89
   2   0   6  242.07    4.07
   2   0   7   11.05    2.22
  -2   0  -7    7.85    1.89
   2   0   7    6.19    1.48
   2   0   8  184.18    4.87
  -2   0  -8  145.26    4.08
   2   0   8  130.26    2.41
   2   0   9   50.25    2.72
  -2   0  -9   42.38    2.52
   2   0   9   34.31    2.55
   2   0  10   27.50    4.93
  -2   0 -10   21.48    2.07
   2   0  10   14.42    3.84
   2   0  11  120.03    4.82
  -2   0 -11   94.07    3.94
   2   0  11   75.27    2.27
   2   0  12   -1.10    1.24
  -2   0 -12   -0.98    1.13
   2   0  13   52.22   10.82
  -2   0 -13   41.72    3.12
   2   0  14    0.23    0.90
  -2   0 -14    1.59    0.82
   2   0  15   33.40    7.69
  -2   0 -15   24.57    3.22
   2   0  16   28.06    6.34
  -2   0 -16   20.07    5.43
   2   0  17    2.33    1.83
  -2   0 -17    1.93    1.02
  -2  -1  18    0.69    0.55
  -2  -1  18   -1.63    1.14
   2   1 -17    3.06    0.81
  -2  -1  17    1.25    1.75
  -2  -1  17    2.53    1.60
   2   1 -16    5.74    0.97
  -2  -1  16    3.84    1.27
   2   1 -16    4.52    1.50
   2   1 -15  136.14    5.06
  -2  -1  15   97.58    4.38
   2   1 -15   95.86   16.87
   2   1 -14   73.06    4.62
  -2  -1  14   45.28    7.25
   2   1 -14   57.67    3.39
   2   1 -13  109.64    9.65
  -2  -1  13   77.92   11.73
   2   1 -13   86.59   13.01
   2   1 -12  147.02    5.18
  -2  -1  12  110.59   15.72
   2   1 -12  129.95    4.74
   2   1 -11  232.76    7.35
  -2  -1  11  186.90    6.49
   2   1 -11  218.54    7.48
   2   1 -10    7.20    1.26
  -2  -1  10    4.57    1.15
   2   1 -10    5.01    1.11
   2   1  -9   17.98    3.21
  -2  -1   9   11.85    1.92
   2   1  -9   15.82    1.66
   2   1  -8   54.97    2.11
  -2  -1   8   45.37    2.31
   2   1  -8   58.46    2.82
   2   1  -7   18.44    1.15
  -2  -1   7   17.40    2.70
   2   1  -7   21.88    1.76
   2   1  -6   46.74    5.78
  -2  -1   6   44.22    5.54
   2   1  -6   52.60    2.50
   2   1  -5  907.53    8.72
  -2  -1   5  888.79   10.11
   2   1  -5 1019.95   11.84
   2   1  -4 1748.14   14.29
   2   1  -4 2061.69   19.04
   2   1  -3   38.81    0.89
  -2  -1   3   43.52    1.68
   2   1  -3   44.61    1.89
   2   1  -2   71.66    1.14
  -2  -1   2   61.77    1.97
   2   1  -2   71.11    2.17
   2   1  -1   26.29    0.85
  -2  -1   1   21.55    1.35
   2   1  -1   25.73    1.44
   2   1   0  325.38    5.05
  -2  -1   0  297.22    5.73
   2   1   0  353.99    5.82
   2   1   1  783.73    7.93
  -2  -1  -1  730.53    8.30
   2   1   1  870.16    8.69
   2   1   2    5.23    1.27
  -2  -1  -2    4.95    0.73
   2   1   2    5.48    1.00
  -2  -1  -3  635.84    7.89
  -2  -1  -3  539.21    7.25
   2   1   3  562.70    6.12
  -2  -1  -4  485.04    8.32
  -2  -1  -4  410.78    7.25
   2   1   4  397.09    6.14
  -2  -1  -5   16.14    2.58
  -2  -1  -5   13.34    2.63
   2   1   5    9.53    0.81
  -2  -1  -6  593.80    8.65
  -2  -1  -6  465.57    7.05
   2   1   6  430.06    5.39
  -2  -1  -7    0.12    0.93
  -2  -1  -7    0.82    0.78
   2   1   7   -0.09    0.39
  -2  -1  -8   12.30    1.87
  -2  -1  -8   10.20    1.42
   2   1   8    6.58    1.51
  -2  -1  -9    4.88    1.03
  -2  -1  -9    1.45    0.88
   2   1   9    1.88    0.36
  -2  -1 -10    4.38    0.78
  -2  -1 -10    1.80    1.00
   2   1  10    2.53    0.50
  -2  -1 -11    6.08    0.98
  -2  -1 -11    3.51    1.24
   2   1  11    3.38    0.84
  -2  -1 -12   27.85    4.35
  -2  -1 -12   15.93    1.80
   2   1  12   10.96    2.66
   2   1  13   12.12    3.71
  -2  -1 -13    9.76    2.88
   2   1  14   23.78    5.97
  -2  -1 -14   22.46    2.54
   2   1  15   -0.91    1.68
  -2  -1 -15   -0.03    1.01
   2   1  16    7.40    1.64
  -2  -1 -16    3.92    1.47
   2   1  17   11.97    3.17
  -2  -1 -17    9.42    1.99
  -2  -2  18    0.83    0.96
   2   2 -18    0.00    1.09
  -2  -2  17    1.24    0.68
  -2  -2  17    1.67    0.75
   2   2 -17    1.72    0.88
  -2  -2  16   12.30    2.54
  -2  -2  16   11.92    2.11
   2   2 -16   11.17    3.92
  -2  -2  15   25.86    7.65
  -2  -2  15   28.09    6.88
   2   2 -15   30.80    2.71
  -2  -2  14    5.97    1.41
  -2  -2  14    1.33    0.81
   2   2 -14    5.56    0.83
  -2  -2  13  182.13    6.35
   2   2 -13  222.62    7.15
   2   2 -12  101.59   13.80
  -2  -2  12   79.57    3.81
   2   2 -12  101.04    4.37
   2   2 -11   56.77    6.69
  -2  -2  11   41.10    7.60
   2   2 -11   54.32   10.15
   2   2 -10  446.77    9.57
  -2  -2  10  350.63    8.95
   2   2 -10  442.13   10.64
   2   2  -9   58.78    2.24
  -2  -2   9   52.66    6.66
   2   2  -9   58.68    2.89
   2   2  -8  238.56    4.60
  -2  -2   8  202.89    6.27
   2   2  -8  255.58    6.13
   2   2  -7 1070.49    9.69
  -2  -2   7  842.07   11.38
   2   2  -7 1102.75   12.55
   2   2  -6    0.32    0.24
  -2  -2   6    0.82    0.51
   2   2  -5  237.86    3.89
  -2  -2   5  195.33    4.86
   2   2  -5  262.05    6.21
  -2  -2   4  208.37    2.77
  -2  -2   4  184.80    4.49
   2   2  -4  233.90    5.49
  -2  -2   3   21.98    3.15
   2   2  -3   26.25    3.55
   2   2  -2  283.03    3.53
  -2  -2   2  240.38    4.93
   2   2  -2  302.96    5.80
   2   2  -1    0.27    0.16
  -2  -2   1    0.68    0.63
   2   2  -1   -0.96    0.93
  -2  -2   0  887.89    8.30
  -2  -2   0  825.71    9.29
   2   2   0  955.09   10.34
  -2  -2  -1 1035.15   10.02
  -2  -2  -1  931.69   10.19
   2   2   1 1104.11   11.32
  -2  -2  -2  378.09    6.48
  -2  -2  -2  342.96    6.25
   2   2   2  365.40    6.35
  -2  -2  -3   13.22    2.21
  -2  -2  -3   12.64    1.16
  -2  -2  -4  277.87    6.03
  -2  -2  -4  265.04    5.69
   2   2   4  247.13    5.24
  -2  -2  -5   95.40    3.45
  -2  -2  -5   98.76    3.24
   2   2   5   88.79    2.74
  -2  -2  -6  434.54    8.56
  -2  -2  -6  368.28    7.06
   2   2   6  333.53    6.16
  -2  -2  -7  244.50    6.46
  -2  -2  -7  194.68    5.02
   2   2   7  182.68    4.31
  -2  -2  -8    0.86    0.83
  -2  -2  -8    0.60    0.57
   2   2   8    0.60    0.68
  -2  -2  -9    1.90    0.61
  -2  -2  -9    1.83    0.72
   2   2   9    1.97    0.51
  -2  -2 -10  177.10   22.02
  -2  -2 -10  122.97    4.52
   2   2  10  119.71    4.86
  -2  -2 -11  148.74   21.01
  -2  -2 -11   99.73    3.86
   2   2  11   97.51    3.29
  -2  -2 -12   18.35    3.45
  -2  -2 -12    9.95    1.47
   2   2  12    7.57    1.66
  -2  -2 -13    7.57    1.62
  -2  -2 -13    3.34    1.12
   2   2  13    3.87    1.13
  -2  -2 -14    2.56    1.65
  -2  -2 -14    1.10    0.75
  -2  -2 -15    1.31    2.26
  -2  -2 -15    2.42    0.93
   2   2  16   25.10    9.18
  -2  -2 -16   17.20    4.05
  -2  -3  18   17.03    3.86
   2   3 -18   15.31    3.36
  -2  -3  17    1.60    1.08
   2   3 -17    0.80    0.65
  -2  -3  16   10.25    2.93
   2   3 -16    7.29    1.81
  -2  -3  15    8.37    1.69
  -2  -3  15    9.49    2.12
   2   3 -15    8.77    1.80
  -2  -3  14    0.94    0.62
  -2  -3  14   -0.07    1.25
   2   3 -14    0.43    1.40
  -2  -3  13  227.41    5.80
  -2  -3  13  185.90    6.47
   2   3 -13  216.35    6.64
  -2  -3  12   28.72    5.59
  -2  -3  12   23.80    4.59
   2   3 -12   39.22    7.84
  -2  -3  11  938.31   18.29
  -2  -3  11  773.56   17.06
   2   3 -11  925.80   19.48
  -2  -3  10  171.17    5.36
  -2  -3  10  119.83    6.96
   2   3 -10  171.11    6.47
  -2  -3   9  499.65    9.88
  -2  -3   9  400.87   10.01
   2   3  -9  507.69   11.69
  -2  -3   8  112.59    2.39
  -2  -3   8   94.22   11.81
   2   3  -8  122.03    4.30
  -2  -3   7  369.56    6.10
  -2  -3   7  296.87    6.87
   2   3  -7  383.24    7.85
  -2  -3   5  120.00   11.47
   2   3  -5  152.46    4.74
  -2  -3   4  969.79   11.26
   2   3  -4 1293.54   13.51
  -2  -3   3   76.45    2.71
   2   3  -3  103.56    6.52
  -2  -3   2   62.30    1.04
  -2  -3   2   64.60   10.26
   2   3  -2   79.29    3.10
  -2  -3   1   43.25    1.27
  -2  -3   1   47.52    6.03
   2   3  -1   67.44    8.51
  -2  -3   0  176.62    3.38
  -2  -3   0  195.24    4.82
   2   3   0  216.76    5.14
  -2  -3  -1 1329.43   12.69
  -2  -3  -1 1350.83   13.91
   2   3   1 1484.06   15.30
  -2  -3  -2  126.50    3.54
   2   3   2  133.33    3.85
  -2  -3  -3 1086.28   11.45
  -2  -3  -3 1082.04   11.36
   2   3   3 1044.20   11.69
  -2  -3  -4   15.31    3.25
  -2  -3  -4   19.27    3.76
   2   3   4   12.72    1.26
  -2  -3  -5  324.11    7.70
  -2  -3  -5  303.52    6.15
   2   3   5  275.13    5.91
  -2  -3  -6   36.89    2.31
  -2  -3  -6   34.73    5.61
   2   3   6   32.31    5.04
  -2  -3  -7   19.78    3.62
  -2  -3  -7   17.30    1.54
   2   3   7   11.99    1.94
  -2  -3  -8  230.76    7.14
  -2  -3  -8  193.55    5.58
   2   3   8  187.79    5.55
  -2  -3  -9  409.47   11.09
  -2  -3  -9  319.09    8.04
   2   3   9  283.67    7.39
  -2  -3 -10  228.39    7.45
  -2  -3 -10  166.18    5.22
   2   3  10  156.15    4.95
  -2  -3 -11  152.89   15.42
  -2  -3 -11  103.85    4.07
   2   3  11  112.29    4.27
  -2  -3 -12   21.98    2.59
  -2  -3 -12   17.86    1.86
   2   3  12   16.15    1.69
  -2  -3 -13    8.56    1.54
  -2  -3 -13    5.31    1.09
   2   3  13    4.13    0.97
  -2  -3 -14   38.60    3.92
  -2  -3 -14   22.33    2.13
  -2  -3 -15   86.57   14.00
  -2  -3 -16    2.79    1.63
  -2  -4  17    8.89    2.49
   2   4 -17    9.76    1.83
  -2  -4  16    1.60    0.86
   2   4 -16    3.36    1.30
  -2  -4  15   27.71    5.51
   2   4 -15   31.70    2.95
  -2  -4  14   17.90    3.32
   2   4 -14   13.58    2.48
  -2  -4  13  121.40   13.35
   2   4 -13  139.33    9.13
  -2  -4  12   18.76    4.49
  -2  -4  12   16.53    2.66
   2   4 -12   20.95    4.72
  -2  -4  11  148.24    3.98
  -2  -4  11  118.02   14.95
   2   4 -11  129.08    4.67
  -2  -4  10  300.31    7.16
  -2  -4  10  234.57    7.69
   2   4 -10  281.13    8.07
  -2  -4   9  169.79    4.29
  -2  -4   9  142.63   18.58
   2   4  -9  163.80    5.58
  -2  -4   8   39.09    4.46
  -2  -4   8   34.03    4.58
   2   4  -8   46.26    5.73
  -2  -4   7  157.95    5.57
   2   4  -7  205.93    6.00
  -2  -4   6   17.06    3.01
   2   4  -6   22.12    3.76
  -2  -4   5   18.39    2.75
   2   4  -5   19.70    1.79
  -2  -4   4   14.57    3.37
   2   4  -4   21.43    4.83
  -2  -4   3   58.33    1.15
  -2  -4   3   64.97    8.56
   2   4  -3   75.64    3.00
  -2  -4   2   84.01    1.68
  -2  -4   2   83.11    2.97
   2   4  -2  126.93    8.58
  -2  -4   1  700.91    6.94
  -2  -4   1  745.75    9.46
   2   4  -1  891.90   11.56
  -2  -4   0  131.94    3.21
  -2  -4   0  138.81    4.05
   2   4   0  152.98    4.60
  -2  -4  -1  298.73    4.50
  -2  -4  -1  312.13    5.15
   2   4   1  327.88    6.65
  -2  -4  -2  151.46    3.57
  -2  -4  -2  158.62    3.70
   2   4   2  159.59    4.42
  -2  -4  -3    1.45    1.24
  -2  -4  -3    0.92    0.53
   2   4   3   -0.53    1.16
  -2  -4  -4   39.60    2.25
  -2  -4  -4   38.17    1.99
   2   4   4   35.32    2.27
  -2  -4  -5  311.74    7.78
  -2  -4  -5  293.26    6.72
   2   4   5  283.82    7.23
  -2  -4  -6   -0.56    1.18
  -2  -4  -6    0.20    0.73
   2   4   6    1.10    1.08
  -2  -4  -7  166.64    6.50
  -2  -4  -7  141.17    5.00
   2   4   7  143.79    5.55
  -2  -4  -8   78.36   12.08
  -2  -4  -8   63.93    2.87
   2   4   8   61.72   10.01
  -2  -4  -9   10.97    2.12
  -2  -4  -9    7.70    1.19
   2   4   9    5.84    1.66
  -2  -4 -10   -0.13    1.52
  -2  -4 -10    0.79    0.61
   2   4  10    1.02    0.70
  -2  -4 -11    2.86    1.34
  -2  -4 -11    2.19    0.89
   2   4  11    1.35    0.55
  -2  -4 -12   24.20    2.88
  -2  -4 -12   18.43    1.88
   2   4  12   16.48    3.01
  -2  -4 -13    8.41    2.01
   2   4  13    6.79    1.45
  -2  -4 -14   12.16    3.43
   2   4  14    5.82    1.21
  -2  -4 -15    7.95    2.51
  -2  -5  17  113.26   22.79
   2   5 -17  116.05    5.37
  -2  -5  16    2.48    1.19
   2   5 -16    0.80    0.75
  -2  -5  15   40.04    9.42
   2   5 -15   37.51    7.59
  -2  -5  14    7.75    2.09
   2   5 -14   11.97    2.05
  -2  -5  13   52.34    7.71
   2   5 -13   59.75    9.26
  -2  -5  12  105.01   12.35
   2   5 -12  118.22   10.74
  -2  -5  11    1.08    0.97
   2   5 -11    1.30    1.04
  -2  -5  10  165.42   20.57
   2   5 -10  224.46   10.71
  -2  -5   9    2.56    1.04
   2   5  -9    2.97    1.12
  -2  -5   8   13.26    2.72
   2   5  -8   16.92    2.13
  -2  -5   7    4.37    1.07
   2   5  -7    2.92    1.35
  -2  -5   6    2.32    1.22
  -2  -5   5    0.38    0.68
   2   5  -5   -0.12    1.51
  -2  -5   4    0.15    0.25
  -2  -5   4    0.49    0.64
   2   5  -4    0.81    0.96
  -2  -5   3  388.51    5.86
  -2  -5   3  404.30    8.33
   2   5  -3  544.85   10.42
  -2  -5   2    0.58    0.45
  -2  -5   2    1.57    0.69
   2   5  -2    0.36    1.15
  -2  -5   1   21.83    1.21
  -2  -5   1   30.60    2.63
   2   5  -1   31.93    2.36
  -2  -5   0    0.82    0.70
  -2  -5   0    1.52    0.50
   2   5   0    1.80    1.30
  -2  -5  -1    0.72    0.69
  -2  -5  -1    0.62    0.63
   2   5   1    1.26    0.85
  -2  -5  -2  219.88    5.65
  -2  -5  -2  247.10    6.11
   2   5   2  246.58    6.88
  -2  -5  -3   56.91    2.69
  -2  -5  -3   55.75    2.76
   2   5   3   57.48    3.17
  -2  -5  -4    1.40    0.34
   2   5   4   -0.96    1.37
  -2  -5  -5  572.51   15.61
  -2  -5  -5  562.71   14.60
   2   5   5  539.08   14.95
  -2  -5  -6    9.47    1.70
  -2  -5  -6   11.41    2.90
   2   5   6    9.08    1.65
  -2  -5  -7 1090.99   22.49
  -2  -5  -7  944.61   18.60
   2   5   7  953.73   19.99
  -2  -5  -8   29.24    4.21
  -2  -5  -8   21.06    1.68
   2   5   8   23.44    2.66
  -2  -5  -9   27.41    6.38
  -2  -5  -9   22.85    1.75
   2   5   9   21.67    3.70
  -2  -5 -10  474.45   15.66
  -2  -5 -10  349.77   10.96
   2   5  10  402.52   12.89
  -2  -5 -11   13.06    2.71
   2   5  11    8.38    1.50
  -2  -5 -12   10.96    2.17
   2   5  12   10.19    2.70
  -2  -5 -13    3.30    1.69
   2   5  13   -1.05    1.19
  -2  -5 -14   22.75    4.65
  -2  -6  16   11.43    3.28
   2   6 -16   13.12    2.24
  -2  -6  15   13.05    2.64
   2   6 -15   13.87    2.64
  -2  -6  14   83.05   13.07
   2   6 -14   97.58    4.92
  -2  -6  13   50.35    8.76
   2   6 -13   56.76    3.97
  -2  -6  12    0.52    0.69
   2   6 -12    0.76    0.53
  -2  -6  11    1.45    1.04
   2   6 -11    0.57    1.35
  -2  -6  10   19.04    3.76
   2   6 -10   19.32    2.97
  -2  -6   9   30.32    5.35
   2   6  -9   32.44    2.80
  -2  -6   8   27.25    5.00
   2   6  -8   36.47    5.46
  -2  -6   7    5.54    1.30
   2   6  -7   10.54    2.21
  -2  -6   6  300.63   12.79
   2   6  -6  429.08   13.12
  -2  -6   5  141.15   11.20
   2   6  -5  185.70   10.27
  -2  -6   4  253.47    7.66
   2   6  -4  340.18    9.37
  -2  -6   3    1.38    0.45
  -2  -6   3    2.34    0.66
   2   6  -3    3.39    1.78
  -2  -6   2   14.53    1.10
  -2  -6   2   15.76    2.65
   2   6  -2   23.23    2.42
  -2  -6   1   45.76    1.98
  -2  -6   1   49.86    4.60
   2   6  -1   65.47   10.52
  -2  -6   0   34.51    1.90
  -2  -6   0   45.17    7.74
   2   6   0   45.81    6.34
  -2  -6  -1  321.24    7.75
  -2  -6  -1  357.46    8.65
   2   6   1  384.42   10.72
  -2  -6  -2  102.69    4.14
  -2  -6  -2  110.11    4.82
   2   6   2  117.02   15.56
  -2  -6  -3   -0.43    0.89
  -2  -6  -3    0.45    0.76
   2   6   3    0.25    0.67
  -2  -6  -4    2.36    1.14
  -2  -6  -4    2.38    0.80
   2   6   4    1.99    1.33
  -2  -6  -5   69.58    3.59
  -2  -6  -5   67.07    2.79
   2   6   5   67.37   10.06
  -2  -6  -6   32.73    3.08
  -2  -6  -6   38.17    4.04
   2   6   6   32.06    2.96
  -2  -6  -7  239.24    7.58
  -2  -6  -7  214.12    5.48
   2   6   7  208.68    6.98
  -2  -6  -8    0.01    1.47
  -2  -6  -8    0.06    0.34
   2   6   8    0.92    1.50
  -2  -6  -9    5.53    1.80
   2   6   9    4.80    1.67
  -2  -6 -10  162.84   24.45
   2   6  10  144.33    6.13
  -2  -6 -11   83.05   11.16
   2   6  11   74.85    4.31
  -2  -6 -12    6.52    1.96
   2   6  12    8.19    2.19
  -2  -6 -13   31.13    8.72
   2   6  13   31.10    3.18
  -2  -7  15   60.62   12.34
   2   7 -15   58.11   12.86
  -2  -7  14    6.80    1.71
   2   7 -14    6.34    2.59
   2   7 -13    3.90    1.37
  -2  -7  12    7.46    1.60
   2   7 -12    8.96    2.94
  -2  -7  11    1.42    0.56
   2   7 -11    1.93    1.47
  -2  -7  10    1.72    0.95
   2   7 -10    2.39    1.22
  -2  -7   9   15.75    3.22
   2   7  -9   26.56    2.66
  -2  -7   8    6.30    1.13
   2   7  -8    3.19    0.73
  -2  -7   7   18.43    2.74
   2   7  -7   29.41    6.46
  -2  -7   6    7.32    1.20
   2   7  -6   14.92    3.92
  -2  -7   5  104.29   14.10
   2   7  -5  125.71    6.20
  -2  -7   4   -0.19    1.01
   2   7  -4    2.90    1.54
  -2  -7   3  181.45    4.72
  -2  -7   3  200.76    6.65
   2   7  -3  251.44   11.18
  -2  -7   2  312.96    7.53
  -2  -7   2  347.11    9.68
   2   7  -2  440.19   11.89
  -2  -7   1  329.29    7.73
  -2  -7   1  362.73    9.33
   2   7  -1  441.98   12.92
  -2  -7   0   60.29    2.65
  -2  -7   0   68.90    7.33
   2   7   0   76.33   12.05
  -2  -7  -1  395.17    8.68
  -2  -7  -1  418.03    9.18
   2   7   1  474.54   11.42
  -2  -7  -2    1.30    0.44
  -2  -7  -2    3.05    0.99
   2   7   2    4.94    0.97
  -2  -7  -3  368.59    8.84
  -2  -7  -3  374.77    8.37
   2   7   3  403.71   10.61
  -2  -7  -4   31.23    2.59
  -2  -7  -4   31.64    3.27
   2   7   4   34.47    5.32
  -2  -7  -5   20.81    2.20
  -2  -7  -5   21.16    1.72
   2   7   5   23.73    5.53
  -2  -7  -6   78.92    4.85
  -2  -7  -6   65.79    3.21
   2   7   6   70.21    4.52
  -2  -7  -7    5.88    1.82
   2   7   7    7.26    1.33
  -2  -7  -8   15.49    2.63
   2   7   8   13.57    2.43
  -2  -7  -9   38.10    6.39
   2   7   9   41.78    6.90
  -2  -7 -10   69.73   11.63
   2   7  10   59.37   11.56
  -2  -7 -11   23.43    3.12
   2   7  11   18.67    2.70
  -2  -7 -12    1.36    1.03
  -2  -8  14   -0.34    1.59
   2   8 -14    5.09    1.62
  -2  -8  13    1.96    1.50
   2   8 -13    1.35    1.68
  -2  -8  12   29.59    8.48
   2   8 -12   33.24    5.98
  -2  -8  11    6.61    1.59
   2   8 -11    7.22    2.14
  -2  -8  10  168.60   17.74
   2   8 -10  214.48    7.86
  -2  -8   9    6.67    1.23
   2   8  -9   10.70    2.81
  -2  -8   8   16.24    2.22
   2   8  -8   23.55    4.16
  -2  -8   7    3.07    0.75
   2   8  -7    7.28    1.37
  -2  -8   6   69.43    8.75
   2   8  -6   84.29   13.59
  -2  -8   5    2.65    0.98
   2   8  -5    0.31    1.70
  -2  -8   4  137.37   17.26
   2   8  -4  193.72   23.45
  -2  -8   3   29.73    5.46
   2   8  -3   43.72    7.18
  -2  -8   2   98.43    3.42
  -2  -8   2  103.68    4.50
   2   8  -2  139.28   16.12
  -2  -8   1   10.66    1.34
  -2  -8   1   14.41    1.89
   2   8  -1   15.18    2.65
  -2  -8   0   -0.79    0.86
  -2  -8   0    0.05    0.58
   2   8   0   -0.85    1.98
  -2  -8  -1   21.57    1.90
  -2  -8  -1   24.94    4.35
   2   8   1   29.30    3.15
  -2  -8  -2   48.18    6.59
  -2  -8  -2   41.88    8.36
   2   8   2   60.74   12.28
  -2  -8  -3  387.52   12.26
  -2  -8  -3  394.51   11.88
   2   8   3  452.69   15.06
  -2  -8  -4    7.30    1.61
  -2  -8  -4    4.20    0.84
   2   8   4    6.15    2.13
  -2  -8  -5   18.66    3.31
   2   8   5   23.02    4.88
  -2  -8  -6   19.51    2.56
   2   8   6   16.89    3.77
  -2  -8  -7    2.80    1.56
   2   8   7    1.06    1.53
  -2  -8  -8    0.99    1.42
   2   8   8   -0.45    1.66
  -2  -8  -9    8.72    2.42
   2   8   9   11.83    3.15
  -2  -8 -10   30.86    5.65
   2   8  10   25.47    6.22
  -2  -9  12    2.98    1.03
   2   9 -12    2.96    1.60
  -2  -9  11    9.42    2.04
   2   9 -11   10.90    2.25
  -2  -9  10   39.48    5.04
   2   9 -10   48.26    4.87
  -2  -9   9    0.65    0.63
   2   9  -9    1.57    0.83
  -2  -9   8   -0.60    1.49
   2   9  -8    2.21    1.09
  -2  -9   7  109.59   12.46
   2   9  -7  145.67   19.68
  -2  -9   6    2.78    1.05
   2   9  -6   -0.65    1.74
  -2  -9   5   12.10    2.30
   2   9  -5   11.10    2.31
  -2  -9   4   23.28    3.51
   2   9  -4   30.86    3.23
  -2  -9   3    3.76    0.81
   2   9  -3    3.79    2.20
  -2  -9   2    5.02    0.80
   2   9  -2    6.81    2.07
  -2  -9   1  128.88    9.18
   2   9  -1  145.03    6.29
  -2  -9   0   36.54    2.44
  -2  -9   0   44.55    4.96
   2   9   0   56.83    5.96
  -2  -9  -1    0.16    0.86
  -2  -9  -1    2.32    1.33
   2   9   1    0.82    1.28
  -2  -9  -2    2.06    1.11
  -2  -9  -2    1.78    1.28
   2   9   2    0.39    1.20
  -2  -9  -3   19.10    3.50
   2   9   3   23.37    5.41
  -2  -9  -4    3.26    1.16
   2   9   4    2.90    1.63
  -2  -9  -5   38.80    3.58
   2   9   5   38.29    4.31
  -2  -9  -6   15.81    2.62
   2   9   6   14.75    2.36
  -2  -9  -7    1.87    1.50
   2   9   7    2.49    1.53
  -2  -9  -8   62.47    4.54
   2   9   8   53.71    4.57
  -2 -10  10   25.88    3.41
   2  10 -10   31.57    4.21
  -2 -10   9    2.59    1.46
   2  10  -9    1.94    0.84
  -2 -10   8   -0.51    1.45
   2  10  -8    0.34    0.83
  -2 -10   7   -1.18    1.28
   2  10  -7    0.90    1.30
  -2 -10   6    6.34    1.22
   2  10  -6    6.14    1.90
  -2 -10   5   48.64    7.19
   2  10  -5   53.69    4.26
  -2 -10   4   69.18    9.51
   2  10  -4  112.15    6.27
  -2 -10   3    5.49    1.78
   2  10  -3    6.79    1.94
  -2 -10   2    4.33    0.67
   2  10  -2    4.93    1.28
  -2 -10   1   15.00    4.67
   2  10  -1   23.27    6.43
  -2 -10   0    4.39    1.11
   2  10   0    7.23    1.44
   2  10   1    3.50    2.07
   2  10   2    9.56    1.79
  -2 -10  -3   -0.11    1.09
   2  10   3   -0.61    1.82
  -2 -10  -4    2.88    1.53
   2  10   4    2.67    1.08
  -2 -10  -5   -0.02    1.36
   2  10   5   -1.40    1.97
  -2 -11   5   17.78    4.64
  -2 -11   4    9.07    2.12
   2  11  -4   17.82    3.22
  -2 -11   3   37.01    4.84
   2  11  -3   65.94    7.80
   2  11  -2    5.47    1.21
   2  11  -1   34.65    4.11
   2  11   0    7.56    2.36
   3 -10  -5    3.58    1.75
  -3  10   5    4.18    1.66
   3 -10  -4    8.21    1.99
  -3  10   4    5.49    1.24
   3 -10  -3   14.80    3.29
  -3  10   3   15.27    3.05
   3 -10  -2    3.80    1.86
  -3  10   2    3.51    1.69
   3 -10  -1   73.34    4.72
  -3  10   1   69.97    4.63
   3 -10   0    0.69    1.43
  -3  10   0    0.25    0.91
   3 -10   1    0.94    1.11
  -3  10  -1    1.41    1.16
   3 -10   2   13.50    2.82
  -3  10  -2   13.32    2.80
   3 -10   3   48.53    4.04
  -3  10  -3   46.95    7.19
   3 -10   4   30.14    3.64
  -3  10  -4   20.88    6.07
   3 -10   5    6.95    2.27
  -3  10  -5    3.51    1.40
  -3  10  -5    4.62    1.24
   3 -10   6   32.56    8.86
  -3  10  -6   21.64    4.64
  -3  10  -6   40.06    3.20
   3 -10   7    2.21    1.23
  -3  10  -7    3.04    1.51
   3 -10   8   50.80    7.62
  -3  10  -8   32.83    6.48
   3  -9  -8    2.42    1.86
  -3   9   8    1.64    1.74
   3  -9  -7   10.43    2.63
  -3   9   7    7.53    2.05
   3  -9  -6   32.38    3.78
  -3   9   6   31.39    5.76
   3  -9  -5   54.70    9.41
  -3   9   5   47.25    3.91
   3  -9  -4    3.59    1.11
  -3   9   4    6.34    1.45
   3  -9  -3    8.43    2.01
  -3   9   3    6.20    1.83
   3  -9  -2   25.45    3.18
  -3   9   2   25.13    5.68
   3  -9  -1    7.01    2.19
  -3   9   1    3.37    0.86
   3  -9   0  116.81   19.49
  -3   9   0  110.72    8.88
   3  -9   1   10.80    3.16
  -3   9  -1   12.78    2.89
   3  -9   2   18.74    3.72
  -3   9  -2   18.30    3.32
   3  -9   3  308.00   10.62
  -3   9  -3  219.56    6.96
  -3   9  -3  298.43    9.09
   3  -9   4    3.75    1.68
  -3   9  -4    2.02    1.11
  -3   9  -4    4.82    0.83
   3  -9   5  201.79    7.53
  -3   9  -5  125.15   18.09
  -3   9  -5  214.72    7.25
   3  -9   6   42.34    3.55
  -3   9  -6   32.93    2.92
  -3   9  -6   41.34    9.13
   3  -9   7    3.24    0.86
  -3   9  -7    1.81    1.41
  -3   9  -7    1.20    0.54
   3  -9   8  191.23    6.80
  -3   9  -8  135.98    5.78
   3  -9   9    3.15    1.60
  -3   9  -9    1.99    0.67
   3  -9  10   52.27    3.96
  -3   9 -10   30.73    6.21
   3  -9  11   43.17   10.86
  -3   9 -11   40.87    7.63
   3  -8 -10   25.75    3.35
  -3   8  10   25.87    6.49
   3  -8  -9    7.35    2.07
  -3   8   9    3.52    1.24
   3  -8  -8   31.00    3.52
  -3   8   8   20.95    6.85
   3  -8  -7   12.44    2.85
  -3   8   7   12.20    2.20
   3  -8  -6   55.15    4.40
  -3   8   6   37.46    6.16
   3  -8  -5    3.03    0.93
  -3   8   5    2.18    1.05
   3  -8  -4    4.07    1.65
  -3   8   4    1.51    1.69
   3  -8  -3    0.34    1.38
  -3   8   3    2.08    0.98
   3  -8  -2    1.64    1.98
  -3   8   2    2.19    1.92
   3  -8  -1    1.22    1.41
  -3   8   1    1.78    0.72
   3  -8   0   37.69    6.43
  -3   8   0   30.63    2.71
   3  -8   1  151.03    6.25
  -3   8  -1   98.97    3.59
  -3   8  -1  115.90    5.07
   3  -8   2   58.56    3.73
  -3   8  -2   40.02    2.38
  -3   8  -2   51.38    3.28
   3  -8   3   33.03    3.48
  -3   8  -3   23.30    4.21
  -3   8  -3   29.99    6.97
   3  -8   4    0.92    0.95
  -3   8  -4    0.94    1.01
  -3   8  -4    0.86    0.74
   3  -8   5  710.49   12.10
  -3   8  -5  443.99   13.82
  -3   8  -5  608.89    9.86
   3  -8   6   19.07    4.80
  -3   8  -6   16.85    2.06
  -3   8  -6   20.71    4.94
   3  -8   7   83.26    4.55
  -3   8  -7   49.42    6.25
  -3   8  -7   73.66    7.91
   3  -8   8    1.97    0.76
  -3   8  -8    1.49    0.82
   3  -8   9    5.96    2.12
  -3   8  -9    5.19    1.70
   3  -8  10   16.22    2.27
  -3   8 -10   13.21    3.72
   3  -8  11   21.03    2.66
  -3   8 -11   13.52    2.32
   3  -8  12  144.16    6.39
  -3   8 -12   95.96    5.66
   3  -8  13   18.67    2.87
  -3   8 -13    9.23    2.19
   3  -7 -12    5.50    2.07
  -3   7  12    3.20    2.03
   3  -7 -11    5.88    2.72
  -3   7  11    3.38    1.07
   3  -7 -10    3.64    1.98
  -3   7  10    1.89    1.25
   3  -7  -9    4.95    2.26
  -3   7   9    8.07    2.14
   3  -7  -8   93.21    5.16
  -3   7   8   79.63   13.27
   3  -7  -7  167.49    6.51
  -3   7   7  127.87   13.32
   3  -7  -6   58.17    3.90
  -3   7   6   51.60    6.18
   3  -7  -5    8.25    1.72
  -3   7   5    4.88    1.48
   3  -7  -4    3.12    1.26
  -3   7   4    4.62    1.21
   3  -7  -3   13.87    2.03
  -3   7   3   12.07    1.94
   3  -7  -2  189.70    6.97
  -3   7   2  146.04    8.42
   3  -7  -1  308.22   12.96
  -3   7   1  260.78    7.59
   3  -7   0    5.12    1.72
  -3   7   0    1.86    0.46
  -3   7   0    0.75    1.41
   3  -7   1  373.09    9.61
  -3   7  -1  261.39    6.21
  -3   7  -1  296.74    7.72
   3  -7   2   27.51    3.58
  -3   7  -2   16.22    2.73
  -3   7  -2   18.63    1.90
   3  -7   3  249.54    7.62
  -3   7  -3  165.73    5.21
  -3   7  -3  199.61    6.01
   3  -7   4  617.65   13.24
  -3   7  -4  391.97    9.07
  -3   7  -4  496.22   10.32
   3  -7   5  199.01    7.06
  -3   7  -5  122.31    4.87
  -3   7  -5  163.31    5.45
   3  -7   6   -0.18    1.49
  -3   7  -6    0.87    0.76
  -3   7  -6    1.55    1.02
   3  -7   7    1.25    0.61
  -3   7  -7    1.09    1.16
  -3   7  -7    1.29    0.81
   3  -7   8   61.96    3.82
  -3   7  -8   31.50    3.56
   3  -7   9    0.42    0.50
  -3   7  -9    0.62    1.33
   3  -7  10   28.90    6.21
  -3   7 -10   15.86    2.53
   3  -7  11    2.40    1.57
  -3   7 -11    1.70    1.57
   3  -7  12    9.82    2.82
  -3   7 -12    6.06    2.10
   3  -7  13   15.64    2.41
  -3   7 -13    9.96    2.13
   3  -7  14   28.40    3.35
  -3   7 -14   14.21    2.52
   3  -6 -13   18.98    2.81
  -3   6  13   14.39    3.60
   3  -6 -12   66.35    4.99
  -3   6  12   47.51    8.45
   3  -6 -11   15.77    2.47
  -3   6  11   15.77    3.35
   3  -6 -10   10.14    2.01
  -3   6  10    6.29    1.32
   3  -6  -9   99.85    5.40
  -3   6   9   73.63   13.94
   3  -6  -8  221.89    8.98
  -3   6   8  177.08    7.54
   3  -6  -7    3.54    1.83
  -3   6   7    3.03    0.95
   3  -6  -6   96.29    4.92
  -3   6   6   69.19    7.70
   3  -6  -5    8.27    1.57
  -3   6   5    6.17    1.62
   3  -6  -4  119.81    4.89
  -3   6   4   99.62   14.92
   3  -6  -3    1.27    0.70
  -3   6   3    0.87    0.92
   3  -6  -2   53.41    3.34
  -3   6   2   43.28    3.40
   3  -6  -1   39.06    3.33
  -3   6   1   23.20    2.81
  -3   6   1   29.30    4.57
   3  -6   0   76.05    4.03
  -3   6   0   51.06    2.15
  -3   6   0   56.04   10.59
   3  -6   1 1026.10   26.33
  -3   6  -1  681.98   17.19
  -3   6  -1  740.66   19.79
   3  -6   2  120.45    5.33
  -3   6  -2   77.28    3.49
  -3   6  -2   82.28    3.72
   3  -6   3   50.25    3.03
  -3   6  -3   32.94    3.54
  -3   6  -3   47.44    3.18
   3  -6   4   60.11   11.95
  -3   6  -4   37.43    5.26
  -3   6  -4   46.60    8.43
   3  -6   5  171.00    6.26
  -3   6  -5   97.86    3.74
  -3   6  -5  136.97    5.52
   3  -6   6 1133.04   23.72
  -3   6  -6  681.43   15.40
  -3   6  -6  949.59   18.34
   3  -6   7  432.06   13.95
  -3   6  -7  256.14    7.60
  -3   6  -7  405.06    7.92
   3  -6   8   56.19    3.75
  -3   6  -8   37.88    3.00
   3  -6   9  115.23    4.94
  -3   6  -9   79.93    4.44
   3  -6  10   15.69    2.34
  -3   6 -10    6.48    1.92
   3  -6  11   52.90   14.17
  -3   6 -11   33.70    7.12
   3  -6  12   13.66    2.88
  -3   6 -12    5.22    2.22
   3  -6  13   12.65    3.04
  -3   6 -13    7.57    2.10
   3  -6  14    3.49    1.27
  -3   6 -14    2.34    1.75
   3  -6  15  132.05    6.46
  -3   6 -15   80.43    5.51
   3  -5 -15    0.63    0.77
  -3   5  15   -1.29    1.43
   3  -5 -14    2.72    1.29
  -3   5  14    1.25    1.08
   3  -5 -13    0.19    1.77
  -3   5  13    0.39    0.56
   3  -5 -12   21.87    2.87
  -3   5  12   16.16    3.70
   3  -5 -11   98.77    5.20
  -3   5  11   79.87   15.84
   3  -5 -10    0.13    1.52
  -3   5  10    1.90    1.20
   3  -5  -9  184.18    6.68
  -3   5   9  163.92   17.52
   3  -5  -8   35.55    3.18
  -3   5   8   32.04    6.08
   3  -5  -7   13.24    2.31
  -3   5   7   12.91    2.50
   3  -5  -6   47.60    7.91
  -3   5   6   30.67    5.78
   3  -5  -5   21.86    2.35
  -3   5   5   14.92    2.56
   3  -5  -4  328.42    9.07
  -3   5   4  248.93    7.38
   3  -5  -3  103.41    7.05
  -3   5   3   82.74    3.73
   3  -5  -2   94.35    4.02
  -3   5   2   64.60    1.83
  -3   5   2   65.84    4.24
   3  -5  -1   -0.16    1.20
  -3   5   1    0.21    0.37
  -3   5   1    0.48    0.70
   3  -5   0  139.70    5.20
  -3   5   0   92.87    2.99
  -3   5   0  103.24    4.30
   3  -5   1   45.86    2.95
  -3   5  -1   31.27    1.75
  -3   5  -1   36.53    6.11
   3  -5   2   57.68    3.17
  -3   5  -2   32.07    1.83
  -3   5  -2   39.07    2.09
   3  -5   3  441.74   10.35
  -3   5  -3  275.92    6.82
  -3   5  -3  311.55    6.94
   3  -5   4  145.06    5.25
  -3   5  -4   82.42    3.68
  -3   5  -4  107.40    4.08
   3  -5   5    2.45    1.77
  -3   5  -5    1.59    1.14
  -3   5  -5    4.04    0.88
   3  -5   6   -0.29    1.75
  -3   5  -6    2.27    0.86
  -3   5  -6    1.59    0.66
   3  -5   7  752.06   20.35
  -3   5  -7  463.36   13.64
   3  -5   8    1.35    1.32
  -3   5  -8    0.04    1.51
   3  -5   9  118.17    6.01
  -3   5  -9   85.79   11.12
   3  -5  10  459.47   11.02
  -3   5 -10  297.26    8.71
   3  -5  11  234.64    9.95
  -3   5 -11  149.58    6.98
   3  -5  12    1.05    1.21
  -3   5 -12    2.07    1.13
   3  -5  13    1.34    0.92
  -3   5 -13   -0.45    1.46
   3  -5  14   54.45   11.36
  -3   5 -14   31.45    7.05
   3  -5  15  140.66    6.54
  -3   5 -15   83.18    5.17
   3  -5  16    8.07    2.04
  -3   5 -16    5.70    2.17
   3  -4 -15   28.10    3.32
  -3   4  15   17.83    5.09
   3  -4 -14   10.17    2.07
  -3   4  14    8.13    1.91
   3  -4 -13   13.78    2.31
  -3   4  13   12.82    3.41
   3  -4 -12   29.66    2.94
  -3   4  12   20.04    4.33
   3  -4 -11   -0.53    1.33
  -3   4  11    0.95    1.46
   3  -4 -10    3.82    1.93
  -3   4  10    0.66    0.57
   3  -4  -9    5.72    1.60
  -3   4   9    2.50    0.96
   3  -4  -8   13.91    1.81
  -3   4   8   16.18    3.28
   3  -4  -7    0.15    0.86
  -3   4   7    0.73    0.56
   3  -4  -6    9.57    1.99
  -3   4   6    6.22    1.45
   3  -4  -5    0.48    1.20
  -3   4   5    1.44    0.54
   3  -4  -4   18.96    4.37
  -3   4   4   10.10    2.02
   3  -4  -3  325.94    7.45
  -3   4   3  250.83    4.07
  -3   4   3  247.30    6.16
   3  -4  -2    9.15    2.47
  -3   4   2    4.65    0.59
  -3   4   2    5.64    1.03
   3  -4  -1  566.30   11.04
  -3   4   1  410.66    6.66
  -3   4   1  388.92    7.65
   3  -4   0    5.20    1.06
  -3   4   0    2.66    1.50
  -3   4   0    4.24    0.96
   3  -4   1  232.44    5.31
  -3   4  -1  156.83    3.54
  -3   4  -1  155.14    5.18
   3  -4   2   19.97    5.46
  -3   4  -2   11.48    1.22
  -3   4  -2   13.51    2.14
   3  -4   3  120.67    4.01
  -3   4  -3   78.20    2.92
  -3   4  -3   85.56    5.15
   3  -4   4  914.01   15.05
  -3   4  -4  570.42   10.36
  -3   4  -4  664.37    9.74
   3  -4   5   88.63    3.88
  -3   4  -5   60.72    3.33
  -3   4  -5   69.06    1.94
   3  -4   6   62.94    3.82
  -3   4  -6   38.85    2.71
  -3   4  -6   54.54    1.60
   3  -4   7  160.84    5.95
  -3   4  -7  110.25    4.66
   3  -4   8  583.81   16.45
  -3   4  -8  396.69   12.19
   3  -4   9  694.93   16.62
  -3   4  -9  473.85   12.14
   3  -4  10  385.32   10.66
  -3   4 -10  255.74    8.11
   3  -4  11  266.35    8.19
  -3   4 -11  171.90    6.62
   3  -4  12  139.30    6.84
  -3   4 -12  102.51   11.19
   3  -4  13  168.40    6.39
  -3   4 -13  114.87    5.47
   3  -4  14    1.07    1.03
  -3   4 -14   -0.37    1.56
   3  -4  15    7.58    1.77
  -3   4 -15    3.90    1.89
   3  -4  16   47.34   11.78
  -3   4 -16   29.10    5.40
   3  -3 -16    0.07    1.30
  -3   3  16   -1.57    1.49
   3  -3 -15   32.34    3.31
  -3   3  15   18.58    5.04
   3  -3 -14    1.62    1.54
  -3   3  14    0.70    1.03
   3  -3 -13    6.86    1.40
  -3   3  13    6.10    1.37
   3  -3 -12    3.92    1.50
  -3   3  12    0.77    0.46
   3  -3 -11   44.27    3.24
  -3   3  11   37.11    8.09
   3  -3 -10  178.78    6.10
  -3   3  10  145.02    5.54
   3  -3  -9   26.66    2.56
  -3   3   9   23.07    4.97
   3  -3  -8    1.15    0.83
  -3   3   8    1.02    0.67
   3  -3  -7  151.13    5.53
  -3   3   7  120.16    7.03
   3  -3  -6    1.37    1.28
  -3   3   6    1.72    0.59
   3  -3  -5   85.59    3.33
  -3   3   5   83.69    1.57
  -3   3   5   73.10    8.24
   3  -3  -4  103.10    3.48
  -3   3   4   94.33    1.81
  -3   3   4   73.17    2.90
   3  -3  -3   37.21    2.59
  -3   3   3   32.82    3.45
  -3   3   3   28.42    2.86
   3  -3  -2  169.87    4.80
  -3   3   2  141.05    3.22
  -3   3   2  116.90    4.56
   3  -3  -1  488.57    7.65
  -3   3   1  365.16    5.02
  -3   3   1  305.66    5.41
   3  -3   0  214.50    5.47
  -3   3   0  150.85    3.75
  -3   3   0  130.95    3.52
   3  -3   1  841.65   10.56
  -3   3  -1  592.48    7.56
  -3   3  -1  500.04    6.37
   3  -3   2  577.17    8.58
  -3   3  -2  383.74    6.18
  -3   3  -2  336.33    4.69
   3  -3   3  227.87    5.90
  -3   3  -3  155.01    4.34
  -3   3  -3  148.46    3.26
   3  -3   4  425.82    8.61
  -3   3  -4  280.58    6.35
  -3   3  -4  291.37    4.59
   3  -3   5   18.41    4.47
  -3   3  -5    9.76    1.30
  -3   3  -5   13.76    1.09
   3  -3   6  195.54    6.44
  -3   3  -6  125.20    4.63
   3  -3   7  147.19    5.22
  -3   3  -7  101.63    4.32
   3  -3   8    6.57    1.84
  -3   3  -8    7.32    1.67
   3  -3   9   65.33    8.47
  -3   3  -9   48.35    3.30
   3  -3  10  158.01    5.60
  -3   3 -10  105.35   14.25
   3  -3  11  673.75   15.33
  -3   3 -11  466.75   12.09
   3  -3  12  630.01   16.72
  -3   3 -12  436.59   11.05
   3  -3  13    8.20    2.13
  -3   3 -13    5.17    1.65
   3  -3  14  101.09   18.65
  -3   3 -14   70.63    5.39
   3  -3  15  132.17   23.63
  -3   3 -15  107.61    5.73
   3  -3  16   18.72    4.79
  -3   3 -16   10.62    2.19
   3  -3  17   -0.57    1.66
  -3   3 -17   -1.42    1.67
  -3   2  17    2.66    1.31
   3  -2 -16    9.16    2.56
  -3   2  16    4.59    1.27
   3  -2 -15    3.40    1.28
  -3   2  15    3.45    1.20
   3  -2 -14    9.81    1.98
  -3   2  14    7.39    2.13
  -3   2  13    1.84    1.22
   3  -2 -12   22.08    4.05
  -3   2  12   15.86    4.21
   3  -2 -11    6.78    1.34
  -3   2  11    2.95    0.70
   3  -2 -10  164.34    5.94
  -3   2  10  143.33    4.09
  -3   2  10  125.49    5.59
   3  -2  -9   59.80    3.22
  -3   2   9   47.21    7.34
  -3   2   9   42.13    7.98
   3  -2  -8  760.55   15.98
  -3   2   8  770.83   14.16
  -3   2   8  602.12   13.56
   3  -2  -7    1.60    1.50
  -3   2   7    2.50    0.65
  -3   2   7    1.42    0.68
   3  -2  -6  575.32   12.93
  -3   2   6  596.52    8.56
  -3   2   6  470.93    9.25
   3  -2  -5  125.59    3.95
  -3   2   5  127.66    2.92
  -3   2   5   90.95    4.17
   3  -2  -4   39.03    4.91
  -3   2   4   34.62    1.31
  -3   2   4   30.63    5.83
   3  -2  -3   84.99    2.86
  -3   2   3   83.71    2.03
  -3   2   3   60.97    2.89
   3  -2  -2  358.00    5.90
  -3   2   2  309.54    4.43
  -3   2   2  240.74    4.60
   3  -2  -1   73.49    2.70
  -3   2   1   57.76    1.93
  -3   2   1   52.17    4.21
   3  -2   0 1222.81   14.13
  -3   2   0  960.03   10.41
  -3   2   0  779.34    8.78
   3  -2   1  460.60    8.44
  -3   2  -1  345.83    6.52
  -3   2  -1  270.68    5.23
   3  -2   2  218.99    5.34
  -3   2  -2  159.85    4.23
  -3   2  -2  128.86    2.86
   3  -2   3   85.13    3.03
  -3   2  -3   60.30    2.59
  -3   2  -3   47.49    1.24
   3  -2   5   25.48    5.34
  -3   2  -5   17.46    3.01
   3  -2   6  540.35   10.27
  -3   2  -6  363.58    7.88
   3  -2   7   55.41   10.03
  -3   2  -7   41.15    2.59
   3  -2   8   13.50    2.79
  -3   2  -8    7.44    1.34
   3  -2   9   19.34    3.36
  -3   2  -9   14.61    2.10
   3  -2  10  229.55   10.45
  -3   2 -10  163.00    6.14
   3  -2  11    0.82    1.20
  -3   2 -11   -0.34    1.23
   3  -2  12   23.16    4.88
  -3   2 -12   13.86    2.84
   3  -2  13  755.41   13.90
  -3   2 -13  533.05   11.09
   3  -2  14    6.32    2.20
  -3   2 -14    4.59    1.28
   3  -2  15   41.81    7.37
  -3   2 -15   29.16    3.75
   3  -2  16   10.25    2.09
  -3   2 -16    4.77    1.94
   3  -2  17    1.63    1.03
  -3   2 -17   -0.97    1.43
   3  -1 -17   18.08    2.61
  -3   1  17   10.23    2.35
   3  -1 -16   52.67   12.77
  -3   1  16   43.35    9.45
   3  -1 -15  178.18    6.30
  -3   1  15  123.23   18.46
   3  -1 -14   71.37    4.21
  -3   1  14   48.50    9.90
   3  -1 -13    7.74    1.79
  -3   1  13    3.07    0.71
  -3   1  13    3.66    1.39
   3  -1 -12   56.08    3.38
  -3   1  12   43.86    6.85
  -3   1  12   44.58    9.38
   3  -1 -11   -0.09    1.07
  -3   1  11   -0.21    0.64
   3  -1 -11   -0.30    1.40
   3  -1 -10   47.50    2.70
  -3   1  10   43.88    5.36
   3  -1 -10   50.83    3.13
   3  -1  -9    2.16    1.07
  -3   1   9    0.94    0.39
   3  -1  -9    2.14    1.07
   3  -1  -8   29.19    2.06
  -3   1   8   31.15    3.85
   3  -1  -8   32.62    2.45
   3  -1  -7 1076.54   15.85
  -3   1   7 1064.31   15.36
   3  -1  -7 1090.63   18.08
   3  -1  -6   12.44    1.26
  -3   1   6   13.96    2.77
   3  -1  -6   10.05    1.89
   3  -1  -5  834.97    9.55
  -3   1   5  893.26    9.33
   3  -1  -5  834.51   10.51
   3  -1  -4  560.20    7.26
  -3   1   4  578.82    6.72
   3  -1  -4  546.19    8.03
   3  -1  -3   77.27    2.63
  -3   1   3   83.26    2.53
   3  -1  -3   78.03    9.87
   3  -1  -2  550.13    8.91
  -3   1   2  480.32    7.82
   3  -1  -2  461.40    7.81
   3  -1  -1  744.04    9.05
  -3   1   1  612.22    7.55
  -3   1   0  583.92    7.45
   3  -1   0  561.63    6.61
   3  -1   1  411.82    7.42
  -3   1  -1  335.08    6.32
   3  -1   1  320.89    5.21
   3  -1   2 1923.80   19.22
  -3   1  -2 1566.16   15.87
   3  -1   2 1457.76   12.45
   3  -1   3  440.40    6.88
  -3   1  -3  341.13    5.90
   3  -1   3  328.40    3.29
   3  -1   4  535.29    7.95
  -3   1  -4  410.93    6.82
   3  -1   5  107.84    5.59
  -3   1  -5   81.70    3.30
   3  -1   6  420.30    8.59
  -3   1  -6  314.02    7.06
   3  -1   7  795.53   15.63
  -3   1  -7  579.33   12.10
   3  -1   8  287.83    8.06
  -3   1  -8  217.38    6.51
   3  -1   9    5.66    1.35
  -3   1  -9    4.45    1.46
   3  -1  10   56.36   10.15
  -3   1 -10   40.20    2.79
   3  -1  11   45.54    9.69
  -3   1 -11   32.32    2.59
   3  -1  12   14.47    2.81
  -3   1 -12    6.63    1.47
   3  -1  13   59.16   12.56
  -3   1 -13   40.03    3.27
   3  -1  14   80.13   14.93
  -3   1 -14   50.94    3.86
   3  -1  15   98.44   18.33
  -3   1 -15   66.28   11.05
   3  -1  16   45.62    9.86
  -3   1 -16   33.90    3.20
   3  -1  17   86.00   18.40
  -3   1 -17   59.99    4.47
   3   0 -17  114.10   20.42
  -3   0  17   83.37   18.95
   3   0 -16   37.92    5.89
  -3   0  16   29.70    7.03
   3   0 -15   41.91    9.20
  -3   0  15   31.65    6.48
   3   0 -14    1.92    1.52
  -3   0  14    1.29    0.83
   3   0 -14    1.36    1.43
   3   0 -13  535.83   11.12
  -3   0  13  465.73    9.59
   3   0 -13  534.67   12.20
   3   0 -12  103.99    4.30
  -3   0  12   83.55   11.12
   3   0 -12   86.24    4.15
   3   0 -11   66.33    3.06
  -3   0  11   54.14    7.01
   3   0 -11   60.45    9.00
   3   0 -10   62.68    2.87
  -3   0  10   59.58    2.69
   3   0 -10   60.09    3.34
   3   0  -9   13.23    2.92
  -3   0   9   11.77    2.96
   3   0  -9   16.32    1.98
   3   0  -8   93.13    2.96
  -3   0   8   97.39    3.08
   3   0  -8  109.32    3.97
   3   0  -7   77.77    2.54
  -3   0   7   78.36   10.15
   3   0  -7   82.50    3.32
   3   0  -6   79.82    2.44
  -3   0   6   74.96    2.48
   3   0  -6   80.39    3.23
   3   0  -5  307.32    4.73
  -3   0   5  331.91    5.37
   3   0  -5  351.50    6.29
   3   0  -4  393.16    5.16
  -3   0   4  397.56    5.77
   3   0  -3   15.21    1.09
  -3   0   3   20.36    1.50
   3   0  -2 1035.86   10.31
  -3   0   2  918.25   10.19
   3   0  -1  758.47    8.28
  -3   0   1  636.11    8.05
   3   0  -1  649.30    7.75
   3   0   0   39.15    3.21
  -3   0   0   33.05    5.51
   3   0   0   32.18    4.41
   3   0   1  569.67    8.97
  -3   0  -1  473.24    8.15
   3   0   1  525.44    7.76
   3   0   2   67.22    5.60
  -3   0  -2   53.51    3.38
   3   0   2   56.31    2.10
   3   0   3  283.97    6.56
  -3   0  -3  239.38    5.74
   3   0   3  277.42    4.64
   3   0   4   48.33    3.01
  -3   0  -4   42.20    2.81
   3   0   4   45.62    1.12
  -3   0  -5 1164.03   13.07
   3   0   6   93.54    3.47
  -3   0  -6   73.99    3.11
   3   0   7   71.35    8.42
  -3   0  -7   53.05    2.90
   3   0   8  288.24    8.16
  -3   0  -8  219.27    6.62
   3   0   9    1.10    0.60
  -3   0  -9    1.62    1.07
   3   0  10    1.10    0.72
  -3   0 -10    0.99    1.13
   3   0  11   20.70    3.11
  -3   0 -11   20.02    2.24
   3   0  12    3.54    1.51
  -3   0 -12    0.71    1.10
   3   0  13    5.42    1.35
  -3   0 -13    6.11    1.74
   3   0  14   17.91    3.84
  -3   0 -14   12.60    2.50
   3   0  15   23.75    4.42
  -3   0 -15   18.01    2.32
   3   0  16  109.63   15.16
  -3   0 -16   71.86    4.36
   3   0  17   11.37    3.34
  -3   0 -17    7.18    1.62
  -3  -1  18    1.98    1.13
   3   1 -17   12.82    2.43
  -3  -1  17    8.17    2.03
   3   1 -17   12.98    3.41
   3   1 -16    9.44    2.08
  -3  -1  16    8.78    1.35
   3   1 -16    9.37    1.83
   3   1 -15  308.83   12.65
  -3  -1  15  270.13    8.31
   3   1 -15  286.22    9.43
   3   1 -14  118.07    4.59
  -3  -1  14   89.31    4.02
   3   1 -14  110.49   16.72
   3   1 -13    0.90    0.68
  -3  -1  13   -0.70    1.26
   3   1 -13    0.65    1.29
   3   1 -12  549.16   11.16
  -3  -1  12  484.50   11.37
   3   1 -12  563.50   12.65
   3   1 -11  276.66   15.01
  -3  -1  11  226.63    6.97
   3   1 -11  234.57    7.48
   3   1 -10  117.03    4.29
  -3  -1  10  104.95   13.22
   3   1 -10  125.72    5.67
   3   1  -9   66.74    2.55
  -3  -1   9   60.41    8.34
   3   1  -9   69.47    3.29
   3   1  -8   53.02    2.02
  -3  -1   8   54.60    7.22
   3   1  -8   60.89    3.38
   3   1  -7   15.48    1.06
  -3  -1   7   16.90    2.12
   3   1  -7   20.28    2.09
   3   1  -6  125.39    2.97
  -3  -1   6  134.93    3.98
   3   1  -6  145.56    4.51
   3   1  -5  195.64    3.84
  -3  -1   5  198.10    4.96
   3   1  -5  220.30    5.69
   3   1  -4 1334.20   14.25
   3   1  -3   27.16    1.94
  -3  -1   3   29.86    5.42
   3   1  -3   37.71    3.16
   3   1  -2 1296.45   11.45
  -3  -1   2 1135.40   12.60
   3   1  -2 1256.75   13.35
   3   1  -1   83.47    1.91
  -3  -1   1   82.10    3.20
   3   1  -1   84.33    2.52
   3   1   0   55.26    1.69
  -3  -1   0   55.39    2.33
   3   1   0   60.95    2.13
   3   1   1    5.22    0.89
  -3  -1  -1    6.77    2.05
   3   1   1    6.62    1.21
   3   1   2    6.59    1.38
  -3  -1  -2    5.91    1.01
   3   1   2    6.21    1.99
   3   1   3  345.79    5.22
  -3  -1  -3  316.28    6.06
   3   1   3  382.60    4.29
   3   1   4   -0.01    0.41
  -3  -1  -4    1.08    1.13
   3   1   4    0.10    0.28
   3   1   5    1.31    0.96
  -3  -1  -5   -0.64    0.90
   3   1   5   -0.50    0.51
   3   1   6    3.52    0.83
  -3  -1  -6    2.63    0.91
   3   1   6    3.15    0.65
   3   1   7  442.98   10.09
  -3  -1  -7  370.33    8.69
   3   1   7  404.48    7.90
   3   1   8  143.41    5.22
  -3  -1  -8  130.53    4.82
   3   1   8  130.26    3.72
   3   1   9   -1.85    2.34
  -3  -1  -9    0.92    0.59
   3   1   9   -0.07    0.43
   3   1  10  161.56    6.42
  -3  -1 -10  131.57    5.08
   3   1  11   19.31    4.42
  -3  -1 -11   15.45    1.91
   3   1  12   53.66   10.56
  -3  -1 -12   42.53    3.02
   3   1  13    4.27    1.16
  -3  -1 -13    4.75    1.53
   3   1  14   34.92    7.70
   3   1  15    7.51    2.14
  -3  -1 -15    4.47    1.34
   3   1  16   20.40    5.39
  -3  -1 -16   18.90    2.54
  -3  -2  18    2.41    1.19
   3   2 -18    0.59    0.67
  -3  -2  17   90.17   18.48
   3   2 -17   87.12   16.45
  -3  -2  16   41.68    5.48
   3   2 -16   37.68    7.18
  -3  -2  15   23.52    5.37
   3   2 -15   27.23    6.13
   3   2 -14   90.74    6.42
  -3  -2  14   73.14   11.68
   3   2 -14   88.48    4.59
   3   2 -13   81.00    5.84
  -3  -2  13   62.83    9.33
   3   2 -13   76.11    4.15
   3   2 -12  955.92   10.09
  -3  -2  12  778.84   16.60
   3   2 -12  908.83   18.89
   3   2 -11   79.24    7.02
  -3  -2  11   67.66    9.73
   3   2 -11   81.13    4.41
   3   2 -10   19.54    3.92
  -3  -2  10   19.40    2.54
   3   2 -10   21.96    2.15
   3   2  -9  233.95    5.46
  -3  -2   9  209.78    6.53
   3   2  -9  228.73    7.09
   3   2  -8  169.15    3.96
  -3  -2   8  159.15    5.13
   3   2  -8  182.46    6.88
   3   2  -7   -0.08    0.23
  -3  -2   7   -0.73    0.99
   3   2  -7    1.50    0.70
   3   2  -6   42.76    1.16
  -3  -2   6   41.85    5.82
   3   2  -6   59.70    9.86
  -3  -2   5   44.51    7.86
   3   2  -5   50.49    2.44
   3   2  -4   73.48    0.98
  -3  -2   4   81.02    2.89
   3   2  -4  105.63    5.89
  -3  -2   3 1286.36   13.46
   3   2  -3 1516.10   15.17
   3   2  -2   19.73    0.78
  -3  -2   2   20.33    3.53
   3   2  -2   19.92    1.59
   3   2  -1  685.26    6.56
  -3  -2   1  638.22    8.75
   3   2  -1  721.09    8.88
   3   2   0  144.93    3.21
  -3  -2   0  137.66    4.05
   3   2   0  170.09    4.39
   3   2   1   38.34    2.09
  -3  -2  -1   34.49    1.98
   3   2   1   45.59    6.73
   3   2   2    5.74    1.03
  -3  -2  -2    6.06    1.28
   3   2   2    7.41    1.63
  -3  -2  -3  961.41   11.34
   3   2   3 1117.35   11.09
   3   2   4  116.69    3.41
  -3  -2  -4  110.68    3.40
   3   2   4  122.07    2.97
  -3  -2  -5   31.49    4.72
  -3  -2  -5   26.23    1.93
   3   2   5   27.13    4.43
  -3  -2  -6   56.69    7.74
  -3  -2  -6   46.38    2.54
   3   2   6   49.86    2.07
  -3  -2  -7   33.15    5.43
  -3  -2  -7   24.32    1.89
   3   2   7   24.02    1.76
  -3  -2  -8   13.90    2.25
  -3  -2  -8   13.92    2.34
   3   2   8   10.10    1.37
  -3  -2  -9   53.60    6.79
  -3  -2  -9   39.62    2.92
   3   2   9   37.74    4.36
  -3  -2 -10  103.13    4.19
   3   2  10  102.04    3.14
   3   2  11   25.05    6.80
  -3  -2 -11   29.10    2.34
   3   2  12   21.92    5.20
  -3  -2 -12   21.64    2.61
   3   2  13    1.57    1.56
  -3  -2 -13    0.49    1.02
   3   2  14   29.41    7.90
  -3  -2 -14   27.42    2.58
   3   2  15    7.27    2.81
  -3  -2 -15    7.07    1.68
   3   2  16    6.27    1.89
  -3  -2 -16    2.16    0.94
   3   3 -17    1.54    0.90
  -3  -3  16   56.40    8.49
   3   3 -16   63.46    4.15
  -3  -3  15    8.51    2.46
   3   3 -15    7.26    2.00
  -3  -3  14   28.55    7.15
   3   3 -14   40.83    3.35
  -3  -3  13   37.39    5.80
   3   3 -13   44.26    3.56
  -3  -3  12   40.74    5.11
   3   3 -12   54.81    3.61
  -3  -3  11  726.82   16.05
   3   3 -11  883.02   18.16
  -3  -3  10  227.42    7.46
   3   3 -10  261.79    7.98
  -3  -3   9  477.54   11.57
   3   3  -9  586.89   16.32
  -3  -3   8   24.82    3.76
   3   3  -8   27.69    2.39
  -3  -3   7  330.39    8.22
   3   3  -7  418.18    9.78
  -3  -3   6  319.70    7.33
   3   3  -6  396.40   11.30
  -3  -3   5  356.80    7.59
   3   3  -5  419.11    8.56
  -3  -3   4  114.13    3.93
   3   3  -4  128.86    4.32
  -3  -3   3  180.99    5.04
   3   3  -3  221.63    5.81
   3   3  -2   16.09    1.39
  -3  -3   2   15.41    2.27
   3   3  -2   20.55    2.69
  -3  -3   1  836.32   10.52
   3   3   0   24.89    1.41
  -3  -3   0   26.97    3.95
   3   3   0   33.26    5.84
  -3  -3  -1  605.59    7.22
  -3  -3  -1  549.75    8.11
   3   3   1  650.39    8.71
  -3  -3  -2  348.53    6.49
  -3  -3  -2  321.83    6.78
   3   3   2  365.21    7.18
  -3  -3  -3   48.57    6.60
  -3  -3  -3   39.73    2.17
   3   3   3   44.77    6.90
  -3  -3  -4   30.60    4.07
  -3  -3  -4   32.76    5.44
   3   3   4   27.78    2.33
  -3  -3  -5   42.29    7.89
  -3  -3  -5   40.90    3.18
   3   3   5   36.03    5.43
  -3  -3  -6   76.08   12.48
  -3  -3  -6   65.48    2.92
   3   3   6   67.96    2.90
  -3  -3  -7  129.97    5.34
  -3  -3  -7  115.47    4.79
   3   3   7  105.97    4.38
  -3  -3  -8  479.21   11.85
  -3  -3  -8  396.27    9.82
   3   3   8  392.75    9.18
  -3  -3  -9  241.66    7.51
  -3  -3  -9  185.00    5.75
   3   3   9  192.16    5.30
  -3  -3 -10    2.20    1.44
   3   3  10    0.34    0.62
  -3  -3 -11    9.76    2.09
  -3  -3 -11    4.63    0.81
   3   3  11    4.48    1.43
  -3  -3 -12   -0.23    1.70
  -3  -3 -12    2.24    1.62
  -3  -3 -13    6.23    1.81
  -3  -3 -13    1.44    1.10
   3   3  14   11.99    4.26
  -3  -3 -14    8.54    1.85
   3   3  15   11.30    3.01
  -3  -4  17   13.90    3.56
   3   4 -17   12.87    2.34
  -3  -4  16    3.15    1.01
   3   4 -16    1.21    1.18
  -3  -4  15   13.49    2.82
   3   4 -15   15.02    4.75
  -3  -4  14  105.14   16.70
   3   4 -14  119.57   18.25
  -3  -4  13    2.73    1.14
   3   4 -13    6.98    1.49
  -3  -4  12   34.83    5.06
   3   4 -12   49.03    4.00
  -3  -4  11    9.95    1.75
   3   4 -11   10.84    1.88
  -3  -4  10   99.49    9.85
   3   4 -10  133.34   18.37
  -3  -4   9  639.88   15.25
   3   4  -9  852.35   18.51
  -3  -4   8   40.12    5.14
   3   4  -8   53.51    3.13
  -3  -4   7  179.88    6.04
   3   4  -7  237.57    7.24
  -3  -4   6  430.14   10.19
   3   4  -6  570.37   12.41
  -3  -4   5   16.80    2.17
   3   4  -5   23.39    3.74
  -3  -4   4  101.71    8.57
   3   4  -4  121.16    5.96
  -3  -4   3   50.80    6.94
   3   4  -3   66.65    9.72
   3   4  -2  172.22    2.25
  -3  -4   2  175.91    6.87
  -3  -4   1 1382.79   17.75
  -3  -4   1 1302.07   20.30
   3   4  -1 1580.05   22.61
  -3  -4   0    6.75    0.97
  -3  -4   0    8.25    1.75
   3   4   0    8.21    1.45
  -3  -4  -1   26.99    4.25
  -3  -4  -1   32.96    5.35
   3   4   1   31.58    2.27
  -3  -4  -2   50.25    6.46
  -3  -4  -2   48.58    2.47
   3   4   2   57.85    8.19
  -3  -4  -3   12.86    2.27
  -3  -4  -3   15.24    3.14
   3   4   3   13.46    2.25
  -3  -4  -4  253.79    7.06
  -3  -4  -4  249.47    6.78
   3   4   4  249.14    6.85
  -3  -4  -5   99.67    3.80
  -3  -4  -5   96.31    3.44
   3   4   5   95.36   13.14
  -3  -4  -6  381.37   11.47
  -3  -4  -6  351.19   10.28
   3   4   6  353.48   10.49
  -3  -4  -7  340.37    9.34
  -3  -4  -7  294.74    7.91
   3   4   7  288.83    7.85
  -3  -4  -8   56.62    8.66
  -3  -4  -8   50.10    3.63
   3   4   8   41.84    7.43
  -3  -4  -9   -0.95    0.93
   3   4   9    0.39    0.43
  -3  -4 -10    0.87    0.70
  -3  -4 -10    1.05    0.99
   3   4  10    0.31    1.03
  -3  -4 -11    5.44    1.40
  -3  -4 -11    2.44    0.92
   3   4  11    1.98    1.12
  -3  -4 -12    7.01    1.50
  -3  -4 -12    3.88    1.17
   3   4  12    4.86    1.37
  -3  -4 -13    2.49    1.63
  -3  -4 -13    0.63    0.90
  -3  -4 -14    3.25    1.43
  -3  -5  16   -0.19    1.63
   3   5 -16    2.11    1.98
  -3  -5  15  127.99   17.27
   3   5 -15  131.77    5.83
  -3  -5  14  104.48   16.40
   3   5 -14  117.75    5.95
  -3  -5  13   -1.58    1.68
   3   5 -13    1.50    0.74
  -3  -5  12  140.47   17.72
   3   5 -12  156.41    7.47
  -3  -5  11   -0.33    1.49
   3   5 -11   -1.30    1.40
  -3  -5  10    3.05    1.13
   3   5 -10    3.04    1.93
  -3  -5   9   82.83   11.62
   3   5  -9  102.36    7.40
  -3  -5   8   91.91   11.33
   3   5  -8  106.11    4.58
  -3  -5   7    5.85    1.62
   3   5  -7   10.14    2.14
  -3  -5   6  664.46   18.11
   3   5  -6  856.03   25.03
  -3  -5   5  145.35    5.86
   3   5  -5  184.40    6.26
  -3  -5   4   25.25    3.57
   3   5  -4   30.22    4.49
  -3  -5   3    1.54    0.77
   3   5  -3   -0.55    1.49
  -3  -5   2   20.86    2.27
  -3  -5   2   22.87    2.98
   3   5  -2   33.08    4.77
  -3  -5   1   23.77    2.57
  -3  -5   1   29.74    4.76
   3   5  -1   33.70    7.00
  -3  -5   0    9.54    1.14
  -3  -5   0    9.61    1.34
   3   5   0   10.48    1.94
  -3  -5  -1   39.87    5.16
  -3  -5  -1   46.38    2.69
   3   5   1   41.20    2.85
  -3  -5  -2    0.82    1.11
  -3  -5  -2   -0.03    1.00
   3   5   2   -0.48    1.54
  -3  -5  -3    3.33    1.04
  -3  -5  -3    4.03    1.21
   3   5   3    4.44    1.11
  -3  -5  -4   42.20    7.40
  -3  -5  -4   42.23    2.48
   3   5   4   47.17    7.77
  -3  -5  -5    6.86    1.00
  -3  -5  -5    6.26    1.47
   3   5   5    9.71    1.81
  -3  -5  -6  121.16    5.54
  -3  -5  -6  107.10    3.93
   3   5   6  111.48    4.31
  -3  -5  -7   78.59    4.17
  -3  -5  -7   72.56    3.32
   3   5   7   61.00   11.26
  -3  -5  -8    2.47    0.84
  -3  -5  -8    1.63    0.78
   3   5   8    0.41    0.54
  -3  -5  -9    1.35    1.36
  -3  -5  -9    0.05    0.63
   3   5   9    1.15    1.33
  -3  -5 -10   10.21    3.31
  -3  -5 -10    5.46    1.00
   3   5  10    3.63    1.34
  -3  -5 -11   -0.30    1.62
  -3  -5 -11   -0.05    0.66
   3   5  11   -0.22    1.06
  -3  -5 -12    3.75    1.77
   3   5  12    1.84    0.75
  -3  -5 -13   85.95    5.38
  -3  -5 -14    4.97    1.45
  -3  -6  16   -0.06    1.55
   3   6 -16    1.37    1.37
  -3  -6  15   14.13    2.80
   3   6 -15   13.46    2.31
  -3  -6  14    1.57    0.80
   3   6 -14    0.30    1.00
  -3  -6  13    4.03    1.29
   3   6 -13   10.48    2.84
  -3  -6  12  117.45   14.54
   3   6 -12  149.57    7.07
  -3  -6  11    1.54    1.18
   3   6 -11    8.21    1.98
  -3  -6  10   24.73    4.20
   3   6 -10   28.84    5.63
  -3  -6   9   76.08   14.70
   3   6  -9   87.34    4.42
  -3  -6   8   65.61    7.85
   3   6  -8   93.61   15.22
  -3  -6   7  214.96    6.98
   3   6  -7  279.21    8.44
  -3  -6   6   10.03    1.78
   3   6  -6   13.84    2.71
  -3  -6   5  427.90   11.14
   3   6  -5  559.81   13.64
  -3  -6   4  486.87   14.21
   3   6  -4  623.09   17.58
  -3  -6   3   -0.61    1.33
   3   6  -3    1.88    0.80
  -3  -6   2  257.66   15.96
   3   6  -2  321.56   26.29
  -3  -6   1  166.46    5.04
  -3  -6   1  177.48    9.18
   3   6  -1  209.42    7.76
  -3  -6   0   26.01    4.55
  -3  -6   0   31.85    5.59
   3   6   0   33.20    2.91
  -3  -6  -1   47.69    6.07
  -3  -6  -1   63.01   10.73
   3   6   1   70.25    3.88
  -3  -6  -2  400.76    9.33
  -3  -6  -2  417.68   11.34
   3   6   2  480.94   12.18
  -3  -6  -3   11.42    2.18
  -3  -6  -3   14.18    2.52
   3   6   3   12.65    2.59
  -3  -6  -4   -0.14    1.13
  -3  -6  -4    1.64    1.19
   3   6   4   -0.17    1.48
  -3  -6  -5   58.49   10.05
  -3  -6  -5   62.53    3.10
   3   6   5   64.72   11.23
  -3  -6  -6  104.93   15.51
  -3  -6  -6   95.33   13.95
   3   6   6  103.52    4.92
  -3  -6  -7    1.95    0.89
  -3  -6  -7    2.26    0.88
   3   6   7    4.27    1.45
  -3  -6  -8   14.27    2.10
  -3  -6  -8    8.35    1.60
   3   6   8   13.55    2.41
  -3  -6  -9    3.61    0.88
   3   6   9    3.94    1.13
  -3  -6 -10   45.22    3.62
   3   6  10   31.03    7.34
  -3  -6 -11    1.49    1.08
   3   6  11    3.05    1.03
  -3  -6 -12   79.90   11.82
   3   6  12   50.90   11.07
  -3  -7  15    6.26    1.44
   3   7 -15    8.33    2.45
  -3  -7  14   19.32    3.09
   3   7 -14   26.45    3.33
  -3  -7  13   14.48    2.76
   3   7 -13   15.52    2.83
  -3  -7  12   14.40    2.06
   3   7 -12   19.93    5.30
  -3  -7  11    0.59    0.62
   3   7 -11    2.32    1.22
  -3  -7  10    4.33    0.91
   3   7 -10    4.36    1.93
  -3  -7   9    8.36    1.60
   3   7  -9   13.42    2.25
  -3  -7   8   12.08    2.11
   3   7  -8   18.17    3.01
  -3  -7   7   25.60    3.14
   3   7  -7   35.86    7.67
  -3  -7   6   64.35   11.41
   3   7  -6   84.88   10.32
  -3  -7   5   42.33    5.65
   3   7  -5   66.68   13.68
  -3  -7   4  182.44   20.50
   3   7  -4  232.41    7.88
  -3  -7   3  193.35   18.42
   3   7  -3  238.13    8.03
  -3  -7   2  255.49   16.13
   3   7  -2  284.65   12.61
  -3  -7   1   65.41    2.54
  -3  -7   1   76.94   10.61
   3   7  -1   93.23   12.15
  -3  -7   0    4.55    0.92
  -3  -7   0    7.65    1.43
   3   7   0    9.06    2.60
  -3  -7  -1    6.43    1.25
  -3  -7  -1    5.24    0.85
   3   7   1    6.62    1.84
  -3  -7  -2   77.18    3.59
  -3  -7  -2   80.43    9.92
   3   7   2   90.63   11.41
  -3  -7  -3   68.45   10.52
  -3  -7  -3   75.76    9.57
   3   7   3   82.11   13.38
  -3  -7  -4   12.64    2.17
  -3  -7  -4   10.71    2.27
   3   7   4   12.71    2.17
  -3  -7  -5  153.36    5.32
  -3  -7  -5  142.71    4.75
   3   7   5  145.69    5.72
  -3  -7  -6    0.43    0.94
  -3  -7  -6   -0.01    0.66
  -3  -7  -7    0.95    1.39
  -3  -7  -7   -0.47    0.82
   3   7   7   -0.42    1.61
  -3  -7  -8   18.04    2.92
   3   7   8   15.79    3.04
  -3  -7  -9    2.48    1.57
   3   7   9    3.50    1.67
  -3  -7 -10   27.03    4.67
   3   7  10   17.41    3.43
  -3  -7 -11    6.78    2.08
   3   7  11    5.17    1.38
  -3  -8  13   10.40    2.61
   3   8 -13   13.32    2.32
  -3  -8  12   34.46    4.75
   3   8 -12   37.06    9.04
  -3  -8  11    4.88    0.86
   3   8 -11    4.65    1.67
  -3  -8  10   33.59    5.04
   3   8 -10   37.66    3.42
  -3  -8   9   49.93   10.05
   3   8  -9   64.37    4.58
  -3  -8   8   26.45    4.42
   3   8  -8   35.63    3.27
  -3  -8   7    5.91    0.95
   3   8  -7    9.09    2.20
  -3  -8   6    1.79    0.81
  -3  -8   5    5.79    1.21
   3   8  -5    7.86    1.56
  -3  -8   4   39.03    4.88
   3   8  -4   46.94    9.24
  -3  -8   3   96.10    8.87
   3   8  -3  116.74   19.18
  -3  -8   2  121.92   15.85
   3   8  -2  139.37   19.83
  -3  -8   1  144.87    6.40
   3   8  -1  182.17   23.88
  -3  -8   0    7.29    1.31
  -3  -8   0    7.36    1.77
   3   8   0    9.96    2.82
  -3  -8  -1   27.62    2.38
  -3  -8  -1   30.08    2.67
   3   8   1   32.80    3.29
  -3  -8  -2    2.90    1.12
  -3  -8  -2    1.06    1.59
   3   8   2    1.80    1.05
  -3  -8  -3    1.84    1.39
  -3  -8  -3   -0.42    0.99
   3   8   3    3.77    1.58
  -3  -8  -4    0.71    1.02
  -3  -8  -4    1.03    0.94
   3   8   4   -0.95    1.71
  -3  -8  -5    1.90    1.12
  -3  -8  -5    1.28    1.22
   3   8   5    2.00    1.01
  -3  -8  -6    4.62    1.63
   3   8   6    4.13    1.62
  -3  -8  -7   13.76    2.59
   3   8   7   15.07    3.04
  -3  -8  -8    0.88    0.88
   3   8   8    1.63    0.85
  -3  -8  -9    1.23    1.56
   3   8   9    2.61    1.19
  -3  -9  11    5.69    1.10
   3   9 -11    9.20    2.03
  -3  -9  10    3.81    1.30
   3   9 -10   -0.08    1.71
  -3  -9   9   -0.44    1.55
   3   9  -9    0.73    1.07
  -3  -9   8   95.42    8.36
   3   9  -8  109.87   18.12
  -3  -9   7   36.29    8.94
   3   9  -7   43.32    9.15
  -3  -9   6   46.84    6.75
   3   9  -6   58.15   11.95
  -3  -9   5   55.78   10.73
   3   9  -5   62.61   13.65
  -3  -9   4   19.41    3.71
   3   9  -4   22.07    4.38
  -3  -9   3   17.74    3.21
   3   9  -3   24.58    4.25
  -3  -9   2   46.99    8.27
   3   9  -2   54.58    6.82
  -3  -9   1   81.23    8.03
   3   9  -1  103.01   10.81
  -3  -9   0   35.99    2.91
   3   9   0   39.98    8.84
  -3  -9  -1  110.55   11.08
   3   9   1  131.99    6.22
  -3  -9  -2    8.35    1.62
   3   9   2    8.94    3.23
  -3  -9  -3    3.67    1.34
  -3  -9  -3    6.36    1.39
   3   9   3   10.18    3.12
  -3  -9  -4    7.38    2.20
   3   9   4   13.32    2.71
  -3  -9  -5   16.79    3.40
   3   9   5   17.66    4.88
  -3  -9  -6    0.71    1.15
   3   9   6    2.20    1.50
  -3  -9  -7   28.62    3.89
   3   9   7   24.68    4.71
  -3 -10   8    2.17    1.24
   3  10  -8    2.74    1.08
  -3 -10   7    7.16    1.19
   3  10  -7    9.17    1.85
  -3 -10   6   18.02    5.06
   3  10  -6   27.14    5.34
  -3 -10   5   31.55    4.71
   3  10  -5   42.94    8.11
  -3 -10   4   57.87    7.90
   3  10  -4   72.85   10.01
  -3 -10   3   17.76    2.49
   3  10  -3   23.96    5.38
  -3 -10   2   28.79    3.20
   3  10  -2   35.11    6.53
  -3 -10   1   27.22    4.61
   3  10  -1   38.15    9.02
  -3 -10   0    6.84    1.69
   3  10   0    4.80    1.17
   3  10   1   72.10   11.78
   3  10   2    4.17    1.33
   3  10   3    4.58    1.74
   4 -10  -4    1.43    0.93
  -4  10   4    0.80    0.82
   4 -10  -3  118.29    6.42
  -4  10   3  100.55   19.05
   4 -10  -2    0.08    1.74
  -4  10   2   -0.11    1.28
   4 -10  -1    9.13    2.27
  -4  10   1    7.11    1.83
   4 -10   0   16.69    4.34
  -4  10   0   18.99    3.69
   4 -10   1   42.52    4.32
  -4  10  -1   36.79    8.87
   4 -10   2  135.33    6.92
  -4  10  -2  126.71    5.76
   4 -10   3   22.32    3.73
  -4  10  -3   14.01    2.11
   4 -10   4   31.56    3.62
  -4  10  -4   22.25    4.60
   4 -10   5   65.31   15.28
   4 -10   6   31.52    8.54
   4  -9  -7    1.46    1.77
  -4   9   7    0.97    1.08
   4  -9  -6    0.83    2.02
  -4   9   6    1.39    1.01
   4  -9  -5   37.86    6.83
  -4   9   5   30.89    3.35
   4  -9  -4   68.59    4.72
  -4   9   4   64.04   11.64
   4  -9  -3   12.22    2.25
  -4   9   3   12.67    2.38
   4  -9  -2    9.26    2.33
  -4   9   2    7.10    1.45
   4  -9  -1   79.40   15.98
  -4   9   1   72.89    4.08
   4  -9   0   19.95    3.17
  -4   9   0   12.73    2.70
   4  -9   1   26.60    3.20
  -4   9  -1   20.43    2.57
   4  -9   2    0.70    1.59
  -4   9  -2    1.49    0.94
   4  -9   3    3.95    2.14
  -4   9  -3   -0.59    0.88
   4  -9   4  256.07    8.25
  -4   9  -4  175.85    5.71
  -4   9  -4  211.72    7.75
   4  -9   5   48.06    9.19
  -4   9  -5   27.74    3.94
  -4   9  -5   46.73    3.09
   4  -9   6    0.23    0.95
  -4   9  -6    0.34    1.30
   4  -9   7   49.88    3.97
  -4   9  -7   27.62    2.94
   4  -9   8   15.23    2.73
  -4   9  -8    9.80    1.90
   4  -9   9    0.00    1.65
   4  -9  10    6.42    1.91
   4  -8 -10   11.15    3.06
  -4   8  10    9.91    2.80
   4  -8  -9   16.85    3.01
  -4   8   9   14.61    2.86
   4  -8  -8   17.31    3.11
  -4   8   8   12.19    2.54
   4  -8  -7  107.66    7.91
  -4   8   7   84.71   15.79
   4  -8  -6   92.31   15.46
  -4   8   6   75.78   16.10
   4  -8  -5   10.28    2.63
  -4   8   5   10.79    2.16
   4  -8  -4   16.39    2.40
  -4   8   4   16.76    3.11
   4  -8  -3    0.30    1.53
  -4   8   3    1.16    0.62
   4  -8  -2   36.03    3.52
  -4   8   2   31.81    2.82
   4  -8  -1    1.96    0.64
  -4   8   1    2.72    1.20
   4  -8   0  110.12    5.32
  -4   8   0   87.62    4.33
   4  -8   1   25.14    4.33
  -4   8  -1   24.59    2.35
   4  -8   2   19.13    2.75
  -4   8  -2    9.69    2.11
  -4   8  -2   14.35    2.07
   4  -8   3   26.50    2.95
  -4   8  -3   13.40    2.02
  -4   8  -3   17.91    1.99
   4  -8   4   44.66    3.70
  -4   8  -4   27.79    6.61
  -4   8  -4   29.01    5.43
   4  -8   5   28.81    2.91
  -4   8  -5   19.66    2.37
  -4   8  -5   21.26    3.56
   4  -8   6   96.12    5.59
  -4   8  -6   51.71    3.56
   4  -8   7   38.33    3.49
  -4   8  -7   24.55    2.48
   4  -8   8    2.57    1.82
  -4   8  -8    1.12    1.25
   4  -8   9    5.61    1.50
  -4   8  -9    3.59    1.41
   4  -8  10   37.93    4.07
  -4   8 -10   24.92    2.90
   4  -8  11   21.48    6.76
  -4   8 -11   14.27    3.21
   4  -8  12   -0.95    1.93
  -4   8 -12    1.94    0.82
   4  -7 -11   -0.14    1.71
  -4   7  11    0.17    0.78
   4  -7 -10  116.87    6.15
  -4   7  10   93.58   21.55
   4  -7  -9   -0.92    1.62
  -4   7   9   -0.05    1.59
   4  -7  -8   19.20    3.05
  -4   7   8   17.41    3.12
   4  -7  -7   57.12    4.17
  -4   7   7   50.74   10.07
   4  -7  -6   12.72    2.16
  -4   7   6   14.01    2.36
   4  -7  -5   19.52    2.72
  -4   7   5   13.05    3.19
   4  -7  -4    7.96    2.06
  -4   7   4    6.76    1.51
   4  -7  -3   37.60    3.31
  -4   7   3   29.22    6.90
   4  -7  -2   16.18    4.02
  -4   7   2   16.25    4.20
   4  -7  -1    4.90    1.46
   4  -7   0  296.89    9.10
  -4   7   0  193.39    5.26
  -4   7   0  214.44    6.87
   4  -7   1    2.20    1.23
  -4   7  -1    2.98    1.01
  -4   7  -1    2.70    0.96
   4  -7   2  204.72    7.42
  -4   7  -2  140.76    4.88
  -4   7  -2  148.94    5.19
   4  -7   3   81.87    4.55
  -4   7  -3   45.12    2.73
  -4   7  -3   60.02    3.03
   4  -7   4   15.02    2.41
  -4   7  -4    8.22    1.45
  -4   7  -4    6.81    1.18
   4  -7   5    0.65    1.74
  -4   7  -5    0.94    1.36
  -4   7  -5    2.59    0.78
   4  -7   6    6.75    2.30
  -4   7  -6    5.57    1.71
  -4   7  -6    3.00    0.92
   4  -7   7    6.23    1.51
  -4   7  -7    6.46    1.52
   4  -7   8    0.92    0.70
  -4   7  -8   -0.50    1.16
   4  -7   9   16.26    4.35
  -4   7  -9   12.81    2.41
   4  -7  10    9.08    2.57
  -4   7 -10    7.82    1.79
   4  -7  11    3.78    2.19
  -4   7 -11    3.70    1.56
   4  -7  12   18.54    4.77
  -4   7 -12   11.70    2.39
   4  -7  13    4.90    1.80
  -4   7 -13    4.24    1.70
   4  -6 -13    4.10    2.48
  -4   6  13    3.11    0.96
   4  -6 -12    2.09    1.82
  -4   6  12    1.78    1.37
   4  -6 -11   58.20    7.21
  -4   6  11   43.15    7.40
   4  -6 -10  348.65    9.63
  -4   6  10  303.55    9.57
   4  -6  -9   14.89    2.64
  -4   6   9   13.81    3.74
   4  -6  -8    1.53    2.19
  -4   6   8   -1.32    1.46
   4  -6  -7  119.96    6.27
  -4   6   7  103.95   19.03
   4  -6  -6   28.05    5.09
  -4   6   6   18.29    3.72
   4  -6  -5  151.70    6.20
  -4   6   5  121.47   19.90
   4  -6  -4   49.49    9.48
  -4   6   4   38.05    6.17
   4  -6  -3  351.84    9.60
  -4   6   3  255.18    7.77
   4  -6  -2   50.07    3.70
  -4   6   2   40.20    4.95
   4  -6  -1   63.03    3.77
  -4   6   1   39.90    7.06
  -4   6   1   49.90    7.42
   4  -6   0  201.97    7.15
  -4   6   0  133.30    4.21
  -4   6   0  142.28    5.07
   4  -6   1   66.33    4.10
  -4   6  -1   42.17    2.24
  -4   6  -1   42.67    6.20
   4  -6   2  137.71    5.34
  -4   6  -2   86.34    3.26
  -4   6  -2   93.39    3.93
   4  -6   3  130.05    5.27
  -4   6  -3   77.36    3.30
  -4   6  -3   93.35    3.40
   4  -6   4   10.02    2.65
  -4   6  -4    4.28    1.19
  -4   6  -4    7.93    1.21
   4  -6   5   18.85    2.22
  -4   6  -5   12.47    2.49
  -4   6  -5   10.38    2.48
   4  -6   6   14.12    2.07
  -4   6  -6   12.12    2.15
   4  -6   7   54.27    3.78
  -4   6  -7   36.73    6.24
   4  -6   8   32.52    3.35
  -4   6  -8   19.23    4.62
   4  -6   9  158.46    6.14
  -4   6  -9   93.45   14.52
   4  -6  10    0.49    1.79
  -4   6 -10   -0.04    1.42
   4  -6  11   76.99    4.96
  -4   6 -11   44.83    3.72
   4  -6  12   82.07   19.57
  -4   6 -12   62.01    8.02
   4  -6  13    9.98    1.87
  -4   6 -13    6.17    2.37
   4  -6  14    2.71    2.15
  -4   6 -14    0.93    0.69
   4  -5 -14   10.97    3.50
  -4   5  14   10.49    2.21
   4  -5 -13    0.62    1.54
  -4   5  13    1.24    0.91
   4  -5 -12  109.53    5.70
  -4   5  12   76.12   17.05
   4  -5 -11  152.46    9.97
  -4   5  11  122.73   23.04
   4  -5 -10   25.34    2.73
  -4   5  10   18.79    4.87
   4  -5  -9    9.86    1.83
  -4   5   9    9.49    1.97
   4  -5  -8   19.62    3.26
  -4   5   8   18.24    3.60
   4  -5  -7  124.89    8.24
  -4   5   7   99.63    8.98
   4  -5  -6   43.26    3.12
  -4   5   6   39.09    6.43
   4  -5  -5  275.15    8.44
  -4   5   5  215.32    9.10
   4  -5  -4  257.53    8.06
  -4   5   4  198.81    6.71
   4  -5  -3  721.41   19.74
  -4   5   3  555.58   27.81
   4  -5  -2  358.16   11.17
  -4   5   2  245.06    6.84
  -4   5   2  258.93   20.83
   4  -5  -1  365.05    9.77
  -4   5   1  242.06    5.87
  -4   5   1  248.50    7.00
   4  -5   0   59.47    3.37
  -4   5   0   30.97    1.76
  -4   5   0   40.03    6.09
   4  -5   1  167.29    6.08
  -4   5  -1   95.55    3.54
  -4   5  -1  107.93    4.05
   4  -5   2    9.45    1.69
  -4   5  -2    4.48    1.07
  -4   5  -2    6.93    1.89
   4  -5   3   66.39    3.68
  -4   5  -3   42.30    2.48
  -4   5  -3   42.52    2.05
   4  -5   4   48.86    3.61
  -4   5  -4   27.90    2.25
  -4   5  -4   31.62    1.70
   4  -5   5   18.45    2.31
  -4   5  -5   13.72    1.73
  -4   5  -5   10.13    1.30
   4  -5   6    5.52    2.61
  -4   5  -6    2.61    1.06
   4  -5   7   54.39    3.69
  -4   5  -7   38.08    5.27
   4  -5   8   26.43    2.74
  -4   5  -8   16.02    2.30
   4  -5   9  184.45    7.09
  -4   5  -9  107.90    5.12
   4  -5  10   -1.34    2.04
  -4   5 -10    0.47    1.67
   4  -5  11   74.89   18.28
  -4   5 -11   53.59    7.17
   4  -5  12   27.00    6.46
  -4   5 -12   23.99    3.42
   4  -5  13    4.73    1.12
  -4   5 -13   -0.04    1.59
   4  -5  14   11.41    3.43
  -4   5 -14   11.95    2.70
   4  -5  15   -0.14    2.01
  -4   5 -15    0.07    1.68
   4  -4 -15   89.62    5.11
  -4   4  15   65.00   18.33
   4  -4 -14   13.05    3.26
  -4   4  14    7.41    2.60
   4  -4 -13    0.34    1.45
  -4   4  13    0.26    1.45
   4  -4 -12   10.47    1.89
  -4   4  12    8.64    1.92
   4  -4 -11    0.69    1.28
  -4   4  11    1.55    1.14
   4  -4 -10    2.45    1.38
  -4   4  10    1.19    0.82
   4  -4  -9   66.06    3.70
  -4   4   9   53.91   13.22
   4  -4  -8   22.31    5.97
  -4   4   8   20.90    4.26
   4  -4  -7    1.77    0.61
  -4   4   7   -0.63    1.17
   4  -4  -6  132.56    5.67
  -4   4   6  110.58    5.37
   4  -4  -5    1.87    1.24
  -4   4   5    0.07    0.70
   4  -4  -4    2.70    1.31
  -4   4   4    2.82    0.48
  -4   4   4    2.78    0.71
   4  -4  -3    6.40    1.55
  -4   4   3    6.63    0.91
  -4   4   3    5.73    1.00
   4  -4  -2  116.61    4.23
  -4   4   2   85.16    2.51
  -4   4   2   80.43    3.17
   4  -4  -1  495.64   11.04
  -4   4   1  363.24    7.55
  -4   4   1  330.53    7.74
   4  -4   0  124.96    4.39
  -4   4   0   94.91   10.77
  -4   4   0   82.53    3.25
   4  -4   1   23.23    5.19
  -4   4  -1   13.96    1.38
  -4   4  -1   10.87    2.31
   4  -4   2   58.66    3.13
  -4   4  -2   38.17    2.21
  -4   4  -2   34.60    2.22
   4  -4   3  172.09    5.75
  -4   4  -3  118.80    4.38
  -4   4  -3  110.17    3.19
   4  -4   4  368.39    9.69
  -4   4  -4  233.94    6.84
  -4   4  -4  236.54    5.66
   4  -4   5  111.65    4.59
  -4   4  -5   75.23    3.66
   4  -4   6   55.70   12.46
  -4   4  -6   38.01    2.86
   4  -4   7   10.40    2.32
  -4   4  -7    8.56    1.53
   4  -4   8  118.38    4.99
  -4   4  -8   79.40    4.02
   4  -4   9    1.90    1.00
  -4   4  -9   -0.16    1.44
   4  -4  10  221.85    7.54
  -4   4 -10  148.64    6.29
   4  -4  11   18.67    3.74
  -4   4 -11    8.85    1.96
   4  -4  12   92.56   13.32
  -4   4 -12   69.28    5.77
   4  -4  13    3.85    1.40
  -4   4 -13    2.55    0.95
   4  -4  14  148.45    6.60
  -4   4 -14   91.63    5.44
   4  -4  15    6.34    1.62
  -4   4 -15    6.41    2.13
   4  -3 -16    8.52    2.24
  -4   3  16    4.80    1.86
   4  -3 -15    1.50    1.95
  -4   3  15    1.12    0.79
   4  -3 -14    2.28    1.05
  -4   3  14    1.41    1.61
   4  -3 -13    0.35    1.38
  -4   3  13    1.89    0.78
   4  -3 -12   39.29    3.06
  -4   3  12   33.47    6.87
   4  -3 -11    1.19    1.15
  -4   3  11   -0.66    1.26
   4  -3 -10    1.67    1.32
  -4   3  10   -0.18    1.21
   4  -3  -9    5.65    1.69
  -4   3   9    3.82    1.45
   4  -3  -8  201.53    6.91
  -4   3   8  182.04    6.65
   4  -3  -7    1.13    0.93
  -4   3   7    1.08    0.88
   4  -3  -6   56.05    2.96
  -4   3   6   54.00    1.73
  -4   3   6   48.76   10.11
   4  -3  -5    8.34    1.78
  -4   3   5    6.53    1.50
  -4   3   5    6.35    1.50
   4  -3  -4    2.99    1.09
  -4   3   4    1.01    0.44
  -4   3   4    1.21    0.30
   4  -3  -3  130.15    4.56
  -4   3   3  112.75    3.22
  -4   3   3   87.23    3.49
   4  -3  -2    9.23    1.59
  -4   3   2    8.68    1.06
  -4   3   2    7.13    2.09
   4  -3  -1  104.38    3.78
  -4   3   1   75.36    2.49
  -4   3   1   67.67    4.45
   4  -3   0   10.82    2.44
  -4   3   0    5.78    0.96
  -4   3   0    7.65    1.47
   4  -3   1  560.30   10.63
  -4   3  -1  405.66    7.78
  -4   3  -1  337.19    6.25
   4  -3   2  105.38    4.03
  -4   3  -2   70.56    2.87
  -4   3  -2   59.74    4.92
   4  -3   3   53.53   10.77
  -4   3  -3   35.34    2.28
  -4   3  -3   27.82    2.07
   4  -3   4   68.61   12.77
  -4   3  -4   40.92    2.58
  -4   3  -4   33.74    1.18
   4  -3   5  182.63    5.97
  -4   3  -5  124.13    4.56
   4  -3   6    2.86    1.84
  -4   3  -6    2.43    1.04
   4  -3   7  131.35    5.95
  -4   3  -7   81.14    4.18
   4  -3   8   38.91    8.52
  -4   3  -8   27.74    2.73
   4  -3   9  174.71    6.82
  -4   3  -9  118.69    5.17
   4  -3  10  104.64   19.41
  -4   3 -10   70.99    4.13
   4  -3  11  502.44   16.23
  -4   3 -11  353.28   12.44
   4  -3  12  431.86   10.34
  -4   3 -12  291.73    8.70
   4  -3  13  312.17   10.39
  -4   3 -13  209.88    8.24
   4  -3  14  257.19    8.61
  -4   3 -14  171.54    7.06
   4  -3  15   46.03    8.81
  -4   3 -15   30.23    7.07
   4  -3  16   27.53    6.46
  -4   3 -16   18.82    3.33
   4  -2 -16   13.72    2.34
  -4   2  16    9.64    2.90
   4  -2 -15    0.72    1.26
  -4   2  15    0.66    0.87
   4  -2 -14   75.76    4.38
  -4   2  14   55.48   14.06
   4  -2 -13   16.75    2.19
  -4   2  13   12.83    2.91
   4  -2 -12    1.29    1.35
  -4   2  12   -0.61    1.27
   4  -2 -11    3.68    1.12
  -4   2  11    3.15    0.69
   4  -2 -10   30.22    2.52
  -4   2  10   26.21    5.00
  -4   2   9    1.35    0.45
  -4   2   9    2.52    1.34
   4  -2  -8    1.43    0.77
  -4   2   8    1.98    0.55
   4  -2  -8    2.37    1.19
   4  -2  -7   55.60    4.27
  -4   2   7   58.72    2.80
   4  -2  -7   63.41   10.20
   4  -2  -6    2.43    1.13
  -4   2   6    0.63    0.59
   4  -2  -6   -0.20    1.12
   4  -2  -5   83.94    3.27
  -4   2   5   88.94    2.50
   4  -2  -5   84.04    3.37
   4  -2  -4   53.32    2.63
  -4   2   4   53.33    1.98
   4  -2  -4   47.14    2.51
   4  -2  -3   55.25    2.62
  -4   2   3   49.53    2.02
   4  -2  -3   44.87    2.33
   4  -2  -2 1188.14   17.37
  -4   2   2  994.75   15.41
   4  -2  -1 1991.75   27.32
  -4   2   1 1629.99   21.79
   4  -2  -1 1500.77   20.49
   4  -2   0 4189.81   35.56
  -4   2   0 3273.37   17.37
  -4   2   0 2517.93   17.44
   4  -2   1 1604.50   22.48
  -4   2  -1 1183.20   17.84
  -4   2  -1  923.31   13.63
   4  -2   2   19.42    1.89
  -4   2  -2   15.15    1.44
  -4   2  -2   11.30    1.80
   4  -2   3  443.44    9.77
  -4   2  -3  327.11    7.25
  -4   2  -3  257.10    4.35
   4  -2   4   83.03    3.49
  -4   2  -4   68.29    3.12
   4  -2   5   88.70    4.57
  -4   2  -5   59.28    3.07
   4  -2   6   26.86    5.30
  -4   2  -6   18.42    3.16
   4  -2   7   95.87   10.57
  -4   2  -7   63.62    9.42
   4  -2   8   21.84    4.38
  -4   2  -8   13.54    2.03
   4  -2   9  451.86   15.99
  -4   2  -9  332.99    9.79
   4  -2  10   93.33    8.41
  -4   2 -10   58.89    3.74
   4  -2  11   23.84    5.07
  -4   2 -11   13.70    2.10
   4  -2  12   31.75    6.29
  -4   2 -12   27.54    2.88
   4  -2  13   98.14   12.51
  -4   2 -13   60.05    4.38
   4  -2  14   32.27    6.15
  -4   2 -14   22.19    2.80
   4  -2  15  242.98    8.59
  -4   2 -15  160.59    6.96
   4  -2  16  101.42   20.58
  -4   2 -16   73.74   11.36
   4  -1 -17   34.90    3.30
  -4   1  17   30.10    6.53
   4  -1 -16    2.61    0.62
  -4   1  16    0.90    1.42
   4  -1 -15   16.15    2.46
  -4   1  15   15.76    2.90
   4  -1 -14    0.29    1.04
  -4   1  14   -0.17    0.70
   4  -1 -13   65.17    3.63
   4  -1 -13   65.90    8.69
   4  -1 -12    7.80    1.51
  -4   1  12    5.43    1.69
   4  -1 -12    6.37    1.64
   4  -1 -11  212.20    6.48
  -4   1  11  201.07    7.32
   4  -1 -11  213.66    7.52
   4  -1 -10   26.31    2.18
  -4   1  10   29.89    5.06
   4  -1 -10   26.20    2.52
   4  -1  -9   61.38    3.17
  -4   1   9   61.49    9.11
   4  -1  -9   58.65    3.35
   4  -1  -8   41.85    2.68
  -4   1   8   40.69    2.07
   4  -1  -8   39.40    7.94
   4  -1  -7    3.37    0.90
  -4   1   7    4.70    0.88
   4  -1  -7    4.02    1.18
   4  -1  -6   16.87    1.49
  -4   1   6   17.85    3.24
   4  -1  -6   21.98    4.28
   4  -1  -5   53.39    2.31
  -4   1   5   56.08    3.58
   4  -1  -5   57.97   10.12
   4  -1  -4   87.18    3.03
  -4   1   4   86.42    2.73
   4  -1  -4   86.94    3.24
   4  -1  -3   85.64    2.81
  -4   1   3   80.25    2.66
   4  -1  -3   80.08    2.92
   4  -1  -2 1993.95   17.86
  -4   1   2 1730.18   16.06
   4  -1  -2 1628.09   15.79
   4  -1  -1  196.80    8.47
  -4   1   1  157.65    4.38
   4  -1  -1  135.84    3.76
   4  -1   0 1731.55   16.30
  -4   1   0 1370.85   14.20
   4  -1   0 1330.55   12.44
   4  -1   1  133.76    4.21
  -4   1  -1  106.75    3.57
   4  -1   1  100.86    2.99
   4  -1   2    1.12    1.03
  -4   1  -2    1.28    0.98
   4  -1   2   -0.44    0.45
   4  -1   3  315.14    7.70
  -4   1  -3  237.88    5.94
   4  -1   3  238.20    4.00
   4  -1   4   79.27    3.65
  -4   1  -4   61.11    3.07
   4  -1   5  212.22    8.74
  -4   1  -5  157.84    5.32
   4  -1   6    5.24    1.19
  -4   1  -6    2.81    1.03
   4  -1   7  316.95    8.94
  -4   1  -7  223.91    7.14
   4  -1   8  300.68   10.88
  -4   1  -8  204.85    7.80
   4  -1   9  115.46    8.06
  -4   1  -9   84.35    3.99
   4  -1  10  101.10   10.99
  -4   1 -10   71.78    4.21
   4  -1  11   42.42    7.63
  -4   1 -11   33.90    3.11
   4  -1  12  283.37    8.43
  -4   1 -12  186.66    6.63
   4  -1  13   62.64   13.17
  -4   1 -13   49.38    4.16
   4  -1  14  174.19    7.24
  -4   1 -14  114.54    5.94
   4  -1  15   14.05    2.67
  -4   1 -15    7.00    1.83
   4  -1  16  178.25    8.19
  -4   1 -16  125.92    6.18
  -4   0  17    4.30    1.10
   4   0 -16   -0.12    1.16
   4   0 -15    0.32    0.69
  -4   0  15    1.00    0.62
   4   0 -15    1.99    1.64
   4   0 -14   70.06    5.44
  -4   0  14   55.74   10.25
   4   0 -14   65.49    4.13
   4   0 -13    7.71    1.80
  -4   0  13    5.74    0.92
   4   0 -13    6.67    1.98
   4   0 -12   58.44    3.46
  -4   0  12   51.82    8.12
   4   0 -12   61.01   12.44
   4   0 -11   17.05    2.78
  -4   0  11   14.56    2.68
   4   0 -11   16.30    2.19
   4   0 -10    5.17    1.03
  -4   0  10    4.39    1.17
   4   0 -10    5.85    1.02
   4   0  -9   55.60    2.50
  -4   0   9   50.19    6.04
   4   0  -9   42.93    2.94
   4   0  -8  155.69    4.58
  -4   0   8  165.83    5.54
   4   0  -8  177.36    6.14
   4   0  -7   37.90    2.06
  -4   0   7   45.45    6.21
   4   0  -7   42.60    2.83
   4   0  -6  601.75   11.27
  -4   0   6  651.56   12.46
   4   0  -6  680.68   13.80
   4   0  -5  273.45    5.38
  -4   0   5  308.06    6.76
   4   0  -5  283.99    6.72
   4   0  -4   24.10    1.44
  -4   0   4   26.90    5.22
   4   0  -4   24.93    1.82
   4   0  -3  744.75    8.37
  -4   0   3  708.18    9.09
   4   0  -3  682.42    9.87
   4   0  -2  439.18    6.09
  -4   0   2  376.78    6.77
   4   0  -2  403.08    6.50
   4   0  -1  122.92    3.50
  -4   0   1  103.63    3.62
   4   0  -1  104.51    3.33
   4   0   0  210.69    5.00
  -4   0   0  171.71    4.69
   4   0   0  178.36    4.30
   4   0   1   40.98    2.03
  -4   0  -1   40.16    6.61
   4   0   1   38.32    5.17
   4   0   2   15.04    2.34
  -4   0  -2   10.97    1.27
   4   0   2   11.78    1.87
   4   0   3   44.30    8.44
  -4   0  -3   29.98    1.98
   4   0   3   33.45    1.34
   4   0   4   27.78    5.22
  -4   0  -4   28.36    4.22
   4   0   4   22.68    3.04
   4   0   5  610.19   12.48
  -4   0  -5  494.73   10.89
   4   0   6   74.69    9.10
  -4   0  -6   61.12    7.73
   4   0   7   17.57    3.06
  -4   0  -7   12.62    1.62
   4   0   8   52.65    9.02
  -4   0  -8   31.76    2.52
   4   0   9    9.90    1.82
  -4   0  -9    8.25    1.33
   4   0  10    0.83    0.81
  -4   0 -10    1.01    1.29
   4   0  11   12.45    1.77
  -4   0 -11    8.90    1.70
   4   0  12    6.23    1.21
  -4   0 -12    4.69    1.37
   4   0  13    1.07    0.96
  -4   0 -13   -0.75    1.30
   4   0  14    1.85    1.06
  -4   0 -14    1.56    1.45
   4   0  15    4.76    2.02
  -4   0 -15    1.91    1.37
   4   0  16  101.36   22.24
  -4   0 -16   86.09    5.04
   4   1 -17    1.76    1.36
  -4  -1  16    6.61    1.29
   4   1 -16    6.37    1.83
   4   1 -15   -0.09    0.89
  -4  -1  15    0.62    0.65
   4   1 -15    0.29    1.52
   4   1 -14   40.90    3.27
  -4  -1  14   39.11    5.95
   4   1 -14   38.94    3.45
   4   1 -13   -0.02    0.74
  -4  -1  13   -0.88    1.17
   4   1 -13    2.14    0.96
   4   1 -12  115.91   14.98
  -4  -1  12  119.56   13.80
   4   1 -12  148.65    6.22
   4   1 -11    3.16    0.95
  -4  -1  11    2.48    0.73
   4   1 -11    7.80    1.98
   4   1 -10   38.30    2.08
  -4  -1  10   44.74    4.43
   4   1 -10   42.65    3.20
   4   1  -9    0.09    0.53
  -4  -1   9    1.58    0.96
   4   1  -8   12.25    1.04
  -4  -1   8   16.58    3.70
   4   1  -8   14.58    2.02
   4   1  -7    1.51    0.49
  -4  -1   7    1.24    0.59
   4   1  -7    3.45    2.00
   4   1  -6  350.41    7.12
  -4  -1   6  389.76    9.03
   4   1  -6  416.12    9.69
   4   1  -5    2.44    0.53
  -4  -1   5    1.76    0.38
   4   1  -5    3.34    0.73
   4   1  -4  647.67    9.24
  -4  -1   4  672.75   11.35
   4   1  -4  710.62   12.01
   4   1  -3  214.98    4.31
  -4  -1   3  205.50    5.42
   4   1  -3  228.72    5.74
   4   1  -2  253.44    5.00
  -4  -1   2  216.80    5.52
   4   1  -2  225.56    5.52
   4   1  -1  428.15    5.73
  -4  -1   1  362.90    6.57
   4   1  -1  399.73    6.34
   4   1   0  369.36    5.54
  -4  -1   0  305.78    6.92
   4   1   0  346.96    6.92
   4   1   1  194.80    5.02
  -4  -1  -1  169.13    4.85
   4   1   1  193.61    4.52
   4   1   2   34.06    2.30
  -4  -1  -2   28.70    6.15
   4   1   2   29.69    1.50
   4   1   3  110.02    3.37
  -4  -1  -3   96.87    3.48
   4   1   3  113.37    2.67
   4   1   4   41.33    8.32
  -4  -1  -4   37.48    6.72
   4   1   4   37.27    6.02
   4   1   5    0.12    0.49
  -4  -1  -5    1.60    1.22
   4   1   5    0.04    0.41
   4   1   6  244.21    7.09
  -4  -1  -6  198.96    6.45
   4   1   6  243.90    5.35
   4   1   7   35.84    7.31
  -4  -1  -7   36.93    7.74
   4   1   8  279.27    8.38
  -4  -1  -8  204.81    8.21
   4   1   9   19.68    3.41
  -4  -1  -9   14.91    1.92
   4   1  10  345.35   10.36
  -4  -1 -10  260.79    8.82
   4   1  11   36.07    7.01
  -4  -1 -11   24.67    3.27
   4   1  12    0.46    0.83
  -4  -1 -12    0.88    1.25
   4   1  13   10.60    2.27
  -4  -1 -13    5.95    1.59
   4   1  14   20.37    3.32
  -4  -1 -14   12.81    1.99
   4   1  15   99.99   23.80
  -4  -1 -15   75.62    4.60
  -4  -2  17   -1.08    1.26
   4   2 -17    1.62    1.37
  -4  -2  16   21.69    4.15
   4   2 -16   25.43    3.01
  -4  -2  15    0.40    0.52
   4   2 -15    1.54    1.61
  -4  -2  14   58.35    8.77
   4   2 -14   60.70    4.38
  -4  -2  13   30.79    6.19
   4   2 -13   25.70    3.02
  -4  -2  12   19.00    3.16
   4   2 -12   21.84    2.87
  -4  -2  11  391.53   10.09
   4   2 -11  434.08   11.38
   4   2 -10  199.54    4.98
  -4  -2  10  191.24    6.39
   4   2 -10  209.40    7.30
   4   2  -9    4.96    0.88
  -4  -2   9    6.82    1.44
   4   2  -9    7.56    1.36
   4   2  -8    4.77    0.69
  -4  -2   8    5.90    1.19
   4   2  -8    6.99    1.40
   4   2  -7    1.89    0.37
  -4  -2   7    2.16    0.91
   4   2  -7    2.51    1.05
  -4  -2   6   20.39    2.95
   4   2  -6   25.06    3.64
  -4  -2   5  175.19    5.49
   4   2  -5  194.01    5.84
   4   2  -4   55.49    1.31
  -4  -2   4   68.86    9.90
   4   2  -4   66.89    3.13
   4   2  -3    3.62    0.76
  -4  -2   3    3.24    0.66
   4   2  -3    5.00    1.02
   4   2  -2    0.51    0.64
  -4  -2   2    0.34    0.44
   4   2  -2    0.42    1.02
   4   2  -1  183.49    3.18
  -4  -2   1  161.81    4.42
   4   2  -1  183.02    4.34
   4   2   0  664.93   10.10
  -4  -2   0  601.73   10.92
   4   2   0  686.46   13.13
   4   2   1  700.44   11.67
  -4  -2  -1  628.71   11.20
   4   2   1  720.32   11.38
   4   2   2    3.56    0.75
  -4  -2  -2    3.28    0.94
   4   2   2    4.30    0.83
   4   2   3  668.64   12.74
  -4  -2  -3  595.40   12.30
   4   2   3  728.55   13.20
   4   2   4    1.57    0.50
  -4  -2  -4    0.27    1.05
   4   2   4    1.45    0.47
   4   2   5    3.55    1.22
  -4  -2  -5    5.11    1.00
   4   2   5    3.31    0.80
   4   2   6   34.04    6.92
  -4  -2  -6   30.34    3.03
   4   2   6   38.24    1.95
   4   2   7    2.28    1.18
  -4  -2  -7    2.06    0.98
   4   2   7    2.74    0.67
   4   2   8  558.33   13.84
  -4  -2  -8  469.82   12.11
   4   2   8  538.29   11.02
   4   2   9    1.14    1.03
  -4  -2  -9    2.07    1.86
   4   2  10  267.35    8.31
  -4  -2 -10  203.03    6.64
   4   2  11  158.38    6.21
  -4  -2 -11  127.39    5.27
   4   2  12   30.30    6.39
  -4  -2 -12   28.87    2.58
   4   2  13    7.70    2.41
  -4  -2 -13    4.51    1.55
   4   2  14    5.38    2.07
  -4  -2 -14    3.55    1.93
   4   2  15   51.63   14.10
  -4  -2 -15   44.16    3.73
  -4  -3  17    1.64    0.71
   4   3 -17    2.57    1.04
  -4  -3  16   47.17    6.51
   4   3 -16   52.74    3.93
  -4  -3  15    0.17    0.56
   4   3 -15   -0.68    1.51
  -4  -3  14   21.81    4.06
   4   3 -14   21.67    2.78
  -4  -3  13  172.29   20.95
   4   3 -13  204.32    7.19
  -4  -3  12   29.80    5.15
   4   3 -12   33.89    2.95
  -4  -3  11  169.69    6.37
   4   3 -11  195.62    7.10
  -4  -3  10    2.68    0.91
   4   3 -10    0.96    0.90
  -4  -3   9  232.12    7.48
   4   3  -9  259.62    8.12
  -4  -3   8    0.68    0.77
   4   3  -8    2.27    1.66
  -4  -3   7   32.15    4.78
   4   3  -7   40.30    8.36
  -4  -3   6   61.77    9.81
   4   3  -6   79.72   12.22
  -4  -3   5   18.57    3.36
   4   3  -5   21.96    3.86
  -4  -3   4    5.62    1.13
   4   3  -4    4.44    1.12
  -4  -3   3   10.69    1.60
   4   3  -3   11.04    1.48
   4   3  -2  605.01    8.23
  -4  -3   2  544.37   10.64
   4   3  -2  652.42   11.70
   4   3  -1  406.67    6.39
  -4  -3   1  379.67    8.54
   4   3  -1  423.92    8.52
   4   3   0   16.81    2.51
  -4  -3   0   21.73    3.67
   4   3   0   20.05    3.74
   4   3   1  172.64    9.73
  -4  -3  -1  171.43    5.48
   4   3   1  201.73    7.03
   4   3   2  418.78    8.68
  -4  -3  -2  396.66    9.33
   4   3   2  473.51   10.08
   4   3   3    1.34    0.46
  -4  -3  -3    3.09    1.61
   4   3   3    1.40    0.92
   4   3   4   16.39    3.70
  -4  -3  -4   18.20    3.32
   4   3   4   23.90    1.84
   4   3   5   23.88    5.26
  -4  -3  -5   22.44    2.08
   4   3   5   25.31    4.94
   4   3   6   31.91    6.75
  -4  -3  -6   28.96    2.20
   4   3   6   35.02    2.12
   4   3   7   11.23    3.09
  -4  -3  -7   12.48    1.68
   4   3   7   14.86    2.80
   4   3   8   10.17    3.25
  -4  -3  -8    8.96    1.42
   4   3   8   10.20    1.23
   4   3   9    4.93    1.12
  -4  -3  -9    6.08    1.52
   4   3   9    5.38    1.55
   4   3  10   23.17    5.67
  -4  -3 -10   26.89    4.38
   4   3  11  342.71   11.91
  -4  -3 -11  267.33    7.17
   4   3  12   51.37   10.93
  -4  -3 -12   40.58    6.24
   4   3  13   13.72    3.24
  -4  -3 -13   10.84    1.81
   4   3  14    2.89    0.99
  -4  -3 -14    1.99    1.22
  -4  -4  16   -0.27    1.53
   4   4 -16    0.57    1.30
  -4  -4  15   16.84    2.07
   4   4 -15   18.49    3.31
  -4  -4  14   27.93    3.89
   4   4 -14   30.70    6.51
  -4  -4  13    3.88    1.13
   4   4 -13    7.84    1.74
  -4  -4  12   39.42    5.08
   4   4 -12   41.73    4.94
  -4  -4  11    4.97    1.27
   4   4 -11    6.03    1.26
  -4  -4  10  195.85    7.17
   4   4 -10  222.42   10.20
  -4  -4   9  228.71    7.35
   4   4  -9  269.63    8.35
  -4  -4   8  386.76   10.48
   4   4  -8  456.02   12.88
  -4  -4   7   -0.13    1.48
   4   4  -7    0.30    0.91
  -4  -4   6  102.32   14.51
   4   4  -6  115.67    5.65
  -4  -4   5   16.14    2.75
   4   4  -5   17.36    1.96
  -4  -4   4  172.09    6.23
   4   4  -4  207.11    6.66
  -4  -4   3   97.36   14.62
   4   4  -3  104.77    4.06
  -4  -4   2    0.11    0.68
   4   4  -2   -1.09    1.42
   4   4  -1    0.11    0.19
   4   4  -1   -0.18    1.46
   4   4   0  311.89    7.07
  -4  -4   0  315.05    8.49
   4   4   0  378.38    9.45
   4   4   1  148.78    4.23
  -4  -4  -1  157.54    5.47
   4   4   1  181.78    5.96
   4   4   2  272.07    8.11
  -4  -4  -2  293.44    8.20
   4   4   2  340.22   12.12
   4   4   3   14.66    4.01
  -4  -4  -3   17.90    5.05
   4   4   3   19.16    1.93
  -4  -4  -4   33.23    5.63
  -4  -4  -4   30.54    2.27
   4   4   4   37.25    5.54
  -4  -4  -5  248.38    7.24
  -4  -4  -5  244.56   16.80
   4   4   5  253.42    7.20
  -4  -4  -6  160.20    5.65
  -4  -4  -6  146.62    5.46
   4   4   6  177.60    5.55
  -4  -4  -7  121.33   17.54
  -4  -4  -7  118.88    5.00
   4   4   7  133.79    4.93
  -4  -4  -8  114.90   10.54
  -4  -4  -8  107.57    4.59
   4   4   8  114.69    4.40
  -4  -4  -9   59.18    9.42
  -4  -4  -9   42.33    9.12
   4   4   9   45.75    7.44
  -4  -4 -10   33.05    2.78
   4   4  10   21.95    4.81
   4   4  11   -0.46    1.54
  -4  -4 -11    0.73    0.61
   4   4  12    1.69    1.36
  -4  -4 -12    0.26    0.96
   4   4  13    2.29    1.28
  -4  -4 -13   -0.46    1.05
  -4  -5  16   10.35    2.16
   4   5 -16   11.46    2.40
  -4  -5  15   19.88    3.94
   4   5 -15   24.81    3.11
  -4  -5  14   12.92    2.24
   4   5 -14   11.10    1.94
  -4  -5  13   91.70   12.34
   4   5 -13   95.59   13.46
  -4  -5  12   13.85    2.66
   4   5 -12   18.73    3.22
  -4  -5  11   12.22    2.07
   4   5 -11   19.04    3.29
  -4  -5  10   -0.28    1.56
   4   5 -10   -1.08    1.51
  -4  -5   9   20.96    5.34
   4   5  -9   26.03    5.95
  -4  -5   8  412.52   11.15
   4   5  -8  448.40   12.29
  -4  -5   7   -0.19    1.83
   4   5  -7    3.91    2.64
  -4  -5   6 1521.63   32.26
   4   5  -6 1861.49   39.40
  -4  -5   5   51.81    6.96
   4   5  -5   63.24   11.02
  -4  -5   4  150.40    6.65
   4   5  -4  184.56    7.04
  -4  -5   3   83.48   10.23
   4   5  -3  103.62   16.62
  -4  -5   2    3.65    1.24
   4   5  -2    9.27    1.71
   4   5  -1    4.47    1.37
  -4  -5   1    7.44    1.71
   4   5  -1    9.35    2.01
   4   5   0   76.02    2.45
  -4  -5   0   79.62    3.84
   4   5   0  103.81   16.01
  -4  -5  -1   49.64    5.97
  -4  -5  -1   51.20    8.75
   4   5   1   63.04    7.81
  -4  -5  -2    0.79    0.71
  -4  -5  -2   -0.91    1.46
   4   5   2   -0.81    1.46
  -4  -5  -3  139.26    4.16
  -4  -5  -3  136.31   10.40
   4   5   3  136.69   19.31
  -4  -5  -4    1.78    0.62
  -4  -5  -4    2.95    1.01
   4   5   4    3.14    1.05
  -4  -5  -5   15.44    4.41
  -4  -5  -5   18.83    3.97
   4   5   5   16.99    2.87
  -4  -5  -6  121.04    4.94
  -4  -5  -6  102.31    4.53
   4   5   6  107.89   15.60
  -4  -5  -7   45.32    5.69
  -4  -5  -7   41.86    2.98
   4   5   7   42.04    9.40
  -4  -5  -8    5.96    1.38
  -4  -5  -8    2.18    1.29
   4   5   8    3.66    1.14
  -4  -5  -9    5.00    1.41
  -4  -5  -9    3.06    1.07
   4   5   9    3.37    0.78
  -4  -5 -10   -1.12    1.54
  -4  -5 -10    0.20    1.07
   4   5  10    0.99    0.74
  -4  -5 -11    0.15    1.05
  -4  -5 -11    0.91    1.06
  -4  -5 -12    6.57    1.27
  -4  -6  15   59.24    8.77
   4   6 -15   64.89    5.38
  -4  -6  14   62.73    9.51
   4   6 -14   82.27    5.10
  -4  -6  13    1.34    1.48
   4   6 -13    5.13    1.54
  -4  -6  12   47.25    7.77
   4   6 -12   56.77    7.92
  -4  -6  11    2.18    1.17
   4   6 -11    6.60    1.84
  -4  -6  10    9.41    1.36
   4   6 -10    9.73    1.91
  -4  -6   9   11.25    3.96
   4   6  -9   10.88    3.06
  -4  -6   8    0.28    0.90
   4   6  -8    1.99    1.73
  -4  -6   7   12.11    1.59
   4   6  -7   16.11    3.01
  -4  -6   6    4.47    0.73
   4   6  -6    5.75    1.44
  -4  -6   5  573.21   13.01
   4   6  -5  709.70   15.33
  -4  -6   4   49.76    7.77
   4   6  -4   56.72    6.77
  -4  -6   3 1290.45   24.79
   4   6  -3 1596.33   18.47
  -4  -6   2   90.32    4.43
   4   6  -2  108.17   16.40
  -4  -6   1   65.57   10.61
   4   6  -1   80.99   10.69
  -4  -6   0   20.24    4.78
  -4  -6   0   23.30    5.91
   4   6   0   26.18    4.62
  -4  -6  -1   66.00    7.25
  -4  -6  -1   70.12   10.62
   4   6   1   76.46   10.48
  -4  -6  -2  129.96    4.40
  -4  -6  -2  140.91    5.49
   4   6   2  151.75   22.02
  -4  -6  -3  135.02    4.76
  -4  -6  -3  127.10    5.11
   4   6   3  149.35    6.51
  -4  -6  -4    2.34    1.17
  -4  -6  -4   -0.33    1.09
   4   6   4    2.26    0.94
  -4  -6  -5    2.20    0.75
  -4  -6  -5    4.03    1.29
   4   6   5    2.55    0.96
  -4  -6  -6  106.33   18.06
  -4  -6  -6  111.24    4.60
   4   6   6  113.35    4.86
  -4  -6  -7    2.14    1.04
  -4  -6  -7    3.18    1.02
   4   6   7    3.73    0.64
  -4  -6  -8   20.82    3.89
  -4  -6  -8   15.05    5.07
   4   6   8   20.84    3.85
  -4  -6  -9   -0.29    1.42
  -4  -6  -9    1.90    0.94
   4   6   9   -0.69    1.38
  -4  -6 -10   32.60    5.07
   4   6  10   24.96    5.25
  -4  -6 -11    2.24    1.31
  -4  -7  14   25.44    6.27
   4   7 -14   25.67    7.20
  -4  -7  13   13.99    2.68
   4   7 -13   16.04    2.58
  -4  -7  12    0.37    0.72
   4   7 -12    2.42    1.04
  -4  -7  11   25.37    4.51
   4   7 -11   32.65    6.73
  -4  -7  10  197.72   22.83
   4   7 -10  224.94   15.80
  -4  -7   9    2.74    1.08
   4   7  -9    2.02    1.87
  -4  -7   8    1.98    1.40
   4   7  -8    3.60    1.64
  -4  -7   7   28.91    4.59
   4   7  -7   29.69    2.98
  -4  -7   6    8.26    1.26
   4   7  -6    9.71    1.85
  -4  -7   5  273.99   10.23
   4   7  -5  330.98   11.94
  -4  -7   4    5.58    1.48
   4   7  -4    6.78    1.39
  -4  -7   3  134.22   16.10
   4   7  -3  174.83   11.22
  -4  -7   2  390.04   10.01
   4   7  -2  487.85   12.07
  -4  -7   1   11.66    3.04
   4   7  -1   11.20    1.78
  -4  -7   0   61.81    3.69
   4   7   0   72.38    9.00
  -4  -7  -1    8.39    1.53
  -4  -7  -1   11.37    1.70
   4   7   1   13.42    2.24
  -4  -7  -2   15.05    3.40
  -4  -7  -2   19.74    2.23
   4   7   2   20.38    3.40
  -4  -7  -3  100.96   15.06
  -4  -7  -3  107.02    4.46
   4   7   3  129.08    5.83
  -4  -7  -4    8.19    1.67
  -4  -7  -4    8.37    1.73
   4   7   4   12.98    2.81
  -4  -7  -5   32.15    6.61
  -4  -7  -5   38.72    2.90
   4   7   5   44.55    7.53
  -4  -7  -6    4.42    1.22
  -4  -7  -6    3.33    1.06
   4   7   6    2.87    1.32
  -4  -7  -7    7.22    1.57
  -4  -7  -7    8.04    1.83
   4   7   7    8.82    1.92
  -4  -7  -8   14.56    2.69
  -4  -7  -8   12.28    1.72
   4   7   8   16.93    3.06
  -4  -7  -9   43.31    6.78
   4   7   9   37.04    8.00
  -4  -7 -10   62.88    4.47
   4   7  10   56.82    4.14
  -4  -8  12    2.98    1.36
   4   8 -12    2.07    2.17
  -4  -8  11   19.67    4.27
   4   8 -11   22.34    5.74
  -4  -8  10   53.51    8.44
   4   8 -10   70.29    4.65
  -4  -8   9   27.79    3.64
   4   8  -9   34.82    3.68
  -4  -8   8    1.73    1.07
   4   8  -8    9.18    2.16
  -4  -8   7   50.88    7.12
   4   8  -7   54.88    8.66
  -4  -8   6   74.62    7.39
   4   8  -6   83.95    5.44
  -4  -8   5   -0.97    1.50
   4   8  -5    2.00    0.88
  -4  -8   4    1.42    0.78
   4   8  -4    1.09    1.18
  -4  -8   3   -0.08    1.51
   4   8  -3    1.72    1.10
  -4  -8   2  280.37    7.89
   4   8  -2  335.14   16.36
  -4  -8   1   86.20   12.46
   4   8  -1   88.46   11.81
  -4  -8   0  323.86    8.36
   4   8   0  375.19   10.11
  -4  -8  -1   15.07    2.79
   4   8   1   17.23    2.66
  -4  -8  -2   16.61    4.79
   4   8   2   16.41    3.02
  -4  -8  -3   -0.17    0.89
  -4  -8  -3    1.62    1.16
   4   8   3    0.75    1.36
  -4  -8  -4    3.47    1.13
  -4  -8  -4    4.63    1.49
   4   8   4    2.04    1.86
  -4  -8  -5    4.73    1.28
  -4  -8  -5    5.35    1.70
  -4  -8  -6   29.58    6.11
   4   8   6   44.66    9.42
  -4  -8  -7    7.35    1.56
   4   8   7    8.00    1.96
  -4  -8  -8   37.00    5.84
   4   8   8   48.62    7.16
  -4  -9  10    3.45    1.33
   4   9 -10    0.61    0.89
  -4  -9   9   14.72    2.59
   4   9  -9   20.60    5.12
  -4  -9   8   16.10    3.08
   4   9  -8   22.52    6.76
  -4  -9   7    5.23    1.14
   4   9  -7    6.74    2.02
  -4  -9   6   43.83    5.61
   4   9  -6   51.79    4.54
  -4  -9   5  107.66    5.75
   4   9  -5  118.96    6.05
  -4  -9   4    8.22    1.82
   4   9  -4    9.59    2.23
  -4  -9   3   38.30    8.38
   4   9  -3   49.83    7.13
  -4  -9   2   28.80    2.82
   4   9  -2   35.04    6.89
  -4  -9   1    8.95    1.89
   4   9  -1   11.88    3.21
  -4  -9   0   29.19    3.56
   4   9   0   35.15    3.72
  -4  -9  -1   57.24    3.65
   4   9   1   69.65    4.85
  -4  -9  -2    0.70    0.54
   4   9   2    0.95    1.46
  -4  -9  -3   16.28    5.78
   4   9   3   20.62    3.90
   4   9   4    2.55    1.12
   4   9   5   50.87    4.35
  -4 -10   6   75.77   14.85
   4  10  -6   92.98   16.43
  -4 -10   5   76.63    9.94
   4  10  -5  107.48    9.72
  -4 -10   4    2.65    1.29
   4  10  -4    4.22    1.55
  -4 -10   3   36.98    6.64
   4  10  -3   44.64   10.26
  -4 -10   2    8.74    2.51
   4  10  -2   13.40    2.14
  -4 -10   1    2.42    1.49
   4  10  -1   -0.16    2.02
  -4 -10   0    3.20    1.19
   4  10   0   12.06    2.83
   4  10   1   91.14   18.50
   5  -9  -5    3.05    1.67
  -5   9   5    2.53    1.33
   5  -9  -4   40.00    4.08
  -5   9   4   24.70    5.98
   5  -9  -3    4.09    2.02
  -5   9   3    2.35    1.42
   5  -9  -2   40.28    8.91
  -5   9   2   33.47    3.12
   5  -9  -1  136.89    7.14
  -5   9   1  119.44    5.59
   5  -9   0    2.60    2.54
  -5   9   0    0.92    0.91
   5  -9   1   18.55    3.10
  -5   9  -1   11.60    2.22
   5  -9   2    6.04    2.07
  -5   9  -2    2.06    1.32
   5  -9   3    7.63    1.99
  -5   9  -3    2.72    1.58
   5  -9   4   73.04    4.93
   5  -9   5    1.09    1.25
  -5   9  -5    0.76    1.19
   5  -9   6   58.14   16.80
  -5   9  -6   42.10    3.38
   5  -9   7  105.86   12.54
  -5   9  -7   49.55    9.68
   5  -8  -8  115.17    6.28
  -5   8   8   78.08   16.44
   5  -8  -7   12.82    2.48
  -5   8   7    8.81    3.55
   5  -8  -6  145.26    6.83
  -5   8   6  114.07   19.10
   5  -8  -5   42.80    3.91
  -5   8   5   31.26    6.97
  -5   8   4    3.43    0.92
   5  -8  -3    3.93    1.29
  -5   8   3    3.01    1.32
   5  -8  -2   74.97    4.83
  -5   8   2   48.34   12.36
   5  -8  -1  105.54    5.79
  -5   8   1   79.22    4.34
   5  -8   0   19.52    2.58
  -5   8   0   14.77    2.61
   5  -8   1    1.20    0.77
  -5   8  -1   -0.74    1.14
   5  -8   2   20.52    5.31
  -5   8  -2   10.98    1.56
  -5   8  -2   13.65    2.26
   5  -8   3   29.93    6.86
  -5   8  -3   18.87    3.55
  -5   8  -3   18.79    4.86
   5  -8   4    1.61    0.79
   5  -8   5    8.80    3.08
  -5   8  -5    4.07    1.19
   5  -8   6    0.16    1.80
  -5   8  -6    0.79    1.48
   5  -8   7   67.39    4.82
  -5   8  -7   34.78    8.13
   5  -8   8   65.13   16.48
  -5   8  -8   42.45    7.08
   5  -8   9    4.16    1.92
  -5   8  -9    3.15    1.69
   5  -8  10   93.34    5.53
  -5   8 -10   51.54    4.17
   5  -7 -10  107.95    6.35
  -5   7  10   74.99   13.88
   5  -7  -9    2.09    1.79
  -5   7   9    1.89    1.17
   5  -7  -8   33.86    3.95
  -5   7   8   19.61    3.60
   5  -7  -7   53.29    8.18
  -5   7   7   42.35    7.42
   5  -7  -6   31.31    3.40
  -5   7   6   25.56    6.84
   5  -7  -5    1.14    1.64
  -5   7   5    3.61    1.37
   5  -7  -4    2.97    1.01
  -5   7   4    2.10    0.71
   5  -7  -3   30.69    4.93
  -5   7   3   18.02    5.23
   5  -7  -2    0.41    1.02
  -5   7   2   -0.48    1.04
   5  -7  -1   10.66    2.64
  -5   7   1    9.50    1.82
   5  -7   0    5.82    1.90
  -5   7   0    2.30    0.78
  -5   7   0    5.91    1.33
   5  -7   1  295.61   11.10
  -5   7  -1  205.22    7.25
  -5   7  -1  219.93    7.98
   5  -7   2   39.15    3.54
  -5   7  -2   29.08    2.22
  -5   7  -2   29.14    5.04
   5  -7   3    0.85    1.60
  -5   7  -3   -0.51    0.91
  -5   7  -3    0.50    0.33
   5  -7   4   33.81    3.22
  -5   7  -4   22.48    2.25
  -5   7  -4   22.69    1.93
   5  -7   5   20.96    2.70
  -5   7  -5   12.89    1.82
   5  -7   6   90.47    5.33
  -5   7  -6   51.33    3.64
   5  -7   7   14.85    3.43
  -5   7  -7    7.43    1.38
   5  -7   8    4.17    1.82
  -5   7  -8    1.29    1.02
   5  -7   9   33.48    7.74
  -5   7  -9   21.64    2.75
   5  -7  10   59.36   16.56
  -5   7 -10   39.42    3.68
   5  -7  11  237.41    8.72
  -5   7 -11  141.84    6.92
   5  -6 -12    5.58    1.75
  -5   6  12    3.25    0.85
   5  -6 -11    4.58    2.52
  -5   6  11    0.49    0.68
   5  -6 -10    7.22    2.08
  -5   6  10    5.17    1.42
   5  -6  -9  514.94   11.77
  -5   6   9  394.71   10.35
   5  -6  -8   19.82    2.87
  -5   6   8   15.85    3.54
   5  -6  -7  210.46    7.38
  -5   6   7  187.25   11.97
   5  -6  -6    6.84    2.20
  -5   6   6    3.15    1.09
   5  -6  -5   46.28    3.71
  -5   6   5   39.71    8.13
   5  -6  -4    8.13    1.64
  -5   6   4    5.29    1.10
   5  -6  -3  168.45    6.78
  -5   6   3  121.90   19.18
   5  -6  -2  112.03    6.06
  -5   6   2   77.66   12.63
   5  -6  -1    2.62    1.52
  -5   6   1    1.70    0.93
  -5   6   1    1.16    0.73
   5  -6   0    9.89    2.24
  -5   6   0    4.09    0.89
  -5   6   0    4.77    1.06
   5  -6   1    4.47    2.06
  -5   6  -1    0.43    0.84
  -5   6  -1    1.38    0.59
   5  -6   2  127.83    6.62
  -5   6  -2   88.73    3.80
  -5   6  -2   78.26   13.32
   5  -6   3   77.35   17.53
  -5   6  -3   48.34    2.86
  -5   6  -3   48.67    2.52
   5  -6   4   18.38    4.71
  -5   6  -4   11.41    1.80
  -5   6  -4   10.57    2.24
   5  -6   5    1.15    1.06
  -5   6  -5    1.56    1.32
   5  -6   6   75.33    4.73
  -5   6  -6   48.50    3.26
   5  -6   7    4.07    1.03
  -5   6  -7    1.17    1.27
   5  -6   8    3.69    3.75
   5  -6   9   55.32    8.91
  -5   6  -9   31.39    3.22
   5  -6  10   87.43   16.19
  -5   6 -10   54.00    8.21
   5  -6  11   27.37    5.63
  -5   6 -11   20.31    2.82
   5  -6  12   15.85    2.85
  -5   6 -12   11.05    2.27
   5  -6  13   51.81    5.53
  -5   6 -13   36.79    3.89
   5  -5 -13    1.81    1.73
  -5   5  13    2.00    1.43
   5  -5 -12   -0.58    1.52
  -5   5  12   -0.74    1.21
   5  -5 -11   29.88    3.28
  -5   5  11   18.56    6.24
   5  -5 -10   -0.21    1.47
  -5   5  10   -0.14    1.83
   5  -5  -9  286.09    8.62
  -5   5   9  230.56    8.26
   5  -5  -8  132.82    5.79
  -5   5   8  106.99   15.70
   5  -5  -7   15.95    2.28
  -5   5   7   12.76    2.45
   5  -5  -6   39.21    3.29
  -5   5   6   37.00    7.13
   5  -5  -5   31.22    8.27
  -5   5   5   24.70    5.33
   5  -5  -4  150.49    6.08
  -5   5   4  105.94   15.28
   5  -5  -3   96.84    4.92
  -5   5   3   71.83    6.01
   5  -5  -2   60.51   12.48
  -5   5   2   40.56    1.97
  -5   5   2   43.88    9.33
   5  -5  -1    4.00    1.60
  -5   5   1    2.65    0.68
  -5   5   1    2.76    0.77
   5  -5   0   59.75    3.77
  -5   5   0   38.55    2.21
  -5   5   0   34.48    6.44
   5  -5   1   57.54    3.90
  -5   5  -1   36.94    2.30
  -5   5  -1   37.61    4.85
   5  -5   2    6.65    1.79
  -5   5  -2    2.76    1.13
  -5   5  -2    2.35    0.47
   5  -5   3   42.93   11.85
  -5   5  -3   25.51    2.14
  -5   5  -3   24.61    5.41
   5  -5   4  451.03   11.43
  -5   5  -4  285.01    7.87
  -5   5  -4  273.01    6.05
   5  -5   5   81.23    4.33
  -5   5  -5   54.56    3.25
   5  -5   6   39.93    6.52
  -5   5  -6   27.50    2.61
   5  -5   7   -2.30    1.87
  -5   5  -7   -0.36    1.32
   5  -5   8  251.01   10.08
  -5   5  -8  158.41    7.16
   5  -5   9   44.76    4.03
  -5   5  -9   29.48    2.96
   5  -5  10   25.33    7.11
  -5   5 -10   13.46    2.21
   5  -5  11    3.19    1.92
  -5   5 -11    0.70    1.69
   5  -5  12   28.99    7.83
  -5   5 -12   18.78    3.14
   5  -5  13   71.10    4.99
  -5   5 -13   44.47    6.32
   5  -4 -14    5.90    1.80
  -5   4  14    7.39    1.88
   5  -4 -13    2.03    1.37
  -5   4  13    1.32    0.86
   5  -4 -12   12.26    2.01
  -5   4  12   13.72    2.68
   5  -4 -11   31.73    3.41
  -5   4  11   27.23    5.44
   5  -4 -10    7.30    2.04
  -5   4  10    3.66    1.10
   5  -4  -9    1.12    1.73
  -5   4   9    0.40    0.76
   5  -4  -8    2.41    0.89
  -5   4   8    3.48    1.24
   5  -4  -7  569.63   13.67
  -5   4   7  410.39   18.80
   5  -4  -6  956.35   18.32
  -5   4   6  711.83   17.76
   5  -4  -5  413.63   10.44
  -5   4   5  287.35    8.07
   5  -4  -4  167.48    6.45
  -5   4   4  131.59    3.92
  -5   4   4  120.09    4.88
   5  -4  -3   25.27    2.86
  -5   4   3   12.74    2.61
  -5   4   3   15.61    3.37
   5  -4  -2   57.72    9.88
  -5   4   2   44.02    2.29
  -5   4   2   43.20    3.42
   5  -4  -1   73.23    3.90
  -5   4   1   49.47    5.59
  -5   4   1   43.84    8.10
   5  -4   0   16.48    2.21
  -5   4   0   15.13    1.56
  -5   4   0   11.34    2.01
   5  -4   1   48.70   10.43
  -5   4  -1   36.97    2.34
  -5   4  -1   23.89    3.68
   5  -4   2  107.56    6.37
  -5   4  -2   70.49    4.48
  -5   4  -2   58.35    8.01
   5  -4   3    2.22    1.14
  -5   4  -3    0.51    0.54
  -5   4  -3    0.07    0.29
   5  -4   4   18.01    3.32
  -5   4  -4   13.36    1.82
   5  -4   5    2.66    1.26
  -5   4  -5    0.83    0.86
   5  -4   6   87.83    4.43
  -5   4  -6   55.88    3.38
   5  -4   7  149.37    6.19
  -5   4  -7   91.93    4.58
   5  -4   8   30.72    7.13
  -5   4  -8   23.16    2.51
   5  -4   9   -1.53    1.97
  -5   4  -9    2.71    1.69
   5  -4  10   71.28   15.53
  -5   4 -10   45.18    3.72
   5  -4  11  199.02    8.13
  -5   4 -11  122.33    6.09
   5  -4  12  116.63   19.62
  -5   4 -12   64.30   11.75
   5  -4  13   15.57    3.18
  -5   4 -13    7.77    1.89
   5  -4  14    1.73    1.04
  -5   4 -14    2.23    1.80
   5  -3 -15    1.71    1.49
  -5   3  15    1.89    1.14
   5  -3 -14   29.67    7.63
  -5   3  14   29.64    8.52
   5  -3 -13   52.84    3.80
  -5   3  13   36.28    6.75
   5  -3 -12   69.32    4.26
  -5   3  12   69.24   10.74
   5  -3 -11  145.31    5.56
  -5   3  11  113.77    5.36
   5  -3 -10   16.36    2.28
  -5   3  10   13.38    2.25
   5  -3  -9   10.93    1.97
  -5   3   9    7.90    1.67
   5  -3  -8   68.46   10.22
  -5   3   8   54.86    7.05
   5  -3  -7  279.03    7.91
  -5   3   7  211.97    6.78
   5  -3  -6  108.07    4.36
  -5   3   6  110.03    3.08
  -5   3   6   74.86    3.72
   5  -3  -5   80.32    4.21
  -5   3   5   68.45    2.45
  -5   3   5   53.57   10.39
   5  -3  -4  571.86   15.73
  -5   3   4  537.55   13.87
  -5   3   4  415.22   12.29
   5  -3  -3  587.01   13.36
  -5   3   3  489.82   10.50
  -5   3   3  393.65    9.82
   5  -3  -2   56.96    3.05
  -5   3   2   48.62    2.29
  -5   3   2   33.61    7.63
   5  -3  -1  208.40    7.82
  -5   3   1  163.04    5.00
  -5   3   1  131.99    5.82
   5  -3   0   14.58    2.41
  -5   3   0   13.45    1.37
  -5   3   0    7.86    1.67
   5  -3   1   16.40    3.58
  -5   3  -1   13.04    1.41
  -5   3  -1    9.87    1.33
   5  -3   2   24.26    4.55
  -5   3  -2   19.14    1.96
  -5   3  -2   11.37    2.21
   5  -3   3   -0.39    1.92
  -5   3  -3    0.81    1.11
  -5   3  -3    0.09    0.25
   5  -3   4  125.37    5.81
  -5   3  -4   85.75   12.97
   5  -3   5    1.36    1.35
  -5   3  -5    1.20    1.22
   5  -3   6   57.50   11.66
  -5   3  -6   37.31    4.67
   5  -3   7   66.92   13.12
  -5   3  -7   51.45    3.50
   5  -3   8   17.24    2.83
  -5   3  -8   14.64    2.24
   5  -3   9    2.28    1.23
  -5   3  -9    0.14    1.42
   5  -3  10  108.45   13.98
  -5   3 -10   73.97    4.50
   5  -3  11    1.05    1.34
  -5   3 -11    2.69    1.60
   5  -3  12   81.82   15.24
  -5   3 -12   62.84    4.71
   5  -3  13   39.77    7.19
  -5   3 -13   25.50    3.29
   5  -3  14    0.76    2.21
  -5   3 -14    0.05    1.67
   5  -2 -15   26.79    4.86
  -5   2  15   24.30    6.60
   5  -2 -14   -0.03    1.15
  -5   2  14   -0.65    1.55
   5  -2 -13   43.91    3.15
  -5   2  13   39.13    9.01
   5  -2 -12   34.19    2.90
  -5   2  12   33.69    5.49
   5  -2 -11   44.50    3.10
  -5   2  11   39.94    7.53
   5  -2 -10  102.48    4.49
  -5   2  10   88.84    4.73
   5  -2  -9   62.22    3.42
  -5   2   9   63.66    2.54
   5  -2  -9   56.27    3.85
   5  -2  -8  180.61    7.26
  -5   2   8  211.26    5.25
   5  -2  -8  184.66    9.94
   5  -2  -7   60.69    3.03
  -5   2   7   63.12    2.50
   5  -2  -7   59.90    3.41
   5  -2  -6    0.84    1.05
  -5   2   6    0.19    0.64
   5  -2  -6    0.34    1.43
   5  -2  -5   26.12    5.79
  -5   2   5   24.04    1.63
   5  -2  -5   24.14    2.25
   5  -2  -4    6.51    1.34
  -5   2   4    4.76    0.89
   5  -2  -4    3.54    2.35
   5  -2  -3  132.22    4.85
  -5   2   3  120.73    4.20
   5  -2  -3  109.61    4.09
   5  -2  -2  224.36    6.40
  -5   2   2  185.31    5.17
   5  -2  -2  165.20    5.02
   5  -2  -1  508.28   10.91
  -5   2   1  397.63    9.65
   5  -2  -1  360.40    8.09
   5  -2   0  268.93    7.32
  -5   2   0  204.75    5.84
   5  -2   0  196.34    5.18
   5  -2   1   11.29    1.65
  -5   2  -1    7.53    1.18
  -5   2  -1    6.39    1.56
   5  -2   2   22.96    5.07
  -5   2  -2   13.40    2.83
  -5   2  -2   10.36    2.62
   5  -2   3    1.95    1.03
  -5   2  -3    2.35    1.19
  -5   2  -3    1.09    0.38
   5  -2   4  262.29    8.09
  -5   2  -4  192.71    6.40
   5  -2   5  118.76    8.42
  -5   2  -5   84.61    4.39
   5  -2   6  706.41   16.46
  -5   2  -6  476.27   12.00
   5  -2   7   81.53   15.58
  -5   2  -7   60.60    9.33
   5  -2   8   45.07    8.48
  -5   2  -8   36.20    6.05
   5  -2   9   67.61   12.53
  -5   2  -9   45.33    3.49
   5  -2  10  388.01   13.30
  -5   2 -10  277.09   10.45
   5  -2  11   87.60   15.87
  -5   2 -11   69.14    4.29
   5  -2  12  108.72   15.08
  -5   2 -12   72.69    4.87
   5  -2  13    2.20    1.02
  -5   2 -13    0.43    1.54
   5  -2  14    4.96    0.79
  -5   2 -14    3.95    1.68
   5  -2  15    0.97    1.25
  -5   2 -15    0.64    0.92
  -5   1  16   24.75    6.10
   5  -1 -15    8.46    1.88
  -5   1  15    5.55    1.39
   5  -1 -14   64.61    3.74
  -5   1  14   58.11   11.83
   5  -1 -13   20.97    2.27
   5  -1 -13   21.56    2.77
   5  -1 -12   18.24    4.42
  -5   1  12   15.96    3.11
   5  -1 -12   23.46    3.37
   5  -1 -11  291.46    9.71
  -5   1  11  315.56    9.92
   5  -1 -11  308.51   11.37
   5  -1 -10    1.57    1.13
  -5   1  10    2.89    1.01
   5  -1 -10    3.78    1.73
   5  -1  -9    1.79    0.89
  -5   1   9    2.82    0.95
   5  -1  -9    1.89    1.49
   5  -1  -8    5.12    1.37
  -5   1   8    4.90    0.97
   5  -1  -8    5.15    0.89
   5  -1  -7    7.67    1.31
  -5   1   7    5.83    1.71
   5  -1  -7    7.95    2.00
   5  -1  -6    1.56    0.66
  -5   1   6    2.13    0.51
   5  -1  -6    3.37    0.77
   5  -1  -5   32.34    5.35
  -5   1   5   35.21    2.05
   5  -1  -5   35.43    6.05
   5  -1  -4    7.46    1.31
  -5   1   4    5.68    0.99
   5  -1  -4    4.84    1.56
   5  -1  -3  131.14    4.29
  -5   1   3  120.60    4.14
   5  -1  -3  113.41    4.07
   5  -1  -2    3.36    1.11
  -5   1   2    2.17    0.82
   5  -1  -2    1.16    1.34
   5  -1  -1  242.56    6.98
  -5   1   1  204.02    5.77
   5  -1  -1  191.24    5.22
   5  -1   0    2.71    0.93
  -5   1   0    4.35    1.26
   5  -1   0    3.07    0.92
   5  -1   1   74.29    3.72
  -5   1  -1   53.78    2.84
   5  -1   1   51.52    2.08
   5  -1   2  152.44    5.18
  -5   1  -2  115.04    4.46
   5  -1   2  106.32    3.92
   5  -1   3   89.86    5.25
  -5   1  -3   55.12    2.92
   5  -1   3   54.36    1.75
   5  -1   4  305.99   16.39
  -5   1  -4  218.90    6.86
   5  -1   5   24.88    4.52
  -5   1  -5   19.64    2.84
   5  -1   6  835.73   27.86
  -5   1  -6  645.13   18.10
   5  -1   7  218.29    7.49
  -5   1  -7  162.33    6.31
   5  -1   8  392.15   10.97
  -5   1  -8  281.11    8.66
   5  -1   9   51.97    8.21
  -5   1  -9   43.29    6.97
   5  -1  10   14.92    2.20
  -5   1 -10    8.35    2.13
   5  -1  11   20.10    2.33
  -5   1 -11   12.09    2.07
   5  -1  12   33.09    6.19
  -5   1 -12   25.99    3.33
   5  -1  13   46.58    9.23
  -5   1 -13   36.52    3.62
   5  -1  14   26.79    4.79
  -5   1 -14   18.21    2.70
   5  -1  15    2.79    1.31
  -5   1 -15    2.84    1.78
   5   0 -15    7.56    2.20
   5   0 -14    1.12    0.95
  -5   0  14    1.29    0.45
   5   0 -14   -0.64    1.62
   5   0 -13   31.62    2.48
  -5   0  13   28.55    4.09
   5   0 -13   32.10    3.30
   5   0 -12  196.95   12.85
  -5   0  12  224.65    6.58
   5   0 -12  234.82    7.88
   5   0 -11    3.53    0.87
  -5   0  11    4.85    1.35
   5   0 -11    6.89    1.89
   5   0 -10    3.01    0.91
  -5   0  10    2.92    1.02
   5   0 -10    3.92    1.26
   5   0  -9    1.21    0.88
  -5   0   9    2.31    0.77
   5   0  -9    4.42    1.84
   5   0  -8   53.33    2.43
  -5   0   8   57.55    8.18
   5   0  -8   55.79    3.73
   5   0  -7    3.98    0.84
  -5   0   7    4.90    1.47
   5   0  -7    7.02    1.80
   5   0  -6  128.68    4.08
  -5   0   6  146.35    5.16
   5   0  -6  139.16    5.52
   5   0  -5  258.99    6.47
  -5   0   5  282.53    7.54
   5   0  -5  267.91    7.62
   5   0  -4   12.36    1.98
  -5   0   4   12.65    2.23
   5   0  -4    9.46    1.59
   5   0  -3   26.84    1.71
  -5   0   3   22.80    4.30
   5   0  -3   23.97    2.05
   5   0  -2   83.73    2.81
  -5   0   2   75.39    3.18
   5   0  -2   70.43    3.18
   5   0  -1    0.77    0.63
  -5   0   1    2.09    1.66
   5   0  -1    1.34    1.02
   5   0   0  200.05    5.77
  -5   0   0  158.43    5.11
   5   0   0  158.19    4.57
   5   0   1  249.16    6.43
  -5   0  -1  212.68    6.31
   5   0   1  204.18    5.09
   5   0   2   24.24    3.46
  -5   0  -2   19.61    3.09
   5   0   2   19.61    1.88
   5   0   3   11.30    2.73
  -5   0  -3    6.96    1.30
   5   0   3    5.15    0.80
   5   0   4    1.08    0.83
  -5   0  -4    1.76    1.35
   5   0   4    1.13    0.33
   5   0   5   25.14    3.81
  -5   0  -5   20.13    3.89
   5   0   6  220.36    8.22
  -5   0  -6  161.83    6.44
   5   0   7  124.43    5.34
  -5   0  -7   97.17    4.47
   5   0   8  170.71    6.40
  -5   0  -8  132.57    5.56
   5   0   9   50.32    6.46
  -5   0  -9   38.19    3.31
   5   0  10   25.59    4.16
  -5   0 -10   19.39    4.08
   5   0  11    2.92    1.41
  -5   0 -11    1.77    1.25
   5   0  12   25.05    4.53
  -5   0 -12   10.94    2.05
   5   0  13    2.77    1.25
  -5   0 -13    5.67    2.41
   5   0  14   39.13    6.97
  -5   0 -14   26.89    3.28
   5   0  15    3.50    1.25
  -5   0 -15    1.02    1.43
   5   1 -16    8.68    3.16
  -5  -1  15   -0.29    1.08
   5   1 -15    1.10    1.25
  -5  -1  14    1.68    0.78
   5   1 -14    4.52    1.68
  -5  -1  13   20.80    2.93
   5   1 -13   22.27    3.66
  -5  -1  12  220.35    6.29
   5   1 -12  223.32    7.42
   5   1 -11    0.10    0.56
  -5  -1  11    1.45    0.87
   5   1 -11   -0.05    1.57
   5   1 -10  150.46    4.45
  -5  -1  10  174.42    6.06
   5   1 -10  170.41    6.65
   5   1  -9   48.21    2.17
  -5  -1   9   55.02    8.07
   5   1  -9   59.35    3.83
   5   1  -8    7.73    1.06
  -5  -1   8    9.49    1.66
   5   1  -8    9.00    1.61
   5   1  -7   48.08    2.01
  -5  -1   7   56.23    8.26
   5   1  -7   61.25    9.08
   5   1  -6    4.15    0.68
  -5  -1   6    4.24    0.89
   5   1  -6    6.96    1.61
   5   1  -5  101.95    3.24
  -5  -1   5  108.30    4.08
   5   1  -5  115.24    4.85
   5   1  -4   59.13    4.32
  -5  -1   4   69.47    3.55
   5   1  -4   72.83   10.76
   5   1  -3  131.82    3.10
  -5  -1   3  118.12    3.98
   5   1  -3  129.00    4.56
   5   1  -2    4.60    1.24
  -5  -1   2    4.99    1.16
   5   1  -2    5.16    1.35
   5   1  -1    5.87    1.26
  -5  -1   1    3.87    0.68
   5   1  -1    3.00    0.82
   5   1   0   12.47    1.79
  -5  -1   0    9.76    1.78
   5   1   0    7.51    1.24
   5   1   1  205.73    6.31
  -5  -1  -1  172.96    5.62
   5   1   1  174.13    4.73
   5   1   2  608.76   12.16
  -5  -1  -2  513.44   11.65
   5   1   2  549.03   10.49
   5   1   3   10.17    1.40
  -5  -1  -3    6.73    1.35
   5   1   3    5.87    1.07
   5   1   4  271.81    8.44
  -5  -1  -4  213.84    6.93
   5   1   4  247.43    5.82
   5   1   5   21.09    3.14
  -5  -1  -5   15.61    2.04
   5   1   5   16.90    1.19
   5   1   6  113.76    4.19
  -5  -1  -6   93.58    4.36
   5   1   7   98.44   11.85
  -5  -1  -7   75.62    4.10
   5   1   8    6.56    1.35
  -5  -1  -8    2.70    1.16
   5   1   9   45.30    6.47
  -5  -1  -9   38.58    3.18
   5   1  10   -1.07    1.79
  -5  -1 -10   -0.15    1.41
   5   1  11   15.20    2.28
  -5  -1 -11    7.76    1.75
   5   1  12    0.63    0.68
  -5  -1 -12    1.61    1.55
   5   1  13   18.88    2.85
  -5  -1 -13    9.78    1.93
   5   1  14   10.21    2.71
  -5  -1 -14    9.33    2.12
  -5  -2  16    8.84    2.15
   5   2 -16   11.97    2.41
  -5  -2  15   45.60    9.02
   5   2 -15   54.08    4.44
  -5  -2  14    0.39    0.57
   5   2 -14   -0.38    1.72
  -5  -2  13   49.44    7.63
   5   2 -13   49.03    3.73
  -5  -2  12   96.67   13.28
   5   2 -12   93.26    5.05
  -5  -2  11   40.03    5.43
   5   2 -11   43.57    3.59
  -5  -2  10  223.72    7.41
   5   2 -10  234.18    8.02
  -5  -2   9  271.75    7.79
   5   2  -9  273.78    8.34
  -5  -2   8   78.74   10.59
   5   2  -8   94.54   16.71
  -5  -2   7   25.37    3.87
   5   2  -7   29.76    5.38
  -5  -2   6   54.94    8.52
   5   2  -6   59.94    3.44
  -5  -2   5  476.55   11.50
   5   2  -5  498.10   12.75
   5   2  -4    7.41    0.68
  -5  -2   4    8.67    1.55
   5   2  -4   13.12    1.75
   5   2  -3    7.54    2.22
  -5  -2   3    8.22    1.60
   5   2  -3   12.68    2.18
   5   2  -2   58.80    4.79
  -5  -2   2   54.76    2.96
   5   2  -2   58.27    9.65
   5   2  -1    0.76    0.51
  -5  -2   1   -2.03    1.33
   5   2  -1   -1.05    0.98
   5   2   0   67.67    2.47
  -5  -2   0   58.07    3.08
   5   2   0   60.00    2.71
   5   2   1   96.13    3.08
  -5  -2  -1   73.63    3.57
   5   2   1   81.94    3.02
   5   2   2   34.80    4.15
  -5  -2  -2   29.18    2.32
   5   2   2   29.19    5.14
   5   2   3   40.80    5.96
  -5  -2  -3   34.11    5.84
   5   2   3   37.78    4.33
   5   2   4   39.02    5.60
  -5  -2  -4   30.71    2.56
   5   2   4   34.09    1.90
   5   2   5   16.32    2.22
  -5  -2  -5   13.98    2.97
   5   2   5   13.04    1.83
   5   2   6   57.12    9.89
  -5  -2  -6   52.47    3.21
   5   2   6   43.67    7.88
   5   2   7  182.76    6.44
  -5  -2  -7  146.52    5.90
   5   2   8  191.36   24.08
  -5  -2  -8  145.18    5.85
   5   2   9  206.97   12.47
  -5  -2  -9  166.02   11.22
   5   2  10    3.26    1.14
  -5  -2 -10    4.96    1.80
   5   2  11   50.39    7.39
  -5  -2 -11   41.27    3.45
   5   2  12    7.43    1.70
  -5  -2 -12    2.16    1.04
   5   2  13    0.28    1.17
   5   2  14   10.42    2.14
  -5  -2 -14    6.76    1.95
  -5  -3  16    7.38    1.80
   5   3 -16    6.71    2.05
  -5  -3  15    4.24    0.96
   5   3 -15    1.62    1.65
  -5  -3  14    7.33    1.69
   5   3 -14    7.18    2.32
  -5  -3  13   21.38    4.09
   5   3 -13   27.87    3.53
  -5  -3  12    2.14    0.71
   5   3 -12    2.37    1.26
  -5  -3  11    0.74    0.79
   5   3 -11    2.57    1.10
  -5  -3  10    1.97    0.86
   5   3 -10   -0.29    1.47
  -5  -3   9    2.39    0.71
   5   3  -9    0.19    0.78
  -5  -3   8   56.28    6.71
   5   3  -8   53.13    3.50
  -5  -3   7    3.45    1.00
   5   3  -7    3.61    1.31
  -5  -3   6  118.33    4.58
   5   3  -6  128.08    5.93
  -5  -3   5   13.54    3.05
   5   3  -5   18.70    2.23
  -5  -3   4   13.82    2.55
   5   3  -4   11.72    1.64
  -5  -3   3   10.01    1.80
   5   3  -3   10.57    1.58
   5   3  -2    0.25    0.26
  -5  -3   2    1.87    1.47
   5   3  -2   -0.27    1.11
   5   3  -1  235.83    5.76
  -5  -3   1  218.05    6.87
   5   3  -1  251.02    7.58
   5   3   0    0.19    0.45
   5   3   0    0.47    1.14
   5   3   1   17.64    2.67
  -5  -3  -1   17.43    2.92
   5   3   1   20.29    1.81
   5   3   2   29.92    4.08
  -5  -3  -2   26.18    2.43
   5   3   2   26.15    2.20
   5   3   3    7.00    1.34
  -5  -3  -3    6.46    1.41
   5   3   3    7.87    1.82
   5   3   4  121.25    4.51
  -5  -3  -4  107.49    4.53
   5   3   4  117.52    3.71
   5   3   5  156.55    5.49
  -5  -3  -5  145.53    5.69
   5   3   5  165.68    4.91
   5   3   6  205.18   10.12
  -5  -3  -6  171.09    6.24
   5   3   6  204.48    5.78
   5   3   7  390.54    9.66
  -5  -3  -7  331.84    8.94
   5   3   7  399.53    8.16
   5   3   8    8.62    2.28
  -5  -3  -8    8.19    1.64
   5   3   9    1.78    0.96
  -5  -3  -9    2.26    1.09
   5   3  10    1.42    0.86
  -5  -3 -10    0.41    1.30
   5   3  11    4.14    1.61
  -5  -3 -11    4.99    1.71
  -5  -3 -12    2.76    1.38
   5   3  13   -0.40    1.61
  -5  -3 -13    1.00    1.30
  -5  -4  15    1.32    0.94
   5   4 -15    3.28    1.86
  -5  -4  14    0.55    0.95
   5   4 -14    1.27    1.66
  -5  -4  13   23.22    4.73
   5   4 -13   24.08    2.82
  -5  -4  12   11.09    2.53
   5   4 -12   15.07    2.57
  -5  -4  11    7.84    1.34
   5   4 -11   10.52    1.88
  -5  -4  10    9.27    1.48
   5   4 -10   12.14    2.47
  -5  -4   9    2.03    1.06
   5   4  -9    2.61    1.37
  -5  -4   8    4.22    0.81
   5   4  -8    6.12    2.06
  -5  -4   7   11.02    2.20
   5   4  -7    9.85    1.76
  -5  -4   6   44.34    9.58
   5   4  -6   50.65    3.42
  -5  -4   5   99.05   16.76
   5   4  -5  112.91    4.68
  -5  -4   4   11.74    1.92
   5   4  -4    9.79    2.10
  -5  -4   3    1.90    0.75
   5   4  -3    0.75    1.48
  -5  -4   2    0.34    0.95
   5   4  -2    0.53    1.25
   5   4  -1    1.97    0.47
  -5  -4   1    0.57    1.47
   5   4  -1    3.48    1.36
   5   4   0    7.76    2.09
  -5  -4   0    8.21    1.49
   5   4   0    9.59    2.26
   5   4   1    2.00    0.40
  -5  -4  -1    1.64    1.11
   5   4   1    3.80    0.92
   5   4   2   13.04    2.23
  -5  -4  -2   15.48    2.35
   5   4   2   14.03    2.36
   5   4   3  135.36    4.72
  -5  -4  -3  138.95    5.54
   5   4   3  153.30    7.61
   5   4   4   24.08    5.44
  -5  -4  -4   32.15    5.96
   5   4   4   29.11    5.19
   5   4   5   96.47    6.92
  -5  -4  -5   96.50    4.63
   5   4   5  119.12    4.89
   5   4   6   -0.37    1.31
  -5  -4  -6   -0.45    1.27
   5   4   6    0.84    0.49
   5   4   7  284.95   10.24
  -5  -4  -7  241.27    9.00
   5   4   7  314.92   10.16
   5   4   8   24.74    4.16
  -5  -4  -8   22.09    5.27
   5   4   8   27.72    2.36
   5   4   9    3.41    1.39
  -5  -4  -9    2.66    1.20
   5   4  10   16.36    4.00
  -5  -4 -10    9.67    2.96
   5   4  11    1.90    1.34
  -5  -4 -11    3.22    1.42
  -5  -4 -12    0.26    1.20
  -5  -5  15    1.63    1.75
   5   5 -15    1.67    0.99
  -5  -5  14    5.87    1.54
   5   5 -14    5.27    1.34
  -5  -5  13   29.36    6.36
   5   5 -13   32.68    7.80
  -5  -5  12    2.17    1.65
   5   5 -12    2.01    1.31
  -5  -5  11    1.38    1.16
   5   5 -11    0.91    1.68
  -5  -5  10   50.70    6.00
   5   5 -10   54.95   10.54
  -5  -5   9    9.63    3.34
   5   5  -9   12.76    3.20
  -5  -5   8   22.18    3.53
   5   5  -8   19.42    5.11
  -5  -5   7  237.57    7.99
   5   5  -7  275.25    8.55
  -5  -5   6   80.09   12.87
   5   5  -6  100.27    7.37
  -5  -5   5   59.66    7.90
   5   5  -5   64.94    3.97
  -5  -5   4   80.94    4.66
   5   5  -4   98.91    6.83
  -5  -5   3  201.64    6.87
   5   5  -3  257.42   20.84
  -5  -5   2  142.51   12.04
   5   5  -2  146.65   20.90
  -5  -5   1   76.45    7.00
   5   5  -1   83.95   13.33
  -5  -5   0   70.35    4.07
   5   5   0   76.33   11.48
   5   5   1   48.01    4.83
  -5  -5  -1   54.24    9.25
   5   5   1   58.44    3.73
   5   5   2    3.26    0.78
  -5  -5  -2    3.11    1.11
   5   5   2    3.47    0.75
   5   5   3    2.99    0.82
  -5  -5  -3    4.81    1.68
   5   5   3    5.41    1.33
   5   5   4    1.96    0.88
  -5  -5  -4    3.05    0.74
   5   5   4    2.31    0.95
   5   5   5    1.26    0.92
  -5  -5  -5    2.09    1.40
   5   5   5    3.04    1.12
   5   5   6  140.75    5.66
  -5  -5  -6  140.65    5.40
   5   5   6  144.39   18.77
   5   5   7    1.20    0.69
  -5  -5  -7    0.44    1.15
   5   5   7    0.66    1.17
   5   5   8    3.69    1.12
  -5  -5  -8    5.22    1.31
   5   5   8    7.55    1.22
   5   5   9   26.64    6.83
  -5  -5  -9   26.07    5.31
   5   5  10   17.08    4.43
  -5  -5 -10   16.63    2.18
   5   5  11    7.52    3.15
  -5  -5 -11    4.76    1.69
  -5  -6  14    4.94    1.25
   5   6 -14    9.20    2.59
  -5  -6  13   11.97    2.43
   5   6 -13    9.25    2.13
  -5  -6  12    2.84    1.54
   5   6 -12    0.86    1.86
  -5  -6  11   -0.19    1.71
   5   6 -11    2.97    1.95
  -5  -6  10   92.32   11.73
   5   6 -10   96.64   17.43
  -5  -6   9   -0.79    1.67
   5   6  -9    2.99    1.06
  -5  -6   8   39.98    6.78
   5   6  -8   46.63    7.11
   5   6  -7    9.72    2.02
  -5  -6   6   94.33   11.76
   5   6  -6  103.05    5.86
  -5  -6   5  486.19   15.71
   5   6  -5  546.76   17.34
  -5  -6   4   26.93    5.39
   5   6  -4   34.98    6.61
  -5  -6   3   66.16    4.50
   5   6  -3   82.24   14.16
  -5  -6   2  162.15   21.24
   5   6  -2  183.04    9.82
  -5  -6   1   16.80    2.44
   5   6  -1   18.33    3.36
  -5  -6   0   24.09    4.27
   5   6   0   23.18    3.09
  -5  -6  -1   32.88    2.88
   5   6   1   34.21    5.60
   5   6   2    2.88    0.85
  -5  -6  -2    7.63    1.36
   5   6   2    7.44    1.89
   5   6   3    5.38    1.37
  -5  -6  -3    6.35    1.45
   5   6   3    6.65    1.77
   5   6   4  165.72    5.12
  -5  -6  -4  172.64    6.20
   5   6   4  193.33    6.38
   5   6   5    5.35    1.61
  -5  -6  -5    8.24    1.64
   5   6   5    8.39    1.72
   5   6   6    2.05    0.77
  -5  -6  -6    2.47    0.98
   5   6   6    2.15    1.40
   5   6   7    0.64    0.93
  -5  -6  -7    2.05    1.68
   5   6   7    1.80    0.76
   5   6   8    1.90    1.15
  -5  -6  -8   -0.47    1.13
   5   6   8    1.45    0.99
   5   6   9   15.88    5.44
  -5  -6  -9   14.31    4.11
   5   6  10    2.50    0.89
  -5  -7  12   29.09    4.91
   5   7 -12   38.12    3.98
  -5  -7  11    0.01    1.81
   5   7 -11   -0.10    1.84
  -5  -7  10   58.86    7.97
   5   7 -10   59.94    8.74
  -5  -7   9   10.62    2.45
   5   7  -9    9.40    2.13
  -5  -7   8    2.80    0.87
   5   7  -8    1.85    1.82
  -5  -7   7   10.94    1.74
   5   7  -7   12.10    2.36
  -5  -7   6    5.26    0.92
   5   7  -6    8.73    2.06
  -5  -7   5    5.39    1.05
   5   7  -5    7.76    2.03
  -5  -7   4  151.87   19.42
   5   7  -4  166.96   24.59
  -5  -7   3    6.23    1.68
   5   7  -3   10.85    2.92
  -5  -7   2  195.17    6.84
   5   7  -2  207.79   15.02
  -5  -7   1    1.42    1.17
   5   7  -1    1.67    1.35
  -5  -7   0   11.03    1.99
   5   7   0   12.31    2.55
  -5  -7  -1    6.49    1.64
   5   7   1    9.56    2.14
  -5  -7  -2    2.84    0.88
   5   7   2    2.31    1.62
   5   7   3    1.64    0.89
  -5  -7  -3    1.72    1.00
   5   7   3    4.03    1.35
   5   7   4    0.78    0.53
  -5  -7  -4    0.93    1.22
   5   7   4    2.84    1.67
   5   7   5    1.09    0.53
  -5  -7  -5   -0.98    1.12
   5   7   5    1.42    1.62
   5   7   6    3.54    1.54
  -5  -7  -6    4.24    1.98
   5   7   6    4.25    1.85
   5   7   7   41.36   16.43
  -5  -7  -7   68.32    3.97
   5   7   7   72.17   15.72
   5   7   8    1.52    1.00
  -5  -7  -8    2.97    1.11
   5   7   8    2.23    1.04
  -5  -8  11    7.32    1.64
   5   8 -11    9.52    2.19
  -5  -8  10   34.11    5.45
   5   8 -10   35.04    8.12
  -5  -8   9   37.12    4.90
   5   8  -9   49.55    4.42
  -5  -8   8    9.82    3.05
   5   8  -8    9.99    2.61
  -5  -8   7   21.11    4.20
   5   8  -7   15.67    2.73
   5   8  -6    2.96    1.04
  -5  -8   5    2.48    1.02
   5   8  -5    4.10    2.09
  -5  -8   4   40.72    8.05
   5   8  -4   51.21    4.15
  -5  -8   3   -1.04    1.76
   5   8  -3    1.05    0.76
  -5  -8   2  133.54   22.41
   5   8  -2  164.16   12.41
  -5  -8   1  101.62    6.79
   5   8  -1  109.96   14.71
  -5  -8   0   83.17   12.30
   5   8   0   96.06    5.30
  -5  -8  -1   34.06    3.00
   5   8   1   34.52    6.52
  -5  -8  -2   24.38    7.00
   5   8   2   32.47    7.75
  -5  -8  -3   13.70    2.98
   5   8   3   17.00    2.88
  -5  -8  -4   14.44    2.18
   5   8   4   18.75    3.77
  -5  -8  -5    4.05    1.41
   5   8   5    6.09    1.76
  -5  -8  -6    2.55    1.06
   5   8   6    2.60    1.86
  -5  -9   8    4.65    1.53
   5   9  -8    4.05    2.01
  -5  -9   7    1.98    0.72
   5   9  -7    1.44    1.83
  -5  -9   6    9.22    1.69
   5   9  -6    6.79    2.01
  -5  -9   5    7.06    1.83
   5   9  -5    7.60    1.89
  -5  -9   4   21.30    4.04
   5   9  -4   24.59    3.92
  -5  -9   3    8.84    2.05
   5   9  -3    7.81    2.28
  -5  -9   2   20.97    4.81
   5   9  -2   22.76    4.28
  -5  -9   1    4.55    1.56
   5   9  -1    2.99    1.61
  -5  -9   0    5.66    1.98
   5   9   0    5.08    2.32
  -5  -9  -1  295.80    9.66
   5   9   1  354.67   10.49
  -5  -9  -2   -0.48    1.36
   5   9   2   -0.34    2.12
   6  -9  -2    3.11    1.88
   6  -9  -1   16.50    3.88
  -6   9   1   11.72    2.18
   6  -9   0    2.12    1.87
  -6   9   0    0.90    1.15
   6  -9   1    1.81    1.90
   6  -9   2   42.73    4.54
   6  -9   3   14.30    3.22
   6  -9   4    2.63    1.95
   6  -8  -6    3.27    2.60
  -6   8   6    1.92    0.75
   6  -8  -5   21.42    3.11
  -6   8   5   18.53    3.37
   6  -8  -4   14.82    2.55
  -6   8   4    9.19    1.32
   6  -8  -3    5.58    2.12
  -6   8   3    5.69    1.20
   6  -8  -2    1.81    0.99
  -6   8   2    1.55    0.90
   6  -8  -1   69.99    5.40
  -6   8   1   47.08   10.11
   6  -8   0   -0.40    1.74
  -6   8   0    1.23    1.36
   6  -8   1   66.84   13.38
  -6   8  -1   46.87    3.18
   6  -8   2    2.54    1.15
   6  -8   3    4.74    1.88
   6  -8   4    1.84    1.50
  -6   8  -4   -0.19    1.02
   6  -8   5    6.02    2.54
  -6   8  -5    3.67    2.02
   6  -8   6   35.28    3.69
  -6   8  -6   21.54    2.64
   6  -8   7   28.24    4.29
  -6   8  -7   13.93    2.16
   6  -8   8    3.57    1.58
   6  -7  -9  154.70    7.50
  -6   7   9  111.73   18.86
   6  -7  -8    2.49    1.90
  -6   7   8    1.51    1.01
   6  -7  -7   10.02    2.24
  -6   7   7    7.07    1.89
   6  -7  -6    4.42    2.21
  -6   7   6    3.90    1.37
   6  -7  -5    6.52    1.88
  -6   7   5    7.33    1.04
   6  -7  -4   26.66    3.03
  -6   7   4   24.31    4.27
   6  -7  -3   40.78   11.60
  -6   7   3   29.44    7.77
   6  -7  -2   50.36    4.52
  -6   7   2   34.38    8.43
   6  -7  -1    2.20    1.54
  -6   7   1    0.93    0.81
   6  -7   0   95.82   16.79
  -6   7   0   54.11   10.43
   6  -7   1   31.59    3.45
  -6   7  -1   17.62    1.85
  -6   7  -1   14.31    3.97
   6  -7   2   52.90    4.50
  -6   7  -2   34.00    2.53
  -6   7  -2   28.20    5.12
   6  -7   3   24.50    2.95
  -6   7  -3   15.40    1.95
   6  -7   4   49.56    4.59
  -6   7  -4   31.50    2.91
   6  -7   5    5.44    3.13
  -6   7  -5    4.98    1.31
   6  -7   6   15.16    4.69
  -6   7  -6   12.75    2.10
   6  -7   7    2.42    1.24
  -6   7  -7    2.11    1.47
   6  -7   8    8.01    3.17
  -6   7  -8    5.25    1.81
   6  -7   9  132.29    6.99
  -6   7  -9   68.60    5.77
   6  -7  10    4.67    1.79
  -6   7 -10    2.50    1.71
   6  -6 -10    6.10    1.83
  -6   6  10    3.84    1.54
   6  -6  -9    7.54    2.46
  -6   6   9    3.81    1.07
   6  -6  -8    3.92    1.18
  -6   6   8    5.39    1.43
   6  -6  -7   31.10    3.35
  -6   6   7   22.33    4.72
   6  -6  -6    2.25    1.53
  -6   6   6    0.30    0.86
   6  -6  -5   38.07    8.38
  -6   6   5   27.87    4.53
   6  -6  -4    1.11    1.52
  -6   6   4    0.78    1.14
   6  -6  -3   44.13    3.64
  -6   6   3   28.54    6.43
   6  -6  -2    4.34    1.98
  -6   6   2    1.80    0.45
   6  -6  -1   15.94    2.58
  -6   6   1    7.68    1.26
  -6   6   1    7.62    1.34
   6  -6   0   40.92    3.48
  -6   6   0   26.76    2.08
  -6   6   0   25.70    3.57
   6  -6   1   56.14   10.82
  -6   6  -1   36.48    2.65
  -6   6  -1   30.73    4.94
   6  -6   2   27.28    5.26
  -6   6  -2   14.21    1.78
  -6   6  -2   13.77    3.91
   6  -6   3   35.27    8.61
  -6   6  -3   23.72    2.31
   6  -6   4    2.67    1.18
  -6   6  -4    1.92    1.16
   6  -6   5  139.82   15.59
  -6   6  -5   84.87    4.39
   6  -6   6   32.79    9.60
  -6   6  -6   20.54    2.50
   6  -6   7   23.03    5.15
  -6   6  -7   17.87    2.78
   6  -6   8    2.98    1.80
  -6   6  -8    3.00    1.44
   6  -6   9   24.66    5.81
  -6   6  -9   17.57    2.84
   6  -6  10   10.04    2.66
  -6   6 -10    3.85    1.95
   6  -6  11  192.67   10.55
  -6   6 -11  118.23    6.41
   6  -5 -12    5.09    1.89
  -6   5  12    3.67    1.36
   6  -5 -11    0.97    1.47
  -6   5  11   -0.13    1.38
   6  -5 -10    9.51    2.34
  -6   5  10    7.19    1.84
   6  -5  -9    0.16    1.47
  -6   5   9    2.94    1.09
   6  -5  -8   65.82    4.23
  -6   5   8   44.74    7.39
  -6   5   7    0.35    1.61
   6  -5  -6  387.29    9.41
  -6   5   6  294.13    8.29
   6  -5  -5    1.37    1.36
  -6   5   5    1.95    0.95
   6  -5  -4   28.56    3.37
  -6   5   4   21.54    3.84
   6  -5  -3    0.21    1.39
  -6   5   3    0.91    0.52
  -6   5   3    0.56    0.79
   6  -5  -2    1.03    0.71
  -6   5   2    0.72    0.45
  -6   5   2    1.35    0.72
   6  -5  -1   32.73    2.93
  -6   5   1   21.07    3.91
  -6   5   1   17.71    4.33
   6  -5   0   10.45    1.94
  -6   5   0    7.12    1.43
  -6   5   0    8.25    2.11
   6  -5   1  106.15    5.22
  -6   5  -1   67.89    3.41
  -6   5  -1   53.54    8.46
   6  -5   2    7.71    2.14
  -6   5  -2    2.07    1.19
  -6   5  -2    3.25    0.97
   6  -5   3  100.97    7.70
  -6   5  -3   66.42    4.07
   6  -5   4  216.62    8.97
  -6   5  -4  134.87    6.03
   6  -5   5    4.00    2.09
  -6   5  -5    1.13    1.17
   6  -5   6   24.03    3.12
  -6   5  -6   18.40    2.55
   6  -5   7   22.20    2.76
  -6   5  -7   17.57    2.36
   6  -5   8   28.94    7.06
  -6   5  -8   21.96    2.83
   6  -5   9   20.08    6.44
  -6   5  -9   13.42    2.70
   6  -5  10   29.40    3.86
  -6   5 -10   19.53    2.60
   6  -5  11    7.48    2.27
  -6   5 -11    3.79    1.64
   6  -5  12   39.47   13.28
  -6   5 -12   31.15    3.75
   6  -4 -13   22.23    2.92
  -6   4  13   14.85    3.13
   6  -4 -12   -0.09    1.14
  -6   4  12    1.05    0.80
   6  -4 -11    0.59    1.24
  -6   4  11    0.65    0.86
   6  -4 -10   12.90    2.22
  -6   4  10   11.09    2.80
   6  -4  -9   61.59    4.00
  -6   4   9   46.29    8.38
   6  -4  -8  151.95    5.86
  -6   4   8  124.81   10.21
   6  -4  -7    8.80    1.70
  -6   4   7    7.39    2.11
   6  -4  -6   60.66   11.30
  -6   4   6   48.23    4.76
   6  -4  -5   95.21    4.55
  -6   4   5   71.65   15.76
   6  -4  -4  128.82    5.53
  -6   4   4  102.33    3.70
  -6   4   4   87.41    7.86
   6  -4  -3   45.91    7.21
  -6   4   3   39.43    5.32
  -6   4   3   34.56    7.84
   6  -4  -2    0.38    1.41
  -6   4   2    0.56    0.58
  -6   4   2   -0.03    0.90
   6  -4  -1    1.58    1.59
  -6   4   1    1.32    0.92
  -6   4   1    0.54    0.40
   6  -4   0   30.32    3.12
  -6   4   0   23.85    2.38
  -6   4   0   17.49    5.15
   6  -4   1  104.86    4.87
  -6   4  -1   73.82    3.77
  -6   4  -1   52.72    8.94
   6  -4   2    1.07    1.44
  -6   4  -2    0.89    1.13
  -6   4  -2    1.26    0.52
   6  -4   3  220.02    7.69
  -6   4  -3  141.49   19.80
   6  -4   4  164.27    8.73
  -6   4  -4  111.94   15.87
   6  -4   5   79.50    4.50
  -6   4  -5   44.61    3.14
   6  -4   6   21.04    5.13
  -6   4  -6   12.71    1.96
   6  -4   7   20.93    2.72
  -6   4  -7   13.05    2.33
   6  -4   8   11.26    2.55
  -6   4  -8    8.73    1.83
   6  -4   9   14.31    3.96
  -6   4  -9    7.63    1.83
   6  -4  10   24.00    6.44
  -6   4 -10   20.02    2.93
   6  -4  11   69.05    5.09
  -6   4 -11   37.74    3.76
   6  -4  12   53.89   15.66
  -6   4 -12   47.66    4.33
   6  -4  13   -0.17    2.45
  -6   4 -13    2.17    1.81
   6  -3 -14    8.01    1.92
  -6   3  14    7.01    1.73
   6  -3 -13   11.19    1.89
  -6   3  13    7.33    1.53
   6  -3 -12    1.39    1.44
  -6   3  12    3.96    1.00
   6  -3 -11   37.16    3.06
  -6   3  11   29.92    5.30
   6  -3 -10  211.79    7.43
  -6   3  10  172.70    7.31
   6  -3  -9   18.42    2.11
  -6   3   9   13.68    3.33
   6  -3  -8   21.02    2.27
  -6   3   8   18.59    3.87
   6  -3  -7   39.27    2.93
  -6   3   7   32.40    5.02
   6  -3  -6    0.60    0.92
  -6   3   6    1.30    0.46
  -6   3   6    0.59    0.73
   6  -3  -5  389.01   10.09
  -6   3   5  355.93    8.41
  -6   3   5  283.36    9.86
   6  -3  -4    7.54    1.36
  -6   3   4    4.12    1.05
  -6   3   4    3.61    1.25
   6  -3  -3  559.13   15.27
  -6   3   3  478.44   10.05
  -6   3   3  375.15    9.27
   6  -3  -2  912.66   18.09
  -6   3   2  713.09   13.60
  -6   3   2  570.45   11.75
   6  -3  -1 1146.07   24.06
  -6   3   1  871.21   18.27
  -6   3   1  667.76   14.40
   6  -3   0  740.47   17.08
  -6   3   0  527.32   12.72
  -6   3   0  416.26   11.06
   6  -3   1  376.09   11.11
  -6   3  -1  271.68    8.03
  -6   3  -1  206.80    6.42
  -6   3  -2    1.74    0.96
  -6   3  -2    0.25    0.25
   6  -3   3  114.07   19.49
  -6   3  -3   67.19    3.82
   6  -3   4   25.81    5.65
  -6   3  -4   19.06    2.31
   6  -3   5  122.63    5.56
  -6   3  -5   84.99    4.67
   6  -3   6   85.48   16.98
  -6   3  -6   55.74   10.81
   6  -3   7    4.43    1.52
  -6   3  -7    2.02    0.70
   6  -3   8   68.69   13.03
  -6   3  -8   45.96    3.68
   6  -3   9   16.75    4.10
  -6   3  -9   10.17    2.30
   6  -3  10    5.14    1.81
  -6   3 -10    3.59    1.77
   6  -3  11   35.76    4.18
  -6   3 -11   20.89    3.07
   6  -3  12   -0.06    2.26
  -6   3 -12    1.20    1.57
   6  -3  13    2.46    1.43
  -6   3 -13    1.09    1.66
   6  -2 -14   87.72    4.66
  -6   2  14   59.63   12.54
   6  -2 -13  245.53    7.23
  -6   2  13  193.68    9.44
   6  -2 -12   13.71    1.96
  -6   2  12   13.62    3.04
   6  -2 -11    5.89    1.49
  -6   2  11    6.91    1.95
   6  -2 -10   59.35    3.60
   6  -2  -9    2.88    1.67
  -6   2   9    3.00    1.05
   6  -2  -9    3.17    1.32
   6  -2  -8  243.00    6.95
  -6   2   8  257.42    8.05
   6  -2  -8  240.64    7.93
   6  -2  -7   24.89    2.15
  -6   2   7   23.50    3.95
   6  -2  -6    1.34    1.21
  -6   2   6    1.00    1.38
   6  -2  -6   -1.96    1.76
   6  -2  -5   82.01    3.81
  -6   2   5   79.13    3.27
   6  -2  -5   72.21    4.11
   6  -2  -4  196.14    6.52
  -6   2   4  193.57    5.99
   6  -2  -4  164.78    5.70
   6  -2  -3  693.73   15.71
  -6   2   3  633.69   13.92
   6  -2  -3  577.44   13.20
   6  -2  -2   17.52    2.28
  -6   2   2   10.70    1.69
   6  -2  -2   11.56    2.13
   6  -2  -1   22.63    2.58
  -6   2   1   16.65    1.87
   6  -2  -1   16.87    1.76
   6  -2   0 1871.46   38.07
  -6   2   0 1497.09   29.43
   6  -2   0 1402.21   26.48
   6  -2   1    2.55    1.73
  -6   2  -1    1.33    1.38
   6  -2   2   41.66    3.23
  -6   2  -2   29.88    2.41
  -6   2  -2   22.10    2.16
   6  -2   3    4.42    2.26
  -6   2  -3    2.58    1.46
  -6   2  -3    0.18    0.20
   6  -2   4    0.86    1.43
  -6   2  -4    2.58    1.94
   6  -2   5   56.45   10.31
  -6   2  -5   42.80    3.44
   6  -2   6   18.56    2.84
  -6   2  -6   14.45    2.30
   6  -2   7  230.87   15.07
  -6   2  -7  169.13    6.52
   6  -2   8   85.83    8.41
  -6   2  -8   53.56    6.48
   6  -2   9   27.65    5.14
  -6   2  -9   22.24    4.78
   6  -2  10   -0.42    1.89
  -6   2 -10    0.62    1.53
   6  -2  11   39.87    8.03
  -6   2 -11   27.88    3.27
   6  -2  12   34.12    5.88
  -6   2 -12   25.80    3.21
   6  -2  13    7.12    1.56
  -6   2 -13    3.66    1.65
  -6   1  15   41.21    9.81
   6  -1 -14   14.17    4.33
   6  -1 -13   89.01    4.25
   6  -1 -13   62.41   15.35
   6  -1 -12    0.92    1.38
   6  -1 -12   -0.42    1.79
   6  -1 -11  202.87    5.78
  -6   1  11  223.11    7.03
   6  -1 -11  207.18    7.45
   6  -1 -10   15.36    2.03
  -6   1  10   12.33    2.71
   6  -1 -10   15.17    2.24
   6  -1  -9   27.44    2.20
  -6   1   9   26.16    5.12
   6  -1  -9   29.20    2.90
   6  -1  -8    0.56    0.73
  -6   1   8    0.01    0.96
   6  -1  -8    1.93    1.07
   6  -1  -7    0.75    0.97
  -6   1   7    0.71    1.06
   6  -1  -7    1.56    1.48
   6  -1  -6   56.18    2.80
  -6   1   6   58.36    2.89
   6  -1  -6   54.62    7.90
   6  -1  -5  139.74    4.90
  -6   1   5  142.54    4.39
   6  -1  -5  138.32   13.91
   6  -1  -4   57.47    3.79
  -6   1   4   59.49    3.12
   6  -1  -4   46.75    7.49
   6  -1  -3   29.12    2.23
  -6   1   3   25.94    2.19
   6  -1  -3   22.56    4.37
   6  -1  -2  659.01   17.48
  -6   1   2  552.68   15.23
   6  -1  -2  542.31   14.77
   6  -1  -1   45.19    2.89
  -6   1   1   37.92    7.52
   6  -1  -1   33.20    4.46
   6  -1   0 1163.69   29.32
  -6   1   0  909.28   23.80
   6  -1   0  822.22   20.79
   6  -1   1  237.14    8.05
  -6   1  -1  207.48    7.64
   6  -1   1  188.22    6.02
   6  -1   2   45.07   10.42
  -6   1  -2   34.00    2.61
   6  -1   2   22.90    3.44
   6  -1   3    6.41    1.68
  -6   1  -3    4.48    1.22
   6  -1   3    4.52    0.90
   6  -1   4   24.95    5.33
  -6   1  -4   23.96    3.81
   6  -1   5  114.86    4.79
  -6   1  -5   89.41    4.36
   6  -1   6   19.21    2.81
  -6   1  -6   14.78    3.03
   6  -1   7   68.47   12.13
  -6   1  -7   51.09    3.90
   6  -1   8    9.42    2.41
  -6   1  -8    4.94    1.63
   6  -1   9   68.43    9.60
  -6   1  -9   53.40   10.01
   6  -1  10    0.58    1.29
  -6   1 -10   -0.57    1.51
   6  -1  11   18.20    2.83
  -6   1 -11   13.58    2.61
   6  -1  12    9.95    2.59
  -6   1 -12    7.39    2.00
   6  -1  13   23.28    4.58
  -6   1 -13   14.62    2.61
   6   0 -15    1.40    1.21
   6   0 -14   10.99    2.96
   6   0 -13   27.63    3.49
  -6   0  12    5.01    1.97
   6   0 -12    7.97    1.63
   6   0 -11   17.56    1.80
  -6   0  11   18.75    3.47
   6   0 -11   18.63    2.61
   6   0 -10   68.41    3.07
  -6   0  10   90.73    4.04
   6   0 -10   89.46   13.60
   6   0  -9    1.87    0.80
  -6   0   9    2.68    0.79
   6   0  -9    2.65    1.25
   6   0  -8   96.28    3.74
  -6   0   8  112.54    4.79
   6   0  -8  111.97    5.37
   6   0  -7   16.79    1.55
  -6   0   7   22.51    3.37
   6   0  -7   17.41    2.58
   6   0  -6   10.80    3.31
  -6   0   6   14.74    2.48
   6   0  -6   15.14    2.24
   6   0  -5   18.05    4.54
  -6   0   5   20.69    4.01
   6   0  -5   21.13    2.20
   6   0  -4   65.80    2.85
  -6   0   4   63.74    3.25
   6   0  -4   58.23    3.24
   6   0  -3   25.67    2.13
  -6   0   3   22.55    2.03
   6   0  -3   18.84    3.62
   6   0  -2    9.09    2.19
  -6   0   2    8.22    1.81
   6   0  -2    3.87    1.07
   6   0  -1   30.88    2.15
  -6   0   1   23.54    2.26
   6   0  -1   22.02    1.95
   6   0   0  101.60    4.50
  -6   0   0   84.02   12.71
   6   0   0   73.62    2.99
   6   0   1  232.49    7.74
  -6   0  -1  182.03    7.62
   6   0   1  177.24    6.10
   6   0   2  466.13   12.15
  -6   0  -2  393.71   10.63
   6   0   3 1575.49   30.45
  -6   0  -3 1262.26   26.01
   6   0   3 1164.27   22.51
   6   0   4  477.97   11.96
  -6   0  -4  385.62   10.03
   6   0   5    7.12    1.20
  -6   0  -5    8.34    1.62
   6   0   6    7.12    1.59
  -6   0  -6    4.55    1.46
   6   0   7    1.71    0.97
  -6   0  -7    0.25    1.46
   6   0   8  186.78   24.49
  -6   0  -8  126.13    6.41
   6   0   9   33.45    7.42
  -6   0  -9   28.05    3.44
   6   0  10  130.56    9.25
  -6   0 -10   96.12    5.66
   6   0  11   37.76    6.15
  -6   0 -11   22.42    4.31
   6   0  12   -1.08    1.84
  -6   0 -12   -0.01    1.57
   6   0  13   -0.49    1.84
  -6   0 -13    4.80    2.39
   6   1 -15    5.10    2.31
  -6  -1  14   -0.20    1.31
   6   1 -14    3.07    2.05
  -6  -1  13  113.05   16.29
   6   1 -13  109.04   18.24
  -6  -1  12   41.36    7.79
   6   1 -12   43.52    3.70
  -6  -1  11  122.06    5.08
   6   1 -11  116.33    5.96
  -6  -1  10   19.79    2.29
   6   1 -10   22.47    3.07
  -6  -1   9    2.12    0.91
   6   1  -9    3.57    1.62
  -6  -1   8   94.36   15.46
   6   1  -8   94.06    5.35
   6   1  -7   36.13    4.78
  -6  -1   7   54.23    3.38
   6   1  -7   52.72    3.62
   6   1  -6    0.70    0.60
  -6  -1   6    2.31    1.38
   6   1  -6    0.89    1.00
   6   1  -5   87.85    2.93
  -6  -1   5   88.46    4.07
   6   1  -5   96.77    4.41
   6   1  -4  158.17    4.55
  -6  -1   4  159.01    5.82
   6   1  -4  151.51    5.71
   6   1  -3   61.30    2.69
  -6  -1   3   69.46   12.66
   6   1  -3   62.48   10.10
   6   1  -2  130.19    5.48
  -6  -1   2  116.39    6.97
   6   1  -2  117.79    5.00
   6   1  -1  276.40    8.23
  -6  -1   1  228.12    8.19
   6   1  -1  225.06    7.95
   6   1   0   10.06    1.61
  -6  -1   0   11.94    1.80
   6   1   0    5.68    1.17
  -6  -1  -1    2.51    0.68
   6   1   1    2.30    0.62
   6   1   2  545.84   12.55
  -6  -1  -2  443.08   13.68
   6   1   2  460.58   10.40
   6   1   3   93.58   12.65
  -6  -1  -3   76.98    5.83
   6   1   3   74.98    2.81
   6   1   4   35.19    4.68
  -6  -1  -4   29.78    2.94
   6   1   4   19.65    4.01
   6   1   5  316.52    9.32
  -6  -1  -5  253.65    8.31
   6   1   6  369.32   15.24
  -6  -1  -6  291.18    9.37
   6   1   7    1.22    0.80
  -6  -1  -7    2.71    1.80
   6   1   8   89.82   12.49
  -6  -1  -8   64.87    4.43
   6   1   9   43.10    5.77
  -6  -1  -9   29.95    3.24
   6   1  10  155.44   11.91
  -6  -1 -10  106.82    5.80
   6   1  11   40.81    6.48
  -6  -1 -11   27.62    6.15
   6   1  12   32.64    4.35
  -6  -1 -12   24.58    4.24
   6   1  13    2.28    1.05
  -6  -1 -13    1.25    1.53
  -6  -2  15    5.09    1.28
   6   2 -15    6.11    1.47
  -6  -2  14   57.18   11.91
   6   2 -14   60.44    4.51
  -6  -2  13   57.34    7.17
   6   2 -13   53.45    4.36
  -6  -2  12    4.62    0.87
   6   2 -12    6.40    2.36
  -6  -2  11    0.47    1.59
   6   2 -11    1.77    1.70
  -6  -2  10    2.96    1.10
   6   2 -10    4.36    1.87
  -6  -2   9    2.59    1.10
   6   2  -9    4.21    1.14
  -6  -2   8   -0.76    1.20
   6   2  -8    2.63    0.79
  -6  -2   7   70.71   11.05
   6   2  -7   78.79   12.30
  -6  -2   6    8.23    1.52
   6   2  -6    7.40    1.75
  -6  -2   5   35.45    2.84
   6   2  -5   35.55    6.25
  -6  -2   4   81.40    4.01
   6   2  -4   84.12   12.75
   6   2  -3   30.89    1.69
  -6  -2   3   33.47    2.99
   6   2  -3   28.11    4.32
   6   2  -2    1.02    0.63
  -6  -2   2    0.70    1.20
   6   2  -2   -0.12    1.33
   6   2  -1  992.02   19.81
  -6  -2   1  892.22   19.36
   6   2  -1  875.76   19.51
   6   2   0    4.31    1.04
  -6  -2   0    1.64    1.50
   6   2   0    1.10    1.43
   6   2   1  460.07   12.05
  -6  -2  -1  421.87   11.36
   6   2   1  439.09   11.44
   6   2   2    0.14    0.56
  -6  -2  -2    0.85    0.95
   6   2   2    0.78    0.69
   6   2   3   24.64    3.73
  -6  -2  -3   19.26    3.79
   6   2   3   15.55    3.44
   6   2   4  329.78   16.03
  -6  -2  -4  295.92   10.86
   6   2   4  330.86    7.74
   6   2   5    6.92    1.46
  -6  -2  -5    7.17    1.97
   6   2   5    6.94    1.08
   6   2   6   77.62    9.59
  -6  -2  -6   64.05    6.44
   6   2   7   38.07    6.68
  -6  -2  -7   31.43    7.37
   6   2   8   50.01    5.34
  -6  -2  -8   41.00    3.34
   6   2   9    0.68    0.76
  -6  -2  -9    3.08    1.80
   6   2  10    1.08    0.87
  -6  -2 -10   -0.31    1.50
   6   2  11   44.08    7.53
  -6  -2 -11   36.76    3.75
   6   2  12    5.75    1.33
  -6  -2 -12    2.90    0.78
  -6  -3  15    1.50    0.95
   6   3 -15    6.67    2.53
  -6  -3  14  127.45   17.15
   6   3 -14  125.59    6.50
  -6  -3  13   41.24    6.82
   6   3 -13   49.59    4.76
  -6  -3  12   71.30   11.95
   6   3 -12   79.56    5.15
  -6  -3  11   20.24    4.21
   6   3 -11   19.44    3.23
  -6  -3  10   29.82    3.96
   6   3 -10   25.66    6.18
  -6  -3   9   16.67    3.17
   6   3  -9   17.62    2.54
  -6  -3   8   28.33    4.06
   6   3  -8   29.91    6.02
  -6  -3   7   -0.14    1.24
   6   3  -7    1.50    1.64
  -6  -3   6   52.62   11.32
   6   3  -6   46.09    3.46
  -6  -3   5  155.26    6.30
   6   3  -5  156.24    6.36
  -6  -3   4   36.51    3.30
   6   3  -4   42.25    6.97
  -6  -3   3    5.63    1.92
   6   3  -3   12.15    2.53
  -6  -3   2  110.27    4.93
   6   3  -2  115.16    4.44
   6   3  -1  230.39    5.37
  -6  -3   1  213.65   13.31
   6   3  -1  213.05    8.66
   6   3   0    9.07    2.54
  -6  -3   0   10.65    2.69
   6   3   0    7.42    1.75
   6   3   1   27.36    4.18
  -6  -3  -1   21.03    2.30
   6   3   1   24.22    3.26
   6   3   2   82.85    9.13
  -6  -3  -2   71.79    3.97
   6   3   2   83.15    3.57
   6   3   3   15.34    2.47
  -6  -3  -3   17.82    4.24
   6   3   3   14.60    1.78
   6   3   4   58.43    7.58
  -6  -3  -4   55.08    3.72
   6   3   4   55.76    5.99
   6   3   5   39.71    4.31
  -6  -3  -5   34.85    7.36
   6   3   5   32.30    7.38
   6   3   6   15.21    2.40
  -6  -3  -6   11.90    2.04
   6   3   6   14.16    2.37
   6   3   7  216.55    6.90
  -6  -3  -7  168.42   10.29
   6   3   8  176.92    7.48
  -6  -3  -8  130.43    6.12
   6   3   9   -0.20    1.53
  -6  -3  -9    0.93    1.09
   6   3  10   23.79    3.57
  -6  -3 -10   19.10    3.88
   6   3  11    8.48    2.91
  -6  -3 -11   10.19    2.34
   6   3  12    1.11    0.86
  -6  -3 -12    0.57    1.21
  -6  -4  14    1.93    1.12
   6   4 -14    4.54    2.13
  -6  -4  13   44.87    7.39
   6   4 -13   51.74   14.34
  -6  -4  12   46.28    6.89
   6   4 -12   38.19   10.75
  -6  -4  11   60.53   10.51
   6   4 -11   67.96   11.61
  -6  -4  10   14.40    2.76
   6   4 -10   16.44    3.10
  -6  -4   9   -0.60    1.41
   6   4  -9    2.30    1.73
  -6  -4   8   23.50    3.44
   6   4  -8   22.45    2.88
  -6  -4   7    8.73    2.29
   6   4  -7    8.24    1.86
  -6  -4   6  130.35   21.00
   6   4  -6  153.65    7.59
  -6  -4   5   74.63   14.92
   6   4  -5   81.12   13.31
  -6  -4   4  136.87    8.36
   6   4  -4  163.59    6.40
  -6  -4   3   76.86    7.68
   6   4  -3   80.98    4.80
  -6  -4   2   76.06   12.39
   6   4  -2   76.26    4.14
  -6  -4   1    0.22    1.12
   6   4  -1    5.97    1.45
   6   4   0    0.55    0.36
  -6  -4   0    1.38    1.51
   6   4   0    0.17    0.62
   6   4   1   11.69    1.65
  -6  -4  -1   14.91    5.60
   6   4   1   13.95    2.26
   6   4   2    0.43    0.67
  -6  -4  -2    0.08    1.41
   6   4   2    2.22    0.67
   6   4   3   21.42    4.01
  -6  -4  -3   21.17    5.70
   6   4   3   18.49    3.72
   6   4   4    0.24    0.51
  -6  -4  -4    1.61    1.53
   6   4   4    0.84    1.04
   6   4   5   62.31    9.24
  -6  -4  -5   59.42    9.43
   6   4   5   57.18   13.16
   6   4   6   25.66    2.95
  -6  -4  -6   25.94    4.43
   6   4   6   27.12    2.21
   6   4   7    5.10    0.95
  -6  -4  -7    2.54    1.40
   6   4   8    2.05    0.99
  -6  -4  -8    1.71    0.99
   6   4   9   30.53    6.75
  -6  -4  -9   25.49    2.74
   6   4  10   16.73    2.61
  -6  -4 -10   15.33    2.58
   6   4  11    1.47    0.93
  -6  -4 -11    1.00    1.43
  -6  -5  13   15.99    2.77
   6   5 -13   15.77    4.06
  -6  -5  12   42.57    6.50
   6   5 -12   47.60    4.67
  -6  -5  11   19.92    2.74
   6   5 -11   21.14    3.96
  -6  -5  10   -0.70    1.72
   6   5 -10   -2.33    1.69
  -6  -5   9   -0.64    1.67
   6   5  -9    0.30    0.88
  -6  -5   8   13.92    2.20
   6   5  -8   15.68    3.00
  -6  -5   7    4.92    1.24
   6   5  -7   10.64    2.27
  -6  -5   6   31.81    5.03
   6   5  -6   35.54    3.30
  -6  -5   5  115.27    8.42
   6   5  -5  121.09    6.29
   6   5  -4    2.60    1.79
  -6  -5   3  279.81   10.53
   6   5  -3  295.61   10.78
  -6  -5   2   29.86    6.79
   6   5  -2   31.24    4.07
  -6  -5   1  248.12    9.57
   6   5  -1  266.04   10.18
  -6  -5   0    8.12    1.82
   6   5   0    7.55    1.98
  -6  -5  -1    3.67    1.00
   6   5   1    6.76    1.35
   6   5   2  143.21    4.52
  -6  -5  -2  144.29    5.77
   6   5   3    9.90    1.29
  -6  -5  -3    8.13    1.81
   6   5   3   10.81    2.60
   6   5   4   73.09   12.98
  -6  -5  -4   81.72   15.16
   6   5   4   72.77   14.77
   6   5   5    3.46    1.15
  -6  -5  -5    5.43    1.70
   6   5   5    1.94    1.12
   6   5   6    9.52    1.58
  -6  -5  -6    6.25    1.88
   6   5   6    8.22    2.45
   6   5   7    1.25    0.96
  -6  -5  -7    0.77    1.34
  -6  -5  -8    2.60    0.84
   6   5   9   12.10    2.23
  -6  -5  -9   11.19    3.08
  -6  -6  12    1.58    1.51
   6   6 -12    4.29    1.98
  -6  -6  11   15.64    2.87
   6   6 -11   18.41    3.80
  -6  -6  10  118.87   17.55
   6   6 -10  144.76    6.87
  -6  -6   9    5.35    1.52
   6   6  -9    3.32    1.90
  -6  -6   8    0.83    0.98
   6   6  -8    1.94    1.28
  -6  -6   7    6.20    1.40
   6   6  -7    4.15    1.47
  -6  -6   6    2.67    1.19
   6   6  -6    3.12    1.78
  -6  -6   5   28.18    5.68
   6   6  -5   27.99    3.00
  -6  -6   4   26.90    2.96
   6   6  -4   32.52    3.37
  -6  -6   3   44.81    4.00
   6   6  -3   42.91    3.52
  -6  -6   2    5.22    1.65
   6   6  -2    4.32    2.74
  -6  -6   1   16.56    2.32
   6   6  -1   15.16    3.33
  -6  -6   0   24.58    3.03
   6   6   0   25.71    5.36
  -6  -6  -1  134.41    6.36
   6   6   1  150.47   11.99
  -6  -6  -2    3.69    0.60
   6   6   2    3.20    1.06
  -6  -6  -3   34.64    3.26
   6   6   3   31.00    6.25
   6   6   4    7.16    1.58
  -6  -6  -4    8.93    1.68
   6   6   4    8.66    2.06
   6   6   5    8.77    2.19
  -6  -6  -5   13.49    2.85
   6   6   5    8.31    2.22
   6   6   6    0.82    0.64
  -6  -6  -6    1.10    0.97
   6   6   6    0.00    1.45
   6   6   7    7.81    2.51
  -6  -6  -7    9.04    2.00
   6   6   8    4.80    1.39
  -6  -7  10    8.72    1.52
   6   7 -10    7.30    2.18
  -6  -7   9    3.43    1.48
   6   7  -9    1.94    1.87
  -6  -7   8    1.95    1.07
   6   7  -8   -0.38    1.82
  -6  -7   7   63.81   12.97
   6   7  -7   70.97   14.22
  -6  -7   6    3.33    1.80
   6   7  -6    1.58    1.89
  -6  -7   5    4.87    1.62
   6   7  -5    3.90    1.92
  -6  -7   4   -0.70    1.65
   6   7  -4    1.08    1.69
  -6  -7   3    8.87    1.97
   6   7  -3    8.21    2.41
  -6  -7   2   64.71    5.03
   6   7  -2   64.19   11.67
   6   7  -1   -0.44    1.66
  -6  -7   0    1.64    1.07
   6   7   0    2.44    1.20
  -6  -7  -1   31.55    3.11
   6   7   1   34.95    3.37
  -6  -7  -2    3.32    1.17
   6   7   2    4.62    1.36
  -6  -7  -3    1.32    1.40
   6   7   3   -1.26    1.58
  -6  -7  -4   12.40    2.76
   6   7   4   11.64    3.07
  -6  -7  -5    2.31    0.60
   6   7   5    3.83    0.99
  -6  -7  -6    3.17    1.28
   6   7   6    4.02    1.49
  -6  -8   8    1.24    0.88
   6   8  -8    2.02    2.25
  -6  -8   7    1.82    1.35
   6   8  -7    1.62    1.83
  -6  -8   6    7.46    1.40
   6   8  -6    4.30    1.84
  -6  -8   5   -1.29    1.62
   6   8  -5    0.49    1.69
  -6  -8   4   25.51    5.87
   6   8  -4   23.53    4.97
  -6  -8   3    2.19    2.59
   6   8  -3    2.97    1.29
  -6  -8   2    1.89    1.55
   6   8  -2    3.52    1.42
  -6  -8   1    8.27    2.31
   6   8  -1    8.48    1.79
  -6  -8   0    0.63    1.39
   6   8   0    5.15    1.97
  -6  -8  -1   -0.04    1.34
   6   8   1   -1.23    1.87
  -6  -8  -2    6.76    1.37
   6   8   2    4.20    1.80
  -6  -8  -3    4.25    1.85
   6   8   3    1.98    1.40
   7  -8  -2   21.86    3.32
  -7   8   2   11.58    4.24
   7  -8  -1   14.61    3.08
  -7   8   1    6.22    2.03
   7  -8   0   22.81    4.17
   7  -8   1    1.08    1.12
   7  -8   2   13.54    3.78
   7  -8   3    0.92    1.46
   7  -7  -6    5.53    1.94
  -7   7   6    3.89    0.97
   7  -7  -5   16.30    2.68
  -7   7   5    9.83    1.59
   7  -7  -4   40.55   10.49
  -7   7   4   21.13    5.37
   7  -7  -3    2.03    1.15
  -7   7   3    0.11    0.68
   7  -7  -2   11.19    2.77
  -7   7   2    5.35    1.71
   7  -7  -1   31.51    3.73
  -7   7   1   14.68    2.71
   7  -7   0    4.11    1.52
   7  -7   1    8.45    2.51
   7  -7   2   29.96    3.65
   7  -7   3   -2.70    1.75
  -7   7  -3    1.14    1.19
   7  -7   4   32.46    3.54
  -7   7  -4   22.57    2.58
   7  -7   5   15.08    3.65
  -7   7  -5   11.01    2.88
   7  -7   6    1.30    0.99
  -7   7  -6    5.11    1.98
   7  -7   7    5.07    2.46
  -7   7  -7    0.00    1.29
   7  -6  -8    1.93    1.04
  -7   6   8    1.37    0.93
   7  -6  -7    5.02    1.76
  -7   6   7    6.28    1.38
   7  -6  -6   27.55    3.08
  -7   6   6   22.08    5.02
   7  -6  -5   40.02    3.76
  -7   6   5   25.38    7.39
   7  -6  -4   16.81    3.30
  -7   6   4   12.82    3.83
   7  -6  -3   23.27    3.59
  -7   6   3   13.92    3.29
   7  -6  -2   38.48    4.02
  -7   6   2   25.24    4.18
   7  -6  -1   55.45    4.26
  -7   6   1   32.60    6.53
   7  -6   0    9.28    2.49
  -7   6   0    6.12    1.54
  -7   6   0    4.39    0.90
   7  -6   1    3.55    2.00
  -7   6  -1    2.00    1.40
   7  -6   2    6.02    2.30
  -7   6  -2    5.90    1.53
   7  -6   3    1.79    1.65
  -7   6  -3    2.89    1.41
   7  -6   4   85.97    5.98
  -7   6  -4   52.73    3.66
   7  -6   5    3.98    2.12
  -7   6  -5    1.12    1.47
   7  -6   6    8.73    2.36
  -7   6  -6    5.02    1.82
   7  -6   7   24.57    9.55
  -7   6  -7   16.65    2.60
   7  -6   8   37.22   10.53
  -7   6  -8   21.95    2.91
   7  -6   9   31.21    4.37
   7  -5 -10    1.96    1.49
  -7   5  10    1.17    0.71
   7  -5  -9    2.76    1.34
  -7   5   9    3.02    0.91
   7  -5  -8    1.03    1.30
  -7   5   8    0.89    0.86
   7  -5  -7   18.11    2.77
  -7   5   7   15.55    2.74
   7  -5  -6    1.13    1.44
  -7   5   6    0.86    0.57
   7  -5  -5    6.96    2.17
  -7   5   5    5.33    1.37
   7  -5  -4   26.11    3.18
  -7   5   4   16.36    4.57
   7  -5  -3   18.13    2.79
  -7   5   3   12.57    1.88
   7  -5  -2    2.96    1.70
  -7   5   2    1.23    0.50
  -7   5   2    0.72    0.80
   7  -5  -1    0.65    1.58
  -7   5   1    0.38    0.62
  -7   5   1   -0.04    0.98
   7  -5   0   55.42    4.06
  -7   5   0   44.81    2.96
  -7   5   0   30.09    6.34
   7  -5   1   16.47    3.85
  -7   5  -1   10.17    2.36
  -7   5  -1    6.75    1.52
   7  -5   2   43.63   10.65
  -7   5  -2   26.14    2.43
   7  -5   3   41.19    3.60
  -7   5  -3   25.54    2.62
   7  -5   4    3.64    1.78
  -7   5  -4    1.92    1.26
   7  -5   5    3.04    2.02
  -7   5  -5   -1.13    1.19
   7  -5   6   49.31   14.29
  -7   5  -6   37.85    3.68
   7  -5   7   38.22    3.98
  -7   5  -7   22.81    2.73
   7  -5   8   40.93    4.74
  -7   5  -8   23.18    3.07
   7  -5   9    6.12    2.53
  -7   5  -9    4.78    2.44
   7  -5  10   23.36    6.78
  -7   5 -10   17.33    2.76
   7  -4 -11   13.04    2.22
  -7   4  11   11.13    2.90
   7  -4 -10    2.07    1.35
  -7   4  10   -0.55    1.39
   7  -4  -9    1.44    1.43
  -7   4   9    0.91    0.86
   7  -4  -8   38.70    3.22
  -7   4   8   33.56    6.75
   7  -4  -7   39.32    3.27
  -7   4   7   26.33    4.61
   7  -4  -6   16.33    3.13
  -7   4   6   17.59    3.15
   7  -4  -5   36.93    9.06
  -7   4   5   28.12    7.78
   7  -4  -4    2.77    1.40
  -7   4   4    3.58    0.89
  -7   4   4    3.17    0.69
   7  -4  -3    5.60    2.12
  -7   4   3    3.84    1.19
  -7   4   3    1.81    0.83
   7  -4  -2    2.87    1.39
  -7   4   2    0.96    0.72
  -7   4   2    1.19    0.87
   7  -4  -1   43.58    3.29
  -7   4   1   34.11    6.18
  -7   4   1   27.91    5.35
   7  -4   0    1.22    0.84
  -7   4   0    2.27    1.49
  -7   4   0    2.73    0.77
   7  -4   1   -0.85    1.68
  -7   4  -1    1.08    1.15
  -7   4  -1    0.44    0.35
   7  -4   2    4.32    1.63
  -7   4  -2    4.69    1.50
   7  -4   3    1.44    2.05
  -7   4  -3    0.74    1.13
   7  -4   4   30.56    3.69
  -7   4  -4   14.40    2.96
   7  -4   5   32.74    3.30
  -7   4  -5   21.45    5.09
   7  -4   6    7.06    2.60
  -7   4  -6    2.96    1.39
   7  -4   7   12.28    2.56
  -7   4  -7    8.98    2.16
   7  -4   8   19.30    5.13
  -7   4  -8   15.30    2.65
   7  -4   9  126.85    6.72
  -7   4  -9   92.43    5.64
   7  -4  10   10.10    2.41
  -7   4 -10    5.99    1.96
   7  -4  11   66.46   15.43
  -7   4 -11   51.73    4.43
   7  -3 -12   19.14    3.18
  -7   3  12   14.88    2.91
   7  -3 -11   10.08    2.06
  -7   3  11    6.71    1.85
   7  -3 -10    0.59    1.28
  -7   3  10    1.59    0.96
   7  -3  -9    4.03    1.60
  -7   3   9    3.86    1.07
   7  -3  -8   62.00    3.78
  -7   3   8   54.65    7.53
   7  -3  -7   41.10    3.13
  -7   3   7   34.98    7.03
   7  -3  -6    5.18    1.81
  -7   3   6    2.13    0.58
  -7   3   6    2.19    0.94
   7  -3  -5    9.87    1.92
  -7   3   5    8.34    1.30
  -7   3   5   10.54    2.95
   7  -3  -4   16.69    3.93
  -7   3   4   12.87    2.21
  -7   3   4   11.46    1.70
   7  -3  -3   11.87    1.84
  -7   3   3    8.86    1.46
  -7   3   3    9.13    1.82
   7  -3  -2    7.76    1.62
  -7   3   2    5.40    1.34
  -7   3   2    4.59    1.01
   7  -3  -1    7.42    2.14
  -7   3   1    4.82    1.16
  -7   3   1    3.75    0.78
   7  -3   0    6.13    1.51
  -7   3   0    3.66    0.87
  -7   3   0    2.56    0.74
   7  -3   1   30.34    2.88
  -7   3  -1   24.88    5.33
  -7   3  -1   12.82    2.23
   7  -3   2    6.08    1.71
  -7   3  -2    0.92    1.10
   7  -3   3   -0.98    1.91
  -7   3  -3    1.67    1.77
   7  -3   4    4.24    1.68
  -7   3  -4    0.55    1.32
   7  -3   5   28.00    4.60
  -7   3  -5   20.60    2.90
   7  -3   6  177.00    8.77
  -7   3  -6  126.01   20.23
   7  -3   7   36.81   10.05
  -7   3  -7   26.32    3.49
   7  -3   8    0.86    1.11
  -7   3  -8   -1.14    1.59
   7  -3   9   12.79    1.80
  -7   3  -9   10.06    2.46
   7  -3  10   23.66    7.40
  -7   3 -10   17.84    2.94
   7  -3  11   22.45    6.55
  -7   3 -11   18.95    2.79
  -7   2  13   13.70    3.32
   7  -2 -12   28.72    2.99
  -7   2  12   26.75    5.85
   7  -2 -11   15.69    2.28
  -7   2  11   19.08    3.61
   7  -2 -10    1.96    1.50
  -7   2  10    1.52    0.93
   7  -2  -9    2.62    1.11
   7  -2  -9    3.31    1.99
   7  -2  -8    7.01    1.49
  -7   2   8    8.42    1.43
   7  -2  -8    7.70    1.90
   7  -2  -7   22.88    2.33
  -7   2   7   23.77    2.11
   7  -2  -7   24.19    2.65
   7  -2  -6    9.60    2.02
  -7   2   6    7.86    2.13
   7  -2  -6    9.30    2.46
   7  -2  -5   54.98    3.58
  -7   2   5   52.12    3.03
   7  -2  -5   48.27    7.15
   7  -2  -4   19.61    2.03
  -7   2   4   21.99    2.38
   7  -2  -4   17.68    2.77
   7  -2  -3   43.63    2.99
  -7   2   3   38.42    4.98
   7  -2  -3   27.26    2.20
   7  -2  -2  198.39    6.67
  -7   2   2  158.00    5.78
   7  -2  -2  142.97   17.36
   7  -2  -1  118.66   17.41
  -7   2   1  111.25    4.81
   7  -2  -1   92.60    3.83
   7  -2   0   66.41    3.66
  -7   2   0   54.13    3.44
   7  -2   0   49.44    2.71
   7  -2   1   13.94    2.95
  -7   2  -1   10.21    1.79
  -7   2  -1    7.50    2.06
   7  -2   2   17.03    3.36
  -7   2  -2   10.16    2.16
  -7   2  -2    6.37    1.76
   7  -2   3    6.30    1.68
  -7   2  -3    4.76    1.75
   7  -2   4   67.55   10.58
  -7   2  -4   49.73    3.49
   7  -2   5    7.66    2.26
  -7   2  -5    7.85    2.05
   7  -2   6   28.10    7.60
  -7   2  -6   24.50    6.16
   7  -2   7   48.08   10.13
  -7   2  -7   37.64    5.94
   7  -2   8   25.71    5.46
  -7   2  -8   18.50    3.11
   7  -2   9   57.62   12.91
  -7   2  -9   41.94    6.07
   7  -2  10   -0.69    2.05
  -7   2 -10   -1.18    1.61
   7  -2  11    7.50    1.51
  -7   2 -11    3.34    1.68
   7  -1 -13    5.25    1.45
   7  -1 -12  196.75    7.77
   7  -1 -11    0.93    2.04
   7  -1 -10    5.37    1.10
  -7   1  10    6.17    1.24
   7  -1 -10    7.48    1.67
   7  -1  -9    3.49    1.22
  -7   1   9    3.01    0.82
   7  -1  -9    3.03    1.97
   7  -1  -8    0.69    0.92
  -7   1   8    1.91    0.57
   7  -1  -8    1.85    1.67
   7  -1  -7    8.63    1.37
  -7   1   7    9.82    2.18
   7  -1  -7   10.66    2.29
   7  -1  -6    2.39    1.24
  -7   1   6   -1.09    1.09
   7  -1  -6    1.35    1.51
   7  -1  -5  252.88    6.95
  -7   1   5  260.58    7.26
   7  -1  -5  223.96    7.15
   7  -1  -4    1.73    1.40
  -7   1   4    3.03    1.08
   7  -1  -4    0.71    0.73
   7  -1  -3    8.51    1.75
  -7   1   3    8.23    2.12
   7  -1  -3    5.42    1.37
   7  -1  -2  214.17    7.40
  -7   1   2  185.08    6.56
   7  -1  -2  158.83    6.14
   7  -1  -1   68.40    3.23
  -7   1   1   52.96    8.21
   7  -1  -1   46.62    8.09
   7  -1   0   45.43   10.93
  -7   1   0   38.75    7.02
   7  -1   0   34.69    4.69
   7  -1   1  163.46    9.74
  -7   1  -1  124.81    5.37
   7  -1   1  122.78    4.30
   7  -1   2    1.72    0.76
  -7   1  -2    0.41    1.34
   7  -1   2   -0.19    0.61
   7  -1   3   49.14   11.18
  -7   1  -3   38.69    6.94
   7  -1   4    7.91    2.13
  -7   1  -4    7.54    1.70
   7  -1   5   -1.64    1.74
   7  -1   6   18.91    3.71
  -7   1  -6   14.53    2.23
   7  -1   7   23.00    5.21
  -7   1  -7   14.76    2.36
   7  -1   8   12.48    2.47
  -7   1  -8   13.90    2.75
   7  -1   9   27.95    4.78
  -7   1  -9   24.74    3.25
   7  -1  10   33.52    4.70
  -7   1 -10   23.99    4.16
   7  -1  11    0.58    1.39
  -7   1 -11    0.51    1.74
   7   0 -13    1.69    2.03
   7   0 -12   54.41   11.79
  -7   0  11    8.04    1.98
   7   0 -11   12.18    2.44
  -7   0  10   10.58    3.43
   7   0 -10   11.51    3.14
  -7   0   9   43.43    8.52
   7   0  -9   47.39    7.67
   7   0  -8    6.09    1.29
  -7   0   8   14.22    1.93
   7   0  -8   10.36    2.08
   7   0  -7    0.62    0.76
  -7   0   7    1.55    1.21
   7   0  -7    1.88    1.61
   7   0  -6    1.87    1.09
  -7   0   6    1.93    1.04
   7   0  -6    3.46    1.75
   7   0  -5   50.62    2.86
  -7   0   5   50.16    6.97
   7   0  -5   51.18    3.48
   7   0  -4  107.79   15.67
  -7   0   4  100.34   17.06
   7   0  -4  107.38    4.72
   7   0  -3   23.69    4.46
  -7   0   3   28.20    2.48
   7   0  -3   25.16    2.43
   7   0  -2    1.27    0.63
  -7   0   2    1.56    1.43
   7   0  -2    0.16    1.10
   7   0  -1   51.63   11.39
  -7   0   1   51.79    9.54
   7   0  -1   55.80    3.23
   7   0   0   12.08    3.26
  -7   0   0   10.80    2.51
   7   0   0    9.96    1.41
   7   0   1  399.63   10.11
  -7   0  -1  323.80   10.09
   7   0   1  299.24    7.50
   7   0   2  351.82    8.99
  -7   0  -2  295.65    9.15
   7   0   2  249.22    5.94
   7   0   3  183.54    6.84
  -7   0  -3  143.54    6.12
   7   0   4   11.72    2.87
  -7   0  -4   11.14    1.96
   7   0   5   43.48    8.25
  -7   0  -5   37.31    3.35
   7   0   6    0.64    1.11
  -7   0  -6    1.63    1.60
   7   0   7    9.22    1.68
  -7   0  -7    8.88    2.41
   7   0   8   26.43    5.51
  -7   0  -8   19.96    3.01
   7   0   9    7.24    1.69
  -7   0  -9    4.98    1.74
   7   0  10    4.78    1.06
  -7   0 -10    1.63    1.69
   7   0  11   48.21    6.38
  -7   0 -11   29.39    5.09
  -7  -1  13    3.97    2.39
   7   1 -13    5.01    2.02
  -7  -1  12   81.91   16.44
   7   1 -12   86.75   13.82
  -7  -1  11   67.31    4.11
   7   1 -11   75.53    5.14
  -7  -1  10   25.68    4.97
   7   1 -10   30.54    3.60
  -7  -1   9   85.33   15.69
   7   1  -9   90.58    5.40
  -7  -1   8    7.58    1.73
   7   1  -8    6.30    1.86
  -7  -1   7  151.24    6.08
   7   1  -7  149.98    6.02
  -7  -1   6   25.60    2.82
   7   1  -6   24.00    2.76
  -7  -1   5   49.25    9.86
   7   1  -5   49.19    3.62
   7   1  -4    4.72    0.87
  -7  -1   4    6.28    2.02
   7   1  -4    4.37    1.34
   7   1  -3   17.31    1.61
  -7  -1   3   17.04    3.80
   7   1  -3   16.20    1.95
   7   1  -2  175.82    7.91
  -7  -1   2  162.34    6.55
   7   1  -2  159.49    6.02
   7   1  -1   73.85    3.20
  -7  -1   1   63.41    3.90
   7   1  -1   61.13   10.92
   7   1   0   31.77    2.50
  -7  -1   0   27.26    3.96
   7   1   0   24.53    4.15
   7   1   1  267.00    9.33
  -7  -1  -1  221.62    7.33
   7   1   1  222.98    6.09
   7   1   2  172.61    5.77
  -7  -1  -2  135.30    6.37
   7   1   2  137.80    4.57
   7   1   3   80.09    5.21
  -7  -1  -3   64.19    6.19
   7   1   3   41.53    8.64
   7   1   4  426.38   14.65
  -7  -1  -4  326.86   11.80
   7   1   5   13.49    2.30
  -7  -1  -5   10.26    1.83
   7   1   6   42.74    5.54
  -7  -1  -6   30.44    7.27
   7   1   7  359.35   11.46
  -7  -1  -7  264.15   10.69
   7   1   8   68.86    9.15
  -7  -1  -8   55.09    4.47
   7   1   9   71.64   12.53
  -7  -1  -9   50.61    4.76
   7   1  10   11.16    2.58
  -7  -1 -10    8.74    2.51
   7   1  11   73.93    8.95
  -7  -1 -11   54.68    4.57
  -7  -2  13   27.38    6.74
   7   2 -13   32.28    4.22
  -7  -2  12    1.27    1.52
   7   2 -12   -0.13    1.78
  -7  -2  11    0.71    0.66
   7   2 -11    3.49    1.99
  -7  -2  10   13.18    3.29
   7   2 -10   18.57    2.69
  -7  -2   9    3.32    1.81
   7   2  -9    6.22    2.34
  -7  -2   8    0.66    1.49
   7   2  -8    2.22    1.77
  -7  -2   7   13.39    3.77
   7   2  -7   11.87    2.43
  -7  -2   6    8.42    1.72
   7   2  -6   10.75    2.31
  -7  -2   5  135.09    6.48
   7   2  -5  134.07   19.11
  -7  -2   4  226.65    9.16
   7   2  -4  222.60   24.46
  -7  -2   3    4.61    1.70
   7   2  -3   -0.04    1.34
   7   2  -2   55.10    2.49
  -7  -2   2   52.04    3.53
   7   2  -2   47.65    3.29
   7   2  -1    9.55    2.20
  -7  -2   1   12.61    2.10
   7   2  -1    9.25    2.44
   7   2   0  135.20    5.20
  -7  -2   0  127.40    5.98
   7   2   0  100.49   17.80
   7   2   1  119.68    4.66
  -7  -2  -1  109.11    5.42
   7   2   1   85.25   14.11
   7   2   2    2.25    0.87
  -7  -2  -2   -0.38    1.56
   7   2   2    1.81    0.41
   7   2   3    6.86    1.22
  -7  -2  -3    4.30    1.47
   7   2   3    3.55    1.20
   7   2   4  273.79    7.65
  -7  -2  -4  222.62   29.28
   7   2   5  402.59   15.85
  -7  -2  -5  347.96    9.69
   7   2   6  435.17    9.68
  -7  -2  -6  360.98   11.22
   7   2   7   20.93    3.70
  -7  -2  -7   26.75    3.20
   7   2   8   -0.71    1.49
  -7  -2  -8    1.56    1.66
   7   2   9   95.26   13.37
  -7  -2  -9   69.58    5.03
   7   2  10    4.51    1.03
  -7  -2 -10    0.33    1.60
  -7  -3  13    4.69    1.92
   7   3 -13    8.82    2.98
  -7  -3  12   45.56    4.05
   7   3 -12   44.59    4.44
  -7  -3  11   -0.74    1.55
   7   3 -11    1.79    2.04
  -7  -3  10   -0.35    1.47
   7   3 -10    3.19    2.85
  -7  -3   9    1.56    1.41
   7   3  -9    1.23    0.94
  -7  -3   8    3.94    1.64
   7   3  -8    5.86    1.81
  -7  -3   7    2.22    1.20
   7   3  -7    3.01    1.55
  -7  -3   6  323.56   10.27
   7   3  -6  309.70    8.67
  -7  -3   5   29.04    4.84
   7   3  -5   26.69    5.68
  -7  -3   4   58.34    4.21
   7   3  -4   49.79    8.52
  -7  -3   3   66.93    4.21
   7   3  -3   58.92    9.16
  -7  -3   2  138.39    6.64
   7   3  -2  170.30    7.19
  -7  -3   1    6.76    1.76
   7   3  -1    5.01    1.56
   7   3   0   26.82    6.49
  -7  -3   0   35.43    3.47
   7   3   0   32.86    5.06
   7   3   1    5.23    1.65
  -7  -3  -1    8.03    2.27
   7   3   1    6.19    1.22
   7   3   2    6.56    1.34
  -7  -3  -2    6.85    1.87
   7   3   2    4.84    1.30
   7   3   3    2.55    0.89
  -7  -3  -3    3.18    1.20
   7   3   3    3.47    0.74
   7   3   4   40.55    5.25
  -7  -3  -4   35.17    6.96
   7   3   4   29.47    5.85
   7   3   5   12.40    1.89
  -7  -3  -5   14.00    2.82
   7   3   6    7.95    1.49
  -7  -3  -6    9.96    2.24
   7   3   7  531.95   12.51
  -7  -3  -7  445.96   19.07
   7   3   8   44.32    6.83
  -7  -3  -8   34.58    6.13
   7   3   9   42.68    6.43
  -7  -3  -9   29.35    8.56
   7   3  10   13.52    3.25
  -7  -3 -10   12.38    3.10
  -7  -4  12    4.86    2.09
   7   4 -12    1.98    2.11
  -7  -4  11   27.18    6.34
   7   4 -11   26.11    5.12
  -7  -4  10   28.15    6.42
   7   4 -10   25.73    5.93
  -7  -4   9  204.52    7.69
   7   4  -9  192.98    7.46
  -7  -4   8    2.93    1.93
   7   4  -8    0.84    0.99
  -7  -4   7   68.07    4.79
   7   4  -7   60.71   12.91
  -7  -4   6   70.70   14.20
   7   4  -6   67.56    8.47
  -7  -4   5   16.85    3.01
   7   4  -5   16.19    2.87
  -7  -4   4  401.90   10.15
   7   4  -4  386.92    9.47
  -7  -4   3   27.65    3.11
   7   4  -3   29.49    4.97
  -7  -4   2  128.45    5.72
   7   4  -2  129.61   13.51
  -7  -4   1  120.21   18.44
   7   4  -1  108.99   17.85
  -7  -4   0   35.20    8.30
   7   4   0   34.08    2.76
  -7  -4  -1   53.30    4.06
   7   4   1   44.92    9.65
   7   4   2   17.81    2.78
  -7  -4  -2   20.82    2.74
   7   4   2   17.96    2.18
   7   4   3    5.42    0.87
  -7  -4  -3    5.86    2.00
   7   4   3    4.41    1.18
   7   4   4   28.35    4.31
  -7  -4  -4   24.92    2.80
   7   4   4   28.42    2.44
   7   4   5   48.05    9.23
  -7  -4  -5   43.21    7.34
   7   4   6    3.18    0.68
  -7  -4  -6    3.16    1.93
   7   4   7   24.64    3.31
  -7  -4  -7   20.08    2.73
   7   4   8   36.41    6.44
  -7  -4  -8   36.08    8.63
  -7  -5  11    7.13    1.93
   7   5 -11    6.90    2.19
  -7  -5  10   80.07   15.61
   7   5 -10   81.01   15.89
  -7  -5   9   10.07    2.09
   7   5  -9   10.79    2.72
  -7  -5   8   16.28    3.10
   7   5  -8   15.29    2.66
  -7  -5   7  137.37    6.55
   7   5  -7  146.82    6.71
  -7  -5   6    0.78    1.05
   7   5  -6    5.62    2.24
  -7  -5   5  147.46    6.47
   7   5  -5  147.51   24.28
  -7  -5   4  133.27    6.81
   7   5  -4  141.86    6.64
  -7  -5   3   98.17    5.52
   7   5  -3   86.07   16.03
  -7  -5   2   81.10    4.99
   7   5  -2   78.69   14.62
  -7  -5   1   34.06    3.35
   7   5  -1   42.94    3.61
  -7  -5   0    1.00    1.77
   7   5   0   -1.28    1.38
  -7  -5  -1    5.43    1.76
   7   5   1    5.04    1.45
  -7  -5  -2   50.10    4.04
   7   5   2   42.32    8.86
  -7  -5  -3    2.46    0.99
   7   5   3    2.05    1.29
  -7  -5  -4   39.78    6.47
   7   5   4   32.17    9.43
   7   5   5   22.78    3.06
  -7  -5  -5   21.20    5.56
   7   5   6   -0.12    1.15
  -7  -5  -6    0.78    1.57
   7   5   7    9.58    2.77
  -7  -5  -7   17.06    2.74
  -7  -6  10   77.76    6.19
   7   6 -10   67.81   14.72
  -7  -6   9   10.95    2.53
   7   6  -9   11.63    4.13
  -7  -6   8   -0.45    1.73
   7   6  -8   -0.04    1.70
  -7  -6   7   10.83    3.48
   7   6  -7   13.04    3.09
  -7  -6   6   21.32    4.12
   7   6  -6   21.37    4.30
  -7  -6   5   12.97    2.45
   7   6  -5    9.35    2.20
  -7  -6   4   18.94    3.77
   7   6  -4   18.51    2.64
  -7  -6   3    0.45    1.10
   7   6  -3    3.32    1.88
  -7  -6   2   10.08    2.26
   7   6  -2   14.07    2.45
  -7  -6   1    4.21    1.33
   7   6  -1    3.44    1.42
  -7  -6   0   40.22    7.28
   7   6   0   48.07    3.96
  -7  -6  -1    4.31    1.60
   7   6   1    4.45    1.51
  -7  -6  -2   34.39    3.86
   7   6   2   27.67    6.99
  -7  -6  -3    1.59    1.13
   7   6   3    1.77    0.66
  -7  -6  -4   12.28    3.35
   7   6   4    7.58    3.06
  -7  -6  -5    0.71    1.30
  -7  -7   7   33.34    6.74
   7   7  -7   37.64    6.76
  -7  -7   6    5.05    2.54
   7   7  -6    5.77    2.44
  -7  -7   5   42.65    4.36
   7   7  -5   33.24   10.18
  -7  -7   4    9.54    3.13
   7   7  -4   10.37    2.91
  -7  -7   3   27.17    5.35
   7   7  -3   29.73    3.71
  -7  -7   2   19.29    3.49
   7   7  -2   20.79    3.91
  -7  -7   1   18.44    4.00
   7   7  -1   13.71    2.44
  -7  -7   0    2.09    0.80
   7   7   0    2.13    1.08
  -7  -7  -1    1.28    1.52
   7   7   1    0.43    0.78
  -7  -7  -2   43.23    4.03
   7   7   2   37.56    9.48
   8  -6  -5   10.75    2.28
  -8   6   5    7.80    1.82
   8  -6  -4    2.27    2.24
  -8   6   4    0.36    0.71
   8  -6  -3   17.66    3.27
  -8   6   3    9.46    2.22
   8  -6  -2   51.55    4.30
  -8   6   2   26.75    7.61
   8  -6  -1    6.40    1.35
   8  -6   0    9.75    2.85
   8  -6   1   15.91    3.16
  -8   6  -2    0.82    1.33
   8  -6   3   28.25    3.48
  -8   6  -3   15.55    2.64
   8  -6   4    8.67    3.47
  -8   6  -4    3.87    1.65
   8  -6   5   17.04    4.80
  -8   6  -5   12.53    2.28
   8  -5  -7   11.91    2.15
  -8   5   7    7.94    2.18
   8  -5  -6   13.20    2.54
  -8   5   6    7.24    1.95
   8  -5  -5   57.88   10.26
  -8   5   5   41.68    7.12
   8  -5  -4   25.12    3.07
  -8   5   4   17.24    4.84
   8  -5  -3   12.58    4.51
  -8   5   3    7.43    1.53
   8  -5  -2   23.15    5.64
  -8   5   2   12.09    3.94
   8  -5  -1   42.77   11.81
  -8   5   1   24.03    5.20
  -8   5   1   18.30    5.81
   8  -5   0   67.70    4.74
  -8   5   0   34.30    5.94
   8  -5   1    0.69    1.84
  -8   5  -1    0.99    0.79
   8  -5   2   20.10    3.40
  -8   5  -2    9.68    2.30
   8  -5   3    1.36    1.94
  -8   5  -3    2.20    1.87
   8  -5   4    7.38    1.83
  -8   5  -4    2.65    1.22
   8  -5   5    2.65    1.06
  -8   5  -5    0.48    1.41
   8  -5   6    3.16    1.32
  -8   5  -6    3.27    1.74
   8  -5   7    1.44    2.33
  -8   5  -7    0.56    1.57
   8  -4  -8   43.51    3.70
  -8   4   8   26.39    8.79
   8  -4  -7    6.52    1.65
  -8   4   7    6.07    1.32
   8  -4  -6    2.60    0.57
  -8   4   6    4.11    1.06
   8  -4  -5    4.13    1.49
  -8   4   5    1.50    0.59
   8  -4  -4    4.75    1.76
  -8   4   4    0.92    0.52
   8  -4  -3   30.52    3.24
  -8   4   3   22.42    3.03
  -8   4   3   14.86    4.44
   8  -4  -2  308.77    9.24
  -8   4   2  242.64    9.22
  -8   4   2  210.84   11.46
   8  -4  -1  101.82    5.60
  -8   4   1   60.42   11.26
  -8   4   1   57.05    4.13
   8  -4   0  203.40    7.37
  -8   4   0  149.13    6.40
   8  -4   1  392.92   16.18
  -8   4  -1  242.13    7.41
   8  -4   2    2.61    2.12
  -8   4  -2    3.85    1.90
   8  -4   3    3.66    1.43
  -8   4  -3    4.71    1.47
   8  -4   4   13.26    3.92
  -8   4  -4    6.27    1.71
   8  -4   5   16.57    2.67
  -8   4  -5    9.64    2.34
   8  -4   6    7.98    2.86
  -8   4  -6    4.66    1.63
   8  -4   7   10.97    3.20
  -8   4  -7    9.69    2.15
   8  -4   8    1.25    1.48
  -8   4  -8    1.25    1.69
   8  -3 -10   -0.06    1.24
  -8   3  10    0.69    1.62
   8  -3  -9   28.69    6.90
  -8   3   9   27.50    4.72
   8  -3  -8   36.36    3.08
  -8   3   8   31.49    8.55
   8  -3  -7   -0.72    1.20
  -8   3   7    0.19    0.72
   8  -3  -6   13.76    3.92
  -8   3   6    9.61    2.97
   8  -3  -5    9.59    2.18
  -8   3   5    8.46    1.39
  -8   3   5    8.64    2.25
   8  -3  -4   22.42    4.44
  -8   3   4   17.26    4.83
  -8   3   4   15.61    3.27
   8  -3  -3   92.04    4.74
  -8   3   3   63.21   12.53
  -8   3   3   55.00    8.99
   8  -3  -2  110.80    5.41
  -8   3   2   71.88   12.56
  -8   3   2   63.38    4.69
   8  -3  -1  127.84    6.30
  -8   3   1   83.96   14.15
  -8   3   1   56.04   11.01
   8  -3   0  295.30    9.98
  -8   3   0  212.17    7.57
  -8   3   0  157.14    6.01
   8  -3   1   30.88    7.56
  -8   3  -1   21.93    4.67
   8  -3   2   24.04    4.34
  -8   3  -2   17.20    3.22
   8  -3   3    6.61    2.96
  -8   3  -3    8.70    2.12
   8  -3   4   20.41    6.91
  -8   3  -4   19.96    2.99
   8  -3   5   87.92    5.57
  -8   3  -5   58.84    4.45
   8  -3   6   62.12   13.88
  -8   3  -6   44.08   10.02
   8  -3   7    2.48    1.61
  -8   3  -7    2.49    1.83
   8  -3   8   48.46   12.89
  -8   3  -8   43.38   10.28
   8  -2  -9   14.55    4.26
  -8   2   9   11.27    1.90
   8  -2  -8   -0.21    1.01
   8  -2  -8    1.00    1.77
   8  -2  -7    6.72    1.49
  -8   2   7    6.55    1.59
   8  -2  -7    6.41    1.75
   8  -2  -6   21.49    6.12
  -8   2   6   21.07    5.43
   8  -2  -6   25.61    2.99
   8  -2  -5   34.17    6.26
  -8   2   5   27.53    5.38
   8  -2  -5   29.10    2.94
   8  -2  -4    9.40    1.76
  -8   2   4   10.69    2.16
   8  -2  -4    7.06    1.73
   8  -2  -3   15.84    4.46
  -8   2   3   14.70    3.03
   8  -2  -3   15.83    2.16
   8  -2  -2   14.41    2.47
  -8   2   2   13.39    2.04
   8  -2  -2   10.74    1.65
   8  -2  -1    8.18    2.09
  -8   2   1    7.68    1.56
   8  -2  -1    4.04    1.00
   8  -2   0   20.05    2.47
  -8   2   0   16.31    2.19
  -8   2   0    8.57    2.33
   8  -2   1   -0.19    1.45
  -8   2  -1    2.09    1.32
   8  -2   2    4.71    1.58
  -8   2  -2    2.38    1.89
   8  -2   3    9.35    1.98
  -8   2  -3   11.29    2.36
   8  -2   4   19.03    3.00
  -8   2  -4    8.99    2.30
   8  -2   5   32.07    5.46
  -8   2  -5   23.79    2.88
   8  -2   6   45.29   12.34
  -8   2  -6   35.01    3.53
   8  -2   7    7.99    2.49
  -8   2  -7    7.78    2.39
   8  -2   8   59.54   14.00
  -8   2  -8   39.19   10.90
   8  -2   9   25.20    6.86
  -8   2  -9   20.14    5.01
   8  -1 -11    5.97    1.44
   8  -1 -10   31.68    3.68
  -8   1   9    1.33    0.75
   8  -1  -9    0.66    1.74
  -8   1   8    4.98    1.34
   8  -1  -8    4.00    2.02
   8  -1  -7   45.08    2.96
  -8   1   7   51.75    3.40
   8  -1  -7   42.34    3.76
   8  -1  -6    4.98    1.18
  -8   1   6    7.82    1.85
   8  -1  -6    6.49    1.65
   8  -1  -5    2.17    1.01
  -8   1   5    1.11    1.09
   8  -1  -5    0.93    0.60
   8  -1  -4   43.45    9.77
  -8   1   4   50.52    3.34
   8  -1  -4   40.12    5.93
  -8   1   3    0.92    0.87
   8  -1  -3   -0.47    1.07
   8  -1  -2   -0.98    1.11
  -8   1   2    0.83    1.20
   8  -1  -2    0.41    1.02
   8  -1  -1    1.43    0.83
  -8   1   1    1.56    1.01
   8  -1   0    1.05    1.31
  -8   1   0    0.33    1.21
   8  -1   0   -0.28    0.89
   8  -1   1    9.65    1.67
  -8   1  -1   12.22    2.09
   8  -1   2   -0.21    1.41
  -8   1  -2   -1.19    1.44
   8  -1   3    3.40    1.36
  -8   1  -3    3.33    1.67
   8  -1   4   18.40    3.15
  -8   1  -4   12.10    4.01
   8  -1   5    7.75    1.93
  -8   1  -5    5.42    1.45
   8  -1   6    0.17    1.03
  -8   1  -6   -0.85    1.63
   8  -1   7   -1.09    1.95
  -8   1  -7    0.87    1.64
   8  -1   8    0.81    1.83
  -8   1  -8    0.68    1.64
   8  -1   9   -0.62    2.14
  -8   1  -9    1.06    1.69
   8   0 -11   29.26    7.81
  -8   0  10   32.65    7.83
   8   0 -10   44.14    4.01
  -8   0   9    6.70    1.62
   8   0  -9    9.76    2.52
  -8   0   8   40.84   10.16
   8   0  -8   47.92    9.81
  -8   0   7   33.59    7.63
   8   0  -7   32.46    5.72
  -8   0   6    7.45    1.74
   8   0  -6    7.45    1.74
   8   0  -5    4.98    1.31
  -8   0   5    6.46    1.80
   8   0  -5    6.03    1.47
   8   0  -4   16.15    4.08
  -8   0   4   19.00    2.29
   8   0  -4   18.93    2.32
   8   0  -3   11.66    1.54
  -8   0   3    8.73    1.68
   8   0  -3    7.93    1.78
   8   0  -2    1.03    0.74
  -8   0   2   -0.14    1.22
   8   0  -2   -0.97    1.04
   8   0  -1    4.10    1.64
  -8   0   1    5.79    1.86
   8   0  -1    3.11    1.35
   8   0   0   23.67    6.02
  -8   0   0   23.02    4.95
   8   0   0   19.61    2.36
   8   0   1   35.78   11.70
  -8   0  -1   36.54    7.57
   8   0   1   29.84    2.26
   8   0   2   20.28    2.53
  -8   0  -2   18.22    2.79
   8   0   3   17.17    4.58
  -8   0  -3   15.90    5.30
   8   0   4    7.95    1.87
  -8   0  -4    7.15    2.25
   8   0   5   -0.53    1.62
  -8   0  -5    1.42    0.65
   8   0   6    1.24    0.82
  -8   0  -6   -0.95    1.67
   8   0   7   10.08    2.61
  -8   0  -7    5.39    1.92
   8   0   8   15.69    2.67
  -8   0  -8    9.58    2.73
   8   0   9   43.85    7.58
  -8   0  -9   33.92    3.75
  -8  -1  11    2.23    0.98
   8   1 -11    2.20    1.52
  -8  -1  10   32.59    3.04
   8   1 -10   27.29    3.46
  -8  -1   9    8.54    2.58
   8   1  -9    8.59    2.07
  -8  -1   8    4.69    1.59
   8   1  -8    2.31    1.82
  -8  -1   7    1.08    0.85
   8   1  -7    1.14    1.61
  -8  -1   6   24.26    2.74
   8   1  -6   23.73    3.04
  -8  -1   5    6.02    1.09
   8   1  -5    4.50    1.84
  -8  -1   4   10.82    1.89
   8   1  -4   13.35    2.70
  -8  -1   3   24.01    2.69
   8   1  -3   21.35    2.49
   8   1  -2    9.39    3.03
  -8  -1   2   13.37    2.24
   8   1  -2   10.84    1.90
   8   1  -1  134.77    4.64
  -8  -1   1  120.01   14.16
   8   1  -1  107.97    4.92
   8   1   0   54.10    3.23
  -8  -1   0   45.05    8.77
   8   1   0   27.66    6.04
   8   1   1   53.38    3.34
  -8  -1  -1   46.77    3.70
   8   1   1   35.79    7.12
   8   1   2   73.78    4.32
  -8  -1  -2   57.69   10.21
   8   1   3    0.56    1.06
  -8  -1  -3    3.40    1.87
   8   1   4    0.68    0.70
  -8  -1  -4    0.26    1.59
   8   1   5   12.03    2.89
  -8  -1  -5   12.10    3.09
   8   1   6    1.58    0.94
  -8  -1  -6    1.09    1.13
   8   1   7   10.78    2.11
  -8  -1  -7    8.93    2.24
   8   1   8   -1.59    1.83
  -8  -1  -8    2.90    1.94
  -8  -2  11    4.90    1.71
   8   2 -11    6.62    2.55
  -8  -2  10    1.09    1.40
   8   2 -10    0.59    1.55
  -8  -2   9   16.55    3.94
   8   2  -9   20.87    3.34
  -8  -2   8    6.82    1.77
   8   2  -8    9.99    2.80
  -8  -2   7   -0.79    1.41
   8   2  -7   -0.92    1.67
  -8  -2   6   29.72    5.01
   8   2  -6   25.48    7.54
  -8  -2   5   51.62    3.91
   8   2  -5   51.67    4.03
  -8  -2   4    4.84    1.16
   8   2  -4    4.36    1.13
  -8  -2   3   16.08    3.40
   8   2  -3   12.88    3.66
  -8  -2   2   -0.60    1.57
   8   2  -2    1.88    1.28
  -8  -2   1   66.12    4.73
   8   2  -1   49.11   12.04
   8   2   0   10.22    1.61
  -8  -2   0    9.27    2.41
   8   2   0    5.27    1.05
   8   2   1   -0.10    0.65
  -8  -2  -1   -0.88    1.66
   8   2   1    0.98    0.95
   8   2   2    3.56    0.86
  -8  -2  -2    5.24    1.78
   8   2   2    4.34    1.31
   8   2   3    8.35    2.89
  -8  -2  -3   10.53    2.92
   8   2   4   12.94    3.72
  -8  -2  -4   13.26    2.31
   8   2   5  224.36   23.69
  -8  -2  -5  198.11    7.79
   8   2   6   22.59    3.74
  -8  -2  -6   17.83    4.31
   8   2   7   -1.25    1.85
  -8  -2  -7   -1.54    1.81
   8   2   8  145.39    8.38
  -8  -2  -8  116.39    6.41
  -8  -3  10    1.59    1.04
   8   3 -10    1.07    1.95
  -8  -3   9    7.83    2.31
   8   3  -9    9.35    2.80
  -8  -3   8    3.19    2.02
   8   3  -8    4.84    1.81
  -8  -3   7    4.97    2.34
   8   3  -7    2.57    1.57
  -8  -3   6   84.25   16.89
   8   3  -6   88.30   12.11
  -8  -3   5   52.48   11.25
   8   3  -5   49.20    8.64
  -8  -3   4    8.19    1.95
   8   3  -4    7.89    2.08
  -8  -3   3  111.72   18.84
   8   3  -3   93.06   19.73
  -8  -3   2   14.19    2.79
   8   3  -2   14.05    3.02
  -8  -3   1    3.20    2.60
   8   3  -1    0.78    1.06
  -8  -3   0    8.21    2.41
   8   3   0   11.12    2.11
  -8  -3  -1   -0.10    1.84
   8   3   1    0.30    0.70
  -8  -3  -2    1.73    2.02
   8   3   2    5.82    1.44
   8   3   3   17.37    5.54
  -8  -3  -3   24.89    5.34
   8   3   4    7.73    1.44
  -8  -3  -4    5.89    1.37
   8   3   5   22.59    3.82
  -8  -3  -5   16.46    2.68
   8   3   6   15.24    2.34
  -8  -3  -6   19.74    2.80
   8   3   7  111.16   21.70
  -8  -3  -7   99.02   22.87
  -8  -4   9   31.54    3.91
   8   4  -9   25.85    3.85
  -8  -4   8   22.99    5.72
   8   4  -8   18.27    4.28
  -8  -4   7   13.86    4.69
   8   4  -7   15.42    2.77
  -8  -4   6  147.62    7.00
   8   4  -6  123.61    7.06
  -8  -4   5   22.53    6.96
   8   4  -5   23.34    5.59
  -8  -4   4    3.14    1.35
   8   4  -4    5.59    1.91
  -8  -4   3  106.11    9.82
   8   4  -3   84.88   16.27
  -8  -4   2   48.12    4.06
   8   4  -2   39.67    3.53
  -8  -4   1   20.81    2.87
   8   4  -1   15.26    3.91
  -8  -4   0    4.70    1.79
   8   4   0    3.99    1.39
  -8  -4  -1   57.89    4.59
   8   4   1   50.58    8.46
  -8  -4  -2   29.79    6.34
   8   4   2   21.21    5.63
  -8  -4  -3    1.93    1.87
  -8  -4  -4   28.75    3.41
  -8  -4  -5    6.58    2.15
  -8  -5   8   16.63    5.40
   8   5  -8   17.29    2.72
  -8  -5   7    9.26    1.64
   8   5  -7   10.08    2.43
  -8  -5   6    4.31    1.60
   8   5  -6    9.51    2.68
  -8  -5   5   53.18    4.57
   8   5  -5   46.27    9.87
  -8  -5   4    6.39    2.04
   8   5  -4    1.45    1.82
  -8  -5   3   26.99    5.29
   8   5  -3   24.02    5.19
  -8  -5   2   22.71    4.62
   8   5  -2   19.24    4.12
  -8  -5   1   20.84    4.65
   8   5  -1   13.54    3.51
  -8  -5   0   23.19    3.00
   8   5   0   20.69    4.34
  -8  -5  -1   40.43    3.93
   8   5   1   32.03    8.04
  -8  -5  -2   42.12    8.87
   8   5   2   42.08    3.39
  -8  -5  -3   26.09    7.59
  -8  -6   5    7.28    2.12
   8   6  -5    6.64    1.89
  -8  -6   4   -0.51    1.84
   8   6  -4    1.65    1.01
  -8  -6   3   24.78    6.48
   8   6  -3   21.06    5.03
  -8  -6   2   29.21    3.56
   8   6  -2   20.32    6.44
  -8  -6   1    1.74    1.11
   8   6  -1   -0.21    1.46
  -8  -6   0    8.97    2.59
   8   6   0    5.97    2.59
   9  -4  -4    5.44    1.96
  -9   4   4    1.34    0.91
   9  -4  -3    5.65    2.30
   9  -4  -2    0.49    1.40
   9  -4  -1   73.42    4.86
  -9   4   1   44.52    3.59
   9  -4   0  124.22    6.08
  -9   4   0   76.90   16.57
   9  -4   1    6.98    3.90
  -9   4  -1    5.84    1.94
   9  -4   2   10.63    2.65
  -9   4  -2    6.07    1.65
   9  -4   3   -0.41    1.94
  -9   4  -3    2.05    1.57
   9  -3  -6   15.05    2.59
  -9   3   6   11.12    2.73
   9  -3  -5    0.57    1.54
  -9   3   5    1.39    0.60
   9  -3  -4   28.78    3.26
  -9   3   4   19.56    5.50
   9  -3  -3    1.83    1.59
  -9   3   3    1.58    1.53
   9  -3  -2    1.36    0.82
  -9   3   2    1.73    0.93
   9  -3  -1    9.04    2.14
  -9   3   1    4.51    1.38
   9  -3   0    4.33    2.02
  -9   3   0    4.58    1.12
   9  -3   1   -0.21    1.67
  -9   3  -1    1.25    1.47
   9  -3   2   33.92    8.97
  -9   3  -2   27.20    5.81
   9  -3   3    8.47    2.78
  -9   3  -3    8.53    2.53
   9  -3   4  168.73    7.37
  -9   3  -4   94.03    5.64
  -9   2   7   22.81    5.29
  -9   2   6   12.41    3.24
   9  -2  -5  102.74    4.98
  -9   2   5   61.74   18.66
  -9   2   5   42.50    9.12
   9  -2  -4   13.50    4.06
  -9   2   4   16.27    2.45
  -9   2   4    7.94    1.88
   9  -2  -3   11.06    2.07
  -9   2   3    8.01    2.26
  -9   2   3    7.24    1.67
   9  -2  -2   12.98    2.44
  -9   2   2    7.73    1.70
  -9   2   2    6.32    1.55
   9  -2  -1    2.84    1.62
  -9   2   1    2.13    1.46
   9  -2   0    2.67    1.71
   9  -2   1    8.18    2.24
  -9   2  -1    7.41    1.59
   9  -2   2   65.86    6.13
  -9   2  -2   48.58   13.21
   9  -2   3   57.06   17.30
  -9   2  -3   47.91    7.24
   9  -2   4    2.57    1.24
  -9   2  -4    2.92    1.40
   9  -2   5   11.07    3.64
  -9   2  -5    6.76    1.92
   9  -1  -8   26.84    3.38
  -9   1   7    2.44    0.83
   9  -1  -7    3.10    1.72
  -9   1   6   10.19    3.32
   9  -1  -6   10.48    1.95
  -9   1   5   12.27    3.64
   9  -1  -5   10.15    1.97
  -9   1   4   66.47   15.86
   9  -1  -4   77.48    4.53
   9  -1  -3    1.28    1.07
  -9   1   3    3.66    1.58
   9  -1  -3    0.90    1.90
   9  -1  -2   47.83    3.66
  -9   1   2   36.69    7.37
   9  -1  -2   34.76    2.90
   9  -1  -1   27.38    9.64
  -9   1   1   29.08    3.02
   9  -1   0    1.41    1.58
  -9   1   0    2.06    2.19
   9  -1   1    9.48    2.92
  -9   1  -1   12.18    2.23
   9  -1   2   10.36    3.41
  -9   1  -2   16.76    2.86
   9  -1   3   29.63    9.42
  -9   1  -3   32.85    7.65
   9  -1   4   85.00    5.22
  -9   1  -4   43.56   11.33
   9  -1   5   85.02   16.43
  -9   1  -5   79.40    5.96
  -9   0   8    2.97    1.61
   9   0  -8    5.39    1.85
  -9   0   7   18.57    2.63
   9   0  -7   15.93    2.57
  -9   0   6   91.32    5.11
   9   0  -6   67.33   17.55
  -9   0   5    0.80    0.81
   9   0  -5    0.22    0.99
  -9   0   4    9.98    2.85
   9   0  -4    5.72    2.35
  -9   0   3   66.90    9.47
   9   0  -3   47.70   13.19
  -9   0   2   10.69    2.42
   9   0  -2    5.70    1.60
   9   0  -1    1.35    1.24
  -9   0   1    1.72    1.71
   9   0  -1    0.89    0.60
   9   0   0   17.40    2.42
  -9   0   0   14.01    3.74
   9   0   1    4.84    1.67
  -9   0  -1    4.85    1.20
   9   0   2    0.44    0.99
  -9   0  -2    1.14    1.72
   9   0   3    3.46    1.86
  -9   0  -3    1.22    0.91
   9   0   4    3.16    1.34
  -9   0  -4    3.77    1.92
   9   0   5    4.50    2.08
  -9   0  -5    0.51    1.87
  -9  -1   8   -0.56    1.36
   9   1  -8   -0.22    1.65
  -9  -1   7    9.25    2.46
   9   1  -7    9.54    2.17
  -9  -1   6   18.43    2.80
   9   1  -6   12.91    2.52
  -9  -1   5    8.03    2.28
   9   1  -5    9.62    2.53
  -9  -1   4    9.70    2.37
   9   1  -4    5.32    1.99
  -9  -1   3   24.86    5.32
   9   1  -3   24.60    3.23
  -9  -1   2    8.63    2.07
   9   1  -2    4.20    1.56
  -9  -1   1   71.36   16.78
   9   1  -1   41.17   11.89
  -9  -1   0    6.62    1.84
  -9  -1  -1    1.10    0.95
   9   1   2   -0.33    1.41
  -9  -1  -2    1.81    1.80
   9   1   3   18.84    4.18
  -9  -1  -3   22.90    3.19
   9   1   4    0.93    1.65
  -9  -1  -4    1.43    1.80
   9   1   5   83.97    8.77
  -9  -1  -5   56.48    4.52
  -9  -2   7   39.50   10.26
   9   2  -7   43.75    4.31
  -9  -2   6   12.80    4.37
   9   2  -6   14.30    2.37
  -9  -2   5    6.57    2.06
   9   2  -5    7.43    1.92
  -9  -2   4    1.32    1.83
   9   2  -4    1.11    1.92
  -9  -2   3    2.63    1.89
   9   2  -3   -1.56    1.36
  -9  -2   2   11.31    2.39
   9   2  -2    9.23    2.90
  -9  -2   1    6.61    2.20
   9   2  -1    2.24    1.04
  -9  -2   0   13.00    3.99
  -9  -2  -1    3.27    1.25
  -9  -2  -2   10.16    2.26
  -9  -2  -3    4.24    2.02
  -9  -2  -4   13.12    2.95
  -9  -3   6  151.76    6.87
   9   3  -6  131.91    6.52
  -9  -3   5   13.84    3.36
   9   3  -5   16.61    4.37
  -9  -3   4   37.14    8.97
   9   3  -4   36.54    8.25
  -9  -3   3    5.86    2.12
   9   3  -3    6.06    1.51
  -9  -3   2   11.73    2.78
   9   3  -2    6.34    2.48
  -9  -3   1   79.94    5.24
   9   3  -1   44.92   12.05
  -9  -3   0   -0.82    1.77
  -9  -3  -1    0.73    1.23
  -9  -3  -2   31.12    6.97
  -9  -4   2   29.54    4.29
   9   4  -2   33.13    3.63
   0   0   0    0.00    0.00
;
_shelx_hkl_checksum   16385
