# Supplementary material for: Four- and five-component molecular solids: crystal engineering strategies based on structural inequivalence
Source: IUCrJ. 2016 Jan 5;3(Pt 2):96–101. doi: 10.1107/S2052252515023945 (PMC4775157; doi:10.1107/S2052252515023945)
Supplement: Supplementary file 5 [file m-03-00096-sup6.zip › Checkcif Folder/Checkciffiles/14. MRE TMP DPE-II 22TP.cif]

 
data_shelx
 
_audit_creation_method            SHELXL-2013
_chemical_name_systematic
;
 ?
;
_chemical_name_common             ?
_chemical_melting_point           ?
_chemical_formula_moiety          ?
_chemical_formula_sum
 'C42 H46 N4 O4 S2' 
_chemical_formula_weight          734.95

loop_
 _atom_type_symbol
 _atom_type_description
 _atom_type_scat_dispersion_real
 _atom_type_scat_dispersion_imag
 _atom_type_scat_source
 'C'  'C'   0.0033   0.0016
 'International Tables Vol C Tables 4.2.6.8 and 6.1.1.4'
 'H'  'H'   0.0000   0.0000
 'International Tables Vol C Tables 4.2.6.8 and 6.1.1.4'
 'N'  'N'   0.0061   0.0033
 'International Tables Vol C Tables 4.2.6.8 and 6.1.1.4'
 'O'  'O'   0.0106   0.0060
 'International Tables Vol C Tables 4.2.6.8 and 6.1.1.4'
 'S'  'S'   0.1246   0.1234
 'International Tables Vol C Tables 4.2.6.8 and 6.1.1.4'
 
_space_group_crystal_system       triclinic
_space_group_IT_number            2
_space_group_name_H-M_alt         'P -1'
_space_group_name_Hall            '-P 1'
 
_shelx_space_group_comment
;
The symmetry employed for this shelxl refinement is uniquely defined
by the following loop, which should always be used as a source of
symmetry information in preference to the above space-group names.
They are only intended as comments.
;
 
loop_
 _space_group_symop_operation_xyz
 'x, y, z'
 '-x, -y, -z'
 
_cell_length_a                    7.531(9)
_cell_length_b                    9.026(12)
_cell_length_c                    13.941(17)
_cell_angle_alpha                 98.18(2)
_cell_angle_beta                  92.03(3)
_cell_angle_gamma                 91.235(12)
_cell_volume                      937(2)
_cell_formula_units_Z             1
_cell_measurement_temperature     150(2)
_cell_measurement_reflns_used     ? 
_cell_measurement_theta_min       ? 
_cell_measurement_theta_max       ? 
 
_exptl_crystal_description        'Block' 
_exptl_crystal_colour             'Colorless'
_exptl_crystal_density_meas       ? 
_exptl_crystal_density_method     ?              
_exptl_crystal_density_diffrn     1.302          
_exptl_crystal_F_000              390
_exptl_transmission_factor_min    ?                                             
_exptl_transmission_factor_max    ?                                             
_exptl_crystal_size_max           0.390
_exptl_crystal_size_mid           0.220
_exptl_crystal_size_min           0.150
_exptl_absorpt_coefficient_mu     0.190
_shelx_estimated_absorpt_T_min    0.929
_shelx_estimated_absorpt_T_max    0.972
_exptl_absorpt_correction_type    'Multi-scan'
_exptl_absorpt_correction_T_max    1.000
_exptl_absorpt_correction_T_min    0.622
_exptl_absorpt_process_details    'Jacobson, R. (1998) Private communication'
 
_exptl_special_details
;
 ?
;
 
_diffrn_ambient_temperature       150(2)
_diffrn_radiation_wavelength      0.71073
_diffrn_radiation_type            MoK\a
_diffrn_source                    'Sealed Tube'                       
_diffrn_measurement_device_type   'Rigaku Mercury375R (2x2 bin mode)'
_diffrn_measurement_method        'profile data from \w-scans'
_diffrn_detector_area_resol_mean  ? 
_diffrn_reflns_number             8797
_diffrn_reflns_av_unetI/netI      0.0679
_diffrn_reflns_av_R_equivalents   0.0608
_diffrn_reflns_limit_h_min        -9
_diffrn_reflns_limit_h_max        9
_diffrn_reflns_limit_k_min        -11
_diffrn_reflns_limit_k_max        11
_diffrn_reflns_limit_l_min        -17
_diffrn_reflns_limit_l_max        17
_diffrn_reflns_theta_min          1.477
_diffrn_reflns_theta_max          26.000
_diffrn_reflns_theta_full         25.242
_diffrn_measured_fraction_theta_max   0.996
_diffrn_measured_fraction_theta_full  0.995
_diffrn_reflns_Laue_measured_fraction_max    0.996
_diffrn_reflns_Laue_measured_fraction_full   0.995
_diffrn_reflns_point_group_measured_fraction_max   0.996
_diffrn_reflns_point_group_measured_fraction_full  0.995
_reflns_number_total              3673
_reflns_number_gt                 3059
_reflns_threshold_expression      'I > 2\s(I)'
_reflns_Friedel_coverage          0.000
_reflns_Friedel_fraction_max      .
_reflns_Friedel_fraction_full     .
 
_reflns_special_details
;
 Reflections were merged by SHELXL according to the crystal
 class for the calculation of statistics and refinement.
 
 _reflns_Friedel_fraction is defined as the number of unique
 Friedel pairs measured divided by the number that would be
 possible theoretically, ignoring centric projections and
 systematic absences.
;
 
_computing_data_collection        ?
_computing_cell_refinement        ?
_computing_data_reduction         ?
_computing_structure_solution     ?
_computing_structure_refinement   'SHELXL-2013 (Sheldrick, 2013)'
_computing_molecular_graphics     ?
_computing_publication_material   ?
 
_refine_special_details
;
 ?
;
_refine_ls_structure_factor_coef  Fsqd
_refine_ls_matrix_type            full
_refine_ls_weighting_scheme       calc
_refine_ls_weighting_details
;
 w=1/[\s^2^(Fo^2^)+(0.1017P)^2^+3.9487P]
 where P=(Fo^2^+2Fc^2^)/3
;
_atom_sites_solution_primary      ?
_atom_sites_solution_secondary    ?
_atom_sites_solution_hydrogens    mixed
_refine_ls_hydrogen_treatment     mixed
_refine_ls_extinction_method      none
_refine_ls_extinction_coef        .
_refine_ls_number_reflns          3673
_refine_ls_number_parameters      248
_refine_ls_number_restraints      0
_refine_ls_R_factor_all           0.0929
_refine_ls_R_factor_gt            0.0823
_refine_ls_wR_factor_ref          0.2817
_refine_ls_wR_factor_gt           0.2705
_refine_ls_goodness_of_fit_ref    1.156
_refine_ls_restrained_S_all       1.156
_refine_ls_shift/su_max           0.004
_refine_ls_shift/su_mean          0.000
 
loop_
 _atom_site_label
 _atom_site_type_symbol
 _atom_site_fract_x
 _atom_site_fract_y
 _atom_site_fract_z
 _atom_site_U_iso_or_equiv
 _atom_site_adp_type
 _atom_site_occupancy
 _atom_site_site_symmetry_order  
 _atom_site_calc_flag
 _atom_site_refinement_flags_posn
 _atom_site_refinement_flags_adp
 _atom_site_refinement_flags_occupancy
 _atom_site_disorder_assembly
 _atom_site_disorder_group
C17 C 0.0468(10) -0.0232(11) -0.0427(5) 0.067(3) Uani 1 1 d . . . . .
H17A H 0.006(10) -0.079(9) -0.087(6) 0.06(2) Uiso 1 1 d . . . . .
H17B H -0.032(13) 0.072(11) -0.055(7) 0.09(3) Uiso 1 1 d . . . . .
S1 S 0.42951(19) 0.81287(15) 0.38463(10) 0.0345(4) Uani 1 1 d . . . . .
C21 C 0.4663(6) 0.9227(5) 0.4964(4) 0.0256(10) Uani 1 1 d . . . . .
C20 C 0.4245(6) 0.8436(5) 0.5723(4) 0.0282(10) Uani 1 1 d . . . . .
H20 H 0.4346 0.8840 0.6391 0.034 Uiso 1 1 calc R U . . .
C19 C 0.3640(7) 0.6928(6) 0.5359(4) 0.0336(11) Uani 1 1 d . . . . .
H19 H 0.3307 0.6216 0.5765 0.040 Uiso 1 1 calc R U . . .
C18 C 0.3595(7) 0.6629(6) 0.4364(4) 0.0335(12) Uani 1 1 d . . . . .
H18 H 0.3218 0.5693 0.4006 0.040 Uiso 1 1 calc R U . . .
O1 O 0.1510(4) 0.6445(4) 0.1150(3) 0.0315(8) Uani 1 1 d . . . . .
H1 H 0.2433 0.6980 0.1140 0.047 Uiso 1 1 calc R U . . .
O2 O -0.0732(4) 0.2616(4) 0.2798(3) 0.0280(8) Uani 1 1 d . . . . .
H2 H -0.0435 0.2192 0.3276 0.042 Uiso 1 1 calc R U . . .
C4 C 0.3878(6) 0.3731(5) 0.2412(3) 0.0256(10) Uani 1 1 d . . . . .
H4 H 0.5058 0.3455 0.2555 0.031 Uiso 1 1 calc R U . . .
C2 C 0.1859(6) 0.5301(5) 0.1675(3) 0.0235(10) Uani 1 1 d . . . . .
C1 C 0.0393(6) 0.4497(5) 0.1955(3) 0.0230(9) Uani 1 1 d . . . . .
C5 C 0.2452(6) 0.2939(5) 0.2721(3) 0.0265(10) Uani 1 1 d . . . . .
H5 H 0.2656 0.2136 0.3081 0.032 Uiso 1 1 calc R U . . .
N2 N 0.5483(5) 0.1927(5) -0.0875(3) 0.0285(9) Uani 1 1 d . . . . .
C15 C 0.5043(7) 0.0515(6) -0.1293(4) 0.0280(10) Uani 1 1 d . . . . .
H15 H 0.5875 -0.0016 -0.1698 0.034 Uiso 1 1 calc R U . . .
C6 C 0.0717(6) 0.3334(5) 0.2499(3) 0.0226(9) Uani 1 1 d . . . . .
C3 C 0.3600(6) 0.4917(5) 0.1898(3) 0.0242(10) Uani 1 1 d . . . . .
H3 H 0.4581 0.5463 0.1699 0.029 Uiso 1 1 calc R U . . .
C12 C 0.2199(7) 0.0547(6) -0.0574(4) 0.0315(11) Uani 1 1 d . . . . .
C16 C 0.3462(7) -0.0185(6) -0.1162(4) 0.0303(11) Uani 1 1 d . . . . .
H16 H 0.3221 -0.1178 -0.1475 0.036 Uiso 1 1 calc R U . . .
C13 C 0.2660(7) 0.1995(6) -0.0133(4) 0.0326(11) Uani 1 1 d . . . . .
H13 H 0.1861 0.2543 0.0285 0.039 Uiso 1 1 calc R U . . .
C14 C 0.4281(7) 0.2628(6) -0.0305(4) 0.0304(11) Uani 1 1 d . . . . .
H14 H 0.4557 0.3620 -0.0001 0.036 Uiso 1 1 calc R U . . .
C7 C -0.1488(6) 0.4859(6) 0.1676(4) 0.0324(11) Uani 1 1 d . . . . .
H7A H -0.2136 0.3935 0.1399 0.049 Uiso 1 1 calc R U . . .
H7B H -0.1466 0.5552 0.1195 0.049 Uiso 1 1 calc R U . . .
H7C H -0.2081 0.5324 0.2253 0.049 Uiso 1 1 calc R U . . .
N1 N -0.0129(5) 0.9171(4) 0.5758(3) 0.0242(8) Uani 1 1 d . . . . .
C10 C 0.0347(6) 1.0637(5) 0.5933(3) 0.0233(9) Uani 1 1 d . . . . .
C9 C -0.0485(6) 0.8526(5) 0.4834(3) 0.0230(9) Uani 1 1 d . . . . .
C11 C 0.0704(8) 1.1326(6) 0.6966(4) 0.0360(12) Uani 1 1 d . . . . .
H11A H 0.0649 1.0545 0.7387 0.054 Uiso 1 1 calc R U . . .
H11B H -0.0192 1.2073 0.7153 0.054 Uiso 1 1 calc R U . . .
H11C H 0.1888 1.1810 0.7034 0.054 Uiso 1 1 calc R U . . .
C8 C -0.1060(7) 0.6904(5) 0.4686(4) 0.0291(11) Uani 1 1 d . . . . .
H8A H -0.0713 0.6454 0.5263 0.044 Uiso 1 1 calc R U . . .
H8B H -0.0487 0.6379 0.4120 0.044 Uiso 1 1 calc R U . . .
H8C H -0.2354 0.6819 0.4581 0.044 Uiso 1 1 calc R U . . .
 
loop_
 _atom_site_aniso_label
 _atom_site_aniso_U_11
 _atom_site_aniso_U_22
 _atom_site_aniso_U_33
 _atom_site_aniso_U_23
 _atom_site_aniso_U_13
 _atom_site_aniso_U_12
C17 0.057(4) 0.090(6) 0.040(4) -0.034(4) 0.024(3) -0.051(5)
S1 0.0416(8) 0.0310(7) 0.0296(7) 0.0005(5) -0.0005(5) -0.0022(5)
C21 0.023(2) 0.023(2) 0.030(2) 0.0018(19) -0.0029(18) 0.0034(18)
C20 0.029(2) 0.022(2) 0.035(3) 0.008(2) -0.002(2) 0.0010(19)
C19 0.035(3) 0.027(3) 0.038(3) 0.005(2) 0.001(2) 0.001(2)
C18 0.035(3) 0.024(2) 0.040(3) 0.002(2) -0.001(2) 0.000(2)
O1 0.0263(17) 0.0318(19) 0.040(2) 0.0190(16) 0.0004(15) -0.0053(14)
O2 0.0288(17) 0.0260(17) 0.0321(19) 0.0159(14) -0.0015(14) -0.0064(14)
C4 0.025(2) 0.026(2) 0.026(2) 0.0033(19) -0.0012(18) 0.0013(18)
C2 0.028(2) 0.020(2) 0.023(2) 0.0034(17) 0.0000(18) -0.0039(18)
C1 0.025(2) 0.021(2) 0.024(2) 0.0056(18) -0.0006(18) -0.0011(18)
C5 0.030(2) 0.025(2) 0.026(2) 0.0097(19) -0.0003(19) 0.0005(19)
N2 0.028(2) 0.026(2) 0.033(2) 0.0111(17) 0.0012(17) -0.0047(17)
C15 0.031(2) 0.029(2) 0.025(2) 0.0034(19) 0.0018(19) -0.001(2)
C6 0.026(2) 0.019(2) 0.022(2) 0.0038(17) 0.0013(18) -0.0040(17)
C3 0.026(2) 0.021(2) 0.026(2) 0.0027(18) 0.0034(18) -0.0031(18)
C12 0.032(3) 0.032(3) 0.029(3) 0.001(2) 0.002(2) -0.013(2)
C16 0.037(3) 0.029(3) 0.024(2) 0.0003(19) 0.000(2) -0.010(2)
C13 0.033(3) 0.033(3) 0.031(3) 0.002(2) 0.007(2) -0.005(2)
C14 0.037(3) 0.024(2) 0.030(3) 0.005(2) 0.003(2) -0.009(2)
C7 0.026(2) 0.030(3) 0.043(3) 0.014(2) -0.005(2) -0.004(2)
N1 0.028(2) 0.0194(19) 0.027(2) 0.0087(15) -0.0012(16) -0.0010(15)
C10 0.025(2) 0.018(2) 0.028(2) 0.0035(18) 0.0005(18) 0.0007(17)
C9 0.023(2) 0.015(2) 0.032(2) 0.0065(18) 0.0014(18) 0.0007(17)
C11 0.051(3) 0.030(3) 0.027(3) 0.006(2) -0.002(2) -0.005(2)
C8 0.035(3) 0.015(2) 0.037(3) 0.0057(19) -0.002(2) -0.0038(19)
 
_geom_special_details
;
 All esds (except the esd in the dihedral angle between two l.s. planes)
 are estimated using the full covariance matrix.  The cell esds are taken
 into account individually in the estimation of esds in distances, angles
 and torsion angles; correlations between esds in cell parameters are only
 used when they are defined by crystal symmetry.  An approximate (isotropic)
 treatment of cell esds is used for estimating esds involving l.s. planes.
;
 
loop_
 _geom_bond_atom_site_label_1
 _geom_bond_atom_site_label_2
 _geom_bond_distance
 _geom_bond_site_symmetry_2
 _geom_bond_publ_flag
C17 C17 1.420(13) 2 ?
C17 C12 1.502(8) . ?
C17 H17A 0.79(8) . ?
C17 H17B 1.08(10) . ?
S1 C18 1.705(6) . ?
S1 C21 1.733(5) . ?
C21 C20 1.399(7) . ?
C21 C21 1.463(10) 2_676 ?
C20 C19 1.441(7) . ?
C20 H20 0.9500 . ?
C19 C18 1.374(8) . ?
C19 H19 0.9500 . ?
C18 H18 0.9500 . ?
O1 C2 1.372(6) . ?
O1 H1 0.8400 . ?
O2 C6 1.366(6) . ?
O2 H2 0.8400 . ?
C4 C3 1.386(7) . ?
C4 C5 1.392(7) . ?
C4 H4 0.9500 . ?
C2 C3 1.399(7) . ?
C2 C1 1.405(6) . ?
C1 C6 1.400(6) . ?
C1 C7 1.510(7) . ?
C5 C6 1.397(7) . ?
C5 H5 0.9500 . ?
N2 C14 1.335(7) . ?
N2 C15 1.354(7) . ?
C15 C16 1.366(7) . ?
C15 H15 0.9500 . ?
C3 H3 0.9500 . ?
C12 C16 1.393(8) . ?
C12 C13 1.394(7) . ?
C16 H16 0.9500 . ?
C13 C14 1.380(7) . ?
C13 H13 0.9500 . ?
C14 H14 0.9500 . ?
C7 H7A 0.9800 . ?
C7 H7B 0.9800 . ?
C7 H7C 0.9800 . ?
N1 C10 1.349(6) . ?
N1 C9 1.352(6) . ?
C10 C9 1.400(7) 2_576 ?
C10 C11 1.498(7) . ?
C9 C10 1.400(7) 2_576 ?
C9 C8 1.501(6) . ?
C11 H11A 0.9800 . ?
C11 H11B 0.9800 . ?
C11 H11C 0.9800 . ?
C8 H8A 0.9800 . ?
C8 H8B 0.9800 . ?
C8 H8C 0.9800 . ?
 
loop_
 _geom_angle_atom_site_label_1
 _geom_angle_atom_site_label_2
 _geom_angle_atom_site_label_3
 _geom_angle
 _geom_angle_site_symmetry_1
 _geom_angle_site_symmetry_3
 _geom_angle_publ_flag
C17 C17 C12 119.1(7) 2 . ?
C17 C17 H17A 123(6) 2 . ?
C12 C17 H17A 117(6) . . ?
C17 C17 H17B 72(5) 2 . ?
C12 C17 H17B 94(5) . . ?
H17A C17 H17B 97(7) . . ?
C18 S1 C21 92.4(3) . . ?
C20 C21 C21 127.6(6) . 2_676 ?
C20 C21 S1 111.3(4) . . ?
C21 C21 S1 121.1(5) 2_676 . ?
C21 C20 C19 111.1(5) . . ?
C21 C20 H20 124.4 . . ?
C19 C20 H20 124.4 . . ?
C18 C19 C20 113.0(5) . . ?
C18 C19 H19 123.5 . . ?
C20 C19 H19 123.5 . . ?
C19 C18 S1 112.2(4) . . ?
C19 C18 H18 123.9 . . ?
S1 C18 H18 123.9 . . ?
C2 O1 H1 109.5 . . ?
C6 O2 H2 109.5 . . ?
C3 C4 C5 120.9(4) . . ?
C3 C4 H4 119.6 . . ?
C5 C4 H4 119.6 . . ?
O1 C2 C3 121.6(4) . . ?
O1 C2 C1 117.2(4) . . ?
C3 C2 C1 121.2(4) . . ?
C6 C1 C2 118.2(4) . . ?
C6 C1 C7 120.4(4) . . ?
C2 C1 C7 121.4(4) . . ?
C4 C5 C6 119.5(4) . . ?
C4 C5 H5 120.3 . . ?
C6 C5 H5 120.3 . . ?
C14 N2 C15 116.4(4) . . ?
N2 C15 C16 123.3(5) . . ?
N2 C15 H15 118.4 . . ?
C16 C15 H15 118.4 . . ?
O2 C6 C5 122.0(4) . . ?
O2 C6 C1 117.0(4) . . ?
C5 C6 C1 121.0(4) . . ?
C4 C3 C2 119.2(4) . . ?
C4 C3 H3 120.4 . . ?
C2 C3 H3 120.4 . . ?
C16 C12 C13 116.3(5) . . ?
C16 C12 C17 120.3(5) . . ?
C13 C12 C17 123.4(5) . . ?
C15 C16 C12 120.5(5) . . ?
C15 C16 H16 119.7 . . ?
C12 C16 H16 119.7 . . ?
C14 C13 C12 119.8(5) . . ?
C14 C13 H13 120.1 . . ?
C12 C13 H13 120.1 . . ?
N2 C14 C13 123.8(5) . . ?
N2 C14 H14 118.1 . . ?
C13 C14 H14 118.1 . . ?
C1 C7 H7A 109.5 . . ?
C1 C7 H7B 109.5 . . ?
H7A C7 H7B 109.5 . . ?
C1 C7 H7C 109.5 . . ?
H7A C7 H7C 109.5 . . ?
H7B C7 H7C 109.5 . . ?
C10 N1 C9 119.1(4) . . ?
N1 C10 C9 120.4(4) . 2_576 ?
N1 C10 C11 117.9(4) . . ?
C9 C10 C11 121.7(4) 2_576 . ?
N1 C9 C10 120.5(4) . 2_576 ?
N1 C9 C8 116.7(4) . . ?
C10 C9 C8 122.8(4) 2_576 . ?
C10 C11 H11A 109.5 . . ?
C10 C11 H11B 109.5 . . ?
H11A C11 H11B 109.5 . . ?
C10 C11 H11C 109.5 . . ?
H11A C11 H11C 109.5 . . ?
H11B C11 H11C 109.5 . . ?
C9 C8 H8A 109.5 . . ?
C9 C8 H8B 109.5 . . ?
H8A C8 H8B 109.5 . . ?
C9 C8 H8C 109.5 . . ?
H8A C8 H8C 109.5 . . ?
H8B C8 H8C 109.5 . . ?
 
_refine_diff_density_max    0.511
_refine_diff_density_min   -0.518
_refine_diff_density_rms    0.107

_shelxl_version_number 2013-2

_shelx_res_file
;
TITL datam in P-1
CELL  0.71073   7.5306   9.0259  13.9409   98.179   92.027   91.235
ZERR     1.00   0.0091   0.0117   0.0172    0.021    0.027    0.012
LATT   1
SFAC  C    H    N    O    S
UNIT  42 46 4 4 2
MERG   2
OMIT 0. 52
FMAP   2
PLAN   20
SIZE     0.150   0.220   0.390
ACTA
BOND   $H
L.S.  10
TEMP  -123.00
WGHT    0.101700    3.948700
FVAR       1.08985
C17   1    0.046832   -0.023156   -0.042658    11.00000    0.05658    0.08986 =
         0.04018   -0.03400    0.02431   -0.05110
H17A  2    0.005720   -0.078982   -0.086717    11.00000    0.05587
H17B  2   -0.031901    0.072196   -0.054778    11.00000    0.09200
MOLE    1
S1    5    0.429508    0.812869    0.384631    11.00000    0.04156    0.03098 =
         0.02957    0.00055   -0.00053   -0.00219
C21   1    0.466317    0.922695    0.496373    11.00000    0.02275    0.02349 =
         0.02979    0.00176   -0.00286    0.00340
C20   1    0.424471    0.843612    0.572301    11.00000    0.02860    0.02202 =
         0.03482    0.00760   -0.00203    0.00104
AFIX  43
H20   2    0.434590    0.884002    0.639076    11.00000   -1.20000
AFIX   0
C19   1    0.364005    0.692836    0.535900    11.00000    0.03538    0.02723 =
         0.03800    0.00470    0.00075    0.00084
AFIX  43
H19   2    0.330720    0.621611    0.576468    11.00000   -1.20000
AFIX   0
C18   1    0.359523    0.662857    0.436384    11.00000    0.03514    0.02395 =
         0.04038    0.00166   -0.00072   -0.00005
AFIX  43
H18   2    0.321778    0.569325    0.400566    11.00000   -1.20000
AFIX   0
MOLE    2
O1    4    0.150997    0.644452    0.115002    11.00000    0.02629    0.03176 =
         0.04003    0.01905    0.00041   -0.00527
AFIX 147
H1    2    0.243323    0.698038    0.114013    11.00000   -1.50000
AFIX   0
O2    4   -0.073215    0.261571    0.279808    11.00000    0.02877    0.02598 =
         0.03209    0.01591   -0.00145   -0.00641
AFIX 147
H2    2   -0.043473    0.219201    0.327582    11.00000   -1.50000
AFIX   0
C4    1    0.387822    0.373105    0.241185    11.00000    0.02453    0.02575 =
         0.02630    0.00332   -0.00118    0.00129
AFIX  43
H4    2    0.505795    0.345459    0.255492    11.00000   -1.20000
AFIX   0
C2    1    0.185860    0.530135    0.167509    11.00000    0.02754    0.01986 =
         0.02300    0.00343    0.00003   -0.00395
C1    1    0.039258    0.449706    0.195507    11.00000    0.02489    0.02066 =
         0.02400    0.00560   -0.00062   -0.00115
C5    1    0.245168    0.293896    0.272133    11.00000    0.02996    0.02471 =
         0.02644    0.00969   -0.00034    0.00053
AFIX  43
H5    2    0.265587    0.213636    0.308097    11.00000   -1.20000
AFIX   0
N2    3    0.548330    0.192735   -0.087474    11.00000    0.02834    0.02612 =
         0.03279    0.01109    0.00117   -0.00465
C15   1    0.504288    0.051481   -0.129332    11.00000    0.03079    0.02851 =
         0.02462    0.00339    0.00175   -0.00055
AFIX  43
H15   2    0.587498   -0.001642   -0.169847    11.00000   -1.20000
AFIX   0
C6    1    0.071716    0.333428    0.249856    11.00000    0.02649    0.01929 =
         0.02221    0.00382    0.00134   -0.00396
C3    1    0.360041    0.491742    0.189785    11.00000    0.02591    0.02057 =
         0.02604    0.00272    0.00342   -0.00310
AFIX  43
H3    2    0.458089    0.546349    0.169912    11.00000   -1.20000
AFIX   0
C12   1    0.219904    0.054666   -0.057422    11.00000    0.03201    0.03248 =
         0.02851    0.00099    0.00245   -0.01316
C16   1    0.346183   -0.018474   -0.116222    11.00000    0.03706    0.02856 =
         0.02376    0.00031   -0.00046   -0.00965
AFIX  43
H16   2    0.322145   -0.117805   -0.147454    11.00000   -1.20000
AFIX   0
C13   1    0.266041    0.199473   -0.013278    11.00000    0.03340    0.03275 =
         0.03110    0.00241    0.00697   -0.00520
AFIX  43
H13   2    0.186146    0.254348    0.028528    11.00000   -1.20000
AFIX   0
C14   1    0.428098    0.262808   -0.030509    11.00000    0.03661    0.02436 =
         0.03019    0.00494    0.00344   -0.00877
AFIX  43
H14   2    0.455745    0.362004   -0.000087    11.00000   -1.20000
AFIX   0
C7    1   -0.148788    0.485871    0.167614    11.00000    0.02627    0.03004 =
         0.04284    0.01397   -0.00469   -0.00361
AFIX 137
H7A   2   -0.213629    0.393490    0.139898    11.00000   -1.50000
H7B   2   -0.146640    0.555177    0.119537    11.00000   -1.50000
H7C   2   -0.208135    0.532416    0.225302    11.00000   -1.50000
AFIX   0
MOLE    3
N1    3   -0.012932    0.917128    0.575791    11.00000    0.02758    0.01940 =
         0.02691    0.00871   -0.00115   -0.00104
C10   1    0.034654    1.063677    0.593315    11.00000    0.02459    0.01762 =
         0.02786    0.00354    0.00053    0.00066
C9    1   -0.048526    0.852585    0.483367    11.00000    0.02319    0.01525 =
         0.03156    0.00653    0.00138    0.00066
C11   1    0.070368    1.132578    0.696606    11.00000    0.05094    0.02957 =
         0.02725    0.00562   -0.00242   -0.00526
AFIX 137
H11A  2    0.064910    1.054522    0.738694    11.00000   -1.50000
H11B  2   -0.019223    1.207332    0.715305    11.00000   -1.50000
H11C  2    0.188785    1.180965    0.703405    11.00000   -1.50000
AFIX   0
C8    1   -0.105974    0.690364    0.468633    11.00000    0.03512    0.01487 =
         0.03746    0.00572   -0.00238   -0.00384
AFIX 137
H8A   2   -0.071337    0.645403    0.526250    11.00000   -1.50000
H8B   2   -0.048722    0.637938    0.411965    11.00000   -1.50000
H8C   2   -0.235362    0.681861    0.458064    11.00000   -1.50000
AFIX   0
HKLF    4

REM  datam in P-1
REM R1 =  0.0823 for    3059 Fo > 4sig(Fo)  and  0.0929 for all    3673 data
REM    248 parameters refined using      0 restraints

END

WGHT      0.1046      4.1785

REM Highest difference peak  0.511,  deepest hole -0.518,  1-sigma level  0.107
Q1    1  -0.2480  0.4297  0.1825  11.00000  0.05    0.51
Q2    1   0.5722  0.8200  0.3763  11.00000  0.05    0.46
Q3    1  -0.3211  0.6358  0.1045  11.00000  0.05    0.42
Q4    1  -0.2143  0.6792  0.5079  11.00000  0.05    0.37
Q5    1   0.5093  0.5020  0.1575  11.00000  0.05    0.36
Q6    1   0.4359  0.5657  0.1397  11.00000  0.05    0.34
Q7    1  -0.2429  0.5445  0.0069  11.00000  0.05    0.33
Q8    1   0.5366  0.6069  0.4468  11.00000  0.05    0.33
Q9    1   0.7195  0.3254  0.2405  11.00000  0.05    0.33
Q10   1  -0.1949  0.2607  0.2834  11.00000  0.05    0.30
Q11   1   0.4968  0.5677  0.5669  11.00000  0.05    0.30
Q12   1   0.2882  0.7882  0.3872  11.00000  0.05    0.29
Q13   1  -0.0635  0.4863  0.1915  11.00000  0.05    0.29
Q14   1  -0.1243  0.1650  0.0183  11.00000  0.05    0.29
Q15   1   0.0885  0.5908  0.3698  11.00000  0.05    0.29
Q16   1  -0.2974  0.6889  0.5169  11.00000  0.05    0.28
Q17   1   0.4207  0.1282  0.2596  11.00000  0.05    0.28
Q18   1   0.0882  0.5310  0.2054  11.00000  0.05    0.28
Q19   1   0.5925  0.2955  0.2533  11.00000  0.05    0.28
Q20   1   0.1975  0.6609  0.4557  11.00000  0.05    0.28
;
_shelx_res_checksum    4203

_shelx_hkl_file
;
   0   0   1   -0.46    0.34
   0   0  -1   -0.58    0.27
   0   0  -1   -0.11    0.18
   0   0   1   -0.27    0.18
   0   0   1    0.05    0.17
   0   0  -1   -0.09    0.22
   0   0  -3 1787.99   36.97
   0   0   3 1726.64   33.65
   0   0   3 1626.53   33.49
   0   0  -4   34.85   13.38
   0   0   4   28.44    3.30
   0   0   4   29.14    5.34
   0   0  -5   11.26    2.86
   0   0   5   10.11    4.56
   0   0   5   11.28    6.23
   0   0  -6  667.68   21.38
   0   0   6  645.24   17.42
   0   0   6  618.01   19.37
   0   0  -7  825.83   29.99
   0   0   7  766.25   25.13
   0   0   7  747.65   26.61
   0   0  -8  137.15   12.80
   0   0   8  130.11    9.92
   0   0   8  130.93   11.49
   0   0  -9  547.87   35.24
   0   0   9  529.24   31.06
   0   0   9  487.67   30.76
   0   0 -10  187.63   18.45
   0   0  10  184.73   13.95
   0   0  10  180.08   15.94
   0   0 -11   13.57    6.24
   0   0  11   10.49    2.88
   0   0  11   12.08    7.16
   0   0 -12   35.82   13.72
   0   0  12   27.31    4.37
   0   0  12   32.81   15.27
   0   0 -13   39.58    8.25
   0   0  13   39.14    5.56
   0   0  13   35.42    7.19
   0   0 -14  122.07   13.53
   0   0  14  118.83   13.57
   0   0 -15    7.31    5.27
   0   0  15    9.14    5.60
   0   0 -16   76.69   14.77
   0   0  16   86.41   13.40
   0   0 -17    0.40    4.90
   0   0  17    0.13    2.88
   0   0 -18    6.60    6.26
   0   1 -18   17.69    8.52
   0  -1  18   24.30    8.15
   0   1 -17    2.10    4.79
   0  -1  17    2.06    4.38
   0   1 -16    3.21    6.40
   0  -1  16    3.75    3.64
   0   1 -15   13.37    5.71
   0  -1  15   18.76   10.66
   0   1 -14    3.97    3.91
   0   1 -14    2.75    1.46
   0  -1  14    6.39    4.66
   0   1 -13   64.27   28.17
   0   1 -13   46.22   13.45
   0  -1  13   69.67   10.98
   0   1 -12   42.20   14.27
   0  -1  12   51.91    8.84
   0   1 -11 2801.83   64.45
   0  -1  11 2674.40   90.09
   0  -1  11 2739.24   98.62
   0   1 -10  150.94   11.84
   0  -1  10  144.08    8.52
   0  -1  10  154.28   12.37
   0   1  -9   82.27    9.53
   0  -1   9   74.29    5.81
   0  -1   9   79.11    8.82
   0   1  -8  265.62   19.06
   0  -1   8  241.46   15.72
   0  -1   8  250.65   19.95
   0   1  -7    0.71    2.57
   0  -1   7   -0.21    1.97
   0  -1   7    0.31    2.40
   0   1  -6 1873.49   42.72
   0  -1   6 1921.67   40.50
   0  -1   6 1985.10   45.98
   0   1  -5    0.66    1.66
   0  -1   5   -0.59    1.90
   0  -1   5    1.64    2.31
   0   1  -4 1121.96   25.92
   0   1  -4  998.62   22.21
   0  -1   4 1140.08   27.48
   0   1  -3 1513.68   31.16
   0   1  -3 1398.94   28.79
   0  -1   3 1570.63   33.61
   0   1  -2 4877.66   88.25
   0   1  -2 4923.27   89.42
   0  -1   2 5425.92   99.41
   0   1  -1    0.36    0.41
   0   1  -1   -0.73    0.60
   0  -1   1    0.64    0.52
   0   1   0    2.45    1.07
   0  -1   0   -0.02    0.32
   0   1   0   -2.23    1.08
   0   1   0    0.12    0.40
   0  -1   0   -0.16    0.42
   0  -1  -1  194.18    7.82
   0   1   1  143.32    6.17
   0  -1  -1  200.12    7.46
   0  -1  -2 7732.58  140.30
   0   1   2 7294.02  131.57
   0   1   2 5682.22  102.77
   0  -1  -4  110.37    8.42
   0   1   4  108.91    7.74
   0   1   4   91.36    6.03
   0  -1  -5 2455.81   53.98
   0   1   5 2308.77   47.30
   0   1   5 2033.27   43.73
   0  -1  -6    0.24    4.32
   0   1   6    0.60    1.81
   0   1   6    2.53    1.26
   0  -1  -7    0.31    2.48
   0   1   7    1.88    2.26
   0   1   7    1.14    2.13
   0  -1  -8   45.09   22.70
   0   1   8   41.07   16.28
   0   1   8   42.30   11.76
   0  -1  -9   26.99   11.22
   0   1   9   20.92    4.76
   0   1   9   19.12    8.44
   0  -1 -10   60.57   20.77
   0   1  10   38.03    5.28
   0   1  10   46.68   21.12
   0  -1 -11    8.07    4.52
   0   1  11    8.01    4.18
   0   1  11    7.19    4.02
   0  -1 -12  325.96   22.23
   0   1  12  319.59   15.84
   0   1  12  300.31   24.90
   0  -1 -13   12.90    9.11
   0   1  13    8.04    3.39
   0   1  13   11.31    6.26
   0  -1 -14  353.11   28.33
   0   1  14  348.34   21.94
   0  -1 -15   18.14    7.87
   0   1  15   22.09    9.47
   0  -1 -16   45.38   18.07
   0   1  16   56.28   10.81
   0  -1 -17    3.96    4.73
   0   1  17   18.45    6.06
   0   2 -18    8.00    4.92
   0  -2  18   12.80    7.94
   0   2 -17   42.39    9.41
   0  -2  17   40.44   16.89
   0   2 -16   -0.61    3.77
   0  -2  16    2.19    6.86
   0   2 -15    6.89    5.95
   0  -2  15   10.92    5.40
   0   2 -14   -0.01    3.29
   0   2 -14    0.84    1.18
   0  -2  14    2.31    3.25
   0   2 -13  499.90   35.42
   0   2 -13  455.42   29.97
   0  -2  13  515.43   38.42
   0   2 -12  750.55   47.34
   0   2 -12  693.66   41.83
   0  -2  12  815.02   51.36
   0   2 -11  876.27   38.09
   0   2 -11  846.56   34.32
   0  -2  11  934.52   41.27
   0   2 -10  465.21   27.30
   0   2 -10  450.62   25.14
   0  -2  10  517.21   31.05
   0   2  -9  109.93    8.86
   0   2  -9  105.44   14.95
   0  -2   9   98.57    9.51
   0   2  -8  789.04   28.95
   0   2  -8  741.55   25.47
   0  -2   8  691.27   27.63
   0   2  -7   -0.42    2.35
   0   2  -7   -0.40    1.28
   0  -2   7    0.95    3.12
   0   2  -6   12.35    2.93
   0   2  -6   10.26    5.10
   0  -2   6   12.43    5.72
   0   2  -5  103.66    6.83
   0   2  -5  111.85    6.96
   0  -2   5  109.60    8.37
   0   2  -4 4164.35   79.01
   0   2  -4 4172.86   79.92
   0  -2   4 4657.08   90.84
   0   2  -3  962.34   21.28
   0   2  -3  817.92   20.89
   0  -2   3  932.55   23.94
   0   2  -2   57.30    7.48
   0   2  -2   56.32    5.49
   0  -2   2   70.73    6.56
   0   2  -1   14.04    6.94
   0  -2   1   11.84    2.47
   0  -2   0  253.18   10.06
   0   2   0  253.60   12.43
   0  -2   0  287.58   11.28
   0  -2  -1 8857.61  160.27
   0   2   1 8317.68  152.20
   0  -2  -1 8794.31  157.95
   0  -2  -2  805.92   20.90
   0   2   2  763.71   19.84
   0  -2  -2  768.28   18.05
   0  -2  -3 9628.20  177.83
   0   2   3 9116.34  167.25
   0  -2  -3 8655.94  157.32
   0  -2  -4  146.71    9.71
   0   2   4  141.79    8.35
   0   2   4  121.31   18.00
   0  -2  -5  921.13   27.26
   0   2   5  870.43   23.49
   0   2   5  708.85   26.21
   0  -2  -6 1957.64   58.89
   0   2   6 1828.26   55.24
   0   2   6 1519.39   48.33
   0  -2  -7  510.99   23.77
   0   2   7  470.62   19.21
   0   2   7  403.98   19.22
   0  -2  -8  442.10   23.15
   0   2   8  400.18   16.92
   0   2   8  362.90   31.36
   0  -2  -9   83.81   10.54
   0   2   9   80.11    7.36
   0   2   9   75.83    9.36
   0  -2 -10  626.82   34.07
   0   2  10  585.82   30.70
   0   2  10  536.90   27.20
   0  -2 -11    2.35    2.76
   0   2  11    3.07    1.70
   0   2  11    6.94    3.75
   0  -2 -12   73.34   24.46
   0   2  12   57.05   22.08
   0   2  12   63.64   22.88
   0  -2 -13   58.64   10.53
   0   2  13   46.47   12.39
   0   2  13   52.12    8.29
   0  -2 -14   18.41    8.67
   0   2  14   17.35    5.49
   0  -2 -15   40.14   15.34
   0   2  15   28.65    9.70
   0  -2 -16  164.69   19.92
   0   2  16  119.77   28.40
   0  -2 -17  158.11   72.17
   0   2  17  164.55   17.18
   0   3 -18   15.99    7.42
   0  -3  18   28.77   11.99
   0   3 -17  257.31   21.16
   0  -3  17  281.35   23.48
   0   3 -16   -0.31    3.50
   0  -3  16    0.17    4.95
   0   3 -15   10.77    5.64
   0  -3  15   10.92    5.87
   0   3 -14   60.54    9.61
   0   3 -14   54.60    7.54
   0  -3  14   75.62   12.78
   0   3 -13   64.95    9.70
   0   3 -13   52.87   19.39
   0  -3  13   76.94   12.41
   0   3 -12    0.77    4.76
   0   3 -12    2.57    2.96
   0  -3  12    3.09    5.08
   0   3 -11   85.82    9.23
   0   3 -11   85.24   12.54
   0  -3  11  148.24   14.04
   0   3 -10  241.47   17.28
   0   3 -10  217.23   18.30
   0  -3  10  248.45   18.96
   0   3  -9  614.27   37.11
   0   3  -9  602.05   35.63
   0  -3   9  665.19   42.18
   0   3  -8   59.38    6.78
   0   3  -8   55.72    6.01
   0  -3   8   62.21    8.89
   0   3  -7  258.32   17.94
   0   3  -7  265.30   21.14
   0  -3   7  295.50   22.20
   0   3  -6    0.96    2.04
   0   3  -6   -0.71    1.78
   0  -3   6    0.98    4.02
   0   3  -5 1694.59   37.04
   0   3  -5 1576.72   37.10
   0  -3   5 1781.66   43.28
   0   3  -4   77.66    5.27
   0   3  -4   81.45    8.05
   0  -3   4   77.32    7.69
   0   3  -3   85.22    5.25
   0   3  -3   83.16    7.14
   0  -3   3   87.70    6.96
   0   3  -2  205.76    9.17
   0   3  -2  196.28   11.36
   0  -3   2  213.72   11.14
   0  -3   1    0.02    0.69
   0   3  -1   -0.71    3.05
   0  -3   1    0.39    0.93
   0  -3   0    0.82    1.07
   0   3   0   -0.43    3.18
   0  -3   0    0.52    1.68
   0  -3  -1  381.78   10.50
   0   3   1  348.10   15.94
   0  -3  -1  378.49    9.86
   0  -3  -2  149.54    8.94
   0   3   2  147.91   10.50
   0  -3  -2  150.05    8.19
   0  -3  -3  825.00   23.81
   0   3   3  813.41   23.38
   0  -3  -3  751.80   19.63
   0  -3  -4 2174.63   62.94
   0   3   4 2099.75   60.18
   0  -3  -4 1929.13   53.55
   0  -3  -5 1824.34   57.96
   0   3   5 1740.81   52.09
   0   3   5 1282.98   41.67
   0  -3  -6 3308.39   97.96
   0   3   6 3190.76   90.75
   0   3   6 2510.27   72.02
   0  -3  -7  141.42   14.00
   0   3   7  132.26   11.61
   0   3   7  110.52   15.83
   0  -3  -8  285.68   22.55
   0   3   8  272.77   24.59
   0   3   8  239.38   17.95
   0  -3  -9  437.73   29.46
   0   3   9  410.29   24.20
   0   3   9  371.02   43.72
   0  -3 -10 1119.92   67.83
   0   3  10 1076.86   61.80
   0   3  10  927.28   57.21
   0  -3 -11  154.25   16.17
   0   3  11  139.34   10.79
   0   3  11  134.37   22.13
   0  -3 -12  108.87   50.58
   0   3  12   86.80   29.00
   0   3  12   90.57   34.22
   0  -3 -13  415.29   26.74
   0   3  13  373.95   18.55
   0   3  13  349.26   19.84
   0  -3 -14   90.73   13.42
   0   3  14   82.52   11.76
   0  -3 -15   50.80   24.31
   0   3  15   46.43    9.94
   0  -3 -16   26.69   10.66
   0   4 -17   18.61    7.87
   0  -4  17   14.34    8.91
   0   4 -16    3.55    3.43
   0  -4  16    5.89    6.55
   0   4 -15   33.06    7.72
   0  -4  15   39.31   10.85
   0   4 -14  139.28   13.57
   0   4 -14  113.67   14.56
   0  -4  14  145.46   18.07
   0   4 -13   17.06    5.27
   0   4 -13   16.42    8.42
   0  -4  13   15.28    6.02
   0   4 -12   67.45    8.95
   0   4 -12   61.46   10.46
   0  -4  12   72.26   10.54
   0   4 -11  392.00   26.54
   0   4 -11  391.80   51.65
   0  -4  11  458.11   33.63
   0   4 -10  394.99   20.29
   0   4 -10  379.97   29.17
   0  -4  10  441.00   25.94
   0   4  -9  106.71   10.05
   0   4  -9  108.51   11.76
   0  -4   9  123.86   14.59
   0   4  -8    5.53    2.61
   0   4  -8    6.23    2.70
   0  -4   8    6.78    5.22
   0   4  -7  321.59   20.67
   0   4  -7  319.39   21.74
   0  -4   7  354.25   25.55
   0   4  -6  788.19   26.88
   0   4  -6  791.74   28.66
   0  -4   6  888.91   33.60
   0   4  -5  223.37   23.55
   0   4  -5  214.58   17.27
   0  -4   5  252.55   19.34
   0   4  -4  269.96   17.43
   0   4  -4  259.91   18.66
   0  -4   4  280.90   20.30
   0   4  -3    0.13    1.27
   0   4  -3    0.07    1.46
   0  -4   3    0.89    2.82
   0  -4   2 1438.03   32.93
   0   4  -2 1541.99   38.36
   0  -4   2 1712.38   40.11
   0  -4   1 3848.96   74.65
   0   4  -1 3974.04   81.95
   0  -4   1 4463.39   87.97
   0  -4   0   28.39    5.31
   0   4   0   30.67   15.60
   0  -4   0   31.34    4.18
   0  -4  -1  663.44   24.10
   0   4   1  621.29   23.77
   0  -4  -1  663.36   22.30
   0  -4  -2   51.81    6.28
   0   4   2   52.27    6.47
   0  -4  -2   51.83    4.92
   0  -4  -3   36.06    5.07
   0   4   3   37.07   16.29
   0  -4  -3   28.16    3.47
   0  -4  -4  157.87   13.68
   0   4   4  148.87   13.15
   0  -4  -4  137.36   10.94
   0  -4  -5   47.10    7.20
   0   4   5   48.51    7.08
   0  -4  -6   52.82    7.85
   0   4   6   50.59   16.42
   0   4   6   38.32   11.40
   0  -4  -7  424.81   29.74
   0   4   7  440.95   28.74
   0   4   7  342.41   24.83
   0  -4  -8  265.12   20.80
   0   4   8  259.50   17.86
   0   4   8  206.83   24.63
   0  -4  -9  570.28   39.42
   0   4   9  548.67   35.05
   0   4   9  452.24   30.65
   0  -4 -10  237.08   19.36
   0   4  10  223.50   22.61
   0   4  10  200.68   12.74
   0  -4 -11    2.65    3.86
   0   4  11    2.38    2.92
   0   4  11    1.37    1.50
   0  -4 -12   30.14    8.01
   0   4  12   26.38    5.65
   0   4  12   26.06    6.89
   0  -4 -13  186.35   67.82
   0   4  13  151.71   26.85
   0   4  13  150.79   36.08
   0  -4 -14  292.60   50.49
   0   4  14  227.41   18.70
   0  -4 -15   49.02   23.11
   0  -4 -16  131.24   28.59
   0  -5  17   40.45   11.60
   0   5 -16   23.05    5.96
   0  -5  16   41.78   12.64
   0   5 -15    2.32    3.27
   0  -5  15   -0.76    5.39
   0   5 -14   19.69   10.35
   0   5 -14   19.66   11.27
   0  -5  14   32.90    9.70
   0   5 -13   34.22   11.94
   0   5 -13   32.05   12.57
   0  -5  13   40.87   10.54
   0   5 -12    9.10    4.38
   0   5 -12    4.41    2.13
   0  -5  12    6.38    4.81
   0   5 -11  309.04   16.93
   0   5 -11  274.52   16.60
   0  -5  11  321.99   23.14
   0   5 -10    0.86    2.35
   0   5 -10    0.56    1.32
   0  -5  10    1.79    2.59
   0   5  -9   20.76    9.21
   0   5  -9   27.95   14.12
   0  -5   9   23.83    7.07
   0   5  -8  185.57   14.09
   0   5  -8  186.72   23.42
   0  -5   8  194.96   18.40
   0   5  -7  155.86    8.61
   0   5  -7  155.37   14.98
   0  -5   7  178.23   13.88
   0   5  -6  959.74   52.83
   0   5  -6  911.49   52.89
   0  -5   6 1050.45   61.09
   0   5  -5    0.56    1.42
   0   5  -5   -0.05    3.49
   0  -5   5   -0.32    3.64
   0   5  -4  751.96   27.07
   0   5  -4  690.99   27.58
   0  -5   4  810.83   30.78
   0  -5   3 1016.58   32.00
   0   5  -3 1132.10   39.02
   0  -5   3 1223.37   40.15
   0  -5   2    4.05    1.77
   0   5  -2    1.86    2.59
   0  -5   2    1.18    1.50
   0  -5   1 1227.50   38.58
   0   5  -1 1200.42   40.81
   0  -5   0  169.28   13.48
   0   5   0  167.72   14.70
   0  -5   0  174.28   13.56
   0  -5  -1  100.23    8.96
   0   5   1   97.14   12.85
   0  -5  -1   96.52    8.79
   0  -5  -2  176.97   13.96
   0   5   2  186.26   15.86
   0  -5  -2  183.31   13.51
   0  -5  -3  513.64   22.10
   0   5   3  575.37   25.38
   0  -5  -3  570.05   21.57
   0  -5  -4  799.06   47.69
   0   5   4  777.73   46.72
   0  -5  -4  713.23   46.52
   0  -5  -5  258.27   21.16
   0   5   5  255.20   19.88
   0  -5  -5  238.16   16.64
   0  -5  -6    2.23    5.54
   0   5   6    0.66    2.42
   0   5   6    0.46    1.23
   0  -5  -7  155.52   14.49
   0   5   7  139.72   12.11
   0   5   7  106.55   14.09
   0  -5  -8  580.81   39.52
   0   5   8  543.49   39.55
   0   5   8  421.10   30.09
   0  -5  -9  117.83   22.75
   0   5   9  107.97   14.00
   0   5   9   87.39   18.39
   0  -5 -10  245.37   34.66
   0   5  10  241.22   30.47
   0   5  10  184.05   24.79
   0  -5 -11  351.61   23.40
   0   5  11  327.23   20.55
   0   5  11  280.75   17.42
   0  -5 -12  151.98   17.68
   0   5  12  137.17   18.03
   0   5  12  113.06   20.90
   0  -5 -13  194.71   21.62
   0   5  13  169.99   14.04
   0  -5 -14   18.38   15.09
   0  -5 -15    1.78    6.12
   0  -6  16   20.67   10.75
   0  -6  15    3.05    6.46
   0   6 -14   39.78   19.58
   0   6 -14   37.53   24.95
   0  -6  14   54.20   20.72
   0   6 -13  241.69   20.18
   0   6 -13  234.15   20.07
   0  -6  13  283.62   27.89
   0   6 -12   50.21   21.18
   0   6 -12   53.19   26.03
   0  -6  12   73.68   12.88
   0   6 -11    0.98    2.46
   0   6 -11    6.87    3.92
   0  -6  11    3.72    4.52
   0   6 -10   49.91   17.40
   0   6 -10   54.97   28.26
   0  -6  10   67.30   12.19
   0   6  -9   92.90   15.84
   0   6  -9   93.26   10.44
   0  -6   9  110.79   13.26
   0   6  -8    2.27    3.00
   0   6  -8    1.23    4.05
   0  -6   8    0.09    4.49
   0   6  -7  128.40    8.23
   0   6  -7  122.11   12.26
   0  -6   7  139.65   12.88
   0   6  -6   43.53    8.76
   0   6  -6   46.09    7.75
   0  -6   6   55.19   24.23
   0   6  -5   32.45    6.88
   0  -6   5   37.99    7.71
   0  -6   4  123.08   16.49
   0   6  -4  120.13   15.70
   0  -6   4  137.57   11.48
   0  -6   3 1201.30   66.03
   0   6  -3 1278.64   72.95
   0  -6   3 1408.53   78.51
   0  -6   2    0.06    1.61
   0   6  -2    4.48    4.33
   0  -6   2    1.17    2.47
   0  -6   1  476.50   33.03
   0   6  -1  476.34   32.11
   0  -6   1  530.50   33.31
   0  -6   0  831.73   47.81
   0   6   0  822.83   49.84
   0  -6   0  834.89   49.13
   0  -6  -1  207.28   11.84
   0   6   1  215.56   18.77
   0  -6  -1  204.36   15.49
   0  -6  -2    3.54    3.15
   0   6   2    1.86    4.51
   0  -6  -2    1.82    1.74
   0  -6  -3   29.05   14.37
   0   6   3   30.62   10.13
   0  -6  -3   25.81    4.67
   0  -6  -4  182.82   16.98
   0   6   4  173.38   16.10
   0  -6  -4  170.46   14.26
   0  -6  -5   11.71    5.55
   0   6   5    6.21    4.07
   0  -6  -5    9.81    3.56
   0  -6  -6   28.18    7.05
   0   6   6   27.84   12.37
   0  -6  -7  260.92   18.26
   0   6   7  261.61   17.77
   0   6   7  183.24   12.68
   0  -6  -8  116.25   13.10
   0   6   8  107.08   16.26
   0   6   8   86.68   14.69
   0  -6  -9   10.12    5.23
   0   6   9   11.18    6.62
   0   6   9    6.25    2.57
   0  -6 -10   76.02   12.14
   0   6  10   72.23   21.93
   0   6  10   53.78    9.22
   0  -6 -11  219.65   21.16
   0   6  11  199.36   23.79
   0  -6 -12    0.84    4.35
   0   6  12    0.61    2.03
   0  -6 -13   13.56    6.97
   0  -6 -14  172.89   19.25
   0  -7  15    1.20    5.45
   0   7 -14    4.76    3.41
   0  -7  14    3.18    6.23
   0   7 -13    3.62    3.99
   0  -7  13    6.27    8.33
   0   7 -12    9.08    5.04
   0  -7  12    7.81    6.61
   0   7 -11    4.43    3.36
   0  -7  11    1.79    5.42
   0   7 -10   64.45    7.18
   0   7 -10   62.08    9.37
   0  -7  10   70.55   11.24
   0   7  -9    4.24    2.52
   0   7  -9    5.95    4.76
   0  -7   9    6.18    2.40
   0   7  -8  113.51   23.73
   0   7  -8  119.70   12.92
   0  -7   8  134.28   14.75
   0   7  -7  199.25   14.89
   0   7  -7  214.82   15.83
   0  -7   7  235.55   17.95
   0  -7   6   42.48    8.88
   0   7  -6   57.60   27.30
   0  -7   6   56.03    9.31
   0  -7   5  113.38   11.26
   0   7  -5  135.28   31.35
   0  -7   5  130.93   12.84
   0  -7   4  306.11   15.57
   0   7  -4  325.80   22.74
   0  -7   4  354.01   21.12
   0  -7   3  136.40   19.91
   0   7  -3  135.67   13.94
   0  -7   3  153.63   12.55
   0  -7   2   69.36    8.14
   0   7  -2   68.31   33.18
   0  -7   2   76.25    9.90
   0  -7   1  290.54   20.52
   0   7  -1  275.97   20.85
   0  -7   1  307.47   19.89
   0  -7   0  293.40   22.80
   0   7   0  288.03   23.74
   0  -7   0  299.56   17.31
   0  -7  -1   24.00   10.11
   0   7   1   23.59   15.32
   0  -7  -1   22.04    6.76
   0  -7  -2  224.42   14.37
   0   7   2  242.14   20.24
   0  -7  -2  220.20   14.09
   0  -7  -3  454.04   32.02
   0   7   3  443.10   32.40
   0  -7  -3  403.80   26.49
   0  -7  -4   80.22   10.03
   0   7   4   75.12   10.18
   0  -7  -4   78.07    8.14
   0  -7  -5  264.77   18.71
   0   7   5  268.73   18.64
   0  -7  -5  226.83   27.63
   0  -7  -6   64.44    9.50
   0   7   6   74.62   33.84
   0  -7  -7   90.18   43.14
   0   7   7   84.49   38.44
   0   7   7   47.80   18.55
   0  -7  -8   -1.30    4.91
   0   7   8    1.00    1.51
   0   7   8    1.47    1.73
   0  -7  -9    0.44    4.18
   0   7   9    1.79    5.53
   0  -7 -10  111.65   19.73
   0   7  10  110.39   19.97
   0  -7 -11   27.15   14.65
   0   7  11   19.03   10.18
   0  -7 -12  219.08   44.84
   0   7  12  209.28   23.29
   0   8 -14   12.17    5.97
   0  -8  14    9.44    6.26
   0   8 -13  102.89   12.87
   0  -8  13  111.04   15.76
   0   8 -12   68.09   10.81
   0  -8  12   65.15   39.98
   0   8 -11   -0.39    4.48
   0  -8  11    1.88    4.24
   0   8 -10    8.75    7.50
   0  -8  10    4.64    4.65
   0   8  -9   20.59    9.63
   0  -8   9   27.93    7.80
   0   8  -8   13.26    7.34
   0  -8   8   13.32    7.08
   0   8  -7    0.75    4.32
   0  -8   7    1.89    4.15
   0  -8   6   -0.12    1.26
   0   8  -6    1.93    3.30
   0  -8   6    1.98    2.52
   0  -8   5   97.25    7.82
   0   8  -5   97.49   11.98
   0  -8   5  104.65   11.67
   0  -8   4  126.50   12.49
   0   8  -4  140.85   19.59
   0  -8   4  145.02   13.30
   0  -8   3   24.12   11.80
   0   8  -3   27.72   14.29
   0  -8   3   23.99   11.96
   0  -8   2  224.99   15.19
   0   8  -2  230.95   19.18
   0  -8   2  243.10   16.18
   0  -8   1  317.76   17.72
   0   8  -1  327.65   21.54
   0  -8   1  330.48   22.38
   0  -8   0  259.87   18.49
   0   8   0  286.67   20.13
   0  -8   0  283.30   17.05
   0  -8  -1  181.37   13.66
   0   8   1  175.57   15.40
   0  -8  -1  196.58   13.92
   0  -8  -2  276.57   23.05
   0   8   2  284.27   25.70
   0  -8  -2  267.35   20.58
   0  -8  -3   47.97    7.59
   0   8   3   55.77   10.77
   0  -8  -3   47.52    7.23
   0  -8  -4   41.36    9.04
   0   8   4   44.84    9.34
   0  -8  -4   31.19    5.34
   0  -8  -5   73.86   16.34
   0   8   5   79.97   36.62
   0  -8  -5   67.02    8.75
   0  -8  -6  227.96   17.22
   0   8   6  237.19   19.10
   0  -8  -7   43.18   23.76
   0   8   7   44.58   22.49
   0  -8  -8   96.21   18.50
   0   8   8   80.33   29.85
   0  -8  -9   38.02   31.87
   0   8   9   38.23   21.17
   0  -8 -10   20.38   14.23
   0   8  10   23.06    7.97
   0  -8 -11   -0.66    5.47
   0   8  11    8.76    6.63
   0   9 -13   10.09    9.06
   0  -9  13   24.98   10.09
   0   9 -12    3.42    2.52
   0  -9  12    5.80    5.40
   0   9 -11   60.11   32.98
   0  -9  11   66.85   14.12
   0   9 -10   91.08   35.19
   0  -9  10  108.27   15.41
   0   9  -9  138.90   15.33
   0  -9   9  139.16   16.67
   0   9  -8    1.58    2.15
   0  -9   8    2.47    5.02
   0   9  -7  122.30   15.01
   0  -9   7  134.41   28.69
   0   9  -6  201.77   41.07
   0  -9   6  202.87   17.46
   0   9  -5   15.18   27.79
   0  -9   5   28.58   12.21
   0   9  -4    2.72    5.28
   0  -9   4    4.64    3.94
   0  -9   3    1.75    0.72
   0   9  -3    2.67    5.23
   0  -9   3    5.14    3.94
   0  -9   2   43.45   21.17
   0   9  -2   57.87   27.40
   0  -9   2   49.59   10.70
   0  -9   1   57.92   10.96
   0   9  -1   63.22   11.67
   0  -9   1   64.33    9.46
   0  -9   0  119.16   11.01
   0   9   0  123.75   24.68
   0  -9   0  140.85   20.46
   0  -9  -1   12.97   16.32
   0   9   1   18.66    9.73
   0  -9  -1   18.94    5.81
   0  -9  -2    4.00    3.68
   0   9   2    2.68    4.97
   0  -9  -2    4.07    3.34
   0  -9  -3   51.28   25.54
   0   9   3   62.12   31.73
   0  -9  -3   48.47    7.66
   0  -9  -4   14.50    9.16
   0   9   4   15.38    9.07
   0  -9  -4   19.31    5.65
   0  -9  -5    1.73    4.34
   0   9   5    5.88    4.47
   0  -9  -6   80.52   12.32
   0   9   6   75.55   33.03
   0  -9  -7   91.49   12.46
   0   9   7   76.49   41.92
   0  -9  -8    6.47    4.90
   0   9   8    6.09    4.11
   0  -9  -9   57.10   29.75
   0   9   9   46.40   28.52
   0  10 -11  239.12   20.75
   0 -10  11  274.17   24.46
   0  10 -10    1.10    3.24
   0 -10  10    0.76    5.49
   0  10  -9    8.07    4.43
   0 -10   9    6.35    3.96
   0  10  -8    2.73    3.64
   0 -10   8    4.11    5.14
   0  10  -7  137.71   17.75
   0 -10   7  141.88   16.33
   0  10  -6   98.29   14.81
   0 -10   6  100.44   13.53
   0  10  -5    5.50    5.78
   0 -10   5    6.06    4.88
   0  10  -4    2.57    5.51
   0 -10   4   -1.00    3.54
   0  10  -3  135.63   31.80
   0 -10   3  138.16   13.39
   0  10  -2   23.62    9.01
   0 -10   2   25.24    8.01
   0  10  -1    8.35    6.21
   0 -10   1    4.77    3.08
   0 -10   0    4.89    2.76
   0  10   0    6.17    7.68
   0 -10   0    4.83    4.18
   0 -10  -1   23.60    6.18
   0  10   1   22.26   11.89
   0 -10  -1   18.15    7.27
   0 -10  -2    1.58    2.02
   0  10   2    3.41    7.12
   0 -10  -3   23.18   14.99
   0  10   3   30.37    9.83
   0 -10  -4   14.81   11.53
   0  10   4   19.94   11.40
   0 -10  -5   69.02   11.68
   0  10   5   64.56   28.14
   0 -10  -6   28.42   17.49
   0  10   6   30.29   19.04
   0 -10  -7   11.51    6.82
   0  10   7   10.72    7.27
   0  11  -8   13.42    7.90
   0 -11   8   10.21    5.46
   0  11  -7    0.09    5.06
   0 -11   7    2.51    3.21
   0  11  -6   89.69   17.06
   0 -11   6   71.09   42.48
   0  11  -5   25.92   17.42
   0 -11   5   28.48    9.96
   0  11  -4   43.68   12.31
   0 -11   4   46.04    9.68
   0  11  -3   56.29   29.71
   0 -11   3   58.44   10.94
   0  11  -2    0.26    5.65
   0 -11   2    4.63    5.54
   0  11  -1    2.48    5.79
   0 -11   1    3.74    6.05
   0  11   0   23.65   12.25
   0  11   1    0.72    5.54
   0  11   2   27.28    9.38
   0  11   3    8.33    7.77
  -1  11   3   41.58   23.36
  -1  11   2   10.22    9.67
  -1  11   1   72.92   45.28
   1 -11  -1   73.74   12.17
  -1  11   0   39.23   11.34
   1 -11   0   37.72    9.25
  -1  11  -1   36.88   11.01
   1 -11   1   38.14    9.91
  -1  11  -2   47.65   32.81
   1 -11   2   61.64   11.23
  -1  11  -3    6.62    7.44
   1 -11   3    2.24    4.14
  -1  11  -4   32.98   10.23
   1 -11   4   29.53    9.03
  -1  11  -5   16.55    9.71
   1 -11   5   19.03   10.24
  -1  11  -6    4.14    5.41
   1 -11   6    5.56    5.26
  -1  11  -7   36.32   23.90
   1 -11   7   38.40   12.26
  -1  11  -8   31.52   19.59
   1 -11   8   38.36   10.91
   1 -10  -7    9.79    7.00
  -1  10   7   19.63   13.92
   1 -10  -6   54.20   20.50
  -1  10   6   44.23   11.54
   1 -10  -5    2.10    2.37
  -1  10   5    1.56    4.99
   1 -10  -4   11.81    6.36
  -1  10   4   12.68   13.98
  -1  10   3   26.96   11.81
   1 -10  -3   24.19    7.24
  -1  10   2   36.65   26.86
   1 -10  -2   32.56    8.77
  -1  10   1   21.24   13.28
   1 -10  -1   20.02    7.13
  -1  10   0   85.15   13.74
   1 -10   0   77.18   10.87
  -1  10  -1   20.32    7.10
   1 -10   1   26.87    9.51
  -1  10  -2   94.12   16.64
   1 -10   2  109.00   14.13
  -1  10  -3   46.09   26.96
   1 -10   3   46.97   15.77
  -1  10  -4   77.47   40.78
   1 -10   4   88.84   12.06
  -1  10  -5    1.29    3.16
   1 -10   5   24.99    9.21
  -1  10  -6    2.38    5.92
   1 -10   6    5.32    5.25
  -1  10  -7   60.60   33.13
   1 -10   7   59.11   11.88
  -1  10  -8  110.09   16.66
   1 -10   8  102.42   42.44
  -1  10  -9   44.39   21.20
   1 -10   9   53.86   12.25
  -1  10 -10   19.77   13.50
   1 -10  10   20.87    8.42
  -1  10 -11  105.68   18.47
   1 -10  11  116.83   26.94
   1  -9  -9   36.75   10.41
  -1   9   9   26.07   16.34
   1  -9  -8   11.82    8.16
  -1   9   8   14.43    7.93
   1  -9  -7  267.51   22.77
  -1   9   7  285.19   21.34
   1  -9  -6    1.50    2.13
  -1   9   6    3.04    3.37
   1  -9  -6    3.70    3.89
   1  -9  -5   12.93   11.69
  -1   9   5   31.16   10.02
   1  -9  -5   18.40    6.61
   1  -9  -4    3.49    4.42
  -1   9   4    4.09    4.50
   1  -9  -4    0.96    2.86
   1  -9  -3  135.15   13.78
  -1   9   3  157.33   19.52
   1  -9  -3  138.56   15.47
   1  -9  -2   51.53    7.65
  -1   9   2   49.02   12.72
   1  -9  -2   58.64    9.57
   1  -9  -1   43.81   14.45
  -1   9   1   60.87   15.55
   1  -9  -1   60.58    9.63
  -1   9   0   45.09    9.93
   1  -9   0   53.51    8.84
  -1   9  -1  146.64   17.85
   1  -9   1  143.42   13.62
  -1   9  -2    1.82    3.36
   1  -9   2    5.86    3.27
  -1   9  -3  154.36   16.65
   1  -9   3  160.21   22.59
  -1   9  -4   13.52    7.71
   1  -9   4   12.41    5.69
  -1   9  -5   56.81   10.81
   1  -9   5   57.10    9.29
  -1   9  -6   13.40    7.62
   1  -9   6   11.50    6.13
  -1   9  -7   94.56   16.62
   1  -9   7  115.38   15.25
  -1   9  -8   17.35    7.41
   1  -9   8   21.34    9.36
  -1   9  -9   36.74   10.04
   1  -9   9   48.08   22.89
  -1   9 -10    0.16    1.51
   1  -9  10    5.00    5.62
  -1   9 -11    1.09    2.83
  -1   9 -12    2.78    4.91
   1  -9  12   -2.15    5.35
  -1   9 -13   18.01   10.31
   1  -9  13   19.67    9.22
   1  -8 -11    4.85    4.76
  -1   8  11    5.34    4.18
   1  -8 -10   19.83   17.89
  -1   8  10   23.76   29.72
   1  -8  -9  174.97   19.52
  -1   8   9  187.75   17.20
   1  -8  -8   23.70   15.09
  -1   8   8   24.31    8.35
  -1   8   8   19.74   10.66
   1  -8  -7   27.02   22.58
  -1   8   7   34.04   19.30
   1  -8  -6    2.01    3.75
  -1   8   6    3.51    4.80
   1  -8  -6    0.91    2.77
   1  -8  -5    1.46    2.88
  -1   8   5    4.03    4.97
   1  -8  -5    4.17    2.64
   1  -8  -4  472.83   55.27
  -1   8   4  520.05   61.92
   1  -8  -4  440.94   51.79
   1  -8  -3   30.20    6.59
  -1   8   3   34.91   20.26
   1  -8  -3   37.75    7.39
   1  -8  -2   22.09    5.26
  -1   8   2   10.29    6.26
   1  -8  -2    9.41    4.03
   1  -8  -1   30.76    5.74
  -1   8   1   39.84    9.15
   1  -8  -1   33.64    7.84
   1  -8   0  150.01    9.65
  -1   8   0  154.70   14.76
   1  -8   0  159.02   13.16
   1  -8   1   41.06    5.82
  -1   8  -1   34.39   10.53
   1  -8   1   43.58    7.47
  -1   8  -2   54.59   11.09
   1  -8   2   53.61    9.89
  -1   8  -3   50.18    8.89
   1  -8   3   56.61    9.21
   1  -8   4   14.57   10.05
  -1   8  -5  709.19   48.05
   1  -8   5  782.98   52.24
  -1   8  -6   61.28   10.41
   1  -8   6   68.75   31.17
  -1   8  -7   63.19   11.49
   1  -8   7   74.24   39.60
  -1   8  -8  332.51   21.59
   1  -8   8  382.35   24.28
  -1   8  -9  129.76   15.49
   1  -8   9  146.54   36.33
  -1   8 -10   24.02    7.47
   1  -8  10   30.06    7.62
  -1   8 -11   89.19   19.31
   1  -8  11  107.25   14.20
  -1   8 -12   10.23    7.58
   1  -8  12   14.05    8.12
  -1   8 -13   16.36   11.28
   1  -8  13   21.00    9.00
  -1   8 -14   26.81   19.18
   1  -8  14   29.12    8.87
   1  -7 -12   -0.16    5.36
   1  -7 -11   11.75    6.66
  -1   7  11    9.10    6.17
   1  -7 -10   61.01   28.32
  -1   7  10   61.84   19.93
  -1   7  10   40.17   16.73
   1  -7  -9   43.95   16.78
  -1   7   9   42.63   22.96
  -1   7   9   33.26   10.70
   1  -7  -8   70.83   27.73
  -1   7   8   66.02   27.07
  -1   7   8   35.63   17.28
   1  -7  -7    1.74    4.55
  -1   7   7    2.27    3.05
   1  -7  -6   18.63   12.98
  -1   7   6   22.19   10.49
   1  -7  -6   16.78    4.88
   1  -7  -5   17.57   10.16
  -1   7   5   21.97   10.72
   1  -7  -5   17.99    8.07
   1  -7  -4  536.02   24.26
  -1   7   4  566.76   32.98
   1  -7  -4  505.80   23.16
   1  -7  -3   43.47    7.35
  -1   7   3   53.93   25.09
   1  -7  -3   45.88    7.14
   1  -7  -2   21.88    5.14
  -1   7   2   23.16   11.42
   1  -7  -2   18.02    5.57
   1  -7  -1  283.34   16.46
  -1   7   1  288.22   20.81
   1  -7  -1  293.90   18.22
   1  -7   0   36.39    5.05
  -1   7   0   42.19   20.64
   1  -7   0   40.14    6.70
   1  -7   1  254.11   14.66
  -1   7  -1  252.69   21.82
   1  -7   1  279.05   17.89
   1  -7   2   23.42    6.65
  -1   7  -2   32.23   14.21
   1  -7   2   27.83   12.11
   1  -7   3  128.23   11.16
  -1   7  -3  130.55   12.62
   1  -7   3  141.55   12.10
  -1   7  -4  300.69   21.84
   1  -7   4  323.08   21.05
  -1   7  -5  616.68   32.16
   1  -7   5  676.36   33.96
  -1   7  -6  391.11   30.44
   1  -7   6  434.35   32.14
  -1   7  -7  891.53   36.38
   1  -7   7  995.44   39.87
  -1   7  -8   48.58   27.56
   1  -7   8   42.88    9.50
  -1   7  -9   61.71   34.78
   1  -7   9   65.03    9.96
  -1   7 -10   39.40   22.00
   1  -7  10   52.36   10.11
  -1   7 -11  101.64   12.72
   1  -7  11  129.26   16.93
  -1   7 -12   88.76   11.30
   1  -7  12  114.83   16.72
  -1   7 -13   15.79    9.38
   1  -7  13   20.99   14.91
  -1   7 -14  160.11   15.15
   1  -7  14  163.82   20.49
  -1   7 -15   26.47   18.22
   1  -7  15   36.61   12.65
   1  -6 -14   22.44   18.26
   1  -6 -13    6.67    8.50
   1  -6 -12  248.93   21.61
  -1   6  12  188.27   17.90
   1  -6 -11  186.97   18.56
  -1   6  11  184.56   14.84
  -1   6  11  136.54   16.96
   1  -6 -10   83.81   22.53
  -1   6  10   83.75   10.69
  -1   6  10   60.50   24.68
   1  -6  -9   24.23   16.88
  -1   6   9   18.50    7.69
  -1   6   9   16.92    6.93
   1  -6  -8   55.77    9.51
  -1   6   8   48.99   22.51
  -1   6   8   39.88   15.47
   1  -6  -7  142.43   18.75
  -1   6   7  142.62   13.25
  -1   6   7  113.51   11.80
   1  -6  -6  870.90   68.08
  -1   6   6  922.92   56.46
   1  -6  -6  833.59   49.67
   1  -6  -5  104.66   11.37
  -1   6   5  102.27   11.13
   1  -6  -5  111.11    9.95
   1  -6  -4  597.12   33.35
  -1   6   4  598.47   34.39
   1  -6  -4  576.92   35.03
   1  -6  -3  634.60   34.19
  -1   6   3  638.73   36.18
   1  -6  -3  608.84   32.78
   1  -6  -2  232.88   17.55
  -1   6   2  230.53   18.90
   1  -6  -2  227.52   18.08
   1  -6  -1  674.96   39.59
  -1   6   1  672.68   42.36
   1  -6  -1  660.07   39.81
   1  -6   0  284.16   18.72
  -1   6   0  281.00   22.08
   1  -6   0  305.13   21.76
   1  -6   1  208.43   14.07
  -1   6  -1  203.78   19.79
   1  -6   1  229.29   17.74
   1  -6   2   33.26    7.84
  -1   6  -2   42.70    8.79
   1  -6   2   38.92    6.65
   1  -6   3   47.52    6.28
  -1   6  -3   43.21   17.87
   1  -6   3   62.72   15.96
   1  -6   4  509.20   29.81
  -1   6  -4  566.24   36.90
   1  -6   4  585.85   37.31
  -1   6  -5  266.17   27.43
   1  -6   5  321.15   22.44
  -1   6  -6  365.62   24.17
   1  -6   6  427.66   27.49
  -1   6  -7   39.66   21.05
   1  -6   7   38.10    8.47
  -1   6  -8   69.80   10.30
   1  -6   8   89.77   17.96
  -1   6  -9   31.76   11.06
   1  -6   9   26.84    8.63
  -1   6 -10  444.02   33.98
   1  -6  10  522.59   38.78
  -1   6 -11   14.00    5.28
   1  -6  11   12.78    5.83
  -1   6 -12   26.85   10.34
   1  -6  12   27.52    8.58
  -1   6 -13   49.94   22.93
   1  -6  13   59.61   12.30
  -1   6 -14   16.24    6.51
   1  -6  14   14.77    6.26
  -1   6 -15    6.71    5.83
   1  -6  15    5.82    5.52
   1  -6  16    6.93    7.93
   1  -5 -15    8.79    9.71
   1  -5 -14  159.08   19.33
  -1   5  14  104.95   45.40
   1  -5 -13   73.11   40.65
  -1   5  13   55.04   22.39
   1  -5 -12  295.15   24.47
  -1   5  12  276.03   21.67
  -1   5  12  242.56   19.81
   1  -5 -11   44.28   42.40
  -1   5  11   40.53   23.90
  -1   5  11   51.33   16.19
   1  -5 -10  250.01   35.95
  -1   5  10  248.43   30.63
  -1   5  10  178.18   49.28
   1  -5  -9   70.41   28.36
  -1   5   9   62.46   27.90
  -1   5   9   44.49   11.11
   1  -5  -8  294.66   25.63
  -1   5   8  321.18   23.70
  -1   5   8  223.66   14.92
   1  -5  -7  357.93   25.15
  -1   5   7  365.07   20.51
  -1   5   7  253.83   17.46
   1  -5  -6  668.36   37.79
  -1   5   6  643.37   37.31
   1  -5  -6  633.68   33.87
   1  -5  -5  154.90   12.12
  -1   5   5  157.91   12.36
   1  -5  -5  159.76   11.02
   1  -5  -4  138.53   20.08
  -1   5   4  124.46   10.20
   1  -5  -4  145.95    9.77
   1  -5  -3  101.45   10.15
  -1   5   3   91.67   12.51
   1  -5  -3  113.25   10.89
   1  -5  -2   13.03    3.49
  -1   5   2   15.00    8.29
   1  -5  -2   14.11    4.48
   1  -5  -1   12.74    7.26
  -1   5   1   15.85    6.76
   1  -5  -1   18.18    4.81
   1  -5   0  861.48   27.67
  -1   5   0  837.76   31.78
   1  -5   0  910.60   31.87
   1  -5   1  964.57   28.50
  -1   5  -1  917.08   33.48
   1  -5   1 1022.50   36.05
   1  -5   2 1693.32   45.66
  -1   5  -2 1678.37   53.13
   1  -5   2 1812.43   55.30
  -1   5  -3  178.22   15.34
   1  -5   3  189.14   15.37
   1  -5   4  216.67   13.07
  -1   5  -4  243.74   21.91
   1  -5   4  267.95   20.09
  -1   5  -5   25.62    6.71
  -1   5  -5   29.51   16.19
   1  -5   5   30.56    6.79
  -1   5  -6   76.40    7.36
  -1   5  -6   93.17   11.17
   1  -5   6  115.82   10.61
  -1   5  -7   49.03   13.18
  -1   5  -7   59.02   27.57
   1  -5   7   65.57    9.86
  -1   5  -8    9.02    2.99
  -1   5  -8   12.02    5.23
   1  -5   8   11.71    6.07
  -1   5  -9  112.37   23.26
  -1   5  -9  118.38   10.99
   1  -5   9  141.04   14.66
  -1   5 -10   88.42   20.58
  -1   5 -10   85.53    9.22
   1  -5  10   87.85   11.33
  -1   5 -11   14.91    3.74
  -1   5 -11   17.98    5.39
   1  -5  11   20.95    6.86
  -1   5 -12   47.52   17.90
  -1   5 -12   66.19   25.69
   1  -5  12   70.51   11.53
  -1   5 -13  306.46   15.71
  -1   5 -13  336.08   20.46
   1  -5  13  386.32   24.68
  -1   5 -14   24.37    5.67
  -1   5 -14   26.34    9.60
   1  -5  14   32.81   10.45
  -1   5 -15  125.06   20.75
   1  -5  15  160.37   19.28
   1  -5  16   15.92    9.77
   1  -5  17   41.80   10.28
   1  -4 -16   51.93   27.83
   1  -4 -15   26.46    9.09
  -1   4  15   21.00    7.79
   1  -4 -14   23.76   19.58
  -1   4  14   29.78    9.92
   1  -4 -13   61.07   21.63
  -1   4  13   44.21   17.79
   1  -4 -12   16.96    8.43
  -1   4  12   16.55    6.43
  -1   4  12   19.59    8.10
   1  -4 -11  301.58   39.07
  -1   4  11  271.82   32.97
  -1   4  11  248.58   33.29
   1  -4 -10 1172.05   46.71
  -1   4  10 1119.51   43.29
  -1   4  10  870.68   44.46
   1  -4  -9 1194.43   72.83
  -1   4   9 1159.53   66.25
  -1   4   9  867.08   57.66
   1  -4  -8   69.11   22.02
  -1   4   8   65.79   11.06
  -1   4   8   61.18   17.13
   1  -4  -7   58.56    9.42
  -1   4   7   54.18   16.86
  -1   4   7   50.07   15.90
   1  -4  -6  126.15   11.33
  -1   4   6  119.28    9.87
  -1   4   6  125.83   19.12
   1  -4  -5   30.84   16.91
  -1   4   5   33.50   15.39
   1  -4  -5   27.85    4.81
   1  -4  -4  135.71   11.85
  -1   4   4  129.13   11.53
   1  -4  -4  136.40   11.63
   1  -4  -3  463.88   30.12
  -1   4   3  451.62   29.63
   1  -4  -3  459.72   29.72
   1  -4  -2 1170.20   36.53
  -1   4   2 1155.06   37.43
   1  -4  -2 1121.92   35.75
   1  -4  -1   97.38    6.35
  -1   4   1   90.90    7.90
   1  -4  -1  101.07    7.84
   1  -4   0   93.38    5.17
  -1   4   0   93.04    8.10
   1  -4   0  108.41    7.61
   1  -4   1  287.28   17.45
  -1   4  -1  278.13   21.68
   1  -4   1  322.91   22.03
  -1   4  -2   37.22   16.25
   1  -4   2   37.61    5.59
   1  -4   3    0.29    0.41
  -1   4  -4  172.17   10.86
  -1   4  -4  167.89   19.76
   1  -4   4  190.88   15.60
  -1   4  -5 1181.50   33.28
  -1   4  -5 1258.09   46.21
   1  -4   5 1364.27   44.86
  -1   4  -6 1782.70   50.07
  -1   4  -6 1854.58   58.00
   1  -4   6 2116.11   65.91
  -1   4  -7  145.47   10.37
  -1   4  -7  170.00   14.90
   1  -4   7  227.69   18.35
  -1   4  -8   12.73    2.77
  -1   4  -8   16.81    8.09
   1  -4   8   15.71    5.60
  -1   4  -9  157.35   12.57
  -1   4  -9  173.50   18.10
   1  -4   9  171.20   17.39
  -1   4 -10  139.06   13.20
  -1   4 -10  150.29   13.68
   1  -4  10  208.51   16.80
  -1   4 -11  102.46    9.25
  -1   4 -11  109.10   27.42
   1  -4  11  125.03   14.28
  -1   4 -12  239.19   19.36
  -1   4 -12  264.15   53.51
   1  -4  12  281.28   25.57
  -1   4 -13   12.17    3.93
  -1   4 -13   13.13    5.02
   1  -4  13   24.80   10.28
  -1   4 -14    2.65    3.14
  -1   4 -14    4.24    2.55
   1  -4  14    0.98    5.19
  -1   4 -15   24.73    7.04
  -1   4 -15   22.73    8.60
   1  -4  15   31.37   11.05
  -1   4 -16  224.14   17.85
   1  -4  16  238.18   22.38
  -1   4 -17   15.28    8.12
   1  -4  17   18.62    6.75
   1  -3 -16    8.06    6.45
  -1   3  16    8.97    6.33
   1  -3 -15   89.05   46.14
  -1   3  15   72.21   11.68
   1  -3 -14   -0.06    5.19
  -1   3  14    0.72    3.18
   1  -3 -13  154.88   16.99
  -1   3  13  137.32   15.14
   1  -3 -12   18.52   11.21
  -1   3  12   11.38    5.34
  -1   3  12   22.72    7.58
   1  -3 -11   58.22    9.79
  -1   3  11   48.07    6.04
  -1   3  11   71.27   22.22
   1  -3 -10   98.57   12.07
  -1   3  10   95.85    8.60
  -1   3  10   93.78   26.71
   1  -3  -9  119.87   14.00
  -1   3   9  118.35   10.42
  -1   3   9   99.78   11.14
   1  -3  -8  275.91   25.76
  -1   3   8  262.41   21.12
  -1   3   8  241.40   21.99
   1  -3  -7 1104.14   64.36
  -1   3   7 1077.19   59.92
  -1   3   7  777.10   49.62
   1  -3  -6 1869.06   59.31
  -1   3   6 1897.61   59.54
  -1   3   6 1390.82   45.76
   1  -3  -5  783.22   29.51
  -1   3   5  778.45   26.44
   1  -3  -4   49.34    5.70
  -1   3   4   49.70    5.64
   1  -3  -4   49.17    5.91
   1  -3  -3  218.31   12.10
  -1   3   3  193.02   11.22
   1  -3  -3  226.32   12.17
   1  -3  -2   68.01    5.55
  -1   3   2   60.24    5.65
   1  -3  -2   65.83    5.72
   1  -3  -1  131.34    7.25
  -1   3   1  113.91    9.58
   1  -3  -1  144.07    8.75
   1  -3   0  352.72   13.33
  -1   3   0  342.60   17.58
   1  -3   0  382.16   16.75
   1  -3   1 1719.85   32.84
  -1   3  -1 1667.95   38.49
   1  -3   1 1831.52   41.09
  -1   3  -2  376.49   14.28
   1  -3   2  441.03   15.71
  -1   3  -3 2042.52   37.94
  -1   3  -3 2077.34   46.63
   1  -3   3 2297.32   50.85
  -1   3  -4 3027.20   56.78
  -1   3  -4 3137.00   66.06
   1  -3   4 3504.69   73.62
  -1   3  -5    0.78    0.73
  -1   3  -6 1179.81   34.42
  -1   3  -6 1180.52   37.98
   1  -3   6 1365.31   44.18
  -1   3  -7   32.62    4.33
  -1   3  -7   31.97   14.31
   1  -3   7   34.02    6.07
  -1   3  -8  189.57   14.20
  -1   3  -8  182.93   16.67
   1  -3   8  227.17   18.98
  -1   3  -9  295.87   20.36
  -1   3  -9  278.93   20.03
   1  -3   9  336.50   25.43
  -1   3 -10  124.44   11.89
  -1   3 -10  112.75   11.83
   1  -3  10  129.37   15.02
  -1   3 -11   20.36    5.41
  -1   3 -11   19.65   11.06
   1  -3  11   38.83    9.73
  -1   3 -12   97.75   10.22
  -1   3 -12   89.02    9.59
   1  -3  12  108.56   13.48
  -1   3 -13   11.90    4.68
  -1   3 -13   10.04    5.16
   1  -3  13    8.22    6.02
  -1   3 -14  140.32   13.88
  -1   3 -14  140.96   12.56
   1  -3  14  174.34   17.89
  -1   3 -15    9.39    5.30
  -1   3 -15    6.63    3.43
   1  -3  15    7.65    6.30
  -1   3 -16   23.53    7.06
   1  -3  16   29.83   10.33
  -1   3 -17    6.94    5.32
   1  -3  17    9.71    5.56
   1  -2 -17   22.34    8.13
  -1   2  17   27.96    8.24
   1  -2 -16   34.19   30.03
  -1   2  16   41.97   10.79
   1  -2 -15   32.96    9.80
  -1   2  15   28.74    7.97
   1  -2 -14   56.22   38.88
  -1   2  14   82.16   12.85
   1  -2 -13   78.82   13.28
  -1   2  13   73.36   10.58
   1  -2 -12   43.20   19.11
  -1   2  12   40.59   16.20
   1  -2 -11   44.07    9.62
  -1   2  11   27.59   12.90
  -1   2  11   41.12   12.34
   1  -2 -10   23.59   12.88
  -1   2  10   17.98    3.84
  -1   2  10   23.98   10.92
   1  -2  -9  163.87   16.60
  -1   2   9  147.54   11.73
  -1   2   9  159.37   38.52
   1  -2  -8  305.56   22.47
  -1   2   8  306.68   19.23
  -1   2   8  232.04   18.86
   1  -2  -7 1876.57   60.09
  -1   2   7 1890.80   54.91
  -1   2   7 1528.58   52.30
   1  -2  -6  253.70   25.53
  -1   2   6  258.56   17.09
  -1   2   6  253.50   21.71
   1  -2  -5 2467.03   71.57
  -1   2   5 2379.46   64.32
  -1   2   5 1977.08   57.24
   1  -2  -4 2110.13   47.18
  -1   2   4 2109.55   43.79
   1  -2  -3  756.59   20.86
  -1   2   3  748.47   19.16
   1  -2  -3  710.45   19.96
   1  -2  -2 1092.27   25.37
  -1   2   2 1096.66   25.51
   1  -2  -2 1127.42   26.79
   1  -2  -1    4.94    3.99
  -1   2   1    3.75    4.45
   1  -2  -1    9.97    2.86
   1  -2   0 1399.17   27.35
  -1   2   0 1401.52   31.20
   1  -2   0 1534.06   33.41
  -1   2  -1 1106.89   25.95
   1  -2   1 1250.43   28.67
  -1   2  -2 4498.28   86.33
   1  -2   2 5092.04   96.80
  -1   2  -3 3485.28   63.60
  -1   2  -3 3939.09   77.29
   1  -2   3 4429.76   86.22
  -1   2  -4  362.62    8.18
  -1   2  -4  359.52   11.77
   1  -2   4  426.40   15.56
  -1   2  -5 1046.73   24.50
  -1   2  -5  949.45   25.55
   1  -2   5 1132.89   30.12
  -1   2  -6   71.79    5.33
  -1   2  -6   52.78    5.06
   1  -2   6   71.98    7.37
  -1   2  -7 1829.95   53.71
  -1   2  -7 1712.43   65.06
   1  -2   7 2044.04   61.25
  -1   2  -8  780.63   27.91
  -1   2  -8  681.65   25.54
   1  -2   8  849.25   32.70
  -1   2  -9   66.25    9.65
  -1   2  -9   65.66   13.14
   1  -2   9   69.62    8.22
  -1   2 -10    7.91    7.20
  -1   2 -10    5.00    4.67
   1  -2  10    6.12    4.58
  -1   2 -11   26.01    8.63
  -1   2 -11   18.21    8.30
   1  -2  11   21.95    6.64
  -1   2 -12   44.01    7.56
  -1   2 -12   40.15   16.32
   1  -2  12   49.08    8.87
  -1   2 -13   45.13   22.72
  -1   2 -13   68.99    7.89
   1  -2  13   49.06    9.50
  -1   2 -14    3.76    5.01
  -1   2 -14    0.46    2.01
   1  -2  14    0.85    4.41
  -1   2 -15  198.99   19.62
  -1   2 -15  187.48   16.63
   1  -2  15  217.55   22.23
  -1   2 -16    1.79    5.65
   1  -2  16    0.51    4.25
  -1   2 -17   61.22   11.76
   1  -2  17   61.79   13.56
  -1   2 -18    1.41    3.79
   1  -1 -17   52.49   12.07
  -1   1  17   42.62   21.93
   1  -1 -16  142.68   16.81
  -1   1  16  144.18   15.71
   1  -1 -15   84.77   12.97
  -1   1  15   73.98   11.01
   1  -1 -14   19.64   10.81
  -1   1  14   20.51    7.61
   1  -1 -13    3.17    3.27
  -1   1  13    1.51    2.68
   1  -1 -12    2.75    3.38
  -1   1  12   -0.67    3.49
   1  -1 -11  158.06   18.25
  -1   1  11  164.03   10.30
  -1   1  11  149.73   14.95
   1  -1 -10   53.48    8.95
  -1   1  10   48.76    7.07
  -1   1  10   58.27   17.94
   1  -1  -9    5.88    5.79
  -1   1   9    4.50    2.05
  -1   1   9    6.21    2.59
   1  -1  -8 1788.50   61.17
  -1   1   8 1706.81   48.39
  -1   1   8 1434.39   50.45
   1  -1  -7  663.42   28.46
  -1   1   7  659.04   20.67
  -1   1   7  595.45   23.99
   1  -1  -6 1275.72   43.35
  -1   1   6 1170.81   32.84
  -1   1   6 1167.18   37.30
   1  -1  -5   99.41    7.99
  -1   1   5   97.61    5.65
  -1   1   5  108.08    8.76
   1  -1  -4 2464.21   52.39
  -1   1   4 2459.75   46.98
  -1   1   4 1983.85   43.30
   1  -1  -3 1425.07   34.78
  -1   1   3 1391.20   27.90
  -1   1   3 1045.25   25.54
   1  -1  -1 3057.34   57.20
  -1   1   1 2984.37   55.67
   1  -1  -1 3292.99   62.65
   1  -1   0  191.85    7.06
  -1   1   0  198.73    8.24
   1  -1   0  200.19    8.54
  -1   1  -1 3750.31   66.74
  -1   1  -1 3762.61   70.66
   1  -1   1 4656.23   86.07
  -1   1  -2  727.01   15.19
   1  -1   2  691.46   17.25
   1  -1   2  738.72   18.07
  -1   1  -3 5722.10  104.38
   1  -1   3 5638.44  106.06
   1  -1   3 6014.99  111.76
  -1   1  -4 8781.67  159.75
   1  -1   4 8701.46  160.10
   1  -1   4 9498.16  173.92
  -1   1  -5  570.59   16.88
   1  -1   5  536.74   16.86
   1  -1   5  560.02   17.85
  -1   1  -6  477.75   16.48
   1  -1   6  447.95   15.41
   1  -1   6  475.63   17.33
  -1   1  -7  202.05   15.35
   1  -1   7  194.83   14.31
   1  -1   7  204.15   15.76
  -1   1  -8   11.81    5.46
   1  -1   8    5.53    2.36
   1  -1   8    7.21    7.13
  -1   1  -9   16.63    7.68
   1  -1   9   16.47    3.93
   1  -1   9   17.77    8.57
  -1   1 -10  195.62   16.72
   1  -1  10  198.52   11.54
   1  -1  10  204.52   18.22
  -1   1 -11   21.06   10.93
   1  -1  11   15.04    4.84
   1  -1  11   18.02    9.78
  -1   1 -12  373.46   28.27
   1  -1  12  364.78   24.82
   1  -1  12  369.36   29.40
  -1   1 -13   17.47   10.10
   1  -1  13   16.20    4.71
   1  -1  13   11.04    5.19
  -1   1 -14   40.81   14.12
   1  -1  14   23.00   18.83
   1  -1  14   41.45    8.39
  -1   1 -15   43.17    8.78
   1  -1  15   43.71    8.20
  -1   1 -16   16.60    8.43
   1  -1  16   20.54    6.99
  -1   1 -17   57.34   10.50
   1  -1  17   55.97   10.06
   1   0 -17  152.85   19.06
  -1   0  17  149.80   17.31
   1   0 -16   44.17   11.70
  -1   0  16   34.60    8.85
   1   0 -15   29.14    9.16
  -1   0  15   27.65   13.01
   1   0 -14   30.49    7.99
  -1   0  14   29.86    7.92
   1   0 -13   80.50   11.49
  -1   0  13   81.01   10.65
   1   0 -12  101.36   11.85
  -1   0  12   90.05   11.20
   1   0 -11   33.94   14.89
  -1   0  11   28.33    3.47
  -1   0  11   29.67    7.67
   1   0 -10   88.25   19.26
  -1   0  10   74.63    6.45
  -1   0  10   68.78   11.80
   1   0  -9  121.55   10.35
  -1   0   9  132.65    6.24
  -1   0   9  106.06    9.38
   1   0  -8  762.41   29.78
  -1   0   8  743.22   22.80
  -1   0   8  672.10   27.11
   1   0  -7  526.95   18.76
  -1   0   7  441.85   25.98
  -1   0   7  544.15   21.07
   1   0  -6  112.03   11.92
  -1   0   6  106.41    5.08
  -1   0   6   99.23    9.99
   1   0  -5 1323.81   33.18
  -1   0   5 1273.13   24.85
  -1   0   5 1097.18   29.44
   1   0  -3  513.50   15.24
  -1   0   3  416.21   13.88
   1   0  -2 1060.91   23.40
  -1   0   2 1117.43   24.50
   1   0  -1  169.71    6.21
   1   0   0    3.73    0.90
   1   0   0    3.72    0.82
   1   0   0    4.08    0.88
  -1   0  -1  437.75   10.74
   1   0   1  417.62    9.53
  -1   0  -2 1507.35   30.71
   1   0   2 1395.77   29.61
   1   0   2 1493.02   29.38
  -1   0  -3  611.34   17.09
   1   0   3  550.54   15.45
   1   0   3  605.29   15.24
  -1   0  -4 2753.62   55.87
   1   0   4 2558.23   52.60
   1   0   4 2585.13   51.42
  -1   0  -5  261.32   13.08
   1   0   5  232.71   11.65
   1   0   5  284.01   12.94
  -1   0  -6   55.05    6.67
   1   0   6   46.91    5.15
   1   0   6   51.62    5.53
  -1   0  -7 2222.68   65.51
   1   0   7 2119.01   61.31
   1   0   7 2115.26   60.50
  -1   0  -8  584.13   26.51
   1   0   8  529.88   28.62
   1   0   8  497.09   20.62
  -1   0  -9   29.54    5.80
   1   0   9   27.41   13.56
   1   0   9   24.52    5.08
  -1   0 -10   31.77   13.12
   1   0  10   23.52    6.13
   1   0  10   30.58    6.71
  -1   0 -11   10.16    4.82
   1   0  11    6.55    3.20
   1   0  11    9.39    9.12
  -1   0 -12   29.26   15.56
   1   0  12   14.97    3.81
   1   0  12   26.34   14.44
  -1   0 -13  149.76   16.37
   1   0  13  155.91   14.08
   1   0  13  151.40   18.32
  -1   0 -14    7.91    6.68
   1   0  14    5.04    2.74
   1   0  14    7.63    7.39
  -1   0 -15   81.55   32.73
   1   0  15   74.11    9.78
   1   0  15   73.25   13.80
  -1   0 -16  101.86   41.31
   1   0  16   91.44   44.36
  -1   0 -17  140.84   17.15
   1   0  17  123.23   14.62
   1   1 -18   48.86   12.49
  -1  -1  18   61.30   14.09
   1   1 -17   12.42    6.37
  -1  -1  17    9.99    7.32
   1   1 -16  104.95   16.08
  -1  -1  16  103.47   15.64
   1   1 -15   11.26    7.81
  -1  -1  15   13.55    6.42
   1   1 -14  149.61   16.68
  -1  -1  14  150.82   15.66
   1   1 -13    2.44    3.48
  -1  -1  13    5.25    4.55
   1   1 -12   74.67   10.56
  -1  -1  12   78.96   11.10
   1   1 -11    3.82    5.23
   1   1 -11    2.84    1.83
  -1  -1  11    5.23    5.44
   1   1 -10  224.74   17.83
   1   1 -10  194.17   13.29
  -1  -1  10  216.03   18.83
   1   1  -9    6.79    4.12
   1   1  -9    4.69    3.41
  -1  -1   9    9.25    3.78
   1   1  -8   35.55    5.58
   1   1  -8   29.11    2.71
  -1  -1   8   29.70    5.73
   1   1  -7  204.70   16.11
   1   1  -7  189.82   12.16
  -1  -1   7  204.13   16.39
   1   1  -6   93.87    8.06
   1   1  -6   60.70    4.53
  -1  -1   6  100.23   10.06
   1   1  -5  110.67    7.78
   1   1  -5   32.85    3.55
  -1  -1   5  120.40    9.63
   1   1  -1 2924.12   54.63
  -1  -1   1 2573.90   49.12
   1   1   0  117.95    5.93
   1   1   0  159.39    7.21
   1   1   0  125.64    4.92
  -1  -1   0   94.95    3.92
  -1  -1  -2 2494.67   50.03
   1   1   2 2480.01   49.78
  -1  -1  -2 1787.65   32.72
   1   1   2 2405.13   43.55
  -1  -1  -3  368.95   16.19
   1   1   3  341.35   14.61
   1   1   3  384.45    6.99
  -1  -1  -4 1432.19   34.28
   1   1   4 1325.13   31.41
   1   1   4 1322.35   27.92
  -1  -1  -5  371.02   18.36
   1   1   5  349.76   15.92
   1   1   5  289.26   12.36
  -1  -1  -6 2768.36   78.79
   1   1   6 2661.22   74.01
   1   1   6 2413.26   66.13
  -1  -1  -7  773.03   29.66
   1   1   7  747.50   26.81
   1   1   7  652.65   22.95
  -1  -1  -8 1589.62   53.21
   1   1   8 1426.39   46.22
   1   1   8 1362.50   43.39
  -1  -1  -9    4.23    4.16
   1   1   9   -0.35    2.58
   1   1   9    0.82    1.87
  -1  -1 -10  158.48   17.26
   1   1  10  156.10   13.40
   1   1  10  149.52   13.82
  -1  -1 -11  142.89   42.09
   1   1  11  111.03   10.67
   1   1  11  111.33   32.19
  -1  -1 -12    4.62    4.30
   1   1  12    3.55    2.10
   1   1  12    5.60    3.72
  -1  -1 -13    3.09    5.35
   1   1  13    0.63    2.21
   1   1  13    1.86    3.39
  -1  -1 -14   95.03   39.82
   1   1  14   93.45   10.42
   1   1  14   91.38   12.56
  -1  -1 -15   31.87   14.10
   1   1  15   23.46    6.29
   1   1  15   14.12   10.22
  -1  -1 -16  280.67   22.41
   1   1  16  240.23   30.89
  -1  -1 -17   34.74    9.71
   1   1  17   32.61    8.81
   1   2 -18    4.19    6.71
  -1  -2  18    3.88    5.84
   1   2 -17  119.07   15.47
  -1  -2  17  120.26   16.81
   1   2 -16    3.64    5.01
  -1  -2  16    5.02    6.04
   1   2 -15   39.59    8.98
  -1  -2  15   48.21   15.64
   1   2 -14   -0.20    3.87
  -1  -2  14    3.37    5.37
   1   2 -13  181.61   18.38
  -1  -2  13  210.54   21.92
   1   2 -12   31.31    6.61
  -1  -2  12   33.65   13.02
   1   2 -11   84.98    9.53
   1   2 -11   83.26    5.92
  -1  -2  11  133.80   13.12
   1   2 -10   23.65    5.34
   1   2 -10   25.53    6.17
  -1  -2  10   32.11   15.63
   1   2  -9   38.65    7.03
   1   2  -9   33.97    3.72
  -1  -2   9   43.27   11.40
   1   2  -8  264.14   19.14
   1   2  -8  221.99   14.37
  -1  -2   8  270.93   21.20
   1   2  -7  499.08   32.16
   1   2  -7  438.18   27.42
  -1  -2   7  524.10   18.19
   1   2  -6  348.25   23.16
   1   2  -6  326.94   20.09
  -1  -2   6  301.72   21.11
   1   2  -5 2480.82   53.15
   1   2  -5 2351.64   46.78
  -1  -2   5 2365.23   52.37
   1   2  -4 1191.40   29.76
   1   2  -4 1121.35   24.89
  -1  -2   4 1098.95   34.07
   1   2  -3 2178.45   46.39
   1   2  -3 2087.86   42.20
  -1  -2   3 2231.12   47.11
   1   2  -1  450.69   13.80
  -1  -2   1  480.51   13.66
  -1  -2   0  679.26   20.17
   1   2   0  725.94   19.13
  -1  -2   0  602.81   13.73
  -1  -2  -1   18.91    3.11
   1   2   1   24.59    9.38
  -1  -2  -1   21.47    1.78
  -1  -2  -2  292.36   13.84
   1   2   2  296.26   13.70
  -1  -2  -3  178.95   10.42
   1   2   3  173.05    9.98
   1   2   3  189.58    8.40
  -1  -2  -4  406.66   14.26
   1   2   4  384.83   12.90
  -1  -2  -5 3794.72  105.54
   1   2   5 3596.65   97.63
   1   2   5 2860.40   75.24
  -1  -2  -6  740.16   38.49
   1   2   6  716.86   26.22
   1   2   6  568.49   20.55
  -1  -2  -7  766.67   31.33
   1   2   7  689.32   26.40
   1   2   7  665.49   23.21
  -1  -2  -8   72.68   10.25
   1   2   8   59.30   13.73
   1   2   8   70.06    9.95
  -1  -2  -9  429.05   27.59
   1   2   9  415.84   24.50
   1   2   9  355.84   20.61
  -1  -2 -10    7.05    6.16
   1   2  10    8.21    3.42
   1   2  10   12.00    3.76
  -1  -2 -11   68.83   32.75
   1   2  11   53.03   25.41
   1   2  11   66.36   10.08
  -1  -2 -12   13.01    7.50
   1   2  12    7.06    3.49
   1   2  12    8.37    7.28
  -1  -2 -13   28.47    7.96
   1   2  13   15.62   12.23
   1   2  13   15.71   15.11
  -1  -2 -14  256.99   25.29
   1   2  14  214.68   23.05
   1   2  14  234.87   20.96
  -1  -2 -15   21.65   10.03
   1   2  15   10.59    8.34
  -1  -2 -16   39.69   21.19
  -1  -2 -17   65.89   13.03
   1   3 -18    2.31    4.55
   1   3 -17    4.68    4.50
  -1  -3  17    4.14    5.42
   1   3 -16   22.26    8.63
  -1  -3  16   20.99   14.20
   1   3 -15   23.85    6.95
  -1  -3  15   28.58    9.92
   1   3 -14  134.85   14.13
  -1  -3  14  151.95   16.58
   1   3 -13   14.94    5.03
  -1  -3  13   15.70    8.11
   1   3 -12   91.43   13.03
   1   3 -12   80.43    9.26
  -1  -3  12   92.08   12.06
   1   3 -11   45.01    7.05
   1   3 -11   36.98    7.22
  -1  -3  11   50.58   20.64
   1   3 -10  590.97   33.03
   1   3 -10  563.96   30.19
  -1  -3  10  646.23   37.63
   1   3  -9   50.09    6.63
   1   3  -9   55.68   15.70
  -1  -3   9   67.14    9.13
   1   3  -8   76.90    7.48
   1   3  -8   72.04    5.73
  -1  -3   8   75.66    8.51
   1   3  -7   57.68   10.02
   1   3  -7   54.01    7.53
  -1  -3   7   64.92    7.99
   1   3  -6 1642.41   48.98
   1   3  -6 1506.09   43.50
  -1  -3   6 1662.63   51.70
   1   3  -5  352.46   22.95
   1   3  -5  341.19   21.80
  -1  -3   5  356.93   24.89
   1   3  -4 2492.96   52.74
   1   3  -4 2361.32   49.78
  -1  -3   4 2589.25   56.25
   1   3  -2 1025.78   25.49
   1   3  -2  991.60   25.49
  -1  -3   2 1039.37   25.34
   1   3  -1  388.34   13.93
  -1  -3   1  443.78   13.17
  -1  -3   0  668.97   20.45
   1   3   0  688.89   20.38
  -1  -3   0  711.13   17.12
  -1  -3  -1  512.18   17.43
   1   3   1  510.65   17.32
  -1  -3  -1  504.81   12.57
  -1  -3  -2   60.17    6.02
   1   3   2   63.67    6.48
  -1  -3  -2   54.83    3.55
  -1  -3  -3  919.44   26.71
   1   3   3  908.91   27.94
  -1  -3  -3  793.97   17.94
  -1  -3  -4   19.68   11.63
   1   3   4   12.77   13.84
   1   3   4   16.73    4.62
  -1  -3  -5  302.79   22.41
   1   3   5  280.31   23.17
   1   3   5  260.81   16.94
  -1  -3  -6  380.71   30.76
   1   3   6  353.52   23.75
   1   3   6  395.16   18.00
  -1  -3  -7  228.29   20.15
   1   3   7  196.11   18.86
   1   3   7  236.49   17.08
  -1  -3  -8  431.97   27.61
   1   3   8  418.84   24.92
   1   3   8  345.80   19.39
  -1  -3  -9   76.69   11.00
   1   3   9   73.74    8.94
   1   3   9   54.39   18.08
  -1  -3 -10  199.51   16.72
   1   3  10  177.21   16.73
   1   3  10  151.31   10.24
  -1  -3 -11  332.12   27.89
   1   3  11  319.77   26.26
   1   3  11  288.27   21.06
  -1  -3 -12   84.41   36.78
   1   3  12   67.24   23.25
   1   3  12   61.58   15.66
  -1  -3 -13   41.58   23.35
   1   3  13   21.27   20.42
   1   3  13   27.22   10.14
  -1  -3 -14   11.29   10.09
   1   3  14    6.48    3.72
   1   3  14    4.80    2.65
  -1  -3 -15   48.03   11.78
  -1  -3 -16    3.22    5.36
   1   4 -17   72.16   12.19
  -1  -4  17   97.35   16.46
   1   4 -16  115.79   14.62
  -1  -4  16  110.65   52.91
   1   4 -15   59.99   10.31
  -1  -4  15   61.16   11.58
   1   4 -14    4.97    4.18
  -1  -4  14    7.58    6.81
   1   4 -13   41.17    7.79
  -1  -4  13   54.32   10.75
   1   4 -12   78.93   10.12
   1   4 -12   71.19    9.13
  -1  -4  12  101.30   34.18
   1   4 -11  200.27   13.92
   1   4 -11  195.91   10.98
  -1  -4  11  207.45   17.59
   1   4 -10   96.67    9.72
   1   4 -10   90.91    7.68
  -1  -4  10  103.99   19.83
   1   4  -9   54.40    9.47
   1   4  -9   48.62   11.90
  -1  -4   9   61.16   22.67
   1   4  -8   69.94   25.33
   1   4  -8   62.59    6.13
  -1  -4   8   68.51    9.51
   1   4  -7  928.28   33.25
   1   4  -7  924.50   31.68
  -1  -4   7  984.38   36.95
   1   4  -6  432.80   19.29
   1   4  -6  363.49   13.96
  -1  -4   6  420.92   17.88
   1   4  -5  288.78   19.76
   1   4  -5  257.76   18.43
  -1  -4   5  292.90   21.45
   1   4  -4  128.72   18.56
   1   4  -4  122.12   14.26
  -1  -4   4  126.76    9.15
   1   4  -3  779.93   26.17
   1   4  -3  751.17   26.55
  -1  -4   3  827.00   27.98
   1   4  -2   60.26    6.04
  -1  -4   2   73.48    6.56
  -1  -4   1  299.66   36.19
   1   4  -1  289.51   20.37
  -1  -4   1  318.93   20.53
  -1  -4   0  237.95   17.91
   1   4   0  253.46   18.63
  -1  -4   0  255.32   16.67
  -1  -4  -1  274.43   28.99
   1   4   1  294.23   23.41
  -1  -4  -1  252.31   16.37
  -1  -4  -2  215.10   18.51
   1   4   2  213.83   16.68
  -1  -4  -2  118.54    7.72
  -1  -4  -3  656.60   29.33
   1   4   3  636.69   25.65
  -1  -4  -3  583.83   11.78
  -1  -4  -4  471.04   21.85
   1   4   4  427.94   21.26
  -1  -4  -5   14.01    7.85
   1   4   5   11.63   11.31
   1   4   5   10.99    4.40
  -1  -4  -6  442.38   30.90
   1   4   6  412.91   28.02
   1   4   6  283.86   18.81
  -1  -4  -7  172.65   17.49
   1   4   7  181.69   20.60
   1   4   7  122.66   17.09
  -1  -4  -8  125.97   21.13
   1   4   8  121.96   15.27
   1   4   8   99.84   18.51
  -1  -4  -9  439.51   34.26
   1   4   9  361.02   29.18
   1   4   9  336.93   22.83
  -1  -4 -10  366.57   24.48
   1   4  10  322.95   19.75
   1   4  10  320.23   15.68
  -1  -4 -11  394.12   49.54
   1   4  11  349.51   45.82
   1   4  11  303.66   35.72
  -1  -4 -12   19.44    9.51
   1   4  12   20.40    6.95
   1   4  12   11.84    6.54
  -1  -4 -13   10.09    7.36
   1   4  13    8.75    5.02
  -1  -4 -14   99.85   54.16
   1   4  14   67.02   30.77
  -1  -4 -15   82.52   34.80
   1   5 -17   27.24    8.76
  -1  -5  17   38.27   12.34
   1   5 -16   70.96   10.92
  -1  -5  16   82.25   16.08
   1   5 -15   32.22    7.83
  -1  -5  15   29.14   10.35
   1   5 -14    4.80    2.10
  -1  -5  14   14.39    8.38
   1   5 -13  154.91   13.71
   1   5 -13  115.39   10.79
  -1  -5  13  153.28   18.47
   1   5 -12   14.27    8.43
   1   5 -12   11.53   12.48
  -1  -5  12   21.28    8.78
   1   5 -11   84.85    9.59
   1   5 -11   74.11    7.44
  -1  -5  11   91.17   12.55
   1   5 -10   58.70   12.94
   1   5 -10   58.65   20.02
  -1  -5  10   58.76   10.22
   1   5  -9   50.69   11.72
   1   5  -9   49.68    6.70
  -1  -5   9   57.49    9.93
   1   5  -8   34.58    5.55
   1   5  -8   33.73    8.76
  -1  -5   8   47.12    8.96
   1   5  -7   68.24    9.33
   1   5  -7   58.93   11.74
  -1  -5   7   74.68   10.90
   1   5  -6  213.46   16.05
   1   5  -6  207.48   25.13
  -1  -5   6  223.86   18.63
   1   5  -5   37.28    5.11
   1   5  -5   30.60    5.16
  -1  -5   5   35.97    6.54
   1   5  -4  893.05   31.58
   1   5  -4  836.23   31.26
  -1  -5   4  922.07   33.18
   1   5  -3   42.56    6.66
  -1  -5   3   46.28    7.24
  -1  -5   2  436.43   21.27
   1   5  -2  447.54   20.88
  -1  -5   2  497.79   20.13
  -1  -5   1  674.80   25.06
   1   5  -1  676.35   27.89
  -1  -5   1  719.04   25.23
  -1  -5   0 1464.44   49.68
   1   5   0 1472.46   48.76
  -1  -5   0 1482.87   44.42
  -1  -5  -1   66.18    6.87
   1   5   1   58.85    7.73
  -1  -5  -1   61.51    5.26
  -1  -5  -2   71.59    7.86
   1   5   2   73.72    9.47
  -1  -5  -2   67.11    5.06
  -1  -5  -3  301.38   23.73
   1   5   3  299.64   23.68
  -1  -5  -3  261.58   16.75
  -1  -5  -4  673.60   41.74
   1   5   4  664.02   41.67
  -1  -5  -4  542.38   30.90
  -1  -5  -5  395.14   26.82
   1   5   5  380.44   24.72
   1   5   5  250.83   14.02
  -1  -5  -6 1193.29   60.93
   1   5   6 1132.78   56.96
   1   5   6  766.69   37.97
  -1  -5  -7  234.55   18.96
   1   5   7  218.83   16.84
   1   5   7  172.40    9.58
  -1  -5  -8   66.72   32.65
   1   5   8   58.02   25.51
   1   5   8   53.25   11.68
  -1  -5  -9   20.63    7.74
   1   5   9   13.03    7.28
   1   5   9   13.28    5.24
  -1  -5 -10   77.75   12.14
   1   5  10   48.84   26.97
  -1  -5 -11  132.78   15.40
   1   5  11  110.44   44.00
  -1  -5 -12  163.17   20.38
   1   5  12  131.60   13.79
  -1  -5 -13   23.14   14.25
   1   5  13   16.67   12.53
  -1  -5 -14   42.21   21.78
   1   5  14   19.78   16.23
   1   6 -16   19.41   13.10
  -1  -6  16   48.39   14.83
   1   6 -15   19.85    8.39
  -1  -6  15   21.31   10.72
   1   6 -14    1.36    2.12
  -1  -6  14    2.93    4.75
   1   6 -13   44.92   27.76
   1   6 -13   55.72    7.79
  -1  -6  13   67.81   12.64
   1   6 -12  119.50   11.20
   1   6 -12  120.84   10.48
  -1  -6  12  130.22   16.62
   1   6 -11    2.74    4.12
   1   6 -11    0.07    2.75
  -1  -6  11    8.95    9.81
   1   6 -10  210.87   17.56
   1   6 -10  194.78   16.94
  -1  -6  10  237.04   23.61
   1   6  -9   33.56    6.35
   1   6  -9   30.92   15.68
  -1  -6   9   39.38   10.36
   1   6  -8  282.72   14.68
   1   6  -8  259.70   17.93
  -1  -6   8  300.25   19.81
   1   6  -7  211.66   12.29
   1   6  -7  193.07   15.72
  -1  -6   7  216.73   16.23
   1   6  -6  335.43   20.29
   1   6  -6  313.51   21.28
  -1  -6   6  351.49   24.37
   1   6  -5  839.96   42.10
   1   6  -5  806.98   42.53
  -1  -6   5  906.31   46.53
   1   6  -4  269.09   22.86
  -1  -6   4  296.83   21.36
  -1  -6   3   58.99   11.68
   1   6  -3   62.32    8.87
  -1  -6   3   61.04    7.66
  -1  -6   2   59.43   11.27
   1   6  -2   63.09    8.78
  -1  -6   2   61.28    6.80
  -1  -6   1  466.36   29.15
   1   6  -1  493.12   32.66
  -1  -6   1  503.02   33.74
  -1  -6   0  167.64   24.46
   1   6   0  159.86   13.42
  -1  -6   0  164.96   10.87
  -1  -6  -1  135.49   14.73
   1   6   1  140.56   12.18
  -1  -6  -1  104.18    7.39
  -1  -6  -2  141.80   28.78
   1   6   2  127.19   14.36
  -1  -6  -2  132.05   10.71
  -1  -6  -3  645.11   36.03
   1   6   3  629.72   36.42
  -1  -6  -3  574.11   28.60
  -1  -6  -4  199.20   17.73
   1   6   4  192.24   14.64
  -1  -6  -4  190.81    9.30
  -1  -6  -5  403.58   27.63
   1   6   5  422.98   31.62
  -1  -6  -6  244.63   18.58
   1   6   6  205.96   17.61
   1   6   6  197.12    9.70
  -1  -6  -7   53.48   26.45
   1   6   7   51.17    9.15
  -1  -6  -8   66.05   10.75
   1   6   8   58.74   29.30
  -1  -6  -9    9.29    8.47
   1   6   9    8.49    6.84
  -1  -6 -10   92.18   13.74
   1   6  10   72.65   19.56
  -1  -6 -11  119.88   59.49
   1   6  11  112.90   13.38
  -1  -6 -12   48.60   25.21
   1   6  12   44.20   18.32
  -1  -6 -13    9.92    6.48
   1   6  13   12.27    5.60
  -1  -7  15   72.11   34.47
  -1  -7  14   42.40   26.76
   1   7 -13   49.77   24.24
   1   7 -13   62.55   11.51
  -1  -7  13   72.39   30.16
   1   7 -12  100.71   11.60
   1   7 -12   92.35   35.10
  -1  -7  12  105.16   21.67
   1   7 -11   28.57    6.39
   1   7 -11   19.16   10.10
  -1  -7  11   28.38    8.95
   1   7 -10    9.32    3.53
   1   7 -10    7.59    5.01
  -1  -7  10   10.86    6.54
   1   7  -9   78.85    8.36
   1   7  -9   67.51   13.43
  -1  -7   9   79.99   11.79
   1   7  -8  110.64    9.65
   1   7  -8  111.66   11.67
  -1  -7   8  119.98   14.53
   1   7  -7  591.61   24.18
   1   7  -7  545.13   26.12
  -1  -7   7  603.07   29.30
   1   7  -6 1041.72   62.08
   1   7  -6 1056.17   63.29
  -1  -7   6 1106.14   65.30
  -1  -7   5  255.74   13.35
   1   7  -5  274.43   17.91
  -1  -7   5  305.28   23.87
  -1  -7   4   63.90    8.13
   1   7  -4   53.38   21.99
  -1  -7   4   73.47    9.09
  -1  -7   3  124.98   12.95
   1   7  -3  119.27   12.03
  -1  -7   3  132.19   11.53
  -1  -7   2   10.89    6.57
   1   7  -2   52.97   10.17
  -1  -7   2    5.92    3.22
  -1  -7   1   51.04    8.65
   1   7  -1   52.79    9.23
  -1  -7   1   12.96    3.65
  -1  -7   0  195.69   13.50
   1   7   0  206.82   16.54
  -1  -7   0  191.93   11.20
  -1  -7  -1   85.05   22.53
   1   7   1   83.57   11.64
  -1  -7  -1   92.40    8.07
  -1  -7  -2    4.88    3.37
   1   7   2    4.18    5.08
  -1  -7  -2    4.29    2.42
  -1  -7  -3   12.90    4.95
   1   7   3    9.55    9.22
  -1  -7  -3   11.35    3.38
  -1  -7  -4  174.38   36.37
   1   7   4  151.24   21.56
  -1  -7  -4  149.05   11.45
  -1  -7  -5   14.53    9.48
   1   7   5   14.03    9.81
  -1  -7  -6   81.46   12.70
   1   7   6   74.38   33.05
  -1  -7  -7    4.54    5.32
   1   7   7    3.13    4.43
  -1  -7  -8   12.20    5.67
   1   7   8    9.21    5.39
  -1  -7  -9   60.10   12.69
   1   7   9   47.76   27.29
  -1  -7 -10  115.22   17.34
   1   7  10   86.10   47.47
  -1  -7 -11    1.58    6.05
   1   7  11    1.63    2.59
  -1  -7 -12    2.91    6.17
   1   7  12   -0.17    3.51
  -1  -8  14   15.19   10.23
   1   8 -13   32.62   22.21
  -1  -8  13   52.37   11.47
   1   8 -12   40.93   20.12
  -1  -8  12   51.10   11.76
   1   8 -11   48.12    9.56
  -1  -8  11   60.31   12.24
   1   8 -10  139.56   13.38
   1   8 -10  141.28   34.37
  -1  -8  10  154.19   19.33
   1   8  -9   26.39    8.98
   1   8  -9   25.38   21.79
  -1  -8   9   35.75   14.23
   1   8  -8   95.66   24.96
   1   8  -8  116.08   12.64
  -1  -8   8  114.20   49.19
  -1  -8   7   13.95    6.83
   1   8  -7   13.90   16.48
  -1  -8   7   20.00    7.37
  -1  -8   6    3.13    2.00
   1   8  -6   12.77    9.36
  -1  -8   6   15.51    6.43
  -1  -8   5  199.78   39.33
   1   8  -5  223.07   21.43
  -1  -8   5  246.80   21.20
   1   8  -4    1.22    2.77
  -1  -8   4   15.75    6.26
  -1  -8   3   35.57   12.40
   1   8  -3   36.39   15.39
  -1  -8   3   37.01   21.14
  -1  -8   2  197.86   17.10
   1   8  -2  193.52   16.92
  -1  -8   2  207.37   14.57
  -1  -8   1  173.15   14.41
   1   8  -1  193.63   21.84
  -1  -8   1  189.25   13.12
  -1  -8   0   51.27   25.71
   1   8   0   36.57   30.76
  -1  -8   0   51.49    7.10
  -1  -8  -1    7.12    3.15
   1   8   1    5.54    3.80
  -1  -8  -1    5.57    3.38
  -1  -8  -2   56.85    8.80
   1   8   2   60.84    9.79
  -1  -8  -2   48.90    7.00
  -1  -8  -3  113.14   12.62
   1   8   3  102.13   17.48
  -1  -8  -4  277.21   35.78
   1   8   4  257.64   34.67
  -1  -8  -5   18.61    6.70
   1   8   5   18.19    9.30
  -1  -8  -6   36.73   12.38
   1   8   6   18.29    7.06
  -1  -8  -7   76.18   11.78
   1   8   7   85.40   28.04
  -1  -8  -8  119.41   15.11
   1   8   8  114.13   16.35
  -1  -8  -9   74.21   48.53
   1   8   9   70.43   11.91
  -1  -8 -10   28.18   17.29
   1   8  10   21.72   15.78
  -1  -8 -11    2.13    4.48
   1   8  11    2.34    2.97
  -1  -9  13   84.15   13.35
   1   9 -12    5.30    5.97
  -1  -9  12    2.15    3.65
   1   9 -11    6.03    3.53
  -1  -9  11    4.34    6.41
   1   9 -10    1.10    2.61
  -1  -9  10    0.12    4.69
   1   9  -9   58.52   33.83
  -1  -9   9   72.28   12.74
   1   9  -8   52.54    9.46
  -1  -9   8   58.18   11.34
   1   9  -7  470.00   36.31
  -1  -9   7  471.24   35.84
  -1  -9   6    0.62    1.70
   1   9  -6   -0.97    5.75
  -1  -9   6   22.33    9.13
  -1  -9   5   69.26   15.00
   1   9  -5   70.11   40.82
  -1  -9   5   82.34   11.66
  -1  -9   4    2.73    1.91
   1   9  -4    4.35    5.32
  -1  -9   4    2.52    3.44
  -1  -9   3  150.34   29.49
   1   9  -3  153.26   16.04
  -1  -9   3  169.52   13.80
  -1  -9   2    3.43    3.17
   1   9  -2    4.09    3.73
  -1  -9   2    1.99    3.27
  -1  -9   1   26.76   14.44
   1   9  -1   26.43   22.27
  -1  -9   1   10.30    8.00
  -1  -9   0  166.13   15.64
   1   9   0  178.93   18.63
  -1  -9   0  180.70   12.80
  -1  -9  -1  243.65   17.67
   1   9   1  254.25   25.49
  -1  -9  -1  225.37   13.57
  -1  -9  -2  107.78   15.45
   1   9   2  120.32   14.68
  -1  -9  -3   28.37    7.85
   1   9   3   14.54    4.31
  -1  -9  -4    1.16    4.24
   1   9   4    4.35    3.02
  -1  -9  -5   32.18    7.65
   1   9   5   38.40   22.72
  -1  -9  -6   11.80    6.23
   1   9   6   10.23   12.11
  -1  -9  -7   98.17   13.82
   1   9   7   72.88   37.97
  -1  -9  -8    5.83    5.02
   1   9   8   -1.84    4.44
  -1  -9  -9    3.65    3.41
   1   9   9    3.17    5.65
   1  10 -11  194.51   19.49
  -1 -10  11  218.92   21.49
   1  10 -10  102.76   29.03
  -1 -10  10  123.40   18.28
   1  10  -9   77.97   11.98
  -1 -10   9   57.02   33.08
   1  10  -8   15.67    6.72
  -1 -10   8   18.85    7.17
   1  10  -7    7.36   11.60
  -1 -10   7   17.73    7.89
   1  10  -6   13.90    6.21
  -1 -10   6   15.34    6.11
   1  10  -5   24.00   17.34
  -1 -10   5   25.85    7.95
   1  10  -4   47.21   23.18
  -1 -10   4   41.76    8.49
  -1 -10   3   38.74   18.45
   1  10  -3   46.91   27.88
  -1 -10   3   53.30   13.31
  -1 -10   2   29.36   16.37
   1  10  -2   45.82   10.44
  -1 -10   2   22.40   19.37
  -1 -10   1    5.88    4.50
   1  10  -1    5.73    6.37
  -1 -10   1    5.44    3.49
  -1 -10   0  163.62   13.50
   1  10   0  162.16   20.41
  -1 -10  -1   30.79    8.67
   1  10   1   29.47    9.84
  -1 -10  -2   19.21    6.75
   1  10   2   13.12    6.86
  -1 -10  -3   58.86   10.66
   1  10   3   57.01   11.53
  -1 -10  -4    2.09    4.44
   1  10   4    0.63    5.17
  -1 -10  -5   16.72    6.91
   1  10   5   16.72    7.24
  -1 -10  -6   61.19   13.15
   1  10   6   62.27   12.51
   1  11  -8   89.01   13.39
  -1 -11   8   88.57   24.19
   1  11  -7    1.90    3.55
  -1 -11   7    4.08    7.75
   1  11  -6   15.96    8.57
  -1 -11   6   15.06    8.50
   1  11  -5    3.39    3.82
  -1 -11   5    4.24    4.55
   1  11  -4   70.53   12.57
  -1 -11   4   69.21   10.67
   1  11  -3    6.02    5.52
   1  11  -2   58.03   15.71
   1  11  -1   43.58   38.45
   1  11   0   41.25   12.66
   1  11   1   31.82   10.28
   1  11   2    1.32    5.44
   1  11   3  273.26   24.12
  -2  11   3   18.82    8.60
   2 -11  -3   13.30    7.58
  -2  11   2   67.50   13.14
   2 -11  -2   52.73   10.37
  -2  11   1   21.01    9.53
   2 -11  -1   13.23    6.14
  -2  11   0    7.55    7.95
   2 -11   0   10.36    5.39
  -2  11  -1   27.67   15.40
   2 -11   1   26.66    8.44
  -2  11  -2   11.29    6.51
   2 -11   2    9.13    5.46
  -2  11  -3   29.92   20.65
   2 -11   3   28.01    8.11
  -2  11  -4   13.24   11.50
   2 -11   4   13.64    7.66
  -2  11  -5   10.96    8.38
   2 -11   5   16.42    7.52
  -2  11  -6    2.28    4.37
   2 -11   6    3.62    6.40
  -2  11  -7   91.42   14.92
   2 -11   7   96.98   15.30
  -2  10   6  109.57   45.78
  -2  10   5   -1.37    4.73
   2 -10  -5    2.08    3.93
  -2  10   4   47.67   10.06
  -2  10   3   66.31   11.76
   2 -10  -3   57.73   10.91
  -2  10   2   22.03    6.98
   2 -10  -2   30.98    8.28
  -2  10   1    9.89    6.98
   2 -10  -1    4.11    4.58
  -2  10   0   37.40    9.74
   2 -10   0   45.36    9.05
  -2  10  -1   84.87   27.88
   2 -10   1  105.83   13.60
  -2  10  -2    0.37    7.23
   2 -10   2    2.82    4.58
  -2  10  -3    5.31    6.18
   2 -10   3    6.73    5.43
  -2  10  -4   35.51   11.96
   2 -10   4   35.80   16.16
  -2  10  -5   93.28   14.70
   2 -10   5   95.88   43.66
  -2  10  -6   88.06   14.19
   2 -10   6   94.18   39.27
  -2  10  -7   82.71   37.13
   2 -10   7  102.31   29.72
  -2  10  -8    9.51    7.63
   2 -10   8    5.41    6.21
  -2  10  -9   16.55    9.49
   2 -10   9   20.00   11.76
  -2  10 -10   99.08   15.64
   2 -10  10   92.80   15.67
   2  -9  -9   31.79   20.96
  -2   9   9   31.59   30.15
   2  -9  -8   75.44   19.26
  -2   9   8   58.46   36.88
  -2   9   8   42.51   21.68
   2  -9  -7   -1.12    3.51
  -2   9   7    0.43    2.96
   2  -9  -7    1.15    3.64
   2  -9  -6    3.79    3.54
  -2   9   6    6.85    5.12
   2  -9  -6   12.44    5.67
   2  -9  -5   25.25   19.77
  -2   9   5   35.36   24.14
   2  -9  -5   34.30    8.62
   2  -9  -4   25.45   14.28
  -2   9   4   38.45   20.11
   2  -9  -4   34.30   18.08
   2  -9  -3    3.87    1.59
  -2   9   3    1.84    7.09
   2  -9  -3    5.15    4.46
  -2   9   2   14.74    7.40
   2  -9  -2   13.91    5.46
  -2   9   1  105.91   13.96
   2  -9  -1   98.58   11.78
  -2   9   0  459.22   27.60
   2  -9   0  505.40   25.93
  -2   9  -1   79.80   12.85
   2  -9   1   99.62   12.87
  -2   9  -2  206.79   19.99
   2  -9   2  219.10   18.12
  -2   9  -3   55.20   36.06
   2  -9   3   65.20   17.11
  -2   9  -4   82.97   12.60
   2  -9   4   81.96   41.47
  -2   9  -5    4.46    5.00
   2  -9   5    6.95    5.56
  -2   9  -6    3.85    2.98
   2  -9   6    1.18    4.31
  -2   9  -7   92.92   14.34
   2  -9   7   91.87   12.43
  -2   9  -8   98.79   14.32
   2  -9   8  101.43   13.35
  -2   9  -9   15.06    7.94
   2  -9   9   22.03    8.89
  -2   9 -10  118.33   15.16
   2  -9  10  120.58   16.30
  -2   9 -11   37.49    9.18
   2  -9  11   35.34    8.77
  -2   9 -12   11.59    6.57
   2  -9  12    8.49    4.71
   2  -8 -11   56.06   11.00
   2  -8 -10   11.42    6.27
  -2   8  10    3.67    7.00
   2  -8  -9   39.85   24.95
  -2   8   9   40.92   16.62
  -2   8   9   25.16   11.47
   2  -8  -8   -0.27    3.78
  -2   8   8    4.65    3.43
   2  -8  -7    7.67   19.63
  -2   8   7   18.93   15.77
   2  -8  -7   21.05    6.34
   2  -8  -6   71.01   33.41
  -2   8   6  100.28   14.16
   2  -8  -6   84.67   11.76
   2  -8  -5   94.07   10.21
  -2   8   5  110.70   14.24
   2  -8  -5   98.63   11.46
   2  -8  -4   22.36   10.36
  -2   8   4   48.91   29.62
   2  -8  -4   43.67   19.85
   2  -8  -3  289.09   34.47
  -2   8   3  321.15   41.74
   2  -8  -3  318.48   39.30
   2  -8  -2    6.50   10.61
  -2   8   2   19.22    7.11
   2  -8  -2   17.94    6.29
   2  -8  -1  191.47   14.83
  -2   8   1  210.68   30.69
   2  -8  -1  243.73   21.88
  -2   8   0   34.37   19.87
   2  -8   0   52.13    8.46
  -2   8  -1   18.74   16.68
   2  -8   1   21.70    7.11
  -2   8  -2   11.00    6.05
   2  -8   2   20.90    6.82
  -2   8  -3  662.54   47.41
   2  -8   3  756.89   50.61
  -2   8  -4  264.50   24.38
   2  -8   4  285.37   24.11
  -2   8  -5   55.15   10.10
   2  -8   5   80.21   11.98
  -2   8  -6   60.80   29.23
   2  -8   6   74.37   11.86
  -2   8  -7  197.78   22.20
   2  -8   7  224.56   19.70
  -2   8  -8   25.45    9.47
   2  -8   8   43.64   11.21
  -2   8  -9   20.58    8.63
   2  -8   9   19.60    7.90
  -2   8 -10   54.72   23.75
   2  -8  10   67.98   13.50
  -2   8 -11   41.11   25.41
   2  -8  11   51.68   17.40
  -2   8 -12   14.67    8.17
   2  -8  12   16.84    8.02
  -2   8 -13    7.04    5.23
   2  -8  13    4.06    5.00
  -2   8 -14   17.84   13.21
   2  -8  14   23.01    8.27
   2  -7 -12   65.04   25.41
  -2   7  12   40.55   17.87
   2  -7 -11   49.89   22.70
  -2   7  11   31.08   23.63
   2  -7 -10   20.59   24.64
  -2   7  10   21.67   17.51
  -2   7  10   13.26   14.72
   2  -7  -9    3.57    4.39
  -2   7   9    4.04    3.21
  -2   7   9    2.78    4.54
  -2   7   8   46.07    8.39
  -2   7   8   26.35   23.34
   2  -7  -7  220.76   43.00
  -2   7   7  267.80   17.33
   2  -7  -7  251.42   17.88
   2  -7  -6    9.10    7.20
  -2   7   6    8.53    4.14
   2  -7  -6    5.12    3.20
   2  -7  -5    1.98    3.30
  -2   7   5    4.40    4.47
   2  -7  -5    6.13    3.57
   2  -7  -4   37.39    7.14
  -2   7   4   33.99   17.86
   2  -7  -4   20.70   14.02
   2  -7  -3  256.65   35.62
  -2   7   3  248.62   17.44
   2  -7  -3  255.85   16.86
   2  -7  -2   22.16    4.96
  -2   7   2   16.68   20.97
   2  -7  -2   31.48    6.60
   2  -7  -1   69.07    6.11
  -2   7   1  112.63   12.42
   2  -7  -1  126.92   12.38
   2  -7   0  408.90   17.76
  -2   7   0  468.88   28.12
   2  -7   0  495.93   27.04
  -2   7  -1  248.30   19.82
   2  -7   1  267.99   19.07
  -2   7  -2  257.41   19.53
   2  -7   2  273.62   22.77
  -2   7  -3   79.85   10.81
   2  -7   3   93.20   11.04
  -2   7  -4  342.66   28.66
   2  -7   4  374.17   28.00
  -2   7  -5    9.65    6.03
   2  -7   5   11.86    5.66
  -2   7  -6  403.25   23.57
   2  -7   6  455.13   25.40
  -2   7  -7  105.76   12.25
   2  -7   7  118.35   13.35
  -2   7  -8   45.32   16.83
   2  -7   8   40.50    9.20
  -2   7  -9   26.28   10.14
   2  -7   9   30.66   13.18
  -2   7 -10   37.80   13.91
   2  -7  10   35.56    9.37
  -2   7 -11   34.28   16.50
   2  -7  11   33.64    9.40
  -2   7 -12   81.75   27.36
   2  -7  12   97.76   16.10
  -2   7 -13   18.85    8.13
   2  -7  13   19.80    7.03
  -2   7 -14   36.27   10.13
   2  -7  14   38.62   11.53
  -2   7 -15   15.45   10.15
   2  -7  15   19.94    7.90
   2  -6 -13   48.33   28.78
  -2   6  13   32.74   15.02
   2  -6 -12    5.38    6.64
  -2   6  12    3.36    4.35
   2  -6 -11   -0.40    4.69
  -2   6  11    0.17    2.57
  -2   6  11    4.14    2.87
   2  -6 -10   38.49   20.07
  -2   6  10   34.46    6.51
  -2   6  10   12.68   11.33
   2  -6  -9  296.25   41.19
  -2   6   9  274.86   17.10
  -2   6   9  201.69   16.37
   2  -6  -8    9.97    4.01
  -2   6   8    9.57    4.21
  -2   6   8    5.33    3.45
   2  -6  -7  676.45   44.64
  -2   6   7  693.79   44.76
   2  -6  -6  237.20   15.90
  -2   6   6  251.95   16.66
   2  -6  -6  241.76   16.89
  -2   6   5   69.50    8.34
   2  -6  -5   81.58    8.56
   2  -6  -4  388.05   20.48
  -2   6   4  392.44   23.34
   2  -6  -4  382.01   29.94
   2  -6  -3  207.11   11.82
  -2   6   3  195.57   17.42
   2  -6  -3  209.70   18.01
   2  -6  -2    4.43    3.38
  -2   6   2   10.67    7.19
   2  -6  -2    8.92    4.45
   2  -6  -1   70.47    7.02
  -2   6   1   70.00   14.00
   2  -6  -1   74.96    9.84
   2  -6   0   42.19    4.47
  -2   6   0   52.64    9.01
   2  -6   0   51.11    7.56
   2  -6   1   24.41    2.88
  -2   6  -1    5.80    4.79
   2  -6   1   16.76    5.31
  -2   6  -2   58.24   25.42
   2  -6   2   63.06   24.57
  -2   6  -3  153.56   13.00
   2  -6   3  174.79   16.40
  -2   6  -4  390.73   26.25
   2  -6   4  402.70   26.07
  -2   6  -5  359.99   24.40
   2  -6   5  393.56   26.16
  -2   6  -6  151.63   13.83
   2  -6   6  111.23   11.25
  -2   6  -7  119.33   12.73
   2  -6   7  137.01   13.47
  -2   6  -8   16.98    9.37
   2  -6   8   10.74    6.37
  -2   6  -9  155.19   16.93
   2  -6   9  186.62   16.88
  -2   6 -10   31.78   13.56
   2  -6  10   30.47    8.37
  -2   6 -11   48.44   14.56
   2  -6  11   45.31    9.64
  -2   6 -12    2.02    2.50
   2  -6  12    2.11    5.44
  -2   6 -13  150.07   53.58
   2  -6  13  174.02   18.45
  -2   6 -14   25.51    8.85
   2  -6  14   26.12   19.77
  -2   6 -15    8.76    5.63
   2  -6  15    5.53    5.90
  -2   6 -16    2.27    3.15
   2  -6  16    1.08    2.63
   2  -5 -14  106.26   16.76
  -2   5  14   81.46   31.44
   2  -5 -13   28.32   12.59
   2  -5 -12   17.61    6.69
  -2   5  12   12.83   18.43
   2  -5 -11    4.08    4.88
  -2   5  11    9.64    3.34
   2  -5 -10  265.68   21.93
  -2   5  10  252.90   14.37
  -2   5  10  182.28   15.17
   2  -5  -9   12.89    6.06
  -2   5   9   10.55    8.78
  -2   5   9    2.14    8.33
   2  -5  -8   19.06   10.82
  -2   5   8   16.01    7.97
  -2   5   8   13.84    7.26
   2  -5  -7  194.17   14.98
  -2   5   7  210.41   13.31
  -2   5   7  173.06   13.09
   2  -5  -6  673.45   34.88
  -2   5   6  661.28   29.90
   2  -5  -6  665.43   31.63
   2  -5  -5   26.60   11.62
  -2   5   5   20.81   12.02
   2  -5  -5   34.32    7.27
   2  -5  -4  505.02   32.36
  -2   5   4  543.37   34.61
   2  -5  -4  490.57   31.69
   2  -5  -3   79.96    7.74
  -2   5   3   84.57   10.22
   2  -5  -3   88.85    8.90
  -2   5   2   13.75   10.85
   2  -5  -2   41.85    6.14
   2  -5  -1  211.85   14.14
  -2   5   1  229.73   18.65
   2  -5  -1  237.97   18.11
   2  -5   0  308.21   18.43
  -2   5   0  302.30   22.57
   2  -5   0  338.68   23.64
   2  -5   1  670.09   20.05
  -2   5  -1  721.33   29.18
   2  -5   1  773.90   30.31
  -2   5  -2  653.87   28.01
   2  -5   2  756.09   30.20
  -2   5  -3    4.63    2.23
   2  -5   3    8.66    8.82
  -2   5  -4  234.37   23.34
   2  -5   4  261.60   20.25
  -2   5  -5    5.76    3.97
   2  -5   5   13.99    5.70
  -2   5  -6  134.64   14.16
   2  -5   6  154.79   13.40
  -2   5  -7  415.13   26.18
   2  -5   7  446.60   28.26
  -2   5  -8   96.55   11.53
   2  -5   8  106.64   11.75
  -2   5  -9  263.87   20.80
   2  -5   9  305.64   18.84
  -2   5 -10  279.48   38.80
   2  -5  10  306.22   22.09
  -2   5 -11   69.65   17.86
   2  -5  11   70.16   18.99
  -2   5 -12  167.55   13.80
   2  -5  12  189.36   16.89
  -2   5 -13    6.89    3.28
   2  -5  13    5.48    8.92
  -2   5 -14   22.36   13.21
   2  -5  14    3.02    4.90
  -2   5 -15   18.41    6.61
   2  -5  15   24.08   13.72
  -2   5 -16   27.89   13.95
   2  -5  16   17.28   23.05
   2  -4 -15   69.91   13.23
  -2   4  15   48.91   30.07
   2  -4 -14    0.33    4.02
   2  -4 -13    2.56    5.12
  -2   4  13    0.71    1.76
   2  -4 -12    1.17    1.95
  -2   4  12    3.03    2.12
   2  -4 -11   16.98    6.22
  -2   4  11   12.73    7.57
  -2   4  10   14.45    5.50
  -2   4  10   22.59    9.70
   2  -4  -9  237.00   17.07
  -2   4   9  233.99   12.63
  -2   4   9  183.93   25.30
   2  -4  -8   64.11    9.37
  -2   4   8   76.35   12.97
  -2   4   8   71.57    8.78
   2  -4  -7  223.25   21.44
  -2   4   7  248.55   16.21
  -2   4   7  182.85   16.91
  -2   4   6   49.34   10.15
   2  -4  -6   64.78    7.98
   2  -4  -5   77.55   14.76
  -2   4   5   82.34    8.17
   2  -4  -5   80.07    8.82
   2  -4  -4  268.78   19.14
  -2   4   4  268.02   18.86
   2  -4  -4  318.75   21.98
   2  -4  -3  627.92   23.38
  -2   4   3  607.05   24.09
   2  -4  -3  629.30   25.47
   2  -4  -2   42.13    4.86
  -2   4   2   36.65    5.50
   2  -4  -2   53.16    6.71
  -2   4   1   11.45   11.08
   2  -4  -1  143.16   12.11
   2  -4   0  172.71   11.35
  -2   4   0  142.55   12.07
   2  -4   0  202.74   16.08
  -2   4  -1  362.18   25.33
   2  -4   1  382.47   25.91
  -2   4  -2    7.15    4.81
  -2   4  -3   19.54    4.99
  -2   4  -4  472.41   33.09
   2  -4   4  516.61   34.02
  -2   4  -5  132.51   22.38
   2  -4   5  142.64   13.20
  -2   4  -6   72.51    4.89
  -2   4  -6   81.51   12.13
   2  -4   6   89.34   10.67
  -2   4  -7   61.87    5.55
  -2   4  -7   93.46   27.53
   2  -4   7  115.60   11.62
  -2   4  -8   58.41    5.86
  -2   4  -8   64.70    9.67
   2  -4   8   78.49   16.47
  -2   4  -9    1.43    2.64
  -2   4  -9    2.43    2.54
   2  -4   9    6.18    5.24
  -2   4 -10  673.16   39.41
  -2   4 -10  730.21   47.36
   2  -4  10  808.91   50.98
  -2   4 -11    0.40    1.76
  -2   4 -11    1.05    2.42
   2  -4  11   -2.69    5.09
  -2   4 -12  178.76   22.46
  -2   4 -12  164.49   24.98
   2  -4  12  189.02   25.43
  -2   4 -13   33.17    6.16
  -2   4 -13   37.26   12.10
   2  -4  13   40.79    9.60
  -2   4 -14   23.01    6.13
  -2   4 -14   21.56    9.49
   2  -4  14   26.70    7.76
  -2   4 -15    2.47    2.46
  -2   4 -15    1.06    1.66
   2  -4  15    2.98    5.06
  -2   4 -16   23.66    9.93
   2  -4  16   29.20   10.05
   2  -4  17   20.70    7.51
   2  -3 -16   -0.62    5.34
  -2   3  16    0.75    4.18
   2  -3 -15   39.32   12.05
  -2   3  15   18.44   28.98
   2  -3 -14   30.09    8.81
  -2   3  14   19.77   23.90
   2  -3 -13   19.93   10.44
  -2   3  13   18.34    9.87
  -2   3  12   11.83    5.89
   2  -3 -11  182.62   20.19
  -2   3  11  170.77   17.69
   2  -3 -10  107.41   12.46
  -2   3  10  107.01    7.45
  -2   3  10   89.07   34.10
   2  -3  -9   58.26   26.76
  -2   3   9   62.69    6.20
  -2   3   9   47.12    7.36
   2  -3  -8   87.45   11.38
  -2   3   8   99.91    8.86
  -2   3   8   69.69   16.24
  -2   3   7   20.17    7.41
  -2   3   7   36.35   13.60
   2  -3  -6    2.26    5.63
  -2   3   6    5.45    2.15
  -2   3   6    9.18    2.89
   2  -3  -5  638.02   31.05
  -2   3   5  644.73   22.95
   2  -3  -5  600.96   24.52
   2  -3  -4 1128.32   36.56
  -2   3   4 1125.40   34.84
   2  -3  -4 1127.18   37.53
   2  -3  -3  241.14   17.01
   2  -3  -3  256.53   18.57
   2  -3  -2   16.79    7.76
  -2   3   2   11.05    6.08
   2  -3  -2   70.25    7.10
   2  -3  -1  979.79   23.00
  -2   3   1 1029.56   27.26
   2  -3  -1 1083.14   29.48
   2  -3   0   59.22    3.96
  -2   3   0   56.49    5.95
   2  -3   1    2.17    0.87
  -2   3  -1    1.62    2.08
   2  -3   1    6.40    3.80
  -2   3  -2  343.46   16.65
   2  -3   2  398.53   14.34
  -2   3  -3  121.03   12.31
   2  -3   3  177.09   11.48
  -2   3  -4  269.50   28.06
   2  -3   4  298.00   21.45
  -2   3  -5 1233.80   33.68
  -2   3  -5 1289.53   46.31
   2  -3   5 1499.03   47.44
  -2   3  -6  963.28   28.87
  -2   3  -6 1010.50   36.28
   2  -3   6 1145.35   39.74
  -2   3  -7 1243.56   37.65
  -2   3  -7 1257.98   43.17
   2  -3   7 1389.76   47.76
  -2   3  -8    1.27    2.00
  -2   3  -8    3.86    1.81
   2  -3   8    4.24    3.29
  -2   3  -9   56.44   19.67
  -2   3  -9   52.85   17.84
   2  -3   9   66.78   10.18
  -2   3 -10  155.57    9.92
  -2   3 -10  136.74   10.89
   2  -3  10  153.82   12.83
  -2   3 -11  928.56   54.89
  -2   3 -11  921.60   56.80
   2  -3  11 1087.38   65.76
  -2   3 -12  159.87   27.32
  -2   3 -12  148.27   16.42
   2  -3  12  145.18   15.70
  -2   3 -13  281.71   17.83
  -2   3 -13  256.25   57.07
   2  -3  13  308.62   21.16
  -2   3 -14   60.19    9.32
  -2   3 -14   52.63   20.72
   2  -3  14   60.19   11.47
  -2   3 -15   56.45    8.62
  -2   3 -15   29.55   27.40
   2  -3  15   53.70   10.69
  -2   3 -16   17.49    6.84
  -2   3 -16   14.73    7.65
   2  -3  16   22.73    7.43
  -2   3 -17   13.73    6.44
   2  -3  17   14.00    7.75
   2  -2 -17    1.81    5.49
   2  -2 -16   40.52   11.13
  -2   2  16   40.51   10.88
   2  -2 -15   32.80    9.21
  -2   2  15   29.76   14.61
   2  -2 -14   79.77   12.94
  -2   2  14   77.54   24.07
   2  -2 -13   25.77    7.13
  -2   2  13   34.63   15.34
   2  -2 -12   88.88   12.05
  -2   2  12   90.95   29.08
   2  -2 -11   42.83   17.43
  -2   2  11   37.42   13.15
   2  -2 -10   13.50   19.22
  -2   2  10   16.22   11.86
  -2   2   9   69.41   13.92
  -2   2   9  100.76   31.86
  -2   2   8   36.00    3.75
  -2   2   8   48.79   15.59
   2  -2  -7  586.92   25.88
  -2   2   7  610.78   20.23
  -2   2   7  490.53   24.64
   2  -2  -6  289.53   21.23
  -2   2   6  296.76   18.73
  -2   2   6  247.46   18.62
   2  -2  -5  457.88   29.70
  -2   2   5  466.10   28.18
  -2   2   5  342.89   24.87
   2  -2  -4  208.15   15.58
  -2   2   4  186.13   13.33
   2  -2  -4  211.06   15.89
   2  -2  -3   10.72    2.71
  -2   2   3    9.51    2.07
   2  -2  -2  260.43   12.03
   2  -2  -1 1079.75   24.25
  -2   2   1 1091.79   26.12
   2  -2  -1 1196.00   29.82
  -2   2   0 1291.65   30.96
   2  -2   1  705.91   14.99
  -2   2  -1  703.02   19.97
   2  -2   1  895.82   24.01
  -2   2  -2  213.30    7.92
  -2   2  -2  226.80   11.89
   2  -2   2  258.07   12.98
  -2   2  -3   17.17    2.04
  -2   2  -3   15.18    8.96
   2  -2   3   24.09    9.29
  -2   2  -4  822.44   18.93
  -2   2  -4  648.21   22.04
   2  -2   4  825.41   24.23
  -2   2  -5  436.92   26.60
   2  -2   5  364.09   24.52
   2  -2   5  465.79   30.06
  -2   2  -6  143.38   11.03
   2  -2   6  117.77    9.15
   2  -2   6  139.35   12.32
  -2   2  -7 1511.44   45.69
   2  -2   7 1498.51   48.46
   2  -2   7 1645.75   52.20
  -2   2  -8  512.97   31.29
   2  -2   8  440.67   28.21
   2  -2   8  524.09   33.60
  -2   2  -9   40.29    6.71
   2  -2   9    9.49    4.98
   2  -2   9   32.44    7.41
  -2   2 -10 1073.91   43.29
   2  -2  10 1025.46   42.30
   2  -2  10 1137.21   46.87
  -2   2 -11 1012.08   59.35
   2  -2  11  996.48   58.93
   2  -2  11 1000.21   59.40
  -2   2 -12  152.04   21.38
   2  -2  12  140.64   12.82
  -2   2 -13  169.14   22.54
  -2   2 -13  151.31   22.53
   2  -2  13  184.17   25.12
  -2   2 -14   17.35    6.97
  -2   2 -14   12.37   10.10
   2  -2  14    1.35    4.24
  -2   2 -15   56.43    9.73
  -2   2 -15   32.84   25.86
   2  -2  15   50.65   11.20
  -2   2 -16    1.22    2.59
  -2   2 -16    0.54    3.87
   2  -2  16    2.40    3.90
  -2   2 -17    6.27    4.24
   2  -2  17    3.53    4.75
   2  -1 -17   36.67   12.31
  -2   1  17   28.36    8.24
   2  -1 -16   31.85   10.49
  -2   1  16   31.77    9.60
   2  -1 -15   12.41    5.67
  -2   1  15   28.61   11.60
  -2   1  14   13.70    6.06
   2  -1 -13  106.53   14.71
  -2   1  13   92.48   15.49
  -2   1  12   19.67   10.65
  -2   1  11   14.03    4.50
  -2   1  10   57.13   22.51
   2  -1  -9  184.33   13.96
  -2   1   9  150.33   13.52
   2  -1  -8   25.77    5.47
  -2   1   8   20.21   16.99
  -2   1   7   14.11    3.88
  -2   1   7   25.63    7.89
   2  -1  -6  210.04   16.38
  -2   1   6  231.51   13.87
  -2   1   6  198.52   17.28
   2  -1  -5   63.03    6.55
  -2   1   5   66.14    3.46
  -2   1   5   84.07   12.03
   2  -1  -4 1706.09   40.20
  -2   1   4 1611.19   31.68
  -2   1   4 1383.43   34.65
   2  -1  -3  471.00   15.24
  -2   1   3  455.16   11.88
   2  -1  -3  535.32   17.61
   2  -1  -2 2172.97   45.05
  -2   1   2 2212.27   43.39
   2  -1  -2 2427.68   51.18
   2  -1  -1 6541.19  120.17
  -2   1   1 6032.08  111.40
   2  -1  -1 6677.60  124.71
   2  -1   0 9015.38   40.10
   2  -1   0 9679.09  176.84
   2  -1   0 9483.34  173.11
   2  -1   1 9057.55  162.53
   2  -1   1 9278.07  169.80
   2  -1   1 9359.54  170.66
  -2   1  -2 2686.93   51.70
   2  -1   2 2804.14   57.57
   2  -1   2 2980.84   59.26
  -2   1  -3 1412.98   30.26
   2  -1   3 1257.05   31.00
   2  -1   3 1483.08   33.36
  -2   1  -5  289.21   15.53
   2  -1   5  270.15   14.05
   2  -1   5  298.08   14.56
  -2   1  -6  122.97    7.76
   2  -1   6  101.84    7.48
   2  -1   6  112.75    7.90
  -2   1  -7  219.81   15.96
   2  -1   7  202.17   15.72
   2  -1   7  223.63   16.07
  -2   1  -8   42.12   13.93
   2  -1   8   30.97    5.02
   2  -1   8   37.01    5.52
  -2   1  -9  187.29   13.15
   2  -1   9  173.26   11.53
   2  -1   9  165.19   11.01
  -2   1 -10  336.54   23.73
   2  -1  10  306.48   20.20
   2  -1  10  268.55   18.48
  -2   1 -11  254.41   17.19
   2  -1  11  238.00   14.54
   2  -1  11  255.95   15.43
  -2   1 -12  119.85   12.11
   2  -1  12  110.67   10.97
   2  -1  12  115.21   11.74
  -2   1 -13  117.71   13.55
   2  -1  13   88.28    9.97
   2  -1  13  110.04   12.78
  -2   1 -14    5.52    3.28
   2  -1  14    8.82    4.18
   2  -1  14   15.22    6.71
  -2   1 -15    7.51    4.56
   2  -1  15    3.94    2.96
   2  -1  15    4.14    3.40
  -2   1 -16   26.76   14.97
   2  -1  16   16.14    6.20
  -2   1 -17   23.04   19.08
   2  -1  17   27.90   10.43
   2   0 -17   37.78   11.30
  -2   0  17   38.15   12.18
  -2   0  16    6.14    6.61
   2   0 -15    5.63    9.60
  -2   0  15    1.34    4.73
   2   0 -14   28.11   10.05
  -2   0  14   35.98   10.21
   2   0 -13    1.07    5.35
  -2   0  13    3.57    4.52
   2   0 -12  126.90   14.03
  -2   0  12  136.67   14.83
   2   0 -11  239.48   16.65
  -2   0  11  214.64   21.91
   2   0 -10 1329.58   36.10
  -2   0  10 1172.54   61.55
  -2   0   9   72.60   22.20
   2   0  -8   51.78    7.37
  -2   0   8   66.48   17.45
   2   0  -7   51.04    8.13
  -2   0   7   39.15    6.17
   2   0  -6 1111.65   37.00
  -2   0   6  933.85   35.16
   2   0  -5    8.03    2.93
  -2   0   5   29.81    9.56
   2   0  -4    6.61    2.36
  -2   0   4    6.79    8.60
   2   0  -3    8.76    2.12
  -2   0   3   17.01    3.29
   2   0  -2 2581.12   52.62
   2   0  -2 2632.06   49.56
  -2   0   2 2006.87   42.44
   2   0  -1 6750.30  124.83
   2   0  -1 6771.33  123.15
   2   0  -1 6455.84  119.28
   2   0   0 5353.42   99.65
   2   0   0 5505.55  102.66
   2   0   0 6316.59  115.83
  -2   0  -2  289.82   12.47
   2   0   2  284.38   13.07
   2   0   2  301.73   12.08
  -2   0  -3   57.58    4.73
   2   0   3   52.44    5.16
   2   0   3   56.05    4.18
  -2   0  -4   26.90    3.75
   2   0   4   23.33    4.03
   2   0   4   28.50    3.44
  -2   0  -5  127.45    8.92
   2   0   5  110.03    8.36
   2   0   5  116.34    7.62
  -2   0  -6  231.04   17.07
   2   0   6  206.74   15.82
   2   0   6  240.76   16.45
  -2   0  -7   23.95    5.03
   2   0   7   21.32    4.50
   2   0   7   23.88    3.88
  -2   0  -8  245.63   19.16
   2   0   8  226.78   18.00
   2   0   8  238.58   17.36
  -2   0  -9  299.65   22.20
   2   0   9  294.98   21.39
   2   0   9  297.07   20.37
  -2   0 -10  341.05   23.00
   2   0  10  301.63   20.40
   2   0  10  327.54   20.61
  -2   0 -11   64.05    9.48
   2   0  11   60.28    8.13
   2   0  11   61.88    7.51
  -2   0 -12  173.14   25.84
   2   0  12  202.12   15.26
   2   0  12  195.19   14.99
  -2   0 -13    7.75    5.94
   2   0  13    3.06    3.24
   2   0  13    5.70    2.98
  -2   0 -14   18.71   12.80
   2   0  14   18.23    5.38
   2   0  14   18.10    6.40
  -2   0 -15   12.60    6.47
   2   0  15   12.34    4.78
   2   0  15   13.68    6.49
  -2   0 -16   30.09   14.38
   2   0  16   34.27    7.84
   2   0  16   27.94    8.12
  -2   0 -17   31.88   21.42
   2   1 -17   50.90   11.77
  -2  -1  17   56.44   12.31
   2   1 -16  137.77   16.65
  -2  -1  16  134.07   27.88
   2   1 -15   25.82    7.64
  -2  -1  15   33.61   10.25
   2   1 -14    7.76    4.70
  -2  -1  14   12.77    6.99
   2   1 -13  285.30   36.25
  -2  -1  13  304.22   38.99
   2   1 -12  486.13   25.43
  -2  -1  12  465.07   27.58
   2   1 -11  825.82   38.56
  -2  -1  11  766.69   37.45
   2   1 -10  501.27   30.25
  -2  -1  10  507.56   31.82
   2   1  -9   96.69   10.36
  -2  -1   9   87.25    9.47
   2   1  -8   35.32    5.92
  -2  -1   8   34.57   14.98
   2   1  -7  774.83   31.95
  -2  -1   7  685.44   29.83
   2   1  -6   14.34    3.63
  -2  -1   6   39.94    5.83
   2   1  -5   31.50    5.12
   2   1  -5   14.82    1.12
  -2  -1   5   90.13   22.26
   2   1  -4 1373.04   34.65
   2   1  -4 1347.86   26.03
  -2  -1   4 1199.65   30.31
   2   1  -3  553.66   17.49
   2   1  -3  552.97   12.96
   2   1  -2   11.12    8.30
   2   1  -2   13.53    2.02
  -2  -1  -3  505.95   17.38
   2   1   3  513.74   17.19
   2   1   3  474.82   11.30
  -2  -1  -4  645.95   21.46
   2   1   4  605.51   19.86
   2   1   4  404.93   11.72
  -2  -1  -5  322.97   22.53
   2   1   5  309.67   21.77
   2   1   5  307.65   19.15
  -2  -1  -6  240.56   18.65
   2   1   6  225.57   16.99
   2   1   6  225.24   15.07
  -2  -1  -7  101.22   10.83
   2   1   7   90.68    9.22
   2   1   7   95.14    8.31
  -2  -1  -8   80.38   10.42
   2   1   8   78.53    8.64
   2   1   8   78.60    6.80
  -2  -1  -9   45.38    9.17
   2   1   9   40.14    6.87
   2   1   9   24.61    6.87
  -2  -1 -10  218.61   28.10
   2   1  10  219.33   14.16
   2   1  10  207.19   13.41
  -2  -1 -11   61.84   11.39
   2   1  11   69.84   28.59
   2   1  11   53.51    6.82
  -2  -1 -12   87.67   11.98
   2   1  12   86.53   19.52
   2   1  12   88.01    9.07
  -2  -1 -13   84.39   44.26
   2   1  13   87.63   11.21
   2   1  13   90.76   10.23
  -2  -1 -14   46.21   26.18
   2   1  14   48.70    8.43
   2   1  14   49.30    7.66
  -2  -1 -15   73.80   24.76
   2   1  15   70.80    9.62
   2   1  15   71.20   10.10
  -2  -1 -16    8.27    6.91
   2   1  16   -0.44    3.10
  -2  -1 -17   10.37    6.77
   2   2 -17   10.94    6.76
  -2  -2  17   11.53    7.64
   2   2 -16    2.11    4.86
  -2  -2  16    3.71    5.51
   2   2 -15  216.36   19.58
  -2  -2  15  224.48   24.77
   2   2 -14   87.69   15.00
  -2  -2  14   97.43   34.95
   2   2 -13  416.69   50.13
  -2  -2  13  418.99   52.12
   2   2 -12   73.43    9.61
  -2  -2  12   88.07   13.36
  -2  -2  11  229.38   17.99
   2   2 -10  328.84   22.66
  -2  -2  10  357.53   24.26
   2   2  -9  123.09   10.70
  -2  -2   9  127.80   12.65
   2   2  -8  152.82   14.02
   2   2  -8   49.97    2.95
  -2  -2   8  169.36   15.79
   2   2  -7   50.22    4.00
   2   2  -6   11.55    5.17
   2   2  -6    9.86    3.73
  -2  -2   6   28.83   14.14
   2   2  -5  376.91   25.35
   2   2  -5  400.86   23.87
  -2  -2   5  374.11   25.05
   2   2  -4 2049.46   47.79
   2   2  -4 2036.42   41.07
  -2  -2   4 1841.36   42.35
   2   2  -3   16.06    3.31
   2   2  -3   19.69    3.95
  -2  -2   3   12.42    3.46
   2   2  -2   83.82    6.85
   2   2  -2   85.98    5.67
  -2  -2   2  109.71    6.57
   2   2  -1  670.72   19.95
   2   2  -1  791.13   20.68
  -2  -2   1  553.65   14.47
   2   2   0 2095.41   45.15
  -2  -2   0 1558.96   30.78
  -2  -2  -1   61.25   15.55
   2   2   1  266.77   13.24
  -2  -2  -2 1519.51   36.99
   2   2   2 1597.47   38.11
  -2  -2  -3  247.92   13.42
   2   2   3  250.30   13.72
  -2  -2  -4  720.81   26.60
   2   2   4  715.23   26.37
   2   2   4  681.36   18.51
  -2  -2  -5   93.35    8.07
   2   2   5   99.95    4.15
  -2  -2  -6  461.62   21.64
   2   2   6  445.46   20.59
   2   2   6  382.59    9.70
  -2  -2  -7  323.75   24.05
   2   2   7  305.43   21.65
   2   2   7  189.57   12.52
  -2  -2  -8  196.60   17.02
   2   2   8  194.29   12.82
   2   2   8  174.71    9.53
  -2  -2  -9  480.04   30.61
   2   2   9  436.97   27.09
   2   2   9  409.14   25.67
  -2  -2 -10   78.21   12.36
   2   2  10   66.63    8.60
   2   2  10   62.09   11.01
  -2  -2 -11   19.64    8.32
   2   2  11   12.34    4.18
   2   2  11   12.49    9.19
  -2  -2 -12   24.01    8.45
   2   2  12   22.10    7.62
   2   2  12    4.70    3.05
  -2  -2 -13   17.11    7.79
   2   2  13   18.07    5.99
   2   2  13   12.58    9.78
  -2  -2 -14   23.55   25.22
   2   2  14   10.21   23.44
   2   2  14   33.05    7.20
  -2  -2 -15   24.45    9.60
   2   2  15   14.95   10.33
  -2  -2 -16   17.04    7.11
   2   3 -17   34.46   10.38
  -2  -3  17   33.18   22.45
   2   3 -16    0.63    4.39
  -2  -3  16    6.09    7.39
   2   3 -15  179.10   17.36
  -2  -3  15  203.79   21.44
   2   3 -14   36.01    8.89
  -2  -3  14   47.81   10.06
   2   3 -13  125.33   13.07
  -2  -3  13  198.61   28.37
   2   3 -12  113.70   11.90
  -2  -3  12  135.68   15.83
   2   3 -11  346.66   26.59
  -2  -3  11  357.65   27.46
   2   3 -10  791.80   36.10
  -2  -3  10  811.33   38.43
   2   3  -9   34.93   17.05
   2   3  -9   33.69   11.20
  -2  -3   9   36.65   18.27
   2   3  -8    1.92    3.13
   2   3  -8    0.92    0.51
  -2  -3   8    2.33    3.17
   2   3  -7  355.06   24.42
   2   3  -7  351.35   12.02
  -2  -3   7  379.34   19.18
   2   3  -6 1020.41   36.64
   2   3  -6  827.78   26.39
  -2  -3   6  995.49   35.86
   2   3  -5   92.50   10.33
  -2  -3   5  279.62   19.85
   2   3  -4  187.43   14.36
   2   3  -4  228.57   15.62
  -2  -3   4  227.43   16.80
   2   3  -3  155.63   10.18
   2   3  -3  170.91    9.70
  -2  -3   3  139.13    9.07
   2   3  -2  156.87   10.34
   2   3  -2  207.10   11.29
  -2  -3   2  178.86    9.58
   2   3  -1 3437.05   71.39
   2   3  -1 3342.46   69.23
  -2  -3   1 3183.63   61.83
  -2  -3   0  499.03   25.73
   2   3   0  564.57   19.20
  -2  -3   0  544.88   13.54
  -2  -3  -1   67.48   22.48
  -2  -3  -1   54.79    3.27
  -2  -3  -2  277.97   19.65
   2   3   2  281.22   20.18
  -2  -3  -3 1068.29   36.23
   2   3   3 1062.68   36.06
  -2  -3  -4   10.06   10.41
  -2  -3  -5  543.36   24.35
   2   3   5  505.92   24.52
  -2  -3  -6   36.13    7.89
   2   3   6   39.16   18.95
   2   3   6   29.68    9.12
  -2  -3  -7  166.01   13.99
   2   3   7  162.94   12.07
   2   3   7  143.85    6.57
  -2  -3  -8   80.12   11.21
   2   3   8   66.10    9.27
   2   3   8   64.07    6.34
  -2  -3  -9   80.94   11.51
   2   3   9   70.51    9.07
   2   3   9   59.17    5.41
  -2  -3 -10   29.30    9.63
   2   3  10    2.41    5.69
  -2  -3 -11  184.89   19.78
   2   3  11  186.39   17.98
   2   3  11  146.29   12.49
  -2  -3 -12   44.29   24.18
   2   3  12   42.49    7.77
  -2  -3 -13    9.22    3.86
   2   3  13    4.25    3.86
  -2  -3 -14   64.58   38.41
   2   3  14   68.56   10.96
  -2  -3 -15   93.66   57.65
   2   3  15   67.18   37.78
  -2  -3 -16   24.94   15.35
   2   4 -17   45.93   19.68
  -2  -4  17   51.67   32.55
   2   4 -16   29.90   17.42
  -2  -4  16   30.40   18.76
   2   4 -15   18.70   10.38
  -2  -4  15   17.50    9.78
   2   4 -14  121.41   47.13
  -2  -4  14  139.39   55.89
   2   4 -13   -0.13    3.11
  -2  -4  13    5.21    8.98
   2   4 -12  944.99   59.60
  -2  -4  12  941.32   61.36
   2   4 -11    1.79    4.19
   2   4 -11    1.49    1.23
  -2  -4  11   -1.28    4.75
   2   4 -10  227.33   14.81
   2   4 -10   84.84   12.74
  -2  -4  10  241.03   16.84
   2   4  -9   11.81    5.42
   2   4  -9   11.35    4.50
  -2  -4   9   10.59    4.52
   2   4  -8    6.61    3.47
   2   4  -8    9.39    6.57
  -2  -4   8   13.66    5.36
   2   4  -7  184.58   12.18
   2   4  -7  157.42    9.64
  -2  -4   7  178.77   12.99
   2   4  -6    1.57    1.76
   2   4  -6    3.55    3.38
  -2  -4   6   22.10   11.24
   2   4  -5  304.31   21.18
   2   4  -5  293.20   19.74
  -2  -4   5  305.17   23.52
   2   4  -4  133.21   11.93
   2   4  -4  199.64   15.18
  -2  -4   4  206.53   16.32
   2   4  -3 2172.92   63.17
   2   4  -3 2105.93   60.94
  -2  -4   3 2159.98   61.26
   2   4  -2  590.20   17.86
   2   4  -2  578.25   22.19
  -2  -4   2  590.17   15.10
  -2  -4   1  223.25   20.27
   2   4  -1  308.06   21.69
  -2  -4   1  291.25   18.85
  -2  -4   0  189.68   16.30
   2   4   0  226.42   17.69
  -2  -4   0  198.10   13.03
  -2  -4  -1  717.63   27.92
   2   4   1  748.69   28.59
  -2  -4  -1  707.92   20.56
  -2  -4  -2   59.34   12.44
   2   4   2   59.10    7.13
  -2  -4  -2   51.51    2.62
  -2  -4  -3  201.10   18.72
   2   4   3  201.26   16.18
  -2  -4  -4 1313.52   45.45
  -2  -4  -5   30.95   11.62
  -2  -4  -6  307.23   22.46
   2   4   6  303.10   21.10
  -2  -4  -7   62.32    9.10
  -2  -4  -8  167.60   17.39
   2   4   8  155.25   13.21
  -2  -4  -9  142.38   14.12
   2   4   9  132.27   12.88
  -2  -4 -10  109.22   13.22
   2   4  10   93.26   10.70
  -2  -4 -11    6.56    6.80
   2   4  11    1.36    3.70
  -2  -4 -12    5.35    6.38
   2   4  12    4.91    2.56
  -2  -4 -13    2.80    6.95
   2   4  13    0.97    3.56
  -2  -4 -14  124.72   43.25
   2   4  14  109.83   12.82
  -2  -4 -15   34.86   27.25
   2   4  15   29.43   12.07
   2   5 -17   55.10   35.59
  -2  -5  17   67.26   15.67
   2   5 -16   78.78   33.20
  -2  -5  16   97.26   16.75
   2   5 -15    1.23    5.34
  -2  -5  15    1.64    5.56
   2   5 -14  117.06   13.78
  -2  -5  14  118.26   15.37
   2   5 -13   21.91   10.56
  -2  -5  13   26.27    7.77
   2   5 -12   34.20   14.49
  -2  -5  12   34.89   18.46
   2   5 -11  264.21   27.98
   2   5 -11  236.66   22.71
  -2  -5  11  295.02   26.44
   2   5 -10  280.53   17.97
   2   5 -10  225.15   13.48
  -2  -5  10  294.46   21.61
   2   5  -9 1604.98   89.82
   2   5  -9 1439.51   79.17
  -2  -5   9 1667.86   94.63
   2   5  -8  103.54   10.77
   2   5  -8   93.53    8.43
  -2  -5   8  119.29   12.28
   2   5  -7  587.76   32.41
   2   5  -7  545.46   29.44
  -2  -5   7  609.42   34.96
   2   5  -6  106.89    9.81
   2   5  -6  105.49    9.64
  -2  -5   6  124.29   11.25
   2   5  -5   46.44    6.64
   2   5  -5   42.95    6.63
  -2  -5   5   42.54    6.81
   2   5  -4    6.06    1.92
   2   5  -4   44.67    6.21
  -2  -5   4    7.15    3.39
   2   5  -3    0.90    2.20
   2   5  -3    2.26    3.05
  -2  -5   3    1.60    3.07
  -2  -5   2    3.01    1.93
  -2  -5   2    7.81    2.95
  -2  -5   1  112.75   17.29
   2   5  -1  237.98   18.59
  -2  -5   1  168.79   12.26
  -2  -5   0  553.70   27.08
   2   5   0  597.75   25.94
  -2  -5   0  543.91   19.08
  -2  -5  -1  212.55   17.41
   2   5   1  208.15   18.05
  -2  -5  -1  163.81   10.84
  -2  -5  -2  204.53   32.33
   2   5   2  186.60   12.99
  -2  -5  -2  164.72    6.07
  -2  -5  -3  227.12   22.01
   2   5   3  236.68   23.49
  -2  -5  -4   93.78   11.16
  -2  -5  -5   60.76    9.01
   2   5   5   59.35   11.55
  -2  -5  -6  139.95   13.76
   2   5   6  110.93   11.16
  -2  -5  -7  485.91   35.93
   2   5   7  456.54   32.68
  -2  -5  -8    4.94   16.84
   2   5   8   10.20    5.91
  -2  -5  -9   39.89   10.37
   2   5   9   40.08   16.45
  -2  -5 -10   55.74   31.78
  -2  -5 -11   48.78   12.98
   2   5  11   40.97    7.76
  -2  -5 -12   82.31   14.34
   2   5  12   69.99   10.62
  -2  -5 -13  126.98   17.13
   2   5  13  117.62   51.40
   2   5  14    0.57    2.49
   2   6 -16    3.80    4.02
  -2  -6  16    6.45    8.67
   2   6 -15   40.98   10.33
  -2  -6  15   37.62   11.08
   2   6 -14  131.24   13.98
  -2  -6  14  156.10   18.69
   2   6 -13   80.36   10.85
  -2  -6  13   86.38   14.58
   2   6 -12    0.09    3.20
  -2  -6  12   -3.47    5.42
   2   6 -11   48.37   12.71
   2   6 -11   44.50   11.51
  -2  -6  11   57.15   11.31
   2   6 -10    6.75    3.32
   2   6 -10    5.04    2.41
  -2  -6  10    6.96    5.66
   2   6  -9  401.07   21.12
   2   6  -9  392.04   20.00
  -2  -6   9  432.79   25.56
   2   6  -8   10.83    4.19
   2   6  -8    9.09    5.05
  -2  -6   8    6.88    5.41
   2   6  -7  158.17   12.79
   2   6  -7  146.11   11.78
  -2  -6   7  180.95   15.34
   2   6  -6  457.01   23.35
   2   6  -6  459.74   24.27
  -2  -6   6  486.17   25.86
   2   6  -5   42.77   19.03
   2   6  -5  102.16   11.42
  -2  -6   5   54.99   15.43
   2   6  -4 1111.25   63.71
   2   6  -4 1148.29   57.04
  -2  -6   4 1148.44   56.76
  -2  -6   3  224.83   20.99
   2   6  -3  254.63   18.95
  -2  -6   3  257.09   17.32
  -2  -6   2   72.99    8.94
   2   6  -2   79.23    9.16
  -2  -6   2   73.18    7.21
  -2  -6   1  138.94   12.11
   2   6  -1  144.61   13.02
  -2  -6   1  134.03    8.22
  -2  -6   0   35.66   19.70
   2   6   0   32.78    7.09
  -2  -6   0   31.92    4.23
  -2  -6  -1   19.74    8.06
   2   6   1    8.83    3.93
  -2  -6  -1    8.18    2.37
  -2  -6  -2   26.17   12.02
   2   6   2   29.02   10.56
  -2  -6  -3  351.47   51.75
   2   6   3  311.59   22.96
  -2  -6  -4  121.00   12.81
   2   6   4   36.75   15.92
  -2  -6  -5  520.01   36.43
   2   6   5  470.60   33.27
  -2  -6  -6  249.89   19.16
   2   6   6  226.88   19.00
  -2  -6  -7  237.30   24.69
   2   6   7  192.37   18.66
  -2  -6  -8    2.91    4.65
   2   6   8    5.77    6.21
  -2  -6  -9   52.79   12.02
  -2  -6 -10  182.42   18.51
   2   6  10  187.30   17.13
  -2  -6 -11   36.27   10.26
   2   6  11   34.76    8.79
  -2  -6 -12   35.03   11.04
   2   6  12   38.07    9.47
  -2  -6 -13   58.82   13.93
   2   6  13   48.41    9.50
   2   7 -15   46.98   26.80
  -2  -7  15   88.84   16.37
   2   7 -14   24.88   13.80
  -2  -7  14   46.85   14.02
   2   7 -13   10.12    5.02
  -2  -7  13   18.28    8.44
   2   7 -12   52.92    9.31
   2   7 -12   39.33    6.97
  -2  -7  12   76.19   15.64
   2   7 -11   78.40    9.74
   2   7 -11   82.43    9.58
  -2  -7  11   92.64   14.84
   2   7 -10   14.14    4.98
   2   7 -10   10.25    5.24
  -2  -7  10   20.65    8.38
   2   7  -9    1.49    3.09
   2   7  -9    2.22    3.32
  -2  -7   9    4.69    4.07
   2   7  -8  204.33   18.16
   2   7  -8  190.62   17.47
  -2  -7   8  220.69   20.67
   2   7  -7  234.70   16.91
   2   7  -7  212.98   15.15
  -2  -7   7  236.40   17.54
   2   7  -6 1985.88   57.79
   2   7  -6 1963.68   43.33
  -2  -7   6 2062.52   48.70
   2   7  -5   40.80   20.69
  -2  -7   5   48.14   23.36
  -2  -7   4   21.53   11.41
   2   7  -4   70.83    9.17
  -2  -7   4   23.55    6.22
  -2  -7   3   11.50    3.78
   2   7  -3   16.40    7.82
  -2  -7   3   14.57    4.79
  -2  -7   2   14.40   14.63
   2   7  -2   19.94    6.72
  -2  -7   2   21.31   11.54
  -2  -7   1  517.57   37.86
   2   7  -1  521.81   36.69
  -2  -7   1  492.19   30.34
  -2  -7   0  746.90   68.99
   2   7   0  683.80   44.83
  -2  -7   0  604.34   36.36
  -2  -7  -1  369.13   26.85
   2   7   1  352.53   28.04
  -2  -7  -1  318.63   20.25
  -2  -7  -2  112.31   11.51
   2   7   2  117.79   13.67
  -2  -7  -3   50.58    7.88
   2   7   3    1.46    4.52
  -2  -7  -4  191.40   31.31
   2   7   4  200.47   55.52
  -2  -7  -5   42.83   23.84
   2   7   5   41.94   20.24
  -2  -7  -6   79.67   13.72
   2   7   6   76.99   36.30
  -2  -7  -7  219.52   19.38
   2   7   7  184.26   17.45
  -2  -7  -8  320.45   29.72
   2   7   8  300.80   29.78
  -2  -7  -9   38.74   11.17
   2   7   9   17.80   12.12
  -2  -7 -10   49.58   12.23
   2   7  10   39.22   18.62
  -2  -7 -11   28.18   19.64
   2   7  11   22.96   12.71
  -2  -7 -12   19.28   10.57
   2   7  12    6.47    5.32
  -2  -8  14  104.40   17.42
  -2  -8  13   10.22    7.72
   2   8 -12   64.74    9.91
   2   8 -12   52.40   13.53
  -2  -8  12   64.02   12.08
   2   8 -11   58.53    9.52
   2   8 -11   44.94    7.70
  -2  -8  11   61.50   13.08
   2   8 -10   76.56   29.71
   2   8 -10   82.89   10.70
  -2  -8  10   99.41   14.15
   2   8  -9    5.35    3.90
   2   8  -9    3.93    2.48
  -2  -8   9    5.67    5.37
   2   8  -8   60.25    8.93
   2   8  -8   55.45    8.28
  -2  -8   8   72.45   10.39
   2   8  -7   47.25    7.47
   2   8  -7   44.29   22.69
  -2  -8   7   77.70   11.49
  -2  -8   6   60.80   19.68
   2   8  -6   69.69    9.90
  -2  -8   6   60.17   32.63
   2   8  -5   83.69   10.25
  -2  -8   5   92.97   11.26
  -2  -8   4 1071.45   69.47
   2   8  -4 1142.94   71.13
  -2  -8   4 1164.15   69.73
  -2  -8   3 1593.22   37.59
   2   8  -3 1660.58   99.10
  -2  -8   3 1693.49   36.32
  -2  -8   2   56.68   15.80
   2   8  -2   99.78   14.05
  -2  -8   2   97.22    9.24
  -2  -8   1   36.44    7.98
   2   8  -1   34.54    8.10
  -2  -8   1   33.34   14.77
  -2  -8   0  178.45   16.69
   2   8   0  185.19   19.28
  -2  -8   0  154.75   12.84
  -2  -8  -1  224.19   32.27
   2   8   1  198.38   19.98
  -2  -8  -2   36.31   25.40
   2   8   2   35.03   23.65
  -2  -8  -3   16.65   25.35
   2   8   3   76.95   11.78
  -2  -8  -4  237.08   18.39
   2   8   4  220.12   21.33
   2   8   5    0.90    2.10
  -2  -8  -6   58.49   19.39
   2   8   6   53.42   10.18
  -2  -8  -7   86.09   42.93
   2   8   7   91.03   47.68
  -2  -8  -8   31.67   19.61
   2   8   8   22.22    9.59
  -2  -8  -9    2.71    5.83
   2   8   9    1.65    3.63
  -2  -8 -10   48.70   11.70
   2   8  10   32.89   20.01
  -2  -9  12    6.54    6.50
   2   9 -11  178.61   15.17
  -2  -9  11  194.45   19.58
   2   9 -10  404.71   23.13
  -2  -9  10  451.43   29.59
   2   9  -9   51.03   29.05
  -2  -9   9   50.87   29.65
  -2  -9   8    1.16    1.88
   2   9  -8    1.72    3.20
  -2  -9   8   15.60    8.66
  -2  -9   7  340.84   19.25
   2   9  -7  364.09   22.27
  -2  -9   7  367.56   22.18
  -2  -9   6   18.37    8.46
   2   9  -6   20.96   10.57
  -2  -9   6   17.72    6.74
  -2  -9   5    3.50    1.93
   2   9  -5    3.52    3.91
  -2  -9   5    4.30    3.00
  -2  -9   4   12.99    4.43
   2   9  -4    4.92    3.36
  -2  -9   4    0.21    5.54
  -2  -9   3   37.22   15.33
   2   9  -3   43.23   19.89
  -2  -9   3   43.54    7.39
  -2  -9   2    6.20    3.78
   2   9  -2   36.54    9.93
  -2  -9   2    7.42    4.52
  -2  -9   1  403.81   21.27
   2   9  -1  385.83   23.60
  -2  -9   0  273.29   18.84
   2   9   0  188.75   22.64
  -2  -9  -1  181.76   25.32
   2   9   1  193.64   21.57
  -2  -9  -2   59.83   24.15
   2   9   2   59.88   22.85
  -2  -9  -3    1.78    4.36
   2   9   3    0.78    3.15
  -2  -9  -4   30.83    8.81
   2   9   4   23.99   12.73
  -2  -9  -5   56.23   12.36
   2   9   5   37.49   19.33
  -2  -9  -6   64.84   12.62
   2   9   6   67.82   12.02
  -2  -9  -7    7.03    6.46
   2   9   7   10.16    6.36
  -2  -9  -8   14.54    8.89
   2   9   8    8.23    5.78
   2  10 -10    5.46    6.79
  -2 -10  10   18.43    7.78
   2  10  -9    7.78    5.47
  -2 -10   9    4.95    4.79
   2  10  -8    1.86    4.26
  -2 -10   8   -0.06    4.29
   2  10  -7  175.42   17.24
  -2 -10   7  184.11   18.47
  -2 -10   6   36.08   15.61
   2  10  -6   41.29   10.09
  -2 -10   6   47.09   14.84
  -2 -10   5   63.99   22.98
   2  10  -5   83.59   44.79
  -2 -10   5   93.31   12.55
  -2 -10   4   71.64   23.38
   2  10  -4   81.76   33.93
  -2 -10   4   87.69   11.21
  -2 -10   3   28.73   11.55
   2  10  -3   33.86   20.09
  -2 -10   2    7.30    4.07
   2  10  -2    7.91    5.37
  -2 -10   1   90.64   39.06
   2  10  -1  105.50   17.23
  -2 -10   0  229.14   19.11
   2  10   0  227.24   20.43
  -2 -10  -1    8.14    7.06
   2  10   1   -0.01    5.65
  -2 -10  -2  166.16   16.52
   2  10   2  163.02   35.77
  -2 -10  -3   88.07   13.23
   2  10   3   84.71   15.31
  -2 -10  -4  297.25   21.95
   2  10   4  303.72   24.52
  -2 -10  -5    2.17    5.13
   2  10   5    2.81    2.60
  -2 -10  -6   47.96   10.66
   2  10   6   24.79   13.14
   2  11  -7  120.23   16.10
  -2 -11   7   95.07   32.57
   2  11  -6    7.39    6.78
  -2 -11   6    2.34    4.83
   2  11  -5   43.50   35.43
   2  11  -4    2.76    5.08
   2  11  -3    4.36    5.63
   2  11  -2   63.78   12.04
   2  11  -1   55.28   22.74
  -2 -11   0   30.33   20.89
   2  11   0   33.55   15.77
  -2 -11  -1    2.05    3.57
   2  11   1    4.33    6.94
  -2 -11  -2   69.57   11.63
   2  11   2   63.07   28.50
  -3  11   1    4.05    5.73
   3 -11  -1    6.63    6.31
  -3  11   0   24.78    9.49
   3 -11   0   22.50    8.42
  -3  11  -1   13.24    6.89
   3 -11   1   11.48    7.83
  -3  11  -2   13.58    9.22
   3 -11   2    5.76    6.83
  -3  11  -3   35.21   11.59
   3 -11   3   71.44   13.67
  -3  11  -4    8.25    6.35
   3 -11   4    6.36    7.80
  -3  11  -5    6.27    8.90
   3 -11   5    6.09    5.84
  -3  10   5   23.27    7.43
   3 -10  -5   17.68    7.47
  -3  10   4   16.32    7.83
   3 -10  -4   15.28    6.21
  -3  10   3   84.18   14.81
   3 -10  -3   60.50   11.54
  -3  10   2   38.64   20.75
   3 -10  -2   50.64   10.89
  -3  10   1   11.90   23.89
   3 -10  -1   51.47   10.75
  -3  10   0   28.79   25.42
   3 -10   0   47.72   22.32
  -3  10  -1   48.57   11.33
   3 -10   1   46.35   10.02
  -3  10  -2   28.31    9.80
   3 -10   2   19.60    7.77
  -3  10  -3   47.56   26.98
   3 -10   3   49.43   10.78
  -3  10  -4    8.61    5.30
   3 -10   4    7.12    5.75
  -3  10  -5   34.89   10.45
   3 -10   5   37.22   10.07
  -3  10  -6   49.97   24.30
   3 -10   6   43.30   10.60
  -3  10  -7   19.42    8.70
   3 -10   7   18.17    9.07
  -3  10  -8    3.62    5.59
   3 -10   8    0.75    3.01
  -3  10  -9   16.50   20.85
   3 -10   9   38.97   10.28
   3  -9  -7    3.35    4.34
  -3   9   6    5.14    5.23
   3  -9  -6    4.84    4.04
  -3   9   5  123.03   36.72
   3  -9  -5  116.26   14.08
  -3   9   4   23.01    8.14
   3  -9  -4   21.94    7.80
  -3   9   3   18.84   11.58
   3  -9  -3   13.84    6.57
  -3   9   2   55.04   10.80
   3  -9  -2   45.41    9.29
  -3   9   1    1.64    6.08
   3  -9  -1    3.39    6.32
  -3   9   0  252.28   25.06
   3  -9   0  258.12   24.43
  -3   9  -1   -0.07    6.24
   3  -9   1    3.74    5.90
  -3   9  -2  136.33   18.27
   3  -9   2  131.79   17.07
  -3   9  -3    0.16    5.02
   3  -9   3   34.08    8.31
  -3   9  -4   20.22    8.36
   3  -9   4   24.87    8.42
  -3   9  -5  103.86   48.53
   3  -9   5  131.46   17.61
  -3   9  -6   63.58   11.91
   3  -9   6   62.02   11.98
  -3   9  -7   81.80   40.67
   3  -9   7   96.94   14.90
  -3   9  -8   10.21    7.83
   3  -9   8   11.04    7.31
  -3   9  -9   25.57   25.20
   3  -9   9   31.81   15.51
  -3   9 -10   15.87   11.19
   3  -9  10   25.49    9.48
  -3   9 -11   18.33   13.30
   3  -9  11   18.29    8.54
  -3   9 -12   10.18   13.01
   3  -9  12    9.32    7.65
   3  -8 -10   21.12    7.22
  -3   8  10   16.29    7.76
   3  -8  -9    5.90    4.89
  -3   8   9    6.17    4.53
  -3   8   9    4.01    2.74
   3  -8  -8    0.31    3.87
  -3   8   8   -0.34    3.83
   3  -8  -7   14.74    5.49
  -3   8   7   14.41    7.95
   3  -8  -7   14.83    5.97
   3  -8  -6    2.23    1.13
  -3   8   6    1.10    4.31
   3  -8  -6    3.90    3.45
   3  -8  -5   39.72    8.76
  -3   8   5   43.80   25.95
   3  -8  -5   50.08   11.14
   3  -8  -4   67.15   10.70
  -3   8   4   86.88   18.19
   3  -8  -4   79.33   26.33
   3  -8  -3   68.98   13.93
  -3   8   3   88.46   40.77
   3  -8  -3   90.30   12.75
  -3   8   2  154.67   23.75
   3  -8  -2  146.26   15.65
  -3   8   1    4.74    4.46
   3  -8  -1    4.41    4.57
  -3   8   0    4.69    3.97
   3  -8   0    1.56    4.01
  -3   8  -1   56.83   10.43
   3  -8   1   59.05   10.82
  -3   8  -2   10.29    5.98
   3  -8   2    9.44    4.71
  -3   8  -3   38.74   10.45
   3  -8   3   31.75    8.87
  -3   8  -4  109.35   21.47
   3  -8   4  126.02   13.66
  -3   8  -5  159.22   15.87
   3  -8   5  182.22   17.50
  -3   8  -6  316.02   23.13
   3  -8   6  336.39   22.43
  -3   8  -7  195.73   18.13
   3  -8   7  198.34   18.95
  -3   8  -8  217.86   26.48
   3  -8   8  237.79   43.22
  -3   8  -9    2.78    6.18
   3  -8   9    4.51    7.69
  -3   8 -10    1.40    3.36
   3  -8  10    2.80    5.62
  -3   8 -11    4.61    3.65
   3  -8  11    0.20    5.48
  -3   8 -12   17.45    9.02
   3  -8  12   17.40    6.93
  -3   8 -13    1.37    4.14
   3  -8  13    0.95    5.37
   3  -7 -12   -0.56    4.36
  -3   7  12    2.06    3.08
   3  -7 -11   38.75   26.40
  -3   7  11   26.22    9.95
   3  -7 -10   32.19    7.93
  -3   7  10   31.39   10.62
   3  -7  -9   32.33   16.09
  -3   7   9   31.53   16.95
  -3   7   9   31.55   10.95
   3  -7  -8   16.82    8.20
  -3   7   8   12.18    4.69
  -3   7   8   13.83    5.34
   3  -7  -7   20.20    9.69
  -3   7   7   10.95   17.13
   3  -7  -7   23.74    8.93
   3  -7  -6  185.47   16.22
  -3   7   6  218.02   16.75
   3  -7  -6  200.49   16.18
   3  -7  -5  620.46   70.94
  -3   7   5  667.01   83.40
   3  -7  -5  705.15   81.26
   3  -7  -4   10.25    3.66
  -3   7   4   20.70   13.62
   3  -7  -4    0.74   12.84
   3  -7  -3  567.80   22.83
  -3   7   3  608.34   32.74
   3  -7  -3  614.52   29.48
   3  -7  -2   99.52   19.76
  -3   7   2  110.40   14.01
   3  -7  -2  114.29   13.97
  -3   7   1  210.85   18.06
   3  -7  -1  222.97   17.63
  -3   7   0   33.37   17.94
   3  -7   0   31.60    8.99
  -3   7  -1  797.63   51.09
   3  -7   1  866.79   54.51
  -3   7  -2   62.93   21.99
   3  -7   2   16.43    6.32
  -3   7  -3  128.06   13.31
   3  -7   3  136.42   13.72
  -3   7  -4  157.85   15.17
  -3   7  -5  354.53   22.89
  -3   7  -6   56.23   26.73
   3  -7   6   71.97   11.40
  -3   7  -7   26.60   12.25
   3  -7   7   27.83    6.83
  -3   7  -8    4.71    2.40
   3  -7   8    7.17    4.20
  -3   7  -9   37.02   22.42
   3  -7   9   42.75   22.00
  -3   7 -10   52.73   26.33
   3  -7  10   51.01   11.44
  -3   7 -11  145.17   16.23
   3  -7  11  146.34   17.42
  -3   7 -12   30.74   16.98
   3  -7  12    1.08    5.31
  -3   7 -13   20.41   10.21
   3  -7  13   17.77    8.37
  -3   7 -14    9.20    7.92
   3  -7  14    1.90    6.46
   3  -6 -13    6.87    5.17
  -3   6  13    4.41    3.32
   3  -6 -12   34.71    8.61
  -3   6  12   24.52   10.31
   3  -6 -11    3.34    4.20
  -3   6  11   -0.70    3.18
   3  -6 -10  202.19   62.77
  -3   6  10  155.00   45.60
   3  -6  -9   17.27    6.91
  -3   6   9   20.03   16.45
  -3   6   9   18.08    7.57
   3  -6  -8   86.37   10.89
  -3   6   8   72.51   34.54
  -3   6   8   63.12   26.30
   3  -6  -7    0.58    3.92
  -3   6   7    1.26    3.06
   3  -6  -7    1.13    4.07
   3  -6  -6  121.78   39.52
  -3   6   6  126.92   19.85
   3  -6  -6  125.43   15.25
   3  -6  -5   68.22    7.68
  -3   6   5   76.74    8.98
   3  -6  -5   78.70   11.01
   3  -6  -4  133.63    9.89
  -3   6   4  169.33   13.40
   3  -6  -4  161.75   14.22
   3  -6  -3  190.92   22.22
  -3   6   3  178.68   14.25
   3  -6  -3  204.33   15.71
   3  -6  -2  319.17   16.50
  -3   6   2  394.00   26.41
   3  -6  -2  414.82   24.12
   3  -6  -1    7.31    2.07
  -3   6   1    8.72    5.19
   3  -6  -1   25.73    6.75
  -3   6   0  320.84   23.43
   3  -6   0  382.73   25.46
  -3   6  -1  126.32   15.80
   3  -6   1  236.42   15.94
  -3   6  -2   11.66    4.64
   3  -6   2   16.32    5.38
  -3   6  -3    9.15    4.63
   3  -6   3    9.28    6.54
  -3   6  -4  637.21   37.69
   3  -6   4  672.58   33.46
  -3   6  -5  145.89   13.21
   3  -6   5  164.31   14.91
  -3   6  -6  282.51   23.69
   3  -6   6  322.53   25.83
  -3   6  -7  315.96   19.74
   3  -6   7  352.43   20.93
  -3   6  -8   86.95   32.15
   3  -6   8   80.15   16.19
  -3   6  -9   30.18   12.43
   3  -6   9   40.26   14.28
  -3   6 -10   14.50    9.20
   3  -6  10    3.79    6.87
  -3   6 -11   18.08    8.20
   3  -6  11   21.68   12.27
  -3   6 -12   15.12   11.65
   3  -6  12   18.71    8.11
  -3   6 -13  101.43   32.05
   3  -6  13  112.06   15.63
  -3   6 -14   -0.40    3.75
   3  -6  14    0.51    4.76
  -3   6 -15   17.83    8.95
   3  -6  15   20.17    8.24
   3  -5 -14   58.92   12.41
  -3   5  14   41.27   16.07
   3  -5 -13   31.46    8.26
  -3   5  13   27.87   10.63
   3  -5 -12   27.89    7.36
  -3   5  12   25.29   10.17
   3  -5 -11  101.56   14.78
  -3   5  11   80.04   26.51
   3  -5 -10   88.17   42.06
  -3   5  10   68.72   20.78
   3  -5  -9   68.07   15.30
  -3   5   9   67.71    8.90
  -3   5   9   47.76   18.91
   3  -5  -8   11.01    4.91
  -3   5   8    9.68    4.90
  -3   5   8   10.08    5.59
   3  -5  -7  187.45   14.05
  -3   5   7  206.02   13.66
   3  -5  -6  124.19   10.38
  -3   5   6  155.44   11.67
   3  -5  -6  143.04   14.67
   3  -5  -5  165.30   11.56
  -3   5   5  182.25   13.30
   3  -5  -5  305.91   19.88
   3  -5  -4   35.87   15.00
  -3   5   4   34.21   16.12
   3  -5  -4   79.67    9.86
  -3   5   3   10.07    4.18
   3  -5  -3   38.13    6.98
   3  -5  -2   44.85    5.18
  -3   5   2   53.08   25.60
   3  -5  -2   54.06    8.14
   3  -5  -1  336.97   22.97
  -3   5   1  371.02   26.23
   3  -5  -1  408.51   28.14
   3  -5   0   33.72    3.46
  -3   5   0   42.86    8.00
   3  -5   0   40.01    7.06
  -3   5  -1   21.29   12.07
   3  -5   1   21.16    5.98
  -3   5  -2  437.29   29.52
   3  -5   2  557.63   35.92
  -3   5  -3  123.28   16.92
   3  -5   3  179.48   13.83
  -3   5  -4  601.95   40.92
   3  -5   4  775.84   47.71
  -3   5  -5  394.42   40.09
   3  -5   5  438.43   27.97
  -3   5  -6   18.95   17.07
   3  -5   6   22.66    5.59
  -3   5  -7  462.50   25.80
   3  -5   7  477.34   27.14
  -3   5  -8   17.01   13.91
   3  -5   8   80.33   15.94
  -3   5  -9   33.24   15.67
   3  -5   9   33.42   13.28
  -3   5 -10  242.21   25.94
   3  -5  10  248.90   22.82
  -3   5 -11  195.49   56.06
   3  -5  11  211.41   19.43
  -3   5 -12   46.08   13.88
   3  -5  12   43.18   10.45
  -3   5 -13   63.58   26.86
   3  -5  13   91.43   14.82
  -3   5 -14  119.57   27.68
   3  -5  14  130.20   15.91
  -3   5 -15    1.66    2.68
   3  -5  15   -0.40    4.75
  -3   5 -16   29.90   16.73
   3  -5  16   38.23   10.89
   3  -4 -15   16.67    8.06
  -3   4  15   10.01    4.53
   3  -4 -14   17.66    8.24
  -3   4  14   10.74    5.61
   3  -4 -13   39.74    9.15
  -3   4  13   38.27   18.58
   3  -4 -12   34.88    8.63
  -3   4  12   36.63   14.90
   3  -4 -11   16.34    6.91
  -3   4  11   13.08    4.29
   3  -4 -10   31.67    8.52
  -3   4  10   23.73   11.73
   3  -4  -9  254.81   18.49
  -3   4   9  198.44   17.12
   3  -4  -8  130.92   11.73
  -3   4   8  153.51    9.78
  -3   4   8  113.49   31.39
   3  -4  -7    0.93    4.21
  -3   4   7    1.25    1.62
   3  -4  -6    6.12    4.92
  -3   4   6   11.50    4.76
   3  -4  -5    5.11    4.18
  -3   4   5    7.85    3.86
   3  -4  -4  867.99   50.04
  -3   4   4  818.43   47.09
   3  -4  -4  937.94   55.36
   3  -4  -3  208.35   15.67
  -3   4   3  213.33   16.32
   3  -4  -3  337.12   23.91
   3  -4  -2    7.80    2.15
  -3   4   2   10.91    5.16
   3  -4  -2    8.57    3.93
   3  -4  -1   74.24    5.58
  -3   4   1  130.19   11.58
   3  -4   0  147.57    9.98
  -3   4   0  162.34   16.04
   3  -4   0  218.62   17.31
  -3   4  -1  115.67   10.96
   3  -4   1  154.72   14.06
  -3   4  -2  353.91   24.25
   3  -4   2  387.64   26.18
  -3   4  -3  283.71   22.14
   3  -4   3  292.83   21.69
  -3   4  -4  147.49   14.46
   3  -4   4  181.33   16.02
  -3   4  -5  928.20   58.50
   3  -4   5 1051.77   61.40
  -3   4  -6 1072.40   62.92
   3  -4   6 1212.21   69.93
  -3   4  -7   54.71    8.10
   3  -4   7   53.98    8.47
  -3   4  -8  421.42   25.56
   3  -4   8  433.08   25.32
  -3   4  -9  764.16   57.21
   3  -4   9  833.62   54.23
  -3   4 -10  320.64   14.62
  -3   4 -10  393.00   39.66
   3  -4  10  349.49   21.86
  -3   4 -11    1.40    3.45
  -3   4 -11    1.06    2.51
   3  -4  11    0.05    5.06
  -3   4 -12   67.15   21.02
   3  -4  12   10.97    7.82
  -3   4 -13  118.08   17.01
  -3   4 -14  169.43   23.97
   3  -4  14  180.10   20.02
  -3   4 -15    5.77    7.47
   3  -4  15    9.42    6.50
  -3   4 -16    1.13    1.48
   3  -4  16   -1.75    4.22
   3  -3 -16  109.49   16.73
  -3   3  16   81.37   19.05
   3  -3 -15    0.22    7.36
  -3   3  15    3.43    3.10
   3  -3 -14    1.12    4.77
  -3   3  14    5.39    4.39
   3  -3 -13  147.08   17.39
  -3   3  13  136.53   51.21
   3  -3 -12    1.50    5.10
  -3   3  12    0.53    2.78
   3  -3 -11   38.22    7.66
  -3   3  11   35.22   11.85
   3  -3 -10   36.22    7.91
  -3   3  10   38.85   16.42
   3  -3  -9   86.70   10.21
  -3   3   9   75.94   18.85
   3  -3  -8   19.82    5.96
  -3   3   8   19.01    9.04
  -3   3   8   20.61    7.80
   3  -3  -7  318.33   21.18
  -3   3   7  328.74   19.44
  -3   3   7  277.40   21.29
   3  -3  -6 1016.78   59.44
  -3   3   6 1009.78   56.93
   3  -3  -5  298.15   21.40
  -3   3   5  272.94   18.55
   3  -3  -5  307.75   22.58
   3  -3  -4   28.89    4.93
  -3   3   4   24.83    3.59
   3  -3  -4   29.45    5.55
   3  -3  -3  114.21    7.86
  -3   3   3  111.83    7.27
   3  -3  -3  121.76   10.31
   3  -3  -2  969.11   30.41
  -3   3   2  998.98   33.10
   3  -3  -2 1041.91   36.16
   3  -3  -1 1180.20   34.53
  -3   3   1 1273.65   40.18
   3  -3  -1 1288.24   42.03
   3  -3   0 1159.94   32.82
  -3   3   0 1228.98   40.05
   3  -3   0 1337.08   42.99
   3  -3   1    9.73    1.76
  -3   3  -1    8.69    5.25
   3  -3   1   14.84    4.39
  -3   3  -2   94.44    3.99
  -3   3  -2  108.08    9.23
   3  -3   2  243.07   18.15
  -3   3  -3  808.36   22.30
  -3   3  -3  704.69   27.10
   3  -3   3  840.01   30.69
  -3   3  -4   43.16    2.64
  -3   3  -4   46.73    6.20
   3  -3   4   82.30    8.01
  -3   3  -5    9.63    4.42
  -3   3  -5   11.29    8.11
   3  -3   5   20.20    5.43
  -3   3  -6   27.03    5.93
  -3   3  -6   25.60   13.20
   3  -3   6   98.86    9.33
  -3   3  -7   58.11    6.18
  -3   3  -7   59.14    7.34
   3  -3   7   61.77    8.43
  -3   3  -8   18.78    4.73
  -3   3  -8    6.19    9.66
   3  -3   8   36.96    6.46
  -3   3  -9   74.85    9.38
  -3   3  -9   78.90    9.29
   3  -3   9   95.00   10.57
  -3   3 -10   21.03    6.27
  -3   3 -10   21.62   11.77
   3  -3  10   21.52    7.30
  -3   3 -11  785.09   50.76
  -3   3 -11  793.39   58.84
   3  -3  11  703.84   47.53
  -3   3 -12  109.73   15.21
  -3   3 -12  122.33   24.01
   3  -3  12  119.17   14.19
  -3   3 -13   42.07   20.20
  -3   3 -13   49.35    8.36
   3  -3  13   48.97    8.65
  -3   3 -14   19.65    6.55
  -3   3 -14   38.83    8.36
   3  -3  14   19.35    6.76
  -3   3 -15   24.89   14.02
  -3   3 -15   24.52   33.54
   3  -3  15   25.65    7.20
   3  -3  16   10.52    5.87
   3  -2 -16   72.91   14.14
  -3   2  16   50.40   27.93
   3  -2 -15   61.52   12.82
  -3   2  15   54.49   15.36
   3  -2 -14   92.74   15.02
  -3   2  14   81.19   35.09
   3  -2 -13  145.04   17.50
  -3   2  13  121.45   16.27
   3  -2 -12   -0.49    4.88
  -3   2  12   -0.01    3.92
   3  -2 -11   15.70    5.44
  -3   2  11   16.66    6.48
   3  -2 -10   51.92    9.02
  -3   2  10   56.24   20.81
   3  -2  -9  127.31   11.77
  -3   2   9  107.40   31.01
   3  -2  -8  357.22   23.49
  -3   2   8  291.80   22.03
   3  -2  -7  728.63   44.89
  -3   2   7  826.22   44.54
  -3   2   7  699.82   43.51
   3  -2  -6  554.42   24.96
  -3   2   6  561.09   18.81
  -3   2   6  450.84   21.78
   3  -2  -5   44.39    6.19
  -3   2   5   25.80    7.64
   3  -2  -4   54.43    7.00
  -3   2   4   55.87    4.52
   3  -2  -4   56.67    7.19
   3  -2  -3  788.46   26.84
  -3   2   3  818.08   25.92
   3  -2  -3  845.24   30.36
   3  -2  -2   44.59    4.91
  -3   2   2   36.71   14.47
   3  -2  -2   46.32   16.67
   3  -2  -1   85.61    6.82
  -3   2   1   88.49    8.58
   3  -2  -1  105.26    8.70
   3  -2   0  600.27   17.55
  -3   2   0  603.37   19.49
   3  -2   1  236.54   10.39
  -3   2  -1  217.73   12.34
   3  -2   1  286.99   15.15
  -3   2  -2  230.63   14.91
  -3   2  -2  225.06   16.38
   3  -2   2  263.37   18.76
  -3   2  -3 1524.11   41.86
   3  -2   3 1539.30   47.90
   3  -2   3 1616.18   48.86
  -3   2  -4   39.04    6.61
   3  -2   4   48.90   24.19
   3  -2   4   55.54    6.76
  -3   2  -5 1260.99   36.77
   3  -2   5 1301.47   42.05
  -3   2  -6  210.78   14.60
   3  -2   6  160.23   14.05
  -3   2  -7  215.10   15.08
   3  -2   7  210.42   16.69
   3  -2   7  233.15   18.19
  -3   2  -8   38.28   18.14
   3  -2   8   55.30    7.48
   3  -2   8   44.33    8.60
  -3   2  -9   34.09   17.47
   3  -2   9   33.90    6.23
   3  -2   9   33.78    5.78
  -3   2 -10  309.80   22.36
   3  -2  10  311.59   24.01
   3  -2  10  315.15   24.09
  -3   2 -11   50.32   18.04
   3  -2  11   54.94   22.84
   3  -2  11   56.15   14.35
  -3   2 -12  154.81   33.83
   3  -2  12  153.78   21.61
   3  -2  12  150.56   22.20
  -3   2 -13  169.64   14.73
   3  -2  13  113.14   12.07
   3  -2  13  111.38   15.80
  -3   2 -14  250.63   19.91
   3  -2  14  207.09   15.92
  -3   2 -15   -0.33    3.52
  -3   2 -15   -0.18    3.28
   3  -2  15    0.91    4.17
  -3   2 -16    1.05    3.93
  -3   2 -16    1.33    2.62
   3  -2  16    4.79    6.37
  -3   2 -17   17.88    7.55
  -3   2 -17    7.12    7.76
   3  -2  17    7.58    4.55
   3  -1 -17   81.64   14.14
   3  -1 -16   13.55    8.57
  -3   1  16   19.43    8.13
   3  -1 -15   13.58    7.64
  -3   1  15   12.29    5.94
   3  -1 -14   23.24    9.40
  -3   1  14   12.79    6.57
   3  -1 -13   32.34    8.50
  -3   1  13   38.34   14.80
   3  -1 -12   69.75   11.12
  -3   1  12   69.62   19.10
   3  -1 -11  288.98   19.59
  -3   1  11  292.71   20.30
   3  -1 -10  372.44   28.12
  -3   1  10  285.23   30.01
   3  -1  -9  134.61   14.59
  -3   1   9  115.81   34.88
   3  -1  -8   15.36    5.23
  -3   1   8   13.51    6.35
   3  -1  -7  351.17   24.54
  -3   1   7  139.25   10.51
   3  -1  -6  389.60   16.67
  -3   1   6  344.39   18.47
   3  -1  -5  120.70    9.01
  -3   1   5  114.89    5.04
  -3   1   5   92.50    8.80
   3  -1  -4   80.79    7.21
  -3   1   4   79.95    4.39
  -3   1   4   61.60    7.64
   3  -1  -3  389.94   25.31
  -3   1   3  400.61   24.29
   3  -1  -3  412.92   27.19
   3  -1  -2  175.93   10.13
  -3   1   2  167.10    9.07
   3  -1  -2  171.78   10.99
   3  -1  -1  221.36   11.46
   3  -1  -1  222.77   10.83
   3  -1  -1  230.56   12.69
   3  -1   0  380.27   12.79
   3  -1   0  378.63   12.01
   3  -1   1 2365.71   48.59
   3  -1   1 2396.06   52.09
   3  -1   1 2418.51   51.70
  -3   1  -2  190.50   11.13
   3  -1   2  184.52   13.39
   3  -1   2  267.07   13.23
  -3   1  -3  442.09   27.39
   3  -1   3  448.27   29.11
   3  -1   3  559.24   14.99
  -3   1  -4   22.46    8.35
   3  -1   4   17.55    3.55
   3  -1   4   23.54   11.99
  -3   1  -5   11.36    5.69
   3  -1   5    8.74    3.45
   3  -1   5   10.87    4.67
   3  -1   6   17.99    4.40
   3  -1   6   23.69    9.15
  -3   1  -7    4.44    3.16
   3  -1   7    3.58    3.25
   3  -1   7    4.39    2.98
  -3   1  -8  203.56   12.35
   3  -1   8  211.91   17.26
   3  -1   8  224.48   17.21
  -3   1  -9  122.75   12.81
   3  -1   9  119.74   12.97
   3  -1   9  122.64   11.56
  -3   1 -10    9.51    5.13
   3  -1  10    6.45    4.64
   3  -1  10    5.68    3.78
  -3   1 -11   70.30   27.15
   3  -1  11   77.38   10.26
   3  -1  11   67.86    8.69
  -3   1 -12  203.91   26.74
   3  -1  12  215.97   28.10
   3  -1  12  218.19   28.12
  -3   1 -13    0.17    4.19
   3  -1  13    1.51    4.10
   3  -1  13    0.45    4.11
  -3   1 -14  124.08   14.93
   3  -1  14  134.99   15.59
   3  -1  14  120.68   14.83
  -3   1 -15  141.29   41.85
   3  -1  15  145.91   14.08
   3  -1  15  152.99   14.70
  -3   1 -16  101.85   13.54
   3  -1  16   68.07   40.05
   3  -1  16  103.46   13.50
  -3   1 -17  262.70   21.17
   3   0 -17   68.79   32.75
  -3   0  17   74.34   13.26
   3   0 -16   80.95   15.30
  -3   0  16   77.10   13.55
   3   0 -15   85.70   13.48
  -3   0  15   98.55   13.98
   3   0 -14   64.41   11.98
  -3   0  14   65.27   34.98
   3   0 -13   21.82    7.25
  -3   0  13   18.49    9.36
   3   0 -12   25.96    7.90
  -3   0  12   34.36   13.69
   3   0 -11    0.44    4.44
  -3   0  11    1.88    3.48
   3   0 -10    3.34    4.42
  -3   0  10   -1.07    3.21
   3   0  -9   89.05   10.92
  -3   0   9   64.69   22.73
   3   0  -8  726.18   44.65
  -3   0   8  610.15   41.27
   3   0  -7  565.92   26.01
  -3   0   7  383.73   25.90
   3   0  -6  445.51   20.89
  -3   0   6  341.28   20.33
   3   0  -5   53.70    6.32
  -3   0   5   35.26    4.90
   3   0  -4   89.09    7.62
  -3   0   4   73.11    3.55
  -3   0   4   87.67    7.89
   3   0  -3  379.79   15.52
   3   0  -3  373.79    8.68
  -3   0   3  292.40   14.72
   3   0  -2  231.54   12.69
   3   0  -2  238.33   10.72
   3   0  -1  730.58   20.98
   3   0  -1  749.03   20.05
   3   0  -1  710.46   20.19
   3   0   0   60.88    5.67
   3   0   0   53.21    4.85
   3   0   0   53.72    4.52
   3   0   1 1556.27   35.94
   3   0   1 1515.91   36.00
   3   0   1 1592.70   35.00
  -3   0  -2  185.60   10.22
   3   0   2  168.48   10.28
   3   0   2  191.60    9.72
  -3   0  -3   28.46   13.02
   3   0   3   18.73    4.07
   3   0   3   24.53    4.89
  -3   0  -4 1002.79   34.07
   3   0   4  941.92   32.55
   3   0   4  994.45   30.16
  -3   0  -5 1129.66   37.17
   3   0   5  970.84   34.78
   3   0   5 1030.21   31.65
  -3   0  -6 2717.31   80.00
   3   0   6 2503.29   75.78
   3   0   6 2599.93   73.23
  -3   0  -7 1158.70   65.77
   3   0   7  993.17   60.69
   3   0   7 1073.92   59.55
  -3   0  -8   13.65   10.35
   3   0   8   15.32    7.76
  -3   0  -9  134.43   14.56
   3   0   9  103.48   12.03
   3   0   9  100.81   11.28
  -3   0 -10   20.79    5.42
   3   0  10   19.83    8.20
   3   0  10   16.69    4.36
  -3   0 -11    0.46    4.44
   3   0  11    2.17    3.87
   3   0  11   -0.71    3.49
  -3   0 -12   14.72    8.48
   3   0  12   15.33    5.40
   3   0  12   26.61    5.78
  -3   0 -13   78.89   36.35
   3   0  13   77.64   10.21
   3   0  13   93.14   10.42
  -3   0 -14   45.34   23.23
   3   0  14   40.94    8.01
   3   0  14   33.01    6.47
  -3   0 -15  237.02   67.11
   3   0  15  236.96   17.86
   3   0  15  237.45   16.68
  -3   0 -16   57.18    9.96
   3   0  16   38.90    9.21
   3   1 -17   42.11   10.57
  -3  -1  17   41.81   17.33
   3   1 -16    1.53    5.34
  -3  -1  16    5.40    5.88
   3   1 -15   17.27    7.43
  -3  -1  15   20.50    9.63
   3   1 -14   28.86    9.55
  -3  -1  14   30.62   15.68
  -3  -1  13    0.62    4.69
  -3  -1  12   45.14    8.67
   3   1 -11  210.65   17.00
  -3  -1  11  194.73   27.76
   3   1 -10   11.15    5.45
  -3  -1  10   18.27    8.03
   3   1  -9   36.04    6.49
  -3  -1   9   32.76   22.21
   3   1  -8   13.03    5.09
  -3  -1   8   18.08    8.27
   3   1  -7  305.29   22.25
  -3  -1   7  258.36   19.99
   3   1  -6  352.10   24.33
  -3  -1   6  291.30   20.85
   3   1  -5   40.33    5.52
  -3  -1   5   38.57   16.82
   3   1  -4  824.60   29.36
   3   1  -4  789.56   23.04
  -3  -1   4  655.81   24.20
   3   1  -3 2254.34   52.26
   3   1  -3 2126.43   43.14
  -3  -1   3 1765.75   41.05
   3   1  -2  649.94   20.78
   3   1  -2  635.32   21.33
  -3  -1   2  519.82   16.73
   3   1  -1  138.33    9.50
   3   1  -1  116.71    7.27
  -3  -1   1   96.62    6.27
   3   1   0 2310.47   50.95
   3   1   0 2220.10   48.20
  -3  -1  -1   42.83    4.95
   3   1   1   52.43   10.40
   3   1   1   51.79    4.34
  -3  -1  -2   28.02   11.66
   3   1   2   29.06   12.25
   3   1   2   23.06    2.71
  -3  -1  -3   60.14    8.18
   3   1   3   58.33    6.98
   3   1   3   62.00    3.77
  -3  -1  -4 2030.91   60.81
   3   1   4 1980.22   59.73
   3   1   4 1920.80   51.34
  -3  -1  -5   97.11    9.57
   3   1   5   91.43    9.62
   3   1   5   96.70    7.46
  -3  -1  -6  159.94   13.81
   3   1   6  147.91   21.45
   3   1   6  181.47   12.44
  -3  -1  -7 1067.28   61.61
   3   1   7 1012.83   59.18
   3   1   7  981.41   53.60
  -3  -1  -8   68.02   11.23
   3   1   8   48.41   17.19
   3   1   8   50.10    9.70
  -3  -1  -9  385.70   23.23
   3   1   9  339.43   21.38
   3   1   9  328.19   16.48
  -3  -1 -10  485.76   34.20
   3   1  10  435.36   30.59
   3   1  10  375.70   24.19
  -3  -1 -11   55.07   10.21
   3   1  11   16.12    5.44
   3   1  11   13.24    6.37
  -3  -1 -12    9.13    4.17
   3   1  12    3.96    2.13
   3   1  12    4.34    2.20
  -3  -1 -13    7.61    7.96
   3   1  13    4.68    3.12
   3   1  13    6.15    3.20
  -3  -1 -14    1.48    4.37
   3   1  14    5.75    4.36
  -3  -1 -15    2.67    4.51
   3   1  15    1.08    3.66
  -3  -1 -16   75.67   45.82
   3   1  16   73.37   11.15
   3   2 -17    9.17    5.98
  -3  -2  17   17.10    9.39
   3   2 -16   29.89    8.71
  -3  -2  16   35.98   18.29
   3   2 -15   73.43   11.53
  -3  -2  15   80.58   29.71
   3   2 -14  342.36   29.07
  -3  -2  14  350.14   30.35
   3   2 -13  214.12   18.30
  -3  -2  13  208.77   18.32
   3   2 -12   28.97    7.66
  -3  -2  12   61.42   13.81
   3   2 -11   29.79    6.93
  -3  -2  11   26.51    6.62
   3   2 -10   68.97    9.20
  -3  -2  10   67.46   30.78
   3   2  -9   23.79   11.39
  -3  -2   9   23.56   11.85
   3   2  -8  271.84   20.88
  -3  -2   8  221.16   18.82
   3   2  -7    6.29    3.90
  -3  -2   7   51.38   17.66
   3   2  -6 1747.16   57.36
   3   2  -6 1647.97   45.32
  -3  -2   6 1504.96   49.54
   3   2  -5 2573.11   75.47
   3   2  -5 2511.58   66.20
  -3  -2   5 2273.95   66.66
   3   2  -4   12.29    6.11
   3   2  -4   10.94    4.84
  -3  -2   4   11.06    5.66
   3   2  -3   42.24    5.92
   3   2  -3   40.81    5.57
   3   2  -2   60.73    6.86
   3   2  -2   58.87    5.36
  -3  -2   2   48.11    4.42
   3   2  -1  214.09   16.30
   3   2  -1  214.32   15.44
  -3  -2   1  157.43   11.13
   3   2   0 1559.49   48.04
   3   2   0 1491.70   45.50
  -3  -2   0 1127.64   31.68
  -3  -2  -1   64.06    6.70
   3   2   1   69.95    6.50
  -3  -2  -1   48.52    4.04
  -3  -2  -2  167.38   15.93
   3   2   2  177.63   14.34
  -3  -2  -2  118.00    7.44
  -3  -2  -3  532.06   19.01
   3   2   3  489.50   32.21
  -3  -2  -4  308.87   28.84
   3   2   4  302.93   22.06
  -3  -2  -5  110.91   13.08
   3   2   5  107.51   11.41
  -3  -2  -6   98.14   10.07
   3   2   6  107.86    9.77
   3   2   6  107.75    4.99
  -3  -2  -7 1211.12   70.24
   3   2   7 1046.69   61.29
   3   2   7  945.00   50.81
  -3  -2  -8   47.17   10.00
   3   2   8   20.67    5.54
   3   2   8   16.84    7.10
  -3  -2  -9   58.15   26.90
   3   2   9   43.81    7.52
   3   2   9   37.03    9.15
  -3  -2 -10   39.99    8.44
   3   2  10   53.96   21.45
   3   2  10   42.54    4.78
  -3  -2 -11   45.30   10.89
   3   2  11   41.51   16.06
  -3  -2 -12  122.88   14.21
   3   2  12  128.49   13.42
  -3  -2 -13  102.61   15.98
   3   2  13   98.39   39.02
  -3  -2 -14    2.87    3.93
   3   2  14    0.92    2.48
  -3  -2 -15   10.09    8.38
   3   2  15    7.47    5.92
  -3  -2 -16   36.38   28.91
   3   2  16   43.76   10.77
   3   3 -17   84.51   14.48
  -3  -3  17   93.91   16.53
   3   3 -16  309.04   23.55
  -3  -3  16  332.08   25.70
   3   3 -15  126.55   14.38
  -3  -3  15  124.82   16.01
   3   3 -14   91.60   24.39
  -3  -3  14   95.58   15.19
   3   3 -13    2.31    4.56
  -3  -3  13    9.94    5.76
   3   3 -12   45.22    7.84
  -3  -3  12   45.33   24.32
   3   3 -11 1008.76   40.24
  -3  -3  11  948.77   39.16
   3   3 -10   10.64    4.98
  -3  -3  10    9.27    5.99
   3   3  -9    3.07    3.91
  -3  -3   9   -0.21    4.17
   3   3  -8  140.39   13.79
   3   3  -8  134.32    9.52
  -3  -3   8  123.26   12.99
   3   3  -7    1.15    2.92
   3   3  -7    3.06    1.60
  -3  -3   7    4.32    4.62
   3   3  -6  353.82   25.15
   3   3  -6  361.23   21.68
  -3  -3   6  324.44   22.84
   3   3  -5   55.79   20.70
   3   3  -5   56.35   10.93
  -3  -3   5   38.03    4.90
   3   3  -4  368.51   25.59
   3   3  -4  353.70   22.83
  -3  -3   4  312.56   21.52
   3   3  -3  318.26   22.81
   3   3  -3  294.14   22.12
  -3  -3   3  253.47   18.98
   3   3  -2 3101.76   87.56
   3   3  -2 3017.99   82.83
  -3  -3   2 2573.57   70.48
   3   3  -1  230.17   19.03
   3   3  -1  220.91   16.45
  -3  -3   1  184.03   17.34
  -3  -3   0  157.43   14.38
   3   3   0  165.96   13.27
  -3  -3   0  146.94    9.99
  -3  -3  -1    2.55    4.30
  -3  -3  -1    6.02    1.13
  -3  -3  -2    2.91    6.61
   3   3   2    3.35    4.52
  -3  -3  -3   38.34   19.88
   3   3   3   35.87   17.33
  -3  -3  -4    3.54    1.52
   3   3   4    0.80    3.08
  -3  -3  -5    0.11    2.87
   3   3   5    2.07    3.77
  -3  -3  -6  434.18   27.05
   3   3   6  261.35   18.92
  -3  -3  -7  157.24   15.90
   3   3   7  104.44   12.14
  -3  -3  -8    9.85    4.69
   3   3   8    7.89    4.50
  -3  -3  -9   11.74    7.20
   3   3   9    6.76    4.50
  -3  -3 -10 1217.53   77.79
   3   3  10 1150.31   73.55
  -3  -3 -11  178.83   22.03
   3   3  11  185.17   15.80
  -3  -3 -12    5.39    8.29
   3   3  12    4.56    2.78
  -3  -3 -13   13.57    8.37
   3   3  13   12.84    6.10
  -3  -3 -14    1.13    2.33
   3   3  14    4.89    5.14
  -3  -3 -15   52.49   12.38
   3   3  15   41.13   17.47
   3   4 -17  190.22   21.19
   3   4 -16    0.24    4.54
  -3  -4  16    4.40    7.38
   3   4 -15   57.54   10.39
  -3  -4  15   55.01   14.01
  -3  -4  14    1.63    5.96
   3   4 -13  627.82   33.12
  -3  -4  13  661.98   32.16
   3   4 -12  384.29   47.14
  -3  -4  12  376.12   56.40
   3   4 -11   23.15   11.35
  -3  -4  11   22.20    9.33
   3   4 -10  119.61   11.70
  -3  -4  10  164.60   19.40
   3   4  -9   41.19    9.80
   3   4  -9   38.00    5.01
  -3  -4   9   38.09   14.89
   3   4  -8  452.46   24.66
   3   4  -8  392.68   17.56
  -3  -4   8  396.31   23.85
   3   4  -7   15.45    5.78
   3   4  -7   13.95    6.31
  -3  -4   7   14.43   10.15
   3   4  -6   13.20    4.82
   3   4  -5 1256.88   71.24
   3   4  -5 1185.20   65.96
  -3  -4   5 1314.86   30.83
   3   4  -4   50.56    7.45
   3   4  -4   48.76    5.34
  -3  -4   4   43.93   14.59
   3   4  -3   17.29    7.56
   3   4  -3   16.48    8.39
  -3  -4   3   12.62    3.08
   3   4  -2   62.78    7.22
   3   4  -2   66.26    6.60
  -3  -4   2   64.80    5.86
  -3  -4   1   62.31    7.09
   3   4  -1   67.68   12.95
  -3  -4   1   61.68    4.99
  -3  -4   0  214.53   18.02
   3   4   0  233.13   17.76
  -3  -4   0  226.54   26.61
  -3  -4  -1 1160.89   47.16
   3   4   1 1186.46   44.04
  -3  -4  -2   64.46    9.00
   3   4   2   65.91    8.21
  -3  -4  -3  735.67   45.59
   3   4   3  685.78   42.68
  -3  -4  -4  379.49   30.96
   3   4   4  229.59   19.08
  -3  -4  -5  477.02   36.76
   3   4   5  476.79   29.39
  -3  -4  -6  437.14   31.05
   3   4   6  468.26   27.54
  -3  -4  -7  178.01   46.62
   3   4   7  142.14   13.46
   3   4   8    0.83    3.96
  -3  -4  -9   30.91    9.45
   3   4   9   17.71   10.20
  -3  -4 -10   13.83    7.89
   3   4  10   25.12   10.82
  -3  -4 -11   28.13   17.05
   3   4  11   23.96   12.17
  -3  -4 -12    7.58    5.56
   3   4  12    7.04    4.17
  -3  -4 -13  213.39   21.31
   3   4  13  153.89   60.87
  -3  -4 -14   68.36   20.74
   3   4  14   65.24   33.07
   3   5 -16   31.96   15.32
  -3  -5  16   25.80   15.38
   3   5 -15    2.75    4.95
  -3  -5  15    2.61    4.13
   3   5 -14   26.51   15.94
  -3  -5  14   30.48   21.49
   3   5 -13    0.25    3.28
  -3  -5  13    1.10    5.17
   3   5 -12    2.93    3.51
  -3  -5  12    3.78    4.13
   3   5 -11   28.81    7.58
  -3  -5  11   63.02   10.43
   3   5 -10  566.33   39.06
  -3  -5  10  614.75   43.40
   3   5  -9   37.04   17.45
   3   5  -9   26.45    4.24
  -3  -5   9   29.73   18.59
   3   5  -8  371.66   27.04
   3   5  -8  369.90   26.97
  -3  -5   8  382.20   29.87
   3   5  -7   20.45    6.43
   3   5  -7   14.55    5.33
  -3  -5   7   17.92   10.23
   3   5  -6  195.06   17.12
   3   5  -6  189.74   15.74
  -3  -5   6  172.06   19.78
   3   5  -5  571.20   32.38
   3   5  -5  578.25   31.73
  -3  -5   5  528.59   29.54
   3   5  -4  673.49   43.56
   3   5  -4  643.70   39.21
  -3  -5   4  642.90   38.50
   3   5  -3  108.31   10.05
   3   5  -3  108.49   10.81
  -3  -5   3   99.66    8.93
  -3  -5   2  401.69   28.50
   3   5  -2  437.65   28.79
  -3  -5   2  436.87   26.61
  -3  -5   1 1308.43   32.02
   3   5  -1 1419.15   32.56
  -3  -5   1 1358.82   72.92
  -3  -5   0    1.48    2.57
   3   5   0    0.39    2.09
  -3  -5   0    1.71    1.63
  -3  -5  -1  109.22   11.49
   3   5   1  117.99   10.98
  -3  -5  -2   29.54   12.04
   3   5   2   26.85    6.36
  -3  -5  -3  142.04   14.82
   3   5   3  150.20   22.68
  -3  -5  -4  763.47   37.20
   3   5   4  764.54   36.53
  -3  -5  -5  803.63   50.78
   3   5   5  723.04   49.92
  -3  -5  -6   91.40   12.86
   3   5   6   86.03   11.14
  -3  -5  -7   36.84   26.79
   3   5   7   33.62   15.26
  -3  -5  -8    3.16    4.30
   3   5   8    2.48    3.24
  -3  -5  -9  113.91   16.05
   3   5   9   93.07   11.63
  -3  -5 -10    4.06    8.21
   3   5  10    1.21    4.26
  -3  -5 -11  266.28   23.50
   3   5  11  220.01   18.24
  -3  -5 -12   10.89    6.32
   3   5  12    8.40    6.06
   3   5  13    0.13    3.78
   3   6 -15   41.03   10.36
  -3  -6  15   35.29   11.59
   3   6 -14    1.85    4.55
  -3  -6  14    1.19    5.78
   3   6 -13    3.12    3.48
  -3  -6  13    9.10    6.85
   3   6 -12   66.28   29.21
  -3  -6  12   73.32   12.34
   3   6 -11   26.18    6.64
  -3  -6  11   30.68    7.61
   3   6 -10   76.53   11.60
   3   6 -10   61.00   15.89
  -3  -6  10   66.34   10.73
   3   6  -9   32.93    7.28
   3   6  -9   25.86   11.24
  -3  -6   9   23.61    6.96
   3   6  -8   60.17    9.74
   3   6  -8   53.63    7.57
  -3  -6   8   56.67   20.86
   3   6  -7 1970.20  109.57
   3   6  -7 1864.91  102.34
  -3  -6   7 1956.52   42.01
   3   6  -6  338.77   24.36
  -3  -6   6  341.67   25.30
   3   6  -5   22.08    5.77
  -3  -6   5   24.61    5.19
   3   6  -4  519.28   27.85
   3   6  -4  602.51   29.83
  -3  -6   4  539.88   26.25
  -3  -6   3   45.70    7.09
   3   6  -3   54.25    8.24
  -3  -6   3   51.01    6.51
  -3  -6   2  403.68   25.89
   3   6  -2  428.96   24.15
  -3  -6   2  406.83   19.39
  -3  -6   1  659.47   33.82
   3   6  -1  611.21   30.50
  -3  -6   1  600.83   24.23
  -3  -6   0  252.12   21.63
   3   6   0  265.50   27.51
  -3  -6  -1  102.18   10.47
   3   6   1   76.25    9.92
  -3  -6  -2  314.62   21.19
   3   6   2  323.26   21.57
  -3  -6  -3   29.61   14.11
   3   6   3   23.55   19.64
  -3  -6  -4  140.28   13.04
   3   6   4  172.69   23.62
  -3  -6  -5    1.70    3.74
   3   6   5    1.91    2.99
  -3  -6  -6   72.92   19.99
   3   6   6   51.20   25.70
  -3  -6  -7   88.34   12.77
   3   6   7   92.03   40.99
  -3  -6  -8    6.49    5.07
   3   6   8    8.72    4.26
  -3  -6  -9   69.48   32.23
   3   6   9   67.80   26.66
  -3  -6 -10   16.52    8.56
   3   6  10   16.81    6.01
  -3  -6 -11   57.07   48.76
   3   6  11   69.58   11.57
  -3  -6 -12   55.62   34.63
   3   6  12   54.10   10.63
   3   7 -15   81.69   12.52
   3   7 -14   36.97    9.85
  -3  -7  14   40.94   11.52
   3   7 -13   23.85    7.34
  -3  -7  13   22.01    9.00
   3   7 -12  123.71   14.37
  -3  -7  12  130.07   17.99
   3   7 -11    7.29    5.16
  -3  -7  11    6.93    6.13
   3   7 -10    7.70    4.80
   3   7 -10    5.38    3.39
  -3  -7  10    8.43    6.64
   3   7  -9   60.00    9.72
   3   7  -9   56.50    7.87
  -3  -7   9   53.59    9.14
   3   7  -8   26.63    6.22
   3   7  -8   23.45    5.39
  -3  -7   8   21.44    6.79
   3   7  -7   23.20    8.67
   3   7  -7   28.18   12.58
  -3  -7   7   21.29    8.01
   3   7  -6   95.22   10.63
   3   7  -6   56.62   27.29
  -3  -7   6   48.22   23.43
   3   7  -5  689.74   30.47
   3   7  -5  643.00   30.02
  -3  -7   5  710.50   29.00
  -3  -7   4  375.12   21.85
   3   7  -4  431.67   23.07
  -3  -7   4  421.07   23.09
  -3  -7   3    7.95    4.35
   3   7  -3    1.06    4.71
  -3  -7   3    5.85    3.72
  -3  -7   2  772.54   37.37
   3   7  -2  800.58   34.42
  -3  -7   2  738.36   25.62
  -3  -7   1   10.10    9.56
   3   7  -1   10.61    8.06
  -3  -7   1    5.51    2.63
  -3  -7   0  494.48   25.12
   3   7   0  493.19   27.96
  -3  -7  -1  331.46   21.49
   3   7   1  279.19   21.74
  -3  -7  -2    2.11    4.76
   3   7   2    1.67    2.02
  -3  -7  -3   23.15   11.56
   3   7   3   13.41    6.54
  -3  -7  -4   90.77   40.61
   3   7   4   97.06   12.61
  -3  -7  -5  252.70   19.19
   3   7   5  120.26   14.43
  -3  -7  -6   -0.30    5.35
   3   7   6    1.37    3.90
  -3  -7  -7   63.02   11.54
   3   7   7   52.21   28.85
  -3  -7  -8  169.28   18.73
   3   7   8  161.24   17.78
  -3  -7  -9   11.16    6.92
   3   7   9   10.84    6.33
  -3  -7 -10   21.77    8.70
   3   7  10   17.20   13.11
  -3  -7 -11   17.92   10.13
   3   7  11   17.34    7.70
   3   8 -13   15.91    6.24
  -3  -8  13   16.08    6.81
   3   8 -12    7.61    5.26
  -3  -8  12    4.04    7.80
   3   8 -11   15.82    6.51
  -3  -8  11   15.47    7.22
   3   8 -10    7.73    3.96
   3   8 -10    5.48    5.20
  -3  -8  10    8.67    5.98
   3   8  -9    1.94    5.20
   3   8  -9    1.08    2.15
  -3  -8   9    1.77    4.65
   3   8  -8   31.26    9.47
   3   8  -8   34.15   13.98
  -3  -8   8   31.54    8.04
   3   8  -7   10.80    5.49
   3   8  -7    1.67    3.13
  -3  -8   7    3.10    3.93
  -3  -8   6  307.34   20.82
   3   8  -6  323.65   20.72
  -3  -8   6  344.25   19.69
  -3  -8   5   16.58    7.05
   3   8  -5    5.75    3.89
  -3  -8   5    7.41    4.30
  -3  -8   4    9.21    4.06
   3   8  -4    9.59    4.62
  -3  -8   4    8.79    4.72
  -3  -8   3   36.41   18.22
   3   8  -3   42.74   19.18
  -3  -8   3   30.64   16.38
  -3  -8   2   56.91   10.42
   3   8  -2   54.56    9.79
  -3  -8   2   52.87    6.90
  -3  -8   1  135.12   46.40
   3   8  -1  136.25   14.06
  -3  -8   0   86.67   33.99
   3   8   0   88.54   16.29
  -3  -8  -1  236.63   19.03
   3   8   1  210.69   20.34
  -3  -8  -2  156.77   39.50
   3   8   2  152.84   16.80
  -3  -8  -3   32.62   26.94
   3   8   3   35.17   20.21
  -3  -8  -4   12.64    7.28
   3   8   4   12.12    4.85
  -3  -8  -5   40.95    9.68
   3   8   5   36.03   25.20
  -3  -8  -6    6.84    6.34
   3   8   6    7.85    4.64
  -3  -8  -7   22.48   10.99
   3   8   7   24.15   11.61
  -3  -8  -8   64.85   12.63
   3   8   8   58.06   34.59
  -3  -8  -9   58.05   34.22
   3   8   9   61.58   37.38
  -3  -9  12   60.10   12.94
   3   9 -11   -0.33    3.43
  -3  -9  11    3.47    5.34
   3   9 -10    2.42    3.82
   3   9 -10   -0.01    3.32
  -3  -9  10    2.17    4.77
   3   9  -9   55.70   28.39
   3   9  -9   72.01   11.09
  -3  -9   9   73.91   11.13
  -3  -9   8   -0.72    2.88
   3   9  -8   -0.52    3.46
  -3  -9   8    2.26    4.17
  -3  -9   7   13.46    5.44
   3   9  -7   13.05    5.06
  -3  -9   7   12.67    7.94
  -3  -9   6   15.44   12.65
   3   9  -6   23.35    6.78
  -3  -9   6   22.27    6.25
  -3  -9   5   19.84   11.29
   3   9  -5   21.27   12.58
  -3  -9   5   20.70    6.41
  -3  -9   4    0.69    2.00
   3   9  -4    0.51    3.16
  -3  -9   4    1.93    3.11
   3   9  -3  191.74   20.90
  -3  -9   2   76.40   32.19
   3   9  -2   92.58   43.69
  -3  -9   1  112.19   18.32
   3   9  -1  100.45   15.94
  -3  -9   0   43.96   12.72
   3   9   0   37.51   15.80
  -3  -9  -1    5.51    3.19
   3   9   1    5.84    4.15
  -3  -9  -2   79.52   33.26
   3   9   2   71.74   26.34
  -3  -9  -3    3.01    2.72
   3   9   3   -0.41    4.49
  -3  -9  -4    4.24    5.67
   3   9   4    4.17    6.36
  -3  -9  -5   22.30   11.96
   3   9   5   20.05   16.23
  -3  -9  -6    5.16    7.87
   3   9   6    1.86    5.10
  -3  -9  -7   49.02   11.82
   3   9   7   42.79   12.54
   3  10  -9  108.93   15.48
  -3 -10   9  118.04   14.50
  -3 -10   8    4.33    3.25
   3  10  -8    2.41    4.72
  -3 -10   8    5.47    5.46
  -3 -10   7    3.61    2.58
   3  10  -7    3.82    3.79
  -3 -10   7    6.44    4.70
  -3 -10   6   24.33   13.29
   3  10  -6   38.09   17.52
  -3 -10   5    0.93    1.90
   3  10  -5   -0.28    4.06
  -3 -10   4    1.71    3.17
   3  10  -4   -0.12    2.64
  -3 -10   3    9.60    4.76
   3  10  -3    7.29    3.00
  -3 -10   2    2.77    4.10
   3  10  -2    1.69    3.83
  -3 -10   1  105.77   44.35
   3  10  -1  120.45   23.77
  -3 -10   0   29.28   16.73
   3  10   0   37.41   21.19
  -3 -10  -1  147.79   15.68
   3  10   1  160.01   26.72
  -3 -10  -2   44.45   18.28
   3  10   2   46.45   33.36
  -3 -10  -3   59.68   29.72
   3  10   3   56.87   28.24
  -3 -10  -4   18.95    9.93
   3  10   4   23.66   12.97
  -3 -10  -5   22.80   11.99
   3  11  -5   19.37   12.82
   3  11  -4   43.75   24.19
   3  11  -3  185.38   35.36
  -3 -11   2   40.42   26.79
   3  11  -2   44.26   28.72
  -3 -11   1   63.75   32.88
   3  11  -1   70.91   33.58
  -4  10   4  169.85   19.06
   4 -10  -4  135.55   45.63
  -4  10   3   36.00   18.22
   4 -10  -3   32.60   19.20
  -4  10   2    7.66    4.52
   4 -10  -2    4.96    5.80
  -4  10   1    1.73    2.65
   4 -10  -1    4.38    7.13
  -4  10   0   48.32   27.19
   4 -10   0   56.39   12.45
  -4  10  -1   60.16   29.44
   4 -10   1   62.18   33.45
  -4  10  -2   48.98   21.49
   4 -10   2   51.92   11.84
  -4  10  -3  145.13   17.40
   4 -10   3  176.91   20.10
  -4  10  -4   58.62   33.13
   4 -10   4   69.13   14.66
  -4  10  -5   17.83    7.75
   4 -10   5   21.75    9.01
  -4  10  -6    3.10    5.97
   4 -10   6    1.29    5.46
  -4  10  -7   25.99   10.02
   4 -10   7   25.90   12.07
  -4  10  -8    1.27    3.14
   4 -10   8    1.22    5.28
  -4   9   7   49.39   23.54
   4  -9  -7   67.00   13.80
  -4   9   6   71.04   42.31
   4  -9  -6   85.82   14.20
  -4   9   5   20.85    8.68
   4  -9  -5   18.86    8.91
  -4   9   4    0.76    3.18
   4  -9  -4    3.81    5.99
  -4   9   3  100.11   32.51
  -4   9   2  227.35   19.49
  -4   9   1  174.76   17.55
   4  -9  -1  195.36   19.83
  -4   9   0   64.57   11.79
   4  -9   0   68.98   12.32
  -4   9  -1   18.19    7.76
   4  -9   1   17.94    8.31
  -4   9  -2    1.61    4.47
   4  -9   2   12.91    6.14
  -4   9  -3   11.84    8.23
   4  -9   3   12.61    5.82
  -4   9  -4   70.95   11.52
   4  -9   4   78.46   13.46
  -4   9  -5    1.31    3.70
   4  -9   5    2.58    5.41
  -4   9  -6   78.06   44.94
   4  -9   6   89.65   40.04
  -4   9  -7   13.56   31.33
   4  -9   7   29.44   10.39
  -4   9  -8  192.84   21.26
   4  -9   8  180.43   19.24
  -4   9  -9   -0.43    5.09
   4  -9   9    2.06    3.50
  -4   9 -10   11.48    9.11
   4  -9  10   15.35    8.04
   4  -8  -9    4.50    2.02
  -4   8   9    3.97    4.39
   4  -8  -8    3.45    4.66
   4  -8  -7   56.08   10.16
  -4   8   7   62.04   10.77
   4  -8  -7   56.84   12.04
   4  -8  -6   11.15    4.41
  -4   8   6   13.99    5.92
   4  -8  -6   13.41    7.14
  -4   8   5   25.58    9.83
   4  -8  -5   33.24    9.00
  -4   8   4   39.98   23.71
  -4   8   3  511.76   38.63
  -4   8   2   11.84    6.69
   4  -8  -2   12.28    8.12
  -4   8   1  206.33   20.28
  -4   8   0  446.72   25.67
  -4   8  -1  365.02   23.82
  -4   8  -2  283.98   29.00
   4  -8   2  305.99   27.56
  -4   8  -3  325.10   22.58
   4  -8   3  336.02   22.89
  -4   8  -4   66.94   39.50
   4  -8   4   81.73   13.02
  -4   8  -5   -0.15    5.33
   4  -8   5   -0.29    5.33
  -4   8  -6    1.42   18.15
   4  -8   6   18.26    8.29
  -4   8  -7    0.76    6.22
   4  -8   7    9.83   10.92
  -4   8  -8    8.14    4.22
   4  -8   8    5.94    5.06
  -4   8  -9   16.69    9.24
  -4   8 -10   77.49   13.85
  -4   8 -11   24.99   15.77
   4  -8  11   26.88   13.79
  -4   8 -12   11.52    6.34
   4  -8  12    9.09    7.34
   4  -7 -11   95.70   13.38
  -4   7  11   66.04   29.72
   4  -7 -10   31.72   11.24
  -4   7  10   21.69   11.75
   4  -7  -9  100.99   12.93
  -4   7   9   82.68   19.53
   4  -7  -8   53.18    8.70
  -4   7   8   57.18    9.22
   4  -7  -7   53.09    8.19
  -4   7   7   49.06   23.91
   4  -7  -7   58.42   11.63
   4  -7  -6    3.04    2.52
  -4   7   6    6.23    2.84
   4  -7  -6    2.01    4.24
   4  -7  -5   32.79    5.99
  -4   7   5   30.40   24.95
   4  -7  -5   37.25    9.38
   4  -7  -4   13.05    3.59
  -4   7   4   16.65    5.68
   4  -7  -4   21.10    8.69
   4  -7  -3  110.01    8.80
  -4   7   3  125.94   42.52
   4  -7  -3  117.22   14.59
  -4   7   2  122.88   12.69
   4  -7  -2  136.21   15.16
  -4   7   1   14.25    6.75
  -4   7   0  329.90   26.69
  -4   7  -1    0.25    5.03
   4  -7   1    5.15    7.15
  -4   7  -2  453.76   38.29
   4  -7   2  572.34   41.44
  -4   7  -3  313.80   36.68
   4  -7   3  329.03   28.38
  -4   7  -4   -1.42    5.32
   4  -7   4    2.27    5.04
  -4   7  -5  240.28   41.98
   4  -7   5  237.05   31.52
  -4   7  -6   78.42   40.22
   4  -7   6   73.19   11.00
  -4   7  -7    3.65    9.01
   4  -7   7    7.51    5.89
  -4   7  -8    7.19    4.47
   4  -7   8    1.12    5.94
  -4   7  -9   70.93   28.08
   4  -7   9   71.83   12.18
  -4   7 -10   48.27   15.72
   4  -7  10   46.65   12.01
  -4   7 -11  103.90   17.85
   4  -7  11  103.07   15.63
  -4   7 -12    5.16    5.04
   4  -7  12    7.29    7.06
  -4   7 -13    3.07    3.64
   4  -7  13    1.81    5.15
   4  -6 -12    6.28    5.30
  -4   6  12    6.20    2.96
   4  -6 -11   31.26    8.32
  -4   6  11   29.05    9.95
   4  -6 -10   80.25   11.97
  -4   6  10   60.54   19.45
   4  -6  -9   16.98    5.23
  -4   6   9   14.03    6.46
   4  -6  -8  255.49   23.19
  -4   6   8  258.25   20.69
  -4   6   8  196.29   28.78
   4  -6  -7   30.43    7.14
  -4   6   7   27.66   11.72
   4  -6  -7   37.76   10.01
   4  -6  -6  118.25   10.88
  -4   6   6  133.07   18.77
   4  -6  -6  137.12   21.39
   4  -6  -5   81.93    8.70
  -4   6   5   84.13   14.70
   4  -6  -5   95.71   13.25
   4  -6  -4    2.94    2.49
  -4   6   4    5.89    4.51
   4  -6  -4    2.78    4.48
   4  -6  -3   20.00    3.96
  -4   6   3   19.10    6.40
   4  -6  -3   19.14    6.79
   4  -6  -2    1.67    1.41
  -4   6   2    5.42    5.17
   4  -6  -2    1.29    4.65
  -4   6   1  105.94   11.88
   4  -6  -1  107.88   12.41
  -4   6   0  344.32   34.72
   4  -6   0  473.97   33.63
  -4   6  -1    2.99    3.35
   4  -6   1   -0.03    3.78
  -4   6  -2    4.46    3.54
  -4   6  -3 1638.38   95.34
   4  -6   3 1782.45  101.77
  -4   6  -4    9.53    4.32
   4  -6   4   20.25    8.16
  -4   6  -5  201.96   19.07
   4  -6   5  225.14   18.24
  -4   6  -6    0.41    4.81
   4  -6   6    4.10    4.06
  -4   6  -7    5.44    3.76
   4  -6   7    1.49    4.11
  -4   6  -8   53.11   17.04
   4  -6   8   50.28    9.49
  -4   6  -9    4.60    2.24
   4  -6   9    7.59    5.06
  -4   6 -10    2.44    2.57
   4  -6  10   -0.86    4.78
  -4   6 -11  165.56   30.81
   4  -6  11  154.66   16.71
  -4   6 -12   67.30   29.94
   4  -6  12   71.10   33.50
  -4   6 -13   46.86   17.91
   4  -6  13   57.50   12.57
  -4   6 -14   30.83   17.33
   4  -6  14   27.18   11.76
   4  -5 -13    1.97    4.90
  -4   5  13    3.94    3.60
   4  -5 -12   10.90    6.49
  -4   5  12   10.94    5.49
   4  -5 -11   25.21    7.63
  -4   5  11   24.69   10.25
   4  -5 -10   10.93    5.77
  -4   5  10    7.98    5.29
   4  -5  -9    7.11    4.99
  -4   5   9    5.57    3.49
   4  -5  -8  157.54   21.95
  -4   5   8  153.36   19.82
  -4   5   8  125.38   43.10
   4  -5  -7   28.45    6.45
  -4   5   7   32.70    5.83
   4  -5  -6    1.13    1.97
  -4   5   6   -0.76    2.76
   4  -5  -6    3.21    4.82
   4  -5  -5   38.56    6.38
  -4   5   5   36.55   17.76
   4  -5  -5   42.45    8.73
   4  -5  -4    6.64    2.57
  -4   5   4    6.15    3.89
   4  -5  -4    4.27    4.42
   4  -5  -3  261.48   15.43
  -4   5   3  271.36   17.68
   4  -5  -3  299.85   21.66
   4  -5  -2   42.59    4.99
  -4   5   2   49.70   19.86
   4  -5  -2   61.28   10.37
   4  -5  -1    2.24    1.64
  -4   5   1    4.02    2.78
   4  -5  -1    2.53    5.26
  -4   5   0  245.02   18.16
   4  -5   0  249.62   19.06
  -4   5  -1   99.45   11.16
   4  -5   1  112.23   13.46
  -4   5  -2   39.86   19.81
   4  -5   2   32.10    6.48
  -4   5  -3  194.76   20.81
   4  -5   3  233.96   16.07
  -4   5  -4    0.44    2.00
   4  -5   4   46.48    8.82
  -4   5  -5  275.59   19.47
   4  -5   5  393.20   25.00
  -4   5  -6 1718.90   99.38
   4  -5   6 1785.07  101.08
  -4   5  -7  162.32   14.77
   4  -5   7  178.92   17.98
  -4   5  -8  272.27   23.67
   4  -5   8  308.35   25.68
  -4   5  -9   17.99    9.90
   4  -5   9   19.63    6.63
  -4   5 -10   31.74   16.02
   4  -5  10   31.28   12.84
  -4   5 -11   50.01   20.07
   4  -5  11   44.50    9.02
  -4   5 -12   22.94   24.13
   4  -5  12   26.74   12.50
  -4   5 -13  123.03   15.40
   4  -5  13  118.22   16.52
  -4   5 -14   16.66    8.42
   4  -5  14   16.33    7.64
  -4   5 -15    2.14    3.47
   4  -5  15    3.28    6.18
   4  -4 -14   -0.63    4.42
  -4   4  14   -1.32    4.00
   4  -4 -13   11.87    6.60
  -4   4  13    9.84    7.56
   4  -4 -12   14.93    7.20
  -4   4  12   13.20    5.27
   4  -4 -11    2.92    6.24
  -4   4  11    2.45    3.78
   4  -4 -10   83.63   11.52
  -4   4  10   71.91   17.22
   4  -4  -9  236.40   31.32
  -4   4   9  182.10   60.68
   4  -4  -8   -1.16    4.15
  -4   4   8    1.53    5.74
   4  -4  -7   46.70    7.47
  -4   4   7   45.07   12.48
  -4   4   7   39.70   17.69
   4  -4  -6    0.23    3.30
  -4   4   6    1.21    1.02
   4  -4  -6    1.01    4.41
   4  -4  -5  598.19   27.86
  -4   4   5  609.05   27.35
   4  -4  -5  630.80   32.01
   4  -4  -4  225.18   15.78
  -4   4   4  232.81   15.84
   4  -4  -4  260.24   20.12
   4  -4  -3    2.46    1.58
  -4   4   3    4.74    3.34
   4  -4  -3    4.27    4.37
   4  -4  -2    0.99    1.94
  -4   4   2    0.93    3.38
   4  -4  -2    2.31    3.47
   4  -4  -1   12.45    6.80
  -4   4   1   10.50    7.20
   4  -4  -1   13.75    4.80
   4  -4   0  505.68   29.18
  -4   4   0  513.77   32.73
   4  -4   0  535.66   34.81
   4  -4   1    3.84    1.29
  -4   4  -1    3.68    2.13
   4  -4   1    4.22    3.77
  -4   4  -2  198.48   19.78
   4  -4   2  222.08   14.55
  -4   4  -3   -1.88    2.97
   4  -4   3    1.90    3.42
  -4   4  -4  103.79   13.49
   4  -4   4  150.55   14.61
  -4   4  -5    2.89    3.50
   4  -4   5    4.75    2.30
  -4   4  -6  363.76   24.88
   4  -4   6  364.88   22.40
  -4   4  -7    6.17    3.37
   4  -4   7   10.05    5.39
  -4   4  -8  236.32   40.93
   4  -4   8  256.56   18.25
  -4   4  -9  174.28   14.91
   4  -4   9  161.34   14.90
  -4   4 -10   72.17   36.15
   4  -4  10   86.47   13.01
  -4   4 -11  441.89   39.17
   4  -4  11  467.11   26.01
  -4   4 -12  317.04   28.49
   4  -4  12  295.82   27.86
  -4   4 -13   30.06   13.71
   4  -4  13   35.18   13.51
  -4   4 -14   16.28   13.07
   4  -4  14   22.51   13.80
  -4   4 -15   40.22   24.57
   4  -4  15   52.18   11.06
   4  -3 -15   25.20   10.01
  -4   3  15   25.24   12.71
   4  -3 -14  101.82   14.11
  -4   3  14   93.67   13.64
   4  -3 -13   18.47    7.60
  -4   3  13   22.43    9.39
   4  -3 -12  126.67   16.98
  -4   3  12  122.18   34.42
   4  -3 -11    1.53    4.37
  -4   3  11    0.66    3.27
   4  -3 -10   54.27    9.86
  -4   3  10   51.83   20.11
   4  -3  -9   45.30    8.21
  -4   3   9   34.49   14.44
   4  -3  -8   25.63    6.50
  -4   3   8   17.06    7.67
   4  -3  -7   13.06    4.75
  -4   3   7   11.66    5.20
  -4   3   7   12.98    4.81
   4  -3  -6  383.60   23.97
  -4   3   6  373.29   20.34
   4  -3  -5    4.11    2.61
  -4   3   5    5.63    2.95
   4  -3  -5    9.30    5.76
   4  -3  -4  118.57    9.63
  -4   3   4  108.94    7.53
   4  -3  -4  121.10   11.39
   4  -3  -3    2.39    2.03
  -4   3   3    1.95    2.28
   4  -3  -3    1.26    3.41
   4  -3  -2  689.93   26.12
  -4   3   2  670.49   25.91
   4  -3  -2  707.29   29.38
   4  -3  -1   41.65    7.25
  -4   3   1   42.36   18.11
   4  -3  -1   47.97    7.38
   4  -3   0   91.05    7.77
  -4   3   0   90.67    9.81
   4  -3   0   93.97   10.62
   4  -3   1  183.47   13.43
  -4   3  -1  178.47   15.94
   4  -3   1  216.42   17.33
  -4   3  -2   63.54    4.61
  -4   3  -2   66.72    8.47
   4  -3   2   74.50    9.02
  -4   3  -3    4.31    2.43
  -4   3  -3    5.76    3.36
   4  -3   3    3.25    2.34
  -4   3  -4   50.73    4.31
  -4   3  -4   43.73   21.74
   4  -3   4   97.19    8.99
  -4   3  -5   54.24   14.14
  -4   3  -5   54.61   17.62
   4  -3   5   63.50   11.69
  -4   3  -6    7.50    3.61
  -4   3  -6    9.81    4.77
  -4   3  -7  394.45   17.32
  -4   3  -7  422.16   26.38
   4  -3   7  410.10   24.16
  -4   3  -8  195.52    9.93
  -4   3  -8  189.42   15.75
   4  -3   8  234.66   19.48
  -4   3  -9  909.89   32.15
  -4   3  -9  967.98   39.24
   4  -3   9  996.52   40.62
  -4   3 -10  386.25   27.21
  -4   3 -10  386.54   35.26
   4  -3  10  430.26   39.86
  -4   3 -11   19.94    8.59
  -4   3 -11   20.83   14.27
   4  -3  11   19.14   10.30
  -4   3 -12  319.64   16.41
  -4   3 -12  326.88   22.64
   4  -3  12  346.19   21.01
  -4   3 -13  234.62   21.82
   4  -3  13  276.62   19.27
  -4   3 -14    0.92    1.73
   4  -3  14   -0.36    3.93
  -4   3 -15    8.30    5.19
   4  -3  15   12.19    7.01
  -4   3 -16   16.52   11.10
   4  -3  16   27.29    9.65
   4  -2 -16   75.02   15.36
   4  -2 -15    1.08    5.00
  -4   2  15    3.54    3.53
   4  -2 -14    0.09    4.38
  -4   2  14    3.89    4.52
   4  -2 -13    2.47    4.53
  -4   2  13    1.16    2.09
   4  -2 -12    9.45    6.88
  -4   2  12    7.14    2.88
   4  -2 -11    9.65    5.90
  -4   2  11   10.99    4.57
   4  -2 -10   40.61    7.51
  -4   2  10   31.91   20.60
   4  -2  -9  131.15   12.43
  -4   2   9  107.54   23.22
   4  -2  -8    1.19    3.79
  -4   2   8    0.94    2.20
   4  -2  -7   28.35    5.31
  -4   2   7   29.82   14.48
   4  -2  -6  288.85   19.67
  -4   2   6  261.65   15.33
  -4   2   6  236.23   18.90
   4  -2  -5    2.68    3.27
  -4   2   5    1.22    0.94
   4  -2  -4    1.33    2.41
  -4   2   4    0.13    0.97
   4  -2  -4    2.59    3.03
   4  -2  -3  393.82   14.79
  -4   2   3  366.44   22.93
   4  -2  -3  386.63   26.34
   4  -2  -2 1256.64   40.87
  -4   2   2 1259.46   40.47
   4  -2  -2 1229.84   42.28
   4  -2  -1  799.34   27.34
  -4   2   1  788.32   28.06
   4  -2  -1  806.44   30.60
   4  -2   0 1081.11   33.43
  -4   2   0 1028.69   35.24
   4  -2   0 1062.32   36.76
   4  -2   1 4392.84   40.23
  -4   2  -1 4008.75  113.95
   4  -2   1 4628.25   52.14
  -4   2  -2  783.63   26.47
   4  -2   2  892.94   33.84
   4  -2   2  942.84   33.61
  -4   2  -3   51.64    4.75
   4  -2   3   57.03    7.07
   4  -2   3   64.46    7.55
  -4   2  -4   96.45    8.67
   4  -2   4   93.08   10.32
   4  -2   4   90.16    9.45
  -4   2  -5   44.62    5.61
   4  -2   5   42.04    6.87
   4  -2   5   49.75   20.41
  -4   2  -6   53.70    6.29
   4  -2   6   66.86    8.59
   4  -2   6   49.60    6.78
  -4   2  -7   19.29   11.06
   4  -2   7   17.80    5.32
   4  -2   7   21.70    8.39
  -4   2  -8   33.53    6.52
   4  -2   8   31.63    6.71
   4  -2   8   31.38   11.24
  -4   2  -9    7.37    3.24
   4  -2   9    6.24    4.73
  -4   2 -10  471.65   21.24
   4  -2  10  487.03   26.68
   4  -2  10  502.77   28.29
  -4   2 -11  670.22   75.99
   4  -2  11  738.95   85.34
   4  -2  11  679.08   81.48
  -4   2 -12   33.77   18.45
   4  -2  12   34.00   15.89
   4  -2  12   26.53    5.62
  -4   2 -13  109.90   18.64
   4  -2  13  116.83   18.49
   4  -2  13  121.10   14.66
  -4   2 -14   57.02   34.20
   4  -2  14   71.99   33.19
   4  -2  14   76.77   11.06
  -4   2 -15    6.06    4.97
  -4   2 -15    5.44    2.94
   4  -2  15    3.75    4.10
  -4   2 -16   20.05   13.50
   4  -1 -16   35.06   10.01
  -4   1  16   26.33   14.76
   4  -1 -15   20.46    8.33
  -4   1  15   14.73    6.67
   4  -1 -14    1.43    5.01
  -4   1  14   -0.78    4.32
   4  -1 -13   34.51   12.47
  -4   1  13   40.32   16.21
   4  -1 -12   26.55    7.63
  -4   1  12   28.18   12.02
   4  -1 -11  337.37   28.31
  -4   1  11  274.45   55.86
   4  -1 -10  131.93   14.79
  -4   1  10  118.55   34.63
   4  -1  -9    4.36    4.52
  -4   1   9    1.80    2.20
   4  -1  -8   30.22    6.58
  -4   1   8   21.91   11.23
   4  -1  -7    5.24    3.73
  -4   1   7    4.71    3.71
   4  -1  -6  155.70   11.44
  -4   1   6  121.58   15.14
   4  -1  -5  140.47   12.51
  -4   1   5  143.98    9.58
  -4   1   5  116.25   13.26
   4  -1  -4  252.79   19.92
  -4   1   4  244.36   15.45
   4  -1  -3  833.43   30.25
  -4   1   3  793.79   26.03
   4  -1  -3  807.65   30.53
   4  -1  -2  896.83   30.76
   4  -1  -2  888.47   31.85
   4  -1  -1 1474.91   44.84
   4  -1  -1 1479.50   44.64
   4  -1  -1 1420.16   45.16
   4  -1   0 4587.25  121.23
   4  -1   0 4739.06   48.06
   4  -1   0 4526.99  121.34
   4  -1   1    4.90    2.21
   4  -1   1    6.71    3.56
   4  -1   1    8.59    3.28
  -4   1  -2  166.85   13.98
   4  -1   2  164.60   13.66
   4  -1   2  173.39   13.47
  -4   1  -3  276.90   18.99
   4  -1   3  286.61   20.41
   4  -1   3  301.26   20.25
  -4   1  -4  567.84   21.67
   4  -1   4  560.57   24.51
   4  -1   4  575.34   22.47
  -4   1  -5    8.43    5.73
   4  -1   5    6.16    3.81
   4  -1   5    8.55    3.67
  -4   1  -6   25.01   16.54
   4  -1   6   22.90    4.72
   4  -1   6   22.52    4.12
  -4   1  -7  157.39   14.38
   4  -1   7  145.33   14.23
   4  -1   7  137.61   12.61
  -4   1  -8  151.63   18.88
   4  -1   8  157.62   13.09
   4  -1   8  153.64   11.09
  -4   1  -9   92.50    8.85
   4  -1   9   93.11   11.01
   4  -1   9   91.59   18.92
  -4   1 -10   22.57    5.48
   4  -1  10   19.38    5.66
   4  -1  10   60.00    7.52
  -4   1 -11   50.89   13.96
   4  -1  11   43.79    7.86
   4  -1  11   46.91    8.03
  -4   1 -12   74.71   25.08
   4  -1  12  136.78   14.16
   4  -1  12   70.25    8.72
  -4   1 -13   17.91    9.94
   4  -1  13   21.14    6.82
   4  -1  13   15.80    4.66
  -4   1 -14   53.62   29.70
   4  -1  14   69.32   11.15
   4  -1  14   65.82    9.97
  -4   1 -15   27.53   18.05
   4  -1  15   35.32    9.00
  -4   1 -16   93.20   53.38
   4  -1  16   99.90   54.36
   4   0 -16    0.36    5.24
  -4   0  16    1.77    5.31
   4   0 -15   22.95    8.44
  -4   0  15   18.99   14.15
   4   0 -14   40.49    8.83
  -4   0  14   38.04   14.95
   4   0 -13  117.47   16.22
  -4   0  13  107.42   45.77
   4   0 -12  256.40   18.73
  -4   0  12  239.13   23.63
   4   0 -11  751.87   50.83
  -4   0  11  659.06   46.66
   4   0 -10  397.72   24.82
  -4   0  10  364.88   23.06
   4   0  -9  162.03   14.74
  -4   0   9  129.45   12.85
   4   0  -8   25.30   12.12
  -4   0   8   20.81    7.28
   4   0  -7  231.34   19.18
  -4   0   7  174.87   23.93
   4   0  -6   78.91    9.02
  -4   0   6   55.29   21.38
   4   0  -5   98.42   10.42
  -4   0   5   81.78    6.56
  -4   0   5   74.59   11.20
   4   0  -4   45.49   18.02
   4   0  -4   36.26    3.37
  -4   0   4   31.16   10.24
   4   0  -3    5.18    2.71
   4   0  -3    6.28    2.03
  -4   0   3    5.68    2.96
   4   0  -2  410.85   27.64
   4   0  -2  403.49   25.46
   4   0  -1  275.90   19.91
   4   0  -1  281.82   19.36
   4   0  -1  263.55   20.87
   4   0   0   21.52   10.92
   4   0   0   16.92    3.72
   4   0   0   15.75    3.78
   4   0   1  884.94   30.69
   4   0   1  904.85   31.58
   4   0   1  822.94   27.29
  -4   0  -2    3.11    1.72
   4   0   2   -3.85    3.28
   4   0   2    2.75    2.88
  -4   0  -3 1269.24   42.45
   4   0   3 1335.34   44.83
   4   0   3 1285.17   39.18
  -4   0  -4  313.60   21.58
   4   0   4  271.79   20.91
   4   0   4  285.41   18.53
  -4   0  -5  114.76   10.54
   4   0   5  118.53    9.94
   4   0   5  118.79    9.32
  -4   0  -6  118.20   10.37
   4   0   6  114.03   10.87
   4   0   6  115.19    7.77
  -4   0  -7  235.88   13.96
   4   0   7  222.34   15.83
   4   0   7  232.62   15.54
  -4   0  -8   10.43    3.96
   4   0   8   12.07    7.09
   4   0   8   12.99    3.40
  -4   0  -9    9.23    5.55
   4   0   9   10.29    5.70
   4   0   9    9.00    3.92
  -4   0 -10   84.95   10.57
   4   0  10  126.74   13.16
   4   0  10   81.01    9.68
  -4   0 -11  141.63   20.42
   4   0  11  138.79   20.68
   4   0  11  118.30    9.61
  -4   0 -12   15.36    9.36
   4   0  12   21.54    6.56
   4   0  12   16.53    4.40
  -4   0 -13    7.31    5.04
   4   0  13    3.29    4.62
   4   0  13    5.68    4.44
  -4   0 -14  243.15   19.22
   4   0  14  232.82   18.93
  -4   0 -15    8.27    4.79
   4   0  15   10.41    6.16
  -4   0 -16    1.16    4.49
   4   0  16    1.77    4.42
   4   1 -16   36.64    9.13
  -4  -1  16   33.75    9.92
   4   1 -15    0.71    4.91
  -4  -1  15    1.40    5.25
   4   1 -14   27.55    8.05
  -4  -1  14   29.98   13.43
   4   1 -13  350.65   23.50
  -4  -1  13  326.00   22.37
   4   1 -12   37.52   15.81
  -4  -1  12   35.85   14.93
   4   1 -11  229.29   21.60
  -4  -1  11  216.99   21.24
   4   1 -10  160.48   14.12
  -4  -1  10  146.93   41.63
   4   1  -9    5.34    2.36
  -4  -1   9    2.56    4.04
   4   1  -8  158.64   15.43
  -4  -1   8  120.25   12.94
   4   1  -7  147.14   14.54
  -4  -1   7  115.05   13.81
   4   1  -6   74.24   28.18
  -4  -1   6   58.86   25.81
   4   1  -5   72.71   29.28
   4   1  -5   64.76    4.20
  -4  -1   5   57.53   21.48
   4   1  -4  390.17   26.10
   4   1  -4  376.19   23.30
  -4  -1   4  291.02   20.13
   4   1  -3    6.40    2.02
  -4  -1   3    5.59    2.02
   4   1  -2    7.12    3.15
   4   1  -2    1.86    1.35
  -4  -1   2    2.00    1.79
   4   1  -1   40.80    5.42
  -4  -1   1   24.33   12.56
   4   1   0   68.73    8.48
   4   1   0   60.71    8.10
  -4  -1  -1  786.93   28.99
   4   1   1  862.58   34.62
   4   1   1  788.02   24.97
  -4  -1  -2   54.55    6.31
   4   1   2   57.22   12.59
   4   1   2   45.50    5.12
  -4  -1  -3   47.67    8.34
   4   1   3   43.27    6.41
   4   1   3   42.80    3.77
  -4  -1  -4  445.61   23.71
   4   1   4  458.74   23.69
   4   1   4  416.38   16.86
  -4  -1  -5    5.15    2.41
   4   1   5    6.01    2.90
   4   1   5    3.74    1.60
  -4  -1  -6  217.23   28.19
   4   1   6  224.24   18.62
   4   1   6  215.64   15.22
  -4  -1  -7  117.95   14.23
   4   1   7  108.13   12.71
   4   1   7   97.45    8.42
  -4  -1  -8  253.40   18.69
   4   1   8  230.43   16.10
   4   1   8  221.12   10.21
  -4  -1  -9   29.29   21.41
   4   1   9   23.44    7.10
   4   1   9   11.28    7.76
  -4  -1 -10  231.05   20.93
   4   1  10  220.42   20.51
   4   1  10  200.74   15.28
  -4  -1 -11   22.72   12.40
   4   1  11   23.52   11.16
  -4  -1 -12    8.74    5.45
   4   1  12    9.60    5.44
  -4  -1 -13   17.45    6.80
   4   1  13   11.25    4.76
  -4  -1 -14   27.35    8.44
   4   1  14   20.32    7.82
  -4  -1 -15    1.72    2.32
   4   1  15    0.15    3.88
   4   2 -16   29.39   10.32
  -4  -2  16   33.34    9.84
   4   2 -15   13.17    5.58
  -4  -2  15   12.84    7.90
   4   2 -14   18.86   13.76
  -4  -2  14   15.57    7.25
   4   2 -13   35.66   21.34
  -4  -2  13   51.33   11.82
   4   2 -12  152.23   14.73
  -4  -2  12  137.25   15.23
   4   2 -11    4.01    7.28
  -4  -2  11    4.70    3.10
   4   2 -10 1358.37   58.58
  -4  -2  10 1185.52   45.11
   4   2  -9    3.85    5.01
  -4  -2   9    1.70    3.24
   4   2  -8   82.12   28.05
  -4  -2   8   74.94   33.56
   4   2  -7  109.15   12.15
  -4  -2   7   89.49   11.65
   4   2  -6   33.88    6.29
   4   2  -6   32.46    4.98
  -4  -2   6   32.03   15.00
   4   2  -5   42.17    8.36
   4   2  -5   40.72    7.54
  -4  -2   5   41.16   16.82
   4   2  -4    2.55    4.49
   4   2  -4    1.39    2.25
  -4  -2   4    2.00    2.15
   4   2  -3  770.34   30.47
   4   2  -3  649.27   23.08
  -4  -2   3  518.82   20.87
   4   2  -2  489.91   22.57
   4   2  -2  446.76   18.29
  -4  -2   2  356.94   16.89
   4   2  -1  621.58   26.80
   4   2  -1  595.59   23.06
  -4  -2   1  432.40   18.19
   4   2   0  148.92   13.59
   4   2   0  136.08   19.56
  -4  -2   0   95.47    9.13
  -4  -2  -1   16.51   10.20
   4   2   1   15.08    4.58
  -4  -2  -1   10.79    6.11
  -4  -2  -2  561.97   54.44
   4   2   2  563.23   28.74
  -4  -2  -2  335.75   12.67
  -4  -2  -3    0.65    2.23
   4   2   3   -0.11    1.91
  -4  -2  -4   44.23   20.56
   4   2   4   40.03    6.55
  -4  -2  -5   20.64   10.35
   4   2   5   22.62   11.41
  -4  -2  -6  176.60   17.41
   4   2   6  174.74   16.04
  -4  -2  -7   25.65   12.46
   4   2   7   29.75   13.16
  -4  -2  -8    8.58    5.84
   4   2   8    7.45    4.87
  -4  -2  -9  184.60   16.84
   4   2   9  157.35   15.50
  -4  -2 -10    2.57    5.13
   4   2  10    2.12    4.46
  -4  -2 -11   84.02   13.64
   4   2  11   83.80   32.80
  -4  -2 -12    1.14    5.27
   4   2  12    1.00    3.29
  -4  -2 -13   10.03    8.25
   4   2  13    9.33    4.46
  -4  -2 -14   47.67   29.38
   4   2  14   57.08   11.53
  -4  -2 -15   45.20   23.95
   4   2  15   52.46   10.68
   4   3 -16   65.88   12.54
  -4  -3  16   61.59   35.92
   4   3 -15   22.36    8.09
  -4  -3  15   25.07   18.08
   4   3 -14  209.60   52.64
  -4  -3  14  202.30   21.27
   4   3 -13  145.33   34.37
  -4  -3  13  160.44   19.03
   4   3 -12   19.17    9.89
  -4  -3  12   16.91    8.49
   4   3 -11    1.66    2.76
  -4  -3  11   -0.04    4.75
   4   3 -10  231.97   17.53
  -4  -3  10  258.49   25.31
   4   3  -9  277.64   17.91
  -4  -3   9  437.27   32.62
   4   3  -8   11.79    5.04
  -4  -3   8   12.85    5.50
   4   3  -7  270.57   20.54
   4   3  -7  233.99   13.37
  -4  -3   7  215.28   16.72
   4   3  -6   23.12    7.33
   4   3  -6   20.43    5.11
  -4  -3   6   17.36    9.45
   4   3  -5  198.11   13.62
   4   3  -5  183.96    9.06
  -4  -3   5  153.20   10.63
   4   3  -4  238.94   19.44
   4   3  -4  224.42   15.36
  -4  -3   4  202.51   15.26
   4   3  -3  386.26   26.95
   4   3  -3  365.43   23.29
  -4  -3   3  312.82   20.86
   4   3  -2  472.90   23.98
   4   3  -2  457.36   19.71
  -4  -3   2  364.42   15.42
   4   3  -1  132.78   12.98
   4   3  -1  127.24   11.28
  -4  -3   1  104.07    8.18
  -4  -3   0  637.49   29.50
   4   3   0  699.83   28.12
  -4  -3   0  550.44   18.77
  -4  -3  -1   72.29    9.19
   4   3   1  131.92   13.78
  -4  -3  -1   63.40    4.24
  -4  -3  -2  122.26   21.33
   4   3   2  134.93   10.48
  -4  -3  -3   54.19   21.97
   4   3   3   42.35    7.19
  -4  -3  -4  372.81   24.47
   4   3   4  363.11   26.04
  -4  -3  -5  278.57   24.61
   4   3   5  239.32   15.84
  -4  -3  -6  152.30   15.04
   4   3   6  148.14   14.10
  -4  -3  -7   29.17   15.61
   4   3   7   23.76   12.25
  -4  -3  -8   13.13    6.55
   4   3   8   15.22    8.48
  -4  -3  -9   84.71   13.28
   4   3   9   94.03   12.37
  -4  -3 -10   25.67    8.21
   4   3  10   24.73    7.73
  -4  -3 -11   16.61    8.13
   4   3  11    9.93    4.70
  -4  -3 -12    5.99    4.11
   4   3  12    2.76    4.14
  -4  -3 -13   -0.23    5.12
   4   3  13    1.54    4.38
  -4  -3 -14  164.47   21.60
   4   3  14  132.14   49.38
   4   4 -16   -0.66    3.31
  -4  -4  16    2.95    5.81
   4   4 -15   13.03    6.96
  -4  -4  15   19.63   10.55
   4   4 -14    2.27    5.00
  -4  -4  14    2.57    4.87
   4   4 -13  222.70   18.58
  -4  -4  13  220.27   20.44
   4   4 -12    7.12    3.11
  -4  -4  12   11.35    6.64
   4   4 -11   62.79   10.10
  -4  -4  11  158.63   17.49
   4   4 -10   35.85   16.62
  -4  -4  10   31.35   17.26
   4   4  -9   45.22   18.68
  -4  -4   9   44.80    9.31
   4   4  -8   12.34    4.94
   4   4  -8    5.55    2.91
  -4  -4   8    7.14    5.81
   4   4  -7   31.52    6.62
   4   4  -7   76.36    6.37
  -4  -4   7   28.80    6.10
   4   4  -6  140.45   14.69
   4   4  -6  114.80    8.95
  -4  -4   6  116.34   10.62
   4   4  -5  103.80   12.44
   4   4  -5   94.10    9.04
  -4  -4   5   83.07   10.39
   4   4  -4  161.97   15.63
   4   4  -4  150.40   12.78
  -4  -4   4  132.97   12.34
   4   4  -3  254.42   21.10
   4   4  -3  249.52   18.52
  -4  -4   3  212.55   15.61
   4   4  -2   31.27   13.07
   4   4  -2   34.49   14.55
  -4  -4   2   24.28   12.79
  -4  -4   1   13.47   17.05
   4   4  -1   18.30   10.73
  -4  -4   1   18.44    5.43
  -4  -4   0  674.78   41.74
   4   4   0  790.03   47.45
  -4  -4   0  690.33   37.65
  -4  -4  -1  133.72   12.74
   4   4   1  135.87   11.56
  -4  -4  -2   14.07    7.01
   4   4   2   11.03    6.88
  -4  -4  -3  204.31   16.08
   4   4   3  185.53   17.07
  -4  -4  -4   56.09    8.36
   4   4   4  155.69   13.40
  -4  -4  -5   19.27   11.94
   4   4   5   19.33   10.52
  -4  -4  -6   55.17   29.41
   4   4   6   47.28    9.07
  -4  -4  -7  153.85   34.93
   4   4   7  135.33   13.17
  -4  -4  -8   22.79   14.24
   4   4   8   57.94    9.75
  -4  -4  -9   13.48    7.98
   4   4   9   10.19    4.80
  -4  -4 -10    2.58    4.65
   4   4  10    0.64    4.32
  -4  -4 -11    3.66    4.35
   4   4  11    2.27    2.57
  -4  -4 -12  132.98   18.41
   4   4  12  114.56   27.91
  -4  -4 -13    9.57    6.10
   4   4  13   10.43    5.14
   4   5 -15   98.41   15.42
  -4  -5  15   94.88   37.76
   4   5 -14   39.23   19.59
  -4  -5  14   40.81   14.51
   4   5 -13   30.71    7.52
  -4  -5  13   33.68   10.07
   4   5 -12   82.29   33.00
  -4  -5  12   89.47   13.20
   4   5 -11    6.74    5.23
  -4  -5  11    7.29    4.83
   4   5 -10    1.37    3.93
  -4  -5  10    3.65    5.14
   4   5  -9   14.54    6.36
   4   5  -9   12.04    7.28
  -4  -5   9   11.08    6.85
   4   5  -8   16.12    5.62
   4   5  -8   10.13    4.56
  -4  -5   8   12.65    5.20
   4   5  -7  248.05   16.94
   4   5  -7  369.93   24.38
  -4  -5   7  229.93   16.26
   4   5  -6   18.00    6.39
   4   5  -6   10.61    3.95
   4   5  -5    2.18    3.74
   4   5  -5    0.63    2.18
  -4  -5   5    4.83    5.02
   4   5  -4   52.49   21.44
   4   5  -4   53.88   19.39
  -4  -5   4   38.71   20.52
   4   5  -3  261.70   18.29
   4   5  -3  251.36   16.41
  -4  -5   3  227.42   15.18
  -4  -5   2   10.59    7.40
   4   5  -2   11.01    5.39
  -4  -5   2   10.80    3.26
  -4  -5   1   66.45   11.53
   4   5  -1   96.37   10.92
  -4  -5   1   62.64    6.41
  -4  -5   0  460.15   30.13
   4   5   0  480.31   28.48
  -4  -5  -1  440.31   32.15
   4   5   1  446.56   27.42
   4   5   2  318.88   21.61
   4   5   3 1146.14   69.13
  -4  -5  -4  174.99   23.75
   4   5   4  178.18   15.78
  -4  -5  -5  171.36   16.35
   4   5   5  183.58   46.42
  -4  -5  -6  111.80   15.34
   4   5   6  100.62   13.38
  -4  -5  -7  186.15   36.49
   4   5   7  197.22   27.45
  -4  -5  -8    5.00    5.38
   4   5   8    5.22    4.74
  -4  -5  -9    0.97    5.41
   4   5   9   -0.08    4.01
  -4  -5 -10    7.53    5.62
   4   5  10   12.00    5.54
  -4  -5 -11  123.70   23.22
   4   5  11  109.37   50.04
  -4  -5 -12   75.56   39.64
   4   5  12   65.91   32.20
  -4  -5 -13    7.26    5.44
   4   5  13    9.86    7.05
   4   6 -15   -0.84    4.45
  -4  -6  15   -0.22    5.06
   4   6 -14    4.48    3.44
  -4  -6  14    4.74    4.41
   4   6 -13    0.47    4.33
  -4  -6  13    1.70    5.17
   4   6 -12   50.06   11.14
  -4  -6  12   39.66   26.04
   4   6 -11  154.16   16.75
  -4  -6  11  153.30   15.74
   4   6 -10   60.84   10.58
  -4  -6  10   56.21   25.20
   4   6  -9   70.46   11.09
   4   6  -9   57.89   14.50
  -4  -6   9   61.29   31.60
   4   6  -8   68.03   10.73
   4   6  -8   60.70   11.81
  -4  -6   8   59.82   26.84
   4   6  -7    6.40    3.85
   4   6  -7    7.28    4.97
  -4  -6   7    5.96    4.40
   4   6  -6   11.19    5.17
   4   6  -6   13.89    4.88
  -4  -6   6   14.55    4.58
   4   6  -5   49.64   22.79
   4   6  -5   47.31   22.15
  -4  -6   5   44.02    7.80
   4   6  -4   73.80   13.23
  -4  -6   4   48.30    6.40
  -4  -6   3  107.60   13.38
   4   6  -3  132.21   11.61
  -4  -6   3  122.31    9.70
  -4  -6   2  200.04   20.00
   4   6  -2  205.55   14.83
  -4  -6   2  191.50   10.55
  -4  -6   1   17.01    7.97
   4   6  -1   74.81    9.53
  -4  -6   0  457.40   38.30
   4   6   0  484.97   35.21
  -4  -6  -1  352.93   40.29
   4   6   1  337.04   22.94
  -4  -6  -2    3.22    4.16
   4   6   2    0.43    4.12
  -4  -6  -3  262.39   32.11
   4   6   3  252.39   22.76
  -4  -6  -4  480.27   38.59
   4   6   4  471.30   35.60
  -4  -6  -5   29.90   11.40
   4   6   5   17.01   25.13
  -4  -6  -6  351.44   28.10
   4   6   6  312.00   23.16
  -4  -6  -7   54.53   11.48
   4   6   7   20.21   11.59
  -4  -6  -8   70.91   13.05
   4   6   8   67.25   11.96
  -4  -6  -9   36.57   12.39
   4   6   9   25.13   24.04
  -4  -6 -10   46.81   24.23
   4   6  10   44.06   19.02
  -4  -6 -11   68.04   15.16
   4   6  11   55.01   22.36
   4   7 -14   17.34    7.03
  -4  -7  14   16.52    9.59
   4   7 -13   19.28    6.30
  -4  -7  13   17.82    8.92
   4   7 -12    0.44    3.93
  -4  -7  12    0.01    4.82
   4   7 -11   10.34    6.91
  -4  -7  11    5.04    5.58
   4   7 -10   14.41    5.27
  -4  -7  10   17.57    7.31
   4   7  -9   40.45    8.81
   4   7  -9   37.63    9.02
  -4  -7   9   37.83   10.46
   4   7  -8   37.47    7.99
   4   7  -8   30.21   12.22
  -4  -7   8   37.26    9.17
   4   7  -7  180.90   15.64
   4   7  -7  157.02   12.37
  -4  -7   7  174.96   15.16
   4   7  -6  163.46   15.54
   4   7  -6  146.76   13.61
  -4  -7   6  149.91   12.68
   4   7  -5  120.27   41.64
   4   7  -5  113.00   11.39
  -4  -7   5  114.52   10.71
  -4  -7   4    0.73    2.82
   4   7  -4    1.42    2.74
  -4  -7   4   -2.25    2.69
  -4  -7   3   12.02    6.65
  -4  -7   3    6.20    4.87
  -4  -7   2  261.83   29.44
   4   7  -2  243.50   21.35
  -4  -7   1   82.97   10.75
   4   7  -1   91.15   11.64
  -4  -7   0  476.00   60.34
   4   7   0  487.85   58.17
  -4  -7  -1   60.83   24.82
   4   7   1   76.26   11.12
  -4  -7  -2    0.73    2.21
   4   7   2   20.73    6.86
  -4  -7  -3   47.17   26.31
   4   7   3   44.69   15.70
  -4  -7  -4   97.85   15.37
   4   7   4   97.76   13.95
  -4  -7  -5   34.95   19.86
   4   7   5   31.91   17.51
  -4  -7  -6   34.59   17.62
   4   7   6   28.61   19.71
  -4  -7  -7   15.17   10.76
   4   7   7   21.32   13.46
  -4  -7  -8   70.99   16.10
   4   7   8   45.18   34.37
  -4  -7  -9   61.14   28.30
   4   7   9   44.79   11.17
  -4  -7 -10   13.69    7.52
   4   7  10   11.92    6.13
   4   8 -12   51.06   10.04
  -4  -8  12   44.39   10.28
   4   8 -11   66.28   10.71
  -4  -8  11   67.24   12.33
   4   8 -10  284.30   21.63
  -4  -8  10  282.47   21.91
   4   8  -9    1.25    3.02
   4   8  -9    1.45    1.75
  -4  -8   9    1.91    4.27
   4   8  -8   42.31    7.97
   4   8  -8   38.72   25.88
  -4  -8   8   40.62    7.98
   4   8  -7    9.00    6.01
   4   8  -7    7.76    4.76
  -4  -8   7    8.44    5.45
  -4  -8   6  352.95   28.98
   4   8  -6  370.29   29.03
  -4  -8   6  368.01   28.31
   4   8  -5   37.23   20.90
  -4  -8   5   29.38    6.33
  -4  -8   4    1.17    3.04
   4   8  -4    4.22    7.15
  -4  -8   4    0.73    2.70
  -4  -8   3   20.19    8.39
   4   8  -3   53.20    9.17
  -4  -8   2   29.13   13.62
   4   8  -2   23.76   12.49
  -4  -8   1    6.53    3.77
  -4  -8   0    4.19    2.60
   4   8   0    3.15    5.05
  -4  -8  -1    2.64    3.15
   4   8   1    2.10    4.78
  -4  -8  -2   68.15   24.72
   4   8   2  155.85   19.02
  -4  -8  -3   15.09    8.36
   4   8   3   13.96    5.97
  -4  -8  -4   11.46    4.64
   4   8   4    8.16    4.50
  -4  -8  -5   11.86    9.44
   4   8   5   13.26    7.26
  -4  -8  -6  135.46   16.86
   4   8   6  123.53   27.48
  -4  -8  -7   -1.51    5.35
   4   8   7    2.71    3.11
  -4  -8  -8   12.21    6.62
   4   8   8    9.92    6.08
   4   9 -10   12.01    6.02
  -4  -9  10   18.65    8.92
   4   9  -9    9.79    5.69
   4   9  -9    9.50    4.85
  -4  -9   9   16.22    7.06
  -4  -9   8    0.49    2.05
   4   9  -8    0.05    2.62
  -4  -9   8   -1.48    4.42
  -4  -9   7  109.69   18.63
   4   9  -7  109.54   23.75
  -4  -9   7  116.84   12.85
  -4  -9   6    1.91    3.39
   4   9  -6    1.60    3.99
  -4  -9   6    0.46    3.14
  -4  -9   5  113.01   14.05
   4   9  -5  105.84   24.48
  -4  -9   4    7.96    2.42
   4   9  -4    7.65    4.45
  -4  -9   3   58.90   27.97
   4   9  -3   70.76   12.24
  -4  -9   2    3.40    2.84
   4   9  -2    4.95    3.95
  -4  -9   1    2.42    2.20
   4   9  -1    5.53    4.31
  -4  -9   0   28.08   12.69
   4   9   0   51.25   17.70
  -4  -9  -1    1.60    5.44
  -4  -9  -2   23.14   10.33
   4   9   2   16.77    7.70
  -4  -9  -3  110.70   31.78
   4   9   3  100.60   14.53
  -4  -9  -4    3.50    5.00
   4   9   4    2.29    3.55
  -4  -9  -5   79.50   42.16
   4   9   5   72.50   12.85
  -4  -9  -6   16.97   18.35
   4   9   6   25.76    8.88
   4  10  -8   16.70    9.68
  -4 -10   7   78.60   22.95
   4  10  -7   72.46   45.43
  -4 -10   6  100.61   16.39
   4  10  -6  108.62   13.64
  -4 -10   5    0.33    2.18
   4  10  -5    1.59    2.22
  -4 -10   4  106.83   21.02
   4  10  -4  115.55   57.18
  -4 -10   3   29.90   16.62
   4  10  -3   30.44   17.40
  -4 -10   2   36.92   19.95
   4  10  -2   37.17   14.42
  -4 -10   1    4.62   10.64
   4  10  -1    2.21    3.51
  -4 -10   0   13.65   10.66
   4  10   0   17.72    7.46
  -4 -10  -1    0.97    2.40
   4  10   1    0.72    5.84
  -4 -10  -2    4.55    3.44
   4  10   2    8.98    9.04
  -4 -10  -3   74.66   46.83
  -5  10   1    2.00    3.04
   5 -10  -1   12.83    6.77
  -5  10   0   24.84   14.23
   5 -10   0   23.08    8.58
  -5  10  -1   73.42   39.03
   5 -10   1   90.23   17.01
  -5  10  -2    2.39    5.98
   5 -10   2    3.71    5.44
  -5  10  -3   26.24    8.48
   5 -10   3   31.00   11.00
  -5  10  -4    3.88    5.31
   5 -10   4    2.37    5.49
  -5  10  -5  129.04   18.80
   5 -10   5  144.34   56.87
  -5   9   5    2.50    5.08
   5  -9  -5   -2.08    5.20
  -5   9   4   99.69   39.99
   5  -9  -4  118.16   17.24
  -5   9   3   33.79   16.03
   5  -9  -3   42.39   14.69
  -5   9   2   60.05   11.12
   5  -9  -2   43.76   11.13
  -5   9   1   13.93    6.40
   5  -9  -1   37.80   10.50
  -5   9   0   10.93    5.78
   5  -9   0   10.93    7.72
  -5   9  -1    0.08    5.23
   5  -9   1   -1.71    4.61
  -5   9  -2   -1.27    5.13
   5  -9   2    7.86    7.61
  -5   9  -3   35.09   26.54
   5  -9   3   51.91   12.87
  -5   9  -4   22.00   15.71
   5  -9   4   28.81   10.41
  -5   9  -5  202.92   21.51
   5  -9   5  217.07   22.17
  -5   9  -6   78.83   45.00
   5  -9   6   88.87   14.70
  -5   9  -7  183.24   21.62
   5  -9   7  204.22   22.13
  -5   9  -8   12.53    6.07
   5  -9   8   14.13   10.06
  -5   9  -9    2.84    3.33
   5  -9   9    2.80    3.62
   5  -8  -7   14.94    7.75
  -5   8   6   47.80   28.62
   5  -8  -6   73.51   14.77
  -5   8   5   72.16   37.44
   5  -8  -5  105.51   14.87
  -5   8   4  146.08   14.47
   5  -8  -4  163.30   19.87
  -5   8   3   21.40    9.57
   5  -8  -3   18.73   13.83
  -5   8   2    9.23    5.88
   5  -8  -2   37.50    9.39
  -5   8   1   64.84   29.34
   5  -8  -1   83.45   15.44
  -5   8   0   20.48    7.85
  -5   8  -1  237.79   22.04
  -5   8  -2    2.52    2.53
   5  -8   2   13.17    7.42
  -5   8  -3   25.28   13.40
   5  -8   3   30.43   11.21
  -5   8  -4   75.91   35.09
   5  -8   4   82.00   14.82
  -5   8  -5  102.17   33.30
   5  -8   5  101.67   14.87
  -5   8  -6   12.48    7.45
   5  -8   6   27.79   10.64
  -5   8  -7  136.99   18.45
   5  -8   7  123.70   16.41
  -5   8  -8   14.43    8.62
   5  -8   8   18.82    8.17
  -5   8  -9    5.61    5.50
   5  -8   9   11.41    7.37
  -5   8 -10   94.31   52.61
   5  -8  10   94.36   15.59
  -5   8 -11    5.99    5.54
   5  -8  11    2.19    3.51
   5  -7 -10    7.60    5.83
  -5   7  10    5.15    3.24
   5  -7  -9    5.80    5.06
  -5   7   9   18.75    9.09
   5  -7  -8    9.29    4.28
   5  -7  -7    1.84    3.01
   5  -7  -7    2.13    4.94
   5  -7  -6  115.36   11.31
  -5   7   6  130.28   12.97
   5  -7  -6  135.92   16.05
   5  -7  -5   52.60    8.05
  -5   7   5   46.56   22.66
   5  -7  -5   65.03   15.59
  -5   7   4   43.68   21.74
   5  -7  -4   62.30   12.15
  -5   7   3   73.56   11.22
   5  -7  -3   73.07   32.95
  -5   7   2   -0.72    3.99
   5  -7  -2    0.36    4.71
  -5   7   1  144.18   16.12
   5  -7  -1  153.27   16.98
  -5   7   0    3.39    4.31
   5  -7   0    3.69    5.12
  -5   7  -1    2.18    4.62
   5  -7   1   71.20   12.11
  -5   7  -2   19.68   10.40
   5  -7   2   16.79    7.08
  -5   7  -3   97.43   27.15
  -5   7  -4  195.52   17.49
  -5   7  -5   27.17   12.21
   5  -7   5   29.82    9.80
  -5   7  -6   -0.99    4.44
   5  -7   6    2.85    6.87
  -5   7  -7  101.64   44.50
   5  -7   7  121.68   51.03
  -5   7  -8    1.08    3.13
   5  -7   8    1.80    5.09
  -5   7  -9   14.29    6.70
   5  -7   9    9.73    7.51
  -5   7 -10   48.45   21.27
   5  -7  10   37.72    8.73
  -5   7 -11   11.29    5.56
   5  -7  11    9.00    7.49
  -5   7 -12   -0.09    4.80
   5  -7  12   -0.30    4.70
   5  -6 -11   20.97    7.03
  -5   6  11   18.02   10.33
   5  -6 -10   43.86    9.57
  -5   6  10   40.08   20.40
   5  -6  -9   16.04    5.27
  -5   6   9   17.31   10.00
   5  -6  -8   17.85    5.81
  -5   6   8   18.19    7.49
   5  -6  -7   11.01    4.52
  -5   6   7   12.24    3.88
   5  -6  -7   11.74    7.22
   5  -6  -6   31.87    6.58
  -5   6   6   38.34   21.20
   5  -6  -6   46.38   16.37
   5  -6  -5    0.10    2.18
  -5   6   5    0.75    3.53
   5  -6  -5    5.85    6.67
   5  -6  -4    0.64    1.90
  -5   6   4    0.88    3.54
   5  -6  -4    3.87    6.71
   5  -6  -3   31.31   14.90
  -5   6   3   35.22    6.76
   5  -6  -3   42.95   16.60
  -5   6   2  100.43   11.38
   5  -6  -2  102.91   13.60
  -5   6   1   44.49   23.64
   5  -6  -1   56.59   10.87
  -5   6   0   48.16   27.28
   5  -6   0   56.22   10.60
  -5   6  -1    6.79    4.11
   5  -6   1    6.58    4.97
  -5   6  -2  164.94   17.44
   5  -6   2  185.65   19.73
  -5   6  -3   38.63   20.12
   5  -6   3   39.49    9.11
  -5   6  -4  159.28   20.29
   5  -6   4  165.89   18.52
  -5   6  -5    5.86    4.66
   5  -6   5    6.36    4.48
  -5   6  -6   56.56   33.81
   5  -6   6   55.70   31.27
  -5   6  -7  124.07   37.05
   5  -6   7  127.75   13.88
  -5   6  -8    5.89    5.01
   5  -6   8    1.86    4.69
  -5   6  -9   11.44    4.95
   5  -6   9   11.77    6.67
  -5   6 -10  171.64   32.82
   5  -6  10  144.13   16.92
  -5   6 -11   56.78   28.64
   5  -6  11   64.64   11.60
  -5   6 -12    8.48    5.84
   5  -6  12    8.15    4.70
  -5   6 -13   17.78    7.30
   5  -6  13   22.57    8.14
   5  -5 -12   32.48    8.86
  -5   5  12   29.10   14.13
   5  -5 -11    7.11    5.22
  -5   5  11    7.33    5.11
   5  -5 -10    1.89    3.86
  -5   5  10   -1.05    3.86
   5  -5  -9  194.76   16.27
  -5   5   9  142.54   16.76
   5  -5  -8   32.69   15.02
  -5   5   8   27.28   14.27
   5  -5  -7   50.04    8.77
   5  -5  -6    3.12    3.03
  -5   5   6    2.82    3.13
   5  -5  -6    8.16    6.06
   5  -5  -5   78.90    8.98
  -5   5   5   77.33   13.97
   5  -5  -5   90.53   12.82
   5  -5  -4   21.95   10.70
  -5   5   4   29.47    5.92
   5  -5  -4   35.71    9.89
   5  -5  -3  150.40   10.62
  -5   5   3  149.14   11.79
   5  -5  -3  153.13   14.92
   5  -5  -2   41.08    9.53
  -5   5   2   43.22   10.28
   5  -5  -2   50.13    9.82
   5  -5  -1   11.01    5.47
  -5   5   1   16.02   10.65
   5  -5  -1   13.70    6.38
  -5   5   0   17.04    9.16
   5  -5   0   17.50    6.89
  -5   5  -1   91.23   10.67
   5  -5   1   91.01   11.20
  -5   5  -2    0.58    1.93
   5  -5   2    0.56    3.78
  -5   5  -3    2.33    3.03
   5  -5   3   11.09    6.12
  -5   5  -4  191.14   16.64
   5  -5   4  416.04   24.88
  -5   5  -5  242.99   18.06
   5  -5   5  288.73   21.10
  -5   5  -6  184.67   23.29
   5  -5   6  185.35   20.87
  -5   5  -7   21.75   14.00
   5  -5   7   20.29    6.82
  -5   5  -8    2.81    2.66
   5  -5   8    0.20    5.40
  -5   5  -9    2.00    3.81
   5  -5   9    3.85    5.29
  -5   5 -10   21.14    8.45
   5  -5  10   20.51    7.89
  -5   5 -11   28.40   15.56
   5  -5  11   26.60   10.71
  -5   5 -12   -2.00    4.44
   5  -5  12    0.91    4.01
  -5   5 -13   43.95   17.65
   5  -5  13   43.30   23.83
  -5   5 -14   74.08   20.33
   5  -5  14   65.13   29.04
   5  -4 -13   12.36    8.98
  -5   4  13   13.30    4.95
   5  -4 -12   -0.40    4.08
  -5   4  12    6.67    6.63
   5  -4 -11    3.48    5.78
  -5   4  11    3.28    2.75
   5  -4 -10   30.09    8.51
  -5   4  10   27.67   15.00
   5  -4  -9   96.62   11.52
  -5   4   9   77.00   43.83
   5  -4  -8   28.12    6.59
  -5   4   8   25.40   10.06
   5  -4  -7    6.46    5.91
  -5   4   7   31.11   11.82
   5  -4  -6  402.80   29.13
  -5   4   6  393.62   17.82
   5  -4  -6  448.07   33.81
   5  -4  -5   75.94   15.87
  -5   4   5   61.76   13.46
   5  -4  -5  154.56   15.59
   5  -4  -4  113.42   10.10
  -5   4   4  125.87   10.18
   5  -4  -4  121.21   14.55
   5  -4  -3   21.57   10.13
  -5   4   3   24.80   16.24
   5  -4  -3   35.77   14.42
   5  -4  -2   91.17   17.21
  -5   4   2   87.29    9.43
   5  -4  -2   91.37   11.37
   5  -4  -1    9.58    3.47
  -5   4   1    5.82    3.37
   5  -4  -1   10.66    5.67
   5  -4   0  281.57   15.07
  -5   4   0  269.98   17.16
   5  -4   0  343.69   21.90
   5  -4   1   13.43    5.38
  -5   4  -1   20.60    8.56
  -5   4  -2   18.11   11.22
   5  -4   2   17.75    6.16
  -5   4  -3   46.90   19.50
   5  -4   3   48.74   22.26
  -5   4  -4  373.05   27.59
   5  -4   4  428.82   30.90
  -5   4  -5    0.75    2.76
   5  -4   5   27.38    6.37
  -5   4  -6   36.68   21.15
   5  -4   6   44.34    9.38
  -5   4  -7    3.05    2.42
   5  -4   7    2.83    4.18
  -5   4  -8   23.25   11.99
   5  -4   8   26.20    7.94
  -5   4  -9    1.09    3.06
   5  -4   9    0.36    3.74
  -5   4 -10   47.38   36.48
   5  -4  10   62.25   28.28
  -5   4 -11   30.29   16.28
   5  -4  11   33.34    7.73
  -5   4 -12   23.02   15.94
   5  -4  12   29.90   15.23
  -5   4 -13   13.02    8.97
   5  -4  13    8.52    4.88
  -5   4 -14   22.22   17.85
   5  -4  14   31.69    8.96
   5  -3 -14    9.03    6.70
  -5   3  14    9.36    6.23
   5  -3 -13   28.35    7.79
  -5   3  13   32.34   12.14
   5  -3 -12    2.70    4.44
  -5   3  12   -0.20    4.47
   5  -3 -11   25.02    7.14
  -5   3  11   26.62   10.10
   5  -3 -10    2.26    4.23
  -5   3  10    3.86    4.17
   5  -3  -9   43.47    9.33
  -5   3   9   38.08   14.74
   5  -3  -8  237.56   21.88
  -5   3   8  178.10   19.22
   5  -3  -7  274.66   18.18
  -5   3   7  320.05   32.17
   5  -3  -6  304.83   23.36
  -5   3   6  284.04   12.45
   5  -3  -5    6.10    3.25
  -5   3   5    4.05    2.73
   5  -3  -5    5.22    4.61
   5  -3  -4   46.16    8.71
  -5   3   4   47.93    9.60
   5  -3  -4   56.70    9.75
   5  -3  -3  104.33   22.02
  -5   3   3   89.28    9.40
   5  -3  -3   93.28   11.92
   5  -3  -2    0.67    0.85
  -5   3   2    1.20    2.38
   5  -3  -2    0.65    3.65
   5  -3  -1   74.06    7.95
  -5   3   1   71.60   14.12
   5  -3  -1   78.03   11.00
   5  -3   0    3.79    3.30
  -5   3   0    0.09    1.31
   5  -3   0    1.96    3.47
   5  -3   1  400.16   24.36
  -5   3  -1  401.83   25.23
   5  -3   1  409.92   25.94
  -5   3  -2   52.69    7.58
  -5   3  -2   63.18   28.91
   5  -3   2   65.05   10.26
  -5   3  -3  359.22   22.01
  -5   3  -3  361.76   23.50
   5  -3   3  406.28   25.42
  -5   3  -4   16.14    8.52
  -5   3  -4   22.29   14.87
   5  -3   4   28.08    6.12
  -5   3  -5   86.18    7.64
  -5   3  -5   83.88   19.69
   5  -3   5   80.31    9.74
  -5   3  -6    0.37    1.19
  -5   3  -6    0.57    1.89
   5  -3   6    1.95    3.53
  -5   3  -7  195.67   18.55
   5  -3   7  231.80   16.80
  -5   3  -8    1.85    2.39
  -5   3  -8    2.43    3.36
   5  -3   8    2.91    5.29
  -5   3  -9    9.13    4.40
   5  -3   9    7.86    3.77
  -5   3 -10   37.81   20.10
   5  -3  10   48.05    8.86
  -5   3 -11    2.91    5.77
   5  -3  11    0.64    3.64
  -5   3 -12    0.92    2.46
   5  -3  12    2.90    2.01
  -5   3 -13   13.91    8.23
   5  -3  13   14.67    6.43
  -5   3 -14   42.19   21.82
   5  -3  14   41.63   20.74
  -5   3 -15    7.83    5.88
   5  -3  15    3.40    2.99
   5  -2 -15    7.99    7.10
  -5   2  15    9.08    4.72
   5  -2 -14   11.14    6.91
  -5   2  14   14.28    7.60
   5  -2 -13    0.99    5.05
  -5   2  13    1.29    2.63
   5  -2 -12   67.25   12.08
  -5   2  12   63.23   19.45
   5  -2 -11   15.18    6.58
  -5   2  11   12.58   14.03
   5  -2 -10    2.55    4.27
  -5   2  10    1.14    2.37
   5  -2  -9   22.39    7.44
  -5   2   9   21.23    7.87
   5  -2  -8  304.69   19.73
  -5   2   8  236.95   23.01
   5  -2  -7   41.17    7.19
  -5   2   7   42.99   16.81
   5  -2  -6   49.21    6.92
  -5   2   6   41.47   18.86
   5  -2  -5   26.65    6.07
  -5   2   5   20.33    5.56
   5  -2  -4  303.93   20.61
  -5   2   4  295.65   17.46
   5  -2  -4  319.43   22.43
   5  -2  -3   16.93    4.11
  -5   2   3   17.88    8.60
   5  -2  -3   20.62    5.64
   5  -2  -2    0.96    2.48
  -5   2   2    1.50    1.85
   5  -2  -2    1.66    3.48
   5  -2  -1    7.62    2.66
  -5   2   1    6.92    4.16
   5  -2  -1    3.90    4.46
   5  -2   0  189.11   10.46
  -5   2   0  178.90   12.88
   5  -2   0  184.23   12.94
   5  -2   1   72.08    9.86
  -5   2  -1   70.82    7.78
   5  -2   1   71.38    9.08
  -5   2  -2  224.14   19.46
   5  -2   2  250.36   26.83
   5  -2   2  244.56   19.07
  -5   2  -3   59.56    6.62
   5  -2   3   69.74    9.19
   5  -2   3   79.32    9.69
  -5   2  -4  302.12   20.31
   5  -2   4  306.55   21.45
   5  -2   4  307.76   20.79
  -5   2  -5    1.03    2.02
   5  -2   5    1.15    4.41
   5  -2   5    3.12    5.11
  -5   2  -6   61.00   19.36
   5  -2   6   67.23   10.16
   5  -2   6   65.00   23.06
  -5   2  -7    0.01    2.29
   5  -2   7    1.45    4.32
   5  -2   7    0.04    3.43
  -5   2  -8  143.05   10.80
   5  -2   8  148.67   14.36
   5  -2   8  146.09   11.78
  -5   2  -9   55.22    6.95
   5  -2   9   57.35   10.82
   5  -2   9   55.77    8.44
  -5   2 -10   15.62    4.17
   5  -2  10   15.79    6.59
   5  -2  10   17.48    8.75
  -5   2 -11   46.56   29.17
   5  -2  11   70.89   11.57
   5  -2  11   54.28    8.05
  -5   2 -12   26.33   17.14
   5  -2  12   46.84   18.62
   5  -2  12   35.55   13.91
  -5   2 -13    1.82    3.50
   5  -2  13    0.94    2.21
   5  -2  13    0.84    5.28
   5  -2  14   17.83   10.97
   5  -2  14   15.75    9.63
   5  -1 -15   13.26    8.14
  -5   1  15   11.59    7.19
   5  -1 -14   24.19    9.46
  -5   1  14   18.77    9.88
   5  -1 -13   73.01   12.69
  -5   1  13   69.83   28.03
   5  -1 -12   24.50    7.90
  -5   1  12   18.88    7.41
   5  -1 -11   18.68    7.83
  -5   1  11   16.99    5.26
   5  -1 -10  114.09   40.50
  -5   1  10   87.96   31.66
   5  -1  -9   49.94   12.81
  -5   1   9   52.28   23.13
   5  -1  -8   14.86    7.70
  -5   1   8   12.77    6.44
   5  -1  -7   94.68   21.94
  -5   1   7   76.35   23.01
   5  -1  -6    4.20    3.57
  -5   1   6    4.07    2.62
   5  -1  -5  136.42   34.35
  -5   1   5  111.67   10.49
  -5   1   5   89.04   12.80
   5  -1  -4  292.26   21.39
  -5   1   4  271.86   18.36
  -5   1   4  228.42   17.37
   5  -1  -3   79.85    8.67
  -5   1   3   64.42    6.40
   5  -1  -3   75.08    9.34
   5  -1  -2  300.18   21.39
   5  -1  -2  302.97   31.35
   5  -1  -2  278.23   20.45
   5  -1  -1    1.71    2.38
   5  -1  -1    1.75    2.24
   5  -1  -1    2.35    3.27
   5  -1   0   72.61   24.70
   5  -1   0   71.39    7.31
   5  -1   0   63.89    7.54
   5  -1   1  118.79    9.02
   5  -1   1  123.15    9.84
   5  -1   1  115.42    9.56
  -5   1  -2  205.33   19.77
   5  -1   2  248.57   19.03
   5  -1   2  247.10   18.44
  -5   1  -3    2.98    1.93
   5  -1   3    4.20    3.00
   5  -1   3    4.31    2.06
  -5   1  -4   20.86   10.15
   5  -1   4   20.70    4.93
   5  -1   4   22.54    4.80
  -5   1  -5  217.14   17.02
   5  -1   5  362.82   24.32
   5  -1   5  215.51   17.81
  -5   1  -6  122.88   13.48
   5  -1   6  105.94   11.82
   5  -1   6  105.13    9.80
  -5   1  -7  823.21   49.44
   5  -1   7  914.29   56.85
   5  -1   7  884.53   51.82
  -5   1  -8  100.62   10.29
   5  -1   8   87.60   10.64
   5  -1   8   91.01    8.68
  -5   1  -9   30.67    6.40
   5  -1   9   29.65    8.13
   5  -1   9   25.88   11.63
  -5   1 -10    6.74    4.26
   5  -1  10    6.40    5.47
   5  -1  10    4.59    2.79
  -5   1 -11   85.91   11.53
   5  -1  11   83.78   12.54
   5  -1  11   84.42   10.08
  -5   1 -12    5.64    4.34
   5  -1  12    9.09    6.02
   5  -1  12    4.13    4.42
  -5   1 -13   18.52    7.24
   5  -1  13   17.65    7.02
  -5   1 -14    9.52    5.62
   5  -1  14    8.81    5.07
   5  -1  15   89.29   14.10
   5   0 -15   69.32   14.18
  -5   0  15   74.74   32.34
   5   0 -14   -0.65    4.48
  -5   0  14   -0.33    4.62
   5   0 -13    4.52    5.35
  -5   0  13    5.40    3.95
   5   0 -12    3.93    5.15
  -5   0  12    1.72    2.24
   5   0 -11    5.19    4.79
  -5   0  11   -0.30    4.43
   5   0 -10  294.22   37.43
  -5   0  10  209.66   29.19
   5   0  -9   21.64   15.03
  -5   0   9   19.23    8.94
   5   0  -8  308.36   24.31
  -5   0   8  222.74   32.39
   5   0  -7  377.31   23.11
  -5   0   7  295.09   24.43
   5   0  -6   67.20    8.93
  -5   0   6   59.98   18.80
   5   0  -5  159.93   15.15
  -5   0   5  130.21   10.55
  -5   0   5  115.51   14.18
   5   0  -4  371.60   26.03
   5   0  -4  360.87   22.05
  -5   0   4  280.81   20.87
   5   0  -3    8.08    5.06
   5   0  -3    1.35    1.66
  -5   0   3    0.83    2.59
   5   0  -2   18.10    4.52
   5   0  -2   19.43    3.72
   5   0  -1    8.99    3.76
   5   0  -1    7.29    3.38
   5   0  -1    7.73    3.37
   5   0   0  301.89   21.07
   5   0   0  293.74   20.61
   5   0   0  275.14   19.22
   5   0   1   77.26    7.65
   5   0   1   76.37    8.21
   5   0   1   73.26   24.60
  -5   0  -2   47.00   17.65
   5   0   2   56.78   23.31
   5   0   2   49.45    5.85
  -5   0  -3    7.12    4.19
   5   0   3    6.75    5.03
   5   0   3    5.68    2.77
  -5   0  -4   35.63   20.35
   5   0   4   31.42   14.38
   5   0   4   28.99   10.16
  -5   0  -5 1267.20   62.47
   5   0   5 1285.94   36.50
   5   0   5 1242.41   57.75
  -5   0  -6  234.10   14.72
   5   0   6  251.58   34.23
   5   0   6  203.36   11.12
  -5   0  -7  136.70   12.87
   5   0   7  125.13   12.52
   5   0   7  129.05    9.11
  -5   0  -8    0.20    3.48
   5   0   8    1.05    4.19
   5   0   8    3.40    2.28
  -5   0  -9   70.14    9.86
   5   0   9   65.80   11.43
   5   0   9   54.68   10.39
  -5   0 -10  137.31   14.14
   5   0  10  132.11   14.32
   5   0  10  117.46    9.70
  -5   0 -11   11.47    6.23
   5   0  11   10.08    4.99
  -5   0 -12   16.71   10.71
   5   0  12   17.93    7.17
  -5   0 -13    1.38    4.17
   5   0  13    1.12    4.09
  -5   0 -14   33.85   10.42
   5   0  14   39.66   10.52
  -5   0 -15    4.01    5.04
   5   0  15    3.90    5.15
   5   1 -15    1.98    4.10
  -5  -1  15    2.22    5.54
   5   1 -14   20.38    7.79
  -5  -1  14   14.90    9.78
   5   1 -13   49.57   12.08
  -5  -1  13   41.07   20.42
   5   1 -12   18.80    7.96
  -5  -1  12   18.47    7.93
   5   1 -11    6.23    6.35
  -5  -1  11    1.76    2.08
   5   1 -10  168.18   24.51
  -5  -1  10  151.78   52.96
   5   1  -9  254.13   19.75
  -5  -1   9  201.26   20.94
   5   1  -8  320.24   25.11
  -5  -1   8  268.11   26.55
   5   1  -7  259.29   19.27
  -5  -1   7  193.38   21.33
   5   1  -6 1305.95   36.59
  -5  -1   6  999.89   54.68
   5   1  -5   25.14    6.46
   5   1  -5   16.30    3.04
  -5  -1   5   15.31    5.35
   5   1  -4  758.55   46.48
   5   1  -4  714.35   42.21
  -5  -1   4  589.21   36.63
   5   1  -3  678.26   41.78
   5   1  -3  650.51   38.38
  -5  -1   3  491.39   31.13
   5   1  -2  126.31   11.28
   5   1  -2  123.30    9.63
  -5  -1   2   96.29    7.99
   5   1  -1  418.30   29.24
   5   1  -1  422.98   27.37
  -5  -1   1  300.26   20.04
   5   1   0   73.40    8.58
   5   1   0   63.74    7.08
  -5  -1  -1  125.22   12.34
   5   1   1  191.60   12.55
   5   1   1  130.05    8.16
  -5  -1  -2   14.94    3.79
   5   1   2   13.00    4.20
   5   1   2   12.61    5.81
  -5  -1  -3  118.35   22.49
   5   1   3  159.51   15.22
   5   1   3   97.88    8.47
  -5  -1  -4   79.08   10.17
   5   1   4   75.15    9.86
   5   1   4   69.78    6.84
  -5  -1  -5  216.94   14.94
   5   1   5  222.06   15.79
   5   1   5  188.68    8.56
  -5  -1  -6   17.28    9.47
   5   1   6   17.84    5.71
   5   1   6   16.39    3.26
  -5  -1  -7   21.81   11.10
   5   1   7   20.61    6.39
  -5  -1  -8  167.12   15.16
   5   1   8  165.40   15.29
  -5  -1  -9  124.40   13.45
   5   1   9  125.35   43.58
  -5  -1 -10   25.38    8.03
   5   1  10   22.92   15.70
  -5  -1 -11   -1.00    4.19
   5   1  11    2.43    4.66
  -5  -1 -12   28.14   15.18
   5   1  12   30.43    8.84
  -5  -1 -13   41.02   10.61
   5   1  13   45.52   10.49
  -5  -1 -14    2.04    4.86
   5   1  14   -0.99    4.41
   5   2 -15   78.49   40.47
  -5  -2  15   74.38   14.17
   5   2 -14    7.72    7.28
  -5  -2  14   10.18    7.52
   5   2 -13   26.76   10.86
  -5  -2  13   24.91   13.24
   5   2 -12  313.79   28.52
  -5  -2  12  251.90   25.41
   5   2 -11   39.49   17.84
  -5  -2  11   32.53   17.03
   5   2 -10  369.89   46.96
  -5  -2  10  284.85   36.56
   5   2  -9   38.56   15.70
  -5  -2   9   30.27   16.14
   5   2  -8    3.07    4.43
  -5  -2   8    2.81    2.48
   5   2  -7   97.16   11.75
  -5  -2   7   85.06   25.27
   5   2  -6 1089.64   46.80
   5   2  -6  975.83   34.83
  -5  -2   6  860.38   38.00
   5   2  -5    9.17    6.05
   5   2  -5    4.63    1.62
  -5  -2   5    5.44    3.17
   5   2  -4   23.08    5.63
   5   2  -4   20.57    7.42
  -5  -2   4   16.47    5.24
   5   2  -3  211.73   18.09
   5   2  -3  202.82   12.74
  -5  -2   3  156.08   10.35
   5   2  -2   59.99   13.79
   5   2  -2   53.96   22.48
  -5  -2   2   41.72   11.04
   5   2  -1   -0.84    3.22
  -5  -2   1    0.22    0.94
   5   2   0  645.74   40.58
   5   2   0  597.46   36.97
  -5  -2   0  437.43   26.17
  -5  -2  -1   14.28    6.78
   5   2   1   12.40    5.62
  -5  -2  -1    6.82    2.52
  -5  -2  -2  196.97   15.79
   5   2   2  209.21   26.07
  -5  -2  -2  137.90   10.35
  -5  -2  -3   11.62    4.76
   5   2   3   10.28    4.62
  -5  -2  -4    1.11    1.41
   5   2   4   -0.95    3.49
  -5  -2  -5   21.62   14.86
   5   2   5   19.22    7.99
  -5  -2  -6  173.47   17.62
   5   2   6  167.88   14.48
  -5  -2  -7   78.44   10.30
   5   2   7   96.18   41.54
  -5  -2  -8   70.87   34.69
   5   2   8   55.95   13.97
  -5  -2  -9    1.39    4.46
   5   2   9    2.52    4.75
  -5  -2 -10  411.37   25.70
   5   2  10  400.20   25.63
  -5  -2 -11  183.23   19.01
   5   2  11  151.21   56.78
  -5  -2 -12  103.03   13.76
   5   2  12   94.01   38.63
  -5  -2 -13    2.76    5.39
   5   2  13    1.15    4.55
  -5  -2 -14    1.87    5.51
   5   2  14    2.23    3.54
   5   3 -15    0.01    5.05
  -5  -3  15    7.21    9.64
   5   3 -14   -0.27    4.76
  -5  -3  14    4.73    6.69
   5   3 -13    4.70    7.01
  -5  -3  13    0.10    5.02
   5   3 -12   84.73   32.12
  -5  -3  12   78.04   33.33
   5   3 -11    5.91    5.76
  -5  -3  11    5.16    5.54
   5   3 -10    6.44    5.42
  -5  -3  10    7.73    2.91
   5   3  -9  173.73   19.21
  -5  -3   9  141.94   15.79
   5   3  -8    2.70    4.28
  -5  -3   8    0.86    2.10
   5   3  -7    2.48    3.26
  -5  -3   7    0.53    2.46
   5   3  -6   34.10    8.00
   5   3  -6   29.28    7.02
  -5  -3   6   30.79   11.16
   5   3  -5    2.70    4.04
   5   3  -5    3.10    1.90
  -5  -3   5    3.19    1.85
   5   3  -4  353.34   24.11
   5   3  -4  355.83   20.55
  -5  -3   4  284.86   19.23
   5   3  -3  154.88   15.67
   5   3  -3  147.68   12.65
  -5  -3   3  115.92   11.21
   5   3  -2    5.31    4.11
  -5  -3   2    5.03    2.50
   5   3  -1  280.51   20.26
   5   3  -1  249.48   17.21
  -5  -3   1  205.76   13.37
  -5  -3   0  527.46   37.23
   5   3   0  549.86   30.95
  -5  -3   0  432.11   22.02
  -5  -3  -1   46.02   23.49
   5   3   1   60.04   25.29
  -5  -3  -2  186.86   19.93
   5   3   2  206.89   18.27
  -5  -3  -3  536.93   38.54
   5   3   3  585.13   30.09
  -5  -3  -4  647.22   42.80
   5   3   4  577.29   45.39
  -5  -3  -5  218.68   23.66
   5   3   5  207.47   29.89
  -5  -3  -6  545.45   42.30
   5   3   6  536.94   29.11
  -5  -3  -7   17.57   11.22
   5   3   7   44.08    8.75
  -5  -3  -8    1.65    4.36
   5   3   8    1.09    4.57
  -5  -3  -9   13.67    5.69
   5   3   9   17.47    9.37
  -5  -3 -10  174.16   17.06
   5   3  10  192.64   59.59
  -5  -3 -11   38.32    9.94
   5   3  11   35.99    9.01
  -5  -3 -12    3.33    5.40
   5   3  12   -0.55    4.30
  -5  -3 -13   17.67    8.37
   5   3  13   15.99    9.30
   5   4 -15   20.11    8.24
  -5  -4  15   17.87   10.83
   5   4 -14   27.12   11.03
  -5  -4  14   18.63   12.19
   5   4 -13    1.92    4.77
  -5  -4  13   -0.80    5.12
   5   4 -12   21.53    7.69
  -5  -4  12   19.42   10.37
   5   4 -11   21.42   10.27
  -5  -4  11   16.62    7.08
   5   4 -10    0.81    2.67
  -5  -4  10    3.31    4.81
   5   4  -9    2.40    4.02
  -5  -4   9    2.80    4.45
   5   4  -8  249.13   23.21
  -5  -4   8  198.10   18.49
   5   4  -7  285.85   20.35
   5   4  -7  257.34   14.98
  -5  -4   7  245.23   17.97
   5   4  -6  231.21   17.96
   5   4  -6  198.54   10.70
  -5  -4   6  181.84   12.86
   5   4  -5  263.05   17.79
   5   4  -5  253.00   13.52
  -5  -4   5  214.64   13.20
   5   4  -4   10.79    5.47
   5   4  -4   12.47    7.65
  -5  -4   4    9.96    4.97
   5   4  -3  113.20   11.91
   5   4  -3  112.88   34.52
  -5  -4   3   98.45    9.07
   5   4  -2   24.12   12.29
   5   4  -2   20.00    9.23
  -5  -4   2   17.28    3.79
  -5  -4   1  511.25   31.43
   5   4  -1  554.35   31.27
  -5  -4   1  451.18   19.14
  -5  -4   0  396.30   30.41
   5   4   0  427.85   23.63
  -5  -4  -1   52.82   20.48
   5   4   1   81.68   22.09
  -5  -4  -2    9.02    4.66
   5   4   2    5.36    3.42
  -5  -4  -3  473.45   33.44
   5   4   3  424.52   30.61
  -5  -4  -4  776.31   35.43
   5   4   4  781.25   34.49
  -5  -4  -5   98.72   24.94
   5   4   5  152.83   18.08
  -5  -4  -6 1990.65   57.21
   5   4   6 1905.21  211.95
  -5  -4  -7    2.97    5.54
   5   4   7    3.23    3.41
  -5  -4  -8    0.26    4.55
   5   4   8    0.40    2.93
  -5  -4  -9   41.21   10.17
   5   4   9   30.96    8.47
  -5  -4 -10   23.11    9.97
   5   4  10   18.25    9.27
  -5  -4 -11   68.19   40.58
   5   4  11   61.47   29.51
  -5  -4 -12   38.69   30.78
   5   4  12   39.59   20.53
   5   5 -14    0.93    5.18
  -5  -5  14   -0.14    5.34
   5   5 -13    2.75    4.89
  -5  -5  13    0.09    4.71
   5   5 -12   49.73   14.35
  -5  -5  12   47.17   20.07
   5   5 -11   79.45   12.91
  -5  -5  11   93.35   20.42
   5   5 -10    0.14    4.42
  -5  -5  10    1.73    4.43
   5   5  -9   72.95   11.40
  -5  -5   9   77.93   30.11
   5   5  -8   66.02   11.14
  -5  -5   8   58.19   24.49
   5   5  -7  357.43   44.38
   5   5  -7  340.19   39.65
  -5  -5   7  317.05   38.95
   5   5  -6   86.87   12.41
   5   5  -6   74.77    7.92
  -5  -5   6   64.39   14.41
   5   5  -5 1349.08   49.70
   5   5  -5 1216.95   45.77
  -5  -5   5 1156.36   39.22
   5   5  -4   38.79   17.04
   5   5  -4   36.12    8.87
  -5  -5   4   31.21   15.48
   5   5  -3   79.32   10.94
   5   5  -3   81.42   32.73
  -5  -5   3   69.96    7.12
  -5  -5   2   54.35   29.40
   5   5  -2   60.84   16.06
  -5  -5   2   38.54   15.99
  -5  -5   1   43.29   21.42
   5   5  -1   43.25   20.00
  -5  -5   0   32.24   17.19
   5   5   0   32.52   18.75
  -5  -5  -1  162.54   43.71
   5   5   1  154.49   19.51
  -5  -5  -2   -1.36    3.98
   5   5   2    1.19    2.45
  -5  -5  -3  134.15   31.32
   5   5   3  169.32   21.94
  -5  -5  -4  178.34   25.62
   5   5   4  188.34   26.53
  -5  -5  -5    9.39    6.51
   5   5   5   13.79    6.74
  -5  -5  -6   18.67   19.53
   5   5   6   29.11    9.68
  -5  -5  -7  116.00   32.27
   5   5   7   86.00   12.38
  -5  -5  -8  244.08   25.89
   5   5   8  275.10   55.16
  -5  -5  -9   15.91    8.03
   5   5   9    6.49    5.03
  -5  -5 -10    2.58    6.62
   5   5  10    1.14    4.92
  -5  -5 -11   76.72   42.63
   5   5  11   86.51   38.16
   5   6 -14   34.84   10.28
   5   6 -13  127.67   16.34
  -5  -6  13  119.45   57.46
   5   6 -12   21.73    8.17
  -5  -6  12   18.52    6.65
   5   6 -11   11.21    5.41
  -5  -6  11   10.77    7.35
   5   6 -10    4.80    4.27
  -5  -6  10    4.19    6.27
   5   6  -9   43.29    9.02
  -5  -6   9   37.66   17.78
   5   6  -8  104.61   14.78
   5   6  -8   81.01    8.53
  -5  -6   8   80.61   33.17
   5   6  -7  316.51   21.07
   5   6  -7  300.35   16.83
  -5  -6   7  277.71   18.07
   5   6  -6   46.07   19.56
   5   6  -6   41.63   20.66
  -5  -6   6   31.69   19.63
   5   6  -5    8.08    4.28
   5   6  -5   35.40    6.47
  -5  -6   5    7.35    5.18
   5   6  -4   42.72   20.70
   5   6  -4   35.92    6.72
  -5  -6   4   29.15   16.05
  -5  -6   3   71.41   14.15
   5   6  -3   68.23   11.63
  -5  -6   3   70.36    7.18
  -5  -6   2    1.93    3.64
   5   6  -2   -1.38    3.32
  -5  -6   1   15.08    7.06
   5   6  -1   15.63    5.48
  -5  -6   0  153.32   17.55
   5   6   0  146.91   16.42
  -5  -6  -1  189.04   26.80
   5   6   1  235.72   31.33
  -5  -6  -2  139.74   21.70
   5   6   2  141.51   44.73
  -5  -6  -3   17.84    8.69
   5   6   3   16.59    7.71
  -5  -6  -4   83.82   25.30
   5   6   4   71.73   33.22
  -5  -6  -5   23.35    9.28
   5   6   5   38.52   11.32
  -5  -6  -6   14.54    8.29
   5   6   6   10.25    6.98
  -5  -6  -7   11.43    5.13
   5   6   7    9.65    5.42
  -5  -6  -8    8.80    7.33
   5   6   8    9.67    6.63
  -5  -6  -9  456.29   33.61
   5   6   9  376.56   27.10
  -5  -6 -10   17.09    9.13
   5   6  10   13.12    6.38
   5   7 -12   64.20   13.13
  -5  -7  12   61.09   12.26
   5   7 -11   39.24   10.45
  -5  -7  11   41.32   10.92
   5   7 -10   82.15   13.89
  -5  -7  10   84.61   13.93
   5   7  -9    0.48    4.20
  -5  -7   9    1.00    4.15
   5   7  -8    1.96    1.62
   5   7  -8    0.24    1.59
  -5  -7   8    1.04    3.62
   5   7  -7    3.51    3.72
   5   7  -7    4.30    2.56
  -5  -7   7    6.19    4.61
   5   7  -6   51.31   21.88
   5   7  -6   43.76    7.45
  -5  -7   6   44.36    8.69
   5   7  -5   46.69    7.87
  -5  -7   5   15.12    5.06
  -5  -7   4   49.32   25.93
   5   7  -4   80.56   23.87
  -5  -7   3   25.67   10.01
   5   7  -3   25.14    9.09
  -5  -7   2  323.83   24.25
   5   7  -2  318.98   21.49
  -5  -7   1    4.59    3.60
   5   7  -1    3.76    2.92
  -5  -7   0   51.22   24.83
   5   7   0   41.31   12.22
  -5  -7  -1   26.40    8.79
   5   7   1   23.01   13.66
  -5  -7  -2   -0.28    4.19
   5   7   2    0.40    5.68
  -5  -7  -3   74.43   14.05
   5   7   3   93.95   27.45
  -5  -7  -4   22.21    7.67
   5   7   4   16.14   14.84
  -5  -7  -5    0.31    3.50
   5   7   5   22.74   12.32
  -5  -7  -6   83.83   22.52
   5   7   6   72.63   18.27
  -5  -7  -7   74.13   35.59
   5   7   7   66.73   12.38
  -5  -7  -8   54.99   29.72
   5   7   8   61.53   17.61
  -5  -7  -9    6.80    6.07
   5   7   9    1.42    3.11
   5   8 -11  137.19   16.51
  -5  -8  11  135.24   16.13
   5   8 -10    5.25    5.40
  -5  -8  10    2.64    4.97
   5   8  -9  135.93   41.48
  -5  -8   9  139.36   16.47
   5   8  -8   10.99    6.08
   5   8  -8   10.27    4.49
  -5  -8   8   10.74    5.22
   5   8  -7   62.17   12.12
   5   8  -7   59.08    9.40
  -5  -8   7   62.20    9.75
  -5  -8   6    2.47    3.10
   5   8  -6    1.18    3.37
  -5  -8   5    2.19    4.35
   5   8  -5    3.78    4.78
  -5  -8   4   -0.28    3.70
   5   8  -4   -0.49    3.90
  -5  -8   3   58.72   23.16
   5   8  -3   63.96    9.93
  -5  -8   2    8.94    4.47
   5   8  -2   40.43   11.87
  -5  -8   1   10.01    5.09
   5   8  -1    8.15    4.46
  -5  -8   0    4.69    4.58
   5   8   0    1.87    7.84
  -5  -8  -1  247.01   24.62
   5   8   1  249.03   35.82
  -5  -8  -2   20.42    9.46
   5   8   2   23.70   14.29
  -5  -8  -3   14.57    6.29
   5   8   3   36.67   18.60
  -5  -8  -4   48.55   21.61
   5   8   4   57.95   19.75
  -5  -8  -5   71.44   36.83
   5   8   5   68.77   17.60
  -5  -8  -6   23.86   13.05
   5   8   6   25.72   15.88
  -5  -8  -7    8.19    8.92
   5   8   7   18.76   11.62
   5   9  -9    0.96    2.39
  -5  -9   8   41.70   28.76
  -5  -9   7   13.16    6.39
   5   9  -7    9.18    6.73
  -5  -9   6  110.94   20.10
   5   9  -6  156.82   16.46
  -5  -9   5    4.08    4.56
   5   9  -5    5.84    5.70
  -5  -9   4   52.18   23.74
   5   9  -4   55.92    9.85
  -5  -9   3    1.38    3.44
   5   9  -3    3.82    5.28
  -5  -9   2   27.16   12.46
   5   9  -2   25.94    7.90
  -5  -9   1   12.68    5.40
   5   9  -1   13.98    9.42
  -5  -9   0  175.32   30.12
   5   9   0  168.87   17.62
  -5  -9  -1    6.96    6.05
   5   9   1    7.32    5.12
  -5  -9  -2   13.28    6.82
   5   9   2    6.37    6.71
  -5  -9  -3   20.82   12.61
   5   9   3   38.00   20.25
  -5  -9  -4   41.48   21.24
   5   9   4   32.46   22.69
  -6   9   2   23.42    8.58
   6  -9  -2   23.10   11.12
  -6   9   1   11.50    7.18
   6  -9  -1   21.99   10.12
  -6   9   0    2.99    5.39
   6  -9   0   14.58    8.60
  -6   9  -1   48.64   12.05
   6  -9   1   50.98   12.99
  -6   9  -2   51.14   26.26
   6  -9   2   60.35   13.41
  -6   9  -3   90.44   34.74
   6  -9   3  108.24   17.57
  -6   9  -4   89.62   49.08
   6  -9   4  107.27   15.75
  -6   9  -5   17.55    9.92
   6  -9   5   15.58    7.14
  -6   9  -6    0.10    3.09
   6  -9   6   -0.66    5.48
   6  -8  -6   28.33    9.96
   6  -8  -5   34.09   12.18
  -6   8   4   30.23    8.59
   6  -8  -4   33.45   11.40
  -6   8   3   41.28   16.85
   6  -8  -3   39.37   11.27
  -6   8   2    3.41    4.73
   6  -8  -2    7.91    7.48
  -6   8   1    4.83    6.11
   6  -8  -1    6.30    5.53
  -6   8   0    3.17    4.01
  -6   8  -1   32.07   13.20
   6  -8   1   34.98   10.38
  -6   8  -2   46.71   26.28
   6  -8   2   44.74   10.57
  -6   8  -3    3.51    3.84
   6  -8   3    9.98    6.75
  -6   8  -4    3.51    5.66
   6  -8   4    4.67    4.74
  -6   8  -5    6.39    3.67
   6  -8   5    4.03    5.53
  -6   8  -6   19.14   12.09
   6  -8   6   16.18    8.93
  -6   8  -7    0.89    2.36
   6  -8   7    2.03    4.96
  -6   8  -8   14.41    8.76
   6  -8   8   15.63    7.80
  -6   7   8   44.11   25.03
   6  -7  -7   82.01   15.57
   6  -7  -6    9.57    5.64
  -6   7   5   24.43   14.74
   6  -7  -5   36.62   10.40
  -6   7   4    2.14    2.98
   6  -7  -4    0.45    4.65
  -6   7   3   87.30   10.92
   6  -7  -3   92.98   15.19
  -6   7   2    1.18    4.68
   6  -7  -2    0.99    4.74
  -6   7   1    7.51    4.02
   6  -7  -1    9.42    6.48
  -6   7   0   33.01   18.95
   6  -7   0   31.43    7.77
  -6   7  -1   58.23   32.32
   6  -7   1   68.98   12.59
  -6   7  -2   44.85   24.64
   6  -7   2   48.50   23.87
  -6   7  -3   18.69   13.37
   6  -7   3   24.62   10.29
  -6   7  -4   37.46   24.23
   6  -7   4   45.78   11.83
  -6   7  -5   34.67   17.68
   6  -7   5   32.21   11.99
  -6   7  -6   -0.58    4.99
   6  -7   6   10.55    9.10
  -6   7  -7   69.55   44.50
   6  -7   7   79.30   13.76
  -6   7  -8   -1.09    4.75
   6  -7   8    4.52    5.93
  -6   7  -9   -0.16    4.70
   6  -7   9    1.10    4.63
  -6   7 -10   33.63   18.56
   6  -7  10   32.45   18.11
   6  -6 -10    4.24    4.12
  -6   6  10    8.48    5.82
   6  -6  -9    0.84    3.00
  -6   6   9   18.22    8.84
   6  -6  -8   10.14    5.37
  -6   6   8    3.16    8.99
   6  -6  -7   30.59    6.26
   6  -6  -6   21.43    8.79
   6  -6  -6   30.72   11.02
   6  -6  -5    6.95    5.08
  -6   6   5    9.02    5.59
   6  -6  -5   13.59    7.60
  -6   6   4   30.35    6.75
   6  -6  -4   33.75   14.01
  -6   6   3   44.00   22.18
   6  -6  -3   46.15   11.25
  -6   6   2   15.99    9.08
   6  -6  -2   10.90   18.84
  -6   6   1   68.03   35.94
   6  -6  -1   86.96   12.95
  -6   6   0   10.15    7.00
   6  -6   0   71.83   10.81
  -6   6  -1   62.75   32.98
   6  -6   1   68.69   12.41
  -6   6  -2   54.13   28.21
   6  -6   2   57.42   27.86
  -6   6  -3    6.80    3.06
   6  -6   3    7.90    6.48
  -6   6  -4   12.04    8.42
   6  -6   4   11.54    5.21
  -6   6  -5   74.01   21.84
   6  -6   5  129.83   17.07
  -6   6  -6   22.00   10.69
   6  -6   6   19.51    7.98
  -6   6  -7   41.73   36.07
   6  -6   7   48.75    9.98
  -6   6  -8    3.64    4.42
   6  -6   8    3.30    4.62
  -6   6  -9    2.73    3.19
   6  -6   9    1.72    2.28
  -6   6 -10   67.01   43.27
   6  -6  10   74.56   12.25
  -6   6 -11   33.88   13.04
   6  -6  11   39.43   10.97
   6  -5 -11    9.90    5.77
  -6   5  11   43.16   18.19
   6  -5 -10   28.28    9.08
  -6   5  10   19.53    9.21
   6  -5  -9   39.39    9.18
  -6   5   9   26.19   29.04
   6  -5  -8   35.35   17.27
  -6   5   8   28.22   13.67
   6  -5  -7    6.93    3.99
   6  -5  -6   22.04    5.86
   6  -5  -5  114.50   11.43
  -6   5   5  103.22   10.65
   6  -5  -5  131.97   16.39
   6  -5  -4  123.28   19.36
  -6   5   4  128.59   15.44
   6  -5  -4  128.69   15.94
   6  -5  -3  108.84    9.29
  -6   5   3  110.28   11.74
   6  -5  -3  112.16   14.17
   6  -5  -2   53.86   11.27
  -6   5   2   57.38   24.21
   6  -5  -2  106.48   14.04
  -6   5   1    7.21    5.00
   6  -5  -1    7.73    5.50
  -6   5   0  104.52   11.40
   6  -5   0  102.09   12.60
  -6   5  -1   54.87   22.45
   6  -5   1   58.89   11.25
  -6   5  -2   18.87   10.83
   6  -5   2   19.19    9.33
  -6   5  -3   74.64   40.97
   6  -5   3   73.24   11.61
  -6   5  -4    3.20    2.44
   6  -5   4    3.83    5.90
  -6   5  -5   33.50   20.37
   6  -5   5   38.72   18.96
  -6   5  -6    9.14    5.04
   6  -5   6    5.38    3.94
  -6   5  -7    4.22    3.59
   6  -5   7    2.88    5.81
  -6   5  -8   95.45   44.96
   6  -5   8   95.27   13.02
  -6   5  -9    2.58    2.33
   6  -5   9   -0.08    3.98
  -6   5 -10   10.31    6.92
   6  -5  10   10.36    7.82
  -6   5 -11   30.81   20.32
   6  -5  11   30.68    8.75
  -6   5 -12   22.34    8.33
   6  -5  12   16.11    7.84
   6  -4 -12   71.75   12.01
  -6   4  12   63.86   36.01
   6  -4 -11   10.44    5.86
  -6   4  11    8.01    3.42
   6  -4 -10  100.43   32.17
  -6   4  10   84.92   45.94
   6  -4  -9    2.15    3.74
  -6   4   9    0.43    2.98
   6  -4  -8   30.40   18.44
  -6   4   8   31.92    8.66
   6  -4  -7    5.38    3.26
  -6   4   7    2.68    7.09
   6  -4  -6   70.72    9.08
   6  -4  -5   78.41    9.47
  -6   4   5   76.13   10.13
   6  -4  -5   91.38   12.70
   6  -4  -4    1.39    2.16
  -6   4   4    1.19    1.15
   6  -4  -4    2.75    3.06
   6  -4  -3   10.42    4.60
  -6   4   3   10.62    7.68
   6  -4  -3   12.16    5.99
   6  -4  -2   10.68    5.14
  -6   4   2   12.00    9.16
   6  -4  -2   14.09    6.47
   6  -4  -1  181.84   11.72
  -6   4   1  178.24   15.20
   6  -4  -1  198.42   17.37
   6  -4   0   18.21   10.89
  -6   4   0   22.35   12.20
   6  -4   0   55.54    9.53
   6  -4   1   51.84   11.50
  -6   4  -1   63.59   26.09
   6  -4   1   60.34   10.78
  -6   4  -2   59.04   29.59
   6  -4   2   60.01    9.79
  -6   4  -3   17.78    9.55
   6  -4   3   17.00    5.70
  -6   4  -4    4.99    1.68
   6  -4   4    4.98    5.01
  -6   4  -5  195.71   27.99
   6  -4   5  198.47   27.46
  -6   4  -6    4.64    2.47
   6  -4   6    2.43    3.14
  -6   4  -7   28.57   12.85
   6  -4   7   22.08    6.42
  -6   4  -8   17.66    6.94
   6  -4   8   19.25    6.02
  -6   4  -9   26.25   17.07
   6  -4   9   23.79    6.39
  -6   4 -10   28.91   20.59
   6  -4  10   28.04    7.26
  -6   4 -11  453.68   33.83
   6  -4  11  445.32   27.14
  -6   4 -12   81.78   54.11
   6  -4  12  108.94   21.26
  -6   4 -13    9.27    5.49
   6  -4  13   12.60    6.05
   6  -3 -13   14.67   10.04
  -6   3  13   16.55    9.46
   6  -3 -12  148.07   54.28
  -6   3  12  127.53   41.14
   6  -3 -11    8.51    5.05
  -6   3  11   29.08   14.02
   6  -3 -10  115.30   39.78
  -6   3  10  103.27   19.22
   6  -3  -9  190.83   20.05
  -6   3   9  146.41   44.70
   6  -3  -8    2.27    4.32
  -6   3   8   17.06    9.04
   6  -3  -7   52.35    9.06
  -6   3   7   42.85   19.90
   6  -3  -6    1.77    3.97
  -6   3   6    3.59    3.64
   6  -3  -5    9.33    4.93
  -6   3   5    9.73    6.10
   6  -3  -5   15.02    7.87
   6  -3  -4   45.67    7.55
  -6   3   4   42.93   15.40
   6  -3  -4   40.10   11.61
   6  -3  -3   88.09    9.53
  -6   3   3   87.67    9.08
   6  -3  -3   98.21   13.22
   6  -3  -2   80.26    8.76
  -6   3   2   85.64    8.87
   6  -3  -2   77.55   10.57
   6  -3  -1  218.94   12.52
  -6   3   1  225.20   14.28
   6  -3  -1  192.59   23.12
   6  -3   0  689.79   46.12
  -6   3   0  690.55   45.21
   6  -3   0  702.82   44.87
   6  -3   1  116.98   13.81
  -6   3  -1  106.05   10.49
   6  -3   1  130.35   13.93
  -6   3  -2  524.71   34.74
  -6   3  -2  547.50   38.90
   6  -3   2  573.50   38.18
  -6   3  -3   69.23    8.76
  -6   3  -3   73.33   32.13
   6  -3   3  141.24   16.49
  -6   3  -4   57.81    7.48
  -6   3  -4   59.45   20.44
   6  -3   4   55.86    9.39
  -6   3  -5    0.14    0.65
   6  -3   5   -1.18    3.45
  -6   3  -6   91.62   38.22
   6  -3   6   93.63   11.19
  -6   3  -7   83.80   14.44
   6  -3   7  101.42   12.13
  -6   3  -8  150.38   18.91
   6  -3   8  158.64   14.70
  -6   3  -9   53.02   28.23
   6  -3   9   52.74   20.34
  -6   3 -10  110.29   19.53
   6  -3  10  112.51   14.35
  -6   3 -11  130.54   50.71
   6  -3  11  134.72   14.23
  -6   3 -12    5.60    5.09
   6  -3  12    4.18    2.56
  -6   3 -13   44.87   28.39
   6  -3  13   52.19    9.67
   6  -2 -13    0.98    3.39
  -6   2  13    2.39    2.78
   6  -2 -12    8.81    7.15
  -6   2  12    5.09    5.88
   6  -2 -11    5.26    5.60
  -6   2  11   18.05    5.67
   6  -2 -10    4.79    6.61
  -6   2  10    2.38    2.45
   6  -2  -9  538.04   27.73
  -6   2   9  404.25   31.55
   6  -2  -8    3.71    2.57
  -6   2   8    5.86    4.51
   6  -2  -7  310.54   38.65
  -6   2   7  220.65   34.97
   6  -2  -6    5.00    4.77
  -6   2   6    6.77    4.49
   6  -2  -5   60.65   12.70
  -6   2   5   53.83   12.33
  -6   2   5   44.61   22.58
   6  -2  -4  288.52   21.99
  -6   2   4  253.11   12.94
   6  -2  -4  267.03   18.47
   6  -2  -3   75.18    8.75
  -6   2   3   67.22   14.18
   6  -2  -3   69.50   10.90
   6  -2  -2  405.07   27.82
  -6   2   2  369.95   25.74
   6  -2  -2  383.32   28.70
   6  -2  -1  484.14   24.14
  -6   2   1  437.43   28.11
   6  -2  -1  462.19   26.53
   6  -2   0 2109.57   76.79
  -6   2   0 1885.78   74.66
   6  -2   0 2027.82   77.68
   6  -2   1  155.05   16.44
  -6   2  -1  182.35   13.36
   6  -2   1  152.62   13.38
  -6   2  -2   44.48   21.21
   6  -2   2   54.62   25.53
   6  -2   2   49.51    8.13
  -6   2  -3    7.01    4.48
   6  -2   3    7.19    3.64
   6  -2   3    8.57    4.72
  -6   2  -4   20.08   11.24
   6  -2   4   20.64    6.17
   6  -2   4   23.59    5.85
  -6   2  -5   94.81    8.53
   6  -2   5   91.87   11.42
   6  -2   5   93.14   11.04
  -6   2  -6    0.32    1.38
   6  -2   6    2.10    4.26
   6  -2   6   -0.71    2.67
  -6   2  -7   17.70    8.63
   6  -2   7   16.14    5.73
   6  -2   7   16.63    4.98
  -6   2  -8   72.80   28.97
   6  -2   8   85.15   12.60
   6  -2   8   73.57    9.82
  -6   2  -9   92.52   11.96
   6  -2   9  100.65   14.03
   6  -2   9   80.56   32.55
  -6   2 -10  179.45   13.10
   6  -2  10  215.36   19.33
   6  -2  10  184.43   14.62
   6  -2  11    3.34    5.00
   6  -2  11    1.66    3.31
   6  -2  12    9.64    5.58
   6  -2  12    8.33    6.49
   6  -2  13    1.47    3.02
   6  -1 -14    3.40    5.28
  -6   1  14    5.76    4.68
   6  -1 -13  108.90   14.73
  -6   1  13   83.01   47.63
   6  -1 -12  179.06   19.69
  -6   1  12  158.41   30.65
   6  -1 -11  451.94   28.34
  -6   1  11  371.73   39.23
   6  -1 -10  138.47   16.58
  -6   1  10  113.58   30.93
   6  -1  -9    1.19    4.37
  -6   1   9    2.30    3.59
   6  -1  -8  127.57   52.62
  -6   1   8   98.90   40.87
   6  -1  -7  294.80   25.60
  -6   1   7  201.63   65.24
   6  -1  -6 1465.09   56.97
  -6   1   6 1135.02   43.31
   6  -1  -5   34.01    7.30
  -6   1   5   31.73   10.35
  -6   1   5   33.43    9.31
   6  -1  -4   20.84   10.64
  -6   1   4   13.67    6.04
  -6   1   4   12.70    7.39
   6  -1  -3  441.71   24.00
  -6   1   3  397.85   20.14
   6  -1  -2    5.99    4.77
   6  -1  -2    2.60    4.75
   6  -1  -1  205.80   13.10
   6  -1  -1  197.31   12.46
   6  -1  -1  194.20   14.44
   6  -1   0   42.40   18.41
   6  -1   0   41.27    7.41
   6  -1   0   34.78    6.63
   6  -1   1   67.74    8.78
   6  -1   1   66.02    9.15
  -6   1  -2   16.30    8.06
   6  -1   2   14.90    5.04
   6  -1   2   17.28    5.64
  -6   1  -3  211.74   15.34
   6  -1   3  221.40   15.32
   6  -1   3  212.90   13.57
  -6   1  -4   92.32    8.99
   6  -1   4   93.82   10.88
   6  -1   4   92.63    9.92
  -6   1  -5  100.71    9.41
   6  -1   5   84.07   11.16
   6  -1   5   78.37    8.85
  -6   1  -6   46.34   14.30
   6  -1   6   69.01   10.43
   6  -1   6   49.00    7.01
  -6   1  -7   10.64    6.98
   6  -1   7   11.67    5.78
   6  -1   7   12.20    6.49
  -6   1  -8  197.21   14.71
   6  -1   8  206.87   17.73
   6  -1   8  161.12   12.25
  -6   1  -9   -0.52    3.32
   6  -1   9    0.81    4.89
   6  -1   9    1.79    4.59
  -6   1 -10   29.20   15.44
   6  -1  10   21.56    7.54
   6  -1  10   19.49    7.46
  -6   1 -11    3.22    5.31
   6  -1  11    3.49    4.98
  -6   1 -12   20.90    7.61
   6  -1  12   23.96    7.21
   6  -1  13    1.73    4.83
   6   0 -14   39.86   10.79
  -6   0  14   28.00   21.83
   6   0 -13   34.04    9.47
  -6   0  13   28.69   14.21
   6   0 -12  202.72   18.98
  -6   0  12  173.89   45.32
   6   0 -11  180.47   17.36
  -6   0  11  149.77   17.12
   6   0 -10   24.03    9.70
  -6   0  10   13.75    5.65
   6   0  -9  111.54   13.21
  -6   0   9   83.80   38.74
   6   0  -8   42.21   12.05
  -6   0   8   36.24   17.78
   6   0  -7  151.04   16.80
  -6   0   7  128.53   40.51
   6   0  -6  145.49   13.13
  -6   0   6  104.16   14.33
   6   0  -5   29.86   15.71
  -6   0   5   15.96    9.61
  -6   0   5   19.12    6.67
   6   0  -4 1205.58   70.52
   6   0  -4 1154.89   64.73
  -6   0   4  887.12   55.74
   6   0  -3 2225.89   81.70
   6   0  -3 2142.60   74.55
  -6   0   3 1592.41   65.97
   6   0  -2   53.32    8.48
   6   0  -2   48.11    6.25
  -6   0   2   37.06   13.36
   6   0  -1  115.59   10.57
   6   0  -1  112.68    9.84
   6   0  -1  109.80   10.44
   6   0   0  149.37   12.45
   6   0   0  122.62   10.47
   6   0   0  120.41   34.05
  -6   0  -1   74.51   19.37
   6   0   1   90.70    9.92
   6   0   1   91.31    9.15
  -6   0  -2    4.05    2.10
   6   0   2    7.17    4.50
   6   0   2    4.11    2.88
  -6   0  -3   68.30    8.81
   6   0   3  164.09   13.94
   6   0   3   61.47   23.99
  -6   0  -4    1.07    2.71
   6   0   4    1.69    3.85
   6   0   4    0.05    2.31
  -6   0  -5   16.85    7.17
   6   0   5   22.41    7.02
   6   0   5   13.55    3.81
  -6   0  -6   13.63   10.37
   6   0   6   15.08    5.82
   6   0   6   17.11    4.23
  -6   0  -7   35.56   15.72
   6   0   7   43.39    8.85
   6   0   7   36.23    5.82
  -6   0  -8   85.04   10.18
   6   0   8   90.96   12.54
  -6   0  -9  161.02   13.90
   6   0   9  154.05   16.37
  -6   0 -10   31.65   20.49
   6   0  10   55.95   11.46
  -6   0 -11   22.05   13.88
   6   0  11   48.60   10.99
  -6   0 -12   17.30   12.48
   6   0  12   24.35    8.26
  -6   0 -13   64.99   12.39
   6   0  13   69.46   13.48
   6   1 -14  220.45   22.53
  -6  -1  14  168.09   64.26
   6   1 -13   17.77   14.08
  -6  -1  13   14.59    7.79
   6   1 -12   52.88   28.33
  -6  -1  12   46.94   16.66
   6   1 -11   65.87   13.08
  -6  -1  11   50.54   24.46
   6   1 -10   26.61   17.46
  -6  -1  10   26.48   13.11
   6   1  -9  273.69   20.14
  -6  -1   9  216.98   50.39
   6   1  -8    5.31    5.67
  -6  -1   8    6.50    2.79
   6   1  -7  139.68   45.94
  -6  -1   7   98.60   25.61
   6   1  -6   59.68   15.20
  -6  -1   6   39.03   13.00
   6   1  -5  225.30   16.75
   6   1  -5  205.22   10.16
  -6  -1   5  162.47   12.80
   6   1  -4  225.43   16.42
   6   1  -4  227.94   11.38
  -6  -1   4  173.99   13.00
   6   1  -3  220.32   16.06
   6   1  -3  197.05   11.66
  -6  -1   3  145.68   11.44
   6   1  -2  137.76   12.74
   6   1  -2  132.85   10.38
  -6  -1   2   96.38    9.26
   6   1  -1  504.35   26.82
   6   1  -1  499.93   28.39
  -6  -1   1  353.21   18.86
   6   1   0  356.59   23.26
   6   1   0  337.73   19.87
  -6  -1   0  251.89   15.18
  -6  -1  -1  372.12   23.01
   6   1   1  394.87   24.26
  -6  -1  -2  265.24   23.56
   6   1   2  269.40   16.27
   6   1   2  246.48   11.92
  -6  -1  -3  100.87   13.09
   6   1   3  102.59   11.32
   6   1   3   86.29    7.33
  -6  -1  -4   69.52   32.86
   6   1   4   65.44    9.65
   6   1   4   54.16   10.33
  -6  -1  -5    3.13    2.20
   6   1   5    1.46    2.08
  -6  -1  -6   38.50   16.57
   6   1   6   39.77   17.01
  -6  -1  -7   83.45   10.49
   6   1   7   86.79   30.59
  -6  -1  -8   14.21    6.78
   6   1   8   10.30    5.13
  -6  -1  -9   62.97   35.40
   6   1   9   69.26   12.94
  -6  -1 -10   89.93   12.65
   6   1  10  104.31   35.85
  -6  -1 -11   73.49   12.05
   6   1  11  102.56   14.55
  -6  -1 -12    3.77    5.11
   6   1  12    2.10    5.04
  -6  -1 -13   15.61    7.21
   6   1  13   10.13    5.61
   6   2 -14    1.76    4.06
  -6  -2  14    4.40    8.63
   6   2 -13    2.22    3.59
  -6  -2  13   -0.19    4.61
   6   2 -12   -0.73    4.68
  -6  -2  12    1.02    3.98
   6   2 -11  115.47   17.00
  -6  -2  11   89.44   44.10
   6   2 -10  135.80   15.41
  -6  -2  10  111.62   49.01
   6   2  -9   62.01   12.67
  -6  -2   9   51.91   24.07
   6   2  -8  115.59   39.64
  -6  -2   8   78.98   28.43
   6   2  -7    2.75    5.57
  -6  -2   7    1.71    3.44
   6   2  -6    0.83    3.72
   6   2  -6    0.09    1.28
  -6  -2   6   -0.19    2.29
   6   2  -5    0.58    4.04
   6   2  -5    0.30    1.00
  -6  -2   5    0.35    2.36
   6   2  -4   39.52    8.37
   6   2  -4   36.02    5.45
  -6  -2   4   29.57   14.69
   6   2  -3    1.47    4.06
   6   2  -3    0.10    2.44
  -6  -2   3    0.10    1.57
   6   2  -2  537.96   37.34
   6   2  -2  469.68   37.08
  -6  -2   2  382.41   26.06
   6   2  -1 1556.85   98.70
   6   2  -1 1477.19   83.77
  -6  -2   1 1075.54   60.85
   6   2   0  330.71   25.26
  -6  -2   0  228.72   23.76
  -6  -2  -1   44.08   19.04
   6   2   1   54.47   21.50
  -6  -2  -1   25.62   13.64
  -6  -2  -2  331.62   25.90
   6   2   2  337.55   26.51
  -6  -2  -3   13.31    9.34
   6   2   3   22.55    8.25
  -6  -2  -4   15.65    4.98
   6   2   4   24.84   11.21
  -6  -2  -5  248.19   23.64
   6   2   5  258.18   22.92
  -6  -2  -6   12.99    4.84
   6   2   6    9.33    6.05
  -6  -2  -7  289.23   23.78
   6   2   7  288.16   21.14
  -6  -2  -8   56.44   27.88
   6   2   8  131.52   15.30
  -6  -2  -9   13.64    6.62
   6   2   9   10.10    5.56
  -6  -2 -10  134.34   16.71
   6   2  10  112.52   14.50
  -6  -2 -11   -0.17    5.01
   6   2  11   -1.22    4.90
  -6  -2 -12   11.70    7.36
   6   2  12    5.79    4.98
   6   3 -14    5.64    7.85
  -6  -3  14    4.42    5.82
   6   3 -13   20.90   11.55
  -6  -3  13   25.25   13.33
   6   3 -12  132.27   16.99
  -6  -3  12  118.36   17.82
   6   3 -11   26.91   16.02
  -6  -3  11   20.12    9.27
   6   3 -10    2.09    4.58
  -6  -3  10    2.37    3.33
   6   3  -9    6.64    4.90
  -6  -3   9    5.70    2.92
   6   3  -8   24.42    7.34
  -6  -3   8   25.89   12.27
   6   3  -7   49.00    9.98
  -6  -3   7   33.77   14.32
   6   3  -6  288.69   25.96
   6   3  -6  233.54   17.29
  -6  -3   6  226.03   19.72
   6   3  -5  115.68   13.01
   6   3  -5  104.11   29.87
  -6  -3   5   93.54   10.92
   6   3  -4  352.57   22.55
   6   3  -4  304.87   24.77
  -6  -3   4  250.21   22.56
   6   3  -3    1.53    2.08
   6   3  -3    2.76    2.76
  -6  -3   3    2.12    1.70
   6   3  -2   47.14    7.72
   6   3  -2   42.83    6.94
  -6  -3   2   31.28   10.46
   6   3  -1    2.15    3.20
  -6  -3   1    1.23    2.01
  -6  -3   0   48.47   26.52
   6   3   0   49.76    8.32
  -6  -3   0   29.19   10.79
  -6  -3  -1    2.32    6.09
   6   3   1    1.52    4.06
  -6  -3  -2  680.04   32.16
   6   3   2  722.45   31.59
  -6  -3  -3  433.80   37.48
   6   3   3  370.45   22.32
  -6  -3  -4  906.26   60.47
   6   3   4  905.92   58.79
  -6  -3  -5   80.16   24.99
   6   3   5   64.03   25.17
  -6  -3  -6   12.68    8.72
   6   3   6   14.05    5.69
  -6  -3  -7   95.66   46.22
   6   3   7  109.14   13.99
  -6  -3  -8  108.05   32.94
   6   3   8  145.86   25.84
  -6  -3  -9   91.56   14.10
   6   3   9   83.34   13.09
  -6  -3 -10  117.79   16.04
   6   3  10  109.98   39.89
  -6  -3 -11   10.97    9.04
   6   3  11   38.05   10.50
  -6  -3 -12   37.45   10.50
   6   3  12   35.71   16.89
   6   4 -14   95.28   19.44
   6   4 -13  115.49   52.39
  -6  -4  13  127.70   20.94
   6   4 -12    1.09    3.36
  -6  -4  12    2.48    5.52
   6   4 -11   20.91    9.30
  -6  -4  11   17.77    7.48
   6   4 -10    2.71    4.94
  -6  -4  10    4.39    6.48
   6   4  -9   31.28    8.40
  -6  -4   9   26.33   10.93
   6   4  -8  122.85   15.08
  -6  -4   8  106.59   12.44
   6   4  -7  101.71   13.69
  -6  -4   7   88.16   10.85
   6   4  -6    1.01    4.53
   6   4  -6    0.84    2.01
  -6  -4   6    2.24    3.75
   6   4  -5    2.44    4.60
   6   4  -5    0.87    2.25
  -6  -4   5    1.68    3.24
   6   4  -4  197.62   19.87
   6   4  -4  176.01   15.65
  -6  -4   4  164.82   14.97
   6   4  -3  107.48   12.81
   6   4  -3  104.47    9.78
  -6  -4   3   97.15    9.51
   6   4  -2   38.12   18.91
   6   4  -2   29.43   12.98
  -6  -4   2   22.00   11.46
  -6  -4   1  188.23   27.59
   6   4  -1  193.17   17.46
  -6  -4   0   59.76   32.60
   6   4   0   53.67    8.44
  -6  -4  -1   22.80   12.74
   6   4   1   20.77    5.98
  -6  -4  -2  146.57   17.90
   6   4   2  166.05   38.16
  -6  -4  -3  118.78   27.74
   6   4   3  121.20   13.72
  -6  -4  -4    4.48    2.58
   6   4   4   23.11    8.84
  -6  -4  -5   58.65   13.71
   6   4   5   63.65   26.90
  -6  -4  -6   81.94   12.58
   6   4   6   56.08   10.62
  -6  -4  -7  571.97   37.96
   6   4   7  576.99   32.08
  -6  -4  -8    5.92    4.83
   6   4   8    1.21    5.14
  -6  -4  -9   66.80   14.05
   6   4   9   56.63   27.86
  -6  -4 -10    1.42    7.31
   6   4  10    2.78    4.23
  -6  -4 -11   65.58   25.31
   6   4  11   66.92   13.75
   6   5 -13    5.03    5.82
  -6  -5  13    6.91    8.05
   6   5 -12    4.29    5.59
  -6  -5  12    4.76    5.42
   6   5 -11   41.91    9.74
  -6  -5  11   35.70   15.16
   6   5 -10  104.17   15.59
  -6  -5  10   76.02   44.15
   6   5  -9   57.13   11.18
  -6  -5   9   41.40   21.94
   6   5  -8   13.88    7.07
  -6  -5   8   14.25    7.70
   6   5  -7    6.87    6.35
  -6  -5   7    6.09    3.96
   6   5  -6   18.80    9.44
   6   5  -6   12.99    4.04
  -6  -5   6   10.22    5.68
   6   5  -5  168.55   16.16
   6   5  -5  161.30   12.38
  -6  -5   5  144.78   11.61
   6   5  -4   75.68   11.42
   6   5  -4   72.15    8.60
  -6  -5   4   57.68   24.80
   6   5  -3    3.18    5.76
   6   5  -3    2.10    2.31
  -6  -5   3    1.87    2.29
  -6  -5   2   38.59   20.72
   6   5  -2   40.24    8.00
  -6  -5   1    1.56    2.28
   6   5  -1    2.72    5.26
  -6  -5   0   43.84   19.22
   6   5   0   38.38    8.26
  -6  -5  -1  261.25   38.89
   6   5   1  245.07   18.54
  -6  -5  -2   84.47   39.32
   6   5   2  125.42   14.21
  -6  -5  -3   48.47   29.38
   6   5   3   53.11    9.90
  -6  -5  -4  102.03   15.86
   6   5   4  104.44   14.02
  -6  -5  -5  788.89   56.06
   6   5   5  818.58   56.19
  -6  -5  -6    0.71    3.17
   6   5   6    1.53    5.08
  -6  -5  -7   10.79    4.46
   6   5   7   13.09    5.54
  -6  -5  -8  118.05   15.60
   6   5   8  128.61   16.26
  -6  -5  -9    6.85    7.10
   6   5   9   -0.27    4.95
  -6  -5 -10  243.73   24.79
   6   5  10  199.28   23.03
   6   6 -12    9.95    7.07
  -6  -6  12    4.69    5.55
   6   6 -11    9.50    8.09
  -6  -6  11    0.54    4.20
   6   6 -10   40.94   10.92
  -6  -6  10   37.25   10.74
   6   6  -9    5.81    5.84
  -6  -6   9    3.09    4.29
   6   6  -8    3.84    5.23
  -6  -6   8    5.18    4.66
   6   6  -7    2.96    3.49
  -6  -6   7    2.69    4.57
   6   6  -6  411.01   33.80
   6   6  -6  350.27   33.57
  -6  -6   6  353.41   26.77
   6   6  -5    9.24    5.26
   6   6  -5    9.00    7.36
  -6  -6   5    6.70    4.34
   6   6  -4   13.90    6.55
  -6  -6   3   46.41   22.67
   6   6  -3   49.10   27.67
  -6  -6   2  170.90   17.70
   6   6  -2  167.46   15.64
  -6  -6   1  346.21   25.24
   6   6  -1  332.01   20.18
  -6  -6   0   87.14   30.97
   6   6   0   83.96   17.44
  -6  -6  -1   95.10   38.95
   6   6   1   95.51   34.26
  -6  -6  -2    2.84    2.51
   6   6   2    7.62    6.07
  -6  -6  -3    4.21   10.12
   6   6   3    1.79    4.77
  -6  -6  -4   94.72   16.55
   6   6   4   89.93   13.10
  -6  -6  -5   12.62    7.59
   6   6   5   17.25    8.08
  -6  -6  -6   61.36   31.72
   6   6   6   78.63   13.21
  -6  -6  -7   33.43   14.34
   6   6   7   30.96    8.63
  -6  -6  -8  228.16   21.80
   6   6   8  195.74   19.73
   6   7 -11   83.75   14.33
   6   7 -10  233.50   22.89
  -6  -7  10  218.48   19.13
   6   7  -9   10.43    6.26
  -6  -7   9    7.96    4.69
   6   7  -8    8.17    5.51
  -6  -7   8    5.31    4.67
   6   7  -7  207.53   19.98
   6   7  -6   71.21   31.04
   6   7  -6   53.34   15.51
  -6  -7   5   10.95    4.98
   6   7  -5    7.64    5.02
  -6  -7   4  105.02   17.75
   6   7  -4  103.81   13.34
  -6  -7   3  112.41   52.93
   6   7  -3  112.71   21.97
  -6  -7   2    1.15    2.24
  -6  -7   1    3.13    2.55
   6   7  -1    6.68    4.62
  -6  -7   0  150.89   26.03
   6   7   0  139.90   16.11
  -6  -7  -1    1.53    3.85
   6   7   1    2.42    2.67
  -6  -7  -2   85.32   30.59
   6   7   2   78.95   21.04
  -6  -7  -3   35.89   14.69
   6   7   3   32.16   13.87
  -6  -7  -4    3.25    3.54
   6   7   4   10.95    7.67
  -6  -7  -5   19.82    9.99
   6   7   5   16.25    6.91
  -6  -7  -6  127.31   16.41
   6   7   6   19.52    9.22
  -6  -7  -7   21.82   17.53
   6   7   7   20.76   10.48
   6   8  -9    5.96    5.71
   6   8  -8    2.81    3.11
  -6  -8   6   13.52   10.74
   6   8  -6   12.96    5.62
  -6  -8   5    9.81    5.57
   6   8  -5    7.32    3.56
  -6  -8   4   22.34   11.52
   6   8  -4   24.52   13.45
  -6  -8   3   29.12   12.97
   6   8  -3   23.60   13.95
  -6  -8   2   21.96   12.95
   6   8  -2   19.89   12.42
  -6  -8   1   64.09   21.99
   6   8  -1   56.72   31.84
  -6  -8   0   70.27   29.68
   6   8   0   73.31   38.86
  -6  -8  -1   -0.88    4.51
   6   8   1    0.71    3.20
  -6  -8  -2   21.90    9.89
   6   8   2   26.62    9.19
  -6  -8  -3   41.26   16.04
   6   8   3   31.73   18.46
  -6  -8  -4   35.85   23.50
   6   8   4   34.29   19.74
  -6  -9   4    6.42    5.49
  -6  -9   3   27.41   12.64
   6   9  -3   23.92   10.37
  -6  -9   2   37.43   16.24
   6   9  -2   36.47   25.43
  -6  -9   1    3.71    6.69
   6   9  -1    4.51    2.92
  -6  -9   0   23.21   12.93
   6   9   0   19.47   20.50
  -7   8   2    0.83    4.65
   7  -8  -2   -2.19    5.00
  -7   8   1    1.80    3.19
   7  -8  -1    0.24    4.76
  -7   8   0    2.14    3.25
   7  -8   0   -0.49    4.66
  -7   8  -1   44.59   26.07
   7  -8   1   55.53   13.35
  -7   8  -2   75.42   40.40
   7  -8   2   93.34   16.58
  -7   8  -3   56.33   27.13
   7  -8   3   64.80   14.53
  -7   8  -4    1.71    3.07
   7  -8   4    3.38    5.61
  -7   8  -5    7.03    6.75
   7  -8   5    5.61    5.87
   7  -7  -6   30.45   10.00
   7  -7  -5    4.57    4.87
   7  -7  -4    1.61    4.94
  -7   7   3   -0.86    4.27
   7  -7  -3    3.72    5.46
  -7   7   2   54.40   38.79
   7  -7  -2   77.67   14.73
  -7   7   1    5.01    4.98
   7  -7  -1    6.88    5.44
  -7   7   0   33.68   21.95
   7  -7   0   35.72   10.16
  -7   7  -1    8.02    5.89
   7  -7   1   10.27    7.05
  -7   7  -2    8.61    4.91
   7  -7   2   11.08    6.99
  -7   7  -3    1.86    3.00
   7  -7   3    9.76    8.88
  -7   7  -4   87.42   44.56
   7  -7   4  102.66   17.04
  -7   7  -5   46.08   23.37
   7  -7   5   50.18   12.39
  -7   7  -6  103.44   23.72
   7  -7   6  104.93   15.84
  -7   7  -7    1.83    3.14
   7  -7   7   -0.20    4.27
  -7   7  -8    3.52    4.97
   7  -7   8   -0.31    4.51
  -7   6   8    8.30    5.00
   7  -6  -6    2.95    5.20
   7  -6  -5    0.62    4.97
  -7   6   4   72.37   10.12
   7  -6  -4   88.63   15.63
  -7   6   3  105.85   13.46
   7  -6  -3  102.83   15.13
  -7   6   2   30.10   15.65
   7  -6  -2   27.05    9.48
  -7   6   1   -0.30    3.62
   7  -6  -1    0.86    3.88
  -7   6   0    3.20    3.00
   7  -6   0    6.16    5.90
  -7   6  -1   34.83   20.18
   7  -6   1   36.20    9.94
  -7   6  -2    1.00    2.94
   7  -6   2    1.05    4.30
  -7   6  -3    2.86    2.83
   7  -6   3    5.47    5.98
  -7   6  -4  104.72   14.33
   7  -6   4   98.33   14.44
  -7   6  -5   17.27   11.11
   7  -6   5   17.47    7.55
  -7   6  -6    7.29    4.92
   7  -6   6    4.80    5.73
  -7   6  -7  132.92   36.83
   7  -6   7  128.43   15.21
  -7   6  -8    1.28    3.91
   7  -6   8    3.06    5.79
  -7   6  -9   62.76   38.55
   7  -6   9   87.85   14.68
   7  -5  -9   30.56    7.74
  -7   5   9   27.85   12.80
   7  -5  -8   16.43    9.42
  -7   5   8   16.02    9.86
   7  -5  -7    3.89    2.74
  -7   5   7    3.63    3.94
   7  -5  -6   50.97   21.38
   7  -5  -5  138.54   14.48
   7  -5  -5  158.02   18.70
   7  -5  -4    1.29    2.33
  -7   5   4   -0.33    3.12
   7  -5  -4    2.18    6.94
  -7   5   3    7.82    2.84
   7  -5  -3   12.08    7.13
  -7   5   2   58.15   32.74
   7  -5  -2   56.45   11.15
  -7   5   1   32.04   16.26
   7  -5  -1   29.65   16.49
  -7   5   0  129.00   14.87
   7  -5   0  126.61   17.08
  -7   5  -1    0.33    8.72
   7  -5   1    2.74    4.75
  -7   5  -2    1.89    3.35
   7  -5   2    3.04    4.80
  -7   5  -3   65.01   24.51
   7  -5   3   63.17   12.20
  -7   5  -4   63.23   30.12
   7  -5   4   60.38   11.77
  -7   5  -5    9.11    6.75
   7  -5   5    9.26    5.08
  -7   5  -6   57.54   31.18
   7  -5   6   64.67   12.25
  -7   5  -7   48.64   29.18
   7  -5   7   50.56   12.05
  -7   5  -8    9.25    5.61
   7  -5   8   11.72    6.42
  -7   5  -9   45.24   29.19
   7  -5   9   47.21   10.45
  -7   5 -10   32.61   20.83
   7  -5  10   32.46    9.08
   7  -4 -10    2.22    5.72
  -7   4  10    6.50    6.35
   7  -4  -9   32.80   12.80
  -7   4   9   24.78   11.63
   7  -4  -8   32.11   20.94
  -7   4   8   28.65   15.20
   7  -4  -7   73.81   10.41
  -7   4   7   57.25   25.59
   7  -4  -6   48.82    8.47
   7  -4  -5  155.63   15.42
   7  -4  -5  166.95   20.16
   7  -4  -4    6.98    3.26
  -7   4   4    7.02    5.30
   7  -4  -4   16.00    8.69
   7  -4  -3   17.91    5.32
  -7   4   3   34.57   14.77
   7  -4  -3   15.63    7.31
   7  -4  -2   65.47    8.43
  -7   4   2   67.26   24.08
   7  -4  -2   69.95   12.13
   7  -4  -1    1.16    2.10
  -7   4   1    0.97    3.01
   7  -4  -1    0.47    4.07
  -7   4   0   24.21   12.77
   7  -4   0   25.04   13.29
  -7   4  -1   16.28    8.50
   7  -4   1   17.68    7.53
  -7   4  -2    9.80    6.12
   7  -4   2    7.16    5.24
  -7   4  -3  425.60   23.97
   7  -4   3  468.32   26.27
  -7   4  -4    0.58    2.23
   7  -4   4    3.24    4.36
  -7   4  -5    7.45    5.87
   7  -4   5    3.34    3.49
  -7   4  -6   27.88   21.49
   7  -4   6   26.59    8.19
  -7   4  -7   21.31   13.47
   7  -4   7   23.86    7.52
  -7   4  -8    0.98    1.47
   7  -4   8   -0.07    3.43
  -7   4  -9   27.75   20.83
   7  -4   9   30.73    7.26
  -7   4 -10   16.18   12.39
   7  -4  10   17.06    7.69
  -7   4 -11    1.89    3.19
   7  -4  11    0.60    3.85
   7  -3 -11   10.67    6.56
  -7   3  11    6.47    3.85
   7  -3 -10   54.16   29.93
  -7   3  10   50.68   24.76
   7  -3  -9   21.68   10.22
  -7   3   9   24.56   10.79
   7  -3  -8  434.73   25.79
  -7   3   8  377.08   32.71
   7  -3  -7    7.08    4.88
  -7   3   7   69.99   18.73
   7  -3  -6    1.05    3.31
  -7   3   6   17.35    9.19
   7  -3  -5   46.89   16.89
   7  -3  -4   -0.10    2.83
  -7   3   4    0.56    1.22
   7  -3  -4    0.96    4.41
   7  -3  -3   21.58    5.50
  -7   3   3   14.91    8.62
   7  -3  -3   23.45    7.37
   7  -3  -2    3.84    3.83
  -7   3   2    2.99    3.18
   7  -3  -2    3.83    6.03
   7  -3  -1   87.57    9.11
  -7   3   1   82.69   35.28
   7  -3  -1   86.18   11.81
   7  -3   0  169.85   22.63
  -7   3   0  172.39   26.27
   7  -3   0  181.65   26.13
  -7   3  -1  346.78   42.72
   7  -3   1  347.33   42.71
  -7   3  -2   19.89   11.84
  -7   3  -2   26.30    7.53
   7  -3   2   26.43    8.20
  -7   3  -3   14.71    9.29
   7  -3   3   17.34    6.81
  -7   3  -4   25.55   29.18
   7  -3   4   31.69    7.56
  -7   3  -5    4.51   11.19
   7  -3   5   11.64    4.96
  -7   3  -6   55.46   16.16
   7  -3   6   56.59    9.92
  -7   3  -7   12.72    7.50
   7  -3   7   10.87    5.13
  -7   3  -8    2.13    3.26
   7  -3   8    4.29    4.08
  -7   3  -9    2.36    2.73
   7  -3   9    0.67    3.88
  -7   3 -10   25.84   17.10
   7  -3  10   26.18    6.53
  -7   3 -11    5.08    5.85
   7  -2 -12   58.48   29.26
  -7   2  12   38.60   38.67
   7  -2 -11    4.61    6.93
  -7   2  11    6.67    4.19
   7  -2 -10  258.95   20.97
  -7   2  10  198.75   58.85
   7  -2  -9    4.08    5.02
  -7   2   9    1.01    2.64
   7  -2  -8   -0.14    4.03
  -7   2   8    1.63    4.26
   7  -2  -7   66.52   10.40
  -7   2   7   79.35   26.51
   7  -2  -6    9.66    3.64
  -7   2   6    2.04   10.72
   7  -2  -5  230.84   17.63
  -7   2   5  189.41   24.56
   7  -2  -4   66.36   10.62
  -7   2   4   49.31   14.20
   7  -2  -3   99.03   11.31
  -7   2   3   71.97   31.02
   7  -2  -3   94.74   12.35
   7  -2  -2  182.08   24.12
  -7   2   2  161.59   23.15
   7  -2  -2  178.53   24.42
   7  -2  -1  312.00   24.44
  -7   2   1  289.94   22.70
   7  -2  -1  324.16   27.66
   7  -2   0   12.96    6.11
  -7   2   0   15.82    9.09
   7  -2   0   13.68    6.17
  -7   2  -1   98.17   21.76
   7  -2   1  104.40   11.78
  -7   2  -2   12.71    6.75
   7  -2   2   13.77    5.50
  -7   2  -3    0.79    1.53
   7  -2   3   -0.59    4.42
   7  -2   3    3.39    3.81
  -7   2  -4  179.67   23.15
   7  -2   4  179.10   26.10
   7  -2   4  178.49   24.48
  -7   2  -5   10.43    5.42
   7  -2   5    7.63    7.72
   7  -2   5    6.61    3.82
  -7   2  -6  234.33   14.56
   7  -2   6  233.71   20.17
   7  -2   6  212.02   15.56
   7  -2   7   99.29   39.95
   7  -2   7   81.84   10.79
   7  -2   8   48.04   20.89
   7  -2   8   39.73    7.92
   7  -2   9    1.63    1.46
   7  -2   9    3.17    3.35
   7  -2  10    0.99    5.01
   7  -2  11    2.43    3.91
   7  -2  12   22.84   13.30
   7  -1 -12   10.19    7.46
  -7   1  12    2.91   18.18
   7  -1 -11   70.97   23.78
  -7   1  11   59.54   25.98
   7  -1 -10    7.45    4.35
  -7   1  10    5.74    4.34
   7  -1  -9   62.52   14.98
  -7   1   9   56.25   20.89
   7  -1  -8   35.66   15.70
  -7   1   8   30.44   17.31
   7  -1  -7  216.85   18.13
  -7   1   7  160.57   46.33
   7  -1  -6    0.91    3.32
  -7   1   6    1.14    1.78
   7  -1  -5  468.62   55.80
  -7   1   5  338.83   45.19
   7  -1  -4  104.21   12.52
  -7   1   4   74.72   19.32
  -7   1   4   67.70   30.71
   7  -1  -3   -0.07    3.38
  -7   1   3    0.71    1.44
  -7   1   3    0.30    2.67
   7  -1  -2   16.84    5.92
  -7   1   2   15.00    8.65
   7  -1  -2   19.75    6.11
   7  -1  -1   86.54   11.01
   7  -1  -1   80.76   14.74
   7  -1  -1   70.91   10.31
   7  -1   0   34.88   15.44
   7  -1   0   32.65   12.62
   7  -1   0   31.53    7.57
  -7   1  -1  578.64   39.95
   7  -1   1  673.63   44.83
   7  -1   1  591.35   39.72
  -7   1  -2    4.58    3.24
   7  -1   2    9.21    5.14
   7  -1   2    9.64    6.48
  -7   1  -3    9.87    5.50
   7  -1   3   11.94    4.61
   7  -1   3    9.38    3.66
  -7   1  -4  100.08   10.15
   7  -1   4   90.40   11.56
   7  -1   4   83.22    9.44
  -7   1  -5  183.35   14.15
   7  -1   5  187.46   17.02
   7  -1   5  169.47   13.74
  -7   1  -6   79.23   11.58
   7  -1   6   77.66   11.43
   7  -1   6   73.86   10.43
  -7   1  -7  160.23   16.09
   7  -1   7  166.96   19.45
   7  -1   7  142.84   14.66
  -7   1  -8   74.17   27.67
   7  -1   8   96.55   14.61
  -7   1  -9   93.70   11.09
   7  -1   9   97.01   14.34
  -7   1 -10   39.88    8.14
   7  -1  10   46.53   11.40
   7  -1  11   11.71    7.04
   7  -1  12    5.62    5.98
   7   0 -13   29.77    9.26
  -7   0  13   18.41   11.75
   7   0 -12   35.71   21.60
  -7   0  12   27.16   16.01
   7   0 -11    3.23    4.99
  -7   0  11    1.95    3.06
   7   0 -10   24.85    7.36
  -7   0  10   19.21    7.47
   7   0  -9   19.38    6.52
  -7   0   9   16.32   10.56
   7   0  -8    5.19    5.31
  -7   0   8    2.06    4.98
   7   0  -7   36.81   25.08
  -7   0   7   27.13   11.53
   7   0  -6    8.99    5.46
  -7   0   6    1.58   10.87
   7   0  -5  144.70   21.78
  -7   0   5   97.33   43.44
   7   0  -4  475.00   56.56
   7   0  -4  447.60   51.20
  -7   0   4  325.82   44.73
   7   0  -3  264.18   23.11
   7   0  -3  231.52   18.49
  -7   0   3  159.40   17.66
   7   0  -2  276.44   22.87
   7   0  -2  262.27   20.49
  -7   0   2  186.17   19.88
   7   0  -1    3.94    5.21
   7   0  -1    3.85    3.44
   7   0   0    2.84    2.22
   7   0   0    4.84    3.54
   7   0   0    4.37    3.41
  -7   0  -1    5.28    6.14
   7   0   1    8.86    4.97
   7   0   1    4.74    3.45
  -7   0  -2   14.99    7.21
   7   0   2   14.95    5.55
   7   0   2   12.08    5.77
  -7   0  -3    4.52    2.83
   7   0   3    1.52    3.95
   7   0   3    0.20    1.30
  -7   0  -4  179.25   26.27
   7   0   4  192.27   26.24
   7   0   4  151.94   19.89
  -7   0  -5  301.47   20.04
   7   0   5  308.02   20.30
   7   0   5  270.68   14.74
  -7   0  -6    5.56    3.66
   7   0   6    6.22    7.15
  -7   0  -7   36.53   21.51
   7   0   7   44.16   10.09
  -7   0  -8   59.82    9.07
   7   0   8   65.18   11.26
  -7   0  -9    1.69    1.99
   7   0   9    1.13    5.06
  -7   0 -10   36.51    8.31
   7   0  10   45.94   11.55
  -7   0 -11    3.73    4.61
   7   0  11    1.32    5.03
   7   0  12    3.10    5.38
   7   1 -13    3.62    5.77
  -7  -1  13    4.97    4.50
   7   1 -12   25.55    8.91
  -7  -1  12   25.18   12.84
   7   1 -11   22.93    7.93
  -7  -1  11   20.83   12.21
   7   1 -10   98.71   14.74
  -7  -1  10   71.15   41.81
   7   1  -9   53.27   11.07
  -7  -1   9   42.09   20.22
   7   1  -8   24.89    9.90
  -7  -1   8   13.63   11.60
   7   1  -7   25.82    8.46
  -7  -1   7   21.91    7.91
   7   1  -6  231.06   18.79
  -7  -1   6  183.22   16.09
   7   1  -5  135.32   21.40
  -7  -1   5   90.04   30.97
   7   1  -4   19.28    6.79
   7   1  -4   15.35    3.86
  -7  -1   4   14.93    6.50
   7   1  -3    2.51    3.75
   7   1  -3    3.18    3.62
  -7  -1   3    1.90    1.65
   7   1  -2   17.75    7.46
   7   1  -2   27.41    6.48
  -7  -1   2   12.29    7.59
   7   1  -1  446.94   36.98
   7   1  -1  422.62   29.85
  -7  -1   1  312.52   23.19
   7   1   0  106.54   10.94
  -7  -1   0   66.53   27.61
  -7  -1  -1   35.15   17.93
   7   1   1   45.54   18.80
  -7  -1  -1   26.33   12.85
  -7  -1  -2   -0.63    2.85
   7   1   2    1.60    2.49
  -7  -1  -3   47.21   22.51
   7   1   3   41.70   18.01
   7   1   3   32.11    5.12
  -7  -1  -4   56.65   25.31
   7   1   4   54.26   19.76
  -7  -1  -5   21.20   12.46
   7   1   5   21.08    8.84
  -7  -1  -6   -2.67    3.26
   7   1   6   13.78    5.72
  -7  -1  -7   32.90    8.87
   7   1   7   42.37   23.80
  -7  -1  -8   25.49   12.21
   7   1   8   33.94    9.99
  -7  -1  -9   34.56    9.30
   7   1   9   27.27    9.34
  -7  -1 -10   74.91   12.59
   7   1  10   76.62   14.49
  -7  -1 -11  325.81   27.07
   7   1  11  349.36   27.75
   7   2 -13    6.44    5.24
  -7  -2  13    2.36    3.12
   7   2 -12   37.17   17.09
  -7  -2  12   24.32   13.66
   7   2 -11    2.19    5.33
  -7  -2  11    2.52    4.21
   7   2 -10    2.17    2.24
  -7  -2  10    0.38    3.98
   7   2  -9    0.67    4.78
  -7  -2   9   -1.61    4.24
   7   2  -8   50.96   11.53
  -7  -2   8   33.49   16.45
   7   2  -7   26.20    8.59
  -7  -2   7   27.65    9.59
   7   2  -6   54.46   10.56
  -7  -2   6   42.68   13.45
   7   2  -5   29.38    8.99
   7   2  -5   24.47    5.14
  -7  -2   5   20.84    6.89
   7   2  -4   53.52   10.23
   7   2  -4   36.88   20.50
  -7  -2   4   36.44   13.61
   7   2  -3  138.27   21.41
   7   2  -3  135.91   36.68
  -7  -2   3  106.66   25.52
   7   2  -2    1.77    1.92
   7   2  -2    4.54    4.01
  -7  -2   2    1.42    2.11
   7   2  -1   33.28   13.68
   7   2  -1   29.49   15.88
  -7  -2   1   21.40   13.29
  -7  -2   0  160.72   36.64
   7   2   0  171.44   23.42
  -7  -2   0  127.67   16.81
  -7  -2  -1   83.47   36.10
   7   2   1   84.90   10.76
  -7  -2  -2  104.53   12.01
   7   2   2  105.12   11.82
  -7  -2  -3   72.09   30.09
   7   2   3   85.07   11.40
  -7  -2  -4  134.66   18.36
   7   2   4  168.96   17.02
  -7  -2  -5  129.08   13.87
   7   2   5  131.97   19.51
  -7  -2  -6  178.90   21.99
   7   2   6  182.57   19.93
  -7  -2  -7    3.91    3.13
   7   2   7    5.14    4.99
  -7  -2  -8   36.83   17.15
   7   2   8   31.65   12.48
  -7  -2  -9    2.97    4.84
   7   2   9    3.91    6.08
  -7  -2 -10   13.95    6.84
   7   2  10   15.42    8.40
  -7  -2 -11   76.91   14.87
   7   2  11   65.49   26.61
   7   3 -12   21.17   12.49
  -7  -3  12   14.79    9.11
   7   3 -11    0.05    5.06
  -7  -3  11    2.10    2.85
   7   3 -10   20.32    9.53
  -7  -3  10   11.61    5.75
   7   3  -9   38.19   10.70
  -7  -3   9   27.20   13.33
   7   3  -8    3.37    6.83
  -7  -3   8    0.70    1.58
   7   3  -7    1.18    4.78
  -7  -3   7    2.52    2.00
   7   3  -6   62.29   11.74
  -7  -3   6   42.65   19.43
   7   3  -5   70.70   11.54
   7   3  -5   50.70   13.55
  -7  -3   5   50.55   17.48
   7   3  -4   32.39   17.03
   7   3  -4   25.05    5.96
  -7  -3   4   17.63    8.11
   7   3  -3    1.61    2.03
   7   3  -3   -0.16    2.60
  -7  -3   3    0.20    1.24
   7   3  -2  212.51   28.74
   7   3  -2  186.45   13.55
  -7  -3   2  139.46   35.06
  -7  -3   1  135.75   20.45
   7   3  -1  126.65   15.82
  -7  -3   0  374.44   29.63
   7   3   0  381.70   20.48
  -7  -3  -1   50.66   19.44
   7   3   1   53.37   12.21
  -7  -3  -2   17.99   10.67
   7   3   2   17.63    6.73
  -7  -3  -3  154.74   51.27
   7   3   3  157.27   16.11
  -7  -3  -4   35.14   13.77
   7   3   4   38.05   13.16
  -7  -3  -5  207.20   51.12
   7   3   5  199.67   21.41
  -7  -3  -6  295.73   26.67
   7   3   6  315.86   23.55
  -7  -3  -7   78.97   41.49
   7   3   7  162.03   17.96
  -7  -3  -8   19.98   11.70
   7   3   8   18.07    7.67
  -7  -3  -9    2.70    3.63
   7   3   9    1.61    5.39
  -7  -3 -10   16.16    8.68
   7   3  10   12.41    9.64
   7   4 -12   72.04   12.82
  -7  -4  12   73.23   14.53
   7   4 -11    9.40    5.77
  -7  -4  11    8.50    6.37
   7   4 -10   92.73   15.46
  -7  -4  10   72.03   36.63
   7   4  -9   43.30   10.41
  -7  -4   9   31.47   17.28
   7   4  -8   12.15    8.19
  -7  -4   8    6.87    5.53
   7   4  -7  159.30   16.92
  -7  -4   7  114.21   11.77
   7   4  -6  436.18   35.40
  -7  -4   6  311.28   28.00
   7   4  -5   61.55   22.38
   7   4  -5   34.18   20.47
  -7  -4   5   34.63   17.40
   7   4  -4   92.42   30.38
   7   4  -4   81.26    9.08
  -7  -4   4   50.76   22.42
   7   4  -3   30.09   18.27
   7   4  -3   41.76    6.99
  -7  -4   3   19.01    7.84
  -7  -4   2   17.76    9.79
   7   4  -2   18.12    5.66
  -7  -4   1    0.19    3.34
   7   4  -1    0.96    2.79
  -7  -4   0    3.57    3.53
   7   4   0    4.81    3.72
  -7  -4  -1   66.98   30.26
   7   4   1   64.99   35.38
  -7  -4  -2   44.58   21.88
   7   4   2   51.76   17.51
  -7  -4  -3   97.58   43.16
   7   4   3   96.29   12.46
  -7  -4  -4  264.31   26.07
   7   4   4  257.65   40.57
  -7  -4  -5   -0.07    3.90
   7   4   5   -0.14    4.78
  -7  -4  -6    5.23    4.57
   7   4   6    5.29    6.47
  -7  -4  -7    6.44    3.69
   7   4   7    8.76    5.79
  -7  -4  -8    4.44    4.09
   7   4   8    9.91    6.59
  -7  -4  -9    2.69    5.15
   7   4   9    2.72    6.52
   7   5 -11    6.44    6.71
  -7  -5  11   20.01    7.39
   7   5 -10    1.52    5.21
  -7  -5  10    3.30    3.97
   7   5  -9  104.42   16.30
  -7  -5   9   88.25   13.22
   7   5  -8   12.24    7.28
  -7  -5   8    7.08    5.15
   7   5  -7  262.79   22.43
  -7  -5   7  225.15   16.97
   7   5  -6   75.71   16.97
  -7  -5   6   57.02    8.98
   7   5  -5  100.85   22.37
   7   5  -5   91.53   10.38
   7   5  -4   17.47   11.29
   7   5  -4   13.84   10.22
  -7  -5   3   21.34   10.66
   7   5  -3   23.94   10.96
  -7  -5   2  106.74   14.80
   7   5  -2  112.71   14.57
  -7  -5   1    1.95    3.42
   7   5  -1    5.08    3.31
  -7  -5   0  136.17   18.04
   7   5   0  141.71   14.29
  -7  -5  -1   46.99   20.79
   7   5   1   65.07   10.98
  -7  -5  -2    2.85    4.05
   7   5   2    1.33    4.43
  -7  -5  -3    1.05    3.88
   7   5   3   -0.35    4.17
  -7  -5  -4    7.56    6.58
   7   5   4    3.18    4.22
  -7  -5  -5   15.48    9.23
   7   5   5   10.65    6.76
  -7  -5  -6    2.64    4.76
   7   5   6    1.19    2.99
  -7  -5  -7   46.79   22.65
   7   5   7   46.31   10.55
  -7  -5  -8   16.62    9.12
   7   5   8   12.70    7.18
   7   6 -10   34.47   10.38
  -7  -6  10   29.46    8.74
   7   6  -9    1.13    5.14
  -7  -6   9    2.64    4.35
   7   6  -8   26.94   10.08
  -7  -6   8   31.96    8.62
   7   6  -7    7.12    4.63
   7   6  -6   19.23    9.42
   7   6  -5    3.92    6.04
   7   6  -5    0.97    4.07
  -7  -6   4   25.18   15.24
   7   6  -4   23.99    6.10
  -7  -6   3    2.23    3.17
   7   6  -3    1.71    3.54
  -7  -6   2    9.29    7.40
   7   6  -2    6.18    4.23
  -7  -6   1    3.29    3.77
   7   6  -1    2.70    1.71
  -7  -6   0   46.97   23.85
   7   6   0   49.39   27.83
  -7  -6  -1  123.51   16.89
   7   6   1  112.89   14.57
  -7  -6  -2    1.55    2.48
   7   6   2    2.00    4.68
  -7  -6  -3   47.51   20.70
   7   6   3   47.74   27.97
  -7  -6  -4   33.73   16.19
   7   6   4   37.80   15.50
  -7  -6  -5   15.62    6.43
   7   6   5   15.76    6.48
  -7  -6  -6    5.92    5.13
   7   6   6   -1.27    4.65
   7   7  -8    0.63    5.02
   7   7  -7   43.58   13.93
  -7  -7   5   10.30    8.70
   7   7  -5    7.46    4.45
   7   7  -4    2.92    4.05
  -7  -7   3   38.97   18.64
   7   7  -3   33.55    7.69
  -7  -7   2   27.98   12.56
   7   7  -2   24.03    6.98
  -7  -7   1   15.88    8.98
   7   7  -1    8.91    5.49
  -7  -7   0    1.16    2.14
   7   7   0    2.26    4.02
  -7  -7  -1   71.45   48.76
   7   7   1   76.38   13.85
  -7  -7  -2    3.69    3.47
   7   7   2    4.38    3.45
  -7  -7  -3   27.38   12.78
   7   7   3   29.04   15.89
  -7  -7  -4   25.92   10.03
   7   7   4   31.00   10.61
  -7  -8   3   22.87    9.62
   7   8  -3   14.56    8.73
  -7  -8   2    1.30    2.40
   7   8  -2    1.47    1.91
  -7  -8   1   13.02    6.97
   8  -7   0   31.14   16.57
  -8   7  -1    2.57    3.69
   8  -7   1    1.36    5.14
   8  -7   2    5.64    6.74
   8  -6  -4   63.78   14.37
   8  -6  -3    0.32    4.95
  -8   6   2    6.09    5.92
   8  -6  -2    8.08    5.36
  -8   6   1    2.68    4.55
   8  -6  -1    6.14    5.50
  -8   6   0    1.72    2.51
   8  -6   0    2.22    3.01
  -8   6  -1   24.35   12.93
   8  -6   1   28.68    9.73
  -8   6  -2   16.21   13.43
   8  -6   2   19.21    8.75
  -8   6  -3    2.47    3.71
   8  -6   3    0.94    4.57
  -8   6  -4    2.17    2.97
   8  -6   4    2.77    4.76
  -8   6  -5    2.45    3.90
   8  -6   5    2.18    4.78
  -8   6  -6   52.62   38.40
   8  -6   6   51.74   29.87
  -8   5   6   16.12    9.91
   8  -5  -5   37.81   11.16
   8  -5  -4    9.04    6.66
   8  -5  -3   10.26    7.15
  -8   5   2    4.09    1.73
   8  -5  -2    5.97    7.10
  -8   5   1   80.12   39.48
   8  -5  -1   89.38   14.13
  -8   5   0    1.01    2.64
   8  -5   0    0.12    4.46
  -8   5  -1    0.20    3.19
   8  -5   1   -0.43    4.34
  -8   5  -2   13.10    8.60
   8  -5   2   11.84    7.54
  -8   5  -3    8.78    5.69
   8  -5   3   10.53    6.19
  -8   5  -4    0.38    3.48
   8  -5   4    3.70    6.19
  -8   5  -5   13.47    6.08
   8  -5   5   11.95    6.74
  -8   5  -6    3.26    4.83
   8  -5   6    3.39    3.88
  -8   5  -7   56.83   22.49
   8  -5   7   52.65   11.53
   8  -4  -8   -1.00    3.49
  -8   4   8   -0.77    4.85
   8  -4  -7    4.30    2.61
  -8   4   7    1.52    4.32
   8  -4  -6    0.80    1.34
  -8   4   6    0.80    3.87
   8  -4  -5    2.60    3.80
   8  -4  -4   16.95    5.36
   8  -4  -4   21.63    8.10
   8  -4  -3    6.04    3.98
  -8   4   3    3.07    1.50
   8  -4  -3    5.21    5.76
  -8   4   2    0.98    3.32
   8  -4  -2    0.04    4.37
  -8   4   1   55.65   35.08
   8  -4  -1   68.40   32.16
  -8   4   0    7.77    5.81
   8  -4   0   12.56    7.75
  -8   4  -1  197.61   17.03
   8  -4   1  198.17   20.26
  -8   4  -2   41.99   14.98
   8  -4   2   45.74   11.08
  -8   4  -3   47.98   29.93
   8  -4   3   44.24   10.00
  -8   4  -4   18.35   10.06
   8  -4   4    8.74    4.48
  -8   4  -5   22.29   11.73
   8  -4   5   14.13    5.68
  -8   4  -6    1.16    3.14
   8  -4   6    4.13    6.17
  -8   4  -7   30.93   17.25
   8  -4   7   33.84    9.14
  -8   4  -8    5.12    4.19
   8  -4   8    3.14    5.48
   8  -3  -9    0.31    2.19
  -8   3   9    3.77    6.33
   8  -3  -8    1.63    3.75
  -8   3   8    0.57    3.46
   8  -3  -7   -2.42    3.41
  -8   3   7   -0.33    4.24
   8  -3  -6   36.19    7.39
  -8   3   6   29.17   16.08
   8  -3  -5   -0.29    2.62
  -8   3   5    3.04    4.38
   8  -3  -4   28.08    7.83
   8  -3  -3   -0.58    2.54
  -8   3   3    0.75    2.94
   8  -3  -3    1.70    4.46
   8  -3  -2  193.12   14.22
  -8   3   2  186.59   15.35
   8  -3  -2  186.75   18.27
   8  -3  -1  190.72   18.50
  -8   3   1  220.84   17.12
   8  -3  -1  210.94   18.95
  -8   3   0  304.21   20.78
   8  -3   0  282.75   20.93
  -8   3  -1  361.38   23.32
   8  -3   1  354.11   23.85
  -8   3  -2   16.21   14.85
   8  -3   2   29.41    9.43
  -8   3  -3  199.21   26.55
   8  -3   3  184.78   60.36
  -8   3  -4   40.15   21.45
   8  -3   4   35.00    7.71
  -8   3  -5    0.60    3.70
   8  -3   5   10.19    5.72
  -8   3  -6    2.63    3.12
   8  -3   6    0.29    3.85
  -8   3  -7    6.10    4.81
   8  -3   7    4.34    4.06
  -8   3  -8   79.87   46.63
   8  -3   8   79.30   12.09
  -8   3  -9   42.55   32.70
   8  -2 -10  242.16   21.81
  -8   2  10  183.68   24.47
   8  -2  -9    0.49    1.60
  -8   2   9   -0.72    4.39
   8  -2  -8   60.83   12.08
  -8   2   8   46.44   18.31
   8  -2  -7    4.95    1.79
  -8   2   7    5.36    3.13
   8  -2  -6    6.87    3.69
  -8   2   6    4.69    4.62
   8  -2  -5    4.32    3.63
  -8   2   5    3.42    4.37
   8  -2  -4   -0.75    2.99
  -8   2   4    1.27    2.95
   8  -2  -3   51.33    9.47
  -8   2   3   34.90   18.17
   8  -2  -2  195.75   18.96
  -8   2   2  176.78   17.75
   8  -2  -2  180.28   20.44
   8  -2  -1   29.26   13.33
  -8   2   1   24.54   14.50
   8  -2  -1   28.92   14.22
  -8   2   0   93.93   16.07
   8  -2   0  108.97   13.60
  -8   2  -1   15.96    8.89
  -8   2  -1   15.05   11.97
   8  -2   1   17.29    9.87
  -8   2  -2   22.67   10.90
  -8   2  -2   36.28   20.04
   8  -2   2   30.57   14.74
  -8   2  -3    5.23    3.12
  -8   2  -3    4.22    3.30
   8  -2   3    3.94    3.91
   8  -2   4   92.40   15.35
   8  -2   5   56.02   33.21
   8  -2   5   52.22    9.96
   8  -2   6    4.36    4.19
   8  -2   6    3.84    4.48
   8  -2   7   10.40    8.59
   8  -2   7    7.47    3.81
   8  -2   8   82.15   36.28
   8  -2   9   10.43    6.73
   8  -1 -10    7.85    5.05
  -8   1  10    9.81    6.80
   8  -1  -9    3.07    4.43
  -8   1   9    2.32    3.22
   8  -1  -8    1.42    3.20
  -8   1   8    2.71    4.66
   8  -1  -7   73.70   12.65
  -8   1   7   58.50   19.00
   8  -1  -6    2.34    5.33
  -8   1   6    1.87    3.28
   8  -1  -5   -0.79    3.28
  -8   1   5   16.31    6.06
   8  -1  -4   23.47    8.13
  -8   1   4   17.36    7.74
   8  -1  -3   67.29   10.12
  -8   1   3   51.77   13.41
  -8   1   3   49.71   19.88
   8  -1  -2   55.90    9.43
  -8   1   2   33.81   15.96
  -8   1   2   32.71   13.14
   8  -1  -1    3.47    2.25
   8  -1   0    0.88    3.23
   8  -1   0    2.08    3.73
  -8   1  -1   61.59   13.54
   8  -1   1   68.46   10.52
   8  -1   1   54.15   20.76
  -8   1  -2   15.82    6.76
   8  -1   2   19.38    6.83
   8  -1   2   15.70    4.94
  -8   1  -3    2.93    1.82
   8  -1   3    7.42    5.30
   8  -1   3    5.37    4.29
  -8   1  -4   11.47    5.91
   8  -1   4   12.59    6.52
   8  -1   4    8.84    5.01
  -8   1  -5    0.48    2.35
   8  -1   5    0.75    4.33
   8  -1   5    0.15    1.35
  -8   1  -6   45.38   10.70
   8  -1   6   40.08    9.58
   8  -1   7   -0.40    5.06
   8  -1   8   16.44    7.81
   8  -1   9    9.79    5.81
   8   0 -11   22.10   14.41
   8   0 -10   21.56    8.59
  -8   0  10   18.04    9.66
   8   0  -9  144.23   17.76
  -8   0   9  112.68   18.26
   8   0  -8   44.04   11.06
  -8   0   8   28.80   17.03
   8   0  -7    2.50    4.34
  -8   0   7    2.27    4.82
   8   0  -6    6.42    6.05
  -8   0   6    2.48    2.30
   8   0  -5   14.34    6.72
  -8   0   5   12.15    5.39
   8   0  -4   45.84   10.30
  -8   0   4   27.17   11.27
   8   0  -3   60.77   22.38
   8   0  -3   49.39    7.23
  -8   0   3   32.58   16.21
   8   0  -2   -1.12    3.42
   8   0  -2   -0.42    2.62
  -8   0   2    0.75    1.46
   8   0  -1   38.88   15.24
   8   0  -1   41.38    8.36
  -8   0   1   26.69   12.98
  -8   0   0   34.85   25.20
   8   0   0   42.54    8.00
  -8   0   0   27.76   17.74
  -8   0  -1    0.15    1.40
   8   0   1    0.10    3.38
  -8   0  -2    1.77    2.46
   8   0   2    0.78    4.07
   8   0   2   -0.33    2.55
  -8   0  -3   44.34   21.64
   8   0   3   46.18    9.68
   8   0   3   33.91   15.65
  -8   0  -4    0.41    2.52
   8   0   4    1.01    4.26
  -8   0  -5    4.10    3.02
   8   0   5    0.74    4.26
  -8   0  -6    4.86    3.65
   8   0   6    3.13    4.87
  -8   0  -7   57.95   29.54
   8   0   7   63.17   11.59
  -8   0  -8    2.54    4.28
   8   0   8    1.00    4.86
   8   0   9   61.82   12.80
   8   1 -11    1.17    2.22
   8   1 -10  151.67   20.37
  -8  -1  10  106.04   53.02
   8   1  -9    2.07    4.80
  -8  -1   9    1.63    2.79
   8   1  -8   16.69    7.51
  -8  -1   8   14.57    7.32
   8   1  -7    7.22    6.22
  -8  -1   7    3.29    3.36
   8   1  -6   42.18   10.06
  -8  -1   6   27.37   14.93
   8   1  -5   13.85    7.21
  -8  -1   5    9.72    5.32
   8   1  -4   52.53    9.59
   8   1  -4   44.62    7.29
  -8  -1   4   31.54   13.25
   8   1  -3   22.37    9.88
   8   1  -3   22.25    5.57
  -8  -1   3   16.42    9.69
   8   1  -2   62.69   10.61
   8   1  -2   50.70    7.59
  -8  -1   2   37.83   17.98
   8   1  -1   81.31    9.91
  -8  -1   1   50.81   27.35
  -8  -1   0   52.31   29.14
   8   1   0   50.84    8.77
  -8  -1   0   29.04   14.32
  -8  -1  -1    2.67    3.46
   8   1   1    0.44    3.42
  -8  -1  -1    0.52    1.08
  -8  -1  -2    1.23    1.69
   8   1   2    2.78    5.45
  -8  -1  -3   24.41   10.07
   8   1   3   28.78    7.97
  -8  -1  -4   61.30   33.02
   8   1   4   67.56   12.44
  -8  -1  -5   19.85   12.64
   8   1   5   24.71    9.17
  -8  -1  -6   33.66   17.58
   8   1   6   35.52    9.70
  -8  -1  -7   14.21    6.78
   8   1   7   23.42    8.57
  -8  -1  -8    3.33    2.08
   8   1   8    2.83    4.84
  -8  -1  -9    2.35    1.59
   8   1   9    2.79    5.32
   8   2 -10   -0.07    4.72
  -8  -2  10    1.81    4.43
   8   2  -9   74.18   13.89
  -8  -2   9   55.38   20.50
   8   2  -8   71.86   12.69
  -8  -2   8   46.46   36.15
   8   2  -7   69.56   12.78
  -8  -2   7   40.72   29.59
   8   2  -6   31.09    9.73
  -8  -2   6   27.27    9.59
   8   2  -5  144.90   17.18
  -8  -2   5   87.20   35.93
   8   2  -4    5.51    4.84
   8   2  -4    4.03    3.53
  -8  -2   4    3.22    2.39
   8   2  -3  214.39   18.53
   8   2  -3  190.82   14.65
  -8  -2   3  138.00   41.62
   8   2  -2   82.96   38.76
   8   2  -2   85.10   12.05
  -8  -2   2   49.64   20.38
  -8  -2   1    1.94    2.41
   8   2  -1    0.72    1.95
  -8  -2   1    0.25    0.90
  -8  -2   0   12.62    9.40
   8   2   0   12.06    7.23
  -8  -2  -1    3.41    3.65
   8   2   1    6.94    4.72
  -8  -2  -2   13.72    6.37
   8   2   2   10.06    8.28
  -8  -2  -3    7.26    3.75
   8   2   3    4.55    5.70
  -8  -2  -4   65.79   29.89
   8   2   4   60.38   20.02
  -8  -2  -5   19.58    5.21
   8   2   5   18.20    7.56
  -8  -2  -6   54.67   20.91
   8   2   6   52.99   11.64
  -8  -2  -7    5.19    4.41
   8   2   7    3.93    4.30
  -8  -2  -8    1.79    3.12
   8   2   8    1.35    4.55
   8   3 -10    8.70    7.01
  -8  -3  10    8.93    5.48
   8   3  -9   36.49   12.17
  -8  -3   9   24.15   13.15
   8   3  -8   30.43    9.97
  -8  -3   8   22.82   14.13
   8   3  -7   22.76    8.58
  -8  -3   7   14.07    7.45
   8   3  -6  212.30   19.93
  -8  -3   6  147.83   14.50
   8   3  -5   20.81    8.20
  -8  -3   5   16.27    7.29
   8   3  -4  117.03   37.49
   8   3  -4   74.87   33.83
  -8  -3   4   60.23   28.55
   8   3  -3    6.24    5.98
   8   3  -3    3.09    1.95
   8   3  -2   84.59   36.47
  -8  -3   1   13.58    6.75
   8   3  -1   15.87    5.13
  -8  -3   0   92.50   18.23
   8   3   0   97.22   12.28
  -8  -3  -1   16.73    9.18
   8   3   1   20.38    6.84
  -8  -3  -2   12.91    7.97
   8   3   2   10.60    6.20
  -8  -3  -3   17.42    6.19
   8   3   3   14.66    6.75
  -8  -3  -4   11.16    6.39
   8   3   4   11.53    5.60
  -8  -3  -5   27.69   19.84
   8   3   5   26.31   15.74
  -8  -3  -6   31.24   15.72
   8   3   6   32.77   16.28
  -8  -3  -7    6.40    5.07
   8   3   7    5.35    4.33
   8   4  -9   -0.82    5.22
  -8  -4   9    2.40    3.70
   8   4  -8   14.78    9.10
  -8  -4   8   14.49    6.74
   8   4  -7   18.30   11.40
  -8  -4   7   10.56    6.00
   8   4  -6    4.08    4.26
  -8  -4   6    3.28    3.51
   8   4  -5    4.95    6.26
   8   4  -4   23.63   12.87
   8   4  -4   20.42    5.39
   8   4  -3   46.41    8.44
  -8  -4   2   51.45   28.51
   8   4  -2   45.87   21.79
  -8  -4   1    3.40    2.49
   8   4  -1    5.22    2.40
   8   4   0    5.55    3.48
  -8  -4  -1  269.88   27.54
   8   4   1  267.49   20.11
  -8  -4  -2   14.52    8.51
   8   4   2   11.88    5.78
  -8  -4  -3   11.96    7.66
   8   4   3   13.43    7.81
  -8  -4  -4   25.58   15.52
   8   4   4   19.03    7.28
  -8  -4  -5   93.32   50.54
   8   4   5  102.03   14.63
  -8  -4  -6   59.85   29.95
   8   4   6   62.05   13.34
   8   5  -8    3.36    4.55
   8   5  -7   26.48    9.83
   8   5  -6   96.59   15.93
   8   5  -5   45.19   19.96
   8   5  -4    1.52    1.97
  -8  -5   3   12.08    7.92
   8   5  -3    5.21    3.63
  -8  -5   2   -0.47    4.52
   8   5  -2    1.79    3.46
  -8  -5   1  132.04   22.75
   8   5  -1  119.53   14.12
  -8  -5   0  188.17   20.14
   8   5   0  187.70   17.47
  -8  -5  -1   25.55   10.63
   8   5   1   24.28    7.44
  -8  -5  -2   11.91    6.07
   8   5   2    6.07    4.47
  -8  -5  -3    8.02    8.22
   8   5   3    5.59    4.11
  -8  -5  -4  295.18   26.78
   8   5   4  284.07   23.28
  -8  -5  -5    2.86    2.63
   8   6  -6   52.00   20.13
  -8  -6   5   26.99   21.11
  -8  -6   4   29.10   15.39
  -8  -6   3   16.94   12.65
   8   6  -3   21.87    7.62
  -8  -6   2   44.02   22.17
   8   6  -2   38.60   23.66
  -8  -6   1    2.34    3.00
   8   6  -1    1.27    2.10
  -8  -6   0    6.90    5.90
   8   6   0    5.08    5.30
  -8  -6  -1   57.98   28.80
   8   6   1   63.77   11.61
  -8  -6  -2   37.32   26.74
   8   6   2   43.41   10.06
   9  -4  -3   24.72    9.28
   9  -4  -2   21.46    9.29
  -9   4   1    1.44    2.34
   9  -4  -1   -0.16    4.10
  -9   4   0   36.22   23.47
   9  -4   0   44.09   11.04
  -9   4  -1   32.33   20.25
   9  -4   1   38.89    9.62
  -9   4  -2    5.74    3.14
   9  -4   2    8.31    5.74
  -9   4  -3  200.23   19.12
   9  -4   3  188.81   18.57
  -9   4  -4    3.40    3.45
   9  -4   4    2.73    6.47
   9  -3  -5    5.87    4.35
  -9   3   5    7.88    5.71
  -9   3   4   16.03    7.46
   9  -3  -2   19.24    7.24
  -9   3   1    1.50    2.54
   9  -3  -1    0.94    4.01
  -9   3   0    4.88    4.01
   9  -3   0    4.40    4.77
  -9   3  -1    2.11    2.67
   9  -3   1    3.35    4.16
  -9   3  -2   11.74    6.67
   9  -3   2   14.32    6.89
  -9   3  -3    9.23    8.27
   9  -3   3   11.17    5.56
  -9   3  -4    2.35    4.57
   9  -3   4    3.19    4.46
  -9   3  -5   33.46   28.88
   9  -3   5   39.17    8.92
   9  -2  -6    6.56    5.00
  -9   2   6    5.46    2.49
   9  -2  -5   15.56    6.30
  -9   2   5   11.24    4.54
   9  -2  -4    4.39    3.39
  -9   2   4    4.50    3.15
   9  -2  -3   36.21   23.80
  -9   2   3   31.12   16.92
   9  -2  -2   19.13   11.72
   9  -2  -1   88.22   11.74
  -9   2   1   61.24   35.65
   9  -2  -1   93.12   13.28
  -9   2   0    3.14    2.81
  -9   2   0    4.17    4.29
   9  -2   0    5.29    3.92
  -9   2  -1    1.39    2.93
   9  -2   1    1.21    4.08
  -9   2  -2   25.45   15.95
   9  -2   2   22.74   11.74
  -9   2  -3    0.43    3.35
   9  -2   3    1.84    3.83
  -9   2  -4    2.45    1.94
   9  -2   4    1.58    2.77
  -9   2  -5   38.31   20.82
  -9   2  -6  222.46   40.55
   9  -1  -7   -0.18    3.51
  -9   1   7    1.86    2.49
   9  -1  -6   20.74    7.49
  -9   1   6    9.36    9.41
   9  -1  -5  133.39   15.63
  -9   1   5   80.94   40.95
   9  -1  -4    5.23    2.28
  -9   1   4    1.94    3.56
   9  -1  -3    0.24    2.18
  -9   1   3    1.41    2.60
   9  -1  -2   49.79   23.64
  -9   1   2   29.64   15.43
  -9   1   1    1.65    1.72
  -9   1   1    1.66    2.49
  -9   1   0   80.25   31.11
  -9   1   0   71.55   40.74
  -9   1  -1   17.26    7.17
   9  -1   1   16.07    9.07
   9  -1   1   11.18    4.28
  -9   1  -2   18.21   10.10
   9  -1   2   17.89   13.30
   9  -1   2   18.78    6.43
  -9   1  -3   12.93    6.49
   9  -1   3   16.84   10.66
   9  -1   4   33.03    9.02
   9  -1   5   29.12    8.97
   9  -1   6   29.22    9.56
   9   0  -7    2.73    4.24
  -9   0   7    0.69    1.82
   9   0  -6  123.53   15.52
  -9   0   6   80.31   36.52
   9   0  -5   43.10    9.32
  -9   0   5   26.75   12.34
   9   0  -4   17.34   13.74
  -9   0   4    9.87    7.19
   9   0  -3   -0.07    2.48
  -9   0   3    2.37    3.02
   9   0  -2  112.66   50.18
   9   0  -2  111.57   14.68
  -9   0   2   81.68   41.66
   9   0  -1    2.39    2.55
  -9   0   1    3.08    3.37
  -9   0   0    3.52    3.74
   9   0   0    3.98    4.54
  -9   0   0    1.72    1.19
  -9   0  -1   34.85   23.92
   9   0   1   37.51    8.19
  -9   0  -2   30.17   14.96
   9   0   2   34.36    8.24
  -9   0  -3   49.20   26.63
   9   0   3   54.26   10.59
  -9   0  -4   39.33   25.36
   9   0   4   48.52   11.01
  -9   0  -5   13.11    7.53
   9   0   5   15.14    6.36
   9   0   6    0.86    4.51
   9   1  -7   -1.17    4.43
  -9  -1   7   -0.54    3.50
   9   1  -6  152.10   17.97
  -9  -1   6   79.26   36.22
   9   1  -5   69.80   13.18
  -9  -1   5   41.77   17.51
   9   1  -4    9.27    6.16
  -9  -1   4    3.31    4.41
   9   1  -3   85.74   13.38
  -9  -1   3   40.41   26.53
   9   1  -2    7.17    2.95
   9   1  -2    8.62    5.02
  -9  -1   2    3.41    2.73
  -9  -1   1    1.38    1.52
   9   1  -1    1.21    2.52
  -9  -1   0   12.68    8.38
   9   1   0   21.01    6.56
  -9  -1  -1  135.62   17.59
   9   1   1  137.49   14.38
  -9  -1  -2    3.18    3.62
   9   1   2    6.14    5.02
  -9  -1  -3   31.21   16.72
   9   1   3   34.15    9.02
  -9  -1  -4    0.53    3.08
   9   1   4    3.00    5.04
  -9  -1  -5    0.25    2.21
   9   1   5    0.74    4.53
  -9  -1  -6   35.94   16.37
   9   2  -7    0.96    4.87
  -9  -2   7    1.17    2.37
   9   2  -6   41.22    9.42
  -9  -2   6   26.29   12.53
   9   2  -5   49.39   12.79
  -9  -2   5   24.94   16.21
   9   2  -4    4.06    5.15
   9   2  -3   19.09    8.28
  -9  -2   2  101.89   35.21
   9   2  -2  109.20   12.12
  -9  -2   1   28.69   14.31
   9   2  -1   30.99    7.39
  -9  -2   0   96.92   53.25
   9   2   0  108.50   13.09
  -9  -2  -1   18.02    8.85
   9   2   1   24.89    8.31
  -9  -2  -2   -0.20    3.90
   9   2   2   -0.35    3.37
  -9  -2  -3   17.86   10.62
   9   2   3   25.49    8.09
  -9  -2  -4  271.41   23.21
   9   2   4  273.50   23.00
  -9  -2  -5  130.86   55.97
   9   2   5  134.32   17.42
   9   3  -6    8.56    5.97
   9   3  -5  257.93   23.55
   9   3  -4   28.07   13.34
  -9  -3   2   10.18    8.61
   9   3  -2   10.23    5.31
  -9  -3   1   14.87    9.61
   9   3  -1   10.86    9.91
  -9  -3   0    1.25    2.54
   9   3   0    5.03    6.60
  -9  -3  -1   17.37    8.75
   9   3   1   15.95    6.07
  -9  -3  -2   20.95   11.87
   9   3   2   15.66    8.14
  -9  -3  -3   81.35   35.46
   9   3   3   80.01   12.63
  -9  -4   3   48.58   28.77
  -9  -4   2    2.67    3.54
   9   4  -2    2.57    3.07
  -9  -4   1    6.90    5.54
   9   4  -1    5.89    4.49
  -9  -4   0  123.39   64.31
   9   4   0  131.28   35.46
  -9  -4  -1   18.92    9.36
   9   4   1   14.76   10.98
   0   0   0    0.00    0.00
;
_shelx_hkl_checksum   86693
