# Supplementary material for: Four- and five-component molecular solids: crystal engineering strategies based on structural inequivalence
Source: IUCrJ. 2016 Jan 5;3(Pt 2):96–101. doi: 10.1107/S2052252515023945 (PMC4775157; doi:10.1107/S2052252515023945)
Supplement: Supplementary file 5 [file m-03-00096-sup6.zip › Checkcif Folder/Checkciffiles/15. MRE TMP DPE-I DP.cif]

 
data_shelx
 
_audit_creation_method            SHELXL-2013
_chemical_name_systematic
;
 ?
;
_chemical_name_common             ?
_chemical_melting_point           ?
_chemical_formula_moiety          ?
_chemical_formula_sum
 'C46 H48 N4 O4' 
_chemical_formula_weight          720.88

loop_
 _atom_type_symbol
 _atom_type_description
 _atom_type_scat_dispersion_real
 _atom_type_scat_dispersion_imag
 _atom_type_scat_source
 'C'  'C'   0.0033   0.0016
 'International Tables Vol C Tables 4.2.6.8 and 6.1.1.4'
 'H'  'H'   0.0000   0.0000
 'International Tables Vol C Tables 4.2.6.8 and 6.1.1.4'
 'N'  'N'   0.0061   0.0033
 'International Tables Vol C Tables 4.2.6.8 and 6.1.1.4'
 'O'  'O'   0.0106   0.0060
 'International Tables Vol C Tables 4.2.6.8 and 6.1.1.4'
 
_space_group_crystal_system       triclinic
_space_group_IT_number            2
_space_group_name_H-M_alt         'P -1'
_space_group_name_Hall            '-P 1'
 
_shelx_space_group_comment
;
The symmetry employed for this shelxl refinement is uniquely defined
by the following loop, which should always be used as a source of
symmetry information in preference to the above space-group names.
They are only intended as comments.
;
 
loop_
 _space_group_symop_operation_xyz
 'x, y, z'
 '-x, -y, -z'
 
_cell_length_a                    7.528(11)
_cell_length_b                    8.948(14)
_cell_length_c                    14.11(2)
_cell_angle_alpha                 96.219(17)
_cell_angle_beta                  94.61(2)
_cell_angle_gamma                 90.598(13)
_cell_volume                      942(2)
_cell_formula_units_Z             1
_cell_measurement_temperature     150(2)
_cell_measurement_reflns_used     ? 
_cell_measurement_theta_min       ? 
_cell_measurement_theta_max       ? 
 
_exptl_crystal_description        'Block' 
_exptl_crystal_colour             'Light Green'
_exptl_crystal_density_meas       ? 
_exptl_crystal_density_method     ?              
_exptl_crystal_density_diffrn     1.271          
_exptl_crystal_F_000              384
_exptl_transmission_factor_min    ?                                             
_exptl_transmission_factor_max    ?                                             
_exptl_crystal_size_max           0.470
_exptl_crystal_size_mid           0.340
_exptl_crystal_size_min           0.230
_exptl_absorpt_coefficient_mu     0.081
_shelx_estimated_absorpt_T_min    0.963
_shelx_estimated_absorpt_T_max    0.982
_exptl_absorpt_correction_type    'Multi-scan'
_exptl_absorpt_correction_T_max    1.000
_exptl_absorpt_correction_T_min    0.714
_exptl_absorpt_process_details    'Jacobson, R. (1998) Private communication' 
 
_exptl_special_details
;
 ?
;
 
_diffrn_ambient_temperature       150(2)
_diffrn_radiation_wavelength      0.71073
_diffrn_radiation_type            MoK\a
_diffrn_source                    'Sealed Tube'                       
_diffrn_measurement_device_type   'Rigaku Mercury375R (2x2 bin mode)'
_diffrn_measurement_method        'profile data from \w-scans'
_diffrn_detector_area_resol_mean  ? 
_diffrn_reflns_number             8263
_diffrn_reflns_av_unetI/netI      0.0655
_diffrn_reflns_av_R_equivalents   0.0661
_diffrn_reflns_limit_h_min        -9
_diffrn_reflns_limit_h_max        9
_diffrn_reflns_limit_k_min        -11
_diffrn_reflns_limit_k_max        11
_diffrn_reflns_limit_l_min        -17
_diffrn_reflns_limit_l_max        17
_diffrn_reflns_theta_min          1.456
_diffrn_reflns_theta_max          26.000
_diffrn_reflns_theta_full         25.242
_diffrn_measured_fraction_theta_max   0.984
_diffrn_measured_fraction_theta_full  0.984
_diffrn_reflns_Laue_measured_fraction_max    0.984
_diffrn_reflns_Laue_measured_fraction_full   0.984
_diffrn_reflns_point_group_measured_fraction_max   0.984
_diffrn_reflns_point_group_measured_fraction_full  0.984
_reflns_number_total              3646
_reflns_number_gt                 2970
_reflns_threshold_expression      'I > 2\s(I)'
_reflns_Friedel_coverage          0.000
_reflns_Friedel_fraction_max      .
_reflns_Friedel_fraction_full     .
 
_reflns_special_details
;
 Reflections were merged by SHELXL according to the crystal
 class for the calculation of statistics and refinement.
 
 _reflns_Friedel_fraction is defined as the number of unique
 Friedel pairs measured divided by the number that would be
 possible theoretically, ignoring centric projections and
 systematic absences.
;
 
_computing_data_collection        ?
_computing_cell_refinement        ?
_computing_data_reduction         ?
_computing_structure_solution     ?
_computing_structure_refinement   'SHELXL-2013 (Sheldrick, 2013)'
_computing_molecular_graphics     ?
_computing_publication_material   ?
 
_refine_special_details
;
 ?
;
_refine_ls_structure_factor_coef  Fsqd
_refine_ls_matrix_type            full
_refine_ls_weighting_scheme       calc
_refine_ls_weighting_details
;
 w=1/[\s^2^(Fo^2^)+(0.0997P)^2^]
 where P=(Fo^2^+2Fc^2^)/3
;
_atom_sites_solution_primary      ?
_atom_sites_solution_secondary    ?
_atom_sites_solution_hydrogens    mixed
_refine_ls_hydrogen_treatment     mixed
_refine_ls_extinction_method      none
_refine_ls_extinction_coef        .
_refine_ls_number_reflns          3646
_refine_ls_number_parameters      253
_refine_ls_number_restraints      0
_refine_ls_R_factor_all           0.0611
_refine_ls_R_factor_gt            0.0511
_refine_ls_wR_factor_ref          0.1668
_refine_ls_wR_factor_gt           0.1489
_refine_ls_goodness_of_fit_ref    1.060
_refine_ls_restrained_S_all       1.060
_refine_ls_shift/su_max           0.000
_refine_ls_shift/su_mean          0.000
 
loop_
 _atom_site_label
 _atom_site_type_symbol
 _atom_site_fract_x
 _atom_site_fract_y
 _atom_site_fract_z
 _atom_site_U_iso_or_equiv
 _atom_site_adp_type
 _atom_site_occupancy
 _atom_site_site_symmetry_order  
 _atom_site_calc_flag
 _atom_site_refinement_flags_posn
 _atom_site_refinement_flags_adp
 _atom_site_refinement_flags_occupancy
 _atom_site_disorder_assembly
 _atom_site_disorder_group
H17 H -0.444(3) 1.107(2) 0.5688(14) 0.037(5) Uiso 1 1 d . . . . .
O1 O 0.37218(16) 0.63621(13) 0.60508(8) 0.0309(3) Uani 1 1 d . . . . .
H1 H 0.2793 0.6870 0.6003 0.046 Uiso 1 1 calc R U . . .
O2 O 0.62466(15) 0.25137(14) 0.77458(9) 0.0330(3) Uani 1 1 d . . . . .
H2 H 0.6004 0.1963 0.8165 0.050 Uiso 1 1 calc R U . . .
N1 N 0.53636(18) 0.08253(15) 0.92627(9) 0.0263(3) Uani 1 1 d . . . . .
C1 C 0.4977(2) 0.44128(17) 0.68696(10) 0.0232(4) Uani 1 1 d . . . . .
C2 C 0.3483(2) 0.52653(17) 0.66374(11) 0.0243(4) Uani 1 1 d . . . . .
C6 C 0.4771(2) 0.33145(18) 0.74917(11) 0.0256(4) Uani 1 1 d . . . . .
C3 C 0.1851(2) 0.5011(2) 0.69874(12) 0.0306(4) Uani 1 1 d . . . . .
H3 H 0.0856 0.5602 0.6822 0.037 Uiso 1 1 calc R U . . .
C10 C 0.5637(2) 0.14368(18) 1.01764(12) 0.0252(4) Uani 1 1 d . . . . .
C23 C 0.9672(2) -0.07469(19) 0.97608(12) 0.0287(4) Uani 1 1 d . . . . .
C4 C 0.1681(2) 0.3885(2) 0.75816(13) 0.0343(4) Uani 1 1 d . . . . .
H4 H 0.0559 0.3697 0.7814 0.041 Uiso 1 1 calc R U . . .
C9 C 0.4726(2) -0.05919(18) 0.90782(12) 0.0266(4) Uani 1 1 d . . . . .
C11 C 0.6316(2) 0.30416(19) 1.03581(14) 0.0354(4) Uani 1 1 d . . . . .
H11A H 0.6384 0.3456 0.9747 0.053 Uiso 1 1 calc R U . . .
H11B H 0.7504 0.3072 1.0700 0.053 Uiso 1 1 calc R U . . .
H11C H 0.5501 0.3640 1.0746 0.053 Uiso 1 1 calc R U . . .
C7 C 0.6709(2) 0.4662(2) 0.64450(12) 0.0307(4) Uani 1 1 d . . . . .
H7A H 0.7675 0.4201 0.6813 0.046 Uiso 1 1 calc R U . . .
H7B H 0.6951 0.5744 0.6466 0.046 Uiso 1 1 calc R U . . .
H7C H 0.6630 0.4203 0.5780 0.046 Uiso 1 1 calc R U . . .
C8 C 0.4378(3) -0.1230(2) 0.80494(13) 0.0380(4) Uani 1 1 d . . . . .
H8A H 0.4734 -0.0489 0.7635 0.057 Uiso 1 1 calc R U . . .
H8B H 0.3105 -0.1474 0.7911 0.057 Uiso 1 1 calc R U . . .
H8C H 0.5068 -0.2145 0.7932 0.057 Uiso 1 1 calc R U . . .
C5 C 0.3129(2) 0.3039(2) 0.78373(12) 0.0324(4) Uani 1 1 d . . . . .
H5 H 0.3008 0.2275 0.8246 0.039 Uiso 1 1 calc R U . . .
C22 C 0.9334(3) -0.1943(2) 1.02800(14) 0.0424(5) Uani 1 1 d . . . . .
H22 H 0.9544 -0.1808 1.0957 0.051 Uiso 1 1 calc R U . . .
C20 C 0.8407(3) -0.3572(2) 0.88588(14) 0.0403(5) Uani 1 1 d . . . . .
H20 H 0.7975 -0.4519 0.8554 0.048 Uiso 1 1 calc R U . . .
C18 C 0.9363(3) -0.1024(2) 0.87693(13) 0.0412(5) Uani 1 1 d . . . . .
H18 H 0.9575 -0.0238 0.8388 0.049 Uiso 1 1 calc R U . . .
C19 C 0.8756(3) -0.2408(2) 0.83261(14) 0.0458(5) Uani 1 1 d . . . . .
H19 H 0.8577 -0.2562 0.7648 0.055 Uiso 1 1 calc R U . . .
C21 C 0.8695(3) -0.3332(2) 0.98343(15) 0.0459(5) Uani 1 1 d . . . . .
H21 H 0.8458 -0.4119 1.0210 0.055 Uiso 1 1 calc R U . . .
N2 N 0.06357(19) 0.80524(16) 0.58357(10) 0.0319(4) Uani 1 1 d . . . . .
C14 C -0.2680(2) 0.94290(18) 0.55156(11) 0.0276(4) Uani 1 1 d . . . . .
C12 C 0.0305(2) 0.9421(2) 0.62581(12) 0.0328(4) Uani 1 1 d . . . . .
H12 H 0.1230 0.9934 0.6669 0.039 Uiso 1 1 calc R U . . .
C13 C -0.1302(2) 1.0133(2) 0.61317(12) 0.0316(4) Uani 1 1 d . . . . .
H13 H -0.1470 1.1097 0.6462 0.038 Uiso 1 1 calc R U . . .
C15 C -0.2336(2) 0.8001(2) 0.50744(13) 0.0339(4) Uani 1 1 d . . . . .
H15 H -0.3226 0.7465 0.4651 0.041 Uiso 1 1 calc R U . . .
C17 C -0.4360(2) 1.0211(2) 0.53399(13) 0.0311(4) Uani 1 1 d . . . . .
C16 C -0.0699(2) 0.7375(2) 0.52561(13) 0.0350(4) Uani 1 1 d . . . . .
H16 H -0.0503 0.6398 0.4951 0.042 Uiso 1 1 calc R U . . .
 
loop_
 _atom_site_aniso_label
 _atom_site_aniso_U_11
 _atom_site_aniso_U_22
 _atom_site_aniso_U_33
 _atom_site_aniso_U_23
 _atom_site_aniso_U_13
 _atom_site_aniso_U_12
O1 0.0336(7) 0.0315(7) 0.0299(6) 0.0117(5) 0.0053(5) 0.0087(5)
O2 0.0278(6) 0.0381(7) 0.0369(7) 0.0171(5) 0.0070(5) 0.0112(5)
N1 0.0240(7) 0.0249(7) 0.0309(7) 0.0073(5) 0.0010(6) 0.0032(6)
C1 0.0246(8) 0.0242(8) 0.0204(7) 0.0005(6) 0.0018(6) 0.0009(6)
C2 0.0300(8) 0.0226(8) 0.0201(7) 0.0021(6) 0.0014(6) 0.0029(6)
C6 0.0253(8) 0.0259(8) 0.0258(8) 0.0041(6) 0.0014(6) 0.0059(6)
C3 0.0268(9) 0.0328(9) 0.0334(9) 0.0084(7) 0.0032(7) 0.0101(7)
C10 0.0207(8) 0.0231(8) 0.0323(8) 0.0054(6) 0.0006(6) 0.0030(6)
C23 0.0227(8) 0.0325(10) 0.0317(9) 0.0027(7) 0.0073(6) 0.0044(7)
C4 0.0259(9) 0.0408(11) 0.0394(10) 0.0139(8) 0.0089(7) 0.0055(7)
C9 0.0226(8) 0.0260(8) 0.0311(9) 0.0045(6) -0.0002(6) 0.0044(6)
C11 0.0359(10) 0.0247(9) 0.0455(10) 0.0044(7) 0.0023(8) -0.0024(7)
C7 0.0274(9) 0.0360(10) 0.0300(9) 0.0076(7) 0.0052(7) 0.0005(7)
C8 0.0426(11) 0.0392(11) 0.0312(9) 0.0020(8) -0.0011(8) 0.0007(8)
C5 0.0315(9) 0.0339(10) 0.0353(9) 0.0144(7) 0.0086(7) 0.0055(7)
C22 0.0482(12) 0.0446(12) 0.0350(10) 0.0039(8) 0.0107(8) -0.0145(9)
C20 0.0337(10) 0.0364(11) 0.0491(11) -0.0066(8) 0.0093(8) -0.0009(8)
C18 0.0554(12) 0.0349(10) 0.0332(10) 0.0027(8) 0.0041(9) 0.0043(9)
C19 0.0562(13) 0.0435(12) 0.0354(10) -0.0060(8) 0.0026(9) 0.0052(10)
C21 0.0486(12) 0.0422(12) 0.0483(12) 0.0059(9) 0.0126(9) -0.0143(9)
N2 0.0301(8) 0.0329(8) 0.0348(8) 0.0134(6) 0.0021(6) 0.0067(6)
C14 0.0286(9) 0.0270(9) 0.0287(8) 0.0089(6) 0.0032(7) 0.0036(7)
C12 0.0310(9) 0.0372(10) 0.0303(9) 0.0085(7) -0.0030(7) 0.0021(7)
C13 0.0341(9) 0.0309(9) 0.0294(9) 0.0027(7) -0.0001(7) 0.0065(7)
C15 0.0328(9) 0.0266(9) 0.0411(10) 0.0034(7) -0.0045(8) 0.0019(7)
C17 0.0315(9) 0.0267(9) 0.0351(9) 0.0036(7) 0.0010(7) 0.0071(7)
C16 0.0370(10) 0.0247(9) 0.0437(10) 0.0069(7) 0.0008(8) 0.0065(7)
 
_geom_special_details
;
 All esds (except the esd in the dihedral angle between two l.s. planes)
 are estimated using the full covariance matrix.  The cell esds are taken
 into account individually in the estimation of esds in distances, angles
 and torsion angles; correlations between esds in cell parameters are only
 used when they are defined by crystal symmetry.  An approximate (isotropic)
 treatment of cell esds is used for estimating esds involving l.s. planes.
;
 
loop_
 _geom_bond_atom_site_label_1
 _geom_bond_atom_site_label_2
 _geom_bond_distance
 _geom_bond_site_symmetry_2
 _geom_bond_publ_flag
O1 C2 1.370(2) . ?
O1 H1 0.8400 . ?
O2 C6 1.373(2) . ?
O2 H2 0.8400 . ?
N1 C9 1.342(3) . ?
N1 C10 1.344(3) . ?
C1 C6 1.402(3) . ?
C1 C2 1.403(3) . ?
C1 C7 1.502(3) . ?
C2 C3 1.386(3) . ?
C6 C5 1.394(3) . ?
C3 C4 1.390(3) . ?
C3 H3 0.9500 . ?
C10 C9 1.402(3) 2_657 ?
C10 C11 1.508(3) . ?
C23 C22 1.394(3) . ?
C23 C18 1.395(3) . ?
C23 C23 1.491(4) 2_757 ?
C4 C5 1.380(3) . ?
C4 H4 0.9500 . ?
C9 C10 1.402(3) 2_657 ?
C9 C8 1.503(3) . ?
C11 H11A 0.9800 . ?
C11 H11B 0.9800 . ?
C11 H11C 0.9800 . ?
C7 H7A 0.9800 . ?
C7 H7B 0.9800 . ?
C7 H7C 0.9800 . ?
C8 H8A 0.9800 . ?
C8 H8B 0.9800 . ?
C8 H8C 0.9800 . ?
C5 H5 0.9500 . ?
C22 C21 1.392(3) . ?
C22 H22 0.9500 . ?
C20 C21 1.369(3) . ?
C20 C19 1.384(3) . ?
C20 H20 0.9500 . ?
C18 C19 1.381(3) . ?
C18 H18 0.9500 . ?
C19 H19 0.9500 . ?
C21 H21 0.9500 . ?
N2 C12 1.338(3) . ?
N2 C16 1.340(3) . ?
C14 C15 1.395(3) . ?
C14 C13 1.397(3) . ?
C14 C17 1.468(3) . ?
C12 C13 1.381(3) . ?
C12 H12 0.9500 . ?
C13 H13 0.9500 . ?
C15 C16 1.376(3) . ?
C15 H15 0.9500 . ?
C17 C17 1.326(4) 2_476 ?
C17 H17 0.87(2) . ?
C16 H16 0.9500 . ?
 
loop_
 _geom_angle_atom_site_label_1
 _geom_angle_atom_site_label_2
 _geom_angle_atom_site_label_3
 _geom_angle
 _geom_angle_site_symmetry_1
 _geom_angle_site_symmetry_3
 _geom_angle_publ_flag
C2 O1 H1 109.5 . . ?
C6 O2 H2 109.5 . . ?
C9 N1 C10 119.06(14) . . ?
C6 C1 C2 117.42(16) . . ?
C6 C1 C7 122.04(15) . . ?
C2 C1 C7 120.53(17) . . ?
O1 C2 C3 121.86(15) . . ?
O1 C2 C1 116.61(16) . . ?
C3 C2 C1 121.53(17) . . ?
O2 C6 C5 121.11(16) . . ?
O2 C6 C1 117.53(15) . . ?
C5 C6 C1 121.36(15) . . ?
C2 C3 C4 119.55(16) . . ?
C2 C3 H3 120.2 . . ?
C4 C3 H3 120.2 . . ?
N1 C10 C9 120.04(18) . 2_657 ?
N1 C10 C11 117.73(15) . . ?
C9 C10 C11 122.22(17) 2_657 . ?
C22 C23 C18 116.31(18) . . ?
C22 C23 C23 121.8(2) . 2_757 ?
C18 C23 C23 121.85(19) . 2_757 ?
C5 C4 C3 120.53(17) . . ?
C5 C4 H4 119.7 . . ?
C3 C4 H4 119.7 . . ?
N1 C9 C10 120.89(16) . 2_657 ?
N1 C9 C8 117.93(15) . . ?
C10 C9 C8 121.17(18) 2_657 . ?
C10 C11 H11A 109.5 . . ?
C10 C11 H11B 109.5 . . ?
H11A C11 H11B 109.5 . . ?
C10 C11 H11C 109.5 . . ?
H11A C11 H11C 109.5 . . ?
H11B C11 H11C 109.5 . . ?
C1 C7 H7A 109.5 . . ?
C1 C7 H7B 109.5 . . ?
H7A C7 H7B 109.5 . . ?
C1 C7 H7C 109.5 . . ?
H7A C7 H7C 109.5 . . ?
H7B C7 H7C 109.5 . . ?
C9 C8 H8A 109.5 . . ?
C9 C8 H8B 109.5 . . ?
H8A C8 H8B 109.5 . . ?
C9 C8 H8C 109.5 . . ?
H8A C8 H8C 109.5 . . ?
H8B C8 H8C 109.5 . . ?
C4 C5 C6 119.56(17) . . ?
C4 C5 H5 120.2 . . ?
C6 C5 H5 120.2 . . ?
C21 C22 C23 121.8(2) . . ?
C21 C22 H22 119.1 . . ?
C23 C22 H22 119.1 . . ?
C21 C20 C19 118.71(19) . . ?
C21 C20 H20 120.6 . . ?
C19 C20 H20 120.6 . . ?
C19 C18 C23 121.85(18) . . ?
C19 C18 H18 119.1 . . ?
C23 C18 H18 119.1 . . ?
C18 C19 C20 120.7(2) . . ?
C18 C19 H19 119.6 . . ?
C20 C19 H19 119.6 . . ?
C20 C21 C22 120.56(19) . . ?
C20 C21 H21 119.7 . . ?
C22 C21 H21 119.7 . . ?
C12 N2 C16 116.13(16) . . ?
C15 C14 C13 116.47(17) . . ?
C15 C14 C17 123.51(16) . . ?
C13 C14 C17 120.00(18) . . ?
N2 C12 C13 123.85(16) . . ?
N2 C12 H12 118.1 . . ?
C13 C12 H12 118.1 . . ?
C12 C13 C14 119.71(18) . . ?
C12 C13 H13 120.1 . . ?
C14 C13 H13 120.1 . . ?
C16 C15 C14 119.57(17) . . ?
C16 C15 H15 120.2 . . ?
C14 C15 H15 120.2 . . ?
C17 C17 C14 125.9(2) 2_476 . ?
C17 C17 H17 119.0(13) 2_476 . ?
C14 C17 H17 114.9(13) . . ?
N2 C16 C15 124.26(18) . . ?
N2 C16 H16 117.9 . . ?
C15 C16 H16 117.9 . . ?
 
loop_
 _geom_hbond_atom_site_label_D 
 _geom_hbond_atom_site_label_H 
 _geom_hbond_atom_site_label_A 
 _geom_hbond_distance_DH 
 _geom_hbond_distance_HA 
 _geom_hbond_distance_DA 
 _geom_hbond_angle_DHA 
 _geom_hbond_site_symmetry_A 
C5 H5 N1  0.95 2.63 3.345(4) 132.2 .
 
_refine_diff_density_max    0.251
_refine_diff_density_min   -0.236
_refine_diff_density_rms    0.064

_shelxl_version_number 2013-2

_shelx_res_file
;
TITL datam in P-1
CELL  0.71073   7.5282   8.9476  14.1121   96.219   94.609   90.598
ZERR     1.00   0.0114   0.0138   0.0207    0.017    0.024    0.013
LATT   1
SFAC  C    H    N    O
UNIT  46 48 4 4
MERG   2
HTAB C5 N1
FMAP   2
OMIT 0 52
PLAN   20
SIZE     0.230   0.340   0.470
ACTA
BOND   $H
L.S.  10
TEMP  -123.00
WGHT    0.099700
FVAR       1.22714
H17   2   -0.444421    1.106786    0.568840    11.00000    0.03710
MOLE    1
O1    4    0.372176    0.636208    0.605076    11.00000    0.03363    0.03150 =
         0.02990    0.01174    0.00534    0.00873
AFIX 147
H1    2    0.279266    0.686962    0.600344    11.00000   -1.50000
AFIX   0
O2    4    0.624661    0.251366    0.774576    11.00000    0.02776    0.03815 =
         0.03691    0.01706    0.00697    0.01118
AFIX 147
H2    2    0.600388    0.196283    0.816532    11.00000   -1.50000
AFIX   0
N1    3    0.536358    0.082526    0.926268    11.00000    0.02403    0.02494 =
         0.03086    0.00731    0.00097    0.00316
C1    1    0.497676    0.441284    0.686958    11.00000    0.02456    0.02424 =
         0.02039    0.00049    0.00181    0.00094
C2    1    0.348267    0.526531    0.663741    11.00000    0.03003    0.02262 =
         0.02015    0.00208    0.00141    0.00292
C6    1    0.477107    0.331454    0.749169    11.00000    0.02530    0.02588 =
         0.02584    0.00409    0.00136    0.00585
C3    1    0.185111    0.501076    0.698739    11.00000    0.02676    0.03282 =
         0.03343    0.00838    0.00318    0.01012
AFIX  43
H3    2    0.085550    0.560161    0.682220    11.00000   -1.20000
AFIX   0
C10   1    0.563733    0.143680    1.017639    11.00000    0.02066    0.02314 =
         0.03227    0.00541    0.00062    0.00299
C23   1    0.967186   -0.074688    0.976084    11.00000    0.02267    0.03248 =
         0.03171    0.00271    0.00731    0.00438
C4    1    0.168137    0.388533    0.758160    11.00000    0.02587    0.04083 =
         0.03942    0.01386    0.00886    0.00551
AFIX  43
H4    2    0.055949    0.369670    0.781367    11.00000   -1.20000
AFIX   0
C9    1    0.472569   -0.059191    0.907820    11.00000    0.02260    0.02597 =
         0.03112    0.00447   -0.00023    0.00435
C11   1    0.631600    0.304163    1.035812    11.00000    0.03591    0.02474 =
         0.04554    0.00440    0.00232   -0.00240
AFIX 137
H11A  2    0.638391    0.345575    0.974669    11.00000   -1.50000
H11B  2    0.750416    0.307226    1.069959    11.00000   -1.50000
H11C  2    0.550112    0.364015    1.074622    11.00000   -1.50000
AFIX   0
C7    1    0.670875    0.466183    0.644502    11.00000    0.02742    0.03598 =
         0.03003    0.00762    0.00521    0.00053
AFIX 137
H7A   2    0.767492    0.420111    0.681287    11.00000   -1.50000
H7B   2    0.695139    0.574356    0.646551    11.00000   -1.50000
H7C   2    0.662972    0.420325    0.577974    11.00000   -1.50000
AFIX   0
C8    1    0.437767   -0.123049    0.804945    11.00000    0.04264    0.03918 =
         0.03122    0.00195   -0.00114    0.00072
AFIX 137
H8A   2    0.473360   -0.048889    0.763466    11.00000   -1.50000
H8B   2    0.310467   -0.147387    0.791081    11.00000   -1.50000
H8C   2    0.506781   -0.214509    0.793208    11.00000   -1.50000
AFIX   0
C5    1    0.312947    0.303937    0.783734    11.00000    0.03154    0.03394 =
         0.03527    0.01443    0.00864    0.00546
AFIX  43
H5    2    0.300806    0.227453    0.824629    11.00000   -1.20000
AFIX   0
C22   1    0.933356   -0.194343    1.027998    11.00000    0.04821    0.04464 =
         0.03497    0.00390    0.01065   -0.01454
AFIX  43
H22   2    0.954422   -0.180825    1.095688    11.00000   -1.20000
AFIX   0
C20   1    0.840661   -0.357183    0.885877    11.00000    0.03368    0.03640 =
         0.04915   -0.00657    0.00934   -0.00089
AFIX  43
H20   2    0.797458   -0.451927    0.855364    11.00000   -1.20000
AFIX   0
C18   1    0.936282   -0.102380    0.876933    11.00000    0.05540    0.03488 =
         0.03316    0.00274    0.00414    0.00434
AFIX  43
H18   2    0.957546   -0.023840    0.838800    11.00000   -1.20000
AFIX   0
C19   1    0.875632   -0.240771    0.832613    11.00000    0.05617    0.04347 =
         0.03541   -0.00601    0.00263    0.00519
AFIX  43
H19   2    0.857729   -0.256212    0.764831    11.00000   -1.20000
AFIX   0
C21   1    0.869541   -0.333158    0.983428    11.00000    0.04858    0.04216 =
         0.04827    0.00594    0.01259   -0.01426
AFIX  43
H21   2    0.845837   -0.411863    1.021007    11.00000   -1.20000
AFIX   0
MOLE    2
N2    3    0.063568    0.805244    0.583574    11.00000    0.03015    0.03287 =
         0.03475    0.01343    0.00215    0.00667
C14   1   -0.268037    0.942898    0.551558    11.00000    0.02856    0.02701 =
         0.02874    0.00890    0.00316    0.00360
C12   1    0.030499    0.942146    0.625813    11.00000    0.03099    0.03719 =
         0.03030    0.00854   -0.00302    0.00212
AFIX  43
H12   2    0.123000    0.993410    0.666912    11.00000   -1.20000
AFIX   0
C13   1   -0.130231    1.013323    0.613174    11.00000    0.03407    0.03093 =
         0.02941    0.00268   -0.00012    0.00648
AFIX  43
H13   2   -0.147013    1.109747    0.646231    11.00000   -1.20000
AFIX   0
C15   1   -0.233630    0.800128    0.507438    11.00000    0.03277    0.02664 =
         0.04107    0.00335   -0.00450    0.00188
AFIX  43
H15   2   -0.322646    0.746527    0.465131    11.00000   -1.20000
AFIX   0
C17   1   -0.435976    1.021081    0.533993    11.00000    0.03145    0.02674 =
         0.03505    0.00357    0.00101    0.00712
C16   1   -0.069940    0.737486    0.525607    11.00000    0.03703    0.02467 =
         0.04367    0.00695    0.00080    0.00647
AFIX  43
H16   2   -0.050322    0.639830    0.495055    11.00000   -1.20000
AFIX   0
HKLF    4

REM  datam in P-1
REM R1 =  0.0511 for    2970 Fo > 4sig(Fo)  and  0.0611 for all    3646 data
REM    253 parameters refined using      0 restraints

END

WGHT      0.0993      0.0000

REM Highest difference peak  0.251,  deepest hole -0.236,  1-sigma level  0.064
Q1    1   0.4849  0.3891  0.7039  11.00000  0.05    0.23
Q2    1   0.9087 -0.4622  1.0182  11.00000  0.05    0.22
Q3    1   0.5642  0.4156  0.8950  11.00000  0.05    0.20
Q4    1  -0.2519  0.8752  0.5249  11.00000  0.05    0.19
Q5    1   0.9427 -0.4182  1.0548  11.00000  0.05    0.19
Q6    1   0.4441  0.5133  0.7005  11.00000  0.05    0.19
Q7    1  -0.2149  0.9777  0.5515  11.00000  0.05    0.19
Q8    1   0.5344  0.3832  1.0114  11.00000  0.05    0.19
Q9    1   0.4435  0.4818  0.6816  11.00000  0.05    0.19
Q10   1   0.3394  0.3757  1.0572  11.00000  0.05    0.18
Q11   1   0.7755  0.4912  0.7110  11.00000  0.05    0.18
Q12   1   0.6520  0.5137  0.9787  11.00000  0.05    0.18
Q13   1   0.9053 -0.3244  0.9976  11.00000  0.05    0.18
Q14   1   0.8444 -0.5672  0.9357  11.00000  0.05    0.17
Q15   1   0.6132  0.1516  0.6931  11.00000  0.05    0.17
Q16   1   0.7708 -0.3988  1.0409  11.00000  0.05    0.17
Q17   1   0.7147  0.3579  0.7793  11.00000  0.05    0.16
Q18   1   0.6366  0.3648  1.1175  11.00000  0.05    0.16
Q19   1  -0.4576  1.0990  0.6026  11.00000  0.05    0.16
Q20   1   0.5923  0.4938  1.1219  11.00000  0.05    0.16
;
_shelx_res_checksum   87710

_shelx_hkl_file
;
   0   0  -1   -0.04    0.32
   0   0   1   -0.20    0.14
   0   0  -1   -0.08    0.09
   0   0   1   -0.10    0.08
   0   0  -1   -0.22    0.19
   0   0   1   -0.22    0.12
   0   0   3  654.74   10.59
   0   0  -3  567.60    8.42
   0   0   3  560.45    9.80
   0   0   4  521.87   12.58
   0   0  -4  444.22    8.26
   0   0   4  446.55   10.23
   0   0   5 1512.39   22.56
   0   0  -5 1278.76   17.31
   0   0   5 1266.39   20.04
   0   0   6    9.54    2.43
   0   0  -6    7.47    1.80
   0   0   7  431.79   11.95
   0   0  -7  364.51    8.18
   0   0   8  305.21   11.44
   0   0  -8  280.94    8.53
   0   0  -8  253.63   10.66
   0   0   9  264.12   11.09
   0   0  -9  242.98    8.28
   0   0  -9  222.36   13.46
   0   0  10  125.22   11.98
   0   0 -10  118.72    7.59
   0   0 -10  100.88   14.60
   0   0  11   66.43   14.18
   0   0 -11   56.37    4.05
   0   0 -11   58.86   16.36
   0   0  12    4.78    2.99
   0   0 -12    3.32    1.44
   0   0 -12    3.64    2.52
   0   0  13   83.35    9.42
   0   0 -13   64.91   19.46
   0   0  14  139.67   11.28
   0   0 -14  106.48   31.24
   0   0  15   17.96    4.87
   0   0 -15   12.53    5.39
   0   0  16    8.15    3.67
   0   0 -16    6.05    3.15
   0   0  17    9.69    4.68
   0   0 -17    5.43    3.44
   0   0  18   24.23    5.76
   0   0 -18   23.55    9.50
   0  -1  18    1.36    2.64
   0   1 -18    1.05    2.04
   0  -1  17   35.07    6.27
   0   1 -17   26.79   10.67
   0  -1  16    1.44    1.51
   0   1 -16    2.74    3.45
   0  -1  15    6.94    2.77
   0   1 -15   10.25    4.44
   0  -1  14   28.38    8.44
   0   1 -14   26.95    9.17
   0  -1  13  194.40   12.91
   0   1 -13  154.73   21.45
   0  -1  12   -2.82    5.31
   0   1 -12    4.07    3.01
   0  -1  11 1381.10   48.38
   0   1 -11 1289.89   42.15
   0   1 -11 1149.44   41.98
   0  -1  10    5.80    2.78
   0   1 -10    7.37    1.70
   0   1 -10    5.41    2.70
   0  -1   9   29.72    3.60
   0   1  -9   34.51    3.14
   0  -1   8  775.11   20.33
   0   1  -8  684.37   15.35
   0  -1   8  668.43   18.91
   0  -1   7   88.47   11.36
   0   1  -7  100.63    4.93
   0  -1   7   87.47    6.76
   0  -1   6  838.04   16.81
   0   1  -6  787.41   12.71
   0  -1   6  751.73   16.00
   0  -1   5    1.71    5.04
   0   1  -5    4.98    1.84
   0  -1   5    4.35    1.64
   0  -1   4  515.93   10.07
   0   1  -4  469.48    9.76
   0  -1   4  458.53   10.69
   0  -1   3 1549.45   19.87
   0   1  -3 1402.69   17.54
   0  -1   3 1357.87   18.77
   0  -1   2 5809.36   61.17
   0  -1   2 4998.13   53.53
   0  -1   1    4.02    0.55
   0  -1   1    4.41    0.62
   0  -1   0   -0.18    0.26
   0  -1   0    1.40    0.20
   0   1   1   74.14    4.11
   0   1   2 6769.56   72.04
   0   1   4   78.55    4.98
   0  -1  -4   63.66    5.26
   0  -1  -4   60.78   10.65
   0   1   5 1326.89   21.40
   0  -1  -5 1205.23   17.53
   0  -1  -5 1048.18   17.19
   0   1   6   26.74    8.72
   0  -1  -6   19.33    2.18
   0  -1  -6   20.83    5.13
   0   1   7  384.92   11.83
   0  -1  -7  322.32    8.20
   0  -1  -7  336.78   13.44
   0   1   8  641.60   18.88
   0  -1  -8  554.21   13.93
   0  -1  -8  498.36   15.24
   0   1   9   53.80    6.06
   0  -1  -9   46.01    3.83
   0  -1  -9   41.90   10.81
   0   1  10   65.04   21.06
   0  -1 -10   52.60    4.33
   0  -1 -10   51.94   11.74
   0   1  11    2.66    2.06
   0  -1 -11    1.90    1.31
   0  -1 -11    2.11    2.20
   0   1  12  303.62   24.37
   0  -1 -12  279.91   16.00
   0  -1 -12  238.42   18.71
   0   1  13   36.68   13.40
   0  -1 -13   33.12   12.04
   0   1  14   50.58   10.06
   0  -1 -14   47.59   12.52
   0   1  15    0.87    2.87
   0  -1 -15    1.01    1.63
   0   1  16    1.55    2.92
   0  -1 -16    4.71    4.42
   0   1  17   56.27    8.78
   0  -1 -17   42.14   13.79
   0  -2  18   19.86    8.99
   0   2 -18   17.66    6.82
   0  -2  17   40.89    7.33
   0   2 -17   34.65   12.60
   0  -2  16    8.34    3.22
   0   2 -16    7.72    3.48
   0  -2  15   10.14    3.01
   0   2 -15    7.44    2.89
   0  -2  14    6.11    2.76
   0   2 -14    4.56    2.20
   0  -2  13   62.40    7.39
   0   2 -13   46.90   14.97
   0  -2  12    0.73    1.40
   0   2 -12    1.68    1.41
   0   2 -12    1.98    2.53
   0  -2  11  257.79   26.09
   0   2 -11  238.68   12.13
   0  -2  10   53.76    6.71
   0   2 -10   57.72    4.34
   0  -2   9  104.53    7.69
   0   2  -9  104.56    5.15
   0  -2   9   96.96   10.64
   0  -2   8  651.72   17.85
   0   2  -8  621.07   15.69
   0  -2   8  608.30   18.05
   0  -2   7    4.62    2.10
   0   2  -7    4.86    1.56
   0  -2   7    5.36    1.99
   0  -2   6   36.82    3.51
   0   2  -6   33.84    3.95
   0  -2   6   42.82   11.72
   0  -2   5 1052.73   17.58
   0   2  -5  954.39   14.88
   0  -2   5  916.02   17.01
   0  -2   4 8802.80   94.64
   0  -2   4 8558.38   90.78
   0  -2   4 7768.05   85.31
   0  -2   3  265.23    9.68
   0  -2   3  272.56    9.77
   0  -2   3  247.33    9.25
   0  -2   2   61.91    3.29
   0  -2   2   65.51    3.73
   0  -2   2   63.87    7.49
   0  -2   1   32.42    2.37
   0  -2   1   31.61    1.89
   0   2   0    4.71    1.82
   0  -2   0    4.95    2.53
   0  -2   0    3.56    0.80
   0   2   1 6025.80   66.19
   0  -2  -1 6288.89   68.44
   0   2   2   92.21    5.32
   0  -2  -2   89.78    5.07
   0  -2  -2   93.74    4.17
   0   2   3 9999.98  277.09
   0  -2  -3 9211.37  255.02
   0  -2  -3 8236.48  227.39
   0   2   4 1056.61   18.73
   0  -2  -4  941.23   18.68
   0  -2  -4  853.11   13.98
   0   2   5 2565.13   37.12
   0  -2  -5 2229.22   30.02
   0  -2  -5 2055.65   27.79
   0   2   6   44.81    6.58
   0  -2  -6   37.13    3.53
   0  -2  -6   34.52    5.76
   0   2   8    4.77    1.82
   0  -2  -8    4.15    1.77
   0   2   9   -0.12    1.78
   0  -2  -9   -0.74    2.02
   0  -2  -9    1.41    1.69
   0   2  10  176.81   11.47
   0  -2 -10  143.33    8.27
   0  -2 -10  133.36   12.51
   0   2  11  230.19   29.30
   0  -2 -11  217.83    9.95
   0  -2 -11  187.78   12.41
   0   2  12  180.75   15.75
   0  -2 -12  156.33   10.60
   0  -2 -12  148.61   30.58
   0   2  13   76.24   11.49
   0  -2 -13   67.77    5.97
   0  -2 -13   65.55   18.37
   0   2  14   30.57   11.46
   0  -2 -14   27.72    7.18
   0   2  15   35.91    8.66
   0  -2 -15   24.53    9.71
   0   2  16   42.11   21.50
   0  -2 -16   34.70   11.04
   0   2  17  133.31   12.34
   0  -2 -17  103.09   14.10
   0  -3  18   23.40   10.62
   0   3 -18   23.72   10.84
   0  -3  17   81.71   11.81
   0   3 -17   73.38   31.42
   0  -3  16   58.92    8.24
   0   3 -16   45.59   13.15
   0  -3  15    6.96    3.71
   0   3 -15    6.65    4.41
   0  -3  14   51.44    7.17
   0   3 -14   33.37   11.41
   0  -3  13   76.12    7.45
   0   3 -13   63.01   21.40
   0  -3  12    7.55    3.15
   0   3 -12    8.44    2.62
   0  -3  11  530.44   19.93
   0   3 -11  466.83   17.94
   0  -3  10  158.20   16.13
   0   3 -10  160.05   10.28
   0  -3  10  149.52   13.60
   0  -3   9    0.97    1.06
   0   3  -9    0.44    0.77
   0  -3   9    4.02    4.09
   0  -3   8  357.09   16.77
   0   3  -8  331.87   12.88
   0  -3   8  322.39   13.29
   0  -3   7  565.96   15.68
   0   3  -7  539.24   16.13
   0  -3   7  513.12   15.86
   0  -3   6  473.59   11.59
   0  -3   6  413.85   11.64
   0  -3   5  204.00    8.86
   0  -3   5  195.05   10.18
   0  -3   5  191.43   10.86
   0  -3   4   14.65    2.37
   0  -3   4   12.46    1.84
   0  -3   4   12.86    6.64
   0  -3   3  143.94    6.68
   0  -3   3  147.52    6.33
   0  -3   3  160.52    8.43
   0  -3   2 1039.69   16.59
   0  -3   2 1031.64   16.97
   0  -3   2  983.70   15.51
   0   3  -1  423.19    9.35
   0  -3   1  502.53   10.81
   0  -3   1  471.38    8.26
   0   3   0  443.64   10.10
   0  -3   0  473.46   10.65
   0  -3   0  476.70    7.45
   0   3   1  148.45    7.90
   0  -3  -1  149.42    6.62
   0  -3  -1  156.08    4.53
   0   3   2   16.49    5.87
   0  -3  -2   12.90    2.52
   0  -3  -2   18.19    1.59
   0   3   3  229.69   12.31
   0  -3  -3  241.61   10.20
   0  -3  -3  217.61    6.82
   0   3   4  131.84    7.38
   0  -3  -4  136.97    8.08
   0  -3  -4  112.62    6.76
   0   3   5  326.36   16.03
   0  -3  -5  283.67   10.60
   0  -3  -5  251.89   11.90
   0   3   6 2356.78   29.06
   0  -3  -6 2085.57   23.55
   0  -3  -6 1897.57   36.98
   0   3   7   54.32    7.74
   0  -3  -7   38.42    3.92
   0  -3  -7   43.24    6.11
   0   3   8  689.55   21.97
   0  -3  -8  580.28   16.49
   0  -3  -8  515.55   21.35
   0   3   9   54.51   14.05
   0  -3  -9   35.52    3.85
   0  -3  -9   46.98   13.70
   0   3  10  469.66   19.21
   0  -3 -10  381.53   14.48
   0  -3 -10  326.97   18.10
   0   3  11   82.68   12.76
   0  -3 -11   65.30    5.64
   0  -3 -11   64.37   18.14
   0   3  12  412.85   23.03
   0  -3 -12  333.87   15.03
   0  -3 -12  313.48   39.68
   0   3  13  318.23   21.30
   0  -3 -13  247.05   12.00
   0  -3 -13  225.16   20.27
   0   3  14  197.75   24.12
   0  -3 -14  145.94   18.11
   0   3  15   13.44    5.16
   0  -3 -15   12.40    5.18
   0   3  16   51.30    8.01
   0  -3 -16   33.89   11.96
   0   3  17    2.87    2.09
   0  -3 -17   -0.24    2.14
   0  -4  17    6.58    4.12
   0   4 -17   10.65    3.68
   0  -4  16   77.93    9.14
   0   4 -16   57.20   18.41
   0  -4  15  170.89   10.96
   0   4 -15  153.23   20.63
   0  -4  14  275.50   14.83
   0   4 -14  229.51   22.91
   0  -4  13   58.69    8.38
   0   4 -13   55.46   11.36
   0  -4  12   84.08    7.87
   0   4 -12   81.19    5.42
   0  -4  11  204.90   20.71
   0   4 -11  199.41   10.77
   0  -4  11  192.45   16.08
   0  -4  10    4.61    4.34
   0   4 -10    7.26    2.68
   0  -4  10    6.49    4.32
   0  -4   9  234.13   20.71
   0   4  -9  212.63   13.17
   0  -4   9  218.24   17.55
   0  -4   8   21.99    3.68
   0   4  -8   22.38    7.26
   0  -4   8   19.32    4.19
   0  -4   7    0.98    2.34
   0  -4   7   -0.89    2.12
   0  -4   6  577.70   16.21
   0  -4   6  561.78   15.51
   0  -4   6  524.42   15.94
   0  -4   5  277.22    8.86
   0  -4   5  295.29    9.65
   0  -4   5  253.95   12.05
   0  -4   4 1041.88   17.79
   0  -4   4 1030.05   17.79
   0  -4   4  961.66   17.33
   0  -4   3  329.30   11.84
   0  -4   3  327.53    9.76
   0  -4   3  304.50    8.28
   0  -4   2  130.65    7.48
   0  -4   2  110.87    5.59
   0   4  -1 1127.13   20.73
   0  -4   1 1310.75   22.28
   0  -4   1 1249.02   17.13
   0   4   0   63.03    5.06
   0  -4   0   70.27    3.40
   0   4   1 2408.68   31.41
   0  -4  -1 2472.04   32.07
   0  -4  -1 2471.31   23.23
   0   4   2  248.78   13.47
   0  -4  -2  245.48   11.96
   0  -4  -2  263.74    4.74
   0   4   3 1026.12   19.53
   0  -4  -3  977.80   19.02
   0  -4  -3 1022.29   12.75
   0   4   4  246.71   15.49
   0  -4  -4  263.10   11.57
   0  -4  -4  231.60    8.45
   0   4   5   41.15    9.31
   0  -4  -5   36.08    4.35
   0  -4  -5   40.55    7.54
   0   4   6  227.71   10.81
   0  -4  -6  204.94    9.50
   0  -4  -6  188.79    8.50
   0   4   7  371.91   20.92
   0  -4  -7  297.32   11.61
   0  -4  -7  289.24   13.96
   0   4   8  334.82   22.44
   0  -4  -8  270.18   17.82
   0  -4  -8  264.86   18.93
   0   4   9  169.57   16.97
   0  -4  -9  137.53    9.91
   0  -4  -9  154.95   20.38
   0   4  10  269.86   20.57
   0  -4 -10  204.07   17.77
   0  -4 -10  197.43   16.09
   0   4  11  203.88   22.36
   0  -4 -11  167.14   14.07
   0  -4 -11  164.73   11.73
   0   4  12  127.57   17.75
   0  -4 -12  107.85    8.47
   0  -4 -12  100.99   16.63
   0   4  13   67.63    9.54
   0  -4 -13   47.00   13.86
   0  -4 -13   43.24   11.59
   0   4  14   88.72    9.77
   0  -4 -14   56.42   21.19
   0   4  15    0.12    3.60
   0  -4 -15    2.54    1.97
   0   4  16   56.83    9.67
   0  -4 -16   33.24   12.73
   0  -5  17    0.52    2.06
   0   5 -17   -0.52    3.10
   0  -5  16    4.69    3.63
   0   5 -16    6.02    4.17
   0  -5  15   27.60    5.45
   0   5 -15   19.54    9.84
   0  -5  14   16.20    7.99
   0   5 -14   15.95    8.13
   0  -5  13   14.10    5.38
   0   5 -13   14.51    5.12
   0  -5  12  240.47   14.33
   0   5 -12  209.11   13.91
   0  -5  11  347.49   18.62
   0   5 -11  312.91   17.14
   0  -5  11  327.25   18.88
   0  -5  10   30.15   12.90
   0   5 -10   25.43    9.63
   0  -5  10   30.81   13.32
   0  -5   9   11.77    3.36
   0   5  -9    9.87    3.34
   0  -5   9   13.46    4.73
   0  -5   8    9.67    2.71
   0  -5   8    9.21    2.93
   0  -5   7  171.49   10.85
   0  -5   7  170.32   22.01
   0  -5   7  142.75   11.49
   0  -5   6  438.09   14.08
   0  -5   6  438.35   13.97
   0  -5   6  401.00   15.06
   0  -5   5  117.61    6.89
   0  -5   5  112.32    6.82
   0  -5   5  103.79    6.97
   0  -5   4   39.00    4.13
   0  -5   4   37.76    4.33
   0  -5   4   35.02    3.49
   0   5  -3  338.65   14.11
   0  -5   3  357.66   12.79
   0   5  -2  114.74    9.69
   0  -5   2  118.21    4.87
   0   5  -1 1439.28   24.51
   0  -5   1 1640.91   26.25
   0   5   0  147.67    9.14
   0  -5   0  159.83    8.24
   0   5   1  657.95   22.02
   0  -5  -1  698.17   19.67
   0  -5  -1  691.01   13.90
   0   5   2   37.14   10.48
   0  -5  -2   34.72    4.49
   0  -5  -2   38.24    1.98
   0   5   3   51.98    5.79
   0  -5  -3   52.13    5.11
   0  -5  -3   55.78    2.51
   0   5   4   -0.19    2.37
   0  -5  -4    1.58    2.46
   0  -5  -4    2.76    0.99
   0   5   5   28.84   10.57
   0  -5  -5   22.66    4.55
   0  -5  -5   22.47    7.22
   0   5   6   36.36    4.85
   0  -5  -6   35.85    5.96
   0  -5  -6   35.34    3.42
   0   5   7    1.94    2.21
   0  -5  -7    0.36    2.50
   0  -5  -7    0.71    1.27
   0   5   8   87.44   13.72
   0  -5  -8   71.35    6.71
   0  -5  -8   73.45    5.35
   0   5   9  321.99   28.29
   0  -5  -9  279.64   17.99
   0  -5  -9  281.89   16.94
   0   5  10  123.11   10.52
   0  -5 -10   90.23    7.76
   0  -5 -10   91.63   12.51
   0   5  11   71.93   27.77
   0  -5 -11   49.64    5.97
   0  -5 -11   46.27   12.57
   0   5  12    1.83    2.21
   0  -5 -12    1.28    2.12
   0   5  13    1.30    1.53
   0  -5 -13    1.52    2.73
   0  -5 -13   -0.04    0.67
   0   5  14   52.39    9.04
   0   5  15    0.19    3.37
   0  -6  16   13.76    5.02
   0   6 -16   13.74    8.02
   0  -6  15   21.55    6.21
   0   6 -15   21.05    6.68
   0  -6  14    0.48    2.40
   0   6 -14    0.79    2.11
   0  -6  13  123.59    9.77
   0   6 -13   99.20   10.02
   0  -6  12    9.94    3.49
   0   6 -12    7.91    2.62
   0  -6  11   17.76    4.55
   0   6 -11   17.62    7.26
   0  -6  11   17.08    4.60
   0  -6  10    3.70    2.42
   0   6 -10    4.34    1.76
   0  -6  10    5.06    2.97
   0  -6   9  319.19   19.44
   0  -6   9  290.67   19.75
   0  -6   8   23.45    4.56
   0  -6   8   21.35    3.73
   0  -6   8   18.48    4.01
   0  -6   7   19.70    5.78
   0  -6   7   26.01    5.14
   0  -6   7   26.99    4.93
   0  -6   6    9.58    2.69
   0  -6   6    9.05    2.71
   0  -6   6    6.79    1.85
   0  -6   5    3.87    2.38
   0  -6   5    3.30    1.60
   0   6  -4   30.17   11.74
   0  -6   4   27.35    4.51
   0   6  -3  956.04   28.38
   0  -6   3 1109.54   27.25
   0  -6   3 1013.84   21.59
   0   6  -2  122.96   10.11
   0  -6   2  138.92    8.35
   0  -6   2  119.87    8.93
   0   6  -1    0.28    1.49
   0  -6   1    3.38    2.46
   0  -6   1    0.44    0.79
   0   6   0    0.14    1.11
   0  -6   0    1.13    0.59
   0   6   1  265.28   17.79
   0  -6  -1  262.09   12.86
   0   6   2  347.64   21.05
   0  -6  -2  329.93   14.07
   0   6   3   29.81    9.02
   0  -6  -3   28.31    4.57
   0   6   4   71.89   10.22
   0  -6  -4   78.89    7.79
   0   6   5  176.97   16.74
   0  -6  -5  172.43   11.89
   0   6   6   54.50   17.08
   0  -6  -6   40.72    5.57
   0   6   7  482.79   30.04
   0  -6  -7  395.85   23.73
   0   6   8  111.94   13.79
   0  -6  -8   95.47    8.41
   0   6   9   68.10   15.35
   0  -6  -9   50.61    5.97
   0   6  10   43.63   14.39
   0  -6 -10   33.86    6.33
   0   6  11   -1.19    3.11
   0  -6 -11    1.55    2.38
   0   6  12    3.91    4.51
   0  -6 -12    2.97    3.12
   0   6  13    4.67    2.45
   0  -6 -13    2.70    2.36
   0   6  14   59.79   20.52
   0  -7  15   72.91    8.38
   0   7 -15   53.13   19.10
   0  -7  14   20.26    5.06
   0   7 -14   15.71    7.69
   0  -7  13    0.15    2.27
   0   7 -13   -0.73    2.40
   0  -7  12   47.19   17.37
   0   7 -12   40.18   17.11
   0  -7  11  103.49    9.56
   0   7 -11   85.41   26.83
   0  -7  10   40.97    6.52
   0   7 -10   33.54   10.85
   0  -7  10   32.01    8.14
   0  -7   9    2.04    2.93
   0  -7   9   -0.29    2.76
   0  -7   9    0.75    2.72
   0  -7   8   20.26    4.29
   0  -7   8   19.22    4.72
   0  -7   8   17.21    7.37
   0  -7   7   28.64    5.11
   0  -7   7   24.95    4.27
   0   7  -6  277.40   13.57
   0  -7   6  334.28   15.15
   0  -7   6  310.17   13.25
   0   7  -5  198.30   17.44
   0  -7   5  259.15   13.85
   0  -7   5  206.52   12.26
   0   7  -4  247.78   16.30
   0   7  -3    0.78    1.37
   0  -7   3   10.28    3.76
   0  -7   3    0.66    0.98
   0   7  -2   95.83    7.81
   0  -7   2   97.88    8.57
   0  -7   2   89.42    5.12
   0   7  -1    4.38    4.81
   0   7   0  409.51   26.28
   0  -7   0  419.31   19.70
   0   7   1    0.82    1.59
   0  -7  -1    1.67    2.65
   0   7   2   28.12   10.24
   0  -7  -2   22.75    5.39
   0   7   3   14.77    6.14
   0  -7  -3   12.47    3.66
   0   7   4    6.92    2.86
   0  -7  -4    5.89    3.57
   0   7   5   -0.25    2.54
   0   7   6   22.95    7.77
   0  -7  -6   18.50    4.23
   0   7   7    3.65    4.11
   0  -7  -7    4.23    3.72
   0   7   8    7.81    3.34
   0  -7  -8    4.63    2.82
   0   7   9   26.12    9.74
   0  -7  -9   19.63    4.49
   0   7  10   50.50    7.48
   0  -7 -10   41.01    7.22
   0   7  11   22.98    6.33
   0  -7 -11   16.30    5.24
   0   7  12   29.49   13.02
   0  -7 -12   24.66    6.33
   0   7  13    9.06    5.44
   0  -7 -13    6.64    4.27
   0  -8  14    0.16    1.82
   0   8 -14   -0.58    2.55
   0  -8  13    9.90    3.15
   0   8 -13    5.97    3.75
   0  -8  12    1.81    2.47
   0   8 -12    0.54    2.04
   0   8 -12   -0.06    1.21
   0  -8  11   58.01    7.46
   0   8 -11   43.75   16.02
   0  -8  10   12.31    4.29
   0  -8   9    0.66    2.38
   0  -8   9    2.48    2.96
   0   8  -8   18.33    5.86
   0  -8   8   21.53    6.58
   0  -8   8   19.20    3.71
   0   8  -7    9.48    3.22
   0  -8   7   10.33    3.33
   0  -8   7   10.83    2.92
   0   8  -6   27.81    9.94
   0  -8   6   36.84    6.08
   0  -8   6   24.31    7.37
   0   8  -5   77.59   18.09
   0  -8   5   79.88    8.01
   0  -8   5   75.36    5.97
   0  -8   4   43.38    7.07
   0  -8   4   18.94    8.04
   0   8  -3  153.45   14.19
   0  -8   3  169.97   14.32
   0  -8   3  143.83    9.72
   0   8  -2  146.40   12.77
   0  -8   2  159.95   14.52
   0   8  -1  109.07    8.81
   0  -8   1  109.07    9.98
   0   8   0   12.07    6.21
   0  -8   0   12.74    4.64
   0  -8  -1   10.77    4.33
   0   8   2  187.53   19.28
   0  -8  -2  164.44   12.73
   0   8   3   50.08   10.29
   0  -8  -3   52.13    8.98
   0   8   4  102.63    9.67
   0  -8  -4   95.84   10.06
   0   8   5    3.12    2.54
   0  -8  -5    3.38    2.44
   0   8   6    1.46    2.65
   0  -8  -6    1.84    3.86
   0   8   7    1.70    1.29
   0  -8  -7    1.67    2.73
   0   8   8   13.51    5.71
   0  -8  -8    9.75    3.95
   0   8   9    6.14    3.69
   0  -8  -9    1.42    2.52
   0   8  10   56.63   13.67
   0  -8 -10   42.19    7.67
   0   8  11   38.08    8.54
   0  -8 -11   29.45    6.70
   0   9 -12    1.34    2.16
   0   9 -11    9.89    4.46
   0   9 -11    9.29    5.75
   0   9 -11    6.69    4.18
   0   9 -10    3.62    1.11
   0   9  -9   51.17   14.93
   0  -9   9   58.37    7.46
   0   9  -8    1.84    1.48
   0  -9   8    0.75    2.45
   0   9  -7   14.13    7.03
   0  -9   7   15.57    5.50
   0  -9   7   12.47    3.33
   0   9  -6   41.81   14.16
   0  -9   6   45.34    7.34
   0  -9   6   39.66    4.42
   0   9  -5    3.67    1.59
   0  -9   5    6.31    4.01
   0   9  -4    6.60    2.55
   0  -9   4    4.38    2.81
   0   9  -3    0.79    2.02
   0  -9   3    1.38    3.98
   0   9  -2    1.08    1.23
   0  -9   2    2.20    2.50
   0   9  -1   37.39   12.06
   0  -9   1   40.99    8.10
   0   9   0    1.99    1.87
   0  -9   0    2.51    4.60
   0   9   1    3.94    1.82
   0  -9  -1    9.99    4.29
   0   9   2   94.13    9.04
   0  -9  -2   82.09    9.11
   0   9   3    1.09    2.41
   0  -9  -3    2.09    3.10
   0   9   4   16.28    6.91
   0  -9  -4   14.68    5.16
   0   9   5   24.27   12.90
   0  -9  -5   23.30    6.01
   0   9   6   14.83    5.99
   0  -9  -6   12.81    4.78
   0   9   7    0.31    1.40
   0  -9  -7    0.38    2.51
   0   9   8    7.23    3.73
   0  -9  -8    6.30    3.99
   0   9   9   10.43    4.57
   0  -9  -9    7.90    4.40
   0  10 -10    0.35    1.20
   0 -10  10    1.98    2.73
   0  10  -9   44.82   22.44
   0 -10   9   60.62    7.55
   0  10  -8    1.76    1.45
   0 -10   8    1.50    1.81
   0  10  -7    3.21    2.40
   0 -10   7    3.23    3.85
   0  10  -6   16.65    7.31
   0 -10   6   15.03    4.75
   0  10  -5    8.06    2.70
   0 -10   5    7.43    3.81
   0  10  -4   28.09   11.01
   0 -10   4   28.15    6.35
   0  10  -3   36.43   16.27
   0 -10   3   42.04    7.97
   0  10  -2  125.67   10.35
   0 -10   2  128.48   12.87
   0  10  -1   12.86    4.51
   0 -10   1   10.64    4.90
   0  10   0    6.49    3.20
   0 -10   0   10.57    6.26
   0  10   1   32.07   11.50
   0 -10  -1   37.85    7.52
   0  10   2   54.38   14.68
   0 -10  -2   51.71    8.16
   0  10   3    9.86    4.68
   0 -10  -3    5.72    3.28
   0  10   4    3.51    2.70
   0 -10  -4    2.67    2.66
   0  10   5    0.40    2.81
   0 -10  -5    0.18    2.79
   0  10   6   49.29    8.11
   0 -10  -6   39.45    8.40
   0  10   7   11.68    4.53
   0 -10  -7    7.50    4.72
   0  11  -7    8.77    5.24
   0 -11   7   10.11    4.94
   0  11  -6    6.59    2.96
   0 -11   6   11.31    5.44
   0  11  -5   20.94   10.71
   0 -11   5   27.01    6.90
   0  11  -4   15.02    7.30
   0 -11   4   21.49    6.93
   0  11  -3   26.91    9.15
   0 -11   3   28.01    5.70
   0  11  -2   13.12    5.92
   0 -11   2   13.27    5.43
   0  11  -1   10.24    4.18
   0 -11   1    9.39    5.43
   0  11   0    4.50    3.44
   0 -11   0    6.53    4.51
   0  11   1   22.77   11.62
   0 -11  -1   26.55    6.29
   0  11   2   10.91    4.40
   0 -11  -2   10.71    5.44
   0  11   3   25.78    9.84
   0 -11  -3   29.81    7.69
  -1  11   3  125.72   13.17
   1 -11  -3  112.55   13.02
  -1  11   2   12.75    5.02
   1 -11  -2   12.35    5.48
  -1  11   1  241.72   15.49
   1 -11  -1  218.43   15.73
  -1  11   0    5.84    2.72
   1 -11   0   17.80    7.09
  -1  11  -1   10.05    4.59
   1 -11   1   14.98    5.84
  -1  11  -2    2.47    1.74
   1 -11   2    2.49    3.02
  -1  11  -3    9.00    3.31
   1 -11   3    7.36    5.13
  -1  11  -4    5.53    2.64
   1 -11   4    7.87    4.80
  -1  11  -5   -0.21    2.11
   1 -11   5    2.53    4.01
   1 -11   6  119.06   12.48
   1 -11   7   17.14    7.33
  -1  10   7    3.46    3.07
   1 -10  -7    0.12    2.72
  -1  10   6   21.03    6.76
   1 -10  -6   20.02    6.00
  -1  10   5   11.35    6.65
   1 -10  -5   12.89    5.41
  -1  10   4    5.54    4.56
   1 -10  -4   22.17    5.31
  -1  10   3  230.00   14.43
   1 -10  -3  202.81   14.75
  -1  10   2   14.77    4.92
   1 -10  -2   27.68    6.72
  -1  10   1   88.60    9.61
   1 -10  -1   78.09    9.82
  -1  10   0   69.39   29.18
   1 -10   0   79.39   11.03
  -1  10  -1   66.10   24.31
   1 -10   1   70.11    9.47
  -1  10  -2   34.94   14.86
   1 -10   2   45.53    8.68
   1 -10   3    3.41    2.94
  -1  10  -4   46.14   21.55
   1 -10   4   60.43    8.61
  -1  10  -5   44.90   15.19
   1 -10   5   60.01    9.06
  -1  10  -6   42.44   14.93
   1 -10   6   57.27    7.78
  -1  10  -7   14.29    6.67
   1 -10   7   26.19   15.66
  -1  10  -8    6.73    2.11
   1 -10   8   13.80    5.40
  -1  10 -10  189.19   14.42
  -1   9   9   24.25    6.36
   1  -9  -9   16.04    4.83
  -1   9   8   14.55    7.20
   1  -9  -8   11.92    4.02
  -1   9   7    5.86    4.18
   1  -9  -7    3.50    3.70
  -1   9   6    3.47    4.02
   1  -9  -6    0.26    2.37
  -1   9   5   58.93    8.36
   1  -9  -5   54.32    9.24
  -1   9   4    5.70    2.95
   1  -9  -4    2.96    3.45
  -1   9   3    0.65    2.55
   1  -9  -3   -0.06    2.99
  -1   9   2   28.15    8.13
   1  -9  -2   26.25    6.61
  -1   9   1  583.24   28.08
   1  -9  -1  560.30   24.97
  -1   9   0  260.48   15.05
   1  -9   0  270.97   18.12
  -1   9  -1   35.39   14.80
   1  -9   1   56.13    9.51
  -1   9  -2  189.93   12.04
   1  -9   2  199.77   15.20
  -1   9  -3   91.41   10.18
   1  -9   3  116.80   11.63
  -1   9  -4  296.95   14.91
   1  -9   4  275.62   11.68
   1  -9   5   33.44    6.86
  -1   9  -6  207.22   11.81
   1  -9   6  236.87   14.47
   1  -9   6  196.38    9.98
  -1   9  -7  345.66   15.19
   1  -9   7  437.97   44.76
   1  -9   7  333.65   13.59
  -1   9  -8  163.78   12.25
   1  -9   8  172.29   11.18
  -1   9  -9   15.24    6.30
   1  -9   9   20.29    5.79
  -1   9 -10    6.84    3.71
  -1   9 -10    8.58    4.09
   1  -9  10    8.30    3.87
  -1   9 -11    5.43    2.74
   1  -9  11    5.93    3.98
  -1   9 -12   18.38   10.55
   1  -9  12   20.54   10.04
  -1   8  11    4.17    3.11
   1  -8 -11    2.54    2.45
  -1   8  10    1.87    3.45
   1  -8 -10    2.57    3.27
  -1   8   9   29.43    6.20
   1  -8  -9   22.32    5.22
  -1   8   8    8.82    3.72
   1  -8  -8    6.35    3.16
  -1   8   7  194.51   14.39
   1  -8  -7  169.91   11.92
  -1   8   6    5.37    3.01
   1  -8  -6    3.77    2.50
  -1   8   5  158.27   18.04
   1  -8  -5  151.51   11.21
  -1   8   4    1.22    2.76
  -1   8   3   19.91    8.71
   1  -8  -3   13.67    4.77
  -1   8   2    6.93    2.80
   1  -8  -2   10.66    4.82
  -1   8   1   15.75    6.59
   1  -8  -1   15.12    3.79
  -1   8   0    2.21    1.98
   1  -8   0    5.33    5.28
  -1   8  -1  160.26   12.67
   1  -8   1  165.98   14.13
   1  -8   1  150.91    9.65
  -1   8  -2  768.51   43.93
   1  -8   2  954.35   52.04
   1  -8   3  126.84   12.24
   1  -8   4  128.27   11.85
   1  -8   4  112.61    8.42
  -1   8  -5  469.62   25.88
   1  -8   5  562.79   26.54
   1  -8   5  473.56   20.14
   1  -8   6  317.64   18.16
   1  -8   6  240.25   17.07
  -1   8  -7    1.05    2.07
   1  -8   7   -0.02    1.77
  -1   8  -8  112.98    8.98
   1  -8   8  135.61   10.90
   1  -8   8  126.37   10.11
  -1   8  -9    1.32    0.87
  -1   8  -9    1.37    1.76
   1  -8   9   -0.06    2.29
  -1   8 -10  201.62   12.77
   1  -8  10  205.83   15.59
  -1   8 -11    2.00    1.65
   1  -8  11    2.34    1.49
   1  -8  12    2.74    2.16
  -1   8 -12    5.09    2.57
   1  -8  12    6.70    3.63
   1  -8  13   16.28    7.94
  -1   7  13   54.21   23.98
  -1   7  12    1.03    2.06
   1  -7 -12    3.09    2.98
  -1   7  11    6.93    3.41
   1  -7 -11    5.48    3.25
  -1   7  10    0.79    3.08
   1  -7 -10    1.35    2.28
  -1   7   9   33.94   11.89
   1  -7  -9   24.89    4.96
  -1   7   8    2.15    1.89
   1  -7  -8    1.39    2.39
  -1   7   7  144.40   16.94
   1  -7  -7  123.11   10.15
  -1   7   6  343.10   20.44
   1  -7  -6  270.30   15.53
  -1   7   5   75.16    8.81
   1  -7  -5   62.32    7.66
  -1   7   4   36.02   12.53
   1  -7  -4   26.28    5.60
  -1   7   3   27.08   10.23
   1  -7  -3   27.08    5.58
  -1   7   2   17.92    3.78
   1  -7  -2   13.46    3.57
   1  -7  -2   13.68    2.02
  -1   7   1    6.75    2.92
   1  -7  -1    5.78    3.08
   1  -7  -1    4.61    1.62
  -1   7   0  225.81   12.77
   1  -7   0  225.93   14.29
  -1   7  -1    6.51    2.77
   1  -7   1   22.26    5.51
  -1   7  -2    3.11    1.47
   1  -7   2    2.83    2.55
   1  -7   2    2.47    1.39
  -1   7  -3  381.13   20.66
   1  -7   3  481.72   21.96
   1  -7   3  373.76   15.67
  -1   7  -4   65.70    9.02
   1  -7   4  110.37    9.26
   1  -7   5    5.19    2.23
   1  -7   5    3.74    2.12
  -1   7  -6  259.64   12.90
   1  -7   6  357.84   16.32
   1  -7   6  297.34   18.81
  -1   7  -7   39.62   14.51
   1  -7   7   51.13    6.95
   1  -7   7   36.82    4.75
   1  -7   8    7.89    3.14
   1  -7   9    1.17    1.82
  -1   7  -9    0.52    1.58
   1  -7   9   -0.55    2.20
   1  -7  10   53.98    6.08
  -1   7 -10   49.20    6.69
   1  -7  10   49.54   14.00
   1  -7  11    2.77    1.41
  -1   7 -11    3.00    2.30
   1  -7  11    3.05    2.51
   1  -7  12  131.48    9.01
  -1   7 -12  131.75    9.63
   1  -7  12  125.26   11.17
   1  -7  13   25.08    4.87
  -1   7 -13   25.37    7.34
   1  -7  13   20.24    6.04
   1  -7  14   17.39    5.71
  -1   6  14   42.51   14.88
  -1   6  13    4.91    4.19
  -1   6  12    4.32    3.43
   1  -6 -12    0.51    1.62
  -1   6  11    2.80    2.09
   1  -6 -11    1.14    2.76
  -1   6  10    1.52    2.47
   1  -6 -10   -0.55    1.91
   1  -6 -10   -0.09    1.17
  -1   6   9   38.27    7.33
   1  -6  -9   24.68    4.71
   1  -6  -9   32.00    4.49
  -1   6   8  201.77   15.16
   1  -6  -8  158.03   10.88
   1  -6  -8  170.65    9.70
  -1   6   7  515.53   30.83
   1  -6  -7  418.22   24.52
   1  -6  -7  448.42   23.79
  -1   6   6   19.26    7.05
   1  -6  -6   11.21    3.26
   1  -6  -6   12.61    2.18
  -1   6   5  234.42   13.43
   1  -6  -5  218.33   13.11
   1  -6  -5  233.04   10.26
  -1   6   4   42.40    6.61
   1  -6  -4   46.20    6.61
   1  -6  -4   40.90    3.52
  -1   6   3   57.92    9.83
   1  -6  -3   59.02    6.87
  -1   6   2    4.04    2.10
   1  -6  -2    2.78    2.30
   1  -6  -2    1.94    0.99
  -1   6   1    1.45    1.52
   1  -6  -1    0.21    2.03
   1  -6  -1    0.72    0.85
  -1   6   0  104.50    7.22
   1  -6   0  112.32    8.10
  -1   6  -1  353.74   13.89
   1  -6   1  377.51   14.67
  -1   6  -2    1.04    1.55
  -1   6  -3   34.55    4.00
   1  -6   3   23.42    4.18
   1  -6   3   23.16    3.20
  -1   6  -4   36.43    4.09
   1  -6   4   43.84    4.96
   1  -6   4   43.28   12.81
  -1   6  -5   42.32   12.67
   1  -6   5   48.66    5.86
   1  -6   5   40.04   12.00
   1  -6   6   38.95   10.68
   1  -6   6   28.29    4.67
   1  -6   7   80.89    5.88
   1  -6   7   79.94    6.98
   1  -6   7   75.83    7.96
   1  -6   8   91.52    6.54
  -1   6  -8   76.71    9.29
   1  -6   8   81.47    9.75
   1  -6   9   22.87    4.87
  -1   6  -9   19.43    6.68
   1  -6   9   19.05    5.61
   1  -6  10   40.29    5.33
  -1   6 -10   31.29   11.62
   1  -6  10   37.03   14.26
   1  -6  11    6.23    2.61
  -1   6 -11    5.24    2.10
   1  -6  11    9.34    4.01
   1  -6  12   91.41    8.19
  -1   6 -12   90.60    8.20
   1  -6  12   93.07   30.11
   1  -6  13   21.56    4.37
  -1   6 -13   16.26    6.51
   1  -6  13   18.71    5.16
   1  -6  14   31.32   11.69
   1  -6  14   32.38   11.25
   1  -6  15    5.26    2.68
  -1   6 -16    5.81    4.02
  -1   5  15    8.25    4.95
  -1   5  14   43.47    8.93
   1  -5 -14   29.36   13.35
  -1   5  13    2.02    4.85
   1  -5 -13    2.32    1.89
  -1   5  12   91.07   34.56
   1  -5 -12   68.23    6.69
   1  -5 -12   75.23    7.87
  -1   5  11    1.54    2.22
   1  -5 -11    2.79    2.52
   1  -5 -11    4.54    3.01
  -1   5  10   -0.67    3.44
   1  -5 -10    0.23    1.72
   1  -5 -10    0.00    1.37
  -1   5   9  401.50   25.24
   1  -5  -9  308.54   18.55
   1  -5  -9  335.70   19.63
  -1   5   8  330.56   18.08
   1  -5  -8  243.64   11.52
   1  -5  -8  276.94   12.12
  -1   5   7   45.33   18.41
   1  -5  -7   30.65    4.24
   1  -5  -7   36.62    4.06
  -1   5   6  436.77   26.86
   1  -5  -6  380.76   20.21
   1  -5  -6  401.53   19.33
  -1   5   5  191.14   10.64
   1  -5  -5  157.01    8.74
   1  -5  -5  191.51    7.65
  -1   5   4   98.10    7.36
   1  -5  -4   76.85    6.09
   1  -5  -4   93.59    4.78
  -1   5   3  206.75   10.98
   1  -5  -3  180.46    9.48
   1  -5  -3  201.13    7.09
  -1   5   2  329.77   14.08
   1  -5  -2  315.92   12.81
   1  -5  -2  322.27    9.28
  -1   5   1   92.66    6.42
   1  -5  -1  122.96    7.80
   1  -5  -1   93.18    4.30
  -1   5   0  265.23   12.05
   1  -5   0  282.55   11.75
   1  -5   0  272.90    8.53
  -1   5  -1  138.86    9.20
   1  -5   1  177.96    8.80
  -1   5  -2   10.00    4.27
   1  -5   2    7.93    2.06
   1  -5   2    8.40    1.88
  -1   5  -3   38.06    3.30
   1  -5   3   40.92    4.46
   1  -5   3   46.79    3.99
  -1   5  -4   71.97    4.64
   1  -5   4   84.34    6.56
   1  -5   4   79.14    5.41
   1  -5   5  695.38   17.32
   1  -5   5  757.15   20.69
   1  -5   5  658.93   21.54
   1  -5   6    6.26    2.30
   1  -5   6    6.04    5.57
   1  -5   7   95.71    5.67
  -1   5  -7   86.61    6.54
   1  -5   7   86.52    9.14
   1  -5   8  104.40    7.04
  -1   5  -8   98.83   15.59
   1  -5   8   88.25    9.26
   1  -5   9   11.22    3.12
  -1   5  -9   11.41    4.82
   1  -5   9   14.31    5.77
   1  -5  10    0.66    1.80
  -1   5 -10    2.20    1.21
   1  -5  10    0.15    2.87
   1  -5  11   23.69    6.95
  -1   5 -11   22.02    8.19
   1  -5  11   23.98    9.86
   1  -5  12   17.70    7.11
  -1   5 -12   16.47    6.83
   1  -5  12   18.46    5.48
   1  -5  13    0.28    2.19
  -1   5 -13    0.71    1.06
   1  -5  13   -0.32    2.97
   1  -5  14   15.29    3.90
   1  -5  14   15.93    7.26
   1  -5  15    4.83    2.65
   1  -5  16    1.51    2.53
  -1   5 -16    0.47    2.84
  -1   4  16    4.83    4.18
   1  -4 -16    7.01    3.14
  -1   4  15    3.23    3.74
   1  -4 -15    3.80    1.66
  -1   4  14   10.13    2.72
   1  -4 -14    8.87    3.69
  -1   4  13   20.14    5.32
   1  -4 -13   15.02    5.18
  -1   4  12   67.63   10.54
   1  -4 -12   49.47    5.05
   1  -4 -12   56.19   13.37
  -1   4  11   12.79    4.98
   1  -4 -11    8.26    2.85
   1  -4 -11   12.36    4.68
  -1   4  10   33.45    8.93
   1  -4 -10   17.38    3.37
   1  -4 -10   22.46    8.04
  -1   4   9  284.92   23.14
   1  -4  -9  229.04   12.44
   1  -4  -9  240.02   14.96
  -1   4   8   80.17    9.19
   1  -4  -8   56.89    4.75
   1  -4  -8   76.54    6.46
   1  -4  -7   15.14    2.74
   1  -4  -7   -0.52    1.39
  -1   4   6   33.77   12.56
   1  -4  -6   31.45    3.69
   1  -4  -6   38.09    5.90
  -1   4   5  226.57   10.80
   1  -4  -5  188.24    8.59
   1  -4  -5  215.41    8.20
  -1   4   4 1892.69   42.05
   1  -4  -4 1674.42   35.12
   1  -4  -4 1725.21   33.43
  -1   4   3   25.98    8.63
   1  -4  -3   18.74    4.95
   1  -4  -3   24.05    2.83
  -1   4   2  628.28   15.85
   1  -4  -2  602.83   14.09
   1  -4  -2  614.27   10.93
  -1   4   1    8.68    3.56
   1  -4  -1    6.18    1.88
   1  -4  -1    9.12    2.09
  -1   4   0  327.01   10.42
   1  -4   0  359.49   10.76
   1  -4   0  341.51    8.35
  -1   4  -1  421.72   11.09
   1  -4   1  485.46   12.46
   1  -4   1  439.40    9.77
  -1   4  -2  475.05   12.73
   1  -4   2  583.61   13.83
   1  -4   2  532.45   11.29
  -1   4  -3   90.47    7.10
   1  -4   3  117.46    7.63
   1  -4   3  103.96    6.76
   1  -4   4  771.27   13.56
   1  -4   4  785.12   16.11
   1  -4   4  732.45   15.11
   1  -4   5  684.02   16.47
   1  -4   5  743.32   19.47
   1  -4   5  634.51   17.95
   1  -4   6   64.29    4.49
  -1   4  -6   64.56   16.28
   1  -4   6   51.00    7.54
   1  -4   7  694.82   17.24
  -1   4  -7  661.39   18.65
   1  -4   7  664.96   19.20
   1  -4   8  166.62    7.65
  -1   4  -8  159.72    8.98
   1  -4   8  152.73    9.83
   1  -4   9  184.83   11.44
  -1   4  -9  183.66   12.34
   1  -4   9  169.06   12.59
   1  -4  10  156.15   10.17
  -1   4 -10  149.81   10.67
   1  -4  10  173.84   11.30
   1  -4  11  155.45   10.50
  -1   4 -11  162.89   12.19
   1  -4  11  174.90   32.72
   1  -4  12  152.21   12.73
  -1   4 -12  158.08   10.40
   1  -4  12  148.25   19.64
   1  -4  13    4.84    2.21
  -1   4 -13    3.60    2.25
   1  -4  13    2.39    3.63
   1  -4  14   -0.83    2.32
   1  -4  14    7.08    6.19
   1  -4  15   51.31    5.98
   1  -4  16   31.59    8.17
  -1   4 -16   31.78   14.64
   1  -4  17   21.18    4.59
  -1   4 -17   18.44    9.61
  -1   3  17   38.27   20.52
   1  -3 -17   35.27   12.90
  -1   3  16   63.06   29.91
   1  -3 -16   44.05   16.82
  -1   3  15    4.76    2.62
  -1   3  14   12.02    5.02
   1  -3 -14    7.78    4.22
  -1   3  13   69.82   29.26
   1  -3 -13   60.17   17.18
  -1   3  12   13.16    4.01
   1  -3 -12    8.61    2.02
   1  -3 -12   12.96    4.64
  -1   3  11    8.62    3.59
   1  -3 -11    6.35    2.17
   1  -3 -11    6.00    2.36
  -1   3  10   -0.80    3.00
   1  -3 -10   -1.11    1.52
   1  -3 -10    0.71    1.95
  -1   3   9   76.82   11.71
   1  -3  -9   65.71    5.00
   1  -3  -9   66.99   18.42
  -1   3   8    1.62    1.46
   1  -3  -8    0.88    0.96
  -1   3   7   59.69    9.72
   1  -3  -7   69.87    5.13
   1  -3  -7   47.14    7.44
  -1   3   6    7.17    2.50
   1  -3  -6    5.60    1.44
   1  -3  -6    6.20    2.64
  -1   3   5  200.37    9.92
   1  -3  -5  167.18    8.04
   1  -3  -5  174.39    8.11
  -1   3   4  795.86   16.21
   1  -3  -4  715.28   13.81
   1  -3  -4  717.20   13.36
  -1   3   3   11.30    4.45
   1  -3  -3    6.16    1.87
   1  -3  -3   15.62    3.03
  -1   3   2  330.24    8.87
   1  -3  -2  334.07    7.65
  -1   3   1 1333.48   19.91
   1  -3  -1 1325.08   20.74
   1  -3  -1 1363.97   18.82
  -1   3   0  392.20    9.28
   1  -3   0  426.95   10.24
   1  -3   0  427.24    8.54
  -1   3  -1   84.75    4.28
   1  -3   1   86.94    4.92
   1  -3   1   80.38    4.02
  -1   3  -2   88.56    4.12
   1  -3   2  118.36    5.95
   1  -3   2  110.43    5.17
   1  -3   3  529.54    9.85
   1  -3   3  544.91   12.30
   1  -3   3  499.45   11.23
   1  -3   4 1738.40   23.21
   1  -3   4 1529.00   23.90
   1  -3   5    4.00    1.33
  -1   3  -5    4.69    1.88
   1  -3   5    6.44    3.30
   1  -3   6  401.16    9.41
  -1   3  -6  380.01   12.22
   1  -3   6  382.72   12.79
   1  -3   7    6.20    2.10
  -1   3  -7    6.08    2.13
   1  -3   7    6.09    2.75
   1  -3   8   77.24    6.06
  -1   3  -8   76.83    5.52
   1  -3   8   71.88    7.03
   1  -3   9  970.45   43.35
  -1   3  -9  946.46   44.03
   1  -3   9  902.37   42.15
   1  -3  10   62.82    9.20
  -1   3 -10   63.33    6.18
   1  -3  10   60.15   10.06
   1  -3  11   -0.56    2.00
  -1   3 -11    0.99    1.15
   1  -3  11   -0.07    2.79
   1  -3  12   62.71    6.32
  -1   3 -12   62.50    5.88
   1  -3  12   65.40   24.86
   1  -3  13   58.67    6.69
  -1   3 -13   56.96    5.55
   1  -3  13   54.84    8.08
   1  -3  14    3.45    2.63
   1  -3  14    5.46    4.70
   1  -3  15   31.46    6.28
   1  -3  16   36.05    6.19
  -1   3 -16   33.91   13.86
   1  -3  17   22.09   10.81
  -1   3 -17   25.81   11.21
  -1   2  17    5.46    4.04
   1  -2 -17    6.16    3.80
  -1   2  16   82.31   11.31
   1  -2 -16   64.43   22.40
  -1   2  15   32.48   11.33
   1  -2 -15   26.47    9.48
  -1   2  14   11.00    5.77
   1  -2 -14    7.09    3.34
  -1   2  13    3.17    2.75
   1  -2 -13    5.36    2.42
  -1   2  12    5.34    3.27
   1  -2 -12    5.03    2.38
  -1   2  11    4.96    1.63
   1  -2 -11    3.13    1.40
   1  -2 -11    4.53    2.28
  -1   2  10    6.72    2.52
   1  -2 -10    5.20    1.51
   1  -2 -10    6.92    2.55
  -1   2   9   79.87    7.53
   1  -2  -9   63.89    4.20
   1  -2  -9   66.20   19.53
  -1   2   8  122.54    7.90
   1  -2  -8  134.85    5.41
   1  -2  -8  110.82    8.91
  -1   2   7   72.20    7.72
   1  -2  -7   61.97    3.93
   1  -2  -7   69.35   13.83
  -1   2   6   33.24    7.21
   1  -2  -6   25.56    2.72
   1  -2  -6   31.79    8.65
  -1   2   5 1355.19   26.74
   1  -2  -5 1204.93   18.41
   1  -2  -5 1138.72   19.56
  -1   2   4  109.89    6.11
   1  -2  -4   93.75    4.49
   1  -2  -4   87.60    6.53
  -1   2   3  409.25    9.70
   1  -2  -3  353.25    7.91
   1  -2  -3  361.18    8.26
  -1   2   2   79.66    4.33
   1  -2  -2   74.53    4.08
   1  -2  -2   76.18    5.28
  -1   2   1  276.64   10.59
   1  -2  -1  274.65    7.35
   1  -2  -1  293.87    7.90
  -1   2   0  687.02   11.06
   1  -2   0  765.66   13.14
   1  -2   0  766.85   12.78
  -1   2  -1   85.92    4.02
   1  -2   1  118.76    5.72
   1  -2   1  110.75    5.65
   1  -2   2  275.68    8.89
   1  -2   2  308.63    8.96
   1  -2   2  270.18    8.10
   1  -2   3  534.55    8.59
  -1   2  -3  521.53   14.01
   1  -2   3  490.93   10.72
   1  -2   4    5.72    2.15
  -1   2  -4    4.60    1.57
   1  -2   4    3.68    1.80
   1  -2   5  215.04    7.42
  -1   2  -5  214.20    9.71
   1  -2   5  196.09   14.96
   1  -2   6   86.43    8.09
  -1   2  -6   83.78    8.26
   1  -2   6   86.43    9.56
   1  -2   7  101.66    6.98
  -1   2  -7   99.82    5.92
   1  -2   7   89.84    7.12
   1  -2   8  304.80   15.57
  -1   2  -8  296.17   11.39
   1  -2   8  288.41   13.76
   1  -2   9  356.97   12.17
  -1   2  -9  355.47   14.86
   1  -2   9  335.38   13.85
   1  -2  10   20.70    3.20
  -1   2 -10   27.04    8.75
   1  -2  10   30.05   10.38
   1  -2  11  217.46   11.71
  -1   2 -11  199.50   16.12
   1  -2  11  201.05   13.90
   1  -2  12  987.83   50.98
  -1   2 -12  947.28   47.48
   1  -2  12  930.19   49.37
   1  -2  13    0.22    1.32
   1  -2  13   -0.04    3.01
   1  -2  14   19.27    4.43
   1  -2  15    1.54    1.89
  -1   2 -15    1.08    1.37
   1  -2  16    7.19    3.72
  -1   2 -16    5.32    3.53
   1  -2  17   44.25    6.47
  -1   2 -17   42.77   14.45
   1  -1 -18   13.77    4.23
  -1   1  17  108.90   12.25
   1  -1 -17   72.94   26.39
  -1   1  16  265.16   16.16
   1  -1 -16  208.02   28.14
  -1   1  15  173.90   12.95
   1  -1 -15  133.25   38.02
  -1   1  14    8.75    4.16
   1  -1 -14    1.71    2.40
  -1   1  13   18.49    5.44
   1  -1 -13   15.96    5.10
  -1   1  12   23.44    7.70
   1  -1 -12   21.34    6.83
  -1   1  11    7.55    3.06
   1  -1 -11    0.13    1.25
  -1   1  10   45.73    5.51
   1  -1 -10   39.84    3.03
   1  -1 -10   42.83   11.98
  -1   1   9   53.35   19.23
   1  -1  -9   35.11    2.72
   1  -1  -9   43.46   13.55
  -1   1   8 1431.49   33.47
   1  -1  -8 1288.13   24.98
   1  -1  -8 1260.87   29.15
  -1   1   7  433.05   14.74
   1  -1  -7  349.20   16.05
  -1   1   6 2097.54   29.40
   1  -1  -6 1669.99   18.63
   1  -1  -6 1576.16   23.50
  -1   1   5  197.94    8.55
   1  -1  -5  156.68   14.52
   1  -1  -5  144.20    8.43
  -1   1   4   10.89    1.92
   1  -1  -4   10.54    3.87
  -1   1   3  229.38    8.12
   1  -1  -3  192.06    5.88
   1  -1  -3  195.78   13.51
  -1   1   2 1224.04   16.81
   1  -1  -2 1079.07   13.93
   1  -1  -2 1000.48   14.55
  -1   1   1 1375.41   16.92
   1  -1  -1 1252.21   15.80
   1  -1  -1 1201.61   15.73
  -1   1   0 1546.54   17.25
   1  -1   0 1408.22   17.68
   1  -1   0 1415.89   17.74
  -1   1  -1  357.36    4.48
  -1   1  -1  377.24    4.50
  -1   1  -1  396.33    7.39
   1  -1   1  401.45    7.31
   1  -1   2  276.68    6.72
  -1   1  -2  259.57    8.30
   1  -1   2  248.28    7.85
   1  -1   3   18.63    1.70
  -1   1  -3   22.73    7.28
   1  -1   3   42.24    5.94
   1  -1   4  769.34   12.01
  -1   1  -4  725.44   12.79
   1  -1   4  645.51   12.93
   1  -1   5   96.49    5.53
  -1   1  -5   97.03    5.51
   1  -1   5   91.24    5.55
   1  -1   6  420.78    9.53
  -1   1  -6  390.99   14.42
   1  -1   6  377.63   11.26
   1  -1   7    0.77    0.71
  -1   1  -7    0.43    1.41
   1  -1   7    2.25    3.27
   1  -1   8  232.85   14.55
  -1   1  -8  229.20    9.10
   1  -1   8  219.68   10.09
   1  -1   9    2.13    2.53
  -1   1  -9    2.73    1.46
   1  -1   9    6.35    2.95
   1  -1  10   14.65    3.42
  -1   1 -10   16.13    3.98
   1  -1  10   15.70    3.94
   1  -1  11  382.86   17.43
  -1   1 -11  347.90   15.57
   1  -1  11  352.51   17.87
   1  -1  12    0.14    1.50
  -1   1 -12    0.24    2.47
   1  -1  12    1.81    3.38
   1  -1  13   52.64   20.69
  -1   1 -13   42.07    4.91
   1  -1  14   76.17    7.59
  -1   1 -14   60.95    8.19
   1  -1  15    2.81    2.69
  -1   1 -15    4.00    2.23
   1  -1  16   14.86    4.41
  -1   1 -16   11.52    5.86
   1  -1  17   18.90    6.61
  -1   1 -17   15.62    6.66
  -1   1 -18    4.47    2.90
  -1   0  18   14.79    5.26
   1   0 -18   12.23    5.55
  -1   0  17   15.50    4.90
   1   0 -17   14.00    5.16
  -1   0  16   -0.47    3.13
   1   0 -16    0.82    2.27
  -1   0  15   71.95   10.89
   1   0 -15   62.85   21.87
  -1   0  14    7.18    3.54
   1   0 -14    6.06    3.12
  -1   0  13  170.77   19.62
   1   0 -13  140.33   14.12
  -1   0  12    8.41    3.57
   1   0 -12    7.95    4.29
  -1   0  11   16.65    4.01
   1   0 -11   14.63    4.65
  -1   0  10   88.82    9.09
   1   0 -10   82.18   15.63
  -1   0   9   39.74    5.08
   1   0  -9   33.94    2.11
   1   0  -9   38.88   10.68
  -1   0   8   56.94    6.81
   1   0  -8   55.03    2.44
   1   0  -8   52.73    8.53
  -1   0   7 1734.43   26.56
   1   0  -7 1533.72   15.80
   1   0  -7 1340.34   22.48
  -1   0   6    3.22    3.13
   1   0  -6    9.37    1.15
   1   0  -6    4.46    1.65
  -1   0   5    0.98    1.19
   1   0  -5    4.31    1.33
  -1   0   4 2145.88   28.56
   1   0  -4 1635.60   23.10
  -1   0   3 1036.60   15.80
   1   0  -3  794.95   13.31
  -1   0   2 3201.50   36.26
   1   0  -2 2533.54   29.61
  -1   0   1  206.38    5.49
  -1   0  -1   10.87    1.10
   1   0   1   11.47    0.92
  -1   0  -1   10.18    1.25
   1   0   1    8.71    1.01
   1   0   2  599.24    8.40
  -1   0  -2  621.89   10.23
   1   0   2  531.24    8.76
   1   0   3 1106.46   14.99
  -1   0  -3 1029.69   16.52
   1   0   3  965.23   15.32
   1   0   4    5.13    1.50
  -1   0  -4    2.14    2.60
   1   0   4   -1.90    1.89
   1   0   5  326.03    8.51
  -1   0  -5  290.77    8.00
   1   0   5  275.83    9.25
   1   0   6 2172.31   27.23
  -1   0  -6 1850.06   24.07
   1   0   6 1782.40   24.98
   1   0   7  972.32   18.53
  -1   0  -7  854.32   16.00
   1   0   7  853.49   17.43
   1   0   8 1635.63   35.12
  -1   0  -8 1484.39   31.37
   1   0   8 1448.83   32.64
   1   0   9  783.56   21.03
  -1   0  -9  717.65   18.36
   1   0   9  692.28   24.07
   1   0  10  115.74   11.66
  -1   0 -10  107.27    8.55
   1   0  10   99.57    9.33
   1   0  11    2.65    1.42
  -1   0 -11    3.45    4.64
   1   0  11    1.20    2.52
   1   0  12  115.89   19.49
  -1   0 -12  105.16    6.96
   1   0  13    4.52    2.66
  -1   0 -13    3.97    2.14
  -1   0 -13    4.35    2.24
   1   0  14    6.88    3.59
  -1   0 -14    5.96    2.45
  -1   0 -14    4.43    3.15
   1   0  15   50.76    6.59
  -1   0 -15   39.80   11.78
   1   0  16   14.66    4.18
  -1   0 -16   12.95    5.95
   1   0  17    8.94    3.85
  -1   0 -17    8.84    3.06
  -1  -1  18   11.19    4.85
   1   1 -18   10.80    5.54
  -1  -1  17   11.32    4.75
   1   1 -17    9.58    5.00
  -1  -1  16    3.44    4.15
   1   1 -16    1.59    1.71
  -1  -1  15   16.09    5.15
   1   1 -15   12.52    5.66
  -1  -1  14   10.86    3.76
   1   1 -14    7.91    3.83
  -1  -1  13    5.52    3.94
   1   1 -13    3.87    1.77
  -1  -1  12  733.45   29.10
   1   1 -12  603.13   30.92
  -1  -1  11  519.33   25.95
   1   1 -11  435.16   30.60
  -1  -1  10    1.65    1.78
   1   1 -10   -0.57    2.28
  -1  -1   9   88.05   10.14
   1   1  -9   76.51   17.23
  -1  -1   8   16.35    6.49
   1   1  -8   11.73    1.17
   1   1  -8   12.13    5.17
  -1  -1   7    0.09    3.60
   1   1  -7    0.20    0.81
  -1  -1   6 1232.11   26.53
   1   1  -6 1132.58   13.93
   1   1  -6 1094.08   19.97
  -1  -1   5 5905.00   72.51
   1   1  -5 4659.44   55.78
  -1  -1   4 8267.72   90.66
   1   1  -4 6644.51   75.32
  -1  -1   3 8871.04   94.92
   1   1  -3 6622.70   72.36
  -1  -1   2 2937.32   34.32
  -1  -1   2 2375.99   26.00
   1   1  -2 2250.95   26.66
  -1  -1   1  738.78   11.08
  -1  -1   1  703.24    9.90
   1   1  -1  611.88    8.77
  -1  -1   0    0.63    0.54
  -1  -1   0    1.13    0.32
   1   1   0    0.90    0.60
   1   1   2   11.96    1.83
  -1  -1  -2   13.34    7.49
   1   1   2   10.53    1.34
   1   1   3 6491.54   70.85
  -1  -1  -3 6290.33   69.88
   1   1   3 5918.46   63.90
   1   1   4  823.68   14.45
   1   1   4  714.63   12.37
   1   1   5  444.24   11.90
  -1  -1  -5  375.14   10.14
   1   1   5  395.44    9.82
   1   1   6  454.84   11.55
  -1  -1  -6  414.77   12.40
   1   1   6  392.52   10.55
   1   1   7   80.79    5.77
  -1  -1  -7   70.12    5.43
   1   1   7   85.04    7.59
   1   1   8  269.23   14.31
  -1  -1  -8  250.30    9.82
   1   1   8  250.56   11.13
   1   1   9  109.77    8.93
  -1  -1  -9   92.81    6.46
   1   1   9   88.96    9.91
   1   1  10    0.95    2.19
  -1  -1 -10    0.96    2.52
   1   1  11   83.55   15.27
  -1  -1 -11   77.63    6.44
  -1  -1 -11   66.56   19.12
   1   1  12  164.55   14.84
  -1  -1 -12  153.41   10.97
  -1  -1 -12  120.90   17.14
   1   1  13   16.36    5.78
  -1  -1 -13   13.51    3.22
  -1  -1 -13   16.23    5.50
   1   1  14   52.81   20.22
  -1  -1 -14   47.27    5.33
  -1  -1 -14   43.45   13.82
   1   1  15   21.57    6.58
  -1  -1 -15   20.77    6.78
   1   1  16    4.77    3.20
  -1  -1 -16    6.36    2.64
   1   1  17    1.85    2.78
  -1  -1 -17    4.24    2.80
  -1  -2  18   26.22    6.41
   1   2 -18   21.86    8.83
  -1  -2  17   16.46    4.86
   1   2 -17   13.78    4.12
  -1  -2  16  133.62   12.04
   1   2 -16   95.91   30.48
  -1  -2  15   34.57    5.59
   1   2 -15   35.57   12.04
  -1  -2  14    1.61    2.63
   1   2 -14    4.35    2.86
  -1  -2  13   38.88   12.79
   1   2 -13   34.39   11.38
  -1  -2  12  180.41   14.64
   1   2 -12  144.45   15.17
  -1  -2  11   56.64    6.99
   1   2 -11   52.15   17.74
  -1  -2  10   13.15    3.51
   1   2 -10   15.41    5.58
  -1  -2   9  115.85    8.12
   1   2  -9  112.39    3.86
   1   2  -9   97.44   11.67
  -1  -2   8 1639.88   37.11
   1   2  -8 1488.94   27.62
   1   2  -8 1340.82   30.99
  -1  -2   7  809.67   16.90
   1   2  -7  756.55   10.71
   1   2  -7  682.84   15.73
  -1  -2   6    0.24    2.85
   1   2  -6   -1.81    1.83
  -1  -2   5 2285.32   32.12
  -1  -2   5 2107.82   25.11
   1   2  -5 1878.54   27.44
  -1  -2   4    8.98    3.09
  -1  -2   4    7.98    1.37
   1   2  -4    6.40    2.35
  -1  -2   3 6630.42   73.91
  -1  -2   3 5976.00   64.23
   1   2  -3 5557.67   61.64
  -1  -2   2 9754.52  269.94
  -1  -2   2 8462.60   89.28
  -1  -2   1 1355.97   19.61
  -1  -2   1 1237.38   17.62
   1   2  -1 1127.49   14.80
   1   2   1 2679.77   33.19
  -1  -2  -1 3010.16   36.95
   1   2   1 2731.92   28.45
   1   2   2  760.50   13.58
  -1  -2  -2  774.62   15.63
   1   2   2  722.63    9.51
   1   2   3 4107.31   50.33
  -1  -2  -3 4105.26   49.83
   1   2   3 3796.82   41.72
   1   2   4 1321.45   21.51
  -1  -2  -4 1234.73   20.58
   1   2   4 1178.21   16.98
   1   2   5  663.29   14.54
  -1  -2  -5  576.77   12.93
   1   2   5  561.55   11.00
   1   2   6 1032.10   20.01
  -1  -2  -6  947.10   17.39
   1   2   6  861.88   14.96
   1   2   7  161.12   11.05
  -1  -2  -7  165.33    8.07
   1   2   8   52.31    7.66
  -1  -2  -8   44.66    4.52
   1   2   9    1.63    2.32
  -1  -2  -9    0.13    2.36
  -1  -2  -9    0.30    1.01
   1   2  10   87.14   13.10
  -1  -2 -10   90.95    7.54
  -1  -2 -10   72.10   17.06
   1   2  11    1.03    1.14
  -1  -2 -11   -0.05    2.34
  -1  -2 -11   -0.47    1.78
   1   2  12   27.75    5.87
  -1  -2 -12   24.91    4.14
  -1  -2 -12   26.31    6.21
   1   2  13  157.86   17.22
  -1  -2 -13  145.14    9.34
  -1  -2 -13  123.85   17.77
   1   2  14   28.46    6.73
  -1  -2 -14   28.99    4.74
  -1  -2 -14   24.04    7.59
   1   2  15   -0.35    2.67
  -1  -2 -15    1.95    1.54
   1   2  16   12.31    6.72
  -1  -2 -16   10.46    5.48
   1   2  17    6.29    5.07
  -1  -2 -17    2.68    2.93
  -1  -3  18   33.32    6.21
   1   3 -18   29.19   11.56
  -1  -3  17   38.81   17.74
   1   3 -17   37.14   12.65
  -1  -3  16   63.86   24.41
   1   3 -16   67.57   24.70
  -1  -3  15    1.73    2.93
   1   3 -15   -0.35    2.84
  -1  -3  14  122.08   10.76
   1   3 -14  101.22   32.18
  -1  -3  13   23.02    5.28
   1   3 -13   23.85    8.25
  -1  -3  12  164.30   12.47
   1   3 -12  138.99   20.39
  -1  -3  11  419.00   17.54
   1   3 -11  358.24   18.68
  -1  -3  10  328.99   23.11
   1   3 -10  298.41   15.51
   1   3 -10  287.32   18.38
  -1  -3   9   38.25   10.89
   1   3  -9   26.15    4.40
   1   3  -9   27.10    9.26
  -1  -3   8  280.59   11.63
   1   3  -8  229.09   11.90
   1   3  -8  240.28   12.24
  -1  -3   7   40.67   13.22
  -1  -3   7   33.65    2.75
   1   3  -7   28.93   11.17
  -1  -3   6  741.46   16.02
  -1  -3   6  697.71   11.82
   1   3  -6  620.93   14.18
  -1  -3   5   28.75    3.73
  -1  -3   5   19.69    2.18
   1   3  -5   21.99    8.17
  -1  -3   4 1191.92   20.55
  -1  -3   4 1094.24   17.18
   1   3  -4  948.40   17.15
  -1  -3   3 2614.43   34.99
  -1  -3   3 2484.58   31.80
   1   3  -3 2271.46   28.87
  -1  -3   2   49.78    4.96
  -1  -3   2   55.94    3.96
   1   3  -2   39.81    3.58
   1   3  -1  305.65    8.65
  -1  -3   1  377.06    9.65
   1   3  -1  331.69    5.93
   1   3   0   18.00    6.52
  -1  -3   0   16.42    2.71
   1   3   0   13.76    1.03
   1   3   1    3.83    1.36
  -1  -3  -1    2.64    1.20
   1   3   2    0.47    1.09
  -1  -3  -2    0.23    2.11
   1   3   3  198.68   11.55
  -1  -3  -3  179.24   65.40
  -1  -3  -3  168.42    6.49
  -1  -3  -4 3570.82   30.40
   1   3   5   98.49    8.75
  -1  -3  -5   72.74    6.08
  -1  -3  -5   66.65    7.58
  -1  -3  -6 3200.51   31.24
   1   3   7 1194.83   29.31
  -1  -3  -7  957.72   23.31
  -1  -3  -7  801.42   18.55
   1   3   8  100.84   15.88
  -1  -3  -8   76.76    5.77
  -1  -3  -8   79.56   10.21
   1   3   9   66.74    9.37
  -1  -3  -9   60.35    5.81
  -1  -3  -9   53.88   14.47
   1   3  10    2.13    2.22
  -1  -3 -10    4.70    4.00
  -1  -3 -10    0.88    1.34
   1   3  11   -0.66    2.81
  -1  -3 -11   -0.13    2.61
  -1  -3 -11    0.96    1.33
   1   3  12    6.13    2.76
  -1  -3 -12    3.38    1.77
  -1  -3 -12    5.77    3.14
   1   3  13   11.10    4.67
  -1  -3 -13    9.37    3.19
  -1  -3 -13   10.03    4.27
   1   3  14    0.66    2.97
  -1  -3 -14   -0.02    1.76
  -1  -3 -14   -0.55    1.94
   1   3  15   90.66   11.04
  -1  -3 -15   55.47   19.29
   1   3  16   10.85    4.19
  -1  -3 -16    8.79    4.00
  -1  -4  17    3.34    2.53
   1   4 -17    5.20    2.33
  -1  -4  16  123.79   11.86
   1   4 -16  100.36   33.88
  -1  -4  15    2.33    2.93
   1   4 -15    0.81    1.99
  -1  -4  14    1.60    2.12
   1   4 -14    2.37    2.50
  -1  -4  13   88.65    9.43
   1   4 -13   74.58   23.44
  -1  -4  12   14.26    5.06
   1   4 -12    9.28    4.33
  -1  -4  11   49.76   17.14
   1   4 -11   43.85   15.06
  -1  -4  10   37.43    5.50
   1   4 -10   31.87    6.93
   1   4 -10   34.34   11.68
  -1  -4   9   99.12    8.33
   1   4  -9   84.66    5.60
   1   4  -9   82.93   13.36
  -1  -4   8   25.92    5.05
  -1  -4   8   26.53    6.95
   1   4  -8   28.00    9.79
  -1  -4   7   54.48    5.67
  -1  -4   7   51.77    3.76
   1   4  -7   45.69    8.93
  -1  -4   6 1182.69   27.74
  -1  -4   6 1098.28   23.96
   1   4  -6  949.11   23.14
  -1  -4   5 1223.70   21.49
  -1  -4   5 1148.71   18.40
  -1  -4   4  676.99   18.49
  -1  -4   4  620.88   13.29
  -1  -4   3    3.35    2.11
  -1  -4   2  885.77   16.38
   1   4  -2  793.05   11.89
   1   4  -1  337.09   11.60
  -1  -4   1  357.37   10.50
   1   4   0   22.88    8.42
  -1  -4   0   18.84    3.08
   1   4   1  314.96   15.22
  -1  -4  -1  327.43   10.52
   1   4   2   61.45    5.09
  -1  -4  -2   60.81    5.88
   1   4   3   24.95    9.97
  -1  -4  -3   18.05    3.13
   1   4   4  271.22   13.95
  -1  -4  -4  267.31   11.05
   1   4   5  128.77   10.10
  -1  -4  -5  108.84    7.00
  -1  -4  -5  105.66   11.62
   1   4   6  724.39   22.69
  -1  -4  -6  688.19   20.22
  -1  -4  -6  585.26   14.67
   1   4   7    6.76    6.09
  -1  -4  -7   -0.15    2.74
  -1  -4  -7    0.52    0.54
   1   4   8   -1.65    2.95
  -1  -4  -8   -9.41    4.20
  -1  -4  -8   -1.53    1.68
   1   4   9 4022.98   63.34
  -1  -4  -9 3644.76   41.53
  -1  -4  -9 3072.90   31.90
   1   4  10  358.40   23.58
  -1  -4 -10  264.99   16.95
  -1  -4 -10  250.42   18.45
   1   4  11   16.33    5.51
  -1  -4 -11   14.61    4.14
  -1  -4 -11    9.31    3.08
   1   4  12   28.70    5.68
  -1  -4 -12   19.10    4.75
  -1  -4 -12   17.84    5.07
   1   4  13    1.98    1.85
  -1  -4 -13    0.60    1.43
  -1  -4 -13    0.38    0.79
   1   4  14   81.89   10.13
  -1  -4 -14   57.30    6.41
  -1  -4 -14   47.86   14.24
   1   4  15    6.27    4.48
  -1  -4 -15    4.21    2.80
   1   4  16    6.90    4.19
  -1  -5  17   -1.27    2.43
   1   5 -17    3.16    2.97
  -1  -5  16    3.07    2.84
   1   5 -16    0.64    1.21
  -1  -5  15    1.76    2.53
   1   5 -15    3.21    3.98
  -1  -5  14  134.89   10.59
   1   5 -14  109.29   16.38
  -1  -5  13   80.63    8.37
   1   5 -13   64.08   25.56
  -1  -5  12    0.71    3.52
   1   5 -12    2.14    2.11
  -1  -5  11  154.16   11.75
   1   5 -11  118.54   14.25
   1   5 -11  126.07   17.85
  -1  -5  10  103.26    9.12
   1   5 -10   85.63    7.13
   1   5 -10   84.07   14.36
  -1  -5   9   66.26    6.39
  -1  -5   9   60.68    8.05
   1   5  -9   55.50   11.87
  -1  -5   8    0.14    2.22
  -1  -5   8    3.34    1.65
   1   5  -8    0.39    0.86
  -1  -5   7    2.45    2.01
  -1  -5   7    1.95    1.47
   1   5  -7    3.53    1.47
  -1  -5   6    1.39    1.88
  -1  -5   6    1.19    1.54
  -1  -5   5   24.23    4.12
  -1  -5   5   18.22    3.27
  -1  -5   4   12.02    3.08
  -1  -5   4    6.78    2.36
  -1  -5   3  240.78   10.26
   1   5  -2  670.18   20.72
   1   5  -2  634.99   14.21
   1   5  -1 1682.77   36.65
  -1  -5   1 1732.83   36.96
   1   5  -1 1470.24   26.45
   1   5   0  641.36   18.89
  -1  -5   0  682.07   19.47
   1   5   1   69.00    7.33
  -1  -5  -1   64.88    5.82
   1   5   2   15.82    6.13
  -1  -5  -2   15.32    4.78
   1   5   3  186.67   13.59
  -1  -5  -3  199.02   10.62
   1   5   4   10.70    4.33
  -1  -5  -4   20.58    4.85
   1   5   5   22.71    4.26
  -1  -5  -5   32.85    4.90
   1   5   6  517.05   31.33
  -1  -5  -6  413.14   22.21
   1   5   7 1740.68   68.62
  -1  -5  -7 1560.16   28.18
   1   5   8    8.23    5.10
  -1  -5  -8   -0.96    4.34
  -1  -5  -8    5.70    2.67
   1   5   9   28.28   12.69
  -1  -5  -9   20.75    4.58
  -1  -5  -9   16.84    5.86
   1   5  10    6.33    3.36
  -1  -5 -10    4.37    2.27
  -1  -5 -10    4.41    1.53
   1   5  11  287.97   21.25
  -1  -5 -11  233.32   13.35
  -1  -5 -11  202.34   11.47
   1   5  12  244.12   26.95
  -1  -5 -12  218.34   13.13
   1   5  13   29.84   10.20
  -1  -5 -13   26.29    5.61
   1   5  14   -0.23    2.99
  -1  -5 -14    0.61    2.10
   1   5  15    3.94    4.92
  -1  -6  16    2.45    2.60
   1   6 -16    5.24    4.07
  -1  -6  15    9.02    3.06
   1   6 -15    9.59    3.73
  -1  -6  14    2.64    2.61
   1   6 -14    2.41    1.76
  -1  -6  13  174.77   12.29
   1   6 -13  130.86   13.76
  -1  -6  12  116.34   10.32
   1   6 -12   90.31   14.83
  -1  -6  11   55.87    7.11
   1   6 -11   48.27   15.40
   1   6 -11   50.43   17.01
  -1  -6  10  189.51   12.93
   1   6 -10  136.31   11.17
  -1  -6   9    2.79    2.63
   1   6  -9    2.14    1.25
  -1  -6   8   29.48    8.89
  -1  -6   8   29.81    4.39
   1   6  -8   25.87    9.67
  -1  -6   7    6.99    2.75
   1   6  -7    4.99    2.78
  -1  -6   6  402.37   17.63
   1   6  -6  328.39   15.18
   1   6  -4  410.94   25.86
  -1  -6   4  493.98   24.79
   1   6  -3   48.30    5.18
  -1  -6   3   50.49    5.90
   1   6  -3   39.80    6.55
   1   6  -2   36.66   14.02
  -1  -6   2   39.27    5.70
   1   6  -2   30.54    2.97
   1   6  -1  191.59   14.17
  -1  -6   1  206.41   11.12
   1   6   0  224.19   18.22
  -1  -6   0  243.03   12.07
   1   6   1  308.54   15.42
  -1  -6  -1  321.41   14.60
   1   6   2   47.69   16.48
  -1  -6  -2   50.37    7.30
   1   6   3    8.98    3.93
  -1  -6  -3    7.90    3.04
   1   6   4   80.57   11.11
  -1  -6  -4   74.31    9.92
   1   6   5   26.82    7.77
  -1  -6  -5   23.34    9.03
   1   6   6  561.98   26.40
  -1  -6  -6  502.68   34.60
   1   6   7    5.52    2.70
  -1  -6  -7    1.22    3.93
   1   6   8  138.81   16.53
  -1  -6  -8  129.18   10.59
   1   6   9   69.85    9.28
  -1  -6  -9   43.39    6.00
   1   6  10  333.94   37.82
  -1  -6 -10  302.07   16.40
   1   6  11   32.83    8.31
  -1  -6 -11   19.81    6.93
   1   6  12   60.09   23.11
  -1  -6 -12   45.36   15.04
   1   6  13  114.69   33.74
  -1  -6 -13   83.27    8.99
   1   6  14   76.55   30.13
  -1  -7  15    3.29    3.58
   1   7 -15    0.21    1.72
  -1  -7  14   20.66    5.62
   1   7 -14   15.26    7.19
  -1  -7  13   24.32    5.32
   1   7 -13   19.61    9.77
  -1  -7  12   15.11    4.08
   1   7 -12   14.78    7.11
  -1  -7  11   23.02    9.85
   1   7 -11    8.56    4.18
   1   7 -11   16.84    6.47
  -1  -7  10  241.63   15.34
  -1  -7  10  217.96   12.23
   1   7 -10  177.28   21.58
  -1  -7   9  264.65   15.07
  -1  -7   9  235.40   12.99
   1   7  -9  204.89   20.27
  -1  -7   8   84.16    7.18
   1   7  -8   66.93    6.50
  -1  -7   7  452.01   26.44
  -1  -7   7  412.67   24.32
   1   7  -7  326.20   19.57
  -1  -7   6  111.80    8.55
   1   7  -6   64.87    8.68
  -1  -7   5  450.93   18.10
   1   7  -5  312.92   11.65
   1   7  -4  632.12   34.82
  -1  -7   4  697.20   28.18
   1   7  -4  570.00   20.99
  -1  -7   2 1014.71   38.12
   1   7  -1   16.18    7.07
  -1  -7   1   47.29    6.94
   1   7   0   44.99   15.62
  -1  -7   0   52.15    7.15
   1   7   1  158.99   12.78
  -1  -7  -1  175.20   12.90
   1   7   2  400.89   20.96
  -1  -7  -2  401.52   18.99
   1   7   3   47.70    7.20
  -1  -7  -3   44.31    6.53
   1   7   4  209.66   16.68
  -1  -7  -4  196.81   15.29
   1   7   5   29.84   14.15
  -1  -7  -5   24.34    5.52
   1   7   6  123.81   12.01
  -1  -7  -6  116.49   11.51
   1   7   7    2.62    1.22
  -1  -7  -7   -0.14    2.82
   1   7   8   10.10    4.80
  -1  -7  -8    7.38    4.85
   1   7   9    1.21    3.12
  -1  -7  -9    1.42    2.59
   1   7  10    3.41    2.82
  -1  -7 -10    0.24    2.55
   1   7  11   34.36    7.47
  -1  -7 -11   19.90    5.41
   1   7  12  186.43   15.12
  -1  -7 -12  139.88   12.14
  -1  -7 -13    2.93    2.37
  -1  -8  14   95.84    9.78
   1   8 -14   63.13   31.28
  -1  -8  13    0.28    2.15
   1   8 -13    0.26    1.61
  -1  -8  12   21.87    5.25
   1   8 -12   17.73    5.42
  -1  -8  11   27.74    5.97
   1   8 -11   18.90    7.42
  -1  -8  10   -0.17    2.40
  -1  -8  10    0.91    1.19
   1   8 -10    1.93    1.84
  -1  -8   9    7.30    3.21
  -1  -8   9    7.21    2.79
   1   8  -9    5.27    2.04
  -1  -8   8   55.96    6.13
   1   8  -8   46.30   13.50
   1   8  -7   13.34    6.16
  -1  -8   7   10.20    3.26
   1   8  -7    9.68    3.83
   1   8  -6    7.12    2.39
   1   8  -5  566.67   27.22
   1   8  -5  490.88   19.78
   1   8  -4   62.39    8.14
  -1  -8   4   83.55    9.05
   1   8  -3  136.82   11.39
  -1  -8   3  147.05   11.67
   1   8  -2   -0.51    1.73
  -1  -8   2    4.15    3.57
   1   8  -1   22.90    9.21
  -1  -8   1   21.75    5.22
   1   8   0    0.98    2.10
  -1  -8   0   10.51    4.18
   1   8   1  171.71   12.79
  -1  -8  -1  168.38   13.71
   1   8   2    0.85    2.49
  -1  -8  -2    2.66    3.16
   1   8   3   22.19    9.84
  -1  -8  -3   22.83    6.55
   1   8   4   71.70    8.73
  -1  -8  -4   70.24    8.63
   1   8   5  193.99   15.29
  -1  -8  -5  170.41   13.36
   1   8   6    5.66    5.13
  -1  -8  -6    7.19    4.35
   1   8   7    3.53    2.78
  -1  -8  -7    1.93    3.03
   1   8   8   45.79   23.53
  -1  -8  -8   43.67    8.06
   1   8   9    7.46    3.49
  -1  -8  -9    5.65    3.57
   1   8  10   29.30   10.18
  -1  -8 -10   34.24    7.43
   1   8  11    0.89    3.46
  -1  -8 -11    1.43    3.79
  -1  -9  12    5.01    3.25
   1   9 -12    6.07    2.48
  -1  -9  11    5.65    2.74
  -1  -9  11    5.56    2.88
   1   9 -11    5.64    3.26
  -1  -9  10   19.12    7.26
   1   9 -10   14.73    5.99
   1   9  -9  191.99   12.62
  -1  -9   9  221.28   12.57
   1   9  -9  173.37   12.84
   1   9  -8    7.73    3.10
  -1  -9   8    9.69    4.17
   1   9  -8    1.89    2.28
   1   9  -7   11.06    5.19
  -1  -9   7    9.03    3.34
   1   9  -6    3.18    2.24
  -1  -9   6    2.48    2.72
   1   9  -5   15.37    8.30
  -1  -9   5   14.13    4.50
   1   9  -4    1.54    1.69
  -1  -9   4    1.52    2.96
   1   9  -3   28.16   10.30
  -1  -9   3   30.12    6.11
   1   9  -2   58.39   21.59
  -1  -9   2   59.31    8.76
   1   9  -1    5.88    2.19
  -1  -9   1    4.76    3.41
   1   9   0   22.72    8.91
  -1  -9   0   18.56    5.39
   1   9   1    4.11    2.08
  -1  -9  -1    2.37    4.10
   1   9   2    0.09    2.03
  -1  -9  -2    0.97    3.11
   1   9   3   18.74    8.84
  -1  -9  -3   16.88    5.46
   1   9   4   28.43   12.11
  -1  -9  -4   29.04    6.90
   1   9   5   22.58   11.14
  -1  -9  -5   17.33    5.56
   1   9   6   20.41    8.66
  -1  -9  -6   15.29    5.62
   1   9   7   24.51    8.26
  -1  -9  -7   14.79    4.62
   1   9   8   48.41   20.84
  -1  -9  -8   44.10    9.52
   1   9   9    9.70    4.54
  -1  -9  -9    7.41    4.24
   1  10 -10    0.09    0.88
  -1 -10  10    2.72    2.57
   1  10  -9   22.14    6.93
  -1 -10   9   29.24    6.18
   1  10  -8    8.74    3.53
  -1 -10   8    6.63    3.37
   1  10  -6  121.58   11.82
  -1 -10   6  136.29   12.10
   1  10  -5   29.45    8.91
  -1 -10   5   32.34    6.42
   1  10  -4   27.02    9.64
  -1 -10   4   27.33    6.95
   1  10  -3    3.28    1.72
  -1 -10   3    2.88    2.56
   1  10  -2   14.88    5.98
  -1 -10   2   13.04    5.12
   1  10  -1   20.09    6.89
  -1 -10   1   16.35    5.07
   1  10   0   41.07   16.46
  -1 -10   0   35.45    7.21
   1  10   1   18.89    8.18
  -1 -10  -1   15.45    5.33
   1  10   2   22.25    8.38
  -1 -10  -2   21.86    5.58
   1  10   3    9.43    4.49
  -1 -10  -3    5.26    4.08
   1  10   4    3.47    3.87
  -1 -10  -4    4.22    3.84
   1  10   5   14.50    5.01
  -1 -10  -5    9.80    4.58
   1  10   6    0.23    3.44
  -1 -10  -6    0.54    2.92
   1  10   7   91.45   13.25
  -1 -10  -7   78.44   10.93
   1  11  -7   15.71    7.01
  -1 -11   7   14.00    5.92
   1  11  -6    9.84    4.03
  -1 -11   6    9.46    4.39
   1  11  -5    1.95    2.10
  -1 -11   5    1.06    2.89
   1  11  -4   -0.49    2.58
  -1 -11   4    2.33    3.92
   1  11  -3   13.37    7.77
  -1 -11   3   19.15    6.34
   1  11  -2  104.59   26.40
  -1 -11   2  115.94   12.90
   1  11  -1    2.85    3.19
  -1 -11   1    2.93    3.40
   1  11   0   53.83   28.12
  -1 -11   0   50.94    8.55
   1  11   1   26.19   14.21
  -1 -11  -1   32.88    8.53
   1  11   2    9.82    4.85
  -1 -11  -2   10.41    4.94
   1  11   3    1.54    3.04
  -1 -11  -3    2.13    4.20
  -2  11   2    5.03    3.19
   2 -11  -2    7.78    5.04
  -2  11   1   39.82    8.20
   2 -11  -1   38.03    8.02
  -2  11   0    2.91    2.25
   2 -11   0    8.28    5.18
  -2  11  -1    3.32    3.19
   2 -11   1    0.90    3.09
  -2  11  -2   24.81   10.42
   2 -11   2   31.11    7.19
   2 -11   3   26.74    7.19
   2 -11   4    4.06    3.53
   2 -11   5   10.60    5.33
   2 -11   6   50.69    9.18
  -2  10   7   22.87    8.79
   2 -10  -7   23.84    7.49
  -2  10   6    2.50    2.68
   2 -10  -6    2.64    3.89
  -2  10   5   40.52    7.01
   2 -10  -5   36.79    7.47
  -2  10   4    2.61    2.94
   2 -10  -4    1.81    3.08
  -2  10   3  110.54   20.46
   2 -10  -3  106.56   11.52
  -2  10   2    5.07    4.43
   2 -10  -2    9.33    4.60
  -2  10   1   36.98    6.87
   2 -10  -1   32.54    7.75
  -2  10   0  139.76   11.43
   2 -10   0  149.84   13.33
  -2  10  -1    7.16    3.50
   2 -10   1   25.03    7.17
  -2  10  -2   45.25   17.78
   2 -10   2   61.92   10.31
  -2  10  -3    6.46    3.04
   2 -10   3   11.68    5.63
  -2  10  -4    1.10    1.99
   2 -10   4   -0.44    3.17
  -2  10  -5    8.77    2.97
   2 -10   5   12.84    4.19
   2 -10   6   25.63    6.63
   2 -10   7  141.09    9.73
   2 -10   8    4.16    2.65
  -2  10  -9   39.70   18.64
   2 -10   9   42.49    7.25
  -2   9   9   67.38   27.90
   2  -9  -9   54.95    8.02
  -2   9   8    0.00    2.88
   2  -9  -8    3.08    3.00
  -2   9   7    1.47    1.34
   2  -9  -7    2.66    3.53
  -2   9   6    0.73    1.83
   2  -9  -6    2.90    3.67
  -2   9   5    0.81    2.61
   2  -9  -5    0.50    2.62
  -2   9   4    4.19    2.58
   2  -9  -4    4.91    3.63
  -2   9   3   58.91   11.13
   2  -9  -3   53.08    8.51
  -2   9   2  243.51   13.72
   2  -9  -2  215.95   14.74
  -2   9   1   15.10    5.88
   2  -9  -1   24.49    6.69
  -2   9   0  358.32   17.87
   2  -9   0  337.15   18.44
  -2   9  -2  202.14   12.11
   2  -9   2  229.46   16.43
   2  -9   2  181.67    9.92
  -2   9  -3    5.17    2.79
   2  -9   3   22.13    6.83
   2  -9   3    2.49    1.39
  -2   9  -4   75.09    6.53
   2  -9   4   87.26   10.32
   2  -9   4   68.19   11.17
  -2   9  -5   40.37   13.17
   2  -9   5   54.23   14.99
   2  -9   5   38.50    5.94
  -2   9  -6    0.65    0.60
   2  -9   6    1.04    5.24
   2  -9   6    0.95    1.98
   2  -9   7   84.94    8.29
  -2   9  -8   49.38   23.75
   2  -9   8   39.94   15.35
  -2   9  -9  194.93   13.94
   2  -9   9  165.40   11.74
  -2   9 -10   65.16   23.92
   2  -9  10   65.63    7.74
  -2   9 -11   48.16   18.77
   2  -9  11   48.98    8.58
  -2   9 -12    1.79    2.07
   2  -9  12    3.01    1.68
  -2   8  11   26.08    8.90
   2  -8 -11   22.49    5.62
  -2   8  10   53.98   20.94
   2  -8 -10   38.78    6.73
  -2   8   9    2.69    3.58
   2  -8  -9    0.35    2.50
  -2   8   8   12.57    4.78
   2  -8  -8   11.04    3.92
  -2   8   7    0.94    2.89
   2  -8  -7    2.69    3.69
  -2   8   6   -0.33    2.79
   2  -8  -6    2.81    2.93
  -2   8   5   94.78   15.06
   2  -8  -5   83.98    8.99
  -2   8   4   57.23   15.43
   2  -8  -4   58.55    8.38
  -2   8   3    4.25    2.27
   2  -8  -3    8.65    4.04
  -2   8   2    1.15    1.01
   2  -8  -2    1.28    2.83
   2  -8  -2    2.54    2.02
  -2   8   1  122.40   10.01
   2  -8  -1  130.04   12.37
   2  -8  -1  111.38    7.39
  -2   8   0  240.70   20.13
   2  -8   0  271.70   18.63
  -2   8  -1   15.30    8.95
   2  -8   1   38.57    8.74
   2  -8   1   19.13    5.51
  -2   8  -2  291.86   20.45
  -2   8  -5  295.55   23.80
   2  -8   5  227.29   17.03
  -2   8  -6   50.88    4.92
   2  -8   6   83.62    8.98
   2  -8   6   58.35   15.50
  -2   8  -7    0.65    0.70
   2  -8   7    1.88    4.39
  -2   8  -8   89.61   23.10
  -2   8  -8  108.23   26.97
   2  -8   8  105.81    9.31
  -2   8  -9   23.45    5.33
   2  -8   9   20.91    7.39
  -2   8 -10    2.43    4.05
   2  -8  10    1.45    1.59
  -2   8 -11    2.34    1.74
   2  -8  11    1.34    2.59
  -2   8 -12  116.03   10.90
   2  -8  12  106.29   12.68
  -2   8 -13    0.58    2.55
   2  -8  13   -0.36    2.56
  -2   7  13    9.73    5.00
  -2   7  12   13.18    5.50
  -2   7  11   22.36   11.66
   2  -7 -11   14.82    3.66
  -2   7  10    1.52    1.14
   2  -7 -10    0.33    2.17
  -2   7   9  103.69   15.28
   2  -7  -9   94.57    8.74
  -2   7   8   11.64    4.38
   2  -7  -8    8.25    3.58
  -2   7   7  353.59   19.08
   2  -7  -7  277.58   14.54
   2  -7  -7  313.41   12.87
  -2   7   6  460.74   23.89
   2  -7  -6  396.07   19.16
   2  -7  -6  424.67   17.03
  -2   7   4   18.33    4.43
   2  -7  -4   15.80    3.90
   2  -7  -4   19.89    3.38
  -2   7   3   12.55    4.63
   2  -7  -3   17.94    4.57
   2  -7  -3   14.18    2.68
  -2   7   2  103.22    7.84
   2  -7  -2   92.59    8.36
   2  -7  -2   88.21    5.69
  -2   7   1    6.11    2.11
   2  -7  -1   16.22    5.63
   2  -7  -1    8.83    2.30
  -2   7   0  138.58    9.23
   2  -7   0  125.67    9.54
   2  -7   0  119.97    6.56
  -2   7  -1  301.48   13.60
  -2   7  -2  177.19   11.61
   2  -7   2  230.18   14.24
  -2   7  -3  358.08   16.84
   2  -7   3  406.21   18.63
   2  -7   4   90.80    9.19
   2  -7   5 1078.63   55.85
   2  -7   5  898.42   49.04
   2  -7   6  740.68   39.88
  -2   7  -7   15.56    5.61
  -2   7  -7   19.96   16.82
   2  -7   7   20.93    5.74
  -2   7  -8   39.20   12.93
  -2   7  -8   50.39   19.69
   2  -7   8   49.44    6.97
  -2   7  -9   11.12    4.99
  -2   7  -9   19.04    7.75
   2  -7   9   14.44    3.97
  -2   7 -10   33.12   13.95
   2  -7  10   29.48    7.84
  -2   7 -11    3.45    3.00
   2  -7  11    1.25    1.36
  -2   7 -12    2.54    2.48
   2  -7  12   -0.02    2.80
  -2   7 -13   40.05   15.24
   2  -7  13   44.66   18.61
   2  -7  14   17.60    6.14
  -2   6  14   45.97   18.15
  -2   6  13   -0.58    3.43
  -2   6  12   23.00    6.64
   2  -6 -12   15.73    3.80
  -2   6  11   39.32   15.33
   2  -6 -11   26.47    4.93
   2  -6 -11   33.45    5.32
  -2   6  10    0.19    1.79
   2  -6 -10   -0.12    1.89
   2  -6 -10    0.53    1.64
  -2   6   9   53.82   23.40
   2  -6  -9   42.26    5.83
   2  -6  -9   48.01    5.47
  -2   6   8    1.66    1.57
   2  -6  -8    0.79    1.82
   2  -6  -8    0.60    1.26
  -2   6   7    8.26    3.80
   2  -6  -7    3.59    1.76
   2  -6  -7    6.79    2.43
  -2   6   6    2.83    3.23
   2  -6  -6    1.86    1.92
   2  -6  -6    3.13    1.96
  -2   6   5  334.24   15.30
   2  -6  -5  282.00   13.57
   2  -6  -5  307.92   11.98
  -2   6   4   26.99   13.15
   2  -6  -4   37.46    7.08
  -2   6   3  255.78   15.06
   2  -6  -3  248.15   15.57
   2  -6  -3  248.02   13.37
  -2   6   2    3.38    2.14
   2  -6  -2    3.22    1.15
  -2   6   1    0.57    1.44
   2  -6  -1    1.83    2.43
  -2   6   0  237.03   13.34
   2  -6   0  260.81   16.18
  -2   6  -1  154.44    9.91
   2  -6   1  184.39   13.30
   2  -6   1  168.73   10.28
  -2   6  -2  107.44    7.34
   2  -6   2  138.01   11.21
  -2   6  -3  145.97   10.22
   2  -6   3  180.10   12.67
   2  -6   3  157.29   10.21
  -2   6  -4  433.23   23.19
  -2   6  -5    9.31    3.01
  -2   6  -6  799.75   30.14
  -2   6  -6  980.18   41.40
   2  -6   6  927.37   37.08
  -2   6  -7   81.66    5.68
  -2   6  -7  130.13   10.32
   2  -6   7  104.49   16.43
  -2   6  -8  289.60   22.64
   2  -6   8  258.74   24.94
   2  -6   9  117.33    7.42
  -2   6  -9  114.45   10.93
   2  -6   9  114.72   15.55
   2  -6  10  112.48    8.56
  -2   6 -10  111.15    9.91
   2  -6  10  104.10    9.97
   2  -6  11   48.58    5.39
  -2   6 -11   47.81    7.98
   2  -6  11   47.59   18.00
  -2   6 -12   15.35    5.12
   2  -6  12   10.47    4.35
  -2   6 -13   84.20    8.28
   2  -6  13   77.36    9.19
  -2   6 -14   48.41   19.15
   2  -6  14   47.79    8.73
   2  -6  15    0.64    3.36
  -2   5  15   69.14   11.17
   2  -5 -15   49.00    6.68
  -2   5  14   48.99   14.01
   2  -5 -14   44.52    7.27
  -2   5  13   16.18    6.25
   2  -5 -13   12.43    4.14
  -2   5  12   52.68    8.61
   2  -5 -12   56.63   13.69
  -2   5  11   24.22    6.00
   2  -5 -11   18.29    3.56
   2  -5 -11   18.20    3.92
  -2   5  10  456.86   32.97
   2  -5 -10  370.27   16.42
   2  -5 -10  411.57   18.79
  -2   5   9  109.14    9.32
   2  -5  -9   78.43    6.01
   2  -5  -9   93.48    7.73
  -2   5   8  186.93   21.25
   2  -5  -8  154.76    8.69
   2  -5  -8  172.19    9.92
  -2   5   7   -0.18    2.61
   2  -5  -7    0.54    1.89
   2  -5  -7    1.85    2.53
  -2   5   6    7.00    2.67
   2  -5  -6    4.54    2.34
   2  -5  -6    6.78    3.69
  -2   5   5  234.14   15.03
   2  -5  -5  203.10   12.60
   2  -5  -5  206.91   11.84
  -2   5   4   23.75   11.67
   2  -5  -4   15.89    3.46
   2  -5  -4   19.52    3.46
  -2   5   3   16.54    2.96
   2  -5  -3   15.79    3.17
   2  -5  -3   16.99    2.80
  -2   5   2 1121.84   26.11
   2  -5  -2  935.26   23.27
   2  -5  -2 1081.71   23.55
  -2   5   1  791.99   20.65
  -2   5   0   12.04    5.43
   2  -5   0    9.81    2.23
  -2   5  -1   18.06    5.15
   2  -5   1   21.93    4.18
   2  -5   1   19.76    3.11
  -2   5  -2   33.43    3.85
   2  -5   2   41.85    4.69
   2  -5   2   40.49    4.18
  -2   5  -3   17.73    6.93
   2  -5   3   25.57    7.15
   2  -5   3   19.67    3.32
  -2   5  -4   25.74    7.13
   2  -5   4   37.15   15.07
   2  -5   4   30.06    4.42
  -2   5  -5   57.17    5.64
  -2   5  -5   70.26   19.31
   2  -5   5   70.69    6.09
  -2   5  -6  243.07   20.77
   2  -5   6  246.92   14.73
   2  -5   7   70.49    4.70
  -2   5  -7   69.09    7.14
   2  -5   7   68.65    6.85
   2  -5   8  524.95   19.57
  -2   5  -8  550.34   27.85
   2  -5   8  510.63   23.08
   2  -5   9 1095.87   28.82
  -2   5  -9 1096.27   33.91
   2  -5   9 1044.79   32.81
   2  -5  10    4.45    2.68
  -2   5 -10    7.22    2.69
   2  -5  10    6.48    4.11
   2  -5  11    1.10    1.72
  -2   5 -11    0.91    1.33
   2  -5  11    1.83    3.26
   2  -5  12   83.09    6.57
  -2   5 -12   83.88    7.78
   2  -5  12   79.98    9.46
   2  -5  13   93.23    7.07
  -2   5 -13  103.67   16.17
   2  -5  13   93.26   11.17
  -2   5 -14    2.19    1.55
   2  -5  14    0.69    3.37
   2  -5  15    3.20    4.63
   2  -5  16  309.53   18.15
  -2   4  16   13.28    6.43
   2  -4 -16    6.52    4.27
  -2   4  15    3.11    2.70
   2  -4 -15    1.21    2.36
  -2   4  14   75.49   36.12
   2  -4 -14   67.62    8.64
  -2   4  13   13.34    5.61
   2  -4 -13    9.80    4.13
  -2   4  12    8.37    3.48
   2  -4 -12    7.24    3.17
  -2   4  11 1000.39   40.86
   2  -4 -11  716.43   25.24
   2  -4 -11  840.63   34.36
  -2   4  10  160.67   11.94
   2  -4 -10   86.54    5.76
   2  -4 -10  115.09    9.53
  -2   4   9    2.35    1.94
   2  -4  -9   -0.16    1.51
   2  -4  -9    1.40    2.96
  -2   4   8    2.91    2.98
   2  -4  -8    0.98    1.60
   2  -4  -8    2.75    2.85
  -2   4   7   92.07   12.87
   2  -4  -7   74.62    5.79
   2  -4  -7   92.45    7.23
  -2   4   6  415.71   15.40
   2  -4  -6  349.94   12.34
   2  -4  -6  375.95   13.19
  -2   4   5   24.28    4.50
   2  -4  -5   20.39    3.56
   2  -4  -5   22.24    3.86
  -2   4   4  246.01   10.45
   2  -4  -4  216.65    9.27
   2  -4  -4  226.05    8.90
  -2   4   3  104.84    7.70
   2  -4  -3   99.52    6.09
   2  -4  -3   99.50    5.46
  -2   4   2  406.87   13.89
   2  -4  -2  388.83   11.52
   2  -4  -2  380.74   10.04
  -2   4   1  369.98   11.18
   2  -4  -1  401.97   11.78
   2  -4  -1  339.91    9.31
  -2   4   0  113.28    6.69
   2  -4   0  130.18    7.96
   2  -4   0  111.90    6.82
  -2   4  -1  334.93   13.64
   2  -4   1  406.72   12.09
   2  -4   1  347.10    9.88
  -2   4  -2 1087.41   16.33
  -2   4  -3  130.01    6.13
  -2   4  -4   79.76    4.30
  -2   4  -4  102.59   22.01
   2  -4   4   99.09    6.30
  -2   4  -5  326.15   15.14
   2  -4   5  298.88   11.52
   2  -4   6    5.83    1.48
  -2   4  -6    8.60    3.63
   2  -4   6    6.02    2.39
   2  -4   7   76.74    4.25
  -2   4  -7   81.31    7.03
   2  -4   7   79.49   12.03
   2  -4   8   12.38    2.35
  -2   4  -8   15.19    7.44
   2  -4   8   12.68    5.18
   2  -4   9   17.26    5.64
  -2   4  -9   17.15    5.84
   2  -4   9   25.12    6.51
   2  -4  10  257.02   14.02
  -2   4 -10  292.98   15.59
   2  -4  10  268.94   17.79
   2  -4  11  755.12   28.86
  -2   4 -11  775.87   33.44
   2  -4  11  709.86   31.15
   2  -4  12   -0.96    1.88
  -2   4 -12    0.06    1.36
   2  -4  12    1.10    3.50
   2  -4  13    1.25    1.63
  -2   4 -13    1.32    1.98
   2  -4  13    1.99    2.21
   2  -4  14    0.37    0.97
  -2   4 -14    1.53    2.21
   2  -4  14    0.19    3.01
   2  -4  15   23.28    5.80
   2  -4  16   23.40   10.24
  -2   3  16    5.27    4.86
   2  -3 -16    2.93    2.06
  -2   3  15   10.89    4.38
   2  -3 -15   10.39    3.70
  -2   3  14   11.03   11.12
   2  -3 -14    5.85    2.24
  -2   3  13   31.18    6.96
   2  -3 -13   27.32    8.97
  -2   3  12   33.01    6.96
   2  -3 -12   26.41    9.52
  -2   3  11   88.24   13.13
   2  -3 -11   83.85   24.32
  -2   3  10    2.72    3.46
   2  -3 -10    0.17    1.08
   2  -3 -10   -0.84    2.38
  -2   3   9  268.69   15.09
   2  -3  -9  204.90    9.55
   2  -3  -9  242.30   13.64
  -2   3   8  445.92   23.65
   2  -3  -8  383.49   18.41
   2  -3  -8  414.85   23.94
  -2   3   7  166.56   18.62
   2  -3  -7  133.67    6.41
   2  -3  -7  148.33   13.43
  -2   3   6   75.00    6.79
   2  -3  -6   60.08    4.30
   2  -3  -6   66.89    8.06
  -2   3   5   92.29    6.00
   2  -3  -5   84.22    4.91
   2  -3  -5   80.65    5.17
  -2   3   4  262.93   11.54
   2  -3  -4  217.83    9.69
   2  -3  -4  238.34   10.69
  -2   3   3 1139.12   21.62
   2  -3  -3 1045.43   17.44
   2  -3  -3 1081.57   18.34
  -2   3   2  605.03   13.32
   2  -3  -2  582.15   12.62
   2  -3  -2  580.78   13.23
  -2   3   1   11.59    4.47
   2  -3  -1   16.83    3.17
  -2   3   0  278.89   11.06
   2  -3   0  267.83   10.04
   2  -3   0  290.56    8.90
  -2   3  -1 1146.01   15.74
   2  -3   1 1329.06   22.39
   2  -3   1 1139.95   19.30
  -2   3  -2  651.70   10.98
   2  -3   2  719.72   15.31
  -2   3  -3  371.19    7.29
  -2   3  -3  441.96   11.91
   2  -3   3  455.07   12.44
   2  -3   4   39.80    2.46
  -2   3  -4   43.94    6.26
   2  -3   4   42.57    5.45
   2  -3   5 1843.36   20.12
  -2   3  -5 1987.95   28.55
   2  -3   5 1798.32   27.21
   2  -3   6    3.21    1.05
  -2   3  -6    3.65    1.32
   2  -3   6    3.53    1.72
   2  -3   7   19.38    3.79
  -2   3  -7   16.76    2.96
   2  -3   7   19.62    7.19
   2  -3   8   -0.31    1.04
  -2   3  -8    0.37    0.96
   2  -3   8    0.49    1.73
   2  -3   9  127.55    9.32
  -2   3  -9  131.14   11.19
   2  -3   9  121.00   10.16
   2  -3  10    0.99    1.10
  -2   3 -10   -0.31    1.99
   2  -3  10    0.53    2.60
   2  -3  11   10.66    2.92
  -2   3 -11    9.24    3.44
   2  -3  11   11.89    5.73
   2  -3  12  493.34   27.09
  -2   3 -12  507.32   22.00
   2  -3  12  498.64   24.87
   2  -3  13    0.55    1.98
  -2   3 -13    1.61    1.28
   2  -3  13   -0.38    3.27
   2  -3  14    1.91    1.47
  -2   3 -14    1.23    1.26
   2  -3  14    3.79    4.35
   2  -3  15   41.31    5.78
   2  -3  15   43.47    8.35
   2  -3  16    5.11    2.70
   2  -3  16    2.86    5.19
  -2   2  17  218.26   15.44
   2  -2 -17  185.83   30.92
  -2   2  16   25.86    6.51
   2  -2 -16   22.77   13.51
  -2   2  15    8.11    4.68
   2  -2 -15    9.15    3.98
  -2   2  14    7.42    4.28
   2  -2 -14    7.31    4.31
  -2   2  13    5.13    3.30
   2  -2 -13    5.85    2.66
  -2   2  12  120.85   17.11
   2  -2 -12   95.41   14.32
  -2   2  11   68.24   22.72
   2  -2 -11   55.06   17.65
  -2   2  10  224.23   13.57
   2  -2 -10  171.48   14.98
  -2   2   9   70.39    6.83
   2  -2  -9   53.29    3.36
   2  -2  -9   70.07   17.71
  -2   2   8  371.96   15.55
   2  -2  -8  310.83    8.91
   2  -2  -8  299.24   16.56
  -2   2   7 1125.33   28.29
   2  -2  -7  908.33   19.09
   2  -2  -7  971.99   24.68
  -2   2   6  609.54   15.50
   2  -2  -6  503.26   10.36
   2  -2  -6  492.11   13.43
  -2   2   5  178.41    9.07
   2  -2  -5  142.96    6.71
   2  -2  -5  150.57    8.75
  -2   2   4   44.46    6.86
   2  -2  -4   43.40    3.42
   2  -2  -4   54.60    5.28
  -2   2   3 1362.16   21.11
   2  -2  -3 1197.51   18.09
   2  -2  -3 1154.10   19.41
  -2   2   2   38.04    5.82
   2  -2  -2   37.25    3.23
   2  -2  -2   40.91    3.63
  -2   2   1  277.66    9.07
   2  -2  -1  257.03    8.95
   2  -2  -1  251.17    9.84
  -2   2   0  118.06    4.86
   2  -2   0  110.25    5.52
  -2   2  -1 5656.41   58.59
  -2   2  -1 5228.57   60.72
   2  -2   1 5431.17   62.23
  -2   2  -2   50.11    1.87
  -2   2  -2   55.08    5.04
   2  -2   2   59.07    4.35
  -2   2  -3  504.79   14.64
   2  -2   3  435.67   10.99
   2  -2   4  487.55    7.43
  -2   2  -4  544.21   18.58
   2  -2   4  478.97   12.46
   2  -2   5 1001.96   12.59
  -2   2  -5 1071.58   19.12
   2  -2   5  927.32   17.98
   2  -2   6    9.94    2.26
  -2   2  -6   12.81    4.75
   2  -2   6    8.09    3.04
   2  -2   7   24.02    2.83
  -2   2  -7   29.88   12.05
   2  -2   7   29.07    7.75
   2  -2   8    6.66    1.68
  -2   2  -8    8.44    3.90
   2  -2   8   10.28    3.64
   2  -2   9   98.93    6.22
  -2   2  -9  110.39    7.75
   2  -2   9  114.82   14.92
   2  -2  10   17.70    2.40
  -2   2 -10   25.70   12.87
   2  -2  10   23.83   10.25
   2  -2  11  276.24   15.47
  -2   2 -11  290.17   13.77
   2  -2  11  257.89   17.96
   2  -2  12   21.03    5.08
  -2   2 -12   19.28    8.68
   2  -2  12   13.30    4.61
   2  -2  13   89.98   11.29
  -2   2 -13   77.62    7.59
   2  -2  13   80.24   12.94
   2  -2  14   53.86   13.30
  -2   2 -14   54.41    6.57
   2  -2  14   55.83   14.36
   2  -2  15   11.20    3.16
   2  -2  15   13.22    5.30
   2  -2  16    1.10    2.25
  -2   2 -17    2.18    2.96
  -2   1  17   77.17   11.21
   2  -1 -17   63.97   21.36
  -2   1  16  160.16   46.18
   2  -1 -16  135.05   18.55
  -2   1  15   84.01    9.75
   2  -1 -15   73.46   26.27
  -2   1  14    0.11    3.57
   2  -1 -14   -0.18    1.70
  -2   1  13    2.58    3.62
   2  -1 -13    1.24    2.07
  -2   1  12   14.38    6.25
   2  -1 -12   10.65    4.44
  -2   1  11    0.83    3.11
   2  -1 -11    0.42    2.21
  -2   1  10    6.02    3.22
   2  -1 -10    4.77    3.79
  -2   1   9   53.97   19.14
   2  -1  -9   44.80   14.44
  -2   1   8  727.92   23.21
   2  -1  -8  581.82   11.80
   2  -1  -8  608.22   18.59
  -2   1   7  414.43   14.55
   2  -1  -7  324.86    7.56
   2  -1  -7  317.05   21.77
  -2   1   6   15.32    5.38
   2  -1  -6   11.81    2.63
   2  -1  -6   12.93    4.97
  -2   1   5  425.76   14.99
   2  -1  -5  391.01    7.24
   2  -1  -5  386.88   11.55
  -2   1   4  682.83   13.88
   2  -1  -4  573.09   13.07
  -2   1   3   84.45   10.88
   2  -1  -3   87.88    5.39
  -2   1   2 1888.12   28.36
  -2   1   2 1502.67   21.22
   2  -1  -2 1634.08   23.67
  -2   1   1 6294.63   69.18
   2  -1  -1 6932.91   77.00
  -2   1  -2  674.57   14.58
   2  -1   2  616.84   12.43
   2  -1   3 1532.34   17.40
  -2   1  -3 1467.01   22.39
   2  -1   3 1425.48   21.76
   2  -1   4  331.63    6.22
  -2   1  -4  333.25   15.73
   2  -1   4  316.45    9.40
   2  -1   5  684.56   10.50
  -2   1  -5  666.66   23.94
   2  -1   5  634.07   14.52
   2  -1   6  166.01    8.61
  -2   1  -6  170.29   11.30
   2  -1   6  158.21   12.96
   2  -1   7   96.79    5.45
  -2   1  -7   94.87    9.57
   2  -1   7   87.80   10.98
   2  -1   8  250.62    9.42
  -2   1  -8  243.76   12.51
   2  -1   8  224.27   13.47
   2  -1   9    0.43    1.65
   2  -1   9   -0.02    2.38
   2  -1  10  167.99    9.38
  -2   1 -10  148.35    9.99
   2  -1  10  155.58   24.39
   2  -1  11   39.33    4.82
  -2   1 -11   35.95    5.42
   2  -1  11   34.32    6.18
   2  -1  12   19.61    3.53
  -2   1 -12   18.37    4.17
   2  -1  12   18.41    5.53
   2  -1  13   11.85    3.76
  -2   1 -13    8.49    4.18
   2  -1  13    8.90    3.76
   2  -1  14   93.26   12.33
  -2   1 -14   87.61    7.68
   2  -1  14   88.42   10.55
   2  -1  15   10.46    3.96
  -2   1 -15    8.20    2.37
   2  -1  16   27.37    5.13
   2  -1  17    5.63    2.33
  -2   1 -17    6.24    3.45
  -2   0  18  146.77   16.22
   2   0 -18  123.95   19.02
  -2   0  17   47.11   19.25
   2   0 -17   45.46   19.10
  -2   0  16  139.94   12.99
   2   0 -16  106.25   32.89
  -2   0  15    4.98    5.49
   2   0 -15    3.61    3.25
  -2   0  14  213.83   14.29
   2   0 -14  191.14   36.14
  -2   0  13  295.76   18.46
   2   0 -13  238.74   21.20
  -2   0  12   57.84    9.53
   2   0 -12   52.60   14.95
  -2   0  11  529.49   26.02
   2   0 -11  517.63   23.37
  -2   0  10   35.32   13.11
   2   0 -10   31.60   10.53
  -2   0   9   12.09    3.29
   2   0  -9   11.31    3.56
  -2   0   8  291.57   11.96
   2   0  -8  244.23   13.43
  -2   0   7   40.29    4.31
   2   0  -7   40.98   12.90
  -2   0   6   -1.25    3.98
   2   0  -6   -0.57    1.92
  -2   0   5  418.61   11.28
   2   0  -5  347.29   10.49
  -2   0   4    5.34    2.07
  -2   0   4    4.78    1.71
   2   0  -4    7.72    1.95
  -2   0   3 3103.90   38.51
  -2   0   3 2521.28   29.14
   2   0  -3 2525.63   32.97
  -2   0   2 3572.80   41.67
  -2   0   2 2995.14   38.66
   2   0  -2 3059.52   38.27
  -2   0   1 4125.94   45.89
  -2   0   1 3716.99   49.04
   2   0  -1 3771.14   45.01
  -2   0   0 3400.43   47.25
   2   0   1  413.46    6.74
  -2   0  -1  578.88   12.36
   2   0   1  537.73   11.23
   2   0   2    4.26    1.75
  -2   0  -2    4.88    1.97
   2   0   2    2.96    1.58
   2   0   3  257.45    7.63
  -2   0  -3  261.68    9.50
   2   0   3  242.47    8.47
   2   0   4    9.71    3.31
  -2   0  -4    5.90    1.76
   2   0   4    5.97    2.11
   2   0   5  804.59   12.86
  -2   0  -5  788.48   15.98
   2   0   5  712.97   14.56
   2   0   6  461.67   10.36
  -2   0  -6  418.86   11.72
   2   0   6  408.98   11.47
   2   0   7    1.35    1.21
  -2   0  -7   -0.12    2.83
   2   0   7    1.15    0.94
   2   0   8  218.83   11.64
  -2   0  -8  204.76   10.16
   2   0   8  197.21   16.24
   2   0   9   67.84    7.87
  -2   0  -9   61.36    7.00
   2   0   9   62.31   17.99
   2   0  10   37.15    6.11
  -2   0 -10   35.82    5.46
   2   0  10   33.78    4.89
   2   0  11  125.57    8.27
  -2   0 -11  122.21    9.20
   2   0  11  109.11   16.28
   2   0  12    1.52    1.66
  -2   0 -12   -0.88    2.88
   2   0  12    2.14    3.02
   2   0  13   74.87   18.75
  -2   0 -13   60.93    6.25
   2   0  13   64.22    8.54
   2   0  14    2.76    2.35
  -2   0 -14    3.32    2.46
   2   0  15   45.14    6.51
  -2   0 -15   37.71    5.45
   2   0  16   56.86    7.01
  -2   0 -16   41.58   16.30
   2   0  17   -0.28    2.12
  -2   0 -17    1.60    1.39
  -2  -1  18   21.29    6.21
   2   1 -18   21.56    8.66
  -2  -1  17   33.34    8.46
   2   1 -17   29.89   12.26
  -2  -1  16   45.30    7.67
   2   1 -16   34.27   13.26
  -2  -1  15   50.53   13.65
   2   1 -15   38.61   13.42
  -2  -1  14  251.30   15.74
   2   1 -14  194.24   30.38
  -2  -1  13   93.16    9.64
   2   1 -13   85.43   14.99
  -2  -1  12   31.46    5.35
   2   1 -12   29.74    7.78
  -2  -1  11  487.37   22.49
   2   1 -11  377.92   21.70
  -2  -1  10   29.60    4.42
   2   1 -10   31.11   10.00
  -2  -1   9   13.39    3.55
   2   1  -9    8.71    3.06
  -2  -1   8   18.61    4.06
   2   1  -8   13.99    5.80
  -2  -1   7  153.99   10.95
   2   1  -7  128.87   16.84
  -2  -1   6    0.40    1.37
   2   1  -6    0.66    0.99
  -2  -1   5  831.41   16.98
   2   1  -5  651.81   15.63
   2   1  -4 2817.42   36.72
  -2  -1   3   21.92    3.61
  -2  -1   3   13.56    1.73
   2   1  -3   20.33    5.71
  -2  -1   2   10.77    3.86
  -2  -1   2    5.60    1.51
   2   1  -2    4.42    1.46
  -2  -1   1   75.20    4.71
  -2  -1   1   52.15    5.00
   2   1  -1   91.35    6.25
  -2  -1   0  761.79   12.57
  -2  -1   0  743.46   13.81
   2   1   0  734.09   12.31
   2   1   1  589.57   12.79
  -2  -1  -1  692.33   13.45
   2   1   1  655.67   11.00
   2   1   2   99.57    5.03
  -2  -1  -2   90.01    5.99
   2   1   2   96.31    4.32
   2   1   3 1003.42   15.83
  -2  -1  -3 1029.46   18.16
   2   1   3  927.14   14.74
   2   1   4  435.98   11.43
  -2  -1  -4  411.89   11.25
   2   1   4  403.50   11.39
   2   1   5   26.12    4.35
  -2  -1  -5   13.76    3.64
   2   1   5   24.53    5.82
   2   1   6  863.80   16.28
  -2  -1  -6  861.84   17.91
   2   1   6  769.04   18.51
  -2  -1  -7   75.10    6.03
   2   1   7   45.19    4.24
   2   1   8   82.29    9.04
  -2  -1  -8  118.16    8.08
   2   1   8  100.82    9.04
   2   1   9    3.55    1.57
  -2  -1  -9    1.47    1.73
   2   1   9    2.87    2.25
   2   1  10    0.71    2.17
  -2  -1 -10    1.21    2.18
   2   1  10    0.07    1.30
   2   1  11    3.60    1.89
  -2  -1 -11    1.53    1.73
   2   1  11    3.84    2.71
   2   1  12   35.77    5.41
  -2  -1 -12   31.18    5.24
   2   1  12   35.90    8.91
   2   1  13    7.09    2.97
  -2  -1 -13    8.30    3.42
   2   1  14   34.89    5.25
  -2  -1 -14   30.94    4.74
  -2  -1 -14   25.36    6.48
   2   1  15    4.32    3.43
  -2  -1 -15    2.89    2.12
  -2  -1 -15    4.26    2.78
   2   1  16    1.46    2.29
  -2  -1 -16    1.43    1.54
   2   1  17   10.55    4.44
  -2  -1 -17   11.36    6.27
  -2  -2  18    0.30    3.36
   2   2 -18    4.04    4.38
  -2  -2  17    0.47    3.10
   2   2 -17    0.15    2.31
  -2  -2  16   19.12    5.54
   2   2 -16   17.94    6.93
  -2  -2  15   12.53    4.09
   2   2 -15   12.74    5.89
  -2  -2  14   43.80   18.42
   2   2 -14   40.15   12.12
  -2  -2  13  264.95   27.84
   2   2 -13  212.26   29.69
  -2  -2  12   44.42   15.79
   2   2 -12   36.24   11.29
  -2  -2  11   -2.13    4.75
   2   2 -11   -1.31    2.88
  -2  -2  10 1290.15   59.19
   2   2 -10 1047.00   48.52
  -2  -2   9  258.99   17.27
   2   2  -9  217.97   12.03
  -2  -2   8  798.86   24.94
   2   2  -8  638.05   19.07
  -2  -2   7 1895.96   40.77
   2   2  -7 1564.33   34.29
  -2  -2   6   44.90   14.72
  -2  -2   6   20.20    1.65
   2   2  -6   23.04    6.16
  -2  -2   5  244.36   11.14
  -2  -2   5  207.23    7.37
   2   2  -5  200.95   10.28
  -2  -2   4  261.39   14.93
  -2  -2   4  198.00    6.44
   2   2  -4  205.32    9.66
  -2  -2   3   48.03    4.27
  -2  -2   3   38.90    2.79
   2   2  -3   36.84    5.63
  -2  -2   2  248.44    9.01
  -2  -2   2  226.15    7.75
   2   2  -2  224.30    7.64
  -2  -2   1   45.23    3.72
  -2  -2   0  861.32   16.92
   2   2   0  836.15   12.16
   2   2   1  561.82   11.68
  -2  -2  -1  663.30   13.78
   2   2   1  599.47    9.42
   2   2   2  191.97    9.43
  -2  -2  -2  205.31   11.76
   2   2   2  197.31    6.34
   2   2   3  148.65    9.50
  -2  -2  -3  134.93    7.07
   2   2   3  138.77    5.46
   2   2   4  531.85   12.09
  -2  -2  -4  523.13   13.02
   2   2   4  486.53   11.38
   2   2   5  276.19    9.31
  -2  -2  -5  235.96   11.15
   2   2   5  243.84    7.09
   2   2   6  477.47   14.79
  -2  -2  -6  421.93   14.04
   2   2   6  409.44   13.73
   2   2   7  210.06   16.05
  -2  -2  -7  190.63    9.86
   2   2   7  183.62   10.31
   2   2   8   14.73    4.64
  -2  -2  -8   11.12    3.21
   2   2   8   14.93    5.14
   2   2   9   -0.17    2.00
  -2  -2  -9   -1.52    2.77
   2   2   9    0.98    1.15
   2   2  10  144.64   14.43
  -2  -2 -10  139.96    9.71
   2   2  10  123.52   25.56
   2   2  11  105.31   12.65
  -2  -2 -11   95.45    8.23
   2   2  12   14.29    3.81
  -2  -2 -12   13.26    4.20
  -2  -2 -12    8.63    3.60
   2   2  13    1.15    2.74
  -2  -2 -13   -0.75    2.68
  -2  -2 -13    1.75    1.93
   2   2  14    1.69    2.41
  -2  -2 -14    1.50    3.16
   2   2  15    1.53    2.32
  -2  -2 -15    1.97    1.71
  -2  -2 -15    4.17    2.05
   2   2  16   19.45    7.62
  -2  -2 -16   15.42    6.31
  -2  -3  17    4.55    2.62
   2   3 -17    4.70    3.22
  -2  -3  16   19.52    5.11
   2   3 -16   19.07    6.16
  -2  -3  15   26.59    8.88
   2   3 -15   29.50    6.36
  -2  -3  14   22.79    6.31
   2   3 -14   19.26    7.32
  -2  -3  13  212.50   19.82
   2   3 -13  181.22   23.83
  -2  -3  12   91.44   24.96
   2   3 -12   81.38   26.63
  -2  -3  11  813.47   28.19
   2   3 -11  690.22   24.92
  -2  -3  10    9.78    4.45
   2   3 -10   12.46    5.11
  -2  -3   9    4.97    3.46
   2   3  -9    5.70    4.85
  -2  -3   8 1343.21   24.38
   2   3  -8 1075.47   23.08
  -2  -3   7 2001.13   44.92
  -2  -3   7 1747.65   32.43
   2   3  -7 1653.47   37.06
  -2  -3   6 3073.67   32.74
  -2  -3   6 2718.60   19.63
  -2  -3   5  617.63   15.50
  -2  -3   5  525.55   10.45
   2   3  -5  454.37   14.66
  -2  -3   4 1596.15   24.70
  -2  -3   4 1306.37   17.72
   2   3  -4 1273.01   20.32
  -2  -3   3  216.46   10.11
  -2  -3   3  186.88    8.22
   2   3  -3  181.92    9.61
  -2  -3   2  128.70    6.79
  -2  -3   2  124.42    6.28
   2   3  -2  122.63    5.47
  -2  -3   1   18.50    3.24
  -2  -3   1   19.58    2.77
   2   3  -1   17.26    2.24
   2   3   0  219.67   13.95
  -2  -3   0  310.22   11.70
   2   3   0  259.16    5.44
   2   3   1 1946.69   29.95
  -2  -3  -1 2211.06   35.10
   2   3   2  176.64   12.27
  -2  -3  -2  186.15   11.92
   2   3   2  164.42    6.65
   2   3   3 1091.91   19.88
  -2  -3  -3 1210.10   22.09
   2   3   3 1039.75   12.82
   2   3   4   32.12    4.08
  -2  -3  -4   31.13    3.62
   2   3   4   28.68    2.86
   2   3   5  187.52   14.84
  -2  -3  -5  171.15    8.78
   2   3   5  171.54    8.71
   2   3   6  206.16   16.41
  -2  -3  -6  199.11   10.40
   2   3   6  189.50    7.21
   2   3   7   95.42    8.18
  -2  -3  -7   88.47    7.28
   2   3   7   88.26    5.36
   2   3   8  237.03   14.51
  -2  -3  -8  204.36   13.23
   2   3   9  564.33   20.91
  -2  -3  -9  538.68   20.08
   2   3  10  215.78   22.17
  -2  -3 -10  184.92   13.90
  -2  -3 -10  162.29   19.91
   2   3  11  208.96   22.94
  -2  -3 -11  192.34   12.79
  -2  -3 -11  163.25   32.05
   2   3  12   40.69   10.01
  -2  -3 -12   27.69    4.96
  -2  -3 -12   22.19    8.91
   2   3  13    8.31    4.20
  -2  -3 -13    5.28    2.69
  -2  -3 -13    6.11    2.23
   2   3  14   31.41   14.57
  -2  -3 -14   26.53    5.46
  -2  -3 -14   18.07    7.47
   2   3  15  106.54   10.98
  -2  -3 -15   64.19   15.55
   2   3  16    3.71    3.02
  -2  -3 -16    2.07    1.49
  -2  -4  17    6.22    2.50
   2   4 -17    8.25    3.90
  -2  -4  16   13.24    4.96
   2   4 -16   12.01    5.08
  -2  -4  15    6.50    2.46
   2   4 -15    8.58    6.19
  -2  -4  14    5.18    2.63
   2   4 -14    5.24    2.76
  -2  -4  13  128.39   18.25
   2   4 -13   90.52   31.84
  -2  -4  12   16.08    8.02
   2   4 -12   14.32    5.72
  -2  -4  11   14.09    4.43
   2   4 -11   15.50    5.41
  -2  -4  10  275.37   22.76
   2   4 -10  253.88   17.33
  -2  -4   9   44.34    6.50
  -2  -4   9   37.49    4.61
   2   4  -9   38.52   10.60
  -2  -4   8   18.85    4.66
  -2  -4   8   13.04    1.99
   2   4  -8   15.52    6.01
  -2  -4   7    5.46    2.55
  -2  -4   7    5.04    1.41
   2   4  -7    5.28    2.07
  -2  -4   6   52.51   12.50
  -2  -4   6   36.68    3.51
   2   4  -6   39.73    9.86
  -2  -4   5  271.32   11.50
  -2  -4   5  237.83    8.79
   2   4  -5  216.66    9.32
  -2  -4   4  284.37   11.37
  -2  -4   4  239.83    9.71
   2   4  -4  227.11    9.36
  -2  -4   3  324.46   10.90
  -2  -4   3  324.78   10.02
   2   4  -3  267.03    7.72
  -2  -4   2  185.83   12.99
  -2  -4   2  167.78    8.78
   2   4  -2  172.57    9.16
   2   4  -1  965.32   11.86
   2   4   0  491.24   13.85
   2   4   1  208.18   14.18
  -2  -4  -1  233.74   11.71
   2   4   2  466.61   16.41
  -2  -4  -2  488.27   16.17
   2   4   3    1.04    1.23
  -2  -4  -3    0.28    3.08
   2   4   4  129.12    9.54
  -2  -4  -4  126.68    7.97
   2   4   5  320.20   19.55
  -2  -4  -5  355.78   13.84
   2   4   6    2.75    1.05
  -2  -4  -6    3.42    3.85
  -2  -4  -6    1.29    0.65
   2   4   7  357.28   18.90
  -2  -4  -7  341.97   17.67
  -2  -4  -7  257.08   13.61
   2   4   8   28.67    5.34
  -2  -4  -8   49.22    6.90
  -2  -4  -8   65.34    8.21
   2   4   9    0.68    1.74
  -2  -4  -9   -1.38    3.82
  -2  -4  -9    0.78    0.90
   2   4  10    8.69    4.40
  -2  -4 -10    6.86    2.65
  -2  -4 -10    4.96    1.75
   2   4  11    1.93    2.84
  -2  -4 -11    3.15    2.69
  -2  -4 -11    1.07    0.70
   2   4  12   22.35    4.95
  -2  -4 -12   21.16    5.29
  -2  -4 -12   15.38    6.36
   2   4  13   11.55    5.01
  -2  -4 -13    9.67    3.76
  -2  -4 -13    6.79    2.90
   2   4  14   22.37    7.80
  -2  -4 -14   27.30    5.87
  -2  -4 -14   13.70    5.15
   2   4  15    5.11    3.04
  -2  -5  17   12.87    5.24
   2   5 -17   12.64    5.19
  -2  -5  16   21.04    5.67
   2   5 -16   16.20    5.88
  -2  -5  15    1.14    3.88
   2   5 -15   -0.09    2.41
  -2  -5  14    0.90    2.74
   2   5 -14    1.92    2.47
  -2  -5  13   -0.04    2.72
   2   5 -13    3.04    4.69
  -2  -5  12  185.62   13.19
   2   5 -12  142.96   22.44
  -2  -5  11    0.46    2.85
   2   5 -11    1.44    1.98
  -2  -5  10   87.21    8.42
   2   5 -10   69.11    9.86
  -2  -5   9    7.17    3.35
  -2  -5   9    6.16    1.95
   2   5  -9    7.52    2.47
  -2  -5   8   11.93    3.47
  -2  -5   8    6.44    1.68
   2   5  -8    4.35    1.92
  -2  -5   7   14.61    3.44
  -2  -5   7   11.93    2.54
   2   5  -7   12.38    5.75
  -2  -5   6    1.21    2.59
  -2  -5   6    1.50    1.69
   2   5  -6    0.80    0.79
  -2  -5   5    5.64    3.14
  -2  -5   5    2.08    1.20
   2   5  -5    3.63    1.48
  -2  -5   4   38.97    5.04
   2   5  -4   28.40    5.80
  -2  -5   3  720.30   28.06
  -2  -5   3  611.14   17.23
   2   5  -3  537.77   13.89
   2   5  -2    8.12    2.79
  -2  -5   2    5.88    2.18
   2   5  -2    7.33    1.37
   2   5  -1  110.13   10.76
  -2  -5   1  120.90    7.37
   2   5   0   29.03   10.46
  -2  -5   0   27.55    3.98
   2   5   1    9.84    4.30
  -2  -5  -1    8.21    3.16
   2   5   2  174.97   12.55
  -2  -5  -2  203.44   12.74
   2   5   3  219.91   17.53
  -2  -5  -3  226.75   12.60
   2   5   4  114.80   10.75
  -2  -5  -4   87.09    7.39
   2   5   5  917.26   43.03
  -2  -5  -5  884.37   41.87
   2   5   6   51.36    6.88
  -2  -5  -6   -1.43    5.05
   2   5   8   11.12    3.43
  -2  -5  -8    0.30    4.47
   2   5   9    4.01    2.49
  -2  -5  -9    0.26    4.48
   2   5  10  702.43   35.50
  -2  -5 -10  672.34   21.58
   2   5  11    3.66    2.48
  -2  -5 -11   -0.15    3.33
   2   5  12   56.42    8.13
  -2  -5 -12   41.39    6.76
   2   5  13    1.83    2.58
  -2  -5 -13    6.43    3.87
   2   5  14   53.41   13.64
  -2  -5 -14   43.56    7.52
  -2  -6  16   22.61    6.34
   2   6 -16   17.15    8.57
  -2  -6  15   -0.09    2.57
   2   6 -15    1.97    2.23
  -2  -6  14   50.70    8.68
   2   6 -14   42.80   20.20
  -2  -6  13   26.61    5.65
   2   6 -13   25.10   10.56
  -2  -6  12   16.17    7.55
   2   6 -12   14.82    6.66
  -2  -6  11    2.09    2.94
   2   6 -11    0.90    1.28
  -2  -6  10   39.80    6.35
  -2  -6  10   32.65   11.34
   2   6 -10   36.84   13.68
  -2  -6   9    0.28    3.19
  -2  -6   9    0.79    1.45
   2   6  -9    0.60    0.99
  -2  -6   8    6.57    2.29
  -2  -6   8    5.81    2.44
   2   6  -8    3.23    2.27
  -2  -6   7  252.94   13.78
  -2  -6   7  175.49   10.28
   2   6  -7  144.62    8.71
  -2  -6   6  714.02   35.05
  -2  -6   5  211.09   14.54
  -2  -6   5  208.93   12.05
   2   6  -5  172.13   11.25
  -2  -6   4  278.16   16.14
   2   6  -4  210.60   11.57
   2   6  -3    1.09    2.45
  -2  -6   3    1.66    3.29
   2   6  -3    1.94    0.76
   2   6  -2   39.56   14.94
  -2  -6   2   42.67    6.45
   2   6  -1    2.78    2.35
  -2  -6   1    1.44    2.52
   2   6   0   91.49   13.89
  -2  -6   0   99.67   13.50
   2   6   1  313.20   25.86
  -2  -6  -1  330.35   19.43
   2   6   2   49.52   19.38
  -2  -6  -2   48.00    7.60
   2   6   3   30.48   13.07
  -2  -6  -3   23.32    4.17
   2   6   4   69.26    7.54
  -2  -6  -4   53.12    7.12
   2   6   5  170.64   20.30
  -2  -6  -5  150.82   10.90
   2   6   6  114.35   11.34
  -2  -6  -6   79.68    7.42
   2   6   7  487.20   29.64
  -2  -6  -7  471.02   23.61
   2   6   8    8.04    3.77
  -2  -6  -8    1.77    3.32
   2   6   9   55.38    8.48
  -2  -6  -9   46.56    7.01
   2   6  10  274.40   20.90
  -2  -6 -10  230.42   14.04
   2   6  11   40.02   13.82
  -2  -6 -11   31.04    6.34
   2   6  12   27.33    8.95
  -2  -6 -12   24.14    6.12
   2   6  13   92.27   13.11
  -2  -6 -13   73.18    9.49
   2   7 -15   60.90   28.49
  -2  -7  14    3.20    3.96
   2   7 -14    2.26    3.34
  -2  -7  13   -0.09    2.59
   2   7 -13    1.20    1.75
  -2  -7  12    2.61    3.01
   2   7 -12    4.65    2.08
  -2  -7  11   64.43   19.81
   2   7 -11   44.63   20.88
  -2  -7  10   20.42    5.45
  -2  -7  10   19.70    3.73
   2   7 -10   17.09    6.19
  -2  -7   9   45.77    6.66
  -2  -7   9   47.63    5.35
   2   7  -9   40.21    6.28
  -2  -7   8    4.93    2.58
  -2  -7   8    4.39    2.09
   2   7  -8    3.30    1.72
  -2  -7   7    6.69    3.00
   2   7  -7    4.21    2.19
  -2  -7   6  183.23   13.96
  -2  -7   6  170.04   12.54
   2   7  -6  152.10   10.60
   2   7  -5    0.32    1.81
  -2  -7   5    2.12    3.35
   2   7  -5    0.42    1.28
   2   7  -4  122.93   28.15
   2   7  -4  120.01    8.11
   2   7  -1  357.89   19.54
  -2  -7   1  367.43   17.20
   2   7   0   66.15   17.20
  -2  -7   0   62.17    8.50
   2   7   1  134.19   10.26
  -2  -7  -1  136.25   10.83
   2   7   2   93.94    8.37
  -2  -7  -2  105.33   10.92
   2   7   3  417.99   28.69
  -2  -7  -3  379.35   31.03
   2   7   4    7.85    3.14
  -2  -7  -4    4.68    4.16
   2   7   5   -0.60    3.15
  -2  -7  -5    6.33    3.02
   2   7   6  146.89   13.86
  -2  -7  -6  123.65   11.46
   2   7   7   34.68    6.89
  -2  -7  -7   22.29   11.35
   2   7   8   31.06   12.36
  -2  -7  -8   25.86   10.76
   2   7   9   44.18    8.27
  -2  -7  -9   24.72    7.39
   2   7  10   88.88   11.14
  -2  -7 -10   75.20   11.52
   2   7  11    9.15    3.86
  -2  -7 -11    5.22    3.56
   2   7  12    8.69    5.61
  -2  -7 -12    3.35    3.36
  -2  -8  14    1.27    2.74
   2   8 -14    4.26    3.27
  -2  -8  13    6.09    2.89
   2   8 -13    4.31    2.02
  -2  -8  12   35.06    6.71
   2   8 -12   26.37   12.66
  -2  -8  11    5.26    3.30
  -2  -8  11    2.78    1.74
   2   8 -11    4.48    3.49
  -2  -8  10   81.37    8.94
  -2  -8  10   74.61    7.27
   2   8 -10   57.27   16.49
  -2  -8   9   -0.74    2.73
  -2  -8   9    0.48    1.83
   2   8  -9   -0.66    1.52
  -2  -8   8   57.07    6.74
   2   8  -8   40.75   13.87
  -2  -8   7   82.32    8.02
   2   8  -7   66.06    9.87
   2   8  -6  134.63   13.11
  -2  -8   6  152.26   11.20
   2   8  -5   -0.21    2.34
  -2  -8   5    0.60    2.25
   2   8  -4   42.21   13.44
  -2  -8   4   38.35    6.20
   2   8  -3   12.72    6.55
  -2  -8   3   10.93    4.29
   2   8  -2   -1.31    2.57
  -2  -8   2    0.66    2.56
   2   8  -1    3.55    2.67
  -2  -8   1    1.67    2.78
   2   8   0   11.49    4.48
  -2  -8   0   13.05    9.43
   2   8   1   99.13   16.83
  -2  -8  -1   88.79    9.28
   2   8   2   42.93    9.37
  -2  -8  -2   44.10    7.23
   2   8   3  303.02   20.80
  -2  -8  -3  292.69   16.72
   2   8   4   11.75    6.24
  -2  -8  -4    8.11    4.11
   2   8   5   73.74    9.28
  -2  -8  -5   56.68    8.67
   2   8   6   25.92    5.92
  -2  -8  -6   20.86    4.87
   2   8   7    0.58    1.92
  -2  -8  -7   -0.16    3.25
   2   8   8   -0.28    3.09
  -2  -8  -8    5.10    4.89
   2   8   9   15.04    5.65
  -2  -8  -9   11.32    5.05
   2   8  10   30.71    7.68
  -2  -8 -10   21.24    5.75
  -2  -9  12   12.07    4.88
  -2  -9  11    8.66    3.19
  -2  -9  10   90.00    9.44
  -2  -9  10   80.89    7.85
   2   9  -9    3.49    2.75
  -2  -9   9    1.47    2.19
   2   9  -8   11.86    6.64
  -2  -9   8   17.54    4.42
   2   9  -7   90.74   24.37
  -2  -9   7   93.61    8.52
   2   9  -6    3.91    2.32
  -2  -9   6    4.16    3.72
   2   9  -5   34.89   15.00
  -2  -9   5   34.77    6.63
   2   9  -4  109.18   15.75
  -2  -9   4  113.57   10.86
   2   9  -3    5.23    2.55
  -2  -9   3    3.43    2.47
   2   9  -2   -0.63    2.62
  -2  -9   2    7.40    3.89
   2   9  -1  126.91   12.24
  -2  -9   1  120.54   12.00
   2   9   0   61.91   25.38
  -2  -9   0   56.90    8.40
   2   9   1    1.76    2.09
  -2  -9  -1    0.36    2.95
   2   9   2   14.67    6.32
  -2  -9  -2   13.15    4.79
   2   9   3   23.75    8.66
  -2  -9  -3   19.47    6.04
   2   9   4   13.13    5.59
  -2  -9  -4   14.16    6.01
   2   9   5   23.80   10.77
  -2  -9  -5   13.71    4.80
   2   9   6   54.52   26.01
  -2  -9  -6   41.94    7.92
   2   9   7   24.58   10.83
  -2  -9  -7   15.42    5.33
   2   9   8   59.09   10.60
  -2  -9  -8   47.10    9.48
   2  10 -10   31.54    9.97
   2  10  -9    5.13    3.00
  -2 -10   9    3.07    2.55
   2  10  -8   23.15   10.19
  -2 -10   8   24.48    6.09
   2  10  -7    0.38    0.93
  -2 -10   7   -0.09    1.99
   2  10  -6    2.17    1.42
  -2 -10   6    1.71    3.15
  -2 -10   5   10.24    4.15
   2  10  -4  141.68   14.74
  -2 -10   4  147.76   12.12
   2  10  -3    1.53    1.87
  -2 -10   3    1.14    2.87
   2  10  -2   20.07    7.72
  -2 -10   2   15.25    4.89
   2  10  -1   24.45   12.97
  -2 -10   1   20.12    6.26
   2  10   0   -0.10    2.14
  -2 -10   0    2.00    3.12
   2  10   1    3.12    3.50
  -2 -10  -1    2.51    5.52
   2  10   2    3.66    2.14
  -2 -10  -2    4.69    3.79
   2  10   3   13.35    6.80
  -2 -10  -3    8.52    4.99
   2  10   4   74.44   10.87
  -2 -10  -4   56.47    9.52
   2  10   5    9.57    4.78
  -2 -10  -5    9.95    5.42
   2  10   6  130.78   13.66
  -2 -10  -6  120.75   13.85
   2  11  -6   72.68   22.79
  -2 -11   6   88.37   10.22
   2  11  -5    6.40    2.98
  -2 -11   5    8.92    4.02
   2  11  -4    3.12    3.38
  -2 -11   4    5.05    2.97
   2  11  -3   20.46    9.45
  -2 -11   3   20.81    5.89
   2  11  -2    5.82    2.82
  -2 -11   2    7.97    5.23
   2  11  -1   32.73   15.73
  -2 -11   1   36.80    8.92
   2  11   0   11.33    6.48
  -2 -11   0   10.01    5.23
   2  11   1    9.95    5.95
  -2 -11  -1   10.22    5.38
  -2 -11  -2   36.04    8.28
   3 -11   0    4.91    4.38
   3 -11   1    9.69    5.05
   3 -11   2   32.15   13.86
   3 -11   3   20.88    7.73
  -3  10   6    0.14    1.69
   3 -10  -6   -1.84    2.59
  -3  10   5   13.87    3.94
   3 -10  -5   10.49    5.40
  -3  10   4    4.74    1.82
   3 -10  -4    3.99    3.21
  -3  10   3   25.44   13.94
   3 -10  -3   33.14    7.81
  -3  10   2    3.51    2.07
   3 -10  -2    5.99    3.54
  -3  10   1  153.04   10.89
   3 -10  -1  164.50   14.66
  -3  10   0    2.02    2.86
   3 -10   0   13.89    6.02
  -3  10  -1   41.70   17.06
   3 -10   1   61.46   11.22
   3 -10   2    6.84    4.62
   3 -10   3   14.84    5.14
   3 -10   4   52.23    7.94
   3 -10   5    0.42    0.77
  -3  10  -6   54.25   22.08
   3 -10   6   37.78   13.69
  -3  10  -7   15.09   10.73
   3 -10   7   13.63    4.07
  -3  10  -8   13.84    8.14
   3 -10   8   12.69    5.49
   3  -9  -9   -0.73    2.12
  -3   9   8    4.17    2.67
   3  -9  -8    1.92    3.37
  -3   9   7   12.14    4.63
   3  -9  -7   10.40    4.00
  -3   9   6   16.50    6.51
   3  -9  -6   12.78    4.64
  -3   9   5   79.97    9.28
   3  -9  -5   74.64    9.70
  -3   9   4    2.08    1.31
   3  -9  -4    8.42    4.67
  -3   9   3    3.71    2.65
   3  -9  -3    4.03    3.16
  -3   9   2   67.21    8.59
   3  -9  -2   68.63    9.03
  -3   9   1   15.24    7.07
   3  -9  -1   23.79    7.05
  -3   9   0   57.36   16.81
   3  -9   0   57.98    8.49
   3  -9   0   56.48    6.25
  -3   9  -1    8.01    3.41
   3  -9   1   17.35    6.80
   3  -9   1    8.45    3.39
  -3   9  -2   34.94   14.73
   3  -9   2   49.27   12.23
   3  -9   2   38.62    5.90
   3  -9   3  332.71   18.86
   3  -9   3  296.76   13.05
   3  -9   4   58.27   12.42
   3  -9   4   28.48   10.16
   3  -9   5  221.70   13.66
  -3   9  -6   49.96   10.91
   3  -9   6   27.69    8.00
  -3   9  -7    7.06    2.80
   3  -9   7    4.66    2.87
  -3   9  -8   67.11   26.74
   3  -9   8   64.40   22.50
  -3   9  -9   27.54   14.80
   3  -9   9   20.35   11.07
  -3   9 -10    4.33    4.34
   3  -9  10    2.55    2.90
  -3   9 -11    0.90    3.52
   3  -9  11    1.42    3.39
  -3   8  11   47.71    9.22
  -3   8  10   23.10    9.84
   3  -8 -10   13.76    5.27
  -3   8   9    5.34    2.58
   3  -8  -9    3.54    3.56
  -3   8   8   47.94   15.46
   3  -8  -8   46.05    6.50
  -3   8   7   60.47   26.50
   3  -8  -7   47.31    6.78
  -3   8   6  119.59   11.72
   3  -8  -6  107.51    9.33
  -3   8   5   22.41    8.42
   3  -8  -5   19.21    5.49
   3  -8  -5   16.25    3.49
  -3   8   4   14.66    8.21
   3  -8  -4   13.62    4.63
   3  -8  -4   15.02    3.49
  -3   8   3    0.38    1.87
   3  -8  -3    2.02    3.71
   3  -8  -3    1.03    1.79
  -3   8   2   29.00   15.91
   3  -8  -2   35.34    6.81
  -3   8   1    0.14    2.23
   3  -8  -1    5.12    3.74
   3  -8  -1    3.95    3.47
  -3   8   0  101.34    9.33
   3  -8   0  100.71   11.22
   3  -8   0   92.38    7.47
  -3   8  -1  266.18   13.93
   3  -8   1  276.26   20.41
   3  -8   2   28.14   11.87
   3  -8   2   10.34    3.42
  -3   8  -3   82.30    6.42
   3  -8   3   94.93   10.48
   3  -8   3   84.31    8.33
   3  -8   4   14.43    6.28
   3  -8   5  434.28   18.41
  -3   8  -7   81.14   17.09
   3  -8   7   82.62   25.91
  -3   8  -8    0.71    1.13
   3  -8   8    0.73    1.39
  -3   8  -9   10.28    4.59
   3  -8   9    9.34    5.16
  -3   8 -10   -0.02    1.84
   3  -8  10    0.89    2.76
  -3   8 -11    0.71    1.30
   3  -8  11    5.18    4.15
  -3   8 -12  275.57   44.52
   3  -8  12  262.97   26.44
  -3   7  12    0.28    3.01
  -3   7  11   13.19    5.81
  -3   7  10   13.90    5.45
   3  -7 -10   11.85    3.83
   3  -7 -10   12.12    3.40
  -3   7   9   10.53    4.24
   3  -7  -9   11.73    4.10
   3  -7  -9    8.91    2.70
  -3   7   8   74.35    9.12
   3  -7  -8   63.44    7.14
   3  -7  -8   68.96    7.23
  -3   7   7  248.69   28.49
   3  -7  -7  212.69   12.66
   3  -7  -7  246.22   12.41
  -3   7   6  172.42   13.13
   3  -7  -6  160.53   11.85
   3  -7  -6  171.86   10.49
  -3   7   5    3.36    2.25
   3  -7  -5    2.13    2.13
  -3   7   4    1.85    3.20
   3  -7  -4    2.59    2.02
  -3   7   3   72.55   19.28
   3  -7  -3   62.31    7.03
  -3   7   2  478.74   30.64
  -3   7   1  433.16   32.20
   3  -7  -1  519.75   31.92
  -3   7   0   90.41    6.84
  -3   7  -1  640.63   34.79
   3  -7   1  654.93   36.78
   3  -7   2  114.55    9.83
  -3   7  -3  172.92   11.11
   3  -7   3  186.90   21.57
   3  -7   3  171.96   12.79
   3  -7   4  384.34   22.89
  -3   7  -6   34.93   19.53
   3  -7   6   42.11   12.54
  -3   7  -7    9.50    6.36
   3  -7   7   11.50    3.93
  -3   7  -8   12.86    4.29
   3  -7   8   11.63    4.04
  -3   7  -9    1.88    1.97
   3  -7   9    3.68    3.78
  -3   7 -10   54.83   24.57
   3  -7  10   51.36    8.03
  -3   7 -11    8.15    3.29
   3  -7  11    5.73    3.33
  -3   7 -12   46.62   21.05
   3  -7  12   46.66    9.34
  -3   7 -13    5.94    2.53
   3  -7  13    4.53    3.11
  -3   7 -14   54.75   18.59
   3  -7  14   56.56   15.42
  -3   6  13   16.71    8.26
   3  -6 -13   14.12    4.93
  -3   6  12   61.23   21.26
   3  -6 -12   52.36    6.42
  -3   6  11    0.50    3.06
   3  -6 -11    0.59    2.17
   3  -6 -11    1.49    2.03
  -3   6  10    6.74    3.44
   3  -6 -10    4.83    2.27
   3  -6 -10    5.18    2.97
  -3   6   9   57.34   22.16
   3  -6  -9   47.63    5.82
   3  -6  -9   53.35    6.35
  -3   6   8  403.78   25.27
   3  -6  -8  350.94   16.76
   3  -6  -8  388.56   18.03
  -3   6   7   -0.09    3.35
   3  -6  -7    0.49    1.91
   3  -6  -7   -0.37    2.04
  -3   6   6   65.48   17.46
   3  -6  -6   61.31    6.49
   3  -6  -6   67.10    6.38
  -3   6   5   21.19    4.09
   3  -6  -5   25.26    6.13
   3  -6  -5   23.96    4.41
  -3   6   4  146.19   11.40
   3  -6  -4  140.42    9.79
   3  -6  -4  156.94    9.21
  -3   6   3   58.69    6.04
   3  -6  -3   67.75    8.54
  -3   6   2   37.68   14.39
   3  -6  -2   42.32    6.59
   3  -6  -2   46.67    5.84
  -3   6   1  179.06   10.63
   3  -6  -1  182.35   12.35
  -3   6  -2  160.88    8.89
   3  -6   3   91.66    7.72
  -3   6  -4  231.15   11.30
  -3   6  -4  255.06   24.30
  -3   6  -5  198.67   19.05
   3  -6   6  726.61   39.15
  -3   6  -7  253.91   52.28
   3  -6   7  242.72   20.54
  -3   6  -8  131.51   19.18
   3  -6   8  132.93   28.05
  -3   6  -9   98.45    9.81
   3  -6   9  111.42   11.98
  -3   6 -10    0.00    2.44
   3  -6  10    0.87    3.41
  -3   6 -11    4.69    2.08
   3  -6  11    2.77    2.38
  -3   6 -12    9.69    3.43
   3  -6  12    7.75    6.88
  -3   6 -13   26.58   14.97
   3  -6  13   30.14   10.82
  -3   6 -14    7.72    3.63
   3  -6  14   10.74    6.14
   3  -6  15   66.38   21.54
  -3   5  15    0.67    2.63
   3  -5 -15    1.31    2.39
  -3   5  14    7.08    3.78
   3  -5 -14    5.84    3.71
  -3   5  13    1.59    2.19
   3  -5 -13    2.14    2.41
  -3   5  12   27.46    8.67
   3  -5 -12   21.17    5.60
  -3   5  11   82.24   12.28
   3  -5 -11   69.75    7.89
  -3   5  10    2.40    2.67
   3  -5 -10    3.26    1.96
   3  -5 -10    1.56    1.84
  -3   5   9  152.68   12.23
   3  -5  -9  119.41    8.07
   3  -5  -9  147.15   11.40
  -3   5   8  135.61   12.41
   3  -5  -8  106.94    7.39
   3  -5  -8  137.46    9.34
  -3   5   7    3.54    2.98
   3  -5  -7    3.92    2.18
   3  -5  -7    5.99    3.02
  -3   5   6   86.92   13.86
   3  -5  -6   87.94    6.71
   3  -5  -6   96.88    7.87
  -3   5   5    8.51    2.90
   3  -5  -5    1.79    2.20
  -3   5   4  383.87   20.07
   3  -5  -4  356.41   19.37
   3  -5  -4  371.37   19.59
  -3   5   3  297.16   16.85
   3  -5  -3  312.13   18.87
  -3   5   2   74.72    7.89
   3  -5  -2  102.95    8.36
  -3   5   1   38.04    3.73
   3  -5  -1   37.35    5.05
   3  -5  -1   37.65    4.57
  -3   5   0  235.47    9.31
   3  -5   0  246.19   13.09
  -3   5  -1   17.97    7.18
   3  -5   1   44.59    6.20
   3  -5   1   25.28    4.32
  -3   5  -2   14.49    4.82
  -3   5  -3  517.86   13.13
   3  -5   3  540.98   17.10
  -3   5  -4  153.50   13.23
   3  -5   4  175.24   11.92
  -3   5  -5    6.72    3.05
   3  -5   5    5.62    3.09
  -3   5  -6   19.91    7.26
   3  -5   6   16.06    3.80
  -3   5  -7  754.49   25.32
   3  -5   7  724.52   24.95
  -3   5  -8    6.35    2.25
   3  -5   8    6.10    3.28
  -3   5  -9  343.98   22.36
   3  -5   9  343.08   31.46
  -3   5 -10  574.54   28.17
   3  -5  10  527.45   24.38
  -3   5 -11  110.73   11.09
   3  -5  11   93.84   12.51
  -3   5 -12   32.24   10.16
   3  -5  12   25.06    8.52
  -3   5 -13    8.57    3.17
   3  -5  13   10.64    5.43
  -3   5 -14    2.78    2.26
   3  -5  14    2.91    4.00
   3  -5  15   50.03    8.97
  -3   4  15    8.20    4.29
   3  -4 -15    8.63    4.39
  -3   4  14   44.77   15.52
   3  -4 -14   38.60    6.81
  -3   4  13   43.59   15.30
   3  -4 -13   35.76    6.76
  -3   4  12    8.42    5.28
   3  -4 -12    4.39    2.17
  -3   4  11    1.64    3.44
   3  -4 -11    0.40    2.52
  -3   4  10    4.81    2.38
   3  -4 -10    3.58    1.84
   3  -4 -10    3.14    3.10
  -3   4   9    5.69    3.35
   3  -4  -9    4.24    1.93
   3  -4  -9    4.68    2.30
  -3   4   8   13.29    3.83
   3  -4  -8    7.03    1.89
   3  -4  -8    9.21    4.10
  -3   4   7    1.61    1.81
   3  -4  -7   -0.06    1.49
   3  -4  -7    1.21    2.09
  -3   4   6    0.15    1.08
   3  -4  -6    0.27    1.42
   3  -4  -6    0.21    1.05
  -3   4   5    0.21    1.99
   3  -4  -5    0.34    1.48
   3  -4  -5    0.08    1.86
  -3   4   4    0.47    1.62
   3  -4  -4    1.79    2.67
   3  -4  -4    3.35    2.67
  -3   4   3  509.10   15.03
   3  -4  -3  472.15   14.90
   3  -4  -3  458.60   14.51
  -3   4   2  110.36   10.78
   3  -4  -2  113.79   12.64
   3  -4  -2  124.61    7.05
  -3   4   1  750.60   19.01
   3  -4  -1  744.35   19.57
  -3   4   0  128.63    5.55
   3  -4   0  120.76    6.44
  -3   4  -1  101.16    4.59
  -3   4  -1  105.00    7.84
   3  -4   1  107.33    6.36
  -3   4  -2   21.84    7.22
  -3   4  -3  307.15   12.67
   3  -4   3  217.15    9.99
  -3   4  -4 1248.60   21.68
   3  -4   4 1449.98   23.31
  -3   4  -5    2.36    1.84
   3  -4   5    1.24    2.32
  -3   4  -6   46.33    9.91
   3  -4   6   50.20    6.15
  -3   4  -7   91.76    8.42
   3  -4   7   76.11    7.01
  -3   4  -8  641.96   30.03
   3  -4   8  561.90   24.45
  -3   4  -9  954.06   42.52
   3  -4   9  851.86   29.08
  -3   4 -10   96.01   12.08
   3  -4  10  110.10   32.00
  -3   4 -11  303.85   22.38
   3  -4  11  288.92   17.35
  -3   4 -12  594.86   31.22
   3  -4  12  607.18   24.65
  -3   4 -13  403.84   27.97
   3  -4  13  409.06   40.93
  -3   4 -14   20.07    4.62
   3  -4  14   20.09    6.87
  -3   4 -15    1.49    1.44
   3  -4  15    2.42    3.98
   3  -4  16    2.09    3.45
  -3   3  16   -0.28    3.48
   3  -3 -16   -0.83    2.49
  -3   3  15   11.71    3.78
   3  -3 -15   13.39    4.79
  -3   3  14    4.79    4.80
   3  -3 -14    0.70    1.64
  -3   3  13    8.93    3.82
   3  -3 -13    7.16    4.71
  -3   3  12    7.20    2.45
   3  -3 -12    9.01    4.42
  -3   3  11  128.66   11.02
   3  -3 -11  128.64   11.34
  -3   3  10  169.33   23.59
   3  -3 -10  157.75   13.75
  -3   3   9    1.30    3.02
   3  -3  -9    0.35    1.05
   3  -3  -9    0.53    2.60
  -3   3   8   11.07    4.20
   3  -3  -8    9.66    2.10
   3  -3  -8   11.68    4.19
  -3   3   7  257.22   18.43
   3  -3  -7  215.24   11.72
   3  -3  -7  224.27   13.91
  -3   3   6    0.48    1.22
   3  -3  -6    1.26    0.85
   3  -3  -6    0.45    2.17
  -3   3   5   58.06    8.69
   3  -3  -5   59.01    6.29
   3  -3  -5   59.40    5.66
  -3   3   4  151.44   11.66
   3  -3  -4  139.58   10.42
   3  -3  -4  141.91    7.78
  -3   3   3  184.90    8.86
   3  -3  -3  167.85    7.73
   3  -3  -3  165.53    8.28
  -3   3   2   56.75    8.07
   3  -3  -2   66.83    5.76
  -3   3   1  602.31   12.62
   3  -3  -1  571.24   13.85
  -3   3   0  611.00   11.88
  -3   3   0  630.32   15.35
   3  -3   0  593.43   14.22
  -3   3  -1 1306.16   14.55
   3  -3   1 1269.42   21.74
   3  -3   2  400.37   12.22
   3  -3   3  283.33   10.33
  -3   3  -4  403.92   15.85
   3  -3   4  380.85   13.36
  -3   3  -5   24.52   12.50
   3  -3   5   24.83    4.26
  -3   3  -6  146.36   12.11
   3  -3   6  128.27    8.02
   3  -3   7   16.85    4.60
  -3   3  -7   27.67    9.78
   3  -3   7   20.55    4.13
   3  -3   8   17.62    5.53
  -3   3  -8   27.86   11.09
   3  -3   8   22.08    4.86
   3  -3   9    8.10    3.87
  -3   3  -9   13.99    4.28
   3  -3   9   12.36    4.51
   3  -3  10  165.21   10.50
  -3   3 -10  198.60   15.74
   3  -3  10  181.99   14.15
  -3   3 -11  877.31   22.02
   3  -3  11  779.72   33.79
  -3   3 -12  539.32   21.24
   3  -3  12  502.20   26.17
  -3   3 -13   40.62    5.56
   3  -3  13   40.78   17.09
  -3   3 -14  288.01   14.04
   3  -3  14  265.80   23.43
  -3   3 -15  282.16   13.60
   3  -3  15  286.09   26.80
   3  -3  16    0.38    3.37
  -3   2  17   25.84    6.89
   3  -2 -17   22.34   10.79
  -3   2  16    1.03    4.08
   3  -2 -16    1.77    3.12
  -3   2  15   22.42    6.50
   3  -2 -15   21.34    6.18
  -3   2  14   37.39    6.80
   3  -2 -14   35.65   10.08
  -3   2  13    4.68    5.24
   3  -2 -13    0.01    2.23
  -3   2  12   19.29    4.89
   3  -2 -12   15.45    6.00
  -3   2  11    5.69    3.68
   3  -2 -11    5.84    3.00
  -3   2  10  292.11   15.40
   3  -2 -10  237.13   14.48
  -3   2   9    2.33    3.88
   3  -2  -9    6.99    2.93
  -3   2   8 1801.47   31.38
   3  -2  -8 1415.99   62.94
  -3   2   7   12.24    3.71
   3  -2  -7   10.60    4.86
  -3   2   6  530.70   19.10
   3  -2  -6  454.75   15.16
  -3   2   5  375.30   13.17
   3  -2  -5  332.12   12.43
  -3   2   4  171.37    9.82
  -3   2   4  141.42    8.26
   3  -2  -4  166.90    9.41
  -3   2   3  107.56    7.49
  -3   2   3   65.40    4.55
   3  -2  -3  111.10    7.39
  -3   2   2  556.22   10.80
  -3   2   2  460.22   13.11
   3  -2  -2  479.36   12.52
   3  -2  -1   37.97    4.84
  -3   2   0 2291.84   22.71
  -3   2   0 2157.55   28.48
   3  -2   0 2254.63   29.80
  -3   2  -1  139.49   14.46
   3  -2   1   92.46    7.27
  -3   2  -2  160.00   12.44
   3  -2   2  155.95    8.50
  -3   2  -3  309.46   12.08
   3  -2   3  249.56    9.21
  -3   2  -4 1534.62   25.07
   3  -2   4 1319.65   22.71
  -3   2  -5   84.28   11.36
   3  -2   5   72.75    8.46
   3  -2   6  277.99    6.91
  -3   2  -6  308.75   13.26
   3  -2   6  274.64   11.52
   3  -2   7  116.82    4.81
  -3   2  -7  122.92    9.32
   3  -2   7  105.47   11.87
   3  -2   8   14.67    3.18
  -3   2  -8   17.01    6.08
   3  -2   8   12.80    4.01
   3  -2   9    0.60    1.16
  -3   2  -9    0.49    3.95
   3  -2   9    1.51    2.37
   3  -2  10  371.74   12.76
  -3   2 -10  368.51   16.30
   3  -2  10  342.51   28.67
   3  -2  11   -0.37    1.52
  -3   2 -11   -0.67    3.64
   3  -2  11    1.18    2.60
   3  -2  12   22.36    8.13
  -3   2 -12   25.44   13.63
   3  -2  12   22.06    6.19
   3  -2  13  799.96   26.07
  -3   2 -13  836.73   22.14
   3  -2  13  792.13   24.38
  -3   2 -14    0.42    2.61
   3  -2  14   -0.23    2.47
  -3   2 -15   36.19    6.60
   3  -2  15   38.92    8.86
   3  -2  16   10.40    5.66
  -3   1  17    4.84    4.51
   3  -1 -17    8.06    3.31
  -3   1  16   80.11   10.27
   3  -1 -16   67.48   19.51
  -3   1  15   21.41    6.04
   3  -1 -15   14.34    4.51
  -3   1  14  148.93   16.69
   3  -1 -14  147.19   41.89
  -3   1  13    2.39    2.39
   3  -1 -13    0.60    1.82
  -3   1  12  113.63   15.96
   3  -1 -12  108.59   27.78
  -3   1  11   24.35    6.45
   3  -1 -11   24.17    8.89
  -3   1  10   36.93   16.33
   3  -1 -10   28.41    9.72
  -3   1   9   39.92    5.34
   3  -1  -9   33.83   12.33
  -3   1   8    3.02   17.35
   3  -1  -8    6.56    3.58
  -3   1   7 1729.34   39.15
   3  -1  -7 1451.75   33.89
  -3   1   6  345.14   19.56
  -3   1   6  323.51    9.08
   3  -1  -6  386.56   15.28
  -3   1   5 1762.52   26.85
  -3   1   5 1408.05   17.48
   3  -1  -5 1521.15   25.47
  -3   1   4  341.44   11.21
  -3   1   4  291.74    7.99
   3  -1  -4  312.84   10.75
  -3   1   3    4.73    2.02
  -3   1   3    3.82    1.34
   3  -1  -3    8.83    3.35
  -3   1   2  301.22   11.25
  -3   1   2  237.74   10.34
   3  -1  -2  252.92   10.72
  -3   1   1 1677.83   22.03
  -3   1   0 1006.15   13.84
   3  -1   0 1072.68   19.34
  -3   1  -1  404.60    6.42
   3  -1   2 1655.68   18.15
  -3   1  -2 2079.37   31.60
   3  -1   2 1914.25   28.84
   3  -1   3   58.85    2.45
  -3   1  -3   64.51   21.66
   3  -1   3   76.60    7.25
   3  -1   4  897.24   10.30
  -3   1  -4  904.90   18.21
   3  -1   4  827.68   17.07
   3  -1   5  151.17    7.88
  -3   1  -5  148.26   10.56
   3  -1   5  150.29    8.85
   3  -1   6  194.55    6.91
  -3   1  -6  197.69   12.37
   3  -1   6  186.05    9.45
   3  -1   7 1180.65   14.46
  -3   1  -7 1146.86   27.89
   3  -1   7 1079.74   23.73
   3  -1   8  326.25   16.04
  -3   1  -8  320.73   18.23
   3  -1   8  310.35   18.40
   3  -1   9    1.35    0.93
  -3   1  -9    1.44    1.62
   3  -1   9    0.55    2.63
   3  -1  10   85.74    6.14
  -3   1 -10   91.98    9.24
   3  -1  10   78.63    7.75
   3  -1  11   22.49    5.73
  -3   1 -11   21.67    5.03
   3  -1  11   26.27    9.77
   3  -1  12    7.38    2.61
  -3   1 -12    6.43    3.39
   3  -1  12    8.09    4.17
   3  -1  13   19.81    5.55
  -3   1 -13   19.16    5.05
   3  -1  13   24.53    8.06
   3  -1  14   46.20    9.97
  -3   1 -14   49.98    6.68
   3  -1  14   49.79   14.44
  -3   1 -15  162.07   10.84
   3  -1  15  158.34   17.82
   3  -1  16   77.05   27.37
  -3   0  17    4.03    2.07
   3   0 -17    3.27    4.83
  -3   0  16  276.71   19.24
   3   0 -16  216.69   31.99
  -3   0  15   11.59    4.24
   3   0 -15   19.35    7.80
  -3   0  14   77.16   29.44
   3   0 -14   65.64   12.54
  -3   0  13  269.13   18.03
   3   0 -13  201.78   21.07
  -3   0  12  604.07   28.34
   3   0 -12  518.97   38.67
  -3   0  11   14.62    5.02
   3   0 -11   15.50    7.00
  -3   0  10  260.90   15.03
   3   0 -10  207.21   22.14
  -3   0   9  117.80   12.33
   3   0  -9  110.36   17.90
  -3   0   8   94.57    7.86
   3   0  -8   90.52   13.87
  -3   0   7  204.14    9.80
   3   0  -7  166.07   11.96
  -3   0   6   17.30    4.03
   3   0  -6   16.26    3.69
  -3   0   4  304.73    9.52
  -3   0   4  213.03    8.76
   3   0  -4  220.90   10.85
  -3   0   3   28.95    2.28
   3   0  -3   44.99    5.01
  -3   0   2 1959.32   26.79
  -3   0   2 1718.36   23.58
   3   0  -2 1745.27   26.55
  -3   0   1  838.59   13.83
  -3   0   1  782.78   14.36
   3   0  -1  766.90   15.19
  -3   0   0   67.65    3.58
  -3   0   0   45.76    3.60
   3   0   0   73.79    4.98
  -3   0  -1  645.49   14.10
   3   0   1  631.75   13.43
   3   0   2  153.88    6.07
  -3   0  -2  185.57    9.04
   3   0   2  179.57    8.17
   3   0   3  480.44   11.28
  -3   0  -3  551.19   13.80
   3   0   3  486.37   11.95
   3   0   4   42.01    6.91
  -3   0  -4   37.35    5.75
   3   0   4   42.36    4.74
   3   0   5 1628.12   20.16
  -3   0  -5 1550.14   25.85
   3   0   5 1495.10   23.75
   3   0   6  457.76   12.75
  -3   0  -6  411.78   17.55
   3   0   6  383.92   13.02
   3   0   7  118.77   11.57
  -3   0  -7  121.36    9.04
   3   0   7  109.58   16.20
   3   0   8  319.46   17.59
  -3   0  -8  310.60   17.98
   3   0   8  280.57   22.87
   3   0   9    0.60    1.57
  -3   0  -9   -1.57    3.22
   3   0   9    1.53    2.34
   3   0  10    3.78    2.01
  -3   0 -10    4.68    3.69
   3   0  10    3.49    2.42
   3   0  11   43.42    5.01
  -3   0 -11   37.46    5.81
   3   0  11   36.56   10.93
   3   0  12    1.51    1.79
  -3   0 -12    1.79    3.52
   3   0  12   -0.12    2.57
   3   0  13   23.38    7.84
  -3   0 -13   25.39    4.90
   3   0  13   28.98    8.86
   3   0  14   17.81    3.65
  -3   0 -14   19.29    6.93
   3   0  14   25.07    6.51
   3   0  15    1.30    2.79
  -3   0 -15    0.69    2.49
   3   0  15    1.73    2.05
  -3  -1  17    2.80    3.88
   3   1 -17    5.53    3.43
  -3  -1  16  164.36   14.64
   3   1 -16  142.32   43.18
  -3  -1  15  351.09   19.43
   3   1 -15  287.10   35.98
  -3  -1  14   53.36   13.46
   3   1 -14   48.38   15.01
  -3  -1  13  119.01   21.31
   3   1 -13  113.53   17.54
  -3  -1  12  356.78   28.55
   3   1 -12  310.21   30.72
  -3  -1  11  508.69   22.61
   3   1 -11  428.52   22.08
  -3  -1  10    1.58    1.23
   3   1 -10    0.74    2.28
  -3  -1   9  162.51   21.10
   3   1  -9  142.82   15.90
  -3  -1   8   97.76    7.27
   3   1  -8   84.99   13.74
  -3  -1   7    1.19    1.71
   3   1  -7    2.87    1.50
  -3  -1   6  261.83   10.82
   3   1  -6  203.72    9.55
  -3  -1   5  111.11    7.11
  -3  -1   5   79.39    3.70
   3   1  -5   89.87    7.21
  -3  -1   4 2272.06   30.21
  -3  -1   4 1832.63   20.55
   3   1  -4 1897.84   26.64
  -3  -1   3  528.05   13.22
  -3  -1   2 2632.30   34.65
  -3  -1   2 2293.77   30.06
   3   1  -2 2354.96   32.31
   3   1  -1   57.41    4.61
  -3  -1   0  450.26    9.91
  -3  -1   0  440.12   11.37
   3   1   0  428.81   10.17
   3   1   1   45.03    3.35
  -3  -1  -1   42.89    4.60
   3   1   1   69.06    5.21
   3   1   2  206.07    9.04
  -3  -1  -2  232.84   10.78
   3   1   2  223.50    9.57
   3   1   3  386.89   10.88
  -3  -1  -3  436.91   12.64
   3   1   3  400.91   10.08
   3   1   4   11.11    2.32
  -3  -1  -4   10.77    3.69
   3   1   4   14.39    3.01
   3   1   5   49.33    5.19
  -3  -1  -5   44.95    5.05
   3   1   5   40.27    3.94
   3   1   6   44.89    4.54
  -3  -1  -6   40.14    5.76
   3   1   6   33.94    3.66
   3   1   7  631.54   19.20
  -3  -1  -7  617.87   19.50
   3   1   7  571.41   20.31
   3   1   8  143.18   16.84
  -3  -1  -8  136.74   11.00
   3   1   8  132.74   12.78
   3   1   9   18.97    4.94
  -3  -1  -9   14.91    4.13
   3   1   9   13.32    3.35
   3   1  10  284.88   13.17
  -3  -1 -10  267.37   14.25
   3   1  10  219.40   21.08
   3   1  11   23.97   10.07
  -3  -1 -11   19.38    5.02
   3   1  11   19.25    4.10
   3   1  12   52.22   17.05
  -3  -1 -12   49.32    6.68
   3   1  12   49.92   13.34
   3   1  13    9.57    3.25
  -3  -1 -13    7.66    3.75
   3   1  13   10.18    4.92
   3   1  14   48.37   18.78
  -3  -1 -14   52.65    7.02
   3   1  14   54.17   14.85
   3   1  15    2.19    2.86
  -3  -1 -15    1.14    2.56
   3   1  16   18.30    8.06
  -3  -1 -16   15.98    6.52
  -3  -2  17   38.05    7.81
   3   2 -17   40.98   14.43
  -3  -2  16   53.01    9.01
   3   2 -16   42.22   14.28
  -3  -2  15  107.71   12.35
   3   2 -15   79.45   23.69
  -3  -2  14   -0.82    3.87
   3   2 -14    3.28    3.03
  -3  -2  13  301.07   17.62
   3   2 -13  264.25   23.04
  -3  -2  12  479.18   25.48
   3   2 -12  419.31   22.41
  -3  -2  11 1182.09   37.72
   3   2 -11 1072.04   33.79
  -3  -2  10   95.12   14.80
   3   2 -10   93.27   21.71
  -3  -2   9   22.47    4.81
   3   2  -9   22.72    7.04
  -3  -2   8  409.98   15.70
   3   2  -8  331.88   13.92
  -3  -2   7    1.35    2.94
   3   2  -7    2.58    2.26
  -3  -2   6  463.04   15.38
   3   2  -6  362.46   15.42
  -3  -2   5   82.43    8.17
  -3  -2   5   59.90    3.51
   3   2  -5   71.08   12.56
  -3  -2   4  147.27    8.52
  -3  -2   4  105.54    5.36
   3   2  -4  106.27    7.28
  -3  -2   3 1500.72   23.21
  -3  -2   3 1312.60   18.39
   3   2  -3 1349.77   20.48
  -3  -2   2  553.39   12.92
  -3  -2   2  467.42   10.92
   3   2  -2  498.06   11.62
  -3  -2   1 1093.46   18.10
  -3  -2   1 1040.30   17.55
   3   2  -1 1018.06   15.76
  -3  -2   0   31.75    3.68
  -3  -2   0   26.71    4.44
   3   2   0   32.40    3.54
   3   2   1   13.12    3.77
  -3  -2  -1   14.78    6.91
   3   2   1   12.89    2.42
   3   2   2   94.36    7.11
  -3  -2  -2   80.68    6.94
   3   2   2   94.58    5.53
   3   2   3 1459.36   22.25
  -3  -2  -3 1647.41   26.40
   3   2   3 1430.62   19.41
   3   2   4   63.57    5.77
  -3  -2  -4   50.71    5.31
   3   2   4   51.80    3.84
   3   2   5   12.57    5.42
  -3  -2  -5    4.86    4.22
   3   2   5    5.74    3.22
   3   2   6  199.08   14.13
  -3  -2  -6  195.49   21.04
   3   2   6  170.28   11.57
   3   2   7   12.48    5.53
  -3  -2  -7   12.19    3.31
   3   2   7   10.63    4.90
   3   2   8   25.67    7.69
  -3  -2  -8   26.59    6.21
   3   2   8   20.40    3.92
   3   2   9    1.27    1.87
  -3  -2  -9    2.33    5.90
   3   2   9    3.16    1.96
   3   2  10  143.33   11.12
  -3  -2 -10  129.43    9.93
   3   2  10  114.87   16.06
   3   2  11   61.07   15.50
  -3  -2 -11   51.95    6.93
   3   2  11   51.83    7.17
   3   2  12   43.48   17.91
  -3  -2 -12   44.70    7.46
   3   2  12   35.56    5.56
   3   2  13    6.22    2.56
  -3  -2 -13    4.24    3.07
   3   2  13    3.25    3.76
   3   2  14   61.14    7.41
  -3  -2 -14   67.01    8.93
   3   2  15    4.65    2.95
  -3  -2 -15    5.01    3.28
  -3  -2 -15    4.22    3.01
   3   2  16    9.38    4.04
  -3  -2 -16    7.51    4.14
  -3  -3  17    3.36    3.59
   3   3 -17    1.69    2.85
  -3  -3  16   30.55   12.74
   3   3 -16   29.42   10.99
  -3  -3  15   55.92   18.31
   3   3 -15   37.92   24.42
  -3  -3  14   15.76    5.82
   3   3 -14   16.19    6.78
  -3  -3  13  465.32   22.64
   3   3 -13  408.23   34.23
  -3  -3  12  300.04   22.92
   3   3 -12  262.33   20.31
  -3  -3  11  285.84   21.65
   3   3 -11  239.40   27.81
  -3  -3  10  415.49   30.57
   3   3 -10  381.28   17.62
  -3  -3   9   80.52   10.12
   3   3  -9   79.14   15.35
  -3  -3   8  586.13   29.60
   3   3  -8  471.56   24.13
  -3  -3   7  316.47   14.60
   3   3  -7  250.59   19.61
  -3  -3   6  878.54   24.03
  -3  -3   6  653.34   14.76
   3   3  -6  709.67   20.25
  -3  -3   5  480.48   15.71
  -3  -3   5  378.37   10.43
   3   3  -5  392.57   13.03
  -3  -3   4   35.63    4.46
  -3  -3   4   31.89    3.20
   3   3  -4   32.87    3.59
  -3  -3   3    2.20    2.90
  -3  -3   3    0.99    1.57
   3   3  -3   -0.97    1.29
  -3  -3   2   50.24    5.02
  -3  -3   2   40.50    4.45
   3   3  -2   55.51    4.27
  -3  -3   1  504.46   13.08
  -3  -3   1  504.19   13.89
   3   3  -1  471.15    9.63
   3   3   0   76.46    6.27
  -3  -3   0   80.69    6.80
   3   3   0   94.51    5.08
   3   3   1 1480.49   24.06
  -3  -3  -1 1773.39   28.00
   3   3   1 1529.42   18.45
   3   3   2  344.45   16.27
  -3  -3  -2  382.32   14.92
   3   3   2  334.20    8.86
   3   3   3   25.64    8.74
  -3  -3  -3   25.31    3.42
   3   3   3   27.43    2.45
   3   3   4   68.67    6.43
  -3  -3  -4   68.31    6.29
   3   3   4   58.80    3.54
   3   3   5   47.18    9.74
  -3  -3  -5   36.93    5.23
   3   3   5   36.85    7.29
   3   3   6   46.03    4.76
  -3  -3  -6   39.67    5.76
   3   3   6   36.18   10.57
   3   3   7  185.36   16.73
  -3  -3  -7  170.37   11.56
   3   3   7  156.54   16.20
   3   3   8  385.18   17.12
  -3  -3  -8  328.10   15.43
   3   3   8  320.91   14.67
   3   3   9  367.88   23.03
  -3  -3  -9  344.98   21.90
   3   3   9  309.85   22.42
   3   3  10    1.16    1.23
  -3  -3 -10   -0.53    3.82
   3   3  10    0.82    1.83
   3   3  11    0.95    2.10
  -3  -3 -11    0.51    3.54
   3   3  11    0.92    1.17
   3   3  12    1.85    2.65
  -3  -3 -12   -0.18    3.44
   3   3  13   19.63    4.52
  -3  -3 -13   14.70    4.06
  -3  -3 -13   12.66    4.08
   3   3  14   33.22    6.77
  -3  -3 -14   17.58    4.79
  -3  -3 -14   16.47    6.19
   3   3  15    8.23    3.79
  -3  -3 -15    6.33    3.29
  -3  -3 -15    5.87    2.56
  -3  -4  17    4.24    4.85
   3   4 -17    1.98    4.31
  -3  -4  16    2.45    5.81
   3   4 -16   -0.08    3.00
  -3  -4  15   16.64    8.20
   3   4 -15   13.46    5.90
  -3  -4  14   25.92    5.96
   3   4 -14   26.10    8.90
  -3  -4  13   15.15    5.05
   3   4 -13   17.34    6.31
  -3  -4  12   40.20    7.62
   3   4 -12   38.94   11.49
  -3  -4  11  227.81   18.12
   3   4 -11  199.86   15.59
  -3  -4  10 1492.34   78.54
   3   4 -10 1256.01   26.41
  -3  -4   9 1202.95   37.41
   3   4  -9 1046.84   35.74
  -3  -4   8   17.46    5.92
  -3  -4   8    8.37    1.87
   3   4  -8   11.24    3.20
  -3  -4   7  373.05   23.80
   3   4  -7  283.66   17.11
  -3  -4   6   77.57   10.77
  -3  -4   6   65.09    9.69
   3   4  -6   68.44   19.11
  -3  -4   5  185.27   10.17
  -3  -4   5  144.74    7.09
   3   4  -5  146.25   14.45
  -3  -4   4  142.39    9.44
  -3  -4   4  123.19    6.60
   3   4  -4  134.48    6.86
  -3  -4   3  152.11    8.43
  -3  -4   3  128.24    7.01
   3   4  -3  162.89    8.66
  -3  -4   2  295.59   12.09
  -3  -4   2  241.91   10.33
   3   4  -2  264.36    8.39
   3   4   0  236.45   18.63
  -3  -4   0  275.63   12.42
   3   4   0  249.72    6.99
   3   4   1    8.36    3.05
  -3  -4  -1    8.45    2.36
   3   4   2   14.05    5.06
  -3  -4  -2   12.48    3.35
   3   4   2   11.13    1.58
   3   4   3   15.28    5.90
  -3  -4  -3   12.09    4.31
   3   4   3   11.83    3.27
   3   4   4  409.55   24.30
  -3  -4  -4  439.04   16.73
   3   4   4  354.19   12.88
   3   4   5   94.53    8.23
  -3  -4  -5   75.02    6.69
   3   4   5   75.44    7.57
   3   4   6  627.38   30.77
  -3  -4  -6  595.71   25.23
   3   4   6  545.64   22.32
   3   4   7  411.19   18.85
  -3  -4  -7  341.57   15.67
   3   4   7  331.61   21.57
   3   4   8  122.09   11.07
  -3  -4  -8  102.80    8.50
   3   4   8  101.86    6.88
   3   4   9    2.21    1.30
  -3  -4  -9    2.59    4.07
   3   4  10    5.95    2.06
  -3  -4 -10    3.42    2.38
   3   4  11    0.14    2.05
  -3  -4 -11    1.75    3.71
  -3  -4 -11    0.35    0.73
   3   4  12    4.76    1.89
  -3  -4 -12    3.76    2.39
  -3  -4 -12    4.46    2.03
   3   4  13    1.67    1.25
  -3  -4 -13    3.65    4.27
   3   4  14   12.28    4.39
  -3  -4 -14    7.22    4.72
  -3  -5  16  126.32   13.87
   3   5 -16  107.02   39.34
  -3  -5  15   83.64   26.07
   3   5 -15   70.73   26.71
  -3  -5  14   28.02    5.52
   3   5 -14   32.58   17.50
  -3  -5  13   19.71    6.30
   3   5 -13   18.84    7.25
  -3  -5  12   64.43    9.23
   3   5 -12   58.15   18.58
  -3  -5  11  141.03   13.46
   3   5 -11  113.04   13.08
  -3  -5  10   21.81   10.43
   3   5 -10   13.02    3.58
  -3  -5   9   22.69    5.54
  -3  -5   9   13.35    2.56
   3   5  -9   16.77    7.37
  -3  -5   8  147.11   13.67
  -3  -5   8  123.09    6.52
   3   5  -8  102.49   14.46
  -3  -5   7  567.43   25.45
  -3  -5   7  487.94   19.23
   3   5  -7  438.58   21.36
  -3  -5   6  579.12   29.90
  -3  -5   6  463.31   22.69
   3   5  -6  445.72   25.08
  -3  -5   5  476.40   25.26
  -3  -5   5  379.05   19.18
   3   5  -5  370.71   20.27
  -3  -5   4   32.27    5.35
  -3  -5   4   21.34    3.28
   3   5  -4   27.00    3.31
  -3  -5   3    1.96    3.75
  -3  -5   3   -0.21    1.99
   3   5  -3    0.07    0.90
   3   5  -2   22.80    5.84
  -3  -5   2   21.77    4.66
   3   5  -2   17.95    2.28
   3   5  -1   40.07   11.70
  -3  -5   1   33.08    4.94
   3   5   0   12.49    4.75
  -3  -5   0   13.50    4.14
   3   5   1   47.46   15.58
  -3  -5  -1   49.02    6.32
   3   5   2    5.75    2.17
  -3  -5  -2    6.74    3.36
   3   5   3    0.88    1.17
  -3  -5  -3    0.30    2.86
   3   5   4   57.88   19.10
  -3  -5  -4   66.45    8.21
   3   5   5   10.81    4.18
  -3  -5  -5   11.44    4.12
   3   5   6  186.22   39.75
  -3  -5  -6  178.95   12.55
   3   5   7  154.07   16.92
  -3  -5  -7  145.65   12.23
   3   5   8   10.51    3.44
  -3  -5  -8    7.46    4.32
   3   5   9    0.43    2.59
  -3  -5  -9    2.29    4.48
   3   5  10    1.57    1.84
  -3  -5 -10   -0.30    2.88
   3   5  11    1.07    1.99
  -3  -5 -11    0.79    2.81
   3   5  12   -0.74    2.48
  -3  -5 -12    1.19    3.11
   3   5  13   48.70   15.27
  -3  -5 -13   46.73    7.90
   3   5  14    2.39    2.11
  -3  -5 -14    3.41    2.47
  -3  -6  15    6.32    4.00
   3   6 -15    4.60    1.88
  -3  -6  14   36.58    7.31
   3   6 -14   34.50    9.44
  -3  -6  13   43.19    7.99
   3   6 -13   36.13   13.49
  -3  -6  12   66.31   11.03
   3   6 -12   56.32   22.87
  -3  -6  11    3.48    3.94
   3   6 -11    2.35    2.32
  -3  -6  10   83.02    8.78
   3   6 -10   61.60   18.89
  -3  -6   9   39.34    6.91
  -3  -6   9   27.42    3.83
   3   6  -9   28.33    8.59
  -3  -6   8   74.48   11.55
  -3  -6   8   62.48    5.50
   3   6  -8   65.28    7.58
  -3  -6   7  262.31   18.06
  -3  -6   7  239.53   15.24
   3   6  -7  225.19   14.46
  -3  -6   6   22.09    7.91
  -3  -6   6   14.40    3.49
   3   6  -6   14.95    7.30
  -3  -6   5  305.68   30.25
   3   6  -5  182.05   11.88
  -3  -6   4 1372.71   49.56
   3   6  -4 1096.16   36.34
   3   6  -3  159.24   15.91
  -3  -6   3  188.38   12.87
   3   6  -3  155.26    7.45
   3   6  -2  132.91   15.96
   3   6  -1  514.69   23.03
  -3  -6   1  548.47   24.12
   3   6   0   15.00    5.62
  -3  -6   0    7.63    3.26
   3   6   1  259.93   18.36
  -3  -6  -1  274.94   16.87
   3   6   2  525.74   28.46
  -3  -6  -2  545.81   22.03
   3   6   3   43.18   16.14
  -3  -6  -3   34.00    5.52
   3   6   5   67.37   21.86
  -3  -6  -5   58.82    7.26
   3   6   6  175.07   28.75
  -3  -6  -6  169.58   12.98
   3   6   7    1.10    3.20
  -3  -6  -7    0.04    3.59
   3   6   8   15.21    4.37
  -3  -6  -8   32.75    6.85
   3   6   9   14.02    5.67
  -3  -6  -9    9.97    4.13
   3   6  10   68.77   23.63
  -3  -6 -10   58.69    8.30
   3   6  11    5.38    2.70
  -3  -6 -11    5.20    3.75
   3   6  12   35.15   13.65
  -3  -6 -12   32.87    7.27
  -3  -6 -13  131.17   11.93
  -3  -7  14    0.43    3.17
   3   7 -14    1.11    1.74
  -3  -7  13    1.17    3.19
   3   7 -13    2.85    2.79
  -3  -7  12   68.65    8.66
   3   7 -12   44.64   15.27
  -3  -7  11   -0.87    2.95
   3   7 -11    0.19    1.59
  -3  -7  10   20.96    6.16
  -3  -7  10   13.42    3.56
   3   7 -10   15.72    4.72
  -3  -7   9    2.12    3.39
   3   7  -9    2.47    2.10
  -3  -7   8   22.86    6.73
  -3  -7   8   13.86    3.19
   3   7  -8   12.96    5.06
  -3  -7   7   22.94    6.64
  -3  -7   7   18.20    4.09
   3   7  -7   15.26    3.32
  -3  -7   6   98.32    9.62
  -3  -7   6   70.36    6.98
   3   7  -6   53.72   10.97
  -3  -7   5  311.07   16.40
   3   7  -5  283.63   12.91
   3   7  -4  176.82   16.57
   3   7  -3  139.73   19.88
   3   7  -2  133.05   23.16
  -3  -7   2  140.22    9.86
   3   7  -1   49.78   19.18
  -3  -7   1   41.39    6.34
   3   7   0   65.82    7.91
  -3  -7   0   58.71    7.98
   3   7   1   50.63   15.69
  -3  -7  -1   81.35   20.66
   3   7   2  483.70   36.87
  -3  -7  -2  488.29   24.97
   3   7   3  301.34   26.62
  -3  -7  -3  276.03   17.79
   3   7   4  110.90   29.92
  -3  -7  -4   94.02    9.81
   3   7   5  247.57   21.33
  -3  -7  -5  243.46   16.12
   3   7   6    4.70    2.78
  -3  -7  -6   -1.73    3.58
   3   7   7    1.21    2.89
  -3  -7  -7   -0.01    3.14
   3   7   8    8.56    4.11
  -3  -7  -8    9.17    4.86
   3   7   9    0.88    1.32
  -3  -7  -9    0.15    3.43
   3   7  10    6.87    3.92
  -3  -7 -10    6.74    4.10
   3   7  11   10.03    4.36
  -3  -7 -11   10.83    5.31
  -3  -8  13    1.91    2.69
   3   8 -13    2.18    2.45
  -3  -8  12   19.38    6.84
   3   8 -12   11.97    6.55
  -3  -8  11   25.11    6.85
   3   8 -11   16.51    8.73
  -3  -8  10    0.82    3.15
   3   8 -10    1.19    1.80
  -3  -8   9  293.94   27.40
  -3  -8   9  251.46   11.84
   3   8  -9  227.47   18.65
  -3  -8   8    2.72    4.78
  -3  -8   8    4.85    2.85
   3   8  -8    1.81    1.53
  -3  -8   7   22.51    4.96
   3   8  -6   34.91   10.63
  -3  -8   6   30.79    4.97
   3   8  -5    1.55    2.45
  -3  -8   5    0.55    3.20
   3   8  -4   12.14   11.57
  -3  -8   4   18.07    4.90
   3   8  -3   88.41   28.71
  -3  -8   3   85.05    9.31
   3   8  -2    7.61    5.22
  -3  -8   2   11.09    4.19
   3   8  -1   97.17   26.30
  -3  -8   1   80.37    9.13
   3   8   0    2.14    1.89
  -3  -8   0    0.43    2.95
   3   8   1    1.25    1.67
  -3  -8  -1    1.68    4.35
   3   8   2   15.15    6.44
  -3  -8  -2   12.44    4.20
   3   8   3   34.44   12.82
  -3  -8  -3   31.54   12.37
   3   8   4   65.26   25.82
  -3  -8  -4   58.09    8.13
   3   8   5   83.07   10.12
  -3  -8  -5   34.90    7.19
   3   8   6   14.39    6.74
  -3  -8  -6   14.83    5.55
   3   8   7    1.19    3.20
  -3  -8  -7    1.90    3.20
   3   8   8   10.76    5.05
  -3  -8  -8   11.85    5.73
   3   8   9    4.41    2.85
  -3  -8  -9    2.63    2.86
  -3  -8 -10    9.13    4.49
  -3  -9  11   14.41    5.22
  -3  -9  10    0.36    3.40
  -3  -9   9   16.01    3.77
   3   9  -8    2.94    2.08
  -3  -9   8    1.16    2.09
   3   9  -7    2.78    2.73
  -3  -9   7    2.05    2.18
   3   9  -6   10.82    5.26
  -3  -9   6   11.52    3.79
   3   9  -5    3.20    2.43
  -3  -9   5    3.36    3.70
   3   9  -4   32.50   11.58
  -3  -9   4   30.15    6.60
   3   9  -3   65.87   26.41
  -3  -9   3   61.62    8.10
   3   9  -2  105.41   33.50
  -3  -9   2  103.51   10.68
   3   9  -1   19.49    7.18
  -3  -9   1   19.16    4.48
   3   9   0   12.38    5.69
  -3  -9   0    9.04    4.85
   3   9   1   44.82   17.14
  -3  -9  -1   51.09    8.82
   3   9   2   31.62    9.70
  -3  -9  -2   20.59    5.33
   3   9   3    1.83    2.10
  -3  -9  -3    0.47    3.68
   3   9   4    8.81    4.82
  -3  -9  -4    6.48    4.10
   3   9   5   23.87    8.12
  -3  -9  -5   19.17    5.64
   3   9   6    2.44    3.77
  -3  -9  -6    2.67    3.88
   3   9   7   18.54    5.81
  -3  -9  -7   18.87    6.22
   3  10  -9   12.20    5.32
  -3 -10   9   13.58    4.91
   3  10  -8   15.47    9.83
  -3 -10   8   24.63    6.06
   3  10  -7   12.86    5.84
  -3 -10   7    8.76    3.53
   3  10  -6    2.71    2.15
  -3 -10   6    2.88    3.24
   3  10  -5   16.38    4.99
  -3 -10   5   13.23    4.79
   3  10  -4   59.76   22.71
  -3 -10   4   57.78    8.20
   3  10  -3    3.94    3.24
  -3 -10   3    0.05    2.86
   3  10  -2    9.65    5.12
  -3 -10   2   11.94    4.61
   3  10  -1  105.04   23.50
  -3 -10   1   97.13   11.06
   3  10   0    6.65    4.20
  -3 -10   0    6.68    4.12
   3  10   1   43.67   18.14
  -3 -10  -1   43.76    9.46
   3  10   2   33.49   13.38
  -3 -10  -2   29.78    5.96
   3  10   3    9.07    3.44
  -3 -10  -3    7.01    3.76
   3  10   4    9.75    5.41
  -3 -10  -4    8.63    4.70
  -3 -10  -5    4.38    4.35
   4 -10  -4    0.55    2.76
   4 -10  -3  172.37   13.72
   4 -10  -2   16.82    6.18
   4 -10  -1   10.67    5.80
   4 -10   0    4.20    3.53
   4 -10   1   27.25    6.55
  -4  10  -3   13.47    3.71
  -4  10  -4   20.98   10.20
   4 -10   4   22.23    4.96
  -4  10  -5   62.32   25.35
   4 -10   5   61.87    7.58
  -4  10  -6  102.73   16.83
   4 -10   6   67.63   22.50
  -4   9   7    4.55    2.60
   4  -9  -7    4.98    3.66
  -4   9   6    5.80    1.88
   4  -9  -6    6.76    2.92
  -4   9   5  128.51   18.42
   4  -9  -5  119.80   11.11
  -4   9   4   57.23   27.94
   4  -9  -4   76.88    9.81
  -4   9   3    5.40    1.91
   4  -9  -3   10.30    5.48
  -4   9   2    1.50    2.70
   4  -9  -2    1.89    3.00
   4  -9  -2    3.48    2.81
  -4   9   1   82.94    9.48
   4  -9  -1   97.32   10.52
   4  -9  -1   89.77    7.90
   4  -9   0   17.26    6.57
   4  -9   1   78.87   10.22
   4  -9   1   62.10    7.47
   4  -9   2    6.42    3.57
  -4   9  -3   37.14   12.56
   4  -9   3   34.67   13.62
  -4   9  -4  269.14   19.42
   4  -9   4  255.19   14.18
  -4   9  -5  115.00   14.17
   4  -9   6    0.37    2.60
  -4   9  -7   76.61   26.03
   4  -9   7   69.73   27.41
  -4   9  -8    6.59    9.07
   4  -9   8    7.73    3.26
  -4   9  -9   12.14    4.89
   4  -9   9   14.78    4.93
  -4   8  10    4.54    4.65
  -4   8   9    2.32    2.58
   4  -8  -9    3.92    3.46
  -4   8   8    4.80    2.89
   4  -8  -8    6.47    3.72
  -4   8   7   76.10    9.06
   4  -8  -7   64.66    7.82
   4  -8  -7   67.17    7.27
  -4   8   6  133.83   11.87
   4  -8  -6  123.78   14.15
   4  -8  -6  123.90    9.42
  -4   8   5   12.15    5.55
   4  -8  -5   19.00    5.93
   4  -8  -5   11.45    3.57
  -4   8   4    6.90    2.35
   4  -8  -4    5.64    3.40
   4  -8  -4    6.18    2.71
  -4   8   3    4.47    2.78
   4  -8  -3    5.07    4.57
  -4   8   2   36.55   16.33
   4  -8  -2   37.71    7.54
   4  -8  -2   33.18    5.11
  -4   8   1    3.69    1.72
   4  -8  -1    7.63    3.88
  -4   8   0  214.68   10.61
   4  -8   0  220.35   23.58
   4  -8   2   27.14    5.28
  -4   8  -3   33.91    8.11
   4  -8   3   31.83    5.95
  -4   8  -4   53.34   19.73
   4  -8   4   48.74    7.35
  -4   8  -5    9.49    3.17
   4  -8   5    5.81    3.99
  -4   8  -6   38.86   17.24
   4  -8   6   40.95    6.78
  -4   8  -7   12.34    6.63
   4  -8   7   12.19    4.10
  -4   8  -8   18.65   10.57
   4  -8   8   17.51    4.67
  -4   8  -9   21.80    9.10
   4  -8   9   25.34    7.48
  -4   8 -10   61.53   26.01
   4  -8  10   50.10   17.03
  -4   8 -11   12.21    5.82
   4  -8  11   11.97    5.62
  -4   7  11   24.18    9.45
   4  -7 -11   20.83    4.91
  -4   7  10  147.45   22.79
   4  -7 -10  143.88   10.48
  -4   7   9   37.41    8.22
   4  -7  -9   32.80    6.15
   4  -7  -9   33.24    5.19
  -4   7   8   12.77    4.66
   4  -7  -8   12.70    5.16
   4  -7  -8   14.29    3.87
  -4   7   7   53.51   17.21
   4  -7  -7   47.90    7.18
   4  -7  -7   47.94    6.80
  -4   7   6   40.40    6.35
   4  -7  -6   37.18   13.64
   4  -7  -6   39.64    6.41
  -4   7   5   22.93    9.38
   4  -7  -5   25.31    5.50
   4  -7  -5   21.98    4.32
  -4   7   4   35.69   12.51
   4  -7  -4   33.05   11.68
   4  -7  -4   34.33    5.17
  -4   7   3   25.36    7.12
   4  -7  -3   29.78   10.04
  -4   7   2   56.74    7.77
   4  -7  -2   64.51    7.92
   4  -7  -2   58.72    6.57
  -4   7   1   20.01    8.63
   4  -7  -1   22.46   10.32
   4  -7  -1   21.49    4.67
  -4   7   0  233.84   11.85
   4  -7   2  143.62   10.64
  -4   7  -3   46.87   16.21
   4  -7   3   37.55    6.15
  -4   7  -4    1.75    2.84
   4  -7   4    2.11    4.05
  -4   7  -5    8.64    4.18
   4  -7   5    3.94    3.15
  -4   7  -6   79.83   21.67
   4  -7   6   65.42    7.58
  -4   7  -7   47.05   16.36
   4  -7   7   41.05    6.66
  -4   7  -8   14.99    6.93
   4  -7   8   15.21    5.03
  -4   7  -9   -1.25    2.81
   4  -7   9    0.55    3.46
  -4   7 -10   54.09   18.37
   4  -7  10   46.40   16.57
  -4   7 -11    3.31    2.39
   4  -7  11    1.06    2.12
  -4   7 -12    2.20    2.01
   4  -7  12    2.81    4.23
  -4   7 -13    3.67    2.41
   4  -7  13    2.61    3.16
  -4   6  13   14.10    4.95
   4  -6 -13   12.19    4.35
  -4   6  12    9.79    4.22
   4  -6 -12    8.10    3.88
  -4   6  11    4.74    3.11
   4  -6 -11    5.83    3.22
  -4   6  10  401.89   20.67
   4  -6 -10  302.40   21.76
   4  -6 -10  387.55   16.45
  -4   6   9   68.29   10.55
   4  -6  -9   53.64    6.09
   4  -6  -9   65.59    8.66
  -4   6   8   34.08    5.95
   4  -6  -8   30.32    5.57
   4  -6  -8   35.85    7.08
  -4   6   7  183.04   12.88
   4  -6  -7  150.40   10.16
   4  -6  -7  157.97   11.26
  -4   6   6   41.80    9.47
   4  -6  -6   44.37   12.21
   4  -6  -6   47.32    6.32
  -4   6   5  190.17   12.24
   4  -6  -5  183.20   32.39
   4  -6  -5  178.85   11.77
  -4   6   4  111.87    9.59
   4  -6  -4  112.78    9.85
  -4   6   3  234.86   14.97
   4  -6  -3  247.62   16.80
  -4   6   2  103.85    7.48
   4  -6  -2  121.42   10.90
  -4   6   1   82.43    6.33
  -4   6   0  283.79   13.03
  -4   6  -1   14.64    6.91
  -4   6  -1   18.95    7.22
   4  -6   3    1.86    1.87
  -4   6  -4   23.80   10.42
   4  -6   4   21.70    4.62
  -4   6  -5    5.11    2.10
   4  -6   5    3.35    3.29
  -4   6  -6   12.10    4.55
   4  -6   6   10.46    3.63
  -4   6  -7   36.57   13.45
   4  -6   7   32.51    5.71
  -4   6  -8  103.41   10.63
   4  -6   8  104.25   10.73
  -4   6  -9  117.66   11.25
   4  -6   9  103.51   11.68
  -4   6 -10   50.78   15.39
   4  -6  10   41.12   15.10
  -4   6 -11   47.25   18.53
   4  -6  11   38.47   11.18
  -4   6 -12   34.66   13.03
   4  -6  12   25.08    6.16
  -4   6 -13   22.96    8.65
   4  -6  13   18.73    6.61
  -4   6 -14    2.81    2.21
   4  -6  14    0.76    4.61
  -4   5  14   20.73    9.80
   4  -5 -14   16.24    5.75
  -4   5  13   16.73    7.32
   4  -5 -13   12.35    4.16
  -4   5  12   56.89   20.42
   4  -5 -12   49.70    7.53
  -4   5  11  438.11   25.85
   4  -5 -11  398.18   16.66
  -4   5  10   20.61    5.52
   4  -5 -10   16.75    4.34
   4  -5 -10   20.36    7.80
  -4   5   9   44.64   16.91
   4  -5  -9   33.10    8.30
   4  -5  -9   38.26    6.98
  -4   5   8   58.54   14.74
   4  -5  -8   51.72   15.60
   4  -5  -8   69.31    8.70
  -4   5   7   82.79   10.53
   4  -5  -7   72.09    7.68
   4  -5  -7  140.00   10.40
  -4   5   6    2.84    3.07
   4  -5  -6   12.28    4.49
   4  -5  -6    3.91    2.96
  -4   5   5  835.21   32.13
   4  -5  -5  770.96   24.50
   4  -5  -5  834.77   27.32
  -4   5   4  485.77   27.90
   4  -5  -4  503.43   19.42
  -4   5   3  909.22   33.02
  -4   5   2  289.72   14.05
  -4   5   1  369.07   15.18
  -4   5   1  370.73   18.26
  -4   5   0    1.18    1.10
  -4   5  -1  215.31   11.63
  -4   5  -1  216.01   19.08
  -4   5  -2    8.92    2.95
   4  -5   2    7.21    2.79
  -4   5  -3   38.24    8.86
   4  -5   3   33.38    5.32
  -4   5  -4    1.09    2.57
   4  -5   4    3.83    3.23
  -4   5  -5   44.26   12.79
   4  -5   5   38.16    6.05
  -4   5  -6   12.10    4.24
   4  -5   6    7.97    3.67
  -4   5  -7   71.11   23.62
   4  -5   7   67.51    8.21
  -4   5  -8    4.52    2.36
   4  -5   8    4.77    4.43
  -4   5  -9  159.96   13.22
   4  -5   9  136.21   11.76
  -4   5 -10    2.49    3.00
   4  -5  10    1.72    3.29
  -4   5 -11  169.79   14.43
   4  -5  11  138.27   15.63
  -4   5 -12   60.62   25.12
   4  -5  12   60.59   10.00
  -4   5 -13    1.23    1.62
   4  -5  13    0.65    2.99
  -4   5 -14    3.22    1.84
   4  -5  14    4.92    5.08
  -4   4  15   56.23   10.14
   4  -4 -15   55.46    9.02
   4  -4 -14    0.17    2.44
  -4   4  13   17.04    5.13
   4  -4 -13   24.89    6.99
  -4   4  12    8.18    4.81
   4  -4 -12    7.41    3.67
  -4   4  11    6.87    2.32
   4  -4 -11    5.29    3.51
  -4   4  10    0.77    1.87
   4  -4 -10    0.66    2.53
  -4   4   9   26.71    5.67
   4  -4  -9   27.86    5.93
  -4   4   8   -0.53    3.15
   4  -4  -8    1.89    3.59
  -4   4   7   31.58   11.06
   4  -4  -7   28.54    5.74
  -4   4   6  107.09    9.35
   4  -4  -6  110.06    9.57
  -4   4   5   13.09    5.99
   4  -4  -5   13.04    3.82
  -4   4   4    0.50    1.19
   4  -4  -4   -0.07    2.41
  -4   4   3   49.07    5.04
  -4   4   3   46.32    9.00
  -4   4   2  417.55   12.47
  -4   4   2  361.64   16.52
  -4   4   1  410.21   12.21
  -4   4   1  400.79   15.14
   4  -4  -1  414.65   15.26
  -4   4   0  158.97    5.70
  -4   4  -1    2.39    0.85
   4  -4   1    2.46    2.18
  -4   4  -2  154.03   19.48
   4  -4   3   65.51    6.98
  -4   4  -4  260.04   24.19
   4  -4   4  240.46   14.84
  -4   4  -5  115.70   14.43
   4  -4   5  102.16    8.71
  -4   4  -6   54.34   18.77
   4  -4   6   46.28    6.33
  -4   4  -7   46.08   11.75
   4  -4   7   34.67    5.52
  -4   4  -8   51.62    7.57
   4  -4   8   63.64    8.73
  -4   4  -9   18.02    4.82
   4  -4   9   26.07    6.17
  -4   4 -10  264.09   18.47
   4  -4  10  272.22   49.66
  -4   4 -11   -2.48    3.28
   4  -4  11    5.72    4.93
  -4   4 -12   63.95   14.39
   4  -4  12   63.77    9.45
  -4   4 -13    0.61    2.83
   4  -4  13    0.16    2.19
  -4   4 -14   70.14    8.96
   4  -4  14   64.90   10.48
  -4   4 -15   -0.62    2.51
   4  -4  15   -0.14    3.16
   4  -3 -16    2.30    3.01
  -4   3  15    5.67    3.47
   4  -3 -15    8.94    4.84
  -4   3  14    8.27    4.13
   4  -3 -14    6.62    5.41
  -4   3  13    4.97    4.68
   4  -3 -13    2.94    3.14
  -4   3  12   26.96   10.65
   4  -3 -12   23.95    6.12
  -4   3  11    4.71    4.13
   4  -3 -11    3.33    2.40
  -4   3  10    3.71    3.12
   4  -3 -10    3.67    3.90
  -4   3   9    5.16    2.43
  -4   3   9    3.89    1.24
   4  -3  -9    6.46    3.79
  -4   3   8  230.29   15.32
  -4   3   8  188.15   20.42
   4  -3  -8  242.56   13.50
  -4   3   7   37.54   10.13
  -4   3   7   34.46    8.42
   4  -3  -7   38.72    6.77
  -4   3   6   34.13    5.66
  -4   3   6   32.23    6.15
   4  -3  -6   40.62   13.01
  -4   3   5    4.27    2.02
  -4   3   5    4.67    1.67
   4  -3  -5    5.23    2.62
  -4   3   4    2.05    2.23
  -4   3   4    3.61    1.33
   4  -3  -4    4.73    3.12
  -4   3   3  248.54   11.79
  -4   3   3  214.99   11.03
   4  -3  -3  222.72   10.55
  -4   3   2   22.01    7.53
  -4   3   2   20.94    9.16
   4  -3  -2   18.68    4.27
  -4   3   1  192.35    6.75
  -4   3   1  179.71    9.81
   4  -3  -1  180.98    9.37
  -4   3   0   13.16    4.49
   4  -3   0   19.75    4.35
   4  -3   1  291.62   12.03
  -4   3  -2   48.00    9.85
   4  -3   2   52.55    5.76
  -4   3  -3   10.93    3.58
   4  -3   3   13.11    3.80
  -4   3  -4   17.84   11.39
   4  -3   4   20.71    4.61
  -4   3  -5  255.45   20.32
   4  -3   5  238.63   14.60
  -4   3  -6   47.66    6.35
   4  -3   6   39.83    5.99
  -4   3  -7  208.53   17.47
   4  -3   7  199.77   12.78
  -4   3  -8  140.28   12.08
   4  -3   8  124.29    9.69
  -4   3  -9  382.48   29.65
   4  -3   9  360.56   22.91
  -4   3 -10  211.82   23.46
   4  -3  10  223.07   19.20
  -4   3 -11  551.07   24.01
   4  -3  11  534.57   24.18
  -4   3 -12  372.23   16.84
   4  -3  12  322.80   18.30
  -4   3 -13  129.80   10.79
   4  -3  13  130.18   11.84
  -4   3 -14  156.73   13.02
   4  -3  14  146.31   13.41
  -4   3 -15    2.24    2.84
   4  -3  15   -2.74    3.54
  -4   2  16   53.35   18.69
   4  -2 -16   49.65   10.10
  -4   2  15    5.07    4.34
   4  -2 -15    2.26    3.25
  -4   2  14   41.06    8.64
   4  -2 -14   38.76    8.41
  -4   2  13   37.85    6.96
   4  -2 -13   40.21    8.10
  -4   2  12    2.22    3.58
   4  -2 -12    1.55    3.62
  -4   2  11    1.54    3.24
   4  -2 -11    2.82    3.53
  -4   2  10   30.39    5.86
   4  -2 -10   22.28    5.50
  -4   2   9    0.66    3.05
   4  -2  -9    3.78    3.29
  -4   2   8    1.56    1.84
   4  -2  -8    1.74    2.95
  -4   2   7   24.48    4.53
  -4   2   7   15.80    3.25
   4  -2  -7   21.15    5.07
  -4   2   6    0.21    1.95
  -4   2   6    0.56    1.06
   4  -2  -6    1.21    2.74
  -4   2   5    7.76    2.54
  -4   2   5    8.87    2.78
   4  -2  -5   11.43    3.36
  -4   2   4  167.97    8.94
  -4   2   4  147.15    7.89
   4  -2  -4  159.72    9.26
  -4   2   3  170.90    7.98
  -4   2   3  136.83   14.77
   4  -2  -3  164.08    9.52
  -4   2   0 3742.91   20.88
   4  -2   1 3083.30   32.37
  -4   2  -2   81.43   18.20
   4  -2   2  125.08    8.48
  -4   2  -3  290.82   17.15
   4  -2   3  261.62   11.24
  -4   2  -4  151.97    9.86
   4  -2   4  134.44    8.24
  -4   2  -5   40.17   15.14
   4  -2   5   29.44    5.24
  -4   2  -6   32.98    8.94
   4  -2   6   25.52    4.92
  -4   2  -7   53.17    7.47
   4  -2   7   44.93    5.99
  -4   2  -8   44.29   18.00
   4  -2   8   34.81    5.87
  -4   2  -9  747.46   40.71
   4  -2   9  644.35   35.56
  -4   2 -10  117.27   10.66
   4  -2  10  118.58   11.87
  -4   2 -11  143.83   11.28
   4  -2  11  141.51   11.96
  -4   2 -12   66.28   17.26
   4  -2  12   64.93   15.83
  -4   2 -13  228.14   15.08
   4  -2  13  207.20   13.40
  -4   2 -14   34.93    7.82
   4  -2  14   33.82   13.10
  -4   2 -15  135.45   11.74
   4  -2  15  124.87   27.06
   4  -2  16   46.40   14.40
  -4   1  16   -0.12    3.41
   4  -1 -16   -1.07    3.20
  -4   1  15    6.79    3.83
   4  -1 -15    6.49    5.42
  -4   1  14    8.05    4.48
   4  -1 -14    6.00    4.93
  -4   1  13  105.74   10.70
   4  -1 -13   99.98   11.87
  -4   1  12    9.86    4.66
   4  -1 -12    6.95    3.41
  -4   1  11  251.43   16.11
   4  -1 -11  241.41   16.39
  -4   1  10  128.83   21.97
   4  -1 -10  134.19   11.54
  -4   1   9   49.05    8.30
   4  -1  -9   55.25    7.75
  -4   1   8  232.58   14.68
   4  -1  -8  204.58   14.33
  -4   1   7   26.65    4.93
  -4   1   7   25.51    7.55
   4  -1  -7   29.99    5.51
  -4   1   6   66.51    5.96
  -4   1   6   51.78    5.00
   4  -1  -6   58.47    6.70
  -4   1   5   45.66   12.37
  -4   1   5   33.99    6.06
   4  -1  -5   42.44    5.63
  -4   1   4  245.38    9.65
  -4   1   4  212.50    8.38
   4  -1  -4  228.87   10.91
  -4   1   3  119.05    6.93
  -4   1   2 3763.19   27.13
  -4   1   2 3441.88   34.56
   4  -1  -2 3464.03   42.65
  -4   1   1  673.01   12.62
  -4   1   1  685.82   43.94
  -4   1   0 2047.31   22.54
  -4   1   0 2159.22   30.52
   4  -1   0 2087.09   30.54
  -4   1  -1  751.42   10.34
  -4   1  -1  769.29   70.13
   4  -1   1  780.13   17.31
  -4   1  -2   54.70    7.60
   4  -1   2   52.16    5.61
  -4   1  -3  202.94   10.73
   4  -1   3  187.60    9.02
  -4   1  -4    9.24    2.99
   4  -1   4   10.04    3.63
  -4   1  -5  259.62   17.40
   4  -1   5  243.39   10.97
  -4   1  -6   81.48   13.31
   4  -1   6   80.02    7.20
  -4   1  -7  275.89   16.93
   4  -1   7  247.29   15.42
   4  -1   8  280.90   12.99
  -4   1  -8  343.18   19.13
   4  -1   8  271.29   14.85
   4  -1   9  118.67    6.62
  -4   1  -9  133.26   10.13
   4  -1   9  118.01   10.42
  -4   1 -10   77.72    8.87
   4  -1  10   72.60   17.73
  -4   1 -11   39.51    6.09
   4  -1  11   43.19   13.02
  -4   1 -12  258.42   17.79
   4  -1  12  205.28   18.80
  -4   1 -13   78.41    8.88
   4  -1  13   73.47    9.65
  -4   1 -14   48.63   12.47
   4  -1  14   56.06    8.76
  -4   1 -15   30.82    7.23
   4  -1  15   35.79   11.45
   4  -1  16  192.74   15.04
  -4   0  17    2.40    3.90
   4   0 -17    1.09    2.86
  -4   0  16   38.86    8.86
   4   0 -16   40.91   13.50
  -4   0  15   30.14   10.12
   4   0 -15   23.09   10.42
  -4   0  14   75.51   11.20
   4   0 -14   67.67   21.75
  -4   0  13    6.51    3.24
   4   0 -13    9.14    3.01
  -4   0  12  110.40   10.56
   4   0 -12   97.11   30.56
  -4   0  11  103.77   12.53
   4   0 -11   97.18   23.95
  -4   0  10    0.57    3.82
   4   0 -10    3.31    4.42
  -4   0   9   62.59    9.54
   4   0  -9   69.18    8.05
  -4   0   8   96.46   12.94
   4   0  -8   97.55    8.78
  -4   0   7   11.51    4.47
   4   0  -7    6.44    3.41
  -4   0   6  158.60    9.23
   4   0  -6  130.68    8.74
  -4   0   5 1253.61   29.14
  -4   0   4  401.52   13.69
  -4   0   4  308.14   10.47
   4   0  -4  344.87   13.52
  -4   0   3  822.47   15.94
  -4   0   3  709.75   13.85
   4   0  -3  743.34   17.38
  -4   0   2  293.79   15.03
  -4   0   2  254.97    8.58
   4   0  -2  280.01   10.39
  -4   0   1    1.82    1.65
   4   0  -1   18.62    3.49
  -4   0   0  267.14   10.03
  -4   0   0  278.81    9.67
   4   0   0  269.96    9.29
  -4   0  -1   63.98    5.61
   4   0   1   65.92    5.33
   4   0   2   10.36    3.10
  -4   0  -2   12.13    4.42
   4   0   2    9.54    2.49
   4   0   3   84.23    6.40
  -4   0  -3   90.27    7.24
   4   0   3   97.17    6.05
   4   0   4    1.43    0.60
  -4   0  -4   -1.19    3.66
   4   0   4    0.29    1.65
   4   0   5  815.07   19.59
  -4   0  -5  920.94   25.48
   4   0   5  765.55   20.46
   4   0   6    8.91    2.43
  -4   0  -6    7.67    3.46
   4   0   6   10.78    3.31
   4   0   7   11.53    2.24
  -4   0  -7    7.83    4.13
   4   0   7    8.53    2.69
   4   0   8   96.82    7.22
  -4   0  -8   94.85    9.08
   4   0   8   87.44    7.27
   4   0   9   41.23    5.87
  -4   0  -9   53.80   10.23
   4   0   9   38.87   10.01
   4   0  10    1.53    2.04
  -4   0 -10   -0.12    4.25
   4   0  10    0.89    3.49
   4   0  11    6.65    2.21
  -4   0 -11    7.15    3.92
   4   0  11    7.66    2.84
   4   0  12   12.85    5.04
  -4   0 -12   13.77    5.28
   4   0  12   12.36    4.24
   4   0  13    1.79    2.06
  -4   0 -13    1.21    2.30
   4   0  13    0.41    2.59
  -4   0 -14    2.91    4.47
   4   0  14   -1.84    2.40
  -4   0 -15    1.56    4.04
   4   0  15    1.32    1.59
  -4  -1  17   -0.47    3.39
   4   1 -17    1.95    2.82
  -4  -1  16    7.95    4.64
   4   1 -16   11.90    5.01
  -4  -1  15    0.78    3.34
   4   1 -15    4.09    3.00
  -4  -1  14   -1.28    3.28
   4   1 -14    0.01    1.90
  -4  -1  13   74.97    8.84
   4   1 -13   88.53   26.66
  -4  -1  12  380.15   21.12
   4   1 -12  291.64   23.71
  -4  -1  11   49.13   10.46
   4   1 -11   53.01   16.16
  -4  -1  10   85.25   12.73
   4   1 -10   94.05   28.84
  -4  -1   9   -0.27    3.29
   4   1  -9    0.20    1.89
  -4  -1   8   34.23    9.00
   4   1  -8   44.52   10.64
  -4  -1   7   11.36    5.89
   4   1  -7    1.71    4.65
  -4  -1   6  327.21   15.56
  -4  -1   6  230.49    6.70
   4   1  -6  284.88   12.36
  -4  -1   5    0.34    1.21
   4   1  -5    0.07    2.37
  -4  -1   4 1039.92   24.90
  -4  -1   4  854.47   19.24
   4   1  -4  911.77   23.18
  -4  -1   3   26.33    3.96
  -4  -1   3    8.01    2.24
   4   1  -3   32.86    4.71
  -4  -1   2 1037.22   18.11
  -4  -1   2  944.83   18.42
   4   1  -2 1007.45   18.89
  -4  -1   1  625.35   13.09
  -4  -1   1  551.07   13.45
   4   1  -1  597.70   13.87
  -4  -1   0  207.64    9.08
  -4  -1   0  184.47    9.66
   4   1   0  199.10    9.66
   4   1   1    1.13    0.55
   4   1   1    1.47    1.62
   4   1   2  166.12    7.58
  -4  -1  -2  199.67   10.82
   4   1   2  177.58    8.05
   4   1   3  293.01   17.96
  -4  -1  -3  346.61   14.08
   4   1   3  313.64   10.93
   4   1   4   17.82    6.00
  -4  -1  -4   17.09    4.05
   4   1   4   16.28    2.90
   4   1   5    5.52    1.63
  -4  -1  -5    4.80    2.76
   4   1   5    4.55    2.39
   4   1   6  211.23   15.10
  -4  -1  -6  221.95   15.39
   4   1   6  222.62   13.26
   4   1   7    1.23    1.16
  -4  -1  -7    1.46    4.40
   4   1   7    2.48    2.18
   4   1   8  383.27   14.75
  -4  -1  -8  391.22   18.71
   4   1   8  340.47   22.04
   4   1   9    3.38    1.41
  -4  -1  -9    3.51    4.19
   4   1   9    6.02    3.34
   4   1  10  360.91   20.16
  -4  -1 -10  351.89   19.21
   4   1  10  323.08   17.06
   4   1  11   17.13    4.06
  -4  -1 -11   11.20    4.39
   4   1  11   12.25    4.10
   4   1  12    0.98    1.88
  -4  -1 -12   -0.31    4.19
   4   1  12    0.30    1.59
   4   1  13    3.38    2.60
  -4  -1 -13    3.58    3.43
   4   1  13    4.56    1.84
   4   1  14    8.87    3.84
  -4  -1 -14   11.74    6.49
   4   1  14    8.50    3.85
  -4  -1 -15   43.84    7.79
   4   1  15   42.51    7.38
  -4  -2  17    0.67    3.11
   4   2 -17    1.20    3.63
  -4  -2  16   20.67    7.23
   4   2 -16   22.51    8.13
  -4  -2  15   42.52   18.27
   4   2 -15   42.00   15.66
  -4  -2  14  177.88   14.86
   4   2 -14  168.33   44.47
  -4  -2  13  212.86   17.40
   4   2 -13  187.94   41.42
  -4  -2  12    7.89    2.88
   4   2 -12    7.88    3.52
  -4  -2  11  101.88   24.38
   4   2 -11   96.99   27.62
  -4  -2  10  614.09   24.46
   4   2 -10  504.89   22.09
  -4  -2   9   11.24    3.87
   4   2  -9   10.31    4.00
  -4  -2   8    0.98    2.71
   4   2  -8    1.72    2.94
  -4  -2   7    2.88    1.66
  -4  -2   7   -0.15    0.43
   4   2  -7    3.61    2.44
  -4  -2   6   42.09    5.33
  -4  -2   6   30.41    2.75
   4   2  -6   38.94    5.39
  -4  -2   5  235.48   11.00
  -4  -2   5  188.09    7.41
   4   2  -5  199.13    9.57
  -4  -2   4   98.21    9.40
  -4  -2   4   87.13    5.30
   4   2  -4   90.09    6.59
  -4  -2   3   17.91    3.14
  -4  -2   3   13.17    2.90
   4   2  -3   16.69    3.45
  -4  -2   2  231.98    9.52
  -4  -2   2  197.62   11.28
   4   2  -2  229.21    9.33
  -4  -2   1  601.97   16.54
  -4  -2   1  528.66   17.57
   4   2  -1  607.44   16.20
  -4  -2   0  213.27   11.80
   4   2   0  253.09    9.56
   4   2   1 1281.71   30.14
  -4  -2  -1 1566.33   34.83
   4   2   1 1442.48   30.03
   4   2   2   11.26    4.36
  -4  -2  -2   -1.70    3.41
   4   2   2   10.19    2.30
   4   2   3  392.00   20.24
  -4  -2  -3  468.96   17.32
   4   2   3  405.57   12.12
   4   2   4    6.77    3.18
  -4  -2  -4    8.39    6.32
   4   2   4    4.62    1.88
   4   2   5   19.51    2.93
  -4  -2  -5   13.72    5.43
   4   2   5   13.00    4.22
   4   2   6   92.29    6.66
  -4  -2  -6   93.77    8.50
   4   2   6   77.30    5.87
   4   2   7   16.29    4.12
  -4  -2  -7   13.46    4.93
   4   2   7   14.05    3.36
   4   2   8  546.38   19.84
  -4  -2  -8  578.42   24.91
   4   2   8  453.47   26.30
   4   2   9    8.30    2.50
  -4  -2  -9   -0.79    5.70
   4   2   9    2.03    1.54
   4   2  10  165.52   11.39
  -4  -2 -10  155.22   13.63
   4   2  10  139.92   24.24
   4   2  11  217.69   17.37
  -4  -2 -11  220.98   15.59
   4   2  11  180.33   10.94
   4   2  12   76.23   11.68
  -4  -2 -12   79.22    9.59
   4   2  12   73.17   15.15
   4   2  13   15.91    7.33
  -4  -2 -13   18.55    5.70
   4   2  13   17.50    5.00
   4   2  14    6.02    3.19
  -4  -2 -14    7.03    3.86
   4   2  14    5.20    2.55
  -4  -2 -15   35.19    7.08
  -4  -3  16    8.89    3.04
   4   3 -16    8.84    3.07
  -4  -3  15   24.27   17.28
   4   3 -15   24.46    8.85
  -4  -3  14   13.85    4.05
   4   3 -14   16.16    7.09
  -4  -3  13   64.71    8.78
   4   3 -13   62.97   22.52
  -4  -3  12  226.97   23.75
   4   3 -12  224.59   17.72
  -4  -3  11   88.56   25.95
   4   3 -11   95.96   19.59
  -4  -3  10  556.73   32.84
   4   3 -10  468.53   31.38
  -4  -3   9  345.66   18.90
   4   3  -9  302.58   17.52
  -4  -3   8  249.62   14.88
   4   3  -8  213.33   25.75
  -4  -3   7   95.57   13.72
  -4  -3   7   67.04    3.77
   4   3  -7   81.82    8.71
  -4  -3   6   10.34    3.20
  -4  -3   6    8.90    2.05
   4   3  -6    9.54    2.86
  -4  -3   5   15.31    3.76
  -4  -3   5   13.16    2.78
   4   3  -5   14.69    5.85
  -4  -3   4    6.43    2.39
   4   3  -4    7.74    3.13
  -4  -3   3  163.13   15.92
  -4  -3   3  123.20    6.97
   4   3  -3  171.95    8.28
  -4  -3   2  877.05   23.03
  -4  -3   2  798.35   21.67
   4   3  -2  825.48   20.17
  -4  -3   1  780.72   21.19
  -4  -3   1  756.33   30.56
   4   3  -1  738.75   18.24
   4   3   0  319.92   11.92
   4   3   0  357.97   11.00
   4   3   1   12.51    4.97
  -4  -3  -1    1.57    5.67
   4   3   1   16.56    2.94
   4   3   2  659.24   20.57
  -4  -3  -2  767.63   22.83
   4   3   2  690.02   16.18
   4   3   3   98.97    7.88
  -4  -3  -3   86.12    7.11
   4   3   3   92.36    5.12
   4   3   4   42.93   14.62
  -4  -3  -4   38.85    5.79
   4   3   4   37.99    3.90
   4   3   5  112.74   11.12
  -4  -3  -5  124.86   11.14
   4   3   5   96.54   14.01
   4   3   6    1.16    1.22
  -4  -3  -6    2.01    4.22
   4   3   6    2.51    1.21
   4   3   7   32.75   10.25
  -4  -3  -7   27.85    6.63
   4   3   7   23.96    7.02
   4   3   8   59.38   17.39
  -4  -3  -8   58.11    7.83
   4   3   8   46.11   13.65
   4   3   9    3.72    2.42
  -4  -3  -9    3.51    4.05
   4   3   9    1.93    1.90
   4   3  10  136.47   14.24
  -4  -3 -10  146.84   13.31
   4   3  10  114.92   13.12
   4   3  11  243.08   17.78
  -4  -3 -11  253.30   15.75
   4   3  11  203.74   12.63
   4   3  12   24.05    8.14
  -4  -3 -12   22.45    6.30
   4   3  12   20.53    4.55
   4   3  13   45.07   17.41
  -4  -3 -13   42.22    7.31
   4   3  13   31.26    5.37
   4   3  14    2.99    3.24
  -4  -3 -14    3.45    4.03
  -4  -4  16   16.63    6.07
   4   4 -16   17.53    8.97
  -4  -4  15    6.34    2.61
   4   4 -15    6.31    3.23
  -4  -4  14    3.97    3.45
   4   4 -14    1.81    2.29
  -4  -4  13   86.49   16.63
   4   4 -13   71.31   20.20
  -4  -4  12   56.63    8.59
   4   4 -12   55.41   16.36
  -4  -4  11    6.21    2.21
   4   4 -11    4.55    2.40
  -4  -4  10   -0.77    4.21
   4   4 -10    0.67    1.66
  -4  -4   9  746.01   41.70
   4   4  -9  600.20   35.71
  -4  -4   8   36.24    7.25
  -4  -4   8   19.88    2.59
   4   4  -8   14.90    4.78
  -4  -4   7  379.97   19.48
  -4  -4   7  273.67   11.45
   4   4  -7  312.23   16.04
  -4  -4   6  160.57   11.75
  -4  -4   6  121.49    7.43
   4   4  -6  134.11    9.44
  -4  -4   5  174.71   12.53
  -4  -4   5  144.72    9.66
   4   4  -5  144.97   10.01
  -4  -4   4   55.94    6.57
  -4  -4   4   39.53    5.10
   4   4  -4   43.98    5.08
  -4  -4   3  321.41   23.75
  -4  -4   3  295.34   12.06
   4   4  -3  313.86   10.85
  -4  -4   2   63.15    6.22
  -4  -4   2   60.42    6.96
   4   4  -2   82.18    5.53
   4   4  -1   40.26   11.27
  -4  -4   1   36.66    5.99
   4   4  -1   44.20    3.77
   4   4   0  723.86   23.67
   4   4   0  795.71   17.55
   4   4   1   57.17    6.27
  -4  -4  -1   54.50    7.07
   4   4   2  360.59   22.84
  -4  -4  -2  393.57   21.96
   4   4   2  330.15   15.56
   4   4   3    9.10    4.25
  -4  -4  -3    5.83    4.03
   4   4   3    5.75    1.64
   4   4   4   49.16   15.35
  -4  -4  -4   38.26    6.19
   4   4   4   33.49    5.38
   4   4   5  225.24   16.97
  -4  -4  -5  233.47   13.40
   4   4   5  182.76   12.55
   4   4   6  181.43   18.91
  -4  -4  -6  183.23   14.83
   4   4   6  146.16   12.32
   4   4   7  110.24    9.93
  -4  -4  -7   94.10    9.66
   4   4   7   86.80   16.07
   4   4   8  183.77   21.63
  -4  -4  -8  184.00   13.58
   4   4   8  131.80   24.00
   4   4   9   37.97    6.79
  -4  -4  -9   29.42    5.99
   4   4   9   27.68    5.96
   4   4  10   85.43   21.97
  -4  -4 -10   86.35   10.75
   4   4  11   -0.08    2.31
  -4  -4 -11    0.41    3.56
   4   4  12    0.79    1.14
  -4  -4 -12    1.53    3.03
   4   4  13    2.90    2.47
  -4  -4 -13    2.10    3.06
  -4  -4 -14   97.10    9.82
  -4  -5  16   18.39    6.92
   4   5 -16   19.28    5.84
  -4  -5  15    2.57    5.78
   4   5 -15   -0.71    3.29
  -4  -5  14  280.77   17.73
   4   5 -14  245.51   16.19
  -4  -5  13  195.80   25.51
   4   5 -13  174.34   28.15
  -4  -5  12   17.80    4.74
   4   5 -12   19.42    7.51
  -4  -5  11   30.59   11.94
   4   5 -11   22.91    5.87
  -4  -5  10    1.47    3.58
   4   5 -10    0.92    1.79
  -4  -5   9   82.09   12.12
   4   5  -9   68.72   20.79
  -4  -5   8  133.37   11.69
  -4  -5   8   98.15    6.10
   4   5  -8   95.19   20.15
  -4  -5   7  773.07   43.20
  -4  -5   7  581.35   33.29
   4   5  -7  687.96   37.11
  -4  -5   6 2411.20   39.67
  -4  -5   6 1828.54   45.56
   4   5  -6 1930.23   28.22
  -4  -5   5  251.94   15.97
  -4  -5   5  192.18   10.88
   4   5  -5  194.51   11.40
  -4  -5   4    5.20    3.44
  -4  -5   4    5.69    2.29
   4   5  -4    8.54    3.11
  -4  -5   3  160.63   18.14
  -4  -5   3  150.01   10.60
   4   5  -3  140.41   10.38
   4   5  -2    6.20    2.44
  -4  -5   2    3.90    2.50
   4   5  -2    5.23    1.99
   4   5  -1   20.91    6.96
  -4  -5   1   22.52    4.88
   4   5  -1   23.75    2.84
   4   5   0   68.86    6.88
  -4  -5   0   80.17    8.94
   4   5   1    7.03    2.67
  -4  -5  -1    8.88    3.72
   4   5   2   17.59    5.13
  -4  -5  -2   14.35    4.80
   4   5   3  127.09   12.88
  -4  -5  -3  132.70   11.32
   4   5   4   37.32   11.14
  -4  -5  -4   27.92    4.98
   4   5   5    7.91    3.16
  -4  -5  -5    9.69    4.28
   4   5   6   54.03   14.29
  -4  -5  -6   49.27    7.06
   4   5   7  211.60   14.40
  -4  -5  -7  202.15   14.63
   4   5   8   17.09    5.84
  -4  -5  -8   10.88    3.60
   4   5   9    6.46    2.49
  -4  -5  -9    2.11    3.47
   4   5  10    0.93    0.87
  -4  -5 -10    4.94    5.09
   4   5  11    2.13    2.36
  -4  -5 -11    1.98    3.49
   4   5  12    0.53    2.35
  -4  -5 -12    1.84    4.21
   4   5  13   25.65    9.97
  -4  -5 -13   23.95    6.85
  -4  -6  15   11.15    5.25
   4   6 -15   14.81    5.11
  -4  -6  14  143.74   23.04
   4   6 -14  137.58   15.63
  -4  -6  13    7.64    5.27
   4   6 -13    7.41    2.97
  -4  -6  12    5.56    6.08
   4   6 -12    2.71    1.85
  -4  -6  11  255.39   15.92
   4   6 -11  207.87   17.07
  -4  -6  10    0.09    3.66
   4   6 -10    1.50    2.08
  -4  -6   9    4.25    5.01
  -4  -6   9    2.05    1.62
   4   6  -9    4.45    2.33
  -4  -6   8   54.54    8.64
  -4  -6   8   41.23    4.74
   4   6  -8   40.51    9.88
  -4  -6   7   18.44    4.71
  -4  -6   7   16.62    3.34
   4   6  -7   14.93    3.84
  -4  -6   6   61.02    9.99
  -4  -6   6   44.22    4.74
   4   6  -6   44.80    4.77
  -4  -6   5  136.36   17.87
  -4  -6   5   80.85    8.32
   4   6  -5   78.39    6.34
  -4  -6   4  882.58   48.36
  -4  -6   4  734.90   39.23
   4   6  -4  730.34   36.91
   4   6  -3  873.56   45.77
  -4  -6   3  980.56   30.59
   4   6  -2  549.30   23.12
   4   6  -1    0.00    2.40
  -4  -6   1    1.95    2.98
   4   6   0   24.12    7.79
  -4  -6   0   24.96    5.95
   4   6   1   30.75    8.20
  -4  -6  -1   26.81    6.13
   4   6   2  149.93   15.33
  -4  -6  -2  154.62   14.03
   4   6   3  255.80   18.16
  -4  -6  -3  269.19   17.18
   4   6   4    6.90    3.30
  -4  -6  -4    4.72    3.64
   4   6   5   11.37    5.55
  -4  -6  -5    8.05    3.33
   4   6   6   51.02   16.22
  -4  -6  -6   40.97    7.58
   4   6   7   31.71    9.89
  -4  -6  -7   22.89    5.59
   4   6   8   19.47    9.01
  -4  -6  -8   17.68    6.14
   4   6   9    3.06    4.13
  -4  -6  -9    2.44    3.73
   4   6  10   23.04    6.39
  -4  -6 -10   16.92    5.96
   4   6  11    1.50    1.81
  -4  -6 -11    2.99    3.93
  -4  -7  14   11.38    5.21
   4   7 -14    7.51    3.16
  -4  -7  13   25.96    7.34
   4   7 -13   16.61    8.91
  -4  -7  12   78.04   11.13
   4   7 -12   46.17   13.09
  -4  -7  11    5.58    4.39
   4   7 -11    6.17    2.49
  -4  -7  10   76.67    9.49
   4   7 -10   53.32   16.21
  -4  -7   9   14.41    5.41
  -4  -7   9    9.25    2.83
   4   7  -9   12.73    4.77
  -4  -7   8    9.76    4.88
  -4  -7   8    8.93    3.12
   4   7  -8    7.60    4.07
  -4  -7   7    5.21    3.80
  -4  -7   7    5.18    2.71
   4   7  -7    3.82    2.20
  -4  -7   6   79.14    9.09
  -4  -7   6   65.35    6.85
   4   7  -6   60.25    5.45
  -4  -7   5   56.72    6.82
   4   7  -4  337.66   23.38
  -4  -7   4  353.42   18.62
   4   7  -3  490.91   30.95
  -4  -7   3  504.55   24.40
  -4  -7   2   62.12    9.08
   4   7  -1   72.24   20.91
  -4  -7   1   72.77   10.11
   4   7   0    9.33    3.21
  -4  -7   0    2.83    3.19
   4   7   1    2.05    1.14
  -4  -7  -1    2.79    4.52
   4   7   2   59.18   18.73
  -4  -7  -2   52.40    8.25
   4   7   3  121.69   12.15
  -4  -7  -3  122.15   13.31
   4   7   4   21.70    9.16
  -4  -7  -4   18.18    5.83
   4   7   5   29.46   10.96
  -4  -7  -5   24.00    5.69
   4   7   6   13.52    5.16
  -4  -7  -6   12.71    5.13
   4   7   7   22.14    9.68
  -4  -7  -7   20.34    5.95
   4   7   8    2.40    2.36
  -4  -7  -8    4.67    4.03
   4   7   9   15.60    5.99
  -4  -7  -9   13.38    5.10
   4   7  10  121.50   13.40
  -4  -7 -10  114.49   12.85
  -4  -8  12   65.24    9.80
   4   8 -12   35.96   18.40
  -4  -8  11    3.90    2.29
   4   8 -11    2.48    1.70
  -4  -8  10    6.16    6.42
   4   8 -10   -0.52    1.70
  -4  -8   9   62.44   10.65
  -4  -8   8    4.71    5.34
  -4  -8   8    2.15    1.92
  -4  -8   7   18.77    4.92
   4   8  -6   47.93   12.25
  -4  -8   6   40.42    6.49
   4   8  -5   17.69    5.78
  -4  -8   5   17.66    4.53
   4   8  -4   -0.02    2.78
  -4  -8   4    1.57    2.56
   4   8  -3    9.80    3.98
  -4  -8   3    6.58    3.25
   4   8  -1  829.26   25.95
  -4  -8   0  550.60   26.49
   4   8   1   -0.26    3.00
  -4  -8  -1    1.02    4.84
   4   8   2    9.19    3.37
  -4  -8  -2    9.56    5.26
   4   8   3    1.96    3.25
  -4  -8  -3    2.31    3.47
   4   8   4    1.51    2.87
  -4  -8  -4    4.00    5.13
   4   8   5    0.57    3.68
  -4  -8  -5    2.43    3.96
   4   8   6   46.37   18.42
  -4  -8  -6   45.27    8.58
   4   8   7   13.89    4.76
  -4  -8  -7    9.61    4.59
   4   8   8   27.73   11.73
  -4  -8  -8   25.42    6.75
  -4  -9  10    9.31    4.83
   4   9  -8    2.64    2.23
  -4  -9   8    1.74    2.85
   4   9  -7   99.14   26.65
  -4  -9   7   93.66    9.33
   4   9  -6   35.67   12.42
  -4  -9   6   33.47    5.94
   4   9  -5   49.47   18.26
  -4  -9   5   38.16    6.03
   4   9  -4   -0.58    2.82
  -4  -9   4    1.42    2.67
   4   9  -2   80.49   22.36
  -4  -9   2   73.76    9.19
   4   9  -1   19.20   10.97
  -4  -9   1   17.20    6.11
   4   9   0    1.42    2.46
  -4  -9   0    5.19    5.13
   4   9   1   28.29   12.26
  -4  -9  -1   30.41    7.54
   4   9   2  140.90   28.78
  -4  -9  -2  138.19   13.58
   4   9   3   46.94   18.12
  -4  -9  -3   37.36   14.57
   4   9   4    5.76    3.11
  -4  -9  -4    5.85    4.04
   4   9   5   33.97   10.59
  -4  -9  -5   32.98   13.53
   4   9   6   60.50   27.21
  -4  -9  -6   58.56   10.27
   4  10  -7   63.21   23.42
  -4 -10   7   61.08    8.29
   4  10  -6   29.29   12.35
  -4 -10   6   42.94    7.59
   4  10  -5  148.49   45.98
  -4 -10   5  149.66   12.65
   4  10  -4   10.69    4.97
  -4 -10   4    8.35    4.13
   4  10  -3   27.02   10.81
  -4 -10   3   26.30    6.56
   4  10  -2    1.17    1.64
  -4 -10   2    0.65    3.71
   4  10  -1    3.25    2.61
  -4 -10   1    4.79    3.93
   4  10   0    9.00    5.18
  -4 -10   0    2.77    3.80
   4  10   1   29.26   11.81
  -4 -10  -1   28.99    7.49
   4  10   2   23.10   13.36
  -4 -10  -2   22.71    6.45
  -5  10  -1    2.47    2.79
  -5   9   1   92.97   37.54
   5  -9  -1  104.05   10.22
  -5   9   0   13.50   11.19
   5  -9   0   17.02    5.30
  -5   9  -1   25.77    8.77
   5  -9   1   29.48    6.68
  -5   9  -2   60.32   26.12
   5  -9   2   58.58    8.15
  -5   9  -3   12.30    7.68
   5  -9   3    9.53    5.15
  -5   9  -4  149.96   17.17
   5  -9   4  133.39   11.01
  -5   9  -5   17.55    8.00
   5  -9   5    1.73    3.78
  -5   9  -6   92.10   11.92
   5  -9   6   89.19   10.02
  -5   9  -7  140.88   17.61
   5  -9   7  116.12   13.80
  -5   8   8  131.60   10.84
  -5   8   7   10.03    3.68
  -5   8   6  277.20   19.05
   5  -8  -6  269.33   13.71
  -5   8   5   -0.11    2.17
   5  -8  -5   -0.41    2.00
  -5   8   4    1.36    1.54
   5  -8  -4    3.38    2.99
  -5   8   2  194.74   13.85
  -5   8   1   55.00    9.71
  -5   8   0   17.60    8.08
   5  -8   0   21.44    5.34
  -5   8  -1    1.73    3.24
   5  -8   1    2.38    3.33
  -5   8  -2   18.66    7.01
   5  -8   2   18.04    5.09
  -5   8  -3   21.84   14.42
   5  -8   3   23.94    5.63
  -5   8  -4    7.38    3.85
   5  -8   4    3.23    2.27
  -5   8  -5    3.10    3.86
   5  -8   5    5.95    4.80
  -5   8  -6   16.67    6.01
   5  -8   6   13.76    4.71
  -5   8  -7   84.22   33.00
   5  -8   7   84.78   10.46
  -5   8  -8   80.97   33.49
   5  -8   8   79.54   10.75
  -5   8  -9    4.44    4.09
   5  -8   9    5.18    3.92
  -5   7  10  169.62   17.75
   5  -7 -10  154.04   12.30
  -5   7   9    9.28    3.88
   5  -7  -9   13.44    5.51
  -5   7   8   27.40   10.10
   5  -7  -8   35.31    7.66
  -5   7   7   17.99   10.48
   5  -7  -7   25.70    6.55
  -5   7   6   49.86   15.60
   5  -7  -6   58.97    8.36
  -5   7   5    0.62    1.57
   5  -7  -5    2.40    2.98
  -5   7   4    0.88    1.76
   5  -7  -4    1.10    2.00
  -5   7   3   44.63   17.24
  -5   7   3   47.77   16.81
   5  -7  -3   55.79    7.05
  -5   7   2    9.89    5.98
  -5   7   2   15.70    6.85
   5  -7  -2   15.82    4.49
  -5   7   1    1.35    1.47
   5  -7  -1    3.57    3.15
  -5   7  -3   23.23    7.84
   5  -7   3   19.20    5.18
  -5   7  -4   23.79    6.13
   5  -7   4   19.84    5.46
  -5   7  -5    2.64    3.48
   5  -7   5    1.60    2.35
  -5   7  -6   66.20   27.24
   5  -7   6   69.87    8.93
   5  -7   7    1.61    2.95
  -5   7  -8    6.82    3.12
   5  -7   8    3.08    3.55
  -5   7  -9   27.17    8.76
   5  -7   9   18.90    5.26
  -5   7 -10  103.63   11.56
   5  -7  10   94.22   13.58
  -5   7 -11  114.20   36.01
   5  -7  11  101.22   24.21
  -5   6  12   22.59    9.29
   5  -6 -12   23.29    5.34
  -5   6  11    9.64    5.23
   5  -6 -11   15.27    5.78
  -5   6  10   99.74    9.82
   5  -6 -10   85.53    9.56
  -5   6   9  224.67   21.56
   5  -6  -9  246.18   15.40
  -5   6   8  319.59   16.21
   5  -6  -8  321.07   17.82
  -5   6   7  180.26   13.18
   5  -6  -7  178.88   12.13
  -5   6   6   34.93   10.63
  -5   6   6   36.99   12.98
   5  -6  -6   52.44    8.15
  -5   6   5   37.97   16.62
  -5   6   5   38.10   12.60
   5  -6  -5   48.86    7.17
  -5   6   4    0.73    1.41
  -5   6   4    1.99    1.73
  -5   6   3  253.55   12.36
  -5   6   3  226.31   16.34
  -5   6   2   51.26    8.34
  -5   6   2   59.28   19.18
  -5   6   1   17.78    5.65
  -5   6   1   29.56    6.57
   5  -6  -1   24.63    5.42
  -5   6   0    6.67    3.03
   5  -6   0   10.67    4.24
  -5   6  -1   49.67   21.19
   5  -6   2  114.17   10.51
  -5   6  -3   85.48   17.85
   5  -6   3   81.01    9.13
   5  -6   4   32.68    6.50
  -5   6  -5    3.84    4.59
   5  -6   5    4.35    3.23
  -5   6  -6   95.67   26.23
   5  -6   6   84.66    9.33
  -5   6  -7    2.35    2.59
   5  -6   7    0.71    3.03
  -5   6  -8   -1.24    2.90
   5  -6   8   -0.16    2.92
  -5   6  -9    3.14    2.89
   5  -6   9    1.70    3.16
  -5   6 -10   70.72   29.44
   5  -6  10   60.83    9.26
  -5   6 -11   10.15    3.19
   5  -6  11    9.02    4.15
  -5   6 -12    6.68    4.72
   5  -6  12    4.17    3.88
  -5   5  13    0.31    1.36
   5  -5 -13    0.62    2.52
  -5   5  12    2.44    3.39
   5  -5 -12    1.48    2.66
  -5   5  11    1.91    2.71
   5  -5 -11    5.01    2.92
  -5   5  10  128.35   11.62
   5  -5 -10  134.38   12.50
  -5   5   9  455.68   18.33
  -5   5   9  297.34   15.58
   5  -5  -9  407.49   19.04
  -5   5   8    2.33    3.05
  -5   5   8    2.48    2.35
   5  -5  -8    5.42    4.04
  -5   5   7  149.47   10.23
  -5   5   7  110.34   13.24
   5  -5  -7  142.22   12.10
  -5   5   6   -0.70    2.85
  -5   5   6    0.02    1.15
   5  -5  -6    2.32    3.04
  -5   5   5   71.05    9.00
  -5   5   5   60.75    7.18
   5  -5  -5   77.64    8.73
  -5   5   4   27.18    4.20
  -5   5   4   30.84   10.22
  -5   5   3  366.73   22.55
  -5   5   3  306.27   20.56
  -5   5   2   23.68    2.71
  -5   5   2   23.65    9.82
  -5   5   1    3.73    1.20
  -5   5   1    5.65    2.05
  -5   5   0  153.73   19.49
   5  -5   1    4.68    3.27
  -5   5  -2    7.31    2.63
   5  -5   2    4.20    2.32
  -5   5  -4  914.83   48.80
   5  -5   4  762.16   41.32
  -5   5  -6   46.10   17.25
   5  -5   6   42.84    6.99
  -5   5  -7    1.09    1.47
   5  -5   7    0.29    3.04
  -5   5  -8  292.42   19.32
   5  -5   8  247.69   15.40
  -5   5  -9  100.16   12.54
   5  -5   9   86.88   18.51
  -5   5 -10    4.50    3.42
   5  -5  10    0.96    2.89
  -5   5 -11    1.99    1.83
   5  -5  11    4.32    5.02
  -5   5 -12    0.72    2.76
   5  -5  12    1.00    3.15
  -5   5 -13   73.18   11.14
   5  -5  13   62.32   10.15
  -5   4  14   11.33    5.02
   5  -4 -14   20.58    6.79
  -5   4  13    8.20    4.62
   5  -4 -13    9.84    5.03
  -5   4  12   11.24    5.19
   5  -4 -12   14.06    5.79
  -5   4  11   -0.27    3.02
   5  -4 -11    0.70    3.06
  -5   4  10    6.05    3.71
   5  -4 -10    8.31    4.69
  -5   4   9    6.96    3.88
  -5   4   9    5.24    3.38
   5  -4  -9    7.45    3.68
  -5   4   8  114.41   11.96
  -5   4   8  101.76   14.24
   5  -4  -8  132.13   11.42
  -5   4   7 1753.64   32.95
   5  -4  -7 1562.78   32.01
  -5   4   6  829.83   43.67
  -5   4   6  722.56   40.89
   5  -4  -6  906.14   48.14
  -5   4   5    1.49    4.36
  -5   4   5    1.51    1.93
  -5   4   4  569.29   18.78
  -5   4   4  462.13   23.97
   5  -4  -4  512.60   20.04
  -5   4   3    2.12    2.46
  -5   4   3    1.67    2.54
  -5   4   2   21.98    3.11
  -5   4   2   22.02    7.14
  -5   4   1   63.42    4.95
  -5   4   1   64.41   19.69
  -5   4  -2   62.19    7.74
  -5   4  -3    4.92    2.19
   5  -4   3    0.49    2.27
  -5   4  -4   41.11    9.70
   5  -4   4   36.46    5.42
  -5   4  -5   20.33    6.99
   5  -4   5   21.82    5.04
  -5   4  -6  241.62   22.15
   5  -4   6  220.19   16.37
  -5   4  -7   61.05    8.49
   5  -4   7   58.70    7.80
  -5   4  -8   31.21   10.81
   5  -4   8   30.36    7.33
  -5   4  -9   16.16    4.03
   5  -4   9   13.87    5.10
  -5   4 -10   24.60    9.63
   5  -4  10   19.26    5.67
  -5   4 -11  203.98   14.51
   5  -4  11  175.13   37.63
  -5   4 -12  109.36   11.55
   5  -4  12   84.83   12.91
  -5   4 -13   19.63    5.61
   5  -4  13   22.79    7.10
  -5   4 -14    1.33    2.92
   5  -4  14    0.47    2.31
  -5   3  15   18.68    5.86
   5  -3 -15   22.65    7.30
  -5   3  14   12.54    4.46
   5  -3 -14   18.76    6.32
  -5   3  13   68.50   14.10
   5  -3 -13   73.88   10.25
  -5   3  12   15.76    4.85
   5  -3 -12    8.86    4.38
  -5   3  11   10.63    5.65
   5  -3 -11    8.58    4.31
  -5   3  10   11.99    4.30
   5  -3 -10   10.31    4.52
  -5   3   9    7.85    3.23
   5  -3  -9    8.05    4.46
  -5   3   8   -2.43    4.08
  -5   3   8    1.61    1.17
   5  -3  -8    0.84    2.87
  -5   3   7  501.76   28.78
  -5   3   7  401.06   22.82
   5  -3  -7  449.59   30.17
  -5   3   6   52.71    6.63
  -5   3   6   62.80   16.45
   5  -3  -6   75.83    9.97
  -5   3   5  648.91   40.47
  -5   3   5  563.27   22.42
   5  -3  -5  612.57   26.03
  -5   3   4 1304.00   44.81
  -5   3   4 1155.54   45.73
  -5   3   3  207.09   19.15
  -5   3   3  174.97   13.54
  -5   3   2   38.54    4.78
  -5   3   2   31.04   12.85
  -5   3   1  469.57   21.32
  -5   3  -1    6.08    2.78
   5  -3   1    6.47    3.46
  -5   3  -2   11.25    4.13
   5  -3   2   10.24    3.61
  -5   3  -3   12.45    5.56
   5  -3   3   12.04    4.06
  -5   3  -4  141.66   15.63
   5  -3   4  126.07    9.87
  -5   3  -5   29.64    9.45
   5  -3   5   18.15    5.10
  -5   3  -6   29.35    8.88
   5  -3   6   27.52    6.16
  -5   3  -7   69.36    7.99
   5  -3   7   52.48    7.25
  -5   3  -8   35.12   11.80
   5  -3   8   28.70    6.26
  -5   3  -9    9.58    4.02
   5  -3   9    7.41    3.93
  -5   3 -10  125.81   17.42
   5  -3  10  105.97   10.31
  -5   3 -11    7.84    4.48
   5  -3  11   11.43    4.04
  -5   3 -12   56.95    7.65
   5  -3  12   62.51    9.92
  -5   3 -13   33.45    6.19
   5  -3  13   31.09    7.95
  -5   3 -14    2.38    3.12
   5  -3  14    2.03    4.10
  -5   2  15   51.31   20.46
   5  -2 -15   50.95   10.96
  -5   2  14    4.76    4.83
   5  -2 -14    3.52    3.55
  -5   2  13    1.55    3.35
   5  -2 -13   -1.74    3.35
  -5   2  12   68.29    8.67
   5  -2 -12   73.99   10.53
  -5   2  11   56.72    9.13
   5  -2 -11   63.58   10.21
  -5   2  10   94.44   10.91
   5  -2 -10   96.74   11.27
  -5   2   9   -1.77    3.25
   5  -2  -9    3.75    4.51
  -5   2   8   36.00    8.31
  -5   2   8   33.47    3.10
   5  -2  -8   42.04    7.71
  -5   2   7  335.60   16.84
  -5   2   7  244.96   11.45
   5  -2  -7  305.49   15.71
  -5   2   6    3.48    2.28
  -5   2   6    4.93    2.07
   5  -2  -6    4.96    3.26
  -5   2   5    8.82    2.84
  -5   2   5    9.36    2.38
   5  -2  -5    9.44    4.35
  -5   2   4   85.16    8.33
  -5   2   4   69.75    8.59
  -5   2   3  173.72   10.39
  -5   2   3  150.78   12.47
   5  -2  -3  163.89   11.87
  -5   2   2   -0.06    2.11
  -5   2   1  703.06   15.85
  -5   2   1  728.34   24.41
   5  -2  -1  757.44   22.35
  -5   2   0  100.19    5.96
  -5   2   0  127.57   15.12
   5  -2   0  136.67    9.43
  -5   2  -1  163.43   20.05
  -5   2  -2    3.98    1.38
   5  -2   2    5.13    3.04
  -5   2  -3   98.58   14.98
  -5   2  -4  418.65   24.19
   5  -2   4  299.77   17.38
  -5   2  -5  204.84   23.31
   5  -2   5  242.02   14.68
  -5   2  -6  428.49   32.94
   5  -2   6  415.97   18.13
  -5   2  -7  126.84   10.97
   5  -2   7   91.41    8.54
  -5   2  -8   43.19   11.35
   5  -2   8   36.52    6.34
  -5   2  -9  108.53   11.21
   5  -2   9   93.72   20.30
  -5   2 -10  330.65   19.21
   5  -2  10  285.47   20.09
  -5   2 -11   21.03    6.07
   5  -2  11   25.95    9.35
  -5   2 -12   13.97    5.40
   5  -2  12   14.31    5.34
  -5   2 -13   19.43    6.22
   5  -2  13   22.14    6.05
  -5   2 -14    0.28    2.94
   5  -2  14    0.97    2.46
  -5   1  16   30.34   14.53
   5  -1 -16   26.66    8.71
  -5   1  15    5.25    2.56
   5  -1 -15    0.81    3.51
  -5   1  14   12.12    6.92
   5  -1 -14    7.06    4.66
  -5   1  13   67.90    9.03
   5  -1 -13   71.61   10.63
  -5   1  12    7.29    4.36
   5  -1 -12    4.50    3.23
  -5   1  11  180.51   30.00
   5  -1 -11  181.89   14.15
  -5   1  10   74.03   11.28
   5  -1 -10   76.73    9.49
  -5   1   9   40.69    6.03
   5  -1  -9   40.77    7.30
  -5   1   8    5.77    2.11
   5  -1  -8    1.03    3.14
  -5   1   7    3.79    1.78
  -5   1   7    5.11    1.52
   5  -1  -7    4.08    3.23
  -5   1   6   12.26    3.19
  -5   1   6    9.10    3.67
   5  -1  -6   14.06    4.95
  -5   1   5   79.31    8.59
  -5   1   5   72.11   12.43
   5  -1  -5   88.70   22.43
  -5   1   4  106.84    6.56
  -5   1   4   89.67    5.93
   5  -1  -4   96.63    7.76
  -5   1   3   85.40    7.93
  -5   1   3   87.32   12.97
   5  -1  -3   84.06    7.71
  -5   1   2  322.83   10.63
  -5   1   2  298.40   14.32
   5  -1  -2  300.78   13.19
  -5   1   1  573.23   14.05
  -5   1   1  559.66   16.83
   5  -1  -1  567.00   17.89
  -5   1   0    2.39    1.77
  -5   1   0    0.40    1.35
   5  -1   0    3.35    3.42
  -5   1  -1   15.69    5.12
   5  -1   1   18.74    4.00
  -5   1  -2  164.03    9.87
   5  -1   2  147.29    8.86
  -5   1  -4  799.04   38.61
   5  -1   4  663.34   32.16
  -5   1  -5   64.11   10.67
   5  -1   5   71.42    7.79
  -5   1  -6 1575.79   45.38
   5  -1   6 1327.78   38.09
  -5   1  -7  199.67   18.51
   5  -1   7  191.05   12.85
  -5   1  -8  386.04   25.10
   5  -1   8  368.66   23.35
  -5   1  -9   18.12    7.18
   5  -1   9   16.31    4.26
  -5   1 -10   30.15    7.02
   5  -1  10   29.69    7.93
  -5   1 -11    2.43    2.92
   5  -1  11    1.96    2.36
  -5   1 -12   23.26    6.21
   5  -1  12   21.49    5.82
  -5   1 -13    5.86    4.22
   5  -1  13    4.21    3.69
  -5   1 -14    6.60    4.61
   5  -1  14    3.28    4.25
  -5   0  16   10.52    5.27
   5   0 -16    6.59    3.84
  -5   0  15   13.57    6.34
   5   0 -15   12.74    6.06
  -5   0  14   32.78    6.63
   5   0 -14   34.07    7.69
  -5   0  13    2.28    3.59
   5   0 -13    2.77    2.52
  -5   0  12  320.72   17.70
   5   0 -12  299.41   17.65
  -5   0  11   39.90    6.59
   5   0 -11   51.50    9.06
  -5   0  10    1.45    2.73
   5   0 -10   -0.69    3.45
  -5   0   9    4.07    3.42
   5   0  -9    1.10    3.07
  -5   0   8   -0.80    2.62
   5   0  -8   -0.07    3.06
  -5   0   7  230.41   16.74
   5   0  -7  201.93   13.21
  -5   0   6  262.62   15.63
  -5   0   6  215.26   12.89
   5   0  -6  249.60   16.12
  -5   0   5  280.12   25.90
  -5   0   5  241.10   17.42
   5   0  -5  268.22   26.63
  -5   0   4  127.99   11.68
  -5   0   4  118.45    7.13
   5   0  -4  126.32    8.51
  -5   0   3   27.67    5.23
  -5   0   3   23.77    4.34
   5   0  -3   26.47    4.81
  -5   0   2   32.72    4.79
  -5   0   2   28.38    4.18
   5   0  -2   36.12    5.36
  -5   0   1   69.51    4.56
  -5   0   1   58.79    6.01
   5   0  -1   67.68    6.86
  -5   0   0   64.49    4.07
  -5   0   0   61.11    5.70
   5   0   0   67.54    6.46
  -5   0  -1   51.81    6.02
   5   0   1   61.50    5.69
  -5   0  -2   44.29   15.36
   5   0   2   33.50    4.44
   5   0   3    3.64    1.17
  -5   0  -3    5.50    3.57
   5   0   3    3.21    2.15
   5   0   4    9.21    2.54
  -5   0  -4   14.63    4.39
   5   0   4    8.93    3.45
   5   0   5   17.29    5.41
  -5   0  -5   17.60    4.68
   5   0   5   13.27    3.78
  -5   0  -6  337.77   17.93
   5   0   6  281.06   13.63
  -5   0  -7  154.54   12.98
   5   0   7  136.23    9.63
  -5   0  -8  150.79   13.10
   5   0   8  151.26   24.71
  -5   0  -9   50.53    7.98
   5   0   9   46.89    6.82
  -5   0 -10   23.14    5.95
   5   0  10   21.18    6.13
  -5   0 -11    0.97    3.73
   5   0  11    0.05    2.49
  -5   0 -12   21.06    6.20
   5   0  12   15.39    6.27
  -5   0 -13    0.15    3.19
   5   0  13    0.65    1.80
  -5   0 -14   30.43    6.37
   5   0  14   25.96    6.32
  -5  -1  16   39.48    8.58
   5   1 -16   42.28   15.39
  -5  -1  15    1.54    3.58
   5   1 -15    4.45    5.17
  -5  -1  14    6.73    4.37
   5   1 -14   10.28    5.47
  -5  -1  13   39.36    6.73
   5   1 -13   49.93    8.44
  -5  -1  12  123.01   11.71
   5   1 -12  112.97   11.34
  -5  -1  11  108.25   10.52
   5   1 -11  109.15   12.20
  -5  -1  10    3.04    2.98
   5   1 -10    2.76    3.61
  -5  -1   9  273.63   18.87
   5   1  -9  243.74   17.67
  -5  -1   8   47.23   12.08
   5   1  -8   38.09    7.35
  -5  -1   7  126.84    9.62
   5   1  -7  117.15   10.04
  -5  -1   6   11.36    3.81
  -5  -1   6    5.97    2.11
   5   1  -6    6.47    4.13
  -5  -1   5  350.60   19.15
  -5  -1   5  284.30   14.91
   5   1  -5  322.45   18.88
  -5  -1   4   29.65    5.01
  -5  -1   4   21.00    3.32
   5   1  -4   30.06   12.57
  -5  -1   3  212.88    9.43
  -5  -1   3  191.34    9.87
   5   1  -3  192.82   10.23
  -5  -1   2   18.14    3.12
  -5  -1   2   12.94    3.48
   5   1  -2   17.01    3.64
  -5  -1   1    6.56    2.05
  -5  -1   1    5.99    2.85
   5   1  -1    8.19    3.11
  -5  -1   0   19.03    2.99
  -5  -1   0   13.27    3.88
   5   1   0   27.34    4.48
   5   1   1  171.16   12.11
  -5  -1  -1  210.96   11.41
   5   1   1  198.17    9.63
   5   1   2  173.30    8.45
  -5  -1  -2  211.85   11.18
   5   1   3    9.59    3.43
  -5  -1  -3   -0.02    3.68
   5   1   3    8.44    3.06
   5   1   4   91.69    8.35
  -5  -1  -4  101.49    9.81
   5   1   4  101.26    7.60
   5   1   5    3.01    0.75
  -5  -1  -5    4.24    4.36
   5   1   5    0.47    1.83
   5   1   6  191.26   16.55
  -5  -1  -6  226.27   15.83
   5   1   6  174.35   10.39
   5   1   7   15.22    4.74
  -5  -1  -7   11.22    4.69
   5   1   7   14.85    3.81
   5   1   8   10.75    4.32
  -5  -1  -8   10.02    4.83
   5   1   8   10.88    5.02
   5   1   9    3.71    1.31
  -5  -1  -9    3.80    4.25
   5   1   9    3.36    2.15
   5   1  10    1.30    1.83
  -5  -1 -10    4.22    4.25
   5   1  10    1.10    1.79
  -5  -1 -11   34.28    6.85
   5   1  11   34.18    5.95
  -5  -1 -12    0.14    3.39
   5   1  12    2.78    2.05
  -5  -1 -13    8.74    4.22
   5   1  13    6.55    3.14
  -5  -1 -14   16.24    5.48
   5   1  14   14.22    4.44
  -5  -2  16   -0.74    3.51
   5   2 -16    1.47    3.49
  -5  -2  15  108.14   19.97
   5   2 -15  107.68   13.17
  -5  -2  14   19.01    5.21
   5   2 -14   18.90    6.25
  -5  -2  13   49.47    9.20
   5   2 -13   53.22    9.34
  -5  -2  12  102.42   10.35
   5   2 -12  103.93   11.92
  -5  -2  11    1.05    5.87
   5   2 -11    3.55    3.34
  -5  -2  10  261.10   16.78
   5   2 -10  233.92   16.12
  -5  -2   9   68.66   24.48
   5   2  -9   52.11    7.03
  -5  -2   8   10.12    3.69
   5   2  -8    6.44    3.75
  -5  -2   7  280.50   23.51
  -5  -2   7  199.36    8.87
   5   2  -7  265.75   15.10
  -5  -2   6    0.61    1.10
  -5  -2   5  658.35   29.92
  -5  -2   4    3.03    2.12
  -5  -2   4    1.95    1.30
   5   2  -4    3.23    2.53
  -5  -2   3    3.98    2.18
  -5  -2   3    3.19    1.77
   5   2  -3    4.07    2.43
  -5  -2   2   73.37    5.76
  -5  -2   2   70.23    6.92
   5   2  -2   78.40    6.54
  -5  -2   1   33.89    4.22
  -5  -2   1   29.33    6.04
   5   2  -1   29.46    4.59
  -5  -2   0   72.55    7.82
   5   2   0   72.85    5.93
   5   2   1   48.85   12.78
  -5  -2  -1   46.97    6.27
   5   2   1   51.81    4.69
   5   2   2   79.77   18.77
  -5  -2  -2   88.15    7.89
   5   2   2   85.55    6.22
   5   2   3   38.85   13.13
  -5  -2  -3   37.05    6.49
   5   2   3   36.76    4.47
   5   2   4    7.52    2.53
  -5  -2  -4    5.90    3.11
   5   2   4    7.61    2.91
   5   2   5    0.25    0.96
  -5  -2  -5   -0.13    4.08
   5   2   5    1.13    1.73
   5   2   6   10.94    3.35
  -5  -2  -6    9.63    5.78
   5   2   6    8.82    2.98
   5   2   7  169.35   17.93
  -5  -2  -7  175.64   15.94
   5   2   7  145.54   11.09
   5   2   8  109.72   14.21
  -5  -2  -8  121.24   12.55
   5   2   8   95.63   10.90
   5   2   9  141.74   12.31
  -5  -2  -9  154.69   13.71
   5   2   9  125.75   16.75
   5   2  10   35.51    5.16
  -5  -2 -10   32.55    7.73
   5   2  10   26.11    5.07
   5   2  11   70.91   21.79
  -5  -2 -11   84.64    9.74
   5   2  11   68.19   20.84
   5   2  12    1.97    1.26
  -5  -2 -12    0.23    3.42
   5   2  12    2.14    2.58
  -5  -2 -13    0.97    3.15
   5   2  13   -0.64    2.04
  -5  -2 -14    0.91    3.61
   5   2  14    2.33    2.46
  -5  -3  16    2.48    2.70
   5   3 -16    1.40    3.60
  -5  -3  15    7.92    3.17
   5   3 -15    6.53    4.65
  -5  -3  14    1.14    2.47
   5   3 -14    3.32    4.42
  -5  -3  13   17.46    6.18
   5   3 -13   14.37    6.00
  -5  -3  12    2.85    3.76
   5   3 -12    8.12    5.27
  -5  -3  11   16.38    6.40
   5   3 -11   11.23    5.36
  -5  -3  10    1.22    3.46
   5   3 -10    0.48    2.87
  -5  -3   9   11.50    4.78
   5   3  -9    8.03    3.81
  -5  -3   8  135.62   10.31
   5   3  -8  126.14   10.01
  -5  -3   7   11.09    4.79
  -5  -3   7    7.65    1.62
   5   3  -7    6.30    4.11
  -5  -3   6   91.92    8.96
  -5  -3   6   71.62    5.04
   5   3  -6   81.99    7.39
  -5  -3   5    3.97    3.42
  -5  -3   5    4.60    2.47
   5   3  -5    2.97    2.90
  -5  -3   4   78.73    7.22
  -5  -3   4   63.80    6.41
   5   3  -4   71.15    8.36
  -5  -3   3   29.79    4.70
  -5  -3   3   24.87    3.79
   5   3  -3   29.03    4.62
  -5  -3   2   13.92    4.11
  -5  -3   2    7.17    2.85
   5   3  -2   10.51    2.88
  -5  -3   1  235.15   15.03
  -5  -3   1  221.95   15.14
   5   3  -1  232.41   13.17
   5   3   0   45.48   11.47
  -5  -3   0   46.22    6.95
   5   3   0   45.79    4.63
   5   3   1    2.40    1.54
  -5  -3  -1    4.25    3.64
   5   3   1    5.72    2.46
   5   3   2  211.73   16.15
  -5  -3  -2  237.77   14.58
   5   3   3   47.60   14.06
  -5  -3  -3   46.86    6.67
   5   3   3   47.60    4.75
   5   3   4   93.94    8.01
  -5  -3  -4   87.47    8.87
   5   3   4   92.91    6.22
   5   3   5   75.27   11.09
  -5  -3  -5   87.57    8.75
   5   3   5   71.99    5.93
   5   3   6  286.48   20.55
  -5  -3  -6  267.97   20.05
   5   3   6  239.50   14.86
   5   3   7  520.86   31.78
  -5  -3  -7  553.41   26.11
   5   3   7  456.01   21.47
   5   3   8   45.10    5.82
  -5  -3  -8   36.05    7.03
   5   3   8   36.46    5.21
   5   3   9    5.22    2.63
  -5  -3  -9    0.50    4.37
   5   3   9    4.40    2.13
   5   3  10    0.98    0.98
  -5  -3 -10    1.98    4.18
   5   3  10    0.24    1.59
   5   3  11   12.25    3.74
  -5  -3 -11   14.00    5.83
   5   3  11   14.19    4.42
   5   3  12    0.58    2.31
  -5  -3 -12    0.97    3.41
   5   3  12   -0.38    1.54
  -5  -3 -13    3.56    5.55
  -5  -4  15    0.23    3.49
   5   4 -15   -0.12    3.18
  -5  -4  14    5.35    4.25
   5   4 -14    8.02    5.65
  -5  -4  13    9.61    6.36
   5   4 -13   13.05    6.01
  -5  -4  12   13.34    4.89
   5   4 -12   10.44    4.12
  -5  -4  11   23.96    6.27
   5   4 -11   22.17    5.47
  -5  -4  10    9.31    4.57
   5   4 -10   12.08    4.28
  -5  -4   9   41.90   15.19
   5   4  -9   33.72    5.74
  -5  -4   8   16.28    5.15
   5   4  -8   10.68    4.40
  -5  -4   7   50.74    7.07
  -5  -4   7   36.54    4.01
   5   4  -7   45.85    5.69
  -5  -4   6   24.20    5.74
  -5  -4   6   14.16    2.90
   5   4  -6   16.36    4.68
  -5  -4   5  176.29   18.35
  -5  -4   5  155.04    9.33
   5   4  -5  162.43    8.91
  -5  -4   4    2.57    3.89
  -5  -4   4    0.90    2.20
   5   4  -4    0.39    1.49
  -5  -4   3    9.70    3.41
  -5  -4   3    9.21    3.44
   5   4  -3   10.93    3.34
  -5  -4   2    0.81    2.35
  -5  -4   2    1.43    2.82
   5   4  -2    2.10    2.24
   5   4  -1   32.41    8.65
  -5  -4   1   34.67    6.63
   5   4  -1   32.55    3.99
   5   4   0    1.24    2.06
  -5  -4   0    0.39    2.95
   5   4   0    0.52    1.27
   5   4   1   31.34    8.62
  -5  -4  -1   27.46    5.77
   5   4   1   25.15    3.00
   5   4   2   30.11    9.86
  -5  -4  -2   29.76    5.64
   5   4   2   28.42    3.28
   5   4   3   32.27    9.75
  -5  -4  -3   30.11    6.17
   5   4   3   29.23    3.74
   5   4   4    4.94    2.29
  -5  -4  -4   -0.45    4.19
   5   4   4    2.33    1.78
   5   4   5  421.69   27.99
  -5  -4  -5  499.30   25.11
   5   4   5  365.61   15.39
   5   4   6    2.33    2.11
  -5  -4  -6   -8.00    4.52
   5   4   6    0.28    0.83
   5   4   7  310.60   17.02
  -5  -4  -7  357.26   20.34
   5   4   8    0.49    1.33
  -5  -4  -8    1.90    5.63
   5   4   9    1.92    2.70
   5   4  10    0.88    1.35
  -5  -4 -10    7.43    5.85
   5   4  11    1.22    1.02
  -5  -4 -11    0.78    3.77
   5   4  12    7.34    3.38
  -5  -4 -12    4.22    4.01
  -5  -5  15    0.85    3.44
   5   5 -15    1.41    1.89
  -5  -5  14    3.54    4.10
   5   5 -14    2.99    2.68
  -5  -5  13   18.68    5.48
   5   5 -13   20.27    6.15
  -5  -5  12   24.33    6.55
   5   5 -12   25.47    6.28
  -5  -5  11    0.65    2.13
   5   5 -11    1.04    2.83
  -5  -5  10   60.99    9.59
   5   5 -10   54.27    7.41
  -5  -5   9   39.07    6.94
   5   5  -9   43.56    6.50
  -5  -5   8    1.44    0.97
   5   5  -8    1.24    1.79
  -5  -5   7   90.08    6.53
   5   5  -7  118.35    9.72
  -5  -5   6  266.71   17.33
  -5  -5   6  194.72   11.04
   5   5  -6  228.55   13.82
  -5  -5   5  303.79   34.38
  -5  -5   5  260.46   16.26
   5   5  -5  298.66   18.27
  -5  -5   4   11.98    3.95
   5   5  -4   21.65   11.68
  -5  -5   3  685.16   37.55
  -5  -5   3  607.94   33.20
   5   5  -3  608.25   31.48
   5   5  -2  126.95   16.65
  -5  -5   2  148.46   14.00
   5   5  -2  141.52    9.68
   5   5  -1  121.01   25.70
  -5  -5   1  132.74   10.92
   5   5  -1  117.98    6.08
   5   5   0   52.37   13.58
  -5  -5   0   47.57    7.89
   5   5   0   46.45    3.96
   5   5   1   10.14    3.43
  -5  -5  -1    6.51    2.76
   5   5   2   19.23    5.89
  -5  -5  -2   15.63    3.83
   5   5   3    3.53    2.37
  -5  -5  -3    2.00    3.35
   5   5   4   27.66    7.96
  -5  -5  -4   25.03    6.55
   5   5   5   -0.16    2.33
  -5  -5  -5    1.76    5.60
   5   5   6  124.96   12.86
  -5  -5  -6  129.97   12.32
   5   5   7   55.65    7.34
  -5  -5  -7   47.30    7.49
   5   5   8   34.80   10.45
  -5  -5  -8   32.21    7.38
   5   5   9   48.14    7.08
  -5  -5  -9   42.71    8.89
   5   5  10    4.02    1.85
  -5  -5 -10    8.51    4.44
   5   5  11    9.16    4.03
  -5  -5 -11    8.63    4.91
  -5  -6  14   20.82    6.98
   5   6 -14   14.18    8.10
  -5  -6  13    9.44    4.87
   5   6 -13   10.42    5.32
  -5  -6  12   15.26    5.54
   5   6 -12   22.56    6.13
  -5  -6  11   17.88    5.19
   5   6 -11   14.17    7.66
  -5  -6  10  128.66   12.52
   5   6 -10  105.90    9.80
  -5  -6   9    5.96    3.62
   5   6  -9    5.73    3.43
  -5  -6   8   56.36    8.14
  -5  -6   8   42.33    5.01
   5   6  -8   45.77   10.67
  -5  -6   7   13.91    5.62
  -5  -6   7   19.48    3.83
   5   6  -7    9.19    2.86
  -5  -6   6    2.25    2.62
  -5  -6   5 1033.49   37.77
   5   6  -5 1112.80   22.68
  -5  -6   4  334.80   16.58
   5   6  -3   25.41    6.35
  -5  -6   3   21.18    5.37
   5   6  -2   27.70    8.79
  -5  -6   2   30.29    6.26
   5   6  -1   96.13   23.91
  -5  -6   1   97.08   10.72
   5   6   0   34.57   10.27
  -5  -6   0   36.87    7.14
   5   6   1   15.95    6.25
  -5  -6  -1    9.50    3.81
   5   6   2   23.64    6.66
  -5  -6  -2   20.90    5.92
   5   6   3   15.52    4.62
  -5  -6  -3   13.04    5.18
   5   6   4   68.83   24.63
  -5  -6  -4   59.68    8.46
   5   6   5   59.32   13.31
  -5  -6  -5   49.85    8.13
   5   6   6    1.42    2.64
  -5  -6  -6    0.52    3.91
   5   6   7   12.11    5.19
  -5  -6  -7    9.75    4.99
   5   6   8   18.32    7.62
  -5  -6  -8   20.54    6.19
   5   6   9   24.90    9.46
  -5  -6  -9   24.84    7.06
   5   6  10    8.60    3.98
  -5  -6 -10    6.15    5.16
  -5  -7  12   -0.61    3.34
   5   7 -12    3.54    3.38
  -5  -7  11   19.13    6.35
   5   7 -11   18.19    5.75
  -5  -7  10   33.68    9.83
   5   7 -10   27.65    5.78
  -5  -7   9  217.98   16.27
   5   7  -9  167.90   10.89
  -5  -7   8   16.84    8.29
  -5  -7   8   10.24    2.94
   5   7  -8   15.88    4.56
  -5  -7   7   -0.46    3.12
  -5  -7   7    3.57    2.19
   5   7  -7    1.54    1.54
  -5  -7   6   19.15    5.81
  -5  -7   6   14.91    4.25
   5   7  -5    6.47    3.67
  -5  -7   5   10.21    3.89
  -5  -7   4    0.08    1.45
  -5  -7   3  180.55   13.29
  -5  -7   2  172.18   13.95
  -5  -7   1  162.75   13.32
   5   7   0   48.69   13.08
  -5  -7   0   40.12    7.08
   5   7   1    1.53    2.66
  -5  -7  -1   -0.53    3.01
   5   7   2   27.32   10.55
  -5  -7  -2   25.47    6.48
   5   7   3    5.75    2.66
  -5  -7  -3    5.25    3.09
   5   7   4    2.01    1.99
  -5  -7  -4    0.73    3.67
   5   7   5    3.65    2.20
  -5  -7  -5    1.17    2.75
   5   7   6   26.50    9.86
  -5  -7  -6   24.61    6.62
   5   7   7   52.26    8.43
  -5  -7  -7   43.41    7.45
   5   7   8   12.17    5.13
  -5  -7  -8   10.34    5.04
   5   7   9    2.22    1.79
  -5  -7  -9    2.05    4.97
  -5  -8  11    7.98    3.99
  -5  -8  10    3.28    4.04
  -5  -8   9   89.54   10.93
  -5  -8   8   50.36    8.52
  -5  -8   7   29.68    5.44
   5   8  -6    2.57    2.60
  -5  -8   6    2.91    2.08
   5   8  -5    8.29    3.54
  -5  -8   5    8.40    3.40
   5   8  -4   36.75   11.58
  -5  -8   4   27.78    4.91
   5   8  -3   46.53   13.61
  -5  -8   3   42.81    7.42
   5   8  -2  159.18   17.73
  -5  -8   2  158.85   13.89
   5   8  -1   28.52   11.35
  -5  -8   1   20.25   14.25
   5   8   0  207.72   18.41
  -5  -8   0  218.10   15.19
   5   8   1    2.16    2.46
  -5  -8  -1   -1.15    3.47
   5   8   2    4.14    5.72
  -5  -8  -2    4.15    3.23
   5   8   3   16.17    7.80
  -5  -8  -3   12.53    5.27
   5   8   4   11.63    4.64
  -5  -8  -4    6.78    5.21
   5   8   5    3.82    2.01
  -5  -8  -5    3.71    3.19
   5   8   6    1.58    3.02
  -5  -8  -6    2.16    3.12
  -5  -8  -7   16.46    6.52
   5   9  -8    6.24    2.45
   5   9  -7   13.43    7.84
  -5  -9   7   10.64    3.94
   5   9  -6    4.85    3.30
  -5  -9   6    9.13    4.14
   5   9  -5  130.95   38.91
  -5  -9   5  124.36   11.80
   5   9  -4   77.30   30.82
  -5  -9   4   79.06    9.92
  -5  -9   3   11.86    4.15
   5   9  -2   89.20   28.17
  -5  -9   2   95.13   11.20
   5   9  -1   10.59    4.08
  -5  -9   1    6.69    3.35
   5   9   0   18.30    6.58
  -5  -9   0   18.72    9.27
   5   9   1  156.29   30.42
  -5  -9  -1  126.21   21.29
   5   9   2  139.23   44.44
  -5  -9  -2  121.80   11.78
   5   9   3  169.88   25.51
  -5  -9  -3  128.64   12.11
   5   9   4   27.03    9.49
  -5  -9  -4   20.52    6.09
  -6   9   2    3.47    3.26
  -6   9   1   35.00   12.30
   6  -9  -1   37.89    7.90
  -6   9   0    6.63    4.85
  -6   9  -1   26.76   10.13
   6  -9   1   25.59    6.39
  -6   9  -2   29.84   18.96
   6  -9   2   30.58    7.10
  -6   9  -3   23.21   13.45
   6  -9   3   16.26    5.30
  -6   8   6    1.77    2.88
  -6   8   5   27.70   12.71
   6  -8  -5   31.08    6.52
  -6   8   4    4.99    3.77
   6  -8  -4    5.28    3.10
  -6   8   3    0.83    1.63
   6  -8  -3    0.42    2.04
  -6   8   2    1.71    1.82
  -6   8   1   84.70   31.36
  -6   8   0   12.79    6.66
  -6   8  -1   73.17   28.11
   6  -8   1   78.31    8.84
  -6   8  -2   10.28    7.84
   6  -8   2    3.95    3.15
  -6   8  -3    5.32    3.55
   6  -8   3    2.86    3.82
  -6   8  -4    2.67    1.86
   6  -8   4    4.06    3.93
  -6   8  -5    0.38    3.72
   6  -8   5    3.17    4.12
  -6   8  -6   55.75   23.00
   6  -8   6   46.73    8.64
  -6   8  -7    1.75    2.45
   6  -8   7    2.43    3.38
  -6   7   9   76.29   25.02
   6  -7  -9   98.97   10.44
  -6   7   8    0.21    0.98
  -6   7   8   -0.03    1.73
   6  -7  -8    1.52    2.82
  -6   7   7    7.18    3.16
  -6   7   7    8.12    4.70
   6  -7  -7   10.00    4.97
  -6   7   6    2.62    1.18
  -6   7   6    1.88    2.01
   6  -7  -6    5.92    3.25
  -6   7   5   -0.20    1.89
   6  -7  -5    1.17    2.46
  -6   7   4   12.21    4.76
   6  -7  -4   11.54    4.40
  -6   7   3   18.38    6.63
  -6   7   2   84.26   11.50
  -6   7   0   46.81   21.19
  -6   7  -1  144.95   15.80
  -6   7  -2   53.66   16.94
  -6   7  -3   69.29   20.23
   6  -7   3   65.04    9.54
  -6   7  -4    8.12    3.72
   6  -7   4   11.59    4.36
  -6   7  -5   14.83    5.00
   6  -7   5   10.23    4.73
  -6   7  -6   20.42    6.78
   6  -7   6   13.84    5.13
  -6   7  -7    1.43    2.93
   6  -7   7    1.45    3.03
  -6   7  -8   28.47    8.82
   6  -7   8   16.24    5.27
  -6   7  -9   50.03   17.48
   6  -7   9   37.10   18.84
  -6   6  10   68.09   17.66
   6  -6 -10   67.62    8.20
  -6   6   9    1.10    2.51
   6  -6  -9    1.47    2.88
  -6   6   8    5.31    3.02
  -6   6   8    4.06    1.95
   6  -6  -8    5.11    3.32
  -6   6   7   46.37    5.95
  -6   6   7   40.11   16.37
   6  -6  -7   55.22    8.37
  -6   6   6   -0.53    2.23
  -6   6   6    0.58    1.75
  -6   6   5   45.60    5.98
  -6   6   5   41.70   12.30
   6  -6  -5   50.87    8.60
  -6   6   4    1.76    1.83
  -6   6   4    2.06    1.56
   6  -6  -4    3.55    3.06
  -6   6   3   32.14   13.00
   6  -6  -3   33.80    6.58
  -6   6   2   16.23    6.45
  -6   6   1   46.69   15.29
  -6   6  -2   14.03   15.78
   6  -6   2   22.05    7.20
  -6   6  -3    7.90    3.21
   6  -6   3    6.66    4.33
  -6   6  -5  189.11   44.46
   6  -6   5  146.96   12.30
  -6   6  -6   30.39   10.54
   6  -6   6   30.44    7.47
  -6   6  -7    6.66    2.64
   6  -6   7    5.46    4.62
  -6   6  -8    9.58    4.75
   6  -6   8    9.01    5.90
  -6   6  -9   24.19    8.21
   6  -6   9   17.34    5.54
  -6   6 -10    4.04    4.32
   6  -6  10    1.58    3.54
  -6   5  12   13.60    5.28
   6  -5 -12    0.49    2.98
  -6   5  11    1.88    2.32
   6  -5 -11    4.28    3.58
  -6   5  10    1.47    2.98
   6  -5 -10    0.32    3.00
  -6   5   9   41.97    6.70
   6  -5  -9   50.66    8.29
  -6   5   8    4.03    2.69
  -6   5   8    1.77    1.92
   6  -5  -8    3.23    4.06
  -6   5   7  101.29    8.45
  -6   5   7   89.74   13.41
   6  -5  -7  108.83   11.34
  -6   5   6  364.02   15.65
  -6   5   6  292.76   20.04
   6  -5  -6  356.44   18.51
  -6   5   5   54.78   14.17
  -6   5   5   57.29    7.12
  -6   5   4   26.02    5.02
  -6   5   4   26.77    7.01
  -6   5   3    0.90    0.66
  -6   5   3    1.31    1.65
   6  -5  -3    3.58    3.50
  -6   5   2   14.06    4.01
   6  -5  -2   12.73    4.53
  -6   5   1    1.36    1.48
   6  -5  -1    3.70    2.96
  -6   5   0   33.70   10.48
  -6   5  -2   54.46    9.32
  -6   5  -3   13.43    8.46
  -6   5  -4  275.19   16.65
   6  -5   4  254.09   15.59
  -6   5  -5   -1.02    3.57
  -6   5  -6    2.85    3.83
  -6   5  -7   34.32    8.72
   6  -5   7   29.86    7.19
  -6   5  -8   78.28   29.99
   6  -5   8   63.10    9.60
  -6   5  -9   -1.13    3.79
   6  -5   9    2.53    4.63
  -6   5 -10   34.13    9.46
   6  -5  10   23.28    5.65
  -6   5 -11   36.75   17.48
   6  -5  11   38.98   12.65
  -6   4  13   21.73    5.97
   6  -4 -13   26.85    7.67
  -6   4  12    1.34    3.07
   6  -4 -12    0.82    3.08
  -6   4  11    3.99    3.34
   6  -4 -11    5.96    3.00
  -6   4  10   38.56    7.96
   6  -4 -10   38.88    7.50
  -6   4   9   -0.62    3.72
   6  -4  -9    0.09    3.25
  -6   4   8  356.49   15.82
  -6   4   8  255.47   25.80
   6  -4  -8  340.20   17.21
  -6   4   7   38.15    5.02
  -6   4   7   40.10   14.76
   6  -4  -7   49.63    8.76
  -6   4   6   55.36    7.07
  -6   4   6   48.39   13.73
   6  -4  -6   68.48    9.85
  -6   4   5   10.86    5.52
  -6   4   5   12.47    3.59
  -6   4   4  475.84   23.40
  -6   4   3    7.79    2.53
  -6   4   2    8.45    4.56
   6  -4  -2    7.92    3.60
  -6   4   1    7.68    2.53
   6  -4  -1    6.80    3.64
  -6   4   0    1.64    3.12
   6  -4   0    1.80    3.17
  -6   4  -1   92.53   15.54
  -6   4  -3  136.15   10.88
   6  -4   3  213.03   14.47
  -6   4  -4   62.30    9.83
   6  -4   4   53.61    8.63
  -6   4  -5  147.82   17.86
   6  -4   5  120.18   10.81
  -6   4  -6    0.69    1.92
   6  -4   6    3.97    4.82
  -6   4  -7   74.45   21.57
   6  -4   7   60.30    8.72
  -6   4  -8   19.17    6.02
   6  -4   8   12.36    5.10
  -6   4  -9   10.64    3.52
   6  -4   9    9.42    5.04
  -6   4 -10   39.65   13.73
   6  -4  10   36.25    9.49
  -6   4 -11   38.73   13.16
   6  -4  11   31.78    7.00
  -6   4 -12   92.40   12.63
   6  -4  12   68.87   25.94
   6  -3 -14    3.76    3.66
  -6   3  13   28.03    8.65
   6  -3 -13   32.84    8.92
  -6   3  12   26.68    5.94
   6  -3 -12   20.27    7.00
  -6   3  11  231.65   22.62
   6  -3 -11  246.58   33.61
  -6   3  10  154.68   11.10
   6  -3 -10  153.54   15.21
  -6   3   9    4.43    4.70
   6  -3  -9    4.72    3.39
  -6   3   8   14.85    3.72
  -6   3   8   13.06    4.22
   6  -3  -8   19.03    6.10
  -6   3   7    3.29    2.23
  -6   3   7    3.04    1.53
   6  -3  -7    6.73    5.38
  -6   3   6  309.05   15.95
  -6   3   6  238.53   13.43
   6  -3  -6  290.80   18.05
  -6   3   5  213.08   12.35
  -6   3   5  194.33   27.68
   6  -3  -5  201.66   14.67
  -6   3   4  300.00   21.35
  -6   3   3  669.80   37.59
  -6   3   2   14.37    5.93
  -6   3   0  843.38   27.98
  -6   3  -1  859.23   28.42
  -6   3  -3   50.56   16.93
   6  -3   3   47.68    6.85
  -6   3  -4    7.79    3.27
   6  -3   4    8.70    3.65
  -6   3  -5  150.78   20.65
   6  -3   5  140.88   11.90
  -6   3  -6   57.45   17.34
   6  -3   6   49.13    7.94
  -6   3  -7   16.39    5.28
   6  -3   7   10.09    4.72
  -6   3  -8   51.45    9.44
   6  -3   8   45.06    7.50
  -6   3  -9   70.58    9.85
   6  -3   9   52.86    8.26
  -6   3 -10    4.02    3.28
   6  -3  10    3.13    1.37
  -6   3 -11   46.71    8.81
   6  -3  11   44.86   17.91
  -6   3 -12    8.26    4.82
   6  -3  12   11.21    4.72
  -6   3 -13    2.30    4.14
   6  -3  13    0.90    1.84
  -6   2  14   64.73    9.40
   6  -2 -14   69.99   11.45
  -6   2  13    9.38    2.97
   6  -2 -13    4.50    4.71
  -6   2  12  304.45   29.65
   6  -2 -12  336.32   19.40
  -6   2  11   -0.20    3.82
   6  -2 -11    1.51    3.78
  -6   2  10  215.82   26.07
   6  -2 -10  250.34   16.05
  -6   2   9   52.29   18.93
   6  -2  -9   54.96   16.85
  -6   2   8  491.14   38.54
   6  -2  -8  444.79   22.11
  -6   2   7    1.32    3.01
  -6   2   7    0.78    0.84
   6  -2  -7    0.52    3.62
  -6   2   6    5.60    3.37
  -6   2   6    3.26    1.21
   6  -2  -6    7.45    4.28
  -6   2   5   76.84    6.86
  -6   2   5   63.82   11.49
   6  -2  -5   66.02    8.08
  -6   2   4    9.81    8.06
  -6   2   3 1523.69   51.29
  -6   2   2  652.09   19.89
  -6   2   2  555.87   22.71
  -6   2   1   49.35   17.15
  -6   2   0 1783.44   50.07
  -6   2  -2   35.56   10.14
  -6   2  -3    2.25    2.67
   6  -2   3    1.05    3.08
  -6   2  -4    1.64    2.94
   6  -2   4    3.38    5.29
  -6   2  -5   24.04    5.78
   6  -2   5   19.85    4.69
  -6   2  -6   96.98   19.63
   6  -2   6   99.16   10.19
  -6   2  -7  121.47   13.11
   6  -2   7  118.69   25.29
  -6   2  -8  123.42   11.29
   6  -2   8  106.75   10.83
  -6   2  -9   17.92    6.57
   6  -2   9   11.65    4.33
  -6   2 -10   13.24    5.03
   6  -2  10   11.80    4.49
  -6   2 -11   27.71    6.92
   6  -2  11   20.34    8.10
  -6   2 -12   26.38    6.85
   6  -2  12   25.11    8.01
  -6   2 -13   20.64    6.06
   6  -2  13   17.24    7.70
   6  -1 -15   41.01    8.73
  -6   1  14   -0.02    3.26
   6  -1 -14    2.72    3.30
  -6   1  13   21.37    5.78
   6  -1 -13   24.39    8.04
  -6   1  12    3.92    4.13
   6  -1 -12   15.58    6.58
  -6   1  11  134.13   28.27
   6  -1 -11  143.08   13.23
  -6   1  10  161.91   17.36
   6  -1 -10  194.52   16.11
  -6   1   9  107.29   17.18
   6  -1  -9  124.87   13.13
  -6   1   8   -0.62    3.48
   6  -1  -8   -0.16    3.22
  -6   1   7    1.50    2.69
  -6   1   7   -0.01    0.93
   6  -1  -7    2.23    3.29
  -6   1   6    4.63    2.28
  -6   1   6    3.14    1.64
   6  -1  -6    4.31    3.52
  -6   1   5   59.07   13.59
  -6   1   5   48.32   14.81
   6  -1  -5   57.10    8.15
  -6   1   4   13.74    4.95
  -6   1   4   11.74    3.80
   6  -1  -4   12.01    4.64
  -6   1   3  131.19   11.32
  -6   1   3   99.22   14.11
   6  -1  -3  128.99   11.09
  -6   1   2  427.00   17.34
  -6   1   2  344.74   15.97
  -6   1   0 1362.23   43.99
  -6   1   0 1361.88   48.31
   6  -1   0 1437.01   51.25
  -6   1  -1    9.17    8.22
  -6   1  -2  253.70   14.08
  -6   1  -3    6.36    3.15
   6  -1   3    4.35    3.25
  -6   1  -4   10.38    3.38
   6  -1   4   10.04    4.01
  -6   1  -5  170.38   15.10
   6  -1   5  139.39   12.27
  -6   1  -6    6.20    2.42
   6  -1   6    4.31    3.67
  -6   1  -7   72.81    9.29
   6  -1   7   68.69    7.95
  -6   1  -8    7.34    5.56
   6  -1   8    5.98    3.23
  -6   1  -9   73.34   11.22
   6  -1   9   57.40    8.20
  -6   1 -10   11.49    5.71
   6  -1  10   10.84    4.19
  -6   1 -11   11.56    5.68
   6  -1  11   10.89    5.12
  -6   1 -12   -0.38    4.17
   6  -1  12    2.99    3.39
  -6   1 -13   71.74   11.21
   6  -1  13   64.78   10.20
  -6   0  15   -0.11    3.22
   6   0 -15   -0.85    3.53
  -6   0  14   -0.05    3.24
   6   0 -14    5.20    5.44
  -6   0  13   11.30    4.81
   6   0 -13   10.68    5.56
  -6   0  12   27.34    6.39
   6   0 -12   28.85    7.34
  -6   0  11    0.93    3.44
   6   0 -11    1.09    5.20
  -6   0  10   58.35   22.37
   6   0 -10   61.60   10.47
  -6   0   9   45.39    9.07
   6   0  -9   45.29    8.71
  -6   0   8   72.57   28.60
   6   0  -8   74.86    9.97
  -6   0   7   86.91   11.63
  -6   0   7   70.14    5.07
   6   0  -7   94.73   25.33
  -6   0   6   53.88    7.55
  -6   0   6   45.72    4.67
   6   0  -6   63.01   20.24
  -6   0   5    1.16    1.27
  -6   0   4  146.62    9.94
   6   0  -4  168.61   11.53
  -6   0   3   56.25    5.44
  -6   0   3   51.04    7.01
  -6   0   2   23.45    3.63
  -6   0   2   28.24    9.38
   6   0  -2   24.49    5.37
  -6   0   1    7.61    2.28
  -6   0   1    8.67    4.44
  -6   0   0   83.29    5.12
  -6   0   0   72.60    8.06
   6   0   1   52.11   10.15
  -6   0  -1   51.13    8.90
   6   0   2 1530.68   39.04
  -6   0  -2 1946.32   57.08
  -6   0  -3 1531.83   50.52
  -6   0  -4   21.72    7.00
   6   0   4   36.24    6.24
  -6   0  -5   99.47    9.94
   6   0   5   82.61    7.36
  -6   0  -6    0.81    4.19
   6   0   6    2.59    2.56
  -6   0  -7   23.86    5.87
   6   0   7   23.91    5.25
  -6   0  -8  150.23   13.12
   6   0   8  126.80   10.19
  -6   0  -9    1.85    4.78
   6   0   9    1.35    3.76
  -6   0 -10   96.64   10.71
   6   0  10   83.37   10.86
  -6   0 -11   15.32    6.87
   6   0  11   10.20    4.99
  -6   0 -12    1.38    4.14
   6   0  12    1.05    1.56
  -6   0 -13    2.30    4.47
   6   0  13    0.04    1.18
  -6  -1  15    1.19    2.84
   6   1 -15    1.44    5.03
  -6  -1  14   -0.16    3.22
   6   1 -14   -1.14    3.45
  -6  -1  13   73.45   11.93
   6   1 -13   77.28   11.11
  -6  -1  12  130.48   14.12
   6   1 -12  151.68   13.92
  -6  -1  11   22.06    5.96
   6   1 -11   24.31    6.58
  -6  -1  10  131.01   11.41
   6   1 -10  128.93   12.70
  -6  -1   9   56.31    9.92
   6   1  -9   49.35    8.08
  -6  -1   8  157.31   26.41
   6   1  -8  131.84   11.93
  -6  -1   7    3.74    1.79
  -6  -1   7    2.37    1.19
   6   1  -7    5.68    4.11
  -6  -1   6  123.54   11.65
  -6  -1   6   89.75    6.07
   6   1  -6  106.48    9.03
  -6  -1   5   62.26    6.86
  -6  -1   5   42.22    4.76
  -6  -1   4  137.18   12.94
  -6  -1   4  125.79    8.55
   6   1  -4  139.68    9.48
  -6  -1   3    4.34    3.35
  -6  -1   3    3.82    4.29
   6   1  -3    2.20    3.61
  -6  -1   2   20.76    5.30
  -6  -1   2   15.91    4.32
   6   1  -2   25.11    5.02
  -6  -1   1    8.16    2.39
  -6  -1   1    7.55    3.71
  -6  -1   0  215.57   14.13
   6   1   1   96.02   13.62
  -6  -1  -1   99.15    9.15
   6   1   2  231.32   15.41
  -6  -1  -2  279.00   16.03
   6   1   3   10.66    3.17
  -6  -1  -3    3.76    4.63
   6   1   3   13.76    4.42
   6   1   4  332.18   19.15
  -6  -1  -4  390.59   26.35
   6   1   4  350.25   21.95
   6   1   5  617.18   28.37
  -6  -1  -5  707.63   34.20
   6   1   5  637.13   27.18
  -6  -1  -6  190.61   15.73
   6   1   6  176.69   12.33
  -6  -1  -7   12.91    6.53
   6   1   7    9.78    3.67
  -6  -1  -8    8.38    5.72
   6   1   8    5.40    2.93
  -6  -1  -9   23.78    6.16
   6   1   9   19.86    4.92
  -6  -1 -10   81.59   10.48
   6   1  10   73.29   17.72
  -6  -1 -11   37.73    7.32
   6   1  11   37.46    6.94
  -6  -1 -12   42.90    8.42
   6   1  12   37.03   12.28
  -6  -1 -13   -0.83    4.18
   6   1  13    0.70    1.80
  -6  -2  15   25.05    7.32
   6   2 -15   36.03    8.84
  -6  -2  14   68.19   21.23
   6   2 -14   81.79   11.54
  -6  -2  13   44.55   18.29
   6   2 -13   49.00   10.49
  -6  -2  12   58.13   18.12
   6   2 -12   68.59   11.98
  -6  -2  11   29.42    7.11
   6   2 -11   29.89    7.00
  -6  -2  10    0.85    3.37
   6   2 -10    4.84    5.76
  -6  -2   9    0.00    2.94
   6   2  -9    2.27    3.27
  -6  -2   8   59.17    7.77
   6   2  -8   62.99    9.18
  -6  -2   7    2.55    4.06
   6   2  -7    1.13    3.12
  -6  -2   6  147.99   10.39
  -6  -2   6  121.50    6.97
   6   2  -6  138.11   15.65
  -6  -2   5   52.86   13.19
  -6  -2   5   39.26    5.09
   6   2  -5   49.56    8.28
  -6  -2   4    3.91    3.71
  -6  -2   4    0.98    2.40
   6   2  -4    0.27    2.56
  -6  -2   3    1.46    2.11
  -6  -2   2    1.26    7.44
  -6  -2   1  846.54   25.47
  -6  -2   1  818.34   26.87
   6   2   0   87.49   22.06
  -6  -2   0   78.84    8.83
   6   2   1  169.43   11.72
  -6  -2  -1  183.43   12.14
   6   2   2  145.22   11.69
  -6  -2  -2  148.09   10.56
   6   2   3   79.68    9.55
  -6  -2  -3   83.27    9.16
   6   2   3   93.67    7.72
   6   2   4  271.33   16.77
  -6  -2  -4  296.16   20.78
   6   2   4  271.10   17.27
   6   2   5   70.50    6.90
  -6  -2  -5   69.80    8.99
   6   2   5   58.37    6.03
   6   2   6   23.65    6.07
  -6  -2  -6   25.76    7.39
   6   2   6   24.82    5.05
   6   2   7    6.07    3.18
  -6  -2  -7    4.07    3.68
   6   2   7    4.74    2.84
   6   2   8  130.06   18.72
  -6  -2  -8  153.80   13.61
   6   2   8  109.10   22.79
  -6  -2  -9    6.82    6.23
   6   2   9    4.65    2.41
  -6  -2 -10   13.26    5.27
   6   2  10   10.63    3.73
  -6  -2 -11    6.60    5.69
   6   2  11    5.31    3.61
  -6  -2 -12    0.33    4.48
   6   2  12    1.31    2.60
  -6  -3  14   90.06   30.94
   6   3 -14  107.19   12.00
  -6  -3  13   15.18    6.45
   6   3 -13   14.62    4.37
  -6  -3  12   -1.75    3.47
   6   3 -12    0.01    3.24
  -6  -3  11   76.62    9.58
   6   3 -11   74.60   10.05
  -6  -3  10    6.36    4.03
   6   3 -10    5.36    3.74
  -6  -3   9  114.16   23.08
   6   3  -9  112.99   10.75
  -6  -3   8   28.22    9.28
   6   3  -8   27.11    6.22
  -6  -3   7   12.09    5.42
  -6  -3   7    4.68    1.71
   6   3  -7    5.90    3.29
  -6  -3   6  112.04    9.65
  -6  -3   6   78.54    5.86
   6   3  -6   91.67   27.35
  -6  -3   5   29.95    5.67
  -6  -3   5   22.19    3.80
   6   3  -5   27.88    8.73
  -6  -3   4    3.25    3.52
  -6  -3   4    2.92    3.35
   6   3  -4    2.43    2.66
  -6  -3   3   53.12    6.52
  -6  -3   3   45.80    6.36
   6   3  -3   49.56    6.52
  -6  -3   2   66.47    6.54
  -6  -3   2   65.05    7.53
   6   3  -2   66.63    6.73
  -6  -3   1   97.06    8.86
   6   3  -1   96.70    7.31
   6   3   0   29.87    8.67
  -6  -3   0   26.18    5.31
   6   3   0   28.71    4.45
   6   3   1   11.64    3.28
  -6  -3  -1    8.51    3.99
   6   3   1   13.32    3.64
   6   3   2    9.10    3.03
  -6  -3  -2   11.56    4.35
   6   3   2    8.80    2.62
   6   3   3   10.08    3.59
  -6  -3  -3    9.11    3.48
   6   3   3    9.57    3.06
   6   3   4    0.48    1.36
  -6  -3  -4   -0.22    4.00
   6   3   4    1.84    1.64
   6   3   5   26.80    5.53
  -6  -3  -5   22.29    6.78
   6   3   5   22.29    4.02
   6   3   6   14.55    5.76
  -6  -3  -6   18.67    5.88
   6   3   6    8.69    2.87
   6   3   7   49.31    6.24
  -6  -3  -7   43.19    7.56
   6   3   7   34.25   10.88
   6   3   8  303.13   19.01
  -6  -3  -8  328.80   18.96
   6   3   8  254.19   18.36
   6   3   9   -0.67    1.54
  -6  -3  -9   -1.75    4.25
   6   3   9    1.02    1.68
  -6  -3 -10    9.36    4.09
  -6  -3 -11   17.29    7.23
  -6  -3 -12    0.16    3.80
  -6  -4  14   30.15    8.35
   6   4 -14   26.96    7.54
  -6  -4  13    2.86    4.00
   6   4 -13   -0.28    3.47
  -6  -4  12  244.87   27.43
   6   4 -12  212.02   15.58
  -6  -4  11    3.51    3.83
   6   4 -11    2.27    4.22
  -6  -4  10   -0.72    2.83
   6   4 -10    1.42    3.11
  -6  -4   9   12.13    5.22
   6   4  -9    9.18    4.44
  -6  -4   8    1.00    3.39
   6   4  -8    0.96    2.56
  -6  -4   7   75.24    8.86
  -6  -4   7   51.13    5.68
   6   4  -7   56.93    7.19
  -6  -4   6  255.96   15.99
  -6  -4   6  190.91   10.70
   6   4  -6  220.30   15.18
  -6  -4   5  170.03   12.91
  -6  -4   5  134.43    9.65
   6   4  -5  151.89   12.00
  -6  -4   4   37.80    8.32
  -6  -4   4   28.56    5.96
  -6  -4   3  288.58   19.10
  -6  -4   3  260.43   14.94
  -6  -4   2   63.76    7.62
   6   4  -2   73.35    6.74
   6   4  -1    3.57    2.12
  -6  -4   1    3.04    3.17
   6   4  -1    0.67    1.49
   6   4   0    7.36    2.66
  -6  -4   0    4.64    3.31
   6   4   0    6.04    2.43
   6   4   1    0.31    1.30
  -6  -4  -1   -0.41    3.36
   6   4   1    0.73    1.21
   6   4   2    3.38    1.35
  -6  -4  -2    2.29    2.87
   6   4   2    1.72    2.19
   6   4   3   37.14   13.15
  -6  -4  -3   37.28    6.33
   6   4   3   32.93    4.21
   6   4   4    1.19    2.14
  -6  -4  -4    0.56    4.03
   6   4   4    1.54    2.04
   6   4   5   90.68   26.63
  -6  -4  -5   91.94   11.11
   6   4   5   77.89    6.19
   6   4   6   80.43   21.77
  -6  -4  -6   71.71    9.71
   6   4   7   34.74   12.31
  -6  -4  -7   32.61    7.55
   6   4   8   18.88    7.52
  -6  -4  -8   16.67    5.83
   6   4   9   13.56    6.73
  -6  -4  -9   18.75    6.64
   6   4  10    1.54    1.73
  -6  -4 -10    1.70    3.91
  -6  -4 -11    1.58    2.95
  -6  -5  13    9.26    6.21
   6   5 -13   10.56    4.61
  -6  -5  12    3.25    3.65
   6   5 -12    1.09    2.79
  -6  -5  11   41.57    8.03
   6   5 -11   39.42    8.40
  -6  -5  10   54.86    8.98
   6   5 -10   55.12    7.75
  -6  -5   9   22.26    5.57
   6   5  -9   24.59    5.83
  -6  -5   8    0.93    3.55
   6   5  -8    0.92    2.22
  -6  -5   7    9.35    4.92
  -6  -5   7    9.02    3.07
   6   5  -7    9.38    4.15
  -6  -5   6   27.77    6.31
  -6  -5   6   22.50    4.36
   6   5  -6   22.05    7.39
  -6  -5   5   32.14    6.42
  -6  -5   5   19.88    4.32
   6   5  -5   27.31    5.00
  -6  -5   4   81.54    9.30
  -6  -5   4   61.65    8.03
   6   5  -4   81.97    7.72
  -6  -5   3  193.67   13.05
   6   5  -3  182.95   10.52
   6   5  -2   70.55   16.47
  -6  -5   2   73.65    8.95
   6   5  -2   72.05    5.86
   6   5  -1   16.00    5.58
  -6  -5   1   14.73    4.69
   6   5   0  123.64   12.20
  -6  -5   0  133.75   11.96
   6   5   1   19.99    6.63
  -6  -5  -1   16.71    4.85
   6   5   2  202.94   14.45
  -6  -5  -2  233.12   15.36
   6   5   3    7.55    3.25
  -6  -5  -3    4.67    6.61
   6   5   4   85.85   22.33
  -6  -5  -4  102.53   11.34
   6   5   5    3.21    1.50
  -6  -5  -5    2.73    4.37
   6   5   6    0.57    1.44
  -6  -5  -6    0.17    4.14
   6   5   7    1.54    2.54
  -6  -5  -7   -0.82    4.19
   6   5   8    6.65    2.93
  -6  -5  -8    5.21    5.22
   6   5   9    8.58    3.61
  -6  -5  -9    9.86    5.35
   6   5  10    0.48    1.58
  -6  -5 -10    5.45    5.70
  -6  -6  12   -0.16    3.24
   6   6 -12    1.76    2.64
  -6  -6  11   -0.19    3.25
   6   6 -11    3.37    3.19
  -6  -6  10   54.21   15.92
   6   6 -10   46.57    7.22
  -6  -6   9    3.28    4.23
   6   6  -9    4.15    2.86
  -6  -6   8    4.79    3.90
   6   6  -8    5.49    3.17
  -6  -6   7   29.69    6.89
  -6  -6   7   19.55    3.80
   6   6  -7   27.70    5.17
  -6  -6   6    2.94    2.86
  -6  -6   6    3.01    1.60
   6   6  -6    2.47    2.37
  -6  -6   5    7.84    4.91
  -6  -6   5    3.67    2.67
   6   6  -5    5.24    2.57
   6   6  -4   32.51    9.44
  -6  -6   4   33.75    6.46
   6   6  -3   19.85    8.95
  -6  -6   3   18.86    4.17
   6   6  -2    3.54    2.81
  -6  -6   2    1.00    2.73
   6   6  -1   30.02    9.77
  -6  -6   1   29.99    6.28
   6   6   0    0.85    1.78
  -6  -6   0    1.15    3.26
   6   6   1   66.22   13.77
  -6  -6  -1   68.19    9.52
   6   6   2  120.10   10.94
  -6  -6  -2  130.98   12.95
   6   6   3    6.30    3.52
  -6  -6  -3    2.81    4.03
   6   6   4   65.93   21.03
  -6  -6  -4   68.86   10.88
   6   6   5   32.44    9.03
  -6  -6  -5   24.98    5.22
   6   6   6    4.81    2.02
  -6  -6  -6    5.28    5.92
   6   6   7    6.40    3.23
  -6  -6  -7    6.29    4.42
   6   6   8   18.09    8.08
  -6  -6  -8   14.98    5.49
  -6  -7  11    3.25    3.78
   6   7 -11   -0.20    2.02
  -6  -7  10    2.98    4.80
  -6  -7   9    3.64    4.15
  -6  -7   8   25.15    7.21
  -6  -7   7   27.53    7.52
  -6  -7   7   15.31    3.54
  -6  -7   6    2.66    2.21
   6   7  -5   13.43    4.40
  -6  -7   5   10.95    4.06
   6   7  -4    2.89    3.25
  -6  -7   4    4.06    2.20
   6   7  -3   27.72    8.80
  -6  -7   3   25.30    4.98
   6   7  -2    6.66    2.62
  -6  -7   2    3.33    2.50
   6   7  -1    4.89    3.24
  -6  -7   1    5.57    3.46
   6   7   0    3.03    2.17
  -6  -7   0    0.44    3.01
   6   7   1   43.11   13.63
  -6  -7  -1   39.07    7.45
   6   7   2    1.31    2.30
  -6  -7  -2    1.17    3.51
   6   7   3    0.88    1.33
  -6  -7  -3    1.07    4.96
   6   7   4   10.22    4.91
  -6  -7  -4    6.48    3.62
   6   7   5    2.66    2.13
  -6  -7  -5    1.18    3.76
   6   7   6    3.90    1.40
  -6  -7  -6    2.44    3.84
  -6  -8   8   10.79    5.26
   6   8  -7    6.14    5.11
   6   8  -6    3.50    2.80
  -6  -8   6    0.80    2.14
   6   8  -5    1.51    1.77
  -6  -8   5    0.81    2.63
   6   8  -4    5.57    3.39
  -6  -8   4    3.92    2.69
   6   8  -3    0.46    1.46
  -6  -8   3   -0.47    2.17
   6   8  -2    5.08    2.01
  -6  -8   2    3.50    2.98
   6   8  -1    2.97    3.17
  -6  -8   1    2.61    4.50
   6   8   0   15.33    6.83
  -6  -8   0   12.22    5.95
   6   8   1    4.07    2.22
  -6  -8  -1    2.67    4.66
   6   8   2    8.07    3.57
  -6  -8  -2    7.27    4.47
   6   8   3   17.32    7.50
  -6  -8  -3   13.65    5.58
   6   8   4    1.64    1.53
  -6  -8  -4   -1.37    3.46
  -6  -9   4   20.16    6.20
   6   9  -3    0.91    1.83
  -6  -9   3    1.16    2.83
   6   9  -2    7.82    3.03
  -6  -9   2   11.20    4.65
   6   9  -1   13.94    5.70
  -6  -9   1   15.27    5.56
  -7   8   2    3.59    3.49
   7  -8  -2    4.77    4.43
  -7   8   1    4.42    3.82
  -7   8   0   42.43   16.76
   7  -8   0   37.40    7.24
  -7   8  -1    5.79    2.44
   7  -8   1    2.39    3.89
  -7   8  -2   -0.16    1.92
   7  -8   2    0.14    2.69
  -7   7   6   10.59    5.58
   7  -7  -6   16.18    5.33
  -7   7   5   21.80    7.15
   7  -7  -5   25.94    8.00
  -7   7   4    4.44    3.23
   7  -7  -4    6.19    3.94
  -7   7   3    1.57    1.49
  -7   7   2   12.58    5.72
  -7   7   1   35.56   18.65
  -7   7   0    6.46    3.49
   7  -7   0    0.12    2.86
  -7   7  -1   -1.12    2.95
   7  -7   1    0.78    2.84
  -7   7  -2   19.00    6.09
   7  -7   2   17.56    6.17
  -7   7  -3    1.36    1.88
   7  -7   3    1.79    3.15
  -7   7  -4    8.26    3.06
   7  -7   4    4.39    3.65
  -7   7  -5   48.23   18.79
   7  -7   5   39.61    8.50
  -7   7  -6    2.25    1.71
   7  -7   6    0.52    3.11
   7  -6  -8   13.04    5.61
  -7   6   7   18.40    6.43
   7  -6  -7   23.53    7.07
  -7   6   6   12.86    4.46
   7  -6  -6   21.60    7.25
  -7   6   5    0.36    2.11
  -7   6   4   83.60   12.41
  -7   6   3   20.68    5.59
  -7   6   2   41.70   16.32
  -7   6   1   23.87    6.59
  -7   6   0    4.09    2.42
   7  -6   0    2.95    4.18
  -7   6  -1    0.64    1.80
   7  -6   1   -1.00    2.97
  -7   6  -2   20.35    6.51
   7  -6   2    9.25    5.16
  -7   6  -3    7.24    3.08
  -7   6  -4   95.29   23.69
   7  -6   4   93.94   11.16
  -7   6  -5    9.86    3.78
   7  -6   5   11.15    5.78
  -7   6  -6    3.47    3.26
   7  -6   6    1.20    3.37
  -7   6  -7   31.42   12.83
   7  -6   7   30.48    8.79
  -7   6  -8   39.20   11.94
   7  -6   8   28.44    7.28
  -7   5  10    2.69    2.80
   7  -5 -10    5.08    3.28
  -7   5   9    7.87    3.33
   7  -5  -9    8.09    4.29
  -7   5   8    8.18    3.56
   7  -5  -8    6.53    5.90
  -7   5   7   13.55    3.69
  -7   5   7   10.02    4.79
   7  -5  -7   17.11    6.54
  -7   5   6   -1.03    1.81
   7  -5  -6    1.02    3.21
  -7   5   5    0.22    1.05
  -7   5   4   49.40   15.37
  -7   5   3    8.04    6.11
   7  -5  -3   10.93    5.66
  -7   5   2   -0.49    2.39
  -7   5   1   24.18    9.16
  -7   5   0   60.65   14.87
  -7   5  -1   23.49    9.94
   7  -5   1   22.16    6.25
  -7   5  -2    9.77    5.09
   7  -5   2   11.01    4.46
  -7   5  -3   15.17    8.99
   7  -5   3   14.83    5.41
  -7   5  -4   50.16   24.17
   7  -5   4   42.39    7.51
  -7   5  -5   -0.78    3.54
   7  -5   5   -0.99    3.17
  -7   5  -6  117.39   13.77
   7  -5   6  118.44   12.12
  -7   5  -7    2.12    3.42
   7  -5   7    5.84    5.35
  -7   5  -8   45.73   14.47
   7  -5   8   34.05    8.29
  -7   5  -9    1.65    3.20
   7  -5   9    0.57    3.28
  -7   4  11    5.42    3.55
   7  -4 -11    4.48    3.95
  -7   4  10    2.47    3.31
   7  -4 -10    4.94    4.29
  -7   4   9    0.71    3.27
   7  -4  -9    3.24    3.51
  -7   4   8   17.88    7.13
   7  -4  -8   24.22    7.47
  -7   4   7   74.43   12.39
  -7   4   7   57.25   16.95
   7  -4  -7   79.67   10.16
  -7   4   6    4.63    1.72
  -7   4   6    8.92    3.60
   7  -4  -6    8.16    4.67
  -7   4   5   46.43    5.57
  -7   4   5   45.66   15.78
  -7   4   4    3.56    1.87
  -7   4   3   15.52    7.04
   7  -4  -3   13.64    6.04
  -7   4   2    5.79    2.91
  -7   4   1  122.88   19.61
  -7   4   0   10.68    3.79
   7  -4   0    9.30    4.87
  -7   4  -1    0.43    1.78
  -7   4  -2   20.18    8.25
   7  -4   2   12.64    4.90
  -7   4  -3    6.82    2.77
   7  -4   3    6.25    4.93
  -7   4  -4   39.82   18.65
   7  -4   4   34.45    7.01
  -7   4  -5   26.05    8.81
   7  -4   5   27.49    6.71
  -7   4  -6    1.16    1.74
   7  -4   6    2.77    5.73
  -7   4  -7   -0.03    3.63
   7  -4   7    1.72    3.40
  -7   4  -8   58.74   21.80
   7  -4   8   46.20    8.44
  -7   4  -9  196.84   19.16
   7  -4   9  164.77   14.49
  -7   4 -10    1.66    5.93
   7  -4  10    2.99    3.70
  -7   3  12    4.80    3.48
   7  -3 -12    7.31    5.60
  -7   3  11   13.95    3.99
   7  -3 -11   15.39    6.40
  -7   3  10    9.49    3.91
   7  -3 -10    8.15    3.87
  -7   3   9    0.67    2.46
   7  -3  -9    2.09    3.86
  -7   3   8   73.86    7.83
   7  -3  -8   84.55   11.96
  -7   3   7   62.86   19.63
  -7   3   7   50.09   16.82
   7  -3  -7   71.27    9.63
  -7   3   6   19.35    3.99
  -7   3   6   17.34    6.80
   7  -3  -6   24.60    7.07
  -7   3   5   45.54    5.61
  -7   3   5   45.51   12.14
   7  -3  -5   50.40    8.18
  -7   3   4    0.81    0.86
  -7   3   4    0.63    1.83
   7  -3  -4    2.75    4.90
  -7   3   3    5.86    2.76
  -7   3   2   27.49   10.31
  -7   3   1  101.31   30.90
  -7   3   0    0.30    2.02
  -7   3  -1   82.92   28.63
  -7   3  -2    0.36    2.28
  -7   3  -3    2.15    2.63
   7  -3   3    1.37    3.30
  -7   3  -4    7.05    3.59
   7  -3   4    6.63    4.38
  -7   3  -5    1.46    2.40
   7  -3   5    2.26    4.69
  -7   3  -6   76.34   10.00
   7  -3   6   60.40    8.40
  -7   3  -7  104.29   25.94
   7  -3   7   81.21    9.65
  -7   3  -8    0.72    4.18
   7  -3   8    1.57    1.62
  -7   3  -9    5.80    5.14
   7  -3   9    7.34    5.07
  -7   3 -10    1.88    3.35
   7  -3  10    1.64    2.86
  -7   3 -11   88.36   12.93
   7  -3  11   69.14   10.32
  -7   2  13    2.66    3.47
   7  -2 -13    3.02    3.86
  -7   2  12   46.83    9.18
   7  -2 -12   48.16   11.38
  -7   2  11   24.05    5.38
   7  -2 -11   29.92    9.25
  -7   2  10    2.49    4.42
   7  -2 -10   -0.09    3.62
  -7   2   9   -0.40    2.82
   7  -2  -9    0.09    3.54
  -7   2   8    6.49    3.22
   7  -2  -8    9.09    5.59
  -7   2   7   -0.61    2.53
  -7   2   7    0.73    1.03
   7  -2  -7   -1.45    3.63
  -7   2   6    3.79    2.32
  -7   2   5   60.51    7.54
  -7   2   5   55.62   10.49
   7  -2  -5   67.76    9.56
  -7   2   4   20.55    9.24
  -7   2   4   22.99    6.63
   7  -2  -4   27.31    7.33
  -7   2   3   30.02    3.70
  -7   2   3   28.36    4.55
  -7   2   2  380.04   40.04
  -7   2   1   13.72    4.15
  -7   2   0   78.64   14.81
  -7   2  -1   96.47   10.69
  -7   2  -2   25.18    6.21
  -7   2  -3   -0.33    3.47
   7  -2   3    2.18    3.19
  -7   2  -4  107.70   10.69
   7  -2   4   93.34    9.22
  -7   2  -5   28.14    6.67
   7  -2   5   23.84    6.68
  -7   2  -6   51.38   16.46
   7  -2   6   37.03    6.53
  -7   2  -7   47.18    8.79
   7  -2   7   47.36    7.45
  -7   2  -8   56.48   16.85
   7  -2   8   50.94   10.99
  -7   2  -9   15.28    7.72
   7  -2   9   12.78    5.94
  -7   2 -10   31.52    8.18
   7  -2  10   24.15    7.78
  -7   2 -11   16.47    8.17
   7  -2  11   15.43    6.74
  -7   1  13   37.07    7.40
   7  -1 -13   43.09   10.16
  -7   1  12  227.64   15.11
   7  -1 -12  255.56   18.25
  -7   1  11   51.04    7.92
   7  -1 -11   55.24   14.98
  -7   1  10    1.78    3.51
   7  -1 -10    5.08    5.25
  -7   1   9    3.03    4.00
   7  -1  -9   -0.01    3.73
  -7   1   8    9.24    3.16
   7  -1  -8   14.20    6.14
  -7   1   7    1.21    2.69
  -7   1   7    0.43    1.13
   7  -1  -7   -1.05    3.70
  -7   1   6   31.41   12.64
  -7   1   6   28.07    4.48
   7  -1  -6   41.93    8.84
  -7   1   5  300.25   36.92
  -7   1   5  261.70   13.40
  -7   1   4   80.15   10.70
  -7   1   4   79.50    7.84
  -7   1   3   16.36    3.41
  -7   1   3   12.97    5.42
  -7   1   2  143.82    8.72
  -7   1   2  137.58   13.83
  -7   1   1   71.32   13.05
  -7   1   0  386.56   23.58
  -7   1  -1   24.83    5.42
  -7   1  -2   61.56    7.95
  -7   1  -3  108.82   11.09
   7  -1   3  106.93   10.27
  -7   1  -4    7.38    5.03
   7  -1   4    8.69    4.05
  -7   1  -5   -1.50    4.05
   7  -1   5    1.41    2.12
  -7   1  -6   49.98   13.06
   7  -1   6   44.18    7.77
  -7   1  -7   13.06    5.83
   7  -1   7   13.36    6.78
  -7   1  -8   -0.17    4.01
   7  -1   8    0.81    3.13
  -7   1  -9   48.86    9.56
   7  -1   9   37.15    7.00
  -7   1 -10   17.77    6.80
   7  -1  10   17.16    6.21
  -7   1 -11    6.49    7.49
   7  -1  11   -0.15    2.78
  -7   0  13    1.35    2.87
   7   0 -13    2.06    5.25
  -7   0  12   -0.51    3.38
   7   0 -12    0.63    3.67
  -7   0  11  154.56   13.76
   7   0 -11  161.79   14.31
  -7   0  10    7.85    4.43
   7   0 -10    8.88    5.97
  -7   0   9    9.32    4.09
   7   0  -9   13.96    5.70
  -7   0   8   33.75   13.47
   7   0  -8   37.05    7.48
  -7   0   7   37.85    8.37
   7   0  -7   39.78    7.86
  -7   0   6    3.80    2.84
  -7   0   6    2.47    1.38
   7   0  -6    4.42    4.09
  -7   0   5    7.02    3.35
  -7   0   5    1.04    2.00
  -7   0   4  107.84   10.16
  -7   0   4   97.75    9.02
  -7   0   3   56.27    5.57
  -7   0   3   49.18   12.93
  -7   0   2   27.52    6.21
  -7   0   2   27.96    4.94
   7   0  -2   35.68    7.04
  -7   0   1   46.52    4.32
  -7   0   1   42.44    6.20
  -7   0   0   62.92    7.25
  -7   0  -1  445.22   22.21
  -7   0  -2   -1.50    3.95
  -7   0  -3  345.15   19.98
  -7   0  -4   24.49    5.17
   7   0   4   25.69    6.50
  -7   0  -5  157.41   14.76
   7   0   5  133.91   10.96
  -7   0  -6    3.23    6.76
   7   0   6    0.76    3.61
  -7   0  -7    2.65    4.72
   7   0   7   -0.01    2.30
  -7   0  -8   10.69    6.27
   7   0   8    9.34    4.25
  -7   0  -9    2.33    4.25
   7   0   9    1.35    3.28
  -7   0 -10   -1.44    4.21
   7   0  10    0.45    2.44
  -7   0 -11  151.05   15.16
   7   0  11  102.46   33.85
  -7  -1  13   33.14   13.25
   7   1 -13   36.73    8.53
  -7  -1  12    7.83    3.57
   7   1 -12    6.42    4.60
  -7  -1  11   54.67   15.95
   7   1 -11   58.00   10.18
  -7  -1  10  106.29   15.51
   7   1 -10  104.12   11.57
  -7  -1   9    8.38    4.22
   7   1  -9   11.63    6.63
  -7  -1   8   37.23    6.41
   7   1  -8   40.86   12.64
  -7  -1   7  108.45   10.23
   7   1  -7  104.23   11.58
  -7  -1   6  185.98   12.14
  -7  -1   6  143.21    8.82
   7   1  -6  178.04   13.81
  -7  -1   5   38.01   10.90
  -7  -1   5   41.35    5.34
   7   1  -5   40.37    7.38
  -7  -1   4    7.44    2.77
  -7  -1   3  110.27   10.90
  -7  -1   2  508.55   23.63
  -7  -1   1  106.22   15.50
  -7  -1   1   89.27    8.70
   7   1   0   58.61   15.14
  -7  -1   0   68.70    7.82
   7   1   1  212.90   13.90
  -7  -1  -1  226.17   14.30
   7   1   2    7.99    3.64
  -7  -1  -2   13.95    6.42
  -7  -1  -3  609.26   28.25
  -7  -1  -4  193.05   14.11
   7   1   4  205.20   13.36
  -7  -1  -5   67.44    9.16
   7   1   5   60.01    7.85
  -7  -1  -6  124.14   13.10
   7   1   6  112.94   10.18
  -7  -1  -7   83.38   11.89
   7   1   7   67.96   14.09
  -7  -1  -8  106.11   12.36
   7   1   8   89.43    9.42
  -7  -1  -9   13.15    7.16
   7   1   9    8.64    4.95
  -7  -1 -10   31.74    7.86
   7   1  10   24.60    5.83
  -7  -1 -11   71.18   11.59
   7   1  11   48.58   16.43
  -7  -2  13   39.62   13.26
   7   2 -13   40.71   11.19
  -7  -2  12    0.52    3.30
   7   2 -12    1.39    3.36
  -7  -2  11    2.12    3.17
   7   2 -11    3.79    4.39
  -7  -2  10    4.05    3.04
   7   2 -10    3.87    3.62
  -7  -2   9   12.05    4.73
   7   2  -9   10.51    4.97
  -7  -2   8   33.08    6.85
   7   2  -8   27.21    6.75
  -7  -2   7    1.08    3.09
   7   2  -7    1.09    2.98
  -7  -2   6    0.92    1.60
   7   2  -6   -0.53    2.80
  -7  -2   5  159.27   11.58
  -7  -2   5  122.42    9.24
   7   2  -5  139.84   11.52
  -7  -2   4    2.77    2.59
  -7  -2   3  265.65   15.36
  -7  -2   2  140.41   11.39
  -7  -2   1   38.65    7.31
   7   2   0  463.68   24.84
  -7  -2   0  590.57   26.27
   7   2   1   86.12    7.81
  -7  -2  -1   87.82    9.46
   7   2   2   13.58    5.26
  -7  -2  -2   14.31    4.84
   7   2   3   30.92    8.26
  -7  -2  -3   34.65    6.77
   7   2   3   42.76    6.39
   7   2   4  165.25   14.64
  -7  -2  -4  185.92   13.97
   7   2   4  166.47   10.32
  -7  -2  -5    6.53    5.28
   7   2   5    9.70    4.32
  -7  -2  -6  907.31   28.71
   7   2   6  684.97   19.99
  -7  -2  -7  171.48   14.70
   7   2   7  141.23   10.37
  -7  -2  -8   16.90    6.72
   7   2   8   12.25    4.05
  -7  -2  -9   96.56   13.02
   7   2   9   69.09   22.89
  -7  -2 -10    5.80    4.37
   7   2  10    1.70    2.37
  -7  -3  13   14.25    5.73
   7   3 -13   17.42    7.31
  -7  -3  12    6.91    4.68
   7   3 -12    9.54    5.66
  -7  -3  11  100.85   13.93
   7   3 -11  119.07   11.68
  -7  -3  10    0.51    3.02
   7   3 -10    1.70    4.41
  -7  -3   9    1.59    2.37
   7   3  -9    1.02    2.86
  -7  -3   8    1.85    2.27
   7   3  -8    2.02    3.15
   7   3  -7   17.54    6.62
  -7  -3   6  119.90   10.40
  -7  -3   6   87.96    7.60
   7   3  -6  129.52   11.62
  -7  -3   5   14.90    4.27
  -7  -3   5   16.49    4.41
   7   3  -5   14.09    4.58
  -7  -3   4    9.04    3.52
  -7  -3   4    6.09    2.69
   7   3  -4   13.72    4.91
  -7  -3   3   54.76   15.24
  -7  -3   3   46.13    6.91
   7   3  -3   58.55    7.12
  -7  -3   2    0.25    2.96
   7   3  -1   68.68   17.19
  -7  -3   1   85.49   10.96
   7   3   0  231.43   13.60
   7   3   1    8.22    3.69
  -7  -3  -1    7.06    5.63
   7   3   1    7.46    2.91
   7   3   2   17.54    6.24
  -7  -3  -2   22.52    6.62
   7   3   2   23.12    4.57
   7   3   3    5.39    1.95
  -7  -3  -3    5.91    4.69
   7   3   3    5.25    2.66
   7   3   4   58.91   17.34
  -7  -3  -4   68.26   10.06
   7   3   4   62.94    6.50
   7   3   5   32.08   10.91
  -7  -3  -5   33.79    8.21
   7   3   5   30.03    5.17
   7   3   6    9.84    4.64
  -7  -3  -6    9.15    4.52
   7   3   6    9.11    3.25
  -7  -3  -7  424.00   21.66
   7   3   7  308.43   18.38
  -7  -3  -8   50.14    9.37
  -7  -3  -9   95.81   12.87
  -7  -3 -10   11.55    5.85
  -7  -4  12   32.97    7.82
   7   4 -12   30.56    6.68
  -7  -4  11   20.74    6.70
   7   4 -11   12.15    4.38
  -7  -4  10    4.65    4.57
   7   4 -10    2.34    2.97
  -7  -4   9    7.96    4.41
   7   4  -9    4.13    4.06
  -7  -4   8   56.17    8.52
   7   4  -8   66.13   13.24
  -7  -4   6  151.24   11.88
  -7  -4   6  115.88    7.71
   7   4  -6  136.31   10.38
  -7  -4   5   10.65    3.91
  -7  -4   4  390.72   37.31
  -7  -4   4  377.41   17.41
  -7  -4   3   75.18    8.39
  -7  -4   3   71.21   10.42
   7   4  -2    0.93    1.14
  -7  -4   2    2.82    4.08
   7   4  -1   71.35   18.05
  -7  -4   1   84.54    9.52
   7   4  -1   86.15    7.59
   7   4   0   69.42   22.55
  -7  -4   0   85.90    9.75
   7   4   1    4.04    2.10
  -7  -4  -1    4.12    3.23
   7   4   1    1.28    1.82
   7   4   2   25.32    6.96
  -7  -4  -2   32.49    6.91
   7   4   2   23.08    4.17
   7   4   3    4.67    1.94
  -7  -4  -3    2.50    4.09
   7   4   3    0.89    1.23
   7   4   4   22.54    6.32
  -7  -4  -4   20.53    5.85
   7   4   5   23.36    9.04
  -7  -4  -5   24.63    6.36
   7   4   6   61.31    8.75
  -7  -4  -6   64.59    9.50
   7   4   7   11.53    6.57
  -7  -4  -7   18.11    7.17
  -7  -4  -8   11.85    7.04
  -7  -4  -9   62.59   10.72
  -7  -5  11   56.78    9.49
   7   5 -11   45.91    8.42
  -7  -5  10   62.04    9.84
   7   5 -10   62.24    8.90
  -7  -5   9  104.74   15.40
   7   5  -9  114.96   11.10
  -7  -5   8    8.26    4.99
   7   5  -8    7.45    3.53
  -7  -5   7   97.80   11.00
   7   5  -7   77.84    7.70
  -7  -5   6   72.17    6.94
   7   5  -6   86.97    8.89
  -7  -5   5  210.32   11.80
   7   5  -5  271.18   12.93
  -7  -5   4  291.71   15.55
  -7  -5   4  251.84   13.50
   7   5  -3   74.22   19.15
  -7  -5   3   85.61    8.80
   7   5  -2   88.24   22.18
  -7  -5   2   99.03   10.16
   7   5  -1    3.20    2.36
  -7  -5   1    1.19    3.12
   7   5   0   66.62   21.41
  -7  -5   0   73.37    9.55
   7   5   1   29.63    9.49
  -7  -5  -1   28.30    7.29
   7   5   2    5.64    1.73
  -7  -5  -2    8.32    4.53
   7   5   3   35.23   10.75
  -7  -5  -3   40.33    7.09
   7   5   4   27.01   11.16
  -7  -5  -4   31.74    7.59
   7   5   5   16.95    6.72
  -7  -5  -5   14.99    4.56
   7   5   6    4.06    2.81
  -7  -5  -6    1.55    4.11
   7   5   7    7.20    2.64
  -7  -5  -7    6.39    4.02
  -7  -6  10   73.13   10.07
   7   6 -10   60.20    8.30
  -7  -6   9   97.06   12.74
   7   6  -9   74.29   10.51
  -7  -6   8   53.06    9.39
   7   6  -8   27.92   14.49
  -7  -6   7    0.16    3.27
   7   6  -7   -0.49    1.59
  -7  -6   6    1.86    3.38
  -7  -6   6    0.47    2.60
  -7  -6   5   40.94    6.10
   7   6  -4    1.24    1.76
  -7  -6   4    4.64    4.58
   7   6  -3   23.94    6.05
  -7  -6   3   22.29    4.46
   7   6  -2   75.12   21.54
  -7  -6   2   84.71    9.30
   7   6  -1    4.41    2.11
  -7  -6   1    4.60    4.09
   7   6   0    9.68    4.17
  -7  -6   0   10.55    5.34
   7   6   1    9.09    3.80
  -7  -6  -1   11.24    5.26
   7   6   2    0.81    1.79
  -7  -6  -2   -1.06    3.40
   7   6   3   31.23   10.97
  -7  -6  -3   35.40    7.81
   7   6   4   16.86    6.36
  -7  -6  -4   19.76    6.65
   7   6   5    1.23    1.40
  -7  -6  -5   -0.63    3.73
   7   6   6    3.04    1.82
  -7  -6  -6    5.32    4.75
  -7  -7   8   80.26   11.34
   7   7  -6   44.77   14.98
   7   7  -5   40.06   12.20
  -7  -7   5   33.16    5.62
   7   7  -4    5.42    1.92
  -7  -7   4    3.04    3.88
   7   7  -3    0.68    2.01
  -7  -7   3    0.42    2.35
   7   7  -2    0.33    2.36
  -7  -7   2    3.30    3.07
   7   7  -1   27.86   11.36
  -7  -7   1   24.19    5.76
   7   7   0   54.17   14.28
  -7  -7   0   51.36    8.50
   7   7   1   17.45    7.53
  -7  -7  -1   14.04    5.70
   7   7   2   23.06    9.93
  -7  -7  -2   27.69    6.15
   7   7   3   12.48    4.81
  -7  -7  -3    9.34    4.14
  -8   6   5    5.92    3.12
   8  -6  -5    6.80    5.36
  -8   6   4    1.31    1.10
  -8   6   3   24.75    9.98
  -8   6   2   17.36    6.64
  -8   6   1   35.13   22.28
   8  -6  -1   39.06    7.68
  -8   6   0   10.31    5.12
   8  -6   0   14.81    5.71
  -8   6  -1    2.23    1.60
   8  -6   1    5.42    4.95
  -8   6  -2   30.51   10.20
   8  -6   2   24.73    7.38
  -8   6  -3   13.62    5.31
   8  -6   3    8.39    5.59
  -8   6  -4    6.89    4.35
   8  -6   4    9.05    6.00
   8  -5  -7   72.22   10.85
   8  -5  -6   21.18    7.14
  -8   5   5   28.00    9.26
   8  -5  -5   39.31    8.64
  -8   5   4    1.04    1.88
  -8   5   3    8.38    4.79
  -8   5   2   41.73   12.15
  -8   5   1    1.78    1.79
  -8   5   0  106.02   18.68
  -8   5  -1    2.16    3.13
   8  -5   1    7.72    4.89
  -8   5  -2    0.89    1.56
   8  -5   2    2.82    3.55
  -8   5  -3    1.80    1.21
   8  -5   3    5.98    5.31
  -8   5  -4    4.40    3.14
   8  -5   4   -0.32    3.28
  -8   5  -5    2.11    2.89
   8  -5   5    0.13    3.31
  -8   5  -6   -0.74    3.67
   8  -5   6    2.42    2.87
   8  -4  -9   56.60   10.92
   8  -4  -8   18.91    6.66
   8  -4  -7   16.18    6.48
  -8   4   6    2.13    1.86
   8  -4  -6    0.80    4.86
  -8   4   5    0.79    1.27
  -8   4   4   21.73    8.86
  -8   4   3   77.21   13.68
  -8   4   2   62.17   18.06
  -8   4   1  166.09   21.56
  -8   4   0   24.69    6.11
  -8   4  -1  394.17   18.36
  -8   4  -2   20.57    9.67
  -8   4  -3   -0.62    3.29
   8  -4   3    0.45    3.41
  -8   4  -4    3.53    3.52
   8  -4   4    6.95    5.23
  -8   4  -5   33.44   13.65
   8  -4   5   30.85    7.81
  -8   4  -6   12.62    5.69
   8  -4   6   10.22    5.21
  -8   4  -7    3.77    5.09
   8  -4   7    4.12    3.13
  -8   3  10    3.69    3.05
   8  -3 -10    7.92    4.90
  -8   3   9   -0.93    2.34
   8  -3  -9   -1.09    3.70
  -8   3   8   34.53   15.53
   8  -3  -8   57.95   10.48
   8  -3  -7   35.72    9.63
  -8   3   6   20.46   11.10
   8  -3  -6   32.95    8.17
  -8   3   5    2.47    1.95
  -8   3   4   14.12    8.15
  -8   3   2  200.45   21.70
  -8   3   1   58.43   19.60
  -8   3   0  413.64   24.13
  -8   3  -1   16.75   10.03
  -8   3  -2    1.77    2.52
  -8   3  -3  105.84   15.48
  -8   3  -4   39.89   17.95
   8  -3   4   40.78    8.14
  -8   3  -5   40.25    9.40
   8  -3   5   49.74    9.24
  -8   3  -6   15.99    6.03
   8  -3   6   18.71    6.34
  -8   3  -7   -1.43    4.48
   8  -3   7    0.25    3.24
  -8   3  -8   32.74    8.70
   8  -3   8   32.06    7.57
  -8   2  10   49.34   21.33
   8  -2 -10   68.36   11.58
  -8   2   9    1.01    2.56
   8  -2  -9    1.04    3.97
  -8   2   8   24.04    5.94
   8  -2  -8   25.08    8.67
  -8   2   7   14.15    4.79
   8  -2  -7   21.84    6.85
  -8   2   6    1.19    1.80
  -8   2   6    2.52    3.03
   8  -2  -6    3.18    6.31
  -8   2   5    1.83    1.69
  -8   2   4   24.76    4.96
  -8   2   3   34.99    7.14
  -8   2   2   38.18    6.70
  -8   2   1   21.78    6.18
   8  -2  -1   23.55    5.91
  -8   2   0    4.00    2.81
   8  -2   0    4.51    3.76
  -8   2  -1    5.03    4.88
  -8   2  -2   42.33    7.73
   8  -2   2   40.34    7.37
  -8   2  -3    9.69    5.20
   8  -2   3   11.36    5.09
  -8   2  -4    3.31    4.37
   8  -2   4    4.64    3.66
  -8   2  -5   -2.91    4.00
   8  -2   5    2.37    2.83
  -8   2  -6  135.27   14.41
   8  -2   6  108.79   11.62
  -8   2  -7    9.14    3.22
   8  -2   7    7.00    5.66
  -8   2  -8   69.44   10.94
   8  -2   8   69.06   17.61
  -8   2  -9    4.86    5.24
   8  -2   9    5.58    4.95
  -8   1  11    8.59    7.30
   8  -1 -11   14.17    6.34
  -8   1  10    3.31    2.58
   8  -1 -10    4.05    4.56
  -8   1   9    5.63    3.46
   8  -1  -9    7.97    5.61
  -8   1   8    6.93    3.41
   8  -1  -8    5.98    4.43
  -8   1   7   10.54    4.10
  -8   1   6   76.97   23.06
  -8   1   6   60.57   12.47
  -8   1   5    8.72    3.20
  -8   1   5    6.29    3.24
  -8   1   4   77.55   28.34
  -8   1   3    1.51    2.55
   8  -1  -3    7.04    5.25
  -8   1   2   12.21    4.56
   8  -1  -2   11.50    5.60
  -8   1   1    5.39    3.54
   8  -1  -1    7.62    4.82
  -8   1   0    1.43    3.42
  -8   1  -1    3.00    3.63
   8  -1   1    1.43    2.97
  -8   1  -2    6.12    4.04
   8  -1   2    3.73    4.06
  -8   1  -3   12.06    5.20
   8  -1   3   10.39    5.06
  -8   1  -4    0.04    4.06
   8  -1   4    0.18    2.97
  -8   1  -5   41.38    9.01
   8  -1   5   34.38    7.04
  -8   1  -6    5.18    6.46
   8  -1   6    1.52    3.14
  -8   1  -7    6.14    8.00
   8  -1   7    1.10    2.40
  -8   1  -8    6.53    6.99
   8  -1   8    1.21    3.00
  -8   1  -9    4.67    6.46
   8  -1   9    0.06    2.75
  -8   0  11    1.13    2.93
   8   0 -11    1.02    3.82
  -8   0  10   50.04    7.44
   8   0 -10   61.57   10.23
  -8   0   9    7.39    4.00
   8   0  -9    7.63    4.51
  -8   0   8    9.34    3.62
   8   0  -8    8.56    4.71
  -8   0   7    1.45    2.27
   8   0  -7    2.64    3.52
  -8   0   6   20.19    9.88
  -8   0   6   23.11    4.94
   8   0  -6   28.02    7.60
  -8   0   5   12.24    4.92
  -8   0   5   10.50    3.62
   8   0  -5   12.86    5.16
  -8   0   4    2.88    1.94
  -8   0   4    2.73    2.52
  -8   0   3   30.47    4.83
  -8   0   3   32.39    6.25
   8   0  -3   31.94    6.48
  -8   0   2    0.76    2.65
   8   0  -2    0.76    2.75
  -8   0   1    1.87    3.15
   8   0  -1    0.25    2.80
  -8   0   0    6.59    3.97
  -8   0  -1   14.22    5.66
   8   0   1   18.66    5.53
  -8   0  -2   22.66    6.81
   8   0   2   21.37    5.99
  -8   0  -3    1.25    3.94
   8   0   3    0.39    2.59
  -8   0  -4   16.59    6.80
   8   0   4   14.57    4.40
  -8   0  -5    2.17    4.14
   8   0   5    2.45    2.55
  -8   0  -6    2.49    4.67
   8   0   6    3.83    3.33
  -8   0  -7   14.68    7.27
   8   0   7    5.06    3.29
  -8   0  -8    3.82    5.39
   8   0   8    0.57    2.18
  -8   0  -9   26.63    8.83
   8   0   9   13.10    5.26
  -8  -1  11   18.24    5.72
   8   1 -11   26.15    8.76
  -8  -1  10    4.56    3.32
   8   1 -10    5.07    4.56
  -8  -1   9    0.83    2.55
  -8  -1   8   43.07    7.38
   8   1  -8   46.53    9.03
  -8  -1   7    1.24    2.75
  -8  -1   6   14.83    4.44
  -8  -1   6    7.92    4.39
   8   1  -6   18.57    6.29
  -8  -1   5    2.77    1.80
  -8  -1   5    3.89    3.55
   8   1  -5    5.98    3.92
  -8  -1   4   -0.23    1.84
  -8  -1   4    1.65    2.50
   8   1  -4    1.31    2.76
  -8  -1   3    0.74    2.15
  -8  -1   3    0.25    2.59
  -8  -1   2   28.33    4.82
  -8  -1   2   26.49    6.51
   8   1  -1   96.00    8.85
  -8  -1   1  121.62   11.50
  -8  -1   0   49.72    7.70
  -8  -1  -1   46.62    7.86
  -8  -1  -2   64.85    9.09
   8   1   2   59.97    7.83
  -8  -1  -3   25.90    7.23
   8   1   3   32.30    7.35
  -8  -1  -4    2.46    4.42
   8   1   4    1.32    2.56
  -8  -1  -5   23.47    7.51
   8   1   5   21.13    6.07
  -8  -1  -6    0.28    5.10
   8   1   6    2.82    2.96
  -8  -1  -7   36.36   10.20
   8   1   7   25.63    5.99
  -8  -1  -8    7.35    5.76
   8   1   8    2.62    3.28
  -8  -2  11   36.44    7.58
   8   2 -11   37.75    8.46
  -8  -2  10    1.64    1.86
   8   2 -10    5.13    6.21
  -8  -2   9    1.34    2.71
   8   2  -9    2.08    3.97
  -8  -2   8    6.47    3.71
   8   2  -8    8.03    4.58
  -8  -2   7   86.36   10.06
   8   2  -7   96.03   11.29
  -8  -2   6  140.26   11.51
   8   2  -6  126.10   11.52
  -8  -2   5   18.99    4.92
  -8  -2   5   14.17    3.72
   8   2  -5   19.19    5.66
  -8  -2   4   16.31    4.34
  -8  -2   4   12.93    4.05
   8   2  -4   12.17    4.48
  -8  -2   3    0.86    2.24
  -8  -2   3    0.73    2.55
   8   2  -3    0.20    2.66
  -8  -2   2   -0.23    2.61
   8   2  -2    8.45    3.91
   8   2  -1  120.18   11.77
  -8  -2   1  153.21   12.39
   8   2   0    3.69    1.50
  -8  -2   0    5.16    5.79
   8   2   0    2.59    2.52
  -8  -2  -1    2.39    3.96
   8   2   1    4.70    3.94
  -8  -2  -2    2.13    5.71
   8   2   2    0.22    2.06
  -8  -2  -3    4.23    4.71
   8   2   3    3.30    2.62
  -8  -2  -4   64.54    9.55
   8   2   4   54.84    6.85
  -8  -2  -5    3.98    4.87
   8   2   5    4.29    2.72
  -8  -2  -6  198.12   17.38
   8   2   6  142.77   13.04
  -8  -2  -7   16.48    5.29
   8   2   7   22.60    6.25
  -8  -2  -8   79.72   12.81
   8   2   8   60.99    8.30
  -8  -3  10    1.66    3.09
   8   3 -10    0.62    2.03
  -8  -3   9    9.37    4.62
   8   3  -9    4.50    3.86
  -8  -3   8    4.83    3.50
   8   3  -8    5.28    3.22
  -8  -3   7   -0.17    2.57
   8   3  -7   -0.28    2.62
  -8  -3   5  387.24   16.98
  -8  -3   4   71.44    8.25
  -8  -3   3  260.41   20.94
  -8  -3   3  246.35   13.44
   8   3  -2    4.55    2.32
  -8  -3   2    4.82    3.74
   8   3  -2    3.19    3.42
   8   3  -1    6.36    3.94
  -8  -3   1    8.94    4.41
   8   3  -1    8.07    3.40
   8   3   0    0.96    0.81
  -8  -3   0   -0.90    3.19
   8   3   0    2.63    3.14
   8   3   1    1.98    1.88
  -8  -3  -1    3.29    3.90
   8   3   1    2.73    2.25
   8   3   2    3.25    1.41
  -8  -3  -2    3.42    4.00
  -8  -3  -3   35.98    8.12
   8   3   3   26.65    5.34
  -8  -3  -4    7.85    6.50
   8   3   4    1.04    2.44
  -8  -3  -5   29.63    8.76
   8   3   5   16.29    3.93
  -8  -3  -6    6.88    4.30
  -8  -3  -7  169.53   15.52
  -8  -4  10    1.24    3.15
   8   4 -10    0.60    3.16
  -8  -4   9   24.25    6.88
   8   4  -9   21.42    5.82
  -8  -4   8   22.24    6.26
   8   4  -8   23.81    6.32
  -8  -4   7   -1.29    2.83
   8   4  -7   -0.22    2.64
  -8  -4   6    6.15    3.34
  -8  -4   5  204.67   14.02
  -8  -4   5  170.23   11.41
  -8  -4   4    4.66    4.50
  -8  -4   4    3.52    3.05
   8   4  -4    8.24    4.40
  -8  -4   3    4.13    3.91
   8   4  -2  181.17   31.81
  -8  -4   2  209.04   15.05
   8   4  -1    7.48    5.60
  -8  -4   1    6.25    2.95
   8   4  -1    6.92    2.70
   8   4   0    1.61    1.00
  -8  -4   0    1.79    3.34
   8   4   0    2.29    1.99
   8   4   1    8.62    3.02
  -8  -4  -1    7.01    4.71
   8   4   2   72.02   24.30
  -8  -4  -2   94.61   11.94
   8   4   3    1.16    2.34
  -8  -4  -3    1.92    4.05
  -8  -4  -4    8.04    6.15
  -8  -4  -5    7.87    5.13
  -8  -4  -6    2.24    4.33
  -8  -5   8    1.59    2.62
   8   5  -8    1.67    3.15
  -8  -5   7    4.24    4.60
   8   5  -7    2.31    3.83
  -8  -5   6    1.33    3.13
   8   5  -6   -0.05    1.96
  -8  -5   5   17.98    5.76
  -8  -5   5   14.91    4.35
   8   5  -5   21.64    5.78
   8   5  -4   26.37    9.25
  -8  -5   4   24.94    5.40
   8   5  -3    1.62    1.65
  -8  -5   3    1.03    1.99
   8   5  -2   12.79    6.36
  -8  -5   2   16.01    4.81
   8   5  -1   36.11   13.76
  -8  -5   1   37.18    6.79
   8   5   0    3.18    2.18
  -8  -5   0    5.91    4.01
   8   5   1    3.50    1.58
  -8  -5  -1    3.67    3.86
   8   5   2   45.65   18.43
  -8  -5  -2   57.18    8.66
   8   5   3   49.14   18.93
  -8  -5  -3   67.22   10.38
  -8  -5  -4    8.31    5.13
   8   6  -5   21.09    9.13
   8   6  -4    5.04    3.51
  -8  -6   4    2.36    1.96
   8   6  -3    9.39    5.26
  -8  -6   3   13.15    4.27
   8   6  -2   13.47    5.48
  -8  -6   2   10.12    4.14
   8   6  -1    2.63    2.35
  -8  -6   1    0.60    2.60
   8   6   0    4.65    2.73
  -8  -6   0    4.83    3.50
   8   6   1   45.78   17.71
  -8  -6  -1   63.45   11.29
  -9   4   4    0.59    2.52
   9  -4  -4    1.75    4.92
  -9   4   3    2.30    2.14
  -9   4   2   13.05    6.95
  -9   4   1   13.76    8.07
  -9   4   0   13.50    5.02
  -9   4  -1  126.70   14.67
  -9   4  -2    6.93    4.26
   9  -4   2   -1.33    3.37
   9  -3  -6   18.37    7.31
  -9   3   4   37.82    6.94
   9  -3  -4   36.56    9.31
  -9   3   3    8.06    3.62
   9  -3  -3    3.22    4.76
  -9   3   2    5.26    3.92
   9  -3  -2    3.16    3.40
  -9   3   1    7.13    4.24
   9  -3  -1    8.27    5.12
  -9   3   0    9.18    4.60
   9  -3   0   11.18    4.85
  -9   3  -1    3.32    2.96
  -9   3  -2    6.26    3.98
   9  -3   2    6.70    3.50
  -9   3  -3   36.67   12.79
  -9   3  -4  118.10   16.67
   9  -3   4  131.20   13.86
  -9   2   4   17.82    4.79
  -9   2   3   -0.13    2.03
  -9   2   2    0.66    2.46
  -9   2   1   24.81   10.39
  -9   2   0   24.69   10.54
  -9   2  -1   20.71    9.50
  -9   2  -2   68.99    9.78
   9  -2   2   66.84    9.96
  -9   2  -3    0.03    3.89
   9  -2   3   -0.85    3.16
  -9   2  -4    1.64    3.91
   9  -2   4    1.95    4.69
  -9   2  -5    4.79    4.64
   9  -1  -7   46.90    9.51
   9  -1  -6   11.39    6.12
   9  -1  -5   18.27    6.40
  -9   1   4   19.05    4.94
  -9   1   3   99.28    9.92
  -9   1   2   30.45   14.19
  -9   1   1    1.52    2.33
   9  -1  -1    1.17    3.64
  -9   1   0    8.57    4.26
   9  -1   0    2.94    2.68
  -9   1  -1    0.02    3.66
  -9   1  -2   16.57    8.38
  -9   1  -3  131.38   13.41
  -9   1  -4   65.93   10.31
   9  -1   4   76.02   10.78
  -9   1  -5   20.12    8.14
   9  -1   5   22.93    6.91
   9   0  -8   13.79    6.78
   9   0  -6  138.72   13.42
   9   0  -5   37.25    8.52
  -9   0   4   12.57    4.40
   9   0  -4    9.80    4.65
  -9   0   3    7.12    5.60
  -9   0   2   70.78    9.15
  -9   0   1   10.14    4.61
  -9   0   0   23.37    5.34
   9   0   0   19.16    5.33
  -9   0  -1    0.38    3.82
   9   0   1   -0.51    2.30
  -9   0  -2    0.77    3.92
   9   0   2   -0.91    2.35
  -9   0  -3    1.86    4.21
   9   0   3    3.29    3.12
  -9   0  -4    2.54    4.37
   9   0   4    1.60    2.88
  -9   0  -5    5.67    4.67
   9   0   5    4.45    4.79
  -9  -1   8    1.60    2.62
   9   1  -8    1.68    3.28
  -9  -1   7    0.66    2.33
   9   1  -7    1.10    3.35
  -9  -1   6   10.72    4.39
   9   1  -6   11.50    5.96
  -9  -1   4   15.68    4.42
  -9  -1   3   32.71    6.60
  -9  -1   2    5.50    2.93
   9   1  -2   10.09    5.09
  -9  -1   1   22.98    7.02
  -9  -1   0   47.65    8.28
   9   1   0   50.62    8.08
  -9  -1  -1   -2.37    3.46
   9   1   1    0.66    2.28
  -9  -1  -2    7.11    5.80
   9   1   2    4.49    3.58
  -9  -1  -3   13.48    5.27
   9   1   3   12.35    4.70
  -9  -1  -4   -0.28    4.05
   9   1   4   -0.06    1.96
  -9  -1  -5   14.89    7.43
   9   1   5   16.45    5.79
  -9  -2   7   11.85    6.44
   9   2  -7   18.19    7.35
  -9  -2   6   20.24    5.48
   9   2  -6   21.88    7.21
  -9  -2   5    5.93    3.26
   9   2  -5    9.78    4.66
  -9  -2   4    6.42    3.39
  -9  -2   4    6.32    3.23
   9   2  -4    6.66    3.75
  -9  -2   3    9.65    4.16
   9   2  -3   11.47    4.95
  -9  -2   2    0.77    2.87
   9   2  -2    1.94    3.67
  -9  -2   1   10.76    5.33
   9   2  -1    7.50    4.25
  -9  -2   0    9.59    5.01
   9   2   0    8.25    4.10
  -9  -2  -1   22.11    6.06
   9   2   1   18.68    5.56
  -9  -2  -2    5.23    4.79
   9   2   2    6.41    3.51
  -9  -2  -3    0.71    3.98
   9   2   3    1.84    3.06
  -9  -2  -4   39.82    8.38
   9   2   4   33.90    6.14
  -9  -3   6   15.59    4.67
   9   3  -6   14.99    5.20
  -9  -3   5   76.59   10.12
  -9  -3   4   56.47    7.90
  -9  -3   4   50.06    7.37
   9   3  -3   14.16    7.82
  -9  -3   3   19.82    5.36
   9   3  -3   16.90    5.16
  -9  -3   2    4.34    4.17
   9   3  -2   -0.42    2.05
  -9  -3   1   14.94    5.73
   9   3  -1   13.91    5.18
  -9  -3   0   11.59    4.46
   9   3   0   12.40    4.56
  -9  -3  -1    3.66    5.48
   9   3   1    0.92    2.04
  -9  -3  -2    4.54    6.32
   9   3   2    2.70    2.90
  -9  -3  -3   26.11    7.42
   9   4  -4  161.41   25.74
   9   4  -3   34.83   17.51
  -9  -4   3   46.10    7.71
   9   4  -2    8.00    4.71
  -9  -4   2   13.13    5.19
  -9  -4   1   20.59    5.30
  -9  -4   0   25.83    6.35
   0   0   0    0.00    0.00
;
_shelx_hkl_checksum   67157
