# Supplementary material for: Four- and five-component molecular solids: crystal engineering strategies based on structural inequivalence
Source: IUCrJ. 2016 Jan 5;3(Pt 2):96–101. doi: 10.1107/S2052252515023945 (PMC4775157; doi:10.1107/S2052252515023945)
Supplement: Supplementary file 5 [file m-03-00096-sup6.zip › Checkcif Folder/Checkciffiles/16.MRE TMP DPE-II DP.cif]

 
data_shelx
 
_audit_creation_method            SHELXL-2013
_chemical_name_systematic
;
 ?
;
_chemical_name_common             ?
_chemical_melting_point           ?
_chemical_formula_moiety          ?
_chemical_formula_sum
 'C46 H50 N4 O4' 
_chemical_formula_weight          722.90

loop_
 _atom_type_symbol
 _atom_type_description
 _atom_type_scat_dispersion_real
 _atom_type_scat_dispersion_imag
 _atom_type_scat_source
 'C'  'C'   0.0033   0.0016
 'International Tables Vol C Tables 4.2.6.8 and 6.1.1.4'
 'H'  'H'   0.0000   0.0000
 'International Tables Vol C Tables 4.2.6.8 and 6.1.1.4'
 'N'  'N'   0.0061   0.0033
 'International Tables Vol C Tables 4.2.6.8 and 6.1.1.4'
 'O'  'O'   0.0106   0.0060
 'International Tables Vol C Tables 4.2.6.8 and 6.1.1.4'
 
_space_group_crystal_system       triclinic
_space_group_IT_number            2
_space_group_name_H-M_alt         'P -1'
_space_group_name_Hall            '-P 1'
 
_shelx_space_group_comment
;
The symmetry employed for this shelxl refinement is uniquely defined
by the following loop, which should always be used as a source of
symmetry information in preference to the above space-group names.
They are only intended as comments.
;
 
loop_
 _space_group_symop_operation_xyz
 'x, y, z'
 '-x, -y, -z'
 
_cell_length_a                    7.5407(12)
_cell_length_b                    8.9198(13)
_cell_length_c                    14.284(3)
_cell_angle_alpha                 96.506(7)
_cell_angle_beta                  96.093(10)
_cell_angle_gamma                 90.634(10)
_cell_volume                      948.9(3)
_cell_formula_units_Z             1
_cell_measurement_temperature     150(2)
_cell_measurement_reflns_used     ? 
_cell_measurement_theta_min       ? 
_cell_measurement_theta_max       ? 
 
_exptl_crystal_description        'Block' 
_exptl_crystal_colour             'Colorless'
_exptl_crystal_density_meas       ? 
_exptl_crystal_density_method     ?              
_exptl_crystal_density_diffrn     1.265          
_exptl_crystal_F_000              386
_exptl_transmission_factor_min    ?                                             
_exptl_transmission_factor_max    ?                                             
_exptl_crystal_size_max           0.480
_exptl_crystal_size_mid           0.380
_exptl_crystal_size_min           0.200
_exptl_absorpt_coefficient_mu     0.081
_shelx_estimated_absorpt_T_min    0.962
_shelx_estimated_absorpt_T_max    0.984
_exptl_absorpt_correction_type    'Multi-scan'
_exptl_absorpt_correction_T_max    1.000
_exptl_absorpt_correction_T_min    0.699
_exptl_absorpt_process_details    'Jacobson, R. (1998) Private communication' 
 
_exptl_special_details
;
 ?
;
 
_diffrn_ambient_temperature       150(2)
_diffrn_radiation_wavelength      0.71073
_diffrn_radiation_type            MoK\a
_diffrn_source                    'Sealed Tube'                       
_diffrn_measurement_device_type   'Rigaku Mercury375R (2x2 bin mode)'
_diffrn_measurement_method        'profile data from \w-scans'
_diffrn_detector_area_resol_mean  ? 
_diffrn_reflns_number             10144
_diffrn_reflns_av_unetI/netI      0.0753
_diffrn_reflns_av_R_equivalents   0.0933
_diffrn_reflns_limit_h_min        -9
_diffrn_reflns_limit_h_max        9
_diffrn_reflns_limit_k_min        -11
_diffrn_reflns_limit_k_max        11
_diffrn_reflns_limit_l_min        -18
_diffrn_reflns_limit_l_max        18
_diffrn_reflns_theta_min          1.443
_diffrn_reflns_theta_max          27.549
_diffrn_reflns_theta_full         25.242
_diffrn_measured_fraction_theta_max   0.992
_diffrn_measured_fraction_theta_full  0.996
_diffrn_reflns_Laue_measured_fraction_max    0.992
_diffrn_reflns_Laue_measured_fraction_full   0.996
_diffrn_reflns_point_group_measured_fraction_max   0.992
_diffrn_reflns_point_group_measured_fraction_full  0.996
_reflns_number_total              4338
_reflns_number_gt                 3687
_reflns_threshold_expression      'I > 2\s(I)'
_reflns_Friedel_coverage          0.000
_reflns_Friedel_fraction_max      .
_reflns_Friedel_fraction_full     .
 
_reflns_special_details
;
 Reflections were merged by SHELXL according to the crystal
 class for the calculation of statistics and refinement.
 
 _reflns_Friedel_fraction is defined as the number of unique
 Friedel pairs measured divided by the number that would be
 possible theoretically, ignoring centric projections and
 systematic absences.
;
 
_computing_data_collection        ?
_computing_cell_refinement        ?
_computing_data_reduction         ?
_computing_structure_solution     ?
_computing_structure_refinement   'SHELXL-2013 (Sheldrick, 2013)'
_computing_molecular_graphics     ?
_computing_publication_material   ?
 
_refine_special_details
;
 ?
;
_refine_ls_structure_factor_coef  Fsqd
_refine_ls_matrix_type            full
_refine_ls_weighting_scheme       calc
_refine_ls_weighting_details
;
 w=1/[\s^2^(Fo^2^)+(0.0815P)^2^+0.1168P]
 where P=(Fo^2^+2Fc^2^)/3
;
_atom_sites_solution_primary      ?
_atom_sites_solution_secondary    ?
_atom_sites_solution_hydrogens    mixed
_refine_ls_hydrogen_treatment     mixed
_refine_ls_extinction_method      none
_refine_ls_extinction_coef        .
_refine_ls_number_reflns          4338
_refine_ls_number_parameters      257
_refine_ls_number_restraints      0
_refine_ls_R_factor_all           0.0641
_refine_ls_R_factor_gt            0.0546
_refine_ls_wR_factor_ref          0.1686
_refine_ls_wR_factor_gt           0.1518
_refine_ls_goodness_of_fit_ref    1.103
_refine_ls_restrained_S_all       1.103
_refine_ls_shift/su_max           0.000
_refine_ls_shift/su_mean          0.000
 
loop_
 _atom_site_label
 _atom_site_type_symbol
 _atom_site_fract_x
 _atom_site_fract_y
 _atom_site_fract_z
 _atom_site_U_iso_or_equiv
 _atom_site_adp_type
 _atom_site_occupancy
 _atom_site_site_symmetry_order  
 _atom_site_calc_flag
 _atom_site_refinement_flags_posn
 _atom_site_refinement_flags_adp
 _atom_site_refinement_flags_occupancy
 _atom_site_disorder_assembly
 _atom_site_disorder_group
H17A H -0.974(3) 1.577(2) 0.5922(16) 0.042(5) Uiso 1 1 d . . . . .
H17B H -1.060(3) 1.410(2) 0.5722(16) 0.044(5) Uiso 1 1 d . . . . .
O1 O 0.11600(14) 0.74909(12) 0.77875(8) 0.0302(3) Uani 1 1 d . . . . .
H1 H 0.0920 0.6941 0.8200 0.045 Uiso 1 1 calc R U . . .
O2 O -0.13940(14) 1.12835(12) 0.60492(8) 0.0290(3) Uani 1 1 d . . . . .
H2 H -0.2308 1.1812 0.6003 0.044 Uiso 1 1 calc R U . . .
N1 N 0.03319(16) 0.58255(13) 0.92772(9) 0.0237(3) Uani 1 1 d . . . . .
N2 N -0.43670(18) 1.31028(15) 0.58177(10) 0.0306(3) Uani 1 1 d . . . . .
C1 C -0.01229(18) 0.93674(15) 0.68965(9) 0.0214(3) Uani 1 1 d . . . . .
C5 C -0.3232(2) 1.00202(17) 0.70110(11) 0.0283(3) Uani 1 1 d . . . . .
H5 H -0.4226 1.0616 0.6841 0.034 Uiso 1 1 calc R U . . .
C2 C -0.03121(19) 0.83044(15) 0.75275(10) 0.0229(3) Uani 1 1 d . . . . .
C10 C 0.06533(18) 0.64368(15) 1.01830(10) 0.0229(3) Uani 1 1 d . . . . .
C6 C -0.16135(19) 1.02357(15) 0.66531(10) 0.0223(3) Uani 1 1 d . . . . .
C14 C -0.7835(2) 1.42582(16) 0.56229(11) 0.0264(3) Uani 1 1 d . . . . .
C4 C -0.3379(2) 0.89313(18) 0.76166(12) 0.0320(4) Uani 1 1 d . . . . .
H4 H -0.4488 0.8772 0.7854 0.038 Uiso 1 1 calc R U . . .
C9 C -0.03257(19) 0.44054(16) 0.90808(10) 0.0239(3) Uani 1 1 d . . . . .
C11 C 0.1345(2) 0.80387(16) 1.03731(13) 0.0324(4) Uani 1 1 d . . . . .
H11A H 0.1421 0.8449 0.9770 0.049 Uiso 1 1 calc R U . . .
H11B H 0.2533 0.8067 1.0728 0.049 Uiso 1 1 calc R U . . .
H11C H 0.0534 0.8645 1.0745 0.049 Uiso 1 1 calc R U . . .
C7 C 0.1584(2) 0.95655(18) 0.64636(11) 0.0289(3) Uani 1 1 d . . . . .
H7A H 0.2544 0.9047 0.6806 0.043 Uiso 1 1 calc R U . . .
H7B H 0.1892 1.0643 0.6505 0.043 Uiso 1 1 calc R U . . .
H7C H 0.1429 0.9135 0.5797 0.043 Uiso 1 1 calc R U . . .
C12 C -0.4741(2) 1.44699(18) 0.62312(12) 0.0315(3) Uani 1 1 d . . . . .
H12 H -0.3797 1.5055 0.6596 0.038 Uiso 1 1 calc R U . . .
C3 C -0.1933(2) 0.80679(17) 0.78824(12) 0.0295(3) Uani 1 1 d . . . . .
H3 H -0.2045 0.7325 0.8301 0.035 Uiso 1 1 calc R U . . .
C13 C -0.6426(2) 1.50789(17) 0.61567(11) 0.0297(3) Uani 1 1 d . . . . .
H13 H -0.6616 1.6053 0.6469 0.036 Uiso 1 1 calc R U . . .
C17 C -0.9706(2) 1.48507(19) 0.55112(11) 0.0301(3) Uani 1 1 d . . . . .
C8 C -0.0724(2) 0.37784(19) 0.80619(11) 0.0352(4) Uani 1 1 d . . . . .
H8A H -0.0339 0.4511 0.7658 0.053 Uiso 1 1 calc R U . . .
H8B H -0.2010 0.3577 0.7916 0.053 Uiso 1 1 calc R U . . .
H8C H -0.0084 0.2837 0.7945 0.053 Uiso 1 1 calc R U . . .
C15 C -0.7448(2) 1.28487(17) 0.51778(12) 0.0332(4) Uani 1 1 d . . . . .
H15 H -0.8361 1.2247 0.4799 0.040 Uiso 1 1 calc R U . . .
C16 C -0.5724(2) 1.23294(18) 0.52912(13) 0.0345(4) Uani 1 1 d . . . . .
H16 H -0.5490 1.1367 0.4977 0.041 Uiso 1 1 calc R U . . .
C18 C 0.46552(19) 0.42534(17) 0.97548(11) 0.0273(3) Uani 1 1 d . . . . .
C23 C 0.4335(3) 0.3058(2) 1.02619(13) 0.0405(4) Uani 1 1 d . . . . .
H23 H 0.4576 0.3189 1.0933 0.049 Uiso 1 1 calc R U . . .
C20 C 0.3674(3) 0.2601(2) 0.83188(14) 0.0448(4) Uani 1 1 d . . . . .
H20 H 0.3468 0.2451 0.7647 0.054 Uiso 1 1 calc R U . . .
C21 C 0.3333(2) 0.1435(2) 0.88354(14) 0.0391(4) Uani 1 1 d . . . . .
H21 H 0.2877 0.0488 0.8527 0.047 Uiso 1 1 calc R U . . .
C19 C 0.4314(3) 0.39929(19) 0.87692(13) 0.0402(4) Uani 1 1 d . . . . .
H19 H 0.4525 0.4784 0.8399 0.048 Uiso 1 1 calc R U . . .
C22 C 0.3669(3) 0.1670(2) 0.98082(14) 0.0442(5) Uani 1 1 d . . . . .
H22 H 0.3443 0.0876 1.0174 0.053 Uiso 1 1 calc R U . . .
 
loop_
 _atom_site_aniso_label
 _atom_site_aniso_U_11
 _atom_site_aniso_U_22
 _atom_site_aniso_U_33
 _atom_site_aniso_U_23
 _atom_site_aniso_U_13
 _atom_site_aniso_U_12
O1 0.0268(6) 0.0376(6) 0.0297(6) 0.0151(5) 0.0060(4) 0.0097(4)
O2 0.0299(6) 0.0335(6) 0.0265(6) 0.0122(4) 0.0059(4) 0.0087(4)
N1 0.0228(6) 0.0255(6) 0.0233(6) 0.0063(5) 0.0009(5) 0.0023(4)
N2 0.0284(7) 0.0343(7) 0.0305(7) 0.0107(5) 0.0013(5) 0.0077(5)
C1 0.0222(7) 0.0245(6) 0.0170(6) 0.0008(5) 0.0014(5) 0.0006(5)
C5 0.0241(7) 0.0339(7) 0.0284(8) 0.0085(6) 0.0037(6) 0.0087(6)
C2 0.0236(7) 0.0263(6) 0.0190(7) 0.0028(5) 0.0021(5) 0.0036(5)
C10 0.0194(7) 0.0243(6) 0.0247(7) 0.0038(5) 0.0003(5) 0.0029(5)
C6 0.0256(7) 0.0244(6) 0.0164(6) 0.0015(5) 0.0014(5) 0.0019(5)
C14 0.0271(7) 0.0311(7) 0.0216(7) 0.0078(6) 0.0005(5) 0.0041(6)
C4 0.0228(7) 0.0422(8) 0.0341(9) 0.0116(7) 0.0086(6) 0.0048(6)
C9 0.0215(7) 0.0268(7) 0.0230(7) 0.0028(5) 0.0000(5) 0.0024(5)
C11 0.0328(8) 0.0256(7) 0.0382(9) 0.0027(6) 0.0020(7) -0.0037(6)
C7 0.0247(8) 0.0376(8) 0.0258(8) 0.0074(6) 0.0057(6) 0.0019(6)
C12 0.0294(8) 0.0349(8) 0.0293(8) 0.0065(6) -0.0042(6) 0.0005(6)
C3 0.0292(8) 0.0331(7) 0.0294(8) 0.0123(6) 0.0086(6) 0.0043(6)
C13 0.0328(8) 0.0295(7) 0.0251(8) 0.0004(6) -0.0024(6) 0.0055(6)
C17 0.0257(8) 0.0400(8) 0.0251(8) 0.0067(6) 0.0016(6) 0.0080(6)
C8 0.0426(10) 0.0390(8) 0.0220(8) 0.0007(6) -0.0017(6) -0.0021(7)
C15 0.0328(9) 0.0296(7) 0.0342(9) 0.0014(6) -0.0074(6) 0.0027(6)
C16 0.0376(9) 0.0289(7) 0.0356(9) 0.0016(6) -0.0020(7) 0.0087(6)
C18 0.0199(7) 0.0354(8) 0.0265(8) -0.0003(6) 0.0062(5) 0.0046(6)
C23 0.0434(10) 0.0490(10) 0.0292(9) 0.0004(7) 0.0102(7) -0.0166(8)
C20 0.0566(12) 0.0441(9) 0.0304(9) -0.0073(7) 0.0015(8) 0.0055(8)
C21 0.0310(9) 0.0396(9) 0.0440(10) -0.0105(7) 0.0082(7) -0.0018(7)
C19 0.0539(11) 0.0361(8) 0.0297(9) 0.0009(7) 0.0028(8) 0.0057(7)
C22 0.0458(11) 0.0457(9) 0.0419(10) 0.0020(8) 0.0133(8) -0.0160(8)
 
_geom_special_details
;
 All esds (except the esd in the dihedral angle between two l.s. planes)
 are estimated using the full covariance matrix.  The cell esds are taken
 into account individually in the estimation of esds in distances, angles
 and torsion angles; correlations between esds in cell parameters are only
 used when they are defined by crystal symmetry.  An approximate (isotropic)
 treatment of cell esds is used for estimating esds involving l.s. planes.
;
 
loop_
 _geom_bond_atom_site_label_1
 _geom_bond_atom_site_label_2
 _geom_bond_distance
 _geom_bond_site_symmetry_2
 _geom_bond_publ_flag
O1 C2 1.3740(17) . ?
O1 H1 0.8400 . ?
O2 C6 1.3618(17) . ?
O2 H2 0.8400 . ?
N1 C10 1.3419(19) . ?
N1 C9 1.3436(19) . ?
N2 C12 1.340(2) . ?
N2 C16 1.339(2) . ?
C1 C2 1.3964(19) . ?
C1 C6 1.4077(19) . ?
C1 C7 1.5028(19) . ?
C5 C4 1.383(2) . ?
C5 C6 1.392(2) . ?
C5 H5 0.9500 . ?
C2 C3 1.395(2) . ?
C10 C9 1.400(2) 2_567 ?
C10 C11 1.5011(19) . ?
C14 C13 1.390(2) . ?
C14 C15 1.391(2) . ?
C14 C17 1.511(2) . ?
C4 C3 1.387(2) . ?
C4 H4 0.9500 . ?
C9 C10 1.400(2) 2_567 ?
C9 C8 1.497(2) . ?
C11 H11A 0.9800 . ?
C11 H11B 0.9800 . ?
C11 H11C 0.9800 . ?
C7 H7A 0.9800 . ?
C7 H7B 0.9800 . ?
C7 H7C 0.9800 . ?
C12 C13 1.386(2) . ?
C12 H12 0.9500 . ?
C3 H3 0.9500 . ?
C13 H13 0.9500 . ?
C17 C17 1.534(3) 2_386 ?
C17 H17A 0.96(2) . ?
C17 H17B 1.04(2) . ?
C8 H8A 0.9800 . ?
C8 H8B 0.9800 . ?
C8 H8C 0.9800 . ?
C15 C16 1.384(2) . ?
C15 H15 0.9500 . ?
C16 H16 0.9500 . ?
C18 C23 1.388(2) . ?
C18 C19 1.396(2) . ?
C18 C18 1.494(3) 2_667 ?
C23 C22 1.393(2) . ?
C23 H23 0.9500 . ?
C20 C21 1.379(3) . ?
C20 C19 1.388(3) . ?
C20 H20 0.9500 . ?
C21 C22 1.377(3) . ?
C21 H21 0.9500 . ?
C19 H19 0.9500 . ?
C22 H22 0.9500 . ?
 
loop_
 _geom_angle_atom_site_label_1
 _geom_angle_atom_site_label_2
 _geom_angle_atom_site_label_3
 _geom_angle
 _geom_angle_site_symmetry_1
 _geom_angle_site_symmetry_3
 _geom_angle_publ_flag
C2 O1 H1 109.5 . . ?
C6 O2 H2 109.5 . . ?
C10 N1 C9 119.54(12) . . ?
C12 N2 C16 116.26(13) . . ?
C2 C1 C6 117.65(12) . . ?
C2 C1 C7 121.99(12) . . ?
C6 C1 C7 120.34(12) . . ?
C4 C5 C6 119.39(13) . . ?
C4 C5 H5 120.3 . . ?
C6 C5 H5 120.3 . . ?
O1 C2 C3 120.89(12) . . ?
O1 C2 C1 117.58(12) . . ?
C3 C2 C1 121.53(13) . . ?
N1 C10 C9 120.25(13) . 2_567 ?
N1 C10 C11 117.98(13) . . ?
C9 C10 C11 121.76(14) 2_567 . ?
O2 C6 C5 121.96(12) . . ?
O2 C6 C1 116.78(12) . . ?
C5 C6 C1 121.26(13) . . ?
C13 C14 C15 116.85(14) . . ?
C13 C14 C17 122.53(14) . . ?
C15 C14 C17 120.62(14) . . ?
C5 C4 C3 120.99(14) . . ?
C5 C4 H4 119.5 . . ?
C3 C4 H4 119.5 . . ?
N1 C9 C10 120.20(13) . 2_567 ?
N1 C9 C8 118.06(13) . . ?
C10 C9 C8 121.72(13) 2_567 . ?
C10 C11 H11A 109.5 . . ?
C10 C11 H11B 109.5 . . ?
H11A C11 H11B 109.5 . . ?
C10 C11 H11C 109.5 . . ?
H11A C11 H11C 109.5 . . ?
H11B C11 H11C 109.5 . . ?
C1 C7 H7A 109.5 . . ?
C1 C7 H7B 109.5 . . ?
H7A C7 H7B 109.5 . . ?
C1 C7 H7C 109.5 . . ?
H7A C7 H7C 109.5 . . ?
H7B C7 H7C 109.5 . . ?
N2 C12 C13 123.75(15) . . ?
N2 C12 H12 118.1 . . ?
C13 C12 H12 118.1 . . ?
C4 C3 C2 119.15(13) . . ?
C4 C3 H3 120.4 . . ?
C2 C3 H3 120.4 . . ?
C12 C13 C14 119.66(14) . . ?
C12 C13 H13 120.2 . . ?
C14 C13 H13 120.2 . . ?
C14 C17 C17 112.12(16) . 2_386 ?
C14 C17 H17A 108.2(13) . . ?
C17 C17 H17A 109.2(13) 2_386 . ?
C14 C17 H17B 110.3(12) . . ?
C17 C17 H17B 109.5(13) 2_386 . ?
H17A C17 H17B 107.3(18) . . ?
C9 C8 H8A 109.5 . . ?
C9 C8 H8B 109.5 . . ?
H8A C8 H8B 109.5 . . ?
C9 C8 H8C 109.5 . . ?
H8A C8 H8C 109.5 . . ?
H8B C8 H8C 109.5 . . ?
C16 C15 C14 119.57(15) . . ?
C16 C15 H15 120.2 . . ?
C14 C15 H15 120.2 . . ?
N2 C16 C15 123.89(14) . . ?
N2 C16 H16 118.1 . . ?
C15 C16 H16 118.1 . . ?
C23 C18 C19 117.03(15) . . ?
C23 C18 C18 121.25(18) . 2_667 ?
C19 C18 C18 121.72(18) . 2_667 ?
C18 C23 C22 121.44(16) . . ?
C18 C23 H23 119.3 . . ?
C22 C23 H23 119.3 . . ?
C21 C20 C19 120.79(17) . . ?
C21 C20 H20 119.6 . . ?
C19 C20 H20 119.6 . . ?
C22 C21 C20 118.63(16) . . ?
C22 C21 H21 120.7 . . ?
C20 C21 H21 120.7 . . ?
C20 C19 C18 121.36(17) . . ?
C20 C19 H19 119.3 . . ?
C18 C19 H19 119.3 . . ?
C21 C22 C23 120.73(17) . . ?
C21 C22 H22 119.6 . . ?
C23 C22 H22 119.6 . . ?
 
loop_
 _geom_hbond_atom_site_label_D 
 _geom_hbond_atom_site_label_H 
 _geom_hbond_atom_site_label_A 
 _geom_hbond_distance_DH 
 _geom_hbond_distance_HA 
 _geom_hbond_distance_DA 
 _geom_hbond_angle_DHA 
 _geom_hbond_site_symmetry_A 
O1 H1 N1  0.84 2.01 2.8465(16) 174.0 .
O2 H2 N2  0.84 1.96 2.7952(17) 175.9 .
C3 H3 N1  0.95 2.63 3.338(2) 132.2 .
 
_refine_diff_density_max    0.348
_refine_diff_density_min   -0.252
_refine_diff_density_rms    0.065

_shelxl_version_number 2013-2

_shelx_res_file
;
TITL datam in P-1
CELL  0.71073   7.5407   8.9198  14.2841   96.506   96.093   90.634
ZERR     1.00   0.0012   0.0013   0.0027    0.007    0.010    0.010
LATT   1
SFAC  C    H    N    O
UNIT  46 50 4 4
MERG   2
HTAB O1 N1
HTAB O2 N2
HTAB C3 N1
FMAP   2
PLAN   20
SIZE     0.200   0.380   0.480
ACTA
BOND   $H
L.S.  10
TEMP  -123.00
WGHT    0.081500    0.116800
FVAR       0.97526
H17A  2   -0.973510    1.577036    0.592213    11.00000    0.04205
H17B  2   -1.059882    1.409790    0.572157    11.00000    0.04371
MOLE    1
O1    4    0.115995    0.749087    0.778746    11.00000    0.02680    0.03761 =
         0.02968    0.01508    0.00600    0.00971
AFIX 147
H1    2    0.091993    0.694134    0.819957    11.00000   -1.50000
AFIX   0
O2    4   -0.139401    1.128348    0.604921    11.00000    0.02991    0.03345 =
         0.02647    0.01221    0.00590    0.00867
AFIX 147
H2    2   -0.230751    1.181182    0.600262    11.00000   -1.50000
AFIX   0
N1    3    0.033195    0.582553    0.927718    11.00000    0.02276    0.02553 =
         0.02325    0.00633    0.00088    0.00227
N2    3   -0.436703    1.310275    0.581769    11.00000    0.02844    0.03435 =
         0.03047    0.01072    0.00126    0.00774
C1    1   -0.012290    0.936738    0.689646    11.00000    0.02220    0.02447 =
         0.01699    0.00084    0.00144    0.00058
C5    1   -0.323183    1.002017    0.701099    11.00000    0.02412    0.03393 =
         0.02839    0.00846    0.00373    0.00873
AFIX  43
H5    2   -0.422597    1.061558    0.684082    11.00000   -1.20000
AFIX   0
C2    1   -0.031209    0.830437    0.752750    11.00000    0.02361    0.02629 =
         0.01900    0.00278    0.00214    0.00358
C10   1    0.065325    0.643675    1.018300    11.00000    0.01943    0.02432 =
         0.02471    0.00384    0.00030    0.00293
C6    1   -0.161351    1.023572    0.665308    11.00000    0.02560    0.02437 =
         0.01644    0.00152    0.00136    0.00194
C14   1   -0.783502    1.425817    0.562285    11.00000    0.02707    0.03110 =
         0.02161    0.00778    0.00045    0.00410
C4    1   -0.337943    0.893134    0.761658    11.00000    0.02279    0.04219 =
         0.03408    0.01161    0.00863    0.00481
AFIX  43
H4    2   -0.448801    0.877242    0.785410    11.00000   -1.20000
AFIX   0
C9    1   -0.032573    0.440541    0.908079    11.00000    0.02151    0.02681 =
         0.02299    0.00277   -0.00004    0.00244
C11   1    0.134519    0.803870    1.037314    11.00000    0.03276    0.02559 =
         0.03817    0.00275    0.00200   -0.00374
AFIX 137
H11A  2    0.142062    0.844933    0.977027    11.00000   -1.50000
H11B  2    0.253292    0.806725    1.072839    11.00000   -1.50000
H11C  2    0.053375    0.864536    1.074490    11.00000   -1.50000
AFIX   0
C7    1    0.158385    0.956551    0.646365    11.00000    0.02470    0.03763 =
         0.02577    0.00744    0.00565    0.00191
AFIX 137
H7A   2    0.254372    0.904750    0.680630    11.00000   -1.50000
H7B   2    0.189183    1.064304    0.650543    11.00000   -1.50000
H7C   2    0.142899    0.913519    0.579696    11.00000   -1.50000
AFIX   0
C12   1   -0.474092    1.446989    0.623118    11.00000    0.02935    0.03494 =
         0.02935    0.00652   -0.00415    0.00049
AFIX  43
H12   2   -0.379697    1.505521    0.659628    11.00000   -1.20000
AFIX   0
C3    1   -0.193334    0.806794    0.788235    11.00000    0.02921    0.03309 =
         0.02936    0.01235    0.00859    0.00428
AFIX  43
H3    2   -0.204536    0.732505    0.830068    11.00000   -1.20000
AFIX   0
C13   1   -0.642571    1.507890    0.615674    11.00000    0.03283    0.02955 =
         0.02510    0.00037   -0.00235    0.00550
AFIX  43
H13   2   -0.661635    1.605252    0.646909    11.00000   -1.20000
AFIX   0
C17   1   -0.970566    1.485067    0.551117    11.00000    0.02568    0.03999 =
         0.02509    0.00673    0.00156    0.00795
C8    1   -0.072393    0.377842    0.806187    11.00000    0.04264    0.03902 =
         0.02204    0.00072   -0.00175   -0.00210
AFIX 137
H8A   2   -0.033886    0.451050    0.765794    11.00000   -1.50000
H8B   2   -0.200966    0.357728    0.791599    11.00000   -1.50000
H8C   2   -0.008398    0.283696    0.794456    11.00000   -1.50000
AFIX   0
C15   1   -0.744826    1.284875    0.517782    11.00000    0.03275    0.02961 =
         0.03425    0.00138   -0.00744    0.00270
AFIX  43
H15   2   -0.836131    1.224675    0.479863    11.00000   -1.20000
AFIX   0
C16   1   -0.572414    1.232937    0.529122    11.00000    0.03759    0.02886 =
         0.03558    0.00165   -0.00201    0.00874
AFIX  43
H16   2   -0.549026    1.136702    0.497675    11.00000   -1.20000
AFIX   0
MOLE    2
C18   1    0.465517    0.425343    0.975482    11.00000    0.01987    0.03539 =
         0.02652   -0.00029    0.00622    0.00457
C23   1    0.433533    0.305776    1.026187    11.00000    0.04338    0.04902 =
         0.02921    0.00039    0.01018   -0.01664
AFIX  43
H23   2    0.457627    0.318882    1.093287    11.00000   -1.20000
AFIX   0
C20   1    0.367403    0.260138    0.831878    11.00000    0.05658    0.04411 =
         0.03044   -0.00729    0.00149    0.00553
AFIX  43
H20   2    0.346820    0.245111    0.764667    11.00000   -1.20000
AFIX   0
C21   1    0.333334    0.143451    0.883538    11.00000    0.03102    0.03958 =
         0.04405   -0.01054    0.00824   -0.00185
AFIX  43
H21   2    0.287684    0.048818    0.852661    11.00000   -1.20000
AFIX   0
C19   1    0.431415    0.399291    0.876919    11.00000    0.05394    0.03608 =
         0.02973    0.00088    0.00283    0.00574
AFIX  43
H19   2    0.452451    0.478422    0.839922    11.00000   -1.20000
AFIX   0
C22   1    0.366861    0.166956    0.980819    11.00000    0.04576    0.04573 =
         0.04194    0.00200    0.01332   -0.01603
AFIX  43
H22   2    0.344275    0.087632    1.017390    11.00000   -1.20000
AFIX   0
HKLF    4

REM  datam in P-1
REM R1 =  0.0546 for    3687 Fo > 4sig(Fo)  and  0.0641 for all    4338 data
REM    257 parameters refined using      0 restraints

END

WGHT      0.0752      0.1452

REM Highest difference peak  0.348,  deepest hole -0.252,  1-sigma level  0.065
Q1    1  -0.0286  0.8834  0.7131  11.00000  0.05    0.35
Q2    1   0.0554  0.6006  1.0546  11.00000  0.05    0.27
Q3    1  -0.1232  0.8029  0.7580  11.00000  0.05    0.25
Q4    1  -0.7672  1.3623  0.5409  11.00000  0.05    0.23
Q5    1   0.1606  1.0413  0.5989  11.00000  0.05    0.23
Q6    1   0.2583 -0.0592  0.8815  11.00000  0.05    0.19
Q7    1  -0.4391  1.3488  0.5797  11.00000  0.05    0.18
Q8    1   0.0347  0.6404  0.8943  11.00000  0.05    0.18
Q9    1   0.2435  1.0273  0.7248  11.00000  0.05    0.17
Q10   1   0.4603  0.3518  1.0114  11.00000  0.05    0.17
Q11   1   0.3829  0.2394  0.9996  11.00000  0.05    0.17
Q12   1   0.0129  1.0325  0.7824  11.00000  0.05    0.16
Q13   1   0.0908  0.7204  1.0265  11.00000  0.05    0.16
Q14   1   0.1214  0.8650  0.7173  11.00000  0.05    0.16
Q15   1   0.0971  0.0577  0.8188  11.00000  0.05    0.16
Q16   1  -0.1613  0.2765  0.7967  11.00000  0.05    0.16
Q17   1   0.3580  0.2050  0.8575  11.00000  0.05    0.16
Q18   1   0.2261  0.8216  0.6070  11.00000  0.05    0.16
Q19   1   0.1386  0.9171  0.9020  11.00000  0.05    0.15
Q20   1   0.2256  0.0910  0.8012  11.00000  0.05    0.15
;
_shelx_res_checksum   56593

_shelx_hkl_file
;
   0   0   1   -0.36    0.09
   0   0  -1   -0.14    0.09
   0   0   1   -0.18    0.07
   0   0   1   -0.13    0.09
   0   0   1   -0.11    0.10
   0   0  -1   -0.34    0.10
   0   0   2  206.78    4.13
   0   0   3  429.07    8.30
   0   0   3  349.97    6.88
   0   0  -3  504.07    9.96
   0   0   4  121.44    3.21
   0   0   4   99.10    2.88
   0   0  -4  163.85    5.07
   0   0   5 1628.52   19.63
   0   0   5 1411.33   17.78
   0   0  -5 2013.00   24.69
   0   0   6    9.73    1.07
   0   0   6    7.50    2.17
   0   0  -6   10.32    2.24
   0   0   7   95.57    3.32
   0   0   7   85.09    2.62
   0   0  -7  124.13    4.58
   0   0   8   17.19    1.46
   0   0   8   17.89    3.68
   0   0  -8   23.48    4.92
   0   0   9  263.18    5.62
   0   0   9  256.67    5.45
   0   0  -9  363.08    7.76
   0   0  10   73.48    2.90
   0   0  10   74.78    4.72
   0   0 -10  114.55    9.77
   0   0  11   41.07    2.44
   0   0  11   37.46    5.15
   0   0 -11   57.47   10.13
   0   0  12   11.28    1.62
   0   0  12   21.19    5.24
   0   0 -12   23.77    3.99
   0   0  13   31.03    2.24
   0   0  13   32.52    4.12
   0   0 -13   49.51    4.17
   0   0  14   34.15    2.40
   0   0  14   36.66    7.09
   0   0 -14   58.85    4.32
   0   0  15   27.75    2.50
   0   0  15   24.34    3.04
   0   0 -15   37.09    6.44
   0   0  16    1.33    1.03
   0   0  16    0.68    0.60
   0   0 -16    2.33    0.70
   0   0 -17   15.95    3.33
   0   0 -18   18.38    4.40
   0   1 -18    1.61    2.02
   0  -1  17   53.32    3.63
   0   1 -17   88.46    5.81
   0  -1  16   14.71    2.25
   0   1 -16   17.57    3.66
   0  -1  15    0.96    1.05
   0  -1  15    1.94    0.72
   0   1 -15    5.21    1.60
   0  -1  14    4.87    1.41
   0  -1  14    4.15    0.66
   0   1 -14    7.66    2.11
   0  -1  13   76.74    3.68
   0  -1  13   93.50    6.78
   0   1 -13  121.65    5.90
   0  -1  12    7.82    1.33
   0  -1  12    9.76    1.27
   0   1 -12   14.23    2.80
   0  -1  11  754.39    9.82
   0  -1  11  784.22   19.92
   0   1 -11 1080.19   13.64
   0  -1  10   24.48    2.05
   0  -1  10   27.85    2.46
   0   1 -10   35.85    8.86
   0  -1   9    1.27    1.00
   0  -1   9   -0.09    0.77
   0   1  -9    0.72    0.78
   0  -1   8  297.60    5.24
   0  -1   8  298.70    4.23
   0   1  -8  392.52   10.62
   0  -1   7  224.59    6.76
   0  -1   7  210.54    5.44
   0   1  -7  298.74    8.32
   0  -1   6 1243.22   16.64
   0  -1   6 1252.86   15.51
   0   1  -6 1582.26   20.66
   0  -1   5  216.08    5.21
   0  -1   5  244.09    5.10
   0   1  -5  280.99    6.67
   0  -1   4  850.37   11.27
   0  -1   4  877.34   10.46
   0   1  -4  956.11   12.84
   0  -1   3 1700.82   20.08
   0  -1   3 1842.58   20.51
   0   1  -3 1811.06   21.40
   0  -1   2 2578.15   29.17
   0   1  -2 2739.73   30.89
   0   1  -1  259.35    4.79
   0  -1   0   -0.25    0.19
   0   1   2 5305.48   57.96
   0  -1  -2 4411.06   49.13
   0  -1  -3 9999.98   20.93
   0   1   4   17.60    2.80
   0   1   4   11.93    2.48
   0  -1  -4   16.53    1.42
   0   1   5  750.82    9.78
   0   1   5  558.68    8.70
   0  -1  -5  881.29   12.71
   0   1   6   18.90    1.15
   0   1   6   17.54    2.85
   0  -1  -6   30.32    4.53
   0   1   7  145.76    4.27
   0   1   7  124.85    5.70
   0  -1  -7  182.71    5.99
   0   1   8  536.35    8.10
   0   1   8  463.31    8.33
   0  -1  -8  691.42   11.21
   0   1   9   47.00    2.05
   0   1   9   46.41    8.48
   0  -1  -9   61.48    3.10
   0   1  10   19.63    2.86
   0   1  10   18.69    3.05
   0  -1 -10   27.82    2.33
   0   1  11   12.49    2.02
   0   1  11   12.83    2.74
   0   1  12  124.59    4.63
   0   1  12  130.14    7.23
   0  -1 -12  168.29    7.20
   0   1  13   64.38    2.91
   0   1  13   71.29    9.53
   0  -1 -13  102.43    5.32
   0   1  14   66.38    3.45
   0   1  14   70.80   11.53
   0  -1 -14   98.30   19.92
   0   1  15    1.23    1.22
   0   1  15    0.32    0.68
   0  -1 -15    3.11    2.63
   0   1  16   10.08    2.03
   0  -1 -16   16.55    5.99
   0   1  17   80.53    5.67
   0  -1 -17  131.71    8.47
   0  -1 -18    4.59    2.36
   0  -2  18    3.61    1.29
   0   2 -18    2.07    1.40
   0  -2  17    8.41    2.44
   0   2 -17   19.36    4.64
   0  -2  16   18.73    2.58
   0   2 -16   26.56    5.71
   0  -2  15    1.00    1.22
   0   2 -15    0.97    1.35
   0  -2  14   28.37    2.61
   0   2 -14   40.15    8.50
   0  -2  13   10.35    1.68
   0  -2  13    9.94    1.92
   0   2 -13   20.18    2.49
   0  -2  12   39.02    2.69
   0  -2  12   41.13    2.51
   0   2 -12   60.39   13.23
   0  -2  11   83.01    3.73
   0  -2  11   91.90    2.83
   0   2 -11  113.70    4.98
   0  -2  10   75.59    3.27
   0  -2  10   82.42    2.28
   0   2 -10   98.27    4.10
   0  -2   9   15.12    1.78
   0  -2   9   17.87    3.32
   0   2  -9   23.23    5.92
   0  -2   8  412.75    7.88
   0  -2   8  469.81    6.41
   0   2  -8  506.29    9.23
   0  -2   7   67.17    2.64
   0  -2   7   78.92    1.73
   0   2  -7   87.05    3.23
   0  -2   6   22.35    1.53
   0  -2   6   30.46    1.01
   0   2  -6   31.91    6.57
   0  -2   5  249.36    6.18
   0  -2   5  295.39    5.73
   0   2  -5  276.52    6.74
   0  -2   3  566.95    8.33
   0  -2   3  572.51    6.81
   0   2  -3  575.76    8.57
   0  -2   2  187.61    4.57
   0  -2   2  188.18    3.82
   0   2  -2  187.48    4.55
   0  -2   1   65.66    1.71
   0  -2   1   64.68    1.36
   0  -2   1   66.11    1.80
   0  -2   0   11.29    1.56
   0  -2   0    8.15    0.65
   0  -2   0   11.93    2.06
   0  -2  -1 4043.07   44.85
   0  -2  -1 4322.11   48.37
   0   2   2   31.79    0.97
   0  -2  -2   41.09    1.91
   0  -2  -2   48.62    5.00
   0  -2  -3 5597.72   63.15
   0   2   4  610.76    7.93
   0  -2  -4  449.27    7.57
   0  -2  -4  555.80    8.57
   0   2   5 1798.00   21.40
   0  -2  -5 1748.71   23.32
   0   2   6    0.28    0.27
   0   2   6    1.01    0.63
   0  -2  -6    1.60    1.45
   0   2   7    0.68    0.52
   0   2   7    1.08    0.55
   0  -2  -7    0.90    0.78
   0   2   8    1.12    0.63
   0   2   8    0.40    0.50
   0  -2  -8    1.01    1.13
   0   2   9    1.06    0.74
   0   2   9    1.54    0.57
   0  -2  -9    4.28    1.20
   0   2  10  120.81    4.35
   0   2  10  116.66    5.06
   0  -2 -10  178.25   15.44
   0   2  11   98.76    3.51
   0   2  11   98.89    4.82
   0  -2 -11  140.64    5.15
   0   2  12   55.07   10.60
   0   2  12   64.85   11.76
   0  -2 -12   92.96    4.40
   0   2  13   24.50    1.83
   0   2  13   32.19    6.23
   0  -2 -13   39.91    6.19
   0   2  14    8.25    1.81
   0  -2 -14    8.68    2.41
   0   2  15    2.09    1.42
   0  -2 -15    1.87    1.88
   0   2  16   97.57    4.89
   0  -2 -16  124.44    6.21
   0   2  17  136.01    6.60
   0  -2 -17  191.52    8.53
   0  -3  18    7.22    1.70
   0   3 -18   16.99    4.31
   0  -3  17   71.40   14.34
   0   3 -17  135.11   15.96
   0  -3  16  106.40    5.30
   0   3 -16  178.12    7.77
   0  -3  15    2.15    1.18
   0   3 -15   -0.80    2.13
   0  -3  14    9.09    1.96
   0   3 -14   17.64    3.72
   0  -3  13   27.04    2.64
   0   3 -13   34.02    6.97
   0  -3  12   15.31    2.11
   0   3 -12   22.89    6.04
   0  -3  11  218.51    6.69
   0   3 -11  294.92    8.48
   0  -3  10  137.88    5.71
   0   3 -10  187.44    7.28
   0  -3   9   17.83    6.08
   0  -3   9   19.31    2.53
   0   3  -9   25.27    2.18
   0  -3   8  291.84    6.66
   0  -3   8  326.59    4.40
   0   3  -8  371.46    8.21
   0  -3   7  442.15    9.28
   0  -3   7  493.89    7.64
   0   3  -7  538.88   10.90
   0  -3   6  255.78    7.51
   0  -3   6  263.61    5.87
   0   3  -6  296.01    8.31
   0  -3   5  215.73    5.94
   0  -3   5  216.05    4.28
   0   3  -5  231.63    6.28
   0  -3   4  185.10    5.10
   0  -3   4  182.86    3.79
   0   3  -4  189.84    5.14
   0  -3   3    1.73    0.60
   0  -3   3    2.96    0.57
   0   3  -3    2.83    0.73
   0  -3   2  432.64    7.00
   0  -3   2  439.67    6.13
   0   3  -2  429.76    6.81
   0  -3   1  266.75    6.05
   0  -3   1  280.73    6.04
   0  -3   1  297.36    6.70
   0  -3   0  306.79    6.62
   0  -3   0  314.57    6.88
   0  -3   0  330.52    7.23
   0  -3  -1  116.54    3.20
   0  -3  -1  119.43    3.47
   0  -3  -1  124.64    3.51
   0   3   2    0.68    0.32
   0  -3  -2    0.55    0.89
   0  -3  -2    3.94    0.86
   0   3   3  266.47    5.75
   0  -3  -3  289.68    7.19
   0  -3  -3  319.74    7.85
   0   3   4  127.02    3.47
   0  -3  -4  122.37    4.50
   0  -3  -4  143.81    4.81
   0   3   5  262.10    6.37
   0  -3  -5  210.24    6.70
   0  -3  -5  234.53    7.21
   0   3   6 1615.43   24.64
   0   3   6 1064.36   18.67
   0  -3  -6 1514.21   24.60
   0   3   7   28.21    3.33
   0   3   7   21.82    4.44
   0  -3  -7   26.22    5.92
   0   3   8  260.15    5.37
   0   3   8  207.19   12.40
   0  -3  -8  291.91    7.35
   0   3   9    4.61    0.75
   0   3   9    3.31    1.04
   0  -3  -9    7.91    1.79
   0   3  10  322.65    6.49
   0   3  10  278.02    7.97
   0  -3 -10  392.56    9.92
   0   3  11   69.87    4.38
   0   3  11   75.85    6.37
   0  -3 -11   92.90    4.37
   0   3  12  296.64    9.21
   0  -3 -12  379.13    9.36
   0   3  13  126.56   18.40
   0  -3 -13  174.22    7.38
   0   3  14   69.43    5.33
   0  -3 -14   98.00    5.10
   0   3  15   -0.22    1.34
   0  -3 -15    0.35    1.79
   0   3  16   22.13    4.34
   0  -3 -16   28.56    3.39
   0   3  17    1.26    1.05
   0  -3 -17    4.47    1.49
   0  -4  17    0.87    1.36
   0   4 -17   -2.25    2.09
   0  -4  16   47.30    3.71
   0   4 -16   73.01   15.75
   0  -4  15   76.94   13.23
   0   4 -15   98.24   18.14
   0  -4  14  204.37    6.94
   0   4 -14  284.80    8.98
   0  -4  13   26.82    2.92
   0   4 -13   37.17    7.29
   0  -4  12   47.63    7.07
   0   4 -12   64.24   13.12
   0  -4  11  139.54   19.88
   0   4 -11  177.70    7.74
   0  -4  10    0.88    0.45
   0   4 -10    1.20    1.02
   0  -4   9  144.49    5.86
   0   4  -9  169.20    9.57
   0  -4   8   22.77    3.86
   0   4  -8   20.94    5.05
   0  -4   7   -0.74    1.29
   0   4  -7    2.13    0.82
   0  -4   6  225.15    5.63
   0  -4   6  219.69    3.02
   0   4  -6  237.89    5.71
   0  -4   5   80.72    3.06
   0  -4   5   74.60    1.50
   0   4  -5   80.71    2.98
   0  -4   4  452.69    9.22
   0  -4   4  448.61    7.46
   0   4  -4  461.88    9.28
   0  -4   3  226.87    6.86
   0  -4   3  233.07    5.82
   0   4  -3  224.59    6.47
   0  -4   2   83.10    4.59
   0  -4   2   88.15    2.76
   0  -4   2  104.36    3.86
   0  -4   1  492.46    7.99
   0  -4   1  510.70    7.98
   0  -4   1  544.70    9.03
   0  -4   0   11.09    1.16
   0  -4   0   13.01    1.36
   0  -4  -1 1432.70   18.06
   0  -4  -1 1493.60   19.46
   0  -4  -1 1535.44   19.92
   0  -4  -2  131.65    4.73
   0  -4  -2  145.92    4.76
   0  -4  -3  680.38   12.79
   0  -4  -3  734.84   13.08
   0   4   4  121.13    3.63
   0  -4  -4  118.29    4.57
   0  -4  -4  134.56    4.63
   0   4   5   68.53    1.92
   0  -4  -5   61.79    2.91
   0  -4  -5   72.02    6.71
   0   4   6  222.86    3.88
   0   4   6  144.82    5.72
   0  -4  -6  193.66    4.97
   0   4   7  258.38    5.03
   0   4   7  179.57    5.83
   0  -4  -7  228.70    6.32
   0   4   8  227.39    6.46
   0   4   8  168.87    7.80
   0  -4  -8  225.99    7.76
   0   4   9  110.82    4.79
   0  -4  -9  144.44    5.49
   0   4  10  150.09    6.41
   0  -4 -10  204.35    7.50
   0   4  11   64.62   10.42
   0  -4 -11   78.52    4.12
   0   4  12  112.83    7.00
   0  -4 -12  145.95    6.69
   0   4  13   41.31    8.02
   0  -4 -13   53.66    3.96
   0   4  14   49.01    8.19
   0  -4 -14   71.00    4.73
   0   4  15    2.72    1.53
   0  -4 -15    1.47    1.82
   0   4  16   24.92    3.95
   0  -4 -16   34.85    3.64
   0  -5  17    0.52    1.49
   0   5 -17    1.69    1.78
   0  -5  16    2.36    1.02
   0   5 -16    6.10    2.32
   0  -5  15   33.28    7.99
   0   5 -15   52.86    4.20
   0  -5  14    3.37    1.48
   0   5 -14    7.48    1.91
   0  -5  13   60.08    4.29
   0   5 -13   80.48   14.41
   0  -5  12   58.63    3.88
   0   5 -12   77.07    4.35
   0  -5  11  110.91    5.59
   0   5 -11  148.56    6.54
   0  -5  10   33.31    3.87
   0   5 -10   46.62   10.66
   0  -5   9    1.02    1.36
   0   5  -9   -0.39    0.80
   0  -5   8    4.57    1.21
   0   5  -8    8.38    2.12
   0  -5   7  109.57   13.69
   0   5  -7   97.81    5.87
   0  -5   6  335.28    7.97
   0  -5   6  333.51    5.29
   0   5  -6  367.74    8.27
   0  -5   5  220.08    5.77
   0  -5   5  205.42    3.60
   0   5  -5  227.61    5.71
   0  -5   4  155.25    4.40
   0  -5   4  148.21    2.84
   0   5  -4  150.58    4.10
   0  -5   3   40.11    7.23
   0  -5   3   32.94    1.50
   0   5  -3   34.39    6.92
   0  -5   2    4.43    0.86
   0  -5   2    4.93    0.76
   0  -5   2    5.91    1.23
   0  -5   1  784.04   13.83
   0  -5   1  805.46   13.80
   0  -5   1  829.23   14.59
   0  -5   0   86.55    3.01
   0  -5   0   91.89    3.57
   0  -5   0   94.35    3.68
   0  -5  -1  406.77    6.87
   0  -5  -1  415.19    7.62
   0  -5  -1  407.44    7.44
   0  -5  -2   16.12    1.28
   0  -5  -2   16.27    1.59
   0  -5  -2   18.14    1.68
   0   5   3   17.38    4.13
   0  -5  -3   22.93    1.85
   0  -5  -3   25.21    1.85
   0   5   4    1.51    0.36
   0  -5  -4    6.07    1.29
   0  -5  -4    2.15    1.00
   0   5   5   13.44    3.38
   0  -5  -5   14.49    1.74
   0  -5  -5   15.27    1.90
   0   5   6   45.41    1.78
   0   5   6   33.77    6.89
   0  -5  -6   36.90    2.70
   0   5   7    0.62    0.25
   0   5   7    1.01    0.70
   0  -5  -7    1.91    0.85
   0   5   8   93.21    4.71
   0  -5  -8  114.81    4.60
   0   5   9  141.20    6.26
   0  -5  -9  176.79    6.86
   0   5  10   76.04   15.70
   0  -5 -10  101.30    4.81
   0   5  11   34.91    6.46
   0  -5 -11   46.91    3.61
   0   5  12    2.72    1.26
   0  -5 -12    1.23    0.61
   0   5  13   -0.75    1.66
   0  -5 -13    0.51    0.87
   0   5  14   32.25    8.52
   0  -5 -14   35.10    8.16
   0   5  15    2.03    1.26
   0  -5 -15    3.49    1.16
   0  -6  16    8.88    2.84
   0   6 -16    5.86    2.14
   0  -6  15    8.44    2.37
   0   6 -15   11.41    2.90
   0  -6  14    3.96    1.96
   0   6 -14    8.01    1.61
   0  -6  13   44.88    3.84
   0   6 -13   57.67   11.07
   0  -6  12   16.11    2.60
   0   6 -12   20.16    3.99
   0  -6  11    0.48    1.47
   0   6 -11    1.14    1.32
   0  -6  10   17.06    2.57
   0   6 -10   16.35    3.74
   0  -6   9   83.51    4.41
   0   6  -9   96.27    9.78
   0  -6   8    1.93    1.13
   0   6  -8    3.92    1.05
   0  -6   7    4.80    1.91
   0   6  -7    4.73    1.60
   0  -6   6    0.66    0.74
   0  -6   6    0.06    0.36
   0  -6   5    8.55    1.40
   0  -6   5    8.73    0.92
   0   6  -5   10.54    3.75
   0  -6   4   51.25    8.52
   0  -6   4   38.44    1.71
   0   6  -4   52.23   10.32
   0  -6   3  770.07   13.81
   0  -6   3  776.06   12.29
   0   6  -3  742.00   14.24
   0  -6   2  167.39   12.49
   0  -6   2  151.78    4.39
   0  -6   2  168.26    5.12
   0  -6   1   20.73    4.01
   0  -6   1   17.17    1.49
   0  -6   1   18.04    2.98
   0  -6   0   14.45    1.42
   0  -6   0   14.50    1.61
   0  -6   0   14.81    1.54
   0  -6  -1  113.46    7.84
   0  -6  -1  100.32    3.91
   0  -6  -1  104.95    3.90
   0  -6  -2  203.25    5.89
   0  -6  -2  199.43    5.65
   0   6   3    6.08    1.28
   0  -6  -3    8.30    1.44
   0  -6  -3   11.69    1.64
   0   6   4   50.50    2.16
   0  -6  -4   61.76    3.47
   0  -6  -4   63.55    3.17
   0   6   5   93.54    3.00
   0   6   5   85.10    4.18
   0  -6  -5   95.34    4.09
   0   6   6   25.80    6.40
   0   6   6   24.54    5.78
   0  -6  -6   28.40    2.39
   0   6   7  244.08    8.78
   0  -6  -7  261.66    8.64
   0   6   8   69.35   15.64
   0  -6  -8   83.46    4.39
   0   6   9   24.33    4.47
   0  -6  -9   31.09    2.90
   0   6  10   36.20    4.16
   0  -6 -10   40.12    6.57
   0   6  11    3.55    1.73
   0  -6 -11   -0.36    1.57
   0   6  12    1.77    1.58
   0  -6 -12    3.01    1.36
   0   6  13    2.76    1.13
   0  -6 -13    5.73    1.62
   0   6  14   26.16    3.80
   0  -6 -14   29.53    3.20
   0  -7  15   31.96    6.44
   0   7 -15   38.11   12.03
   0  -7  14   10.93    2.57
   0   7 -14   10.99    3.94
   0  -7  13   -0.35    1.72
   0   7 -13    1.49    0.83
   0  -7  12   56.28    4.15
   0   7 -12   71.82   15.70
   0  -7  11   16.33    2.43
   0   7 -11   20.21    5.85
   0  -7  10   10.17    1.71
   0   7 -10   12.56    2.85
   0  -7   9    1.14    0.68
   0   7  -9    2.21    0.94
   0  -7   8   15.45    2.12
   0   7  -8   16.66    4.48
   0  -7   7    6.06    1.55
   0   7  -7    8.13    1.36
   0  -7   6  153.72    5.95
   0   7  -6  153.78    7.20
   0  -7   5  157.81    5.96
   0  -7   5  162.93    4.47
   0   7  -5  158.77    7.47
   0  -7   4  127.53    5.44
   0  -7   4  128.41    3.77
   0   7  -4  124.96    4.94
   0  -7   3    9.11    1.36
   0  -7   3    5.48    1.17
   0   7  -3    7.27    1.51
   0  -7   2   68.31    3.29
   0  -7   2   65.49    3.20
   0  -7   2   69.12    3.43
   0  -7   1   10.86    1.37
   0  -7   1    6.97    1.31
   0  -7   1    9.78    1.76
   0  -7   0  190.58    7.30
   0  -7   0  201.06    5.96
   0  -7   0  198.87    6.49
   0  -7  -1    2.64    1.03
   0  -7  -1    2.87    0.63
   0  -7  -1    1.35    1.22
   0   7   2    9.97    1.91
   0  -7  -2   10.67    1.77
   0  -7  -2   11.78    1.51
   0   7   3    3.98    0.80
   0  -7  -3    3.44    1.45
   0  -7  -3    5.12    1.17
   0   7   4    0.61    0.42
   0   7   4    1.48    0.97
   0  -7  -4    1.96    1.69
   0   7   5    1.19    0.50
   0   7   5    1.07    0.84
   0  -7  -5    1.40    1.15
   0   7   6   18.93    4.02
   0  -7  -6   18.97    2.26
   0   7   7   -0.86    1.37
   0  -7  -7    1.06    1.17
   0   7   8    0.82    1.20
   0  -7  -8    0.27    1.40
   0   7   9    6.86    1.70
   0  -7  -9    6.73    1.94
   0   7  10   27.47    5.07
   0  -7 -10   22.98    2.66
   0   7  11   11.97    2.70
   0  -7 -11   13.51    2.61
   0   7  12   12.97    3.82
   0  -7 -12   15.71    2.74
   0   7  13   10.33    2.51
   0  -7 -13    6.58    1.83
   0  -8  14    1.56    1.73
   0  -8  13   15.51    2.99
   0   8 -13   17.06    3.45
   0  -8  12    7.14    2.39
   0   8 -12    8.11    1.70
   0  -8  11   14.73    2.49
   0   8 -11   13.16    4.01
   0  -8  10    4.58    2.19
   0   8 -10    6.48    1.65
   0  -8   9    1.75    0.90
   0   8  -9    1.07    1.22
   0  -8   8   14.92    2.22
   0   8  -8   15.52    3.40
   0  -8   7    1.81    1.06
   0   8  -7    0.27    0.60
   0  -8   6   48.58   11.31
   0   8  -6   51.53   12.99
   0  -8   5   56.15    5.99
   0   8  -5   57.58   12.68
   0  -8   4    3.61    1.26
   0  -8   4    4.33    1.17
   0   8  -4    5.35    1.20
   0  -8   3   60.87    3.43
   0  -8   3   63.36    2.92
   0   8  -3   66.97    3.87
   0  -8   2   91.74    6.97
   0  -8   2   88.28    7.47
   0  -8   2   87.79    4.09
   0  -8   1   81.01    3.72
   0  -8   1   80.62    9.64
   0  -8   1   83.41    5.31
   0  -8   0    5.83    1.84
   0  -8   0    3.71    1.79
   0  -8   0    5.54    1.45
   0  -8  -1    4.94    1.07
   0  -8  -1    4.83    1.29
   0   8   2   31.16    6.14
   0   8   2   38.08    7.54
   0  -8  -2   43.80    2.97
   0   8   3   55.68   10.08
   0   8   3   75.23   14.83
   0  -8  -3   75.62    3.93
   0   8   4   15.66    4.05
   0   8   4   23.15    4.79
   0  -8  -4   26.06    4.24
   0   8   5    9.88    1.99
   0  -8  -5   11.02    1.94
   0   8   6    0.37    0.94
   0  -8  -6    0.71    1.30
   0   8   7   -0.05    1.44
   0  -8  -7    1.85    1.80
   0   8   8    9.95    1.78
   0  -8  -8    9.28    1.98
   0   8   9    4.09    1.09
   0  -8  -9    5.15    1.82
   0   8  10   34.41    8.97
   0  -8 -10   46.40    3.77
   0   8  11   13.70    4.66
   0  -8 -11   12.46    2.56
   0  -9  13    2.04    1.48
   0   9 -13    3.72    1.37
   0  -9  12    7.78    1.94
   0   9 -12    9.28    3.12
   0  -9  11   -0.05    1.55
   0   9 -11    2.82    0.90
   0  -9  10   39.25    3.64
   0   9 -10   39.96    9.85
   0  -9   9    1.91    1.45
   0   9  -9    3.26    1.57
   0  -9   8   -0.17    1.35
   0   9  -8    2.29    0.87
   0  -9   7    8.72    1.56
   0   9  -7    7.59    1.61
   0  -9   6   38.19    9.26
   0   9  -6   35.54    8.71
   0  -9   5    5.84    1.85
   0   9  -5    4.10    0.98
   0  -9   4   14.54    2.43
   0   9  -4    9.36    1.75
   0   9  -4   11.78    3.36
   0  -9   3    9.16    2.02
   0   9  -3    8.17    2.15
   0   9  -3    9.40    2.28
   0  -9   2    1.01    1.23
   0   9  -2    0.99    1.04
   0   9  -2    0.51    0.44
   0  -9   1   34.49    8.44
   0   9  -1   29.67    5.88
   0  -9   1   31.55    5.86
   0  -9   0    5.54    0.98
   0   9   0    4.13    1.10
   0  -9   0    5.36    1.78
   0   9   1   15.50    3.18
   0  -9  -1   16.57    3.94
   0   9   2   20.27    4.73
   0   9   2   22.85    4.26
   0  -9  -2   25.62    2.60
   0   9   3    2.53    0.57
   0   9   3    3.98    1.33
   0  -9  -3    3.46    1.57
   0   9   4    3.65    1.47
   0  -9  -4    2.63    1.72
   0   9   5    6.68    1.42
   0  -9  -5    8.11    1.65
   0   9   6   22.05    5.39
   0  -9  -6   23.76    2.68
   0   9   7   10.47    2.24
   0  -9  -7    6.69    1.53
   0   9   8   10.51    2.65
   0  -9  -8   11.74    2.27
   0   9   9    2.21    1.27
   0  -9  -9    2.10    1.55
   0 -10  11   26.58    4.83
   0  10 -11   21.36    4.89
   0 -10  10   24.77    4.26
   0  10 -10   25.14    7.43
   0 -10   9   -0.54    1.61
   0  10  -9    2.81    1.10
   0 -10   8   18.90    2.76
   0  10  -8   19.34    5.13
   0 -10   7   38.50    3.81
   0  10  -7   49.26    3.76
   0 -10   6    3.50    1.60
   0  10  -6    4.23    1.12
   0 -10   5   -0.44    1.21
   0  10  -5   -0.95    1.12
   0 -10   4    6.45    1.24
   0  10  -4    6.84    2.71
   0 -10   3    9.82    1.89
   0  10  -3    6.88    1.86
   0  10  -3    8.39    1.28
   0 -10   2   84.03   14.09
   0  10  -2   68.76   12.60
   0  10  -2   74.25   14.23
   0 -10   1   35.34    2.84
   0  10  -1   29.37    6.49
   0 -10   1   35.41    3.15
   0 -10   0    1.91    1.51
   0  10   0    1.36    0.93
   0 -10   0    0.23    1.22
   0  10   1   12.26    2.05
   0  10   1   15.29    3.25
   0 -10  -1   16.25    2.15
   0  10   2   27.27    6.48
   0 -10  -2   24.60    7.03
   0  10   3    2.32    1.34
   0 -10  -3    0.13    1.12
   0  10   4    5.08    1.19
   0 -10  -4    5.81    1.86
   0  10   5    0.78    0.94
   0 -10  -5    1.75    1.44
   0  10   6   15.31    3.46
   0 -10  -6   24.80    3.80
   0  10   7    6.86    1.58
   0 -10  -7    6.96    2.55
   0 -11   7    5.47    0.91
   0  11  -7    6.78    1.45
   0 -11   6   25.01    6.50
   0  11  -6   19.07    4.85
   0 -11   5    3.71    1.48
   0  11  -5    1.08    0.98
   0 -11   4   34.91    3.24
   0  11  -4   33.12    9.16
   0 -11   3    3.64    1.86
   0  11  -3    4.78    1.42
   0 -11   2    3.83    1.08
   0  11  -2    3.43    1.27
   0 -11   1    1.42    1.55
   0  11  -1    0.98    1.03
   0  11  -1    0.11    0.69
   0  11   0    2.15    0.89
   0 -11   0    0.56    1.42
   0  11   1   27.05    6.26
   0 -11  -1   43.89    3.68
   0  11   2   27.80    6.71
   0 -11  -2   31.91    3.32
   0  11   3    6.68    1.72
   0 -11  -3    4.46    2.50
  -1  11   3   22.83    5.48
   1 -11  -3   23.49    4.48
  -1  11   2    0.79    0.77
   1 -11  -2    1.50    0.71
  -1  11   1  173.58    8.38
   1 -11  -1  193.15    7.40
  -1  11   0   -0.51    1.40
   1 -11   0    1.13    0.63
   1 -11   2    4.57    1.53
  -1  11  -2    2.96    1.03
   1 -11   3   17.82    2.46
  -1  11  -3   19.43    6.62
   1 -11   4   14.77    3.01
  -1  11  -4   19.15    4.95
   1 -11   5    6.59    1.36
  -1  11  -5    7.53    1.61
   1 -11   6   34.12    6.49
  -1  11  -6   26.95    6.28
   1 -11   7   28.45    3.29
  -1  11  -7   29.63    6.25
  -1  10   7    1.62    1.09
  -1  10   6   -0.82    1.89
   1 -10  -6    4.27    1.87
  -1  10   5    1.04    1.06
   1 -10  -5   -1.19    1.35
  -1  10   4    6.13    1.49
   1 -10  -4    8.04    2.19
  -1  10   3  122.27   20.80
   1 -10  -3  142.82    6.32
  -1  10   2   11.61    2.66
   1 -10  -2   12.14    2.02
  -1  10   1   53.35   13.17
   1 -10  -1   60.34   15.03
   1 -10   0   41.87   10.65
  -1  10   0   47.95    8.37
   1 -10   0   61.25    7.38
   1 -10   1   42.99    3.26
  -1  10  -1   36.34    9.56
   1 -10   1   48.17    7.23
   1 -10   2   10.08    1.61
  -1  10  -2   10.00    2.22
  -1  10  -2   12.37    3.81
   1 -10   3   15.30    2.56
  -1  10  -3   16.33    4.02
   1 -10   4    0.36    1.16
  -1  10  -4   -0.32    1.28
   1 -10   5    2.62    1.29
  -1  10  -5    3.72    1.59
   1 -10   6    1.61    1.02
  -1  10  -6    3.87    1.48
   1 -10   7    5.60    0.93
  -1  10  -7    2.37    1.10
   1 -10   8    3.08    1.53
  -1  10  -8    2.58    1.28
   1 -10   9    1.49    1.77
  -1  10  -9    3.07    1.65
   1 -10  10  152.68   27.46
  -1  10 -10  188.48    8.68
  -1   9   9   16.27    3.82
   1  -9  -9   18.23    2.82
  -1   9   8   10.14    2.23
   1  -9  -8    9.42    2.26
  -1   9   7    8.75    1.69
   1  -9  -7    6.42    1.82
  -1   9   6    2.07    1.02
   1  -9  -6   -0.67    1.37
  -1   9   5   24.30    4.87
   1  -9  -5   28.50    3.30
  -1   9   4   12.91    2.27
   1  -9  -4    9.24    2.15
  -1   9   3    7.19    1.58
   1  -9  -3    7.18    1.86
  -1   9   2    4.35    1.41
   1  -9  -2    5.24    1.94
   1  -9  -1  350.97    7.79
  -1   9   1  347.85    8.40
   1  -9  -1  365.10    9.01
   1  -9   0  139.76    4.76
  -1   9   0  125.66    4.74
   1  -9   0  144.00    5.59
   1  -9   1    2.86    0.69
  -1   9  -1    3.48    0.89
   1  -9   1    3.56    1.75
   1  -9   2  214.21    7.69
  -1   9  -2  199.09    7.67
   1  -9   2  223.08    8.29
   1  -9   3  104.82    4.58
  -1   9  -3  107.09    3.87
  -1   9  -3  114.18    5.27
   1  -9   4  118.17   17.39
  -1   9  -4  114.72    7.17
   1  -9   5   30.07    2.85
  -1   9  -5   29.61    6.57
   1  -9   6   18.35    2.82
  -1   9  -6   14.42    4.38
   1  -9   7   41.87   11.13
  -1   9  -7   43.42    9.23
   1  -9   8   11.64    2.40
  -1   9  -8    7.97    2.45
   1  -9   9   12.52    1.74
  -1   9  -9   17.42    5.39
   1  -9  10    1.59    1.57
  -1   9 -10    2.03    1.28
   1  -9  11   -0.53    1.52
  -1   9 -11   -0.04    1.59
   1  -9  12   33.97    3.61
  -1   9 -12   35.70    8.37
  -1   8  11    4.10    1.47
   1  -8 -11    5.83    2.10
  -1   8  10   -2.06    1.67
   1  -8 -10    1.92    1.63
  -1   8   9   21.33    6.48
   1  -8  -9   24.43    2.88
  -1   8   8    5.54    1.45
   1  -8  -8   10.58    2.62
  -1   8   7   93.41    9.66
   1  -8  -7  103.26    5.19
  -1   8   6   -0.02    1.54
   1  -8  -6    1.91    1.25
  -1   8   5   51.15   10.94
   1  -8  -5   56.60    3.84
  -1   8   4    6.90    1.60
   1  -8  -4    8.86    1.67
  -1   8   3   13.45    3.73
  -1   8   3   17.95    4.20
   1  -8  -3   23.65    2.60
   1  -8  -2    2.06    0.68
  -1   8   2    2.58    0.91
   1  -8  -2    1.17    1.26
   1  -8  -1   20.98    2.75
  -1   8   1   17.83    4.47
   1  -8  -1   20.12    2.45
   1  -8   0    1.82    0.61
  -1   8   0    2.32    0.67
   1  -8   0    3.08    2.08
   1  -8   1   63.88    6.04
  -1   8  -1   50.86   10.02
   1  -8   1   64.94    3.82
   1  -8   2  658.48   17.05
  -1   8  -2  645.23   16.50
   1  -8   2  713.87   18.84
   1  -8   3    2.51    1.14
  -1   8  -3    1.02    0.66
  -1   8  -3    4.61    1.42
   1  -8   4   16.87    3.28
  -1   8  -4   12.84    2.96
  -1   8  -4   15.89    3.52
   1  -8   5  520.12   12.54
  -1   8  -5  561.80   13.02
   1  -8   6   56.81    4.02
  -1   8  -6   60.47   12.49
   1  -8   7   24.85    4.43
  -1   8  -7   25.47    6.03
   1  -8   8   12.71    2.54
  -1   8  -8   15.96    2.91
   1  -8   9   11.20    2.09
  -1   8  -9   12.13    2.75
   1  -8  10   76.31   14.51
  -1   8 -10   74.05   18.02
   1  -8  11   -0.71    1.94
  -1   8 -11   -0.19    1.93
   1  -8  12    7.43    1.52
  -1   8 -12   11.88    3.38
   1  -8  13   28.95    3.42
  -1   8 -13   29.84    8.26
   1  -8  14    8.74    2.61
  -1   8 -14    8.64    2.88
  -1   7  13   23.97    5.03
   1  -7 -13   31.89    3.97
  -1   7  12    1.28    2.20
   1  -7 -12    1.25    1.59
  -1   7  11    3.84    1.47
   1  -7 -11    5.62    2.39
  -1   7  10   -1.62    1.64
   1  -7 -10    2.06    1.74
  -1   7   9   11.35    2.51
   1  -7  -9   13.86    2.17
  -1   7   8    0.65    1.02
   1  -7  -8    1.58    1.46
  -1   7   7   69.78   15.70
   1  -7  -7   68.67    4.21
  -1   7   6  242.64   10.03
   1  -7  -6  255.35    7.92
  -1   7   5   15.18    2.69
   1  -7  -5   18.03    2.10
  -1   7   4   13.51    2.89
  -1   7   4   17.01    3.60
   1  -7  -4   18.85    2.31
  -1   7   3   11.04    2.20
  -1   7   3   12.54    3.77
   1  -7  -3   14.58    1.97
   1  -7  -2   18.29    3.77
  -1   7   2   18.03    3.58
   1  -7  -2   20.51    2.25
   1  -7  -1    3.48    1.07
  -1   7   1    2.99    1.02
   1  -7  -1    5.90    1.50
   1  -7   0  120.70    4.18
  -1   7   0  111.16    4.29
   1  -7   0  134.29    5.17
   1  -7   1    0.55    0.71
  -1   7  -1    1.19    0.45
   1  -7   1    0.42    0.57
   1  -7   2    9.45    1.98
  -1   7  -2    7.62    1.82
   1  -7   2    9.60    1.60
   1  -7   3  176.80    6.49
  -1   7  -3  167.68    5.29
  -1   7  -3  180.51    8.38
   1  -7   4   95.74   13.56
  -1   7  -4   86.25    2.83
  -1   7  -4   94.43    4.48
   1  -7   5   18.20    2.05
  -1   7  -5   18.47    5.22
   1  -7   6  125.96    5.02
  -1   7  -6  128.23    5.45
   1  -7   7  115.51    5.44
  -1   7  -7  124.06    5.83
   1  -7   8   10.81    2.14
  -1   7  -8   10.26    2.10
   1  -7   9   10.95    2.26
  -1   7  -9   13.12    3.54
   1  -7  10   72.55    4.56
  -1   7 -10   82.14   14.25
   1  -7  11    4.71    2.57
  -1   7 -11    5.05    1.42
   1  -7  12   46.06    3.90
  -1   7 -12   54.33    9.50
   1  -7  13   46.02    8.53
  -1   7 -13   52.81   14.69
   1  -7  14    0.01    1.73
  -1   7 -14    3.72    1.58
   1  -7  15   45.74    7.65
  -1   7 -15   53.00   14.11
  -1   6  14   42.58    7.72
   1  -6 -14   49.48   12.60
  -1   6  13    2.87    1.23
   1  -6 -13    3.11    1.64
  -1   6  12    3.05    1.28
   1  -6 -12    4.41    1.05
  -1   6  11   -1.57    1.72
   1  -6 -11    1.85    0.76
  -1   6  10    2.17    1.21
   1  -6 -10    2.32    1.81
  -1   6   9   11.41    2.98
   1  -6  -9   15.40    2.17
  -1   6   8  122.70    5.64
   1  -6  -8  145.21    5.98
  -1   6   7  268.52    9.55
   1  -6  -7  299.78    9.74
  -1   6   6   13.99    3.35
   1  -6  -6   12.02    1.85
  -1   6   5   87.15    4.23
   1  -6  -5   99.32    4.41
  -1   6   4    6.39    1.30
  -1   6   4    6.66    1.40
   1  -6  -4    8.58    2.22
   1  -6  -3   62.02    2.16
  -1   6   3   62.89   11.16
   1  -6  -3   63.30    3.13
   1  -6  -2    0.53    0.52
  -1   6   2    1.47    0.82
   1  -6  -2    0.90    1.11
   1  -6  -1    5.34    0.90
  -1   6   1    6.24    1.35
   1  -6  -1    8.68    1.74
   1  -6   0   93.70    4.88
  -1   6   0   95.25    3.73
   1  -6   0  105.71    4.20
   1  -6   1  169.56    4.74
  -1   6  -1  167.37    4.55
   1  -6   1  183.71    5.60
   1  -6   2    0.52    0.36
  -1   6  -2    0.41    0.53
   1  -6   2   -0.33    1.05
   1  -6   3   19.32    3.04
  -1   6  -3   16.47    4.47
  -1   6  -3   20.42    3.11
   1  -6   4   36.24    8.17
  -1   6  -4   27.72    4.89
  -1   6  -4   36.54    8.01
   1  -6   5   35.18    2.62
  -1   6  -5   36.27    3.97
   1  -6   6   60.89    9.67
  -1   6  -6   63.61   12.87
   1  -6   7   48.33    3.17
  -1   6  -7   35.56    7.66
   1  -6   8   25.34    2.45
  -1   6  -8   30.48    6.93
   1  -6   9   -0.48    1.55
  -1   6  -9    1.91    1.82
   1  -6  10   58.64    9.06
  -1   6 -10   64.88    3.94
   1  -6  11    9.76    2.66
  -1   6 -11   13.09    3.44
   1  -6  12   63.46    4.15
  -1   6 -12   83.75   17.69
   1  -6  13   16.90    2.65
  -1   6 -13   20.82    3.87
   1  -6  14   11.54    2.29
  -1   6 -14   14.11    2.55
   1  -6  15    0.89    1.72
  -1   6 -15    3.22    1.79
   1  -6  16    1.46    1.83
  -1   6 -16    0.61    1.39
  -1   5  15    5.08    1.34
   1  -5 -15    6.12    2.42
  -1   5  14   27.99    5.18
   1  -5 -14   33.01    5.78
  -1   5  13    1.16    2.10
   1  -5 -13    1.89    1.80
  -1   5  12   75.89   10.49
   1  -5 -12   94.77    5.24
  -1   5  11    4.25    1.54
   1  -5 -11    3.95    0.40
  -1   5  10    1.44    1.22
   1  -5 -10    3.65    1.40
  -1   5   9  189.56    8.01
   1  -5  -9  223.74    8.90
  -1   5   8  178.83    7.98
   1  -5  -8  229.66    7.63
  -1   5   7   14.03    3.25
   1  -5  -7   20.99    2.39
  -1   5   6  231.08    8.24
   1  -5  -6  269.45    8.99
  -1   5   5  123.62    4.71
   1  -5  -5  139.53    5.24
  -1   5   4   46.68    1.57
  -1   5   4   53.48    4.98
   1  -5  -4   65.86    3.17
   1  -5  -3  138.21    2.72
  -1   5   3  125.04    3.97
   1  -5  -3  150.66    4.45
   1  -5  -2  219.88    4.27
  -1   5   2  197.80    5.00
   1  -5  -2  233.83    5.80
   1  -5  -1   48.35    6.58
  -1   5   1   43.25    2.18
   1  -5  -1   54.19    2.65
   1  -5   0  195.07    4.36
  -1   5   0  193.43    4.52
   1  -5   0  214.21    5.42
   1  -5   1   34.72    1.91
  -1   5  -1   35.50    1.75
   1  -5   1   47.21    6.85
   1  -5   2   26.22    3.76
  -1   5  -2   23.43    4.49
   1  -5   2   28.27    4.34
   1  -5   3    6.87    1.35
  -1   5  -3    6.23    1.48
  -1   5  -3    7.33    1.49
   1  -5   4    5.92    1.00
  -1   5  -4    6.16    1.09
  -1   5  -4    6.37    1.80
   1  -5   5  259.44    6.41
  -1   5  -5  258.93    6.50
   1  -5   6   34.06    2.41
  -1   5  -6   35.50    6.86
   1  -5   7    4.40    1.17
  -1   5  -7    5.17    1.72
   1  -5   8   -0.06    1.37
  -1   5  -8    3.38    0.93
   1  -5   9   48.18    3.18
  -1   5  -9   59.04    3.53
   1  -5  10    3.01    1.58
  -1   5 -10    4.91    1.32
   1  -5  11   10.27    1.76
  -1   5 -11   15.25    2.95
   1  -5  12   41.51    3.58
  -1   5 -12   51.77   11.36
   1  -5  13    0.60    1.49
  -1   5 -13    3.90    1.04
   1  -5  14   15.74    2.58
  -1   5 -14   15.57    2.82
   1  -5  15    4.92    1.70
  -1   5 -15    4.78    1.46
   1  -5  16    3.44    1.95
  -1   5 -16    7.33    2.21
   1  -5  17    2.70    1.75
  -1   5 -17    4.23    1.72
  -1   4  16    6.24    1.46
   1  -4 -16   13.38    2.54
  -1   4  15    4.16    1.79
   1  -4 -15    3.44    1.98
  -1   4  14    6.65    1.45
   1  -4 -14    6.90    2.10
  -1   4  13    2.38    1.18
   1  -4 -13    2.53    1.96
  -1   4  12   27.55    3.20
   1  -4 -12   26.46    2.84
  -1   4  11    7.73    1.53
   1  -4 -11    5.99    1.42
  -1   4  10   14.08    3.31
   1  -4 -10   23.34    4.16
  -1   4   9  239.39    7.47
   1  -4  -9  287.89    8.34
  -1   4   8   51.45    9.69
   1  -4  -8   67.95   11.16
  -1   4   7    1.72    0.97
   1  -4  -7    4.22    1.28
  -1   4   6   12.62    2.86
   1  -4  -6   16.13    3.01
  -1   4   5  125.04    4.02
   1  -4  -5  157.62    4.48
  -1   4   4 1108.57   16.48
   1  -4  -4 1326.11   22.09
   1  -4  -3   25.69    1.04
  -1   4   3   24.62    4.55
   1  -4  -3   28.20    2.16
   1  -4  -2  299.17    5.53
  -1   4   2  292.99    6.71
   1  -4  -2  343.40    7.50
   1  -4  -1   21.38    1.81
  -1   4   1   18.14    3.43
   1  -4  -1   20.26    1.71
   1  -4   0  347.61    6.69
  -1   4   0  329.16    6.83
   1  -4   0  387.97    8.34
   1  -4   1  402.12    7.77
  -1   4  -1  387.81    7.19
   1  -4   1  433.81    8.97
   1  -4   2  392.36    7.82
  -1   4  -2  388.74    6.90
   1  -4   2  442.05    9.44
   1  -4   3   41.07    2.09
  -1   4  -3   40.68    1.36
  -1   4  -3   42.81    2.57
   1  -4   4  543.76   10.64
  -1   4  -4  550.21    8.44
  -1   4  -4  532.10   11.11
   1  -4   5  241.40    7.28
  -1   4  -5  239.33    7.63
   1  -4   6    2.02    1.85
  -1   4  -6    1.63    0.56
   1  -4   7  171.50    5.17
  -1   4  -7  194.31    5.65
   1  -4   8    9.62    1.79
  -1   4  -8   13.24    4.08
   1  -4   9   56.39    3.25
  -1   4  -9   62.07    3.35
   1  -4  10  147.66    5.51
  -1   4 -10  180.37    6.28
   1  -4  11   69.51    3.90
  -1   4 -11   80.45   16.02
   1  -4  12   86.85    4.73
  -1   4 -12  108.85   12.66
   1  -4  13    7.17    2.29
  -1   4 -13   12.90    7.16
   1  -4  14   -0.01    1.63
  -1   4 -14    0.84    0.95
   1  -4  15   16.76    2.42
  -1   4 -15   18.78    3.83
   1  -4  16   51.50    4.14
  -1   4 -16   65.56   14.80
   1  -4  17   22.67    2.98
  -1   4 -17   27.64    6.03
  -1   3  17   19.95    4.93
   1  -3 -17   30.70    7.95
  -1   3  16   39.97    7.91
   1  -3 -16   41.78    8.22
  -1   3  15   -0.04    1.35
   1  -3 -15    0.70    1.74
  -1   3  14   19.95    3.12
   1  -3 -14   16.69    7.33
  -1   3  13   13.67    2.45
   1  -3 -13   21.90    5.60
  -1   3  12    4.55    1.34
   1  -3 -12    1.83    1.90
  -1   3  11    0.81    0.54
   1  -3 -11    1.63    1.27
  -1   3  10    5.26    1.13
  -1   3   9   18.11    4.22
   1  -3  -9   25.93    4.95
  -1   3   8    2.71    0.75
   1  -3  -8    1.49    1.36
  -1   3   7   17.93    3.80
   1  -3  -7   25.47    5.48
  -1   3   6    1.78    0.48
   1  -3  -6    6.99    1.59
  -1   3   5   91.08    3.85
   1  -3  -5  118.32    4.35
  -1   3   4  635.62    9.35
  -1   3   4  484.97    9.98
   1  -3  -4  621.79   11.62
  -1   3   3    1.55    0.33
  -1   3   3    2.01    1.13
   1  -3  -2  197.33    4.28
  -1   3   2  195.14    5.24
   1  -3  -2  232.85    5.98
   1  -3  -1  830.48   10.48
  -1   3   1  822.77   11.32
   1  -3  -1  912.93   12.64
   1  -3   0  265.05    5.80
  -1   3   0  261.23    5.87
   1  -3   0  296.28    6.96
   1  -3   1   34.38    1.54
  -1   3  -1   34.24    1.27
   1  -3   1   35.85    1.73
   1  -3   2   27.28    1.49
  -1   3  -2   27.87    0.99
   1  -3   2   30.52    1.67
   1  -3   3  216.56    5.58
  -1   3  -3  225.94    4.48
  -1   3  -3  197.80    5.36
   1  -3   4 1167.23   16.10
  -1   3  -4 1140.85   16.16
   1  -3   5   11.10    7.79
  -1   3  -5   14.17    2.91
   1  -3   6  314.73    5.94
  -1   3  -6  309.18    5.92
   1  -3   7   18.98    1.86
  -1   3  -7   24.02    5.19
   1  -3   8   80.31    3.46
  -1   3  -8   88.53    3.62
   1  -3   9  446.17    9.66
  -1   3  -9  542.79   11.60
   1  -3  10   41.88    2.86
  -1   3 -10   50.52   11.27
   1  -3  11    1.86    1.40
  -1   3 -11    1.40    1.94
   1  -3  12  100.24    4.61
  -1   3 -12  121.96    5.12
   1  -3  13   29.05    2.67
  -1   3 -13   44.84    6.56
   1  -3  14    0.70    1.58
  -1   3 -14    0.73    1.94
   1  -3  15   18.77    2.47
  -1   3 -15   24.20    4.80
   1  -3  16    8.38    2.13
  -1   3 -16   15.00    3.98
   1  -3  17   10.07    2.01
  -1   3 -17   12.76    3.44
  -1   2  17    1.96    1.23
   1  -2 -17    1.17    2.45
  -1   2  16   22.67    2.88
   1  -2 -16   28.43    6.93
  -1   2  15   17.10    2.61
   1  -2 -15   26.26    3.23
  -1   2  14   13.81    3.42
   1  -2 -14   18.19    3.68
  -1   2  13    8.21    1.81
   1  -2 -13   11.92    3.33
  -1   2  12   32.73    4.75
   1  -2 -12   37.61    6.15
  -1   2  11   16.49    1.20
  -1   2  11   25.73    4.04
   1  -2 -11   36.93    7.11
  -1   2  10   31.41    1.48
  -1   2  10   37.72    8.04
   1  -2 -10   48.79    8.80
  -1   2   9   88.72    2.43
  -1   2   9  105.50    4.96
   1  -2  -9  136.98    4.97
  -1   2   8  164.42    2.59
  -1   2   8  173.37    4.94
   1  -2  -8  238.19    5.82
  -1   2   7    8.74    0.63
  -1   2   7   10.81    1.96
   1  -2  -7   17.44    3.43
  -1   2   6   37.54    0.92
   1  -2  -6   61.64    3.19
  -1   2   5  493.35    5.87
  -1   2   5  495.92    8.49
   1  -2  -5  699.36   12.95
  -1   2   4   45.12    4.63
   1  -2  -4   72.37    5.79
  -1   2   3  252.37    6.00
   1  -2  -3  312.30    7.16
   1  -2  -2   70.64    0.95
  -1   2   2   72.39    2.17
   1  -2  -2   84.53    2.75
   1  -2  -1  164.47    3.51
  -1   2   1  163.10    4.43
   1  -2  -1  185.21    5.01
   1  -2   0  407.82    3.72
  -1   2   0  399.07    4.05
   1  -2   0  424.39    5.18
   1  -2   1   67.09    2.03
  -1   2  -1   65.50    1.76
   1  -2   1   69.25    2.55
   1  -2   2  124.51    3.51
  -1   2  -2  138.91    2.94
  -1   2  -2  112.64    3.39
   1  -2   3  340.04    7.54
  -1   2  -3  332.09    6.03
  -1   2  -3  310.12    7.04
   1  -2   4   12.88    1.59
  -1   2  -4   15.69    3.33
   1  -2   5  133.22    4.20
   1  -2   5  116.22    2.30
  -1   2  -5  141.25    4.48
   1  -2   6   49.09    7.34
   1  -2   6   33.59    1.07
  -1   2  -6   42.20    3.22
   1  -2   7   89.69    3.17
   1  -2   7   84.66    1.53
  -1   2  -7   94.38    5.50
   1  -2   8  217.49    5.57
   1  -2   8  201.62    3.34
  -1   2  -8  244.17    6.03
   1  -2   9  224.18    4.26
  -1   2  -9  281.68    7.36
   1  -2  10   30.68    2.43
   1  -2  10   27.70    2.72
  -1   2 -10   36.52    4.79
   1  -2  11   88.22    4.26
   1  -2  11   78.86    6.64
  -1   2 -11  106.96    4.70
   1  -2  12  771.39   19.54
  -1   2 -12  999.52   27.32
   1  -2  13    5.58    1.40
  -1   2 -13    7.28    1.98
   1  -2  14   37.43    3.18
  -1   2 -14   43.34   12.44
   1  -2  15    1.54    1.33
  -1   2 -15    0.68    0.67
   1  -2  16    9.51    2.07
  -1   2 -16   13.49    3.24
   1  -2  17   35.42    3.45
  -1   2 -17   47.12   16.42
   1  -2  18   53.81    4.01
  -1   2 -18   75.80   15.93
   1  -1 -18   -1.34    2.10
  -1   1  17    9.76    1.80
   1  -1 -17   15.18    4.12
  -1   1  16   85.23    5.12
   1  -1 -16  104.85   19.67
  -1   1  15   64.55    7.87
   1  -1 -15   83.57    4.96
  -1   1  14    6.26    1.28
  -1   1  14   12.29    2.20
   1  -1 -14   12.16    2.20
  -1   1  13    1.76    0.76
  -1   1  13    2.37    0.80
   1  -1 -13    3.65    2.13
  -1   1  12    9.19    1.05
  -1   1  12   14.25    3.20
   1  -1 -12   17.84    3.08
  -1   1  11    4.52    0.86
  -1   1  11    4.95    1.12
   1  -1 -11    7.31    1.53
  -1   1  10    7.31    0.86
  -1   1  10    9.63    1.79
   1  -1 -10   12.24    1.95
  -1   1   9   38.18    2.36
  -1   1   9   48.90    2.78
   1  -1  -9   66.32    3.13
  -1   1   8 1032.35   12.43
  -1   1   8 1132.80   17.12
   1  -1  -8 1552.21   20.59
  -1   1   7  102.21    4.77
  -1   1   7  114.37    4.89
   1  -1  -7  179.42    6.04
  -1   1   6 1208.17   14.61
  -1   1   6 1283.27   17.94
   1  -1  -6 1788.84   23.16
  -1   1   5   43.83    1.10
  -1   1   5   45.39    2.00
   1  -1  -5   65.33    3.68
  -1   1   4   18.93    0.59
  -1   1   4   20.13    4.08
   1  -1  -4   32.17    5.84
   1  -1  -3   84.52    0.93
  -1   1   3   80.95    1.66
  -1   1   3   92.96    3.92
   1  -1  -2 1064.80   11.76
   1  -1  -2  788.79    8.76
  -1   1   2  820.10   10.57
   1  -1  -2  980.33   12.33
  -1   1   1  755.39    8.73
   1  -1  -1  763.56    8.83
  -1   1   1  592.14    7.74
   1  -1  -1  629.31    8.16
   1  -1   0  996.14   11.71
  -1   1   0  934.08   11.13
   1  -1   1  303.61    6.16
   1  -1   1  252.90    5.28
   1  -1   2  288.98    6.14
  -1   1  -2  238.89    4.61
  -1   1  -2  222.31    4.98
   1  -1   3    3.39    0.78
  -1   1  -3    2.61    0.49
  -1   1  -3    3.47    0.65
   1  -1   4  393.87    8.50
  -1   1  -4  327.71    6.36
  -1   1  -4  365.15    7.97
   1  -1   5   94.57    3.25
  -1   1  -5   84.28    2.25
  -1   1  -5   95.36    3.30
   1  -1   6  354.92    8.36
  -1   1  -6  313.03    6.56
  -1   1  -6  379.68    8.97
   1  -1   7    8.64    1.16
   1  -1   7    7.41    1.41
  -1   1  -7   10.23    1.31
   1  -1   8  141.24    3.93
   1  -1   8  127.01    2.88
  -1   1  -8  169.44    4.53
   1  -1   9    9.77    1.59
   1  -1   9    6.85    1.32
  -1   1  -9   10.69    1.53
   1  -1  10   19.36    3.95
   1  -1  10   13.52    3.60
  -1   1 -10   24.76    4.02
   1  -1  11  160.84    5.39
   1  -1  11  145.82    4.18
   1  -1  12    2.85    1.05
   1  -1  12    4.44    0.84
  -1   1 -12    5.71    1.59
   1  -1  13    8.11    1.43
   1  -1  13    5.82    0.71
  -1   1 -13    9.59    3.94
   1  -1  14  106.85    5.13
   1  -1  14   94.18    5.29
  -1   1 -14  145.01    7.96
   1  -1  15    7.58    1.75
  -1   1 -15   13.21    2.31
   1  -1  16   11.56    1.86
  -1   1 -16   18.35    4.51
   1  -1  17   19.82    2.47
  -1   1 -17   34.49    8.00
   1  -1  18    1.93    1.46
  -1   1 -18    2.22    2.09
   1   0 -18   -0.68    1.95
  -1   0  17   33.00    6.82
   1   0 -17   47.67   12.78
  -1   0  16   19.03    3.74
   1   0 -16   30.93    8.91
  -1   0  15    9.78    2.25
  -1   0  15   13.77    2.27
   1   0 -15   17.11    3.01
  -1   0  14    1.34    0.97
  -1   0  14    2.84    0.49
   1   0 -14    1.04    1.49
  -1   0  13   69.28    9.85
  -1   0  13   97.46   10.99
   1   0 -13  131.45    5.82
  -1   0  12    2.83    1.03
  -1   0  12    3.90    0.93
   1   0 -12    3.30    1.40
  -1   0  11   16.59    1.61
  -1   0  11   21.67    2.96
   1   0 -11   24.09    2.98
  -1   0  10   29.53    1.81
  -1   0  10   37.95    5.81
   1   0 -10   42.40    3.17
  -1   0   9   11.97    1.29
  -1   0   9   19.14    4.64
   1   0  -9   19.80    1.90
  -1   0   8  137.17    4.26
  -1   0   8  146.36    4.66
   1   0  -8  206.32    6.58
  -1   0   7  739.39   12.29
  -1   0   7  836.45   14.38
   1   0  -7 1113.60   18.80
  -1   0   6    0.62    0.68
  -1   0   6    1.98    1.00
   1   0  -6    2.95    0.84
  -1   0   5   33.49    4.13
  -1   0   5   40.61    1.71
   1   0  -5   52.48    2.23
  -1   0   4  829.46   10.32
  -1   0   4  959.10   12.48
   1   0  -4 1236.97   15.88
  -1   0   3  618.53    7.74
  -1   0   3  742.62    9.75
   1   0  -3  938.50   12.06
  -1   0   2 1364.03   15.59
  -1   0   2 1580.85   18.44
   1   0  -2 1887.82   21.66
  -1   0  -1   28.45    0.71
   1   0   2  481.81    9.43
  -1   0  -2  325.62    6.45
  -1   0  -2  363.62    7.15
   1   0   3  955.94   12.38
  -1   0  -3  688.37    8.89
  -1   0  -3  830.78   10.87
   1   0   4   37.78    5.67
  -1   0  -4   23.83    1.13
  -1   0  -4   35.71    3.18
   1   0   5  150.99    4.21
  -1   0  -5  117.32    3.22
  -1   0  -5  145.91    4.24
   1   0   6 1587.45   20.30
  -1   0  -6 1316.38   16.68
  -1   0  -6 1755.19   22.49
   1   0   7  545.20   10.29
  -1   0  -7  466.90    8.65
  -1   0  -7  618.60   11.74
   1   0   8 1210.06   15.94
   1   0   8  935.97   12.46
  -1   0  -8 1428.98   20.07
   1   0   9  566.14   10.64
   1   0   9  477.66    8.76
  -1   0  -9  686.29   12.71
   1   0  10   54.49    2.71
   1   0  10   43.76    7.19
  -1   0 -10   72.57    3.50
   1   0  11    1.85    1.15
   1   0  11    0.39    0.44
  -1   0 -11    1.08    0.61
   1   0  12   87.86   12.78
   1   0  12   82.05    3.44
  -1   0 -12  124.34    5.00
   1   0  13    0.27    1.24
   1   0  13    0.26    0.41
  -1   0 -13   -2.08    1.66
   1   0  14   15.93    1.95
   1   0  14   12.03    1.88
  -1   0 -14   20.48    4.88
   1   0  15   17.44    2.32
   1   0  15   13.56    2.78
  -1   0 -15   26.09    3.29
   1   0  16    4.35    1.55
  -1   0 -16    6.31    2.15
   1   0  17    4.57    1.29
  -1   0 -17    9.39    3.37
  -1   0 -18    4.13    2.83
   1   1 -18    6.61    2.48
  -1  -1  17    0.03    0.97
   1   1 -17    1.14    2.36
  -1  -1  16   11.56    2.73
  -1  -1  16   15.91    1.87
   1   1 -16   23.57    2.99
  -1  -1  15    1.08    1.02
  -1  -1  15    3.08    0.68
   1   1 -15    4.58    1.48
  -1  -1  14    7.27    1.19
  -1  -1  14    7.46    1.17
   1   1 -14   12.67    3.33
  -1  -1  13   16.55    1.72
  -1  -1  13   20.55    4.95
   1   1 -13   34.56    6.33
  -1  -1  12  357.99    9.00
  -1  -1  12  440.34   10.07
   1   1 -12  572.90   14.32
  -1  -1  11  305.25    9.17
  -1  -1  11  363.50   10.41
   1   1 -11  495.43   14.67
  -1  -1  10   35.64    4.78
  -1  -1  10   45.28    6.76
   1   1 -10   55.18   10.01
  -1  -1   9  204.69    5.67
  -1  -1   9  249.61    5.49
   1   1  -9  311.34    7.14
  -1  -1   8   19.27    2.93
  -1  -1   8   22.93    3.61
   1   1  -8   28.99    6.53
  -1  -1   7   77.01    2.52
  -1  -1   7   97.34    4.33
   1   1  -7  116.84    3.69
  -1  -1   6  198.88    5.06
  -1  -1   6  252.27    5.88
   1   1  -6  292.58    7.21
  -1  -1   5 2015.60   24.15
  -1  -1   5 2406.60   28.03
   1   1  -5 2721.10   32.46
  -1  -1   4 3508.34   39.97
  -1  -1   4 4167.82   46.79
   1   1  -4 4668.61   52.78
  -1  -1   3 3963.70   44.61
  -1  -1   3 4458.46   49.66
   1   1  -3 5112.44   57.02
  -1  -1   2 1602.87   18.92
  -1  -1   2 1780.34   20.58
   1   1  -2 1964.56   22.37
  -1  -1   1  690.24    8.82
  -1  -1   1  708.21    8.90
  -1  -1   1  658.09    7.68
   1   1  -1  763.89    8.83
   1   1   0   38.25    1.21
  -1  -1   0   44.62    1.37
   1   1   1 5938.97   65.64
  -1  -1  -1 5726.46   14.19
   1   1   2   18.08    1.63
  -1  -1  -2   11.83    0.95
  -1  -1  -2   18.19    1.08
   1   1   3 5300.97   59.24
  -1  -1  -3 3729.76   42.52
  -1  -1  -3 5226.28   58.29
   1   1   4  593.49    8.53
  -1  -1  -4  407.95    4.94
  -1  -1  -4  581.83    5.60
   1   1   5  299.63    6.85
  -1  -1  -5  211.95    5.40
  -1  -1  -5  284.96    6.71
   1   1   6  299.99    7.75
  -1  -1  -6  237.70    6.58
  -1  -1  -6  324.20    8.74
   1   1   7   31.09    4.22
  -1  -1  -7   24.92    1.74
  -1  -1  -7   32.61    2.09
   1   1   8  235.34    5.49
  -1  -1  -8  195.32    4.87
  -1  -1  -8  273.97    6.28
   1   1   9   57.33    2.59
   1   1   9   47.90    2.85
  -1  -1  -9   81.38    3.66
   1   1  10    0.53    0.94
   1   1  10    0.49    1.10
  -1  -1 -10    0.34    1.42
   1   1  11   66.10    3.01
   1   1  11   54.54    3.36
  -1  -1 -11   92.28    4.46
   1   1  12  113.85    4.72
   1   1  12  107.83    6.65
  -1  -1 -12  165.65    6.85
   1   1  13    0.86    1.52
   1   1  13   -0.42    0.94
  -1  -1 -13    0.86    0.77
   1   1  14   33.31    5.87
   1   1  14   34.59    5.26
  -1  -1 -14   64.33   13.24
   1   1  15   15.94    1.89
   1   1  15   17.63    2.37
  -1  -1 -15   25.92    3.32
   1   1  16    3.36    1.21
   1   1  16    2.05    0.87
  -1  -1 -16    4.36    2.01
  -1  -1 -17    2.36    2.03
  -1  -2  18    0.99    1.16
   1   2 -18    1.56    2.14
  -1  -2  17    1.83    1.29
   1   2 -17    2.61    2.33
  -1  -2  16   24.57    4.48
   1   2 -16   35.11    7.67
  -1  -2  15   13.28    2.64
   1   2 -15   20.12    5.23
  -1  -2  14    5.97    1.56
  -1  -2  14    5.62    1.36
   1   2 -14    7.36    1.93
  -1  -2  13   30.27    2.40
  -1  -2  13   38.05    3.87
   1   2 -13   51.40   11.07
  -1  -2  12  104.65    4.03
  -1  -2  12  127.15    4.44
   1   2 -12  155.82    5.62
  -1  -2  11  140.21    4.70
  -1  -2  11  177.46    4.55
   1   2 -11  215.19    6.82
  -1  -2  10   14.13    1.81
  -1  -2  10   22.09    3.73
   1   2 -10   25.09    5.11
  -1  -2   9    2.81    0.78
  -1  -2   9    2.82    0.76
   1   2  -9    1.40    1.06
  -1  -2   8 1498.53   20.36
  -1  -2   8 1801.30   20.48
   1   2  -8 2022.15   24.80
  -1  -2   7 1433.56   23.15
  -1  -2   7 1728.49   26.09
   1   2  -7 1878.18   30.09
  -1  -2   6  269.31    6.74
  -1  -2   6  338.53    7.22
   1   2  -6  358.86    8.53
  -1  -2   5  484.87    7.94
  -1  -2   5  581.17    7.99
   1   2  -5  597.53    9.25
  -1  -2   4  250.08    6.00
  -1  -2   4  289.48    6.08
   1   2  -4  291.37    6.58
  -1  -2   3 1905.83   23.11
  -1  -2   3 1991.97   23.16
   1   2  -3 2049.88   24.09
  -1  -2   2 3992.10   45.39
  -1  -2   2 4172.10   46.85
   1   2  -2 4000.76   44.72
  -1  -2   1  614.92    8.78
  -1  -2   1  602.17    8.38
   1   2  -1  566.41    7.35
  -1  -2   0  129.49    3.64
  -1  -2   0  135.45    3.13
  -1  -2  -1 2349.55   27.71
   1   2   2  926.27   11.96
  -1  -2  -2  884.30   12.04
  -1  -2  -2 1105.30   13.44
  -1  -2  -3 2334.17   28.34
  -1  -2  -4  713.68   10.73
  -1  -2  -4  947.88   12.62
   1   2   5  567.77    9.93
  -1  -2  -5  406.26    8.31
  -1  -2  -5  564.54   10.23
   1   2   6  674.94   11.72
  -1  -2  -6  482.59    9.65
  -1  -2  -6  658.81   12.01
   1   2   7   97.24    2.88
  -1  -2  -7   70.93    2.96
  -1  -2  -7   96.52    3.43
   1   2   8   24.45    4.77
  -1  -2  -8   19.28    1.99
  -1  -2  -8   26.83    2.07
   1   2   9    2.43    0.71
  -1  -2  -9    2.75    1.23
   1   2  10   63.12    5.68
   1   2  10   51.88    6.78
  -1  -2 -10   79.27    4.00
   1   2  11    0.51    0.89
   1   2  11   -0.68    1.12
  -1  -2 -11    0.33    1.53
   1   2  12   49.23    5.76
   1   2  12   45.55    9.86
  -1  -2 -12   66.14   14.03
   1   2  13  129.53    5.07
   1   2  13  114.14    5.22
  -1  -2 -13  168.01    6.93
   1   2  14   10.34    1.81
   1   2  14   15.28    3.33
  -1  -2 -14   24.54    2.84
   1   2  15   -0.23    1.15
  -1  -2 -15    3.29    1.90
   1   2  16    2.69    1.26
  -1  -2 -16    4.40    0.85
   1   2  17    2.40    0.88
  -1  -2 -17    6.60    2.04
  -1  -3  18    4.45    1.08
   1   3 -18   10.18    2.27
  -1  -3  17   76.45    4.46
   1   3 -17  123.65   23.06
  -1  -3  16    1.93    1.37
   1   3 -16    4.88    2.49
  -1  -3  15   19.72    2.68
   1   3 -15   21.20    6.34
  -1  -3  14    4.98    1.36
   1   3 -14    9.90    2.09
  -1  -3  13    0.95    0.80
   1   3 -13    1.65    0.72
  -1  -3  12   64.59    9.74
  -1  -3  12   73.18    2.57
   1   3 -12   92.75   10.07
  -1  -3  11  199.17    6.12
  -1  -3  11  255.04    5.64
   1   3 -11  313.08    8.56
  -1  -3  10  208.62    7.17
  -1  -3  10  268.06    7.41
   1   3 -10  316.68   10.22
  -1  -3   9  105.94    4.12
  -1  -3   9  117.47    3.05
   1   3  -9  137.94    4.83
  -1  -3   8  575.15    9.97
  -1  -3   8  660.20    8.84
   1   3  -8  738.53   12.39
  -1  -3   7   28.28    1.97
  -1  -3   7   31.42    1.35
   1   3  -7   38.68    8.36
  -1  -3   6  798.36   14.28
  -1  -3   6  894.09   14.03
   1   3  -6  957.57   16.34
  -1  -3   5  195.00    6.00
  -1  -3   5  207.41    5.46
   1   3  -5  213.16    6.18
  -1  -3   4 1296.83   17.37
  -1  -3   4 1330.35   16.32
   1   3  -4 1401.70   18.36
  -1  -3   3  974.20   13.54
  -1  -3   3 1024.23   13.03
   1   3  -3  987.82   13.01
  -1  -3   2   20.30    3.34
  -1  -3   2   17.45    1.08
   1   3  -2   18.09    3.79
  -1  -3   1  248.77    5.96
  -1  -3   1  239.38    5.62
  -1  -3   1  260.13    5.64
  -1  -3   0   13.97    2.02
  -1  -3   0   13.11    1.06
  -1  -3   0   13.77    0.86
   1   3   1    0.46    0.33
  -1  -3  -1    1.08    1.34
  -1  -3  -1    1.73    0.80
   1   3   2    0.87    0.59
  -1  -3  -2   -0.75    1.08
  -1  -3  -2   -0.16    0.67
   1   3   3   72.31    2.21
  -1  -3  -3   72.70    3.04
  -1  -3  -3   85.69    2.43
   1   3   5  156.45    4.64
  -1  -3  -5  113.28    4.57
  -1  -3  -5  148.75    4.71
   1   3   6 2510.44   14.28
  -1  -3  -6 1856.90   23.30
  -1  -3  -6 2314.40   27.05
   1   3   7  767.57   12.51
  -1  -3  -7  563.61   11.23
  -1  -3  -7  701.22   12.38
   1   3   8  104.78    4.88
  -1  -3  -8   84.69   10.46
  -1  -3  -8  113.90    9.71
   1   3   9  126.94    4.03
  -1  -3  -9  100.52    4.43
  -1  -3  -9  141.68   12.11
   1   3  10    1.06    0.84
   1   3  10   -0.77    1.23
  -1  -3 -10    0.06    1.26
   1   3  11    3.60    0.92
   1   3  11    4.26    1.51
  -1  -3 -11    3.48    1.26
   1   3  12   15.95    1.65
   1   3  12   12.23    2.90
  -1  -3 -12   14.15    2.09
   1   3  13   20.91    1.90
   1   3  13   19.77    3.99
  -1  -3 -13   28.30    5.67
   1   3  14   13.02    1.91
  -1  -3 -14   20.38    4.00
   1   3  15   78.10   15.24
  -1  -3 -15  135.51   13.13
   1   3  16   18.67    2.90
  -1  -3 -16   27.55    4.81
  -1  -4  18    1.26    1.31
   1   4 -18   -1.07    2.14
  -1  -4  17    4.83    1.20
   1   4 -17    6.96    1.30
  -1  -4  16   55.33    4.21
   1   4 -16   84.75   18.92
  -1  -4  15   10.44    1.90
   1   4 -15   12.03    3.24
  -1  -4  14   26.92    4.69
   1   4 -14   41.30    8.04
  -1  -4  13  209.43    6.78
   1   4 -13  288.65   10.14
  -1  -4  12    9.47    1.98
   1   4 -12   10.14    2.31
  -1  -4  11  154.22    6.08
   1   4 -11  216.38    7.49
  -1  -4  10    4.13    1.76
  -1  -4  10    3.96    1.04
   1   4 -10    6.38    1.90
  -1  -4   9   94.16    4.82
  -1  -4   9  104.05    3.37
   1   4  -9  117.53    5.03
  -1  -4   8    1.55    1.07
  -1  -4   8    0.89    0.47
   1   4  -8    0.58    0.52
  -1  -4   7  118.32    4.13
  -1  -4   7  115.14    2.55
   1   4  -7  136.93    4.08
  -1  -4   6 1206.12   16.74
   1   4  -6 1336.69   17.57
  -1  -4   5  311.39    7.34
  -1  -4   5  311.89    6.01
   1   4  -5  340.98    7.38
  -1  -4   4  302.17    5.65
  -1  -4   4  305.70    6.04
   1   4  -4  315.30    6.73
  -1  -4   3    1.44    1.22
  -1  -4   3    2.44    0.79
   1   4  -3   -0.01    0.83
  -1  -4   2  498.79   10.69
  -1  -4   2  506.12    9.17
   1   4  -2  486.96    8.92
  -1  -4   1  265.12    7.23
  -1  -4   1  267.26    7.17
  -1  -4   1  285.93    7.37
  -1  -4   0    0.41    0.58
   1   4   1   75.11    2.50
  -1  -4  -1   82.58    3.05
  -1  -4  -1   89.71    3.10
   1   4   2    2.41    0.70
  -1  -4  -2    2.01    1.19
  -1  -4  -2    2.57    0.79
   1   4   3   51.12    2.42
  -1  -4  -3   56.22    2.72
  -1  -4  -3   56.39    2.18
   1   4   4  210.75    4.97
  -1  -4  -4  199.79    5.37
  -1  -4  -4  226.57    4.94
   1   4   5   95.38    2.85
  -1  -4  -5   82.69    3.48
  -1  -4  -5   87.26    2.94
   1   4   6  725.03   11.73
  -1  -4  -6  548.93   11.17
  -1  -4  -6  625.37   12.44
   1   4   7    4.79    0.96
  -1  -4  -7    6.02    1.54
  -1  -4  -7    7.67    1.51
   1   4   8    1.76    0.93
  -1  -4  -8    0.13    1.65
  -1  -4  -8   -1.93    1.29
   1   4   9 2495.08   15.85
  -1  -4  -9 1963.00   18.72
  -1  -4  -9 2333.98   43.46
   1   4  10  206.84    6.30
   1   4  10  153.98   12.12
  -1  -4 -10  209.54    7.47
   1   4  11   11.58    3.40
   1   4  11   12.77    2.88
  -1  -4 -11   19.61    4.49
   1   4  12   26.95    6.74
  -1  -4 -12   38.55    5.94
   1   4  13   -0.55    1.45
  -1  -4 -13    1.45    0.97
   1   4  14   67.93   12.85
  -1  -4 -14   87.62   13.54
   1   4  15   -0.27    1.42
  -1  -4 -15   -0.48    1.68
   1   4  16   16.80    4.08
  -1  -4 -16   14.15    3.93
  -1  -5  17   -0.40    1.47
   1   5 -17    0.18    1.19
  -1  -5  16    3.08    1.38
   1   5 -16    2.62    1.25
  -1  -5  15    2.25    1.27
   1   5 -15    4.89    1.38
  -1  -5  14   33.29    6.10
   1   5 -14   43.73   11.00
  -1  -5  13   43.81    6.72
   1   5 -13   54.89   13.04
  -1  -5  12   -0.87    1.47
   1   5 -12    3.84    0.88
  -1  -5  11  134.18   18.73
   1   5 -11  168.41    6.89
  -1  -5  10  110.27   14.81
   1   5 -10  131.29    5.06
  -1  -5   9   43.06    3.02
   1   5  -9   54.91   11.93
  -1  -5   8    1.21    0.83
  -1  -5   8   -0.32    0.36
   1   5  -8   -0.29    1.15
  -1  -5   7    2.03    1.01
  -1  -5   7    2.28    0.64
   1   5  -7    2.77    1.55
  -1  -5   6   34.66    4.23
  -1  -5   6   30.03    1.50
   1   5  -6   34.17    6.73
  -1  -5   5    5.38    0.94
  -1  -5   5    4.16    0.70
   1   5  -5    5.74    1.28
  -1  -5   4   15.01    3.27
  -1  -5   4   12.34    1.10
   1   5  -4   15.56    4.09
  -1  -5   3   19.18    2.96
  -1  -5   3   21.09    1.44
   1   5  -3   18.81    4.39
  -1  -5   2  302.34    7.27
  -1  -5   2  303.47    5.89
   1   5  -2  293.72    5.71
  -1  -5   1 1224.70   16.28
  -1  -5   1 1207.24   16.87
  -1  -5   1 1266.98   16.04
  -1  -5   0  248.95    5.56
  -1  -5   0  228.28    5.50
  -1  -5   0  246.01    5.07
   1   5   1    6.47    1.51
  -1  -5  -1    8.43    1.24
  -1  -5  -1    5.40    0.85
   1   5   2   42.28    7.00
  -1  -5  -2   40.91    2.36
  -1  -5  -2   42.33    2.06
   1   5   3  191.61    4.62
  -1  -5  -3  197.77    5.53
  -1  -5  -3  211.81    4.95
   1   5   4    7.88    1.56
  -1  -5  -4    7.72    1.77
  -1  -5  -4    8.92    1.35
   1   5   5   96.26    3.99
  -1  -5  -5   88.75    3.92
  -1  -5  -5  102.77    4.39
   1   5   6  482.10   12.84
  -1  -5  -6  385.19   11.94
  -1  -5  -6  415.74   11.93
   1   5   7 1276.75   19.89
  -1  -5  -7 1015.08   14.54
  -1  -5  -7 1092.27   19.39
   1   5   8    4.25    1.24
  -1  -5  -8    0.93    1.73
  -1  -5  -8    1.93    1.35
   1   5   9   17.08    4.26
  -1  -5  -9   21.74    2.20
   1   5  10   15.02    3.19
  -1  -5 -10   18.06    3.17
   1   5  11  163.68   13.58
  -1  -5 -11  204.37    6.63
   1   5  12   97.80   19.29
  -1  -5 -12  113.53   19.70
   1   5  13   10.52    2.35
  -1  -5 -13   10.94    1.96
   1   5  14    1.54    1.22
  -1  -5 -14    6.54    2.01
   1   5  15    2.67    1.78
  -1  -5 -15    0.16    1.54
  -1  -6  16   -0.09    1.55
   1   6 -16   -0.56    1.99
  -1  -6  15   -1.00    1.57
   1   6 -15   -0.38    1.74
  -1  -6  14   10.20    6.21
   1   6 -14   19.26    4.56
  -1  -6  13  104.27    5.48
   1   6 -13  143.71    6.11
  -1  -6  12   20.11    3.51
   1   6 -12   23.47    5.36
  -1  -6  11   18.74    2.38
   1   6 -11   22.25    5.58
  -1  -6  10  153.70    6.30
   1   6 -10  187.43    6.93
  -1  -6   9    4.25    1.40
   1   6  -9   10.68    2.78
  -1  -6   8    2.42    1.20
   1   6  -8    2.62    1.13
  -1  -6   7   29.34    2.77
  -1  -6   7   23.70    1.41
   1   6  -7   29.32    7.15
  -1  -6   6  101.22    4.86
  -1  -6   6   82.53    2.51
   1   6  -6   85.43    3.52
  -1  -6   5   32.70    7.03
  -1  -6   5   27.39    1.60
   1   6  -5   27.94    6.74
  -1  -6   4  182.89    5.79
  -1  -6   4  168.94    4.75
   1   6  -4  177.36    5.11
  -1  -6   3    5.82    1.00
  -1  -6   3    7.65    1.07
   1   6  -3    4.06    1.18
  -1  -6   2    0.45    0.89
  -1  -6   2   -0.26    0.77
   1   6  -2    0.92    0.54
  -1  -6   1  268.07    6.64
  -1  -6   1  256.80    6.31
  -1  -6   1  260.66    6.03
  -1  -6   0   55.96    5.21
  -1  -6   0   52.70    2.89
  -1  -6   0   58.67    6.64
   1   6   1  109.26    3.85
  -1  -6  -1  127.63    4.58
  -1  -6  -1  140.89    4.29
   1   6   2   43.28    7.22
  -1  -6  -2   54.28    3.13
  -1  -6  -2   46.97    8.09
   1   6   3    1.43    0.58
  -1  -6  -3    2.98    1.13
  -1  -6  -3    2.17    1.02
   1   6   4  113.74    3.85
  -1  -6  -4  123.72    5.12
  -1  -6  -4  125.41    4.40
   1   6   5   51.72    5.11
  -1  -6  -5   43.39    3.24
  -1  -6  -5   47.89    2.68
   1   6   6  525.00   11.84
  -1  -6  -6  488.74   12.76
  -1  -6  -6  475.81   11.44
   1   6   7    4.54    1.05
  -1  -6  -7    6.12    1.46
  -1  -6  -7    4.03    1.53
   1   6   8  207.64    4.95
  -1  -6  -8  168.48    6.50
  -1  -6  -8  169.04    5.52
   1   6   9   35.11    7.38
  -1  -6  -9   46.76    9.08
   1   6  10  184.02    7.27
  -1  -6 -10  188.86    8.22
   1   6  11   11.41    4.53
  -1  -6 -11   15.16    3.29
   1   6  12   16.97    4.83
  -1  -6 -12   16.98    4.52
   1   6  14   43.97    8.67
  -1  -6 -14   58.63    4.46
  -1  -7  16    6.06    1.32
  -1  -7  15   -0.60    1.59
   1   7 -15   -0.70    1.71
  -1  -7  14    2.74    1.75
   1   7 -14    3.07    1.17
  -1  -7  13   19.54    3.94
   1   7 -13   24.24    5.59
  -1  -7  12   33.18    5.95
   1   7 -12   37.71    7.51
  -1  -7  11   -0.08    1.64
   1   7 -11    3.28    1.42
  -1  -7  10  147.72    9.40
   1   7 -10  165.51    8.74
  -1  -7   9  112.98   13.14
   1   7  -9  116.48    5.12
  -1  -7   8   72.85   11.61
   1   7  -8   88.01    4.40
  -1  -7   7  411.50   12.41
  -1  -7   7  391.03    9.82
   1   7  -7  440.07   12.56
  -1  -7   6    2.08    0.98
  -1  -7   6    4.01    0.73
   1   7  -6    6.89    1.33
  -1  -7   5  453.55   13.84
  -1  -7   5  444.92    9.77
   1   7  -5  485.62   11.53
  -1  -7   4  203.21   18.98
  -1  -7   4  172.54    4.90
   1   7  -4  170.30    5.44
  -1  -7   3  108.95   16.77
  -1  -7   3   95.74    3.76
   1   7  -3   94.01    3.86
  -1  -7   2  482.59   10.56
  -1  -7   2  472.59    9.87
   1   7  -2  449.69    9.64
  -1  -7   1   17.27    2.46
  -1  -7   1   19.71    2.38
  -1  -7   1   19.31    4.39
  -1  -7   0   18.92    1.86
  -1  -7   0   15.76    3.49
  -1  -7   0   15.96    1.81
   1   7   1  107.01    4.13
  -1  -7  -1  123.75    4.88
  -1  -7  -1  125.85    4.41
   1   7   2  289.97    8.08
  -1  -7  -2  331.98    9.38
  -1  -7  -2  329.81    8.59
   1   7   3    9.12    2.24
  -1  -7  -3   12.49    2.26
  -1  -7  -3   12.18    2.42
   1   7   4  103.53    4.26
  -1  -7  -4  104.57    5.10
  -1  -7  -4  103.79    3.94
   1   7   5    4.89    0.88
  -1  -7  -5    4.29    1.62
  -1  -7  -5    4.03    1.30
   1   7   6  174.95    4.74
  -1  -7  -6  175.07    7.02
  -1  -7  -6  155.65    5.24
   1   7   7    3.29    0.63
  -1  -7  -7    4.52    1.84
  -1  -7  -7    2.06    0.97
   1   7   8   11.49    2.11
  -1  -7  -8   10.93    1.84
   1   7   9    0.84    0.87
  -1  -7  -9   -0.93    1.04
   1   7  10    2.85    1.84
  -1  -7 -10    3.91    1.27
   1   7  11   20.09    3.41
  -1  -7 -11   15.88    2.41
   1   7  12  113.50    9.19
  -1  -7 -12  108.65    5.50
  -1  -8  14   36.96    3.68
   1   8 -14   47.37   10.02
  -1  -8  13    1.47    0.81
   1   8 -13    2.20    1.58
  -1  -8  12   12.85    2.08
   1   8 -12   16.16    4.88
  -1  -8  11   22.53    3.16
   1   8 -11   30.16    5.88
  -1  -8  10   -0.35    1.60
   1   8 -10    2.75    0.97
  -1  -8   9   24.58    3.76
   1   8  -9   24.84    6.15
  -1  -8   8   14.25    2.91
   1   8  -8   12.84    5.00
  -1  -8   7    1.72    1.64
   1   8  -7    3.84    1.09
  -1  -8   6    1.73    1.63
  -1  -8   6    1.19    0.40
   1   8  -6    3.92    1.16
  -1  -8   5  371.16   10.55
  -1  -8   5  353.66    7.82
   1   8  -5  345.03   10.82
  -1  -8   4   42.19    5.51
  -1  -8   4   36.51    2.31
   1   8  -4   39.28    8.23
  -1  -8   3   83.82    4.16
  -1  -8   3   83.79    3.66
   1   8  -3   82.08    3.82
  -1  -8   2    3.15    1.04
  -1  -8   2    3.11    0.98
   1   8  -2    2.34    1.26
  -1  -8   1    2.13    0.64
  -1  -8   1    1.46    1.25
  -1  -8   1    0.10    0.95
  -1  -8   0   11.44    1.59
  -1  -8   0   11.75    1.89
  -1  -8   0   10.34    1.46
   1   8   1   63.93   10.54
  -1  -8  -1   81.81    4.44
  -1  -8  -1   75.27   10.62
   1   8   2    3.59    0.91
  -1  -8  -2    0.63    1.56
  -1  -8  -2    2.57    0.92
   1   8   3    4.50    1.03
  -1  -8  -3    5.13    1.51
  -1  -8  -3    5.93    1.58
   1   8   4   18.49    4.55
  -1  -8  -4   24.00    3.03
  -1  -8  -4   17.74    3.92
   1   8   5   68.85    9.64
  -1  -8  -5   76.81    4.69
  -1  -8  -5   68.21    3.59
  -1  -8  -6    7.45    1.97
  -1  -8  -6    7.06    1.37
   1   8   7    1.55    1.11
  -1  -8  -7    0.77    1.01
   1   8   8   16.47    4.01
  -1  -8  -8   18.29    2.61
   1   8   9    1.07    0.93
  -1  -8  -9    1.38    1.19
   1   8  10   13.04    3.03
  -1  -8 -10   15.78    2.55
   1   8  11    3.67    1.49
  -1  -8 -11    4.26    1.73
  -1  -9  13    1.14    0.93
   1   9 -13    0.17    1.16
  -1  -9  12    3.78    1.39
   1   9 -12    1.89    1.15
  -1  -9  11    8.19    1.95
   1   9 -11   13.84    2.95
  -1  -9  10   15.47    2.54
   1   9 -10   16.60    3.80
  -1  -9   9  126.58   19.05
   1   9  -9  130.21    5.74
  -1  -9   8    2.48    1.74
   1   9  -8    0.88    0.68
  -1  -9   7   12.74    2.27
   1   9  -7   12.77    2.74
  -1  -9   6    0.98    0.70
   1   9  -6    0.38    0.53
  -1  -9   5    2.51    0.83
  -1  -9   5    4.16    0.98
   1   9  -5    3.43    1.35
  -1  -9   4    5.45    1.49
  -1  -9   4    6.37    1.35
   1   9  -4    8.21    1.65
  -1  -9   3    1.74    0.70
  -1  -9   3    0.98    1.10
   1   9  -3   -0.18    0.89
  -1  -9   2   10.29    2.50
  -1  -9   2    6.51    1.36
   1   9  -2    6.46    1.50
  -1  -9   1   16.55    2.13
  -1  -9   1   16.66    2.21
   1   9   0    2.67    0.83
  -1  -9   0    4.73    1.66
  -1  -9   0    5.25    1.53
   1   9   1    1.15    0.79
  -1  -9  -1    2.32    1.29
  -1  -9  -1   -0.17    1.01
   1   9   2    1.66    0.64
  -1  -9  -2    3.19    1.37
  -1  -9  -2    1.64    0.51
   1   9   3    7.70    2.07
  -1  -9  -3    8.95    2.28
  -1  -9  -3    7.26    1.59
   1   9   4   15.50    3.16
  -1  -9  -4   25.58    3.14
  -1  -9  -4   21.49    3.37
  -1  -9  -5   30.30    2.73
   1   9   6   -0.63    1.64
  -1  -9  -6    0.48    0.84
   1   9   7    0.67    0.79
  -1  -9  -7   -1.60    1.10
   1   9   8    9.12    1.91
  -1  -9  -8    6.88    1.76
   1   9   9    6.58    1.54
  -1  -9  -9    5.31    1.79
  -1 -10  11   13.16    3.46
   1  10 -11   11.05    2.55
  -1 -10  10    1.61    1.22
   1  10 -10   -0.09    1.54
  -1 -10   9   28.73    3.96
   1  10  -9   22.12    5.64
  -1 -10   8    7.86    1.69
   1  10  -8    6.86    2.43
  -1 -10   7    1.62    0.90
   1  10  -7    1.62    0.96
  -1 -10   6   59.03    4.41
   1  10  -6   47.64   11.79
  -1 -10   5   18.51    3.52
   1  10  -5   12.09    3.24
  -1 -10   4   13.60    2.89
  -1 -10   4    9.64    1.92
   1  10  -4   10.16    3.22
  -1 -10   3    0.87    0.68
   1  10  -3   -0.59    1.04
  -1 -10   2   19.55    4.33
  -1 -10   2   15.26    4.21
   1  10  -2   14.86    3.46
   1  10  -1    0.87    0.71
  -1 -10   1    0.11    1.11
   1  10   0    3.35    0.87
  -1 -10   0    6.80    1.95
  -1 -10   0    4.49    1.27
   1  10   1   19.11    4.73
  -1 -10  -1   24.44    2.82
  -1 -10  -1   21.74    2.34
   1  10   2    4.00    1.74
  -1 -10  -2    7.19    1.99
  -1 -10  -2    5.59    1.66
  -1 -10  -3    9.28    3.45
   1  10   4    1.52    0.74
  -1 -10  -4    0.70    1.23
   1  10   5   23.29    6.02
  -1 -10  -5   24.76    3.01
   1  10   6    0.21    1.07
  -1 -10  -6   -1.34    1.04
  -1 -11   7    7.37    2.58
   1  11  -7    4.35    1.75
  -1 -11   6    2.12    1.10
   1  11  -6    2.95    1.00
  -1 -11   5    1.83    0.78
   1  11  -5    1.31    0.94
  -1 -11   4    0.48    1.26
   1  11  -4   -0.66    1.14
  -1 -11   3    9.26    3.17
   1  11  -3    6.85    1.59
   1  11  -2   34.13    9.52
   1  11  -1   -0.85    1.17
   1  11  -1    0.80    1.24
   1  11  -1   -0.23    1.06
   1  11   0   22.04    6.23
   1  11   0   24.18    7.02
   1  11   1   11.87    2.50
  -1 -11  -1   13.08    2.16
   1  11   2    1.33    0.61
   1  11   3    0.01    1.51
  -2  11   2   -0.71    1.32
   2 -11  -2    1.55    0.65
  -2  11   1   19.41    5.30
   2 -11  -1   26.73    3.21
   2 -11   0    3.85    1.68
   2 -11   1    0.17    1.57
  -2  11  -2    5.90    2.54
  -2  11  -3    3.96    1.47
   2 -11   4    3.66    1.46
  -2  11  -4    2.58    1.07
   2 -11   5   -0.31    1.15
  -2  11  -5   -0.10    1.53
   2 -11   6    7.19    1.49
  -2  11  -6    9.06    2.77
  -2  10   7   13.38    2.61
   2 -10  -7    9.27    2.75
  -2  10   6    9.91    1.91
   2 -10  -6   12.88    2.64
  -2  10   5    2.82    1.18
  -2  10   4    0.88    0.76
   2 -10  -4    1.51    1.64
  -2  10   3   50.86   11.32
   2 -10  -3   60.46    4.49
  -2  10   2    2.65    1.34
   2 -10  -2    3.15    1.06
  -2  10   1   20.92    5.22
   2 -10  -1   22.06    4.06
  -2  10   0   84.77   14.87
   2 -10   0   97.75    5.43
   2 -10   1    9.81    2.09
  -2  10  -1    9.66    1.88
   2 -10   1   10.12    1.98
   2 -10   2   15.86    2.04
   2 -10   2   21.43    2.86
   2 -10   3    2.10    1.10
  -2  10  -3   -0.44    1.65
   2 -10   4   -0.01    1.04
   2 -10   5   14.38    2.11
  -2  10  -5   16.32    4.20
   2 -10   6   19.62    2.99
  -2  10  -6   19.94    5.07
   2 -10   7   78.19    5.09
  -2  10  -7   87.74   21.52
   2 -10   8    1.81    1.66
  -2  10  -8    1.77    0.97
   2 -10   9   33.35    3.58
  -2  10  -9   34.09   10.64
   2 -10  10   12.77    2.40
  -2  10 -10   15.41    3.41
  -2   9   9   28.84    8.15
   2  -9  -9   24.52    3.34
  -2   9   8    1.56    1.00
   2  -9  -8    3.25    1.71
  -2   9   7    3.07    1.73
   2  -9  -7    2.02    1.50
  -2   9   6    0.42    1.26
  -2   9   5    0.46    0.71
   2  -9  -5    1.48    1.57
  -2   9   4    2.43    1.39
   2  -9  -4    2.72    1.68
  -2   9   3   60.96   14.40
   2  -9  -3   63.24    8.32
  -2   9   2   86.50   16.69
   2  -9  -2   89.72    5.17
   2  -9  -1    1.52    0.88
  -2   9   1    1.31    0.77
   2  -9  -1   -0.49    1.69
   2  -9   0   79.13    4.74
  -2   9   0   68.64   12.73
   2  -9   0   81.88   17.57
   2  -9   1  103.22    4.23
  -2   9  -1  112.96    4.42
   2  -9   1  126.27   17.34
   2  -9   2  250.55    6.90
  -2   9  -2  265.94    6.18
   2  -9   2  265.07    8.05
   2  -9   3   19.20    3.02
  -2   9  -3   19.62    5.04
   2  -9   4   13.63    2.05
  -2   9  -4   14.95    2.99
   2  -9   5   80.91    4.46
  -2   9  -5   83.70   17.84
   2  -9   6    7.44    1.75
  -2   9  -6    7.43    2.20
   2  -9   7  102.80    5.28
  -2   9  -7  101.08   16.99
   2  -9   8   67.70    6.30
  -2   9  -8   73.49   19.42
   2  -9   9  120.82    6.01
  -2   9  -9  135.59   19.11
   2  -9  10   23.74    4.79
  -2   9 -10   23.39    6.52
   2  -9  11   69.54   11.57
  -2   9 -11   69.79   12.95
   2  -9  12   13.85    2.59
  -2   9 -12   15.32    3.23
  -2   8  11    6.41    2.05
   2  -8 -11    8.85    2.20
  -2   8  10   27.18    7.71
   2  -8 -10   28.84    3.66
  -2   8   9    1.76    1.76
   2  -8  -9    2.73    1.74
  -2   8   8   18.64    5.47
   2  -8  -8   17.45    2.94
   2  -8  -7    3.63    2.12
  -2   8   6    4.45    1.69
   2  -8  -6    3.70    1.88
  -2   8   5   64.72   12.30
   2  -8  -5   71.34    4.27
  -2   8   4   51.84   13.33
   2  -8  -4   53.65   10.99
  -2   8   3    1.47    1.05
   2  -8  -3    3.50    1.39
   2  -8  -2    3.87    0.97
  -2   8   2    3.78    0.97
   2  -8  -2    6.74    1.68
   2  -8  -1   50.76    5.89
  -2   8   1   51.33   10.54
   2  -8  -1   58.01    3.85
   2  -8   0  148.84   10.23
  -2   8   0  167.94    5.59
   2  -8   0  199.56   14.89
   2  -8   1    0.86    1.03
  -2   8  -1    0.52    0.75
   2  -8   1    2.37    1.73
   2  -8   2   60.99    3.29
  -2   8  -2   65.22    3.51
   2  -8   2   81.29   16.00
   2  -8   3  480.17   10.94
  -2   8  -3  503.17    9.99
  -2   8  -3  488.00   12.00
   2  -8   4  286.67    7.54
  -2   8  -4  317.49   10.30
   2  -8   5  421.53   10.52
  -2   8  -5  435.34   10.49
   2  -8   6    2.61    2.17
  -2   8  -6    2.47    0.82
   2  -8   7   32.39    8.28
  -2   8  -7   34.60    7.14
   2  -8   8  142.56    6.07
  -2   8  -8  151.84    6.81
   2  -8   9   41.53    3.55
  -2   8  -9   45.18    9.24
   2  -8  10   -0.17    1.63
  -2   8 -10   -0.12    2.00
   2  -8  11    1.45    1.68
  -2   8 -11   -0.31    2.00
   2  -8  12   62.18    4.66
  -2   8 -12   72.47   12.24
   2  -8  13   17.34    2.87
  -2   8 -13   19.28    5.64
  -2   7  13    8.46    4.41
   2  -7 -13   10.64    2.77
  -2   7  12    6.22    1.35
   2  -7 -12    5.53    2.11
  -2   7  11   24.14    4.53
   2  -7 -11   18.84    3.12
  -2   7  10   -1.10    1.65
   2  -7 -10   -0.56    1.61
  -2   7   9   56.58   10.57
   2  -7  -9   63.51    4.61
  -2   7   8    0.30    0.96
   2  -7  -8    1.23    1.61
  -2   7   7  213.08    8.32
   2  -7  -7  224.55    8.68
  -2   7   6  247.10   10.73
   2  -7  -6  254.44    7.76
  -2   7   5   19.05    3.58
   2  -7  -5   17.17    2.54
  -2   7   4   27.56    5.49
   2  -7  -4   29.72    3.01
   2  -7  -3    4.66    0.94
  -2   7   3    3.82    1.08
   2  -7  -3    5.76    1.52
   2  -7  -2   73.99    2.66
  -2   7   2   80.52    7.07
   2  -7  -2   84.63    4.37
   2  -7  -1   15.71    3.10
  -2   7   1   17.25    3.44
   2  -7  -1   21.47    2.57
   2  -7   0  109.50    3.61
  -2   7   0  109.63    5.68
   2  -7   0  112.64    4.58
   2  -7   1   83.02    3.40
   2  -7   2   47.54    2.68
  -2   7  -2   51.31    2.47
   2  -7   3  358.23    9.34
  -2   7  -3  381.90    8.56
   2  -7   3  371.82   10.28
   2  -7   4    0.07    1.26
  -2   7  -4    0.53    0.34
  -2   7  -4    1.81    0.86
   2  -7   5  404.80   11.95
  -2   7  -5  418.64   12.58
   2  -7   6  380.89   12.30
  -2   7  -6  405.78   14.66
   2  -7   7    4.05    1.10
  -2   7  -7    3.66    1.34
   2  -7   8   99.70   10.32
  -2   7  -8  103.37   18.66
   2  -7   9   -0.58    1.85
  -2   7  -9    1.55    1.02
   2  -7  10   56.10   10.28
  -2   7 -10   53.15   11.85
   2  -7  11   -0.15    1.71
  -2   7 -11    2.34    1.10
   2  -7  12    0.29    2.03
  -2   7 -12   -0.44    1.65
   2  -7  13   41.64    7.06
  -2   7 -13   52.33   12.55
   2  -7  14    6.57    2.03
  -2   7 -14    9.24    2.06
   2  -7  15    9.25    2.82
  -2   7 -15    1.66    1.84
  -2   6  14   21.19    5.23
   2  -6 -14   29.86    8.24
  -2   6  13    0.22    1.18
   2  -6 -13    0.98    0.71
  -2   6  12   23.50    4.20
   2  -6 -12   23.69    3.01
  -2   6  11   18.86    3.94
   2  -6 -11   19.35    2.68
  -2   6  10    3.33    1.63
   2  -6 -10    4.91    2.50
  -2   6   9   54.52    8.54
   2  -6  -9   50.60    4.09
  -2   6   8    0.42    0.95
   2  -6  -8    0.93    1.54
  -2   6   7    9.64    3.05
   2  -6  -7    9.45    2.13
  -2   6   6    8.76    1.93
   2  -6  -6    9.86    1.76
  -2   6   5  169.56    6.23
   2  -6  -5  181.59    6.50
  -2   6   4    7.79    2.22
   2  -6  -4    7.46    1.54
   2  -6  -3  187.29    5.44
  -2   6   3  204.36    7.27
   2  -6  -3  211.46    7.67
   2  -6  -2    0.87    0.21
  -2   6   2    1.65    0.82
   2  -6  -2    1.61    0.67
   2  -6  -1    4.55    0.89
  -2   6   1    2.64    0.80
   2  -6  -1    5.78    1.61
   2  -6   0   98.04    3.85
  -2   6   0  105.23    4.41
   2  -6   0  107.46    4.92
   2  -6   1  131.06    4.87
  -2   6  -1  139.40    4.93
   2  -6   1  138.90    5.66
   2  -6   2   75.00    3.13
  -2   6  -2   81.06    2.71
   2  -6   2   90.33   12.42
   2  -6   3   35.99    2.28
  -2   6  -3   39.09    5.16
   2  -6   3   40.27    2.95
   2  -6   4  153.80    5.97
  -2   6  -4  168.00    4.93
  -2   6  -4  147.76    6.02
   2  -6   5    7.25    1.79
  -2   6  -5    7.79    1.72
   2  -6   6  743.82   14.78
  -2   6  -6  760.20   15.19
   2  -6   7   75.78    3.99
  -2   6  -7   87.37    4.56
   2  -6   8  171.69    6.89
  -2   6  -8  189.36    7.34
   2  -6   9   72.09    4.61
  -2   6  -9   78.36    4.87
   2  -6  10   62.54    3.86
  -2   6 -10   74.57    6.28
   2  -6  11   52.45    4.02
  -2   6 -11   47.92   10.57
   2  -6  12   37.73    3.49
  -2   6 -12   49.93    8.62
   2  -6  13   16.49    2.58
  -2   6 -13   21.29    4.92
   2  -6  14   -0.78    1.76
  -2   6 -14    1.16    1.01
   2  -6  15   48.21    4.16
  -2   6 -15   58.65   15.42
  -2   5  15   26.24    3.74
   2  -5 -15   25.59    4.57
  -2   5  14   41.31    7.15
   2  -5 -14   42.13    3.85
  -2   5  13   23.82    5.05
   2  -5 -13   29.33    6.52
  -2   5  12   35.53    8.12
   2  -5 -12   33.57    3.33
  -2   5  11    8.66    1.40
   2  -5 -11   12.44    2.39
  -2   5  10  258.75    8.46
   2  -5 -10  297.60    9.06
  -2   5   9   58.64   10.45
   2  -5  -9   73.97   11.56
  -2   5   8   75.38   14.04
   2  -5  -8   88.79    4.48
  -2   5   6    7.32    1.23
   2  -5  -6    8.39    1.89
  -2   5   5   91.80    4.45
   2  -5  -5  100.74    4.75
  -2   5   4   15.47    3.10
   2  -5  -4   22.68    2.19
   2  -5  -3   25.06    1.97
  -2   5   3   25.23    5.49
   2  -5  -3   31.65    2.55
   2  -5  -2  637.08    8.61
  -2   5   2  692.21   11.11
   2  -5  -2  759.95   12.43
   2  -5  -1  458.93    7.39
  -2   5   1  494.81    8.63
   2  -5  -1  507.12    9.65
   2  -5   0    0.68    0.64
  -2   5   0    1.77    0.41
   2  -5   1   14.17    1.35
  -2   5  -1   14.59    2.88
   2  -5   1   18.46    3.85
   2  -5   2   29.64    1.94
  -2   5  -2   32.19    2.56
   2  -5   2   30.74    2.17
   2  -5   3    2.48    0.98
  -2   5  -3    2.29    0.57
   2  -5   3    1.72    1.29
   2  -5   4    2.57    0.92
  -2   5  -4    2.33    0.54
  -2   5  -4    3.43    0.86
   2  -5   5  117.27    4.35
  -2   5  -5  109.78    4.41
   2  -5   6   72.32    3.53
  -2   5  -6   69.15    7.24
   2  -5   7    7.65    1.98
  -2   5  -7    8.10    1.43
   2  -5   8  525.35   12.15
  -2   5  -8  572.49   12.76
   2  -5   9  819.93   18.68
  -2   5  -9  886.57   20.60
   2  -5  10   -3.86    4.55
  -2   5 -10    1.54    1.63
   2  -5  11    1.63    1.86
  -2   5 -11   -0.38    1.21
   2  -5  12  100.29    5.38
  -2   5 -12  108.42    5.75
   2  -5  13   11.68    2.28
  -2   5 -13   16.58    3.67
   2  -5  14   39.18    3.58
  -2   5 -14   43.46    7.52
   2  -5  15   17.34    2.62
  -2   5 -15   19.36    3.64
   2  -5  16   60.63    4.75
  -2   5 -16   62.40   16.61
  -2   4  16   16.81    3.34
   2  -4 -16   15.71    5.61
  -2   4  15    9.48    2.49
   2  -4 -15    5.87    1.40
  -2   4  14   28.16    5.66
   2  -4 -14   32.63    7.71
  -2   4  13    4.65    1.16
   2  -4 -13    6.47    1.42
  -2   4  12   36.73    6.47
   2  -4 -12   45.19    8.99
  -2   4  10   45.61    8.84
   2  -4 -10   63.34   10.91
  -2   4   9    0.98    1.03
   2  -4  -9    0.95    1.64
  -2   4   8    1.14    0.74
   2  -4  -8    2.19    1.64
  -2   4   7   40.42    8.17
   2  -4  -7   50.47   10.50
  -2   4   6  210.32    6.20
   2  -4  -6  258.88    7.11
  -2   4   5    6.99    3.38
   2  -4  -5   10.18    1.63
  -2   4   4  121.09    3.94
   2  -4  -4  135.48    4.54
   2  -4  -3   38.58    1.12
  -2   4   3   47.78    9.04
   2  -4  -3   44.15    2.58
   2  -4  -2  185.41    4.80
  -2   4   2  208.40    6.21
   2  -4  -2  227.23    6.94
   2  -4  -1  225.03    5.80
  -2   4   1  249.08    7.06
   2  -4  -1  264.43    7.71
   2  -4   0   59.13    2.05
  -2   4   0   66.35    3.12
   2  -4   0   72.13    3.33
   2  -4   1  300.95    4.81
  -2   4  -1  313.34    7.89
   2  -4   1  317.65    5.92
   2  -4   2  592.87   10.97
  -2   4  -2  635.09   10.83
   2  -4   2  615.36   11.88
   2  -4   3   26.09    1.86
  -2   4  -3   26.84    1.52
  -2   4  -3   28.30    6.11
   2  -4   4    0.92    1.12
  -2   4  -4    0.85    0.14
  -2   4  -4   -0.20    1.05
   2  -4   5   74.16    3.12
  -2   4  -5   76.49    5.06
   2  -4   6   61.89    3.18
  -2   4  -6   65.08    3.11
   2  -4   7  154.82    5.22
  -2   4  -7  162.85    6.05
   2  -4   8   45.47    3.01
  -2   4  -8   49.36   10.39
   2  -4   9    1.36    1.47
  -2   4  -9    2.97    1.50
   2  -4  10   67.53    3.86
  -2   4 -10   74.25   13.91
   2  -4  11  664.32   14.86
  -2   4 -11  774.97   17.94
   2  -4  12    2.35    1.77
  -2   4 -12    4.74    1.10
   2  -4  13    0.35    1.52
  -2   4 -13    0.45    1.76
   2  -4  14    1.50    1.62
  -2   4 -14    1.38    1.44
   2  -4  15    2.88    1.91
  -2   4 -15    1.27    1.87
   2  -4  16    3.59    1.71
  -2   4 -16    3.03    1.25
   2  -4  17   -0.11    1.54
  -2   4 -17    3.40    1.23
  -2   3  17    7.37    1.82
   2  -3 -17    3.45    2.56
  -2   3  16    0.85    1.53
   2  -3 -16    0.57    1.84
  -2   3  15    6.69    1.57
   2  -3 -15    7.80    2.12
  -2   3  14    0.25    0.81
   2  -3 -14    2.95    1.15
  -2   3  13   18.88    3.80
   2  -3 -13   19.21    2.60
  -2   3  12    6.07    1.69
   2  -3 -12    8.41    1.98
  -2   3  11   51.42    9.85
   2  -3 -11   60.68    9.80
  -2   3  10    7.17    1.66
   2  -3 -10    8.09    1.62
  -2   3   9  118.83    5.36
   2  -3  -9  134.93    5.84
  -2   3   8  310.78    9.82
   2  -3  -8  369.65   11.93
  -2   3   7  121.35    4.32
   2  -3  -7  148.71    5.00
  -2   3   6   57.93   10.40
   2  -3  -6   75.15    3.32
  -2   3   5   51.58    9.31
   2  -3  -5   54.05    2.63
  -2   3   4  102.77    4.30
   2  -3  -4  112.97    4.45
   2  -3  -3  515.86    7.84
  -2   3   3  591.56   11.19
   2  -3  -3  645.82   12.03
   2  -3  -2  324.67    6.55
  -2   3   2  361.75    8.59
   2  -3  -2  394.71    9.50
   2  -3  -1   10.47    1.45
  -2   3   1   13.78    6.07
   2  -3  -1   18.78    2.17
   2  -3   0  166.81    4.23
  -2   3   0  177.53    4.78
   2  -3   0  165.07    4.91
   2  -3   1  720.21   10.34
  -2   3  -1  755.55   10.25
   2  -3   1  693.05   10.91
   2  -3   2  292.50    6.99
  -2   3  -2  337.79    7.12
   2  -3   2  322.93    8.44
   2  -3   3  148.91    4.71
  -2   3  -3  169.43    4.27
  -2   3  -3  141.28    4.84
   2  -3   4  119.51    4.41
  -2   3  -4  123.25    3.12
  -2   3  -4  115.87    4.28
   2  -3   5  886.94   15.78
  -2   3  -5  806.93   16.01
   2  -3   6   30.15    2.34
  -2   3  -6   34.00    6.24
   2  -3   7    1.45    1.29
   2  -3   8    8.44    1.99
  -2   3  -8    9.58    2.50
   2  -3   9  153.82    6.22
  -2   3  -9  167.88    6.50
   2  -3  10   21.62    3.53
  -2   3 -10   34.94    2.66
   2  -3  11   23.25    2.49
  -2   3 -11   23.49    2.55
   2  -3  12  263.88    8.35
  -2   3 -12  313.02    9.45
   2  -3  13   11.68    2.34
  -2   3 -13   16.53    3.88
   2  -3  14    1.95    1.36
  -2   3 -14    3.56    1.46
   2  -3  15   10.12    1.97
  -2   3 -15   17.94    3.80
   2  -3  16   20.55    2.73
  -2   3 -16   17.99    5.46
   2  -3  17    3.60    1.82
  -2   3 -17    3.51    2.23
  -2   2  17  104.08   15.06
   2  -2 -17  135.19   13.12
  -2   2  16   38.61    6.69
   2  -2 -16   53.62    4.39
  -2   2  15   31.00    7.28
   2  -2 -15   39.95    4.11
  -2   2  14    2.74    1.19
   2  -2 -14    4.84    1.87
  -2   2  13    1.08    0.49
   2  -2 -13    4.26    2.01
  -2   2  12  128.06    7.75
   2  -2 -12  156.96    7.20
  -2   2  11   -0.70    1.20
   2  -2 -11    1.29    1.93
  -2   2  10   91.41    5.99
   2  -2 -10  107.50    4.81
  -2   2   9   69.19    3.28
   2  -2  -9   98.62   10.48
  -2   2   8  378.51    8.67
   2  -2  -8  469.94    9.97
  -2   2   7  396.57    8.25
   2  -2  -7  504.96    9.36
  -2   2   6  346.57    7.79
   2  -2  -6  430.87    9.18
  -2   2   5  141.98    4.92
   2  -2  -5  169.19    5.75
  -2   2   4   18.90    2.68
   2  -2  -4   24.10    2.00
   2  -2  -3  902.34   10.44
  -2   2   3  823.94   11.99
   2  -2  -3  855.33   12.29
   2  -2  -2    6.00    1.38
  -2   2   2    8.12    1.97
   2  -2  -2    5.00    0.95
   2  -2  -1  173.74    3.94
  -2   2   1  155.78    4.42
   2  -2  -1  143.83    4.06
   2  -2   0   18.19    2.94
  -2   2   0   15.52    1.01
   2  -2   0   12.80    1.25
   2  -2   1 3743.91   42.84
  -2   2  -1 3630.26   41.05
   2  -2   1 3190.75   37.22
   2  -2   2   19.40    2.85
  -2   2  -2   15.00    2.90
   2  -2   2   17.29    1.46
   2  -2   3  267.11    6.53
  -2   2  -3  236.36    5.02
  -2   2  -3  216.81    7.62
   2  -2   4  267.50    6.89
  -2   2  -4  219.16    4.66
  -2   2  -4  222.87    6.09
   2  -2   5  480.32    9.67
  -2   2  -5  375.61    6.20
  -2   2  -5  414.48    8.53
   2  -2   6    3.28    1.64
  -2   2  -6    0.46    0.27
  -2   2  -6    1.21    0.49
   2  -2   7   10.65    1.64
  -2   2  -7    7.01    0.58
  -2   2  -7    8.07    1.75
   2  -2   8    8.79    1.63
  -2   2  -8    7.94    0.68
  -2   2  -8   12.57    2.54
   2  -2   9   68.17    3.33
   2  -2   9   56.33    1.72
  -2   2  -9   75.55    4.37
   2  -2  10   28.82    2.43
   2  -2  10   19.56    1.88
  -2   2 -10   34.47    6.75
   2  -2  11  223.64    7.47
  -2   2 -11  263.98   11.54
   2  -2  12    3.08    1.66
  -2   2 -12    4.21    1.54
   2  -2  13   65.29   10.21
  -2   2 -13   87.88    5.02
   2  -2  14   36.29    3.33
  -2   2 -14   43.44    9.09
   2  -2  15   11.76    2.31
  -2   2 -15   13.73    4.83
   2  -2  16    0.12    1.32
  -2   2 -16    1.58    1.06
   2  -2  17    1.87    1.37
  -2   2 -17    2.41    1.90
  -2   1  18    1.90    1.45
   2  -1 -18    0.61    1.54
  -2   1  17   21.37    4.91
   2  -1 -17   27.02    7.55
  -2   1  16  201.65    6.65
   2  -1 -16  268.38   23.23
  -2   1  15    3.79    1.07
   2  -1 -15    7.25    2.10
  -2   1  14    0.76    0.93
   2  -1 -14    1.08    1.85
  -2   1  13    0.52    0.94
   2  -1 -13    2.52    1.84
  -2   1  12   41.47    5.60
  -2   1  12   77.81   11.26
   2  -1 -12   88.74   15.92
  -2   1  11   11.98    2.31
  -2   1  11   19.89    3.15
   2  -1 -11   20.62    5.01
  -2   1  10    1.31    0.49
  -2   1  10    1.48    0.56
   2  -1 -10    2.58    0.75
  -2   1   9  113.38    2.87
  -2   1   9  139.47    4.62
   2  -1  -9  179.08    5.96
  -2   1   8  117.01    2.49
  -2   1   8  145.91    4.33
   2  -1  -8  175.69    4.85
  -2   1   7  164.76    4.29
  -2   1   7  191.80    6.11
   2  -1  -7  240.86    7.39
  -2   1   6    8.17    1.24
  -2   1   6    8.64    2.42
   2  -1  -6   12.93    3.18
  -2   1   5  477.55    8.66
   2  -1  -5  542.38    9.23
   2  -1  -4  208.21    4.32
  -2   1   4  261.36    6.51
   2  -1  -4  286.08    7.00
   2  -1  -3   54.72    1.23
  -2   1   3   57.61    2.09
   2  -1  -3   60.67    2.04
   2  -1  -2 1576.42   18.28
  -2   1   2 1461.42   18.23
   2  -1  -2 1454.72   17.96
   2  -1  -1 5934.17   65.67
  -2   1   1 5061.36   56.94
   2  -1  -1 4779.42   53.68
   2  -1   1 3723.64   42.53
   2  -1   1 2784.69   32.12
   2  -1   2  537.36    5.76
  -2   1  -2  413.07    4.17
  -2   1  -2  360.34    7.64
   2  -1   3  998.68   13.63
  -2   1  -3  753.32    9.73
  -2   1  -3  729.30   10.18
   2  -1   4  278.68    6.91
  -2   1  -4  207.05    4.70
  -2   1  -4  226.95    5.68
   2  -1   5  662.06   12.12
  -2   1  -5  500.65    8.44
  -2   1  -5  561.56   11.64
   2  -1   6   99.22   11.13
  -2   1  -6   66.23    1.91
  -2   1  -6   83.47    2.90
   2  -1   7   55.02    2.75
  -2   1  -7   45.09    2.22
  -2   1  -7   57.54    2.59
   2  -1   8  158.46    4.62
  -2   1  -8  131.90    2.98
  -2   1  -8  170.92    4.73
   2  -1   9    3.73    1.16
  -2   1  -9    2.99    0.70
  -2   1  -9    3.81    1.18
   2  -1  10  140.90    5.15
   2  -1  10  101.80    3.42
  -2   1 -10  161.30    5.76
   2  -1  11    8.92    1.53
   2  -1  11    5.87    1.26
  -2   1 -11   11.61    3.00
   2  -1  12   11.97    1.79
   2  -1  12    8.44    1.74
  -2   1 -12   15.49    4.31
   2  -1  13    2.50    0.97
   2  -1  13    1.95    0.54
  -2   1 -13    0.23    1.61
   2  -1  14   67.36    4.02
  -2   1 -14   85.75    5.03
   2  -1  15    6.84    1.93
  -2   1 -15    7.02    1.60
   2  -1  16    4.52    1.81
  -2   1 -16   14.71    2.51
   2  -1  17   13.49    4.07
  -2   1 -17   31.27    9.22
   2   0 -18   73.44   18.12
  -2   0  17   20.88    6.28
   2   0 -17   28.22    4.72
  -2   0  16  140.99    5.69
   2   0 -16  171.02    7.36
  -2   0  15   42.69    8.69
   2   0 -15   62.62   14.20
  -2   0  14   78.35   10.54
  -2   0  14  134.31   14.49
   2   0 -14  157.81    7.17
  -2   0  13  290.68    6.88
  -2   0  13  378.18    9.20
   2   0 -13  489.91   12.26
  -2   0  12   10.04    1.24
  -2   0  12   14.61    2.72
   2   0 -12   17.43    2.77
  -2   0  11  379.50    7.68
  -2   0  11  512.97   25.84
   2   0 -11  583.26   17.20
  -2   0  10    0.78    0.78
  -2   0  10    1.05    0.93
   2   0 -10   -0.22    1.44
  -2   0   9   77.72    2.57
  -2   0   9  115.71   11.72
   2   0  -9  127.39    4.46
  -2   0   8   80.34    2.36
  -2   0   8   99.41    3.35
   2   0  -8  124.05    4.21
  -2   0   7   70.33    2.14
  -2   0   7   95.32    5.59
   2   0  -7  108.39    3.63
  -2   0   6   30.88    3.78
  -2   0   6   36.38    2.12
   2   0  -6   41.68    2.26
  -2   0   5  149.18    3.74
  -2   0   5  186.79    5.14
   2   0  -5  221.45    5.76
  -2   0   4   19.80    3.80
   2   0  -3 1379.10   16.52
  -2   0   3 1901.09   23.12
   2   0  -3 2098.37   24.74
   2   0  -2 1990.44   23.17
  -2   0   2 2476.46   29.33
   2   0  -2 2622.30   30.26
   2   0  -1 2142.84   24.98
  -2   0   1 2273.31   29.36
   2   0  -1 2266.80   25.83
   2   0   0 2237.42   26.26
  -2   0   0 1981.42   23.90
   2   0   0 1902.74   21.69
   2   0   1  223.88    5.35
  -2   0  -1  187.38    4.89
  -2   0  -1  146.21    3.51
   2   0   2    1.33    1.06
  -2   0  -2    0.03    1.05
  -2   0  -2   -0.22    0.69
   2   0   3  277.46    6.57
  -2   0  -3  189.41    4.64
  -2   0  -3  208.72    8.62
   2   0   4   29.81    5.03
  -2   0  -4   17.34    1.15
  -2   0  -4   23.70    1.62
   2   0   5  468.60    9.43
  -2   0  -5  329.85    6.51
  -2   0  -5  401.64    7.84
   2   0   6  383.35   10.09
  -2   0  -6  273.20    7.15
  -2   0  -6  359.33    9.33
   2   0   7    7.19    1.48
  -2   0  -7    4.11    0.89
  -2   0  -7    4.90    0.97
   2   0   8  170.97    4.63
  -2   0  -8  140.38    3.60
  -2   0  -8  191.85    6.82
   2   0   9   60.15    2.99
  -2   0  -9   46.83    2.29
  -2   0  -9   64.06    3.08
   2   0  10   29.93    2.33
  -2   0 -10   27.10    1.92
  -2   0 -10   38.23    3.48
   2   0  11  113.09    4.42
   2   0  11   84.66    3.41
  -2   0 -11  126.42    4.77
   2   0  12    1.06    1.32
   2   0  12    1.72    0.90
  -2   0 -12    0.96    0.49
   2   0  13   53.15    3.60
   2   0  13   37.12    9.46
  -2   0 -13   73.68    4.39
   2   0  14   -0.78    1.18
   2   0  14    1.39    0.66
  -2   0 -14   -0.21    1.67
   2   0  15   20.87    2.35
  -2   0 -15   29.92    5.56
   2   0  16   18.86    2.38
  -2   0 -16   33.12    4.04
   2   0  17    0.99    1.42
  -2   0 -17   -0.23    1.32
   2   1 -18    3.37    2.85
   2   1 -17   -0.08    1.96
  -2  -1  16    1.96    0.48
  -2  -1  16    3.00    1.17
   2   1 -16    3.60    2.19
  -2  -1  15   40.97    5.23
  -2  -1  15   54.00    4.95
   2   1 -15   69.04   15.18
  -2  -1  14   73.14   10.68
  -2  -1  14  114.65    6.77
   2   1 -14  148.90    6.81
  -2  -1  13   41.82    7.45
  -2  -1  13   62.39   11.65
   2   1 -13   76.78    4.83
  -2  -1  12   66.51    2.93
  -2  -1  12   83.07    3.38
   2   1 -12  117.04    5.27
  -2  -1  11  310.94    7.16
  -2  -1  11  364.51    8.56
   2   1 -11  459.70   10.79
  -2  -1  10   -0.38    1.43
  -2  -1  10    1.54    0.61
   2   1 -10    1.93    0.96
  -2  -1   9    0.39    0.43
  -2  -1   9    0.68    0.33
   2   1  -9    0.78    1.03
  -2  -1   8   67.79    2.50
  -2  -1   8   88.36    2.95
   2   1  -8  103.62    3.63
  -2  -1   7    7.02    1.02
  -2  -1   7   10.12    1.12
   2   1  -7   13.70    2.93
  -2  -1   6   27.90    1.56
  -2  -1   6   33.33    2.00
   2   1  -6   54.38    8.42
  -2  -1   5  600.30    8.93
  -2  -1   5  734.20   10.67
   2   1  -5  870.65   12.27
  -2  -1   4 1337.90   16.95
  -2  -1   4 1569.62   19.62
   2   1  -4 1877.36   22.59
  -2  -1   3   49.13    6.48
  -2  -1   3   53.83    1.94
   2   1  -3   63.94    1.92
   2   1  -2   26.19    1.26
  -2  -1   2   34.28    1.65
   2   1  -2   43.79    1.26
   2   1  -1   14.91    2.61
  -2  -1   1   19.76    1.80
   2   1  -1   16.62    1.77
   2   1   0  226.00    5.36
  -2  -1   0  236.10    5.76
  -2  -1  -1  565.33    8.38
  -2  -1  -1  662.96    7.72
   2   1   2    9.34    2.24
  -2  -1  -2    6.06    0.79
  -2  -1  -2    7.87    0.56
   2   1   3  651.04    9.74
  -2  -1  -3  460.80    7.44
  -2  -1  -3  623.69    8.33
   2   1   4  326.22    7.84
  -2  -1  -4  224.93    5.82
  -2  -1  -4  303.13    6.73
   2   1   5    7.38    1.33
  -2  -1  -5    6.14    1.09
  -2  -1  -5    6.97    0.93
   2   1   6  725.36   13.12
  -2  -1  -6  489.35    9.48
  -2  -1  -6  656.78   11.74
   2   1   7    0.29    0.87
  -2  -1  -7   -1.50    0.89
  -2  -1  -7   -0.12    1.07
   2   1   8   35.54    5.75
  -2  -1  -8   30.39    2.10
  -2  -1  -8   40.21    2.40
   2   1   9    0.87    0.75
  -2  -1  -9    1.13    0.98
  -2  -1  -9    1.17    1.12
   2   1  10   -0.39    1.10
  -2  -1 -10    1.85    1.03
  -2  -1 -10    5.34    1.23
   2   1  11    4.09    1.07
  -2  -1 -11    6.29    1.92
   2   1  12   22.55    2.13
   2   1  12   18.54    4.44
  -2  -1 -12   34.11    3.19
   2   1  13    6.54    1.37
   2   1  13    7.31    1.18
  -2  -1 -13   11.13    2.13
   2   1  14   18.82    2.13
   2   1  14   15.26    3.65
  -2  -1 -14   26.78    5.88
   2   1  15    3.14    1.36
   2   1  15    2.30    1.14
  -2  -1 -15    3.16    1.07
   2   1  16    2.52    0.86
  -2  -1 -16    3.65    2.10
  -2  -1 -17   11.42    4.52
   2   2 -18    9.05    3.76
  -2  -2  17    1.08    0.79
   2   2 -17    0.71    2.18
  -2  -2  16   13.51    2.64
   2   2 -16   21.99    3.12
  -2  -2  15   11.84    1.76
  -2  -2  15   14.21    3.28
   2   2 -15   19.84    3.02
  -2  -2  14   11.70    1.92
  -2  -2  14   12.27    1.62
   2   2 -14   18.73    2.90
  -2  -2  13  211.25    6.58
  -2  -2  13  266.19   19.21
   2   2 -13  321.44    9.76
  -2  -2  12    2.77    0.78
  -2  -2  12    2.99    0.78
   2   2 -12    3.36    1.19
  -2  -2  11   42.49    4.57
  -2  -2  11   46.37    2.40
   2   2 -11   59.03    3.51
  -2  -2  10  313.19    9.47
  -2  -2  10  401.44   11.77
   2   2 -10  477.37   13.88
  -2  -2   9   77.09   11.29
  -2  -2   9   92.77    3.05
   2   2  -9  108.00    4.04
  -2  -2   8  147.81    3.96
  -2  -2   8  185.49    4.03
   2   2  -8  214.86    5.50
  -2  -2   7  627.32   11.71
  -2  -2   7  760.79   13.09
   2   2  -7  888.64   15.54
  -2  -2   6    2.50    0.96
  -2  -2   6    2.10    0.55
   2   2  -6    3.50    0.75
  -2  -2   5   88.67    3.43
  -2  -2   5  101.89    3.85
   2   2  -5  123.37    3.88
  -2  -2   4  182.23    4.94
  -2  -2   4  198.90    5.08
   2   2  -4  237.04    5.55
  -2  -2   3   26.55    3.89
  -2  -2   3   28.57    1.56
   2   2  -3   31.31    1.19
  -2  -2   2  323.63    7.39
  -2  -2   2  315.35    7.12
   2   2  -2  379.60    7.40
   2   2  -1    9.03    1.68
  -2  -2   1    9.80    2.09
   2   2  -1   11.52    1.47
  -2  -2   0  763.29   10.88
   2   2   0  726.30    8.10
   2   2   1  766.22   10.94
  -2  -2  -1  759.14   10.99
   2   2   2  503.30    8.11
  -2  -2  -2  428.57    7.41
  -2  -2  -2  576.10    7.36
   2   2   3    6.37    1.88
  -2  -2  -3    8.85    1.40
  -2  -2  -3    4.60    1.33
   2   2   4  336.60    8.79
  -2  -2  -4  242.46    7.08
  -2  -2  -4  325.37    7.94
   2   2   5  191.89    5.98
  -2  -2  -5  130.06    4.62
  -2  -2  -5  184.48    5.26
   2   2   6  355.20    6.85
  -2  -2  -6  252.49    5.85
  -2  -2  -6  333.70    6.18
   2   2   7  223.31    5.02
  -2  -2  -7  150.37    4.38
  -2  -2  -7  220.77    4.77
   2   2   8    4.10    0.81
  -2  -2  -8    1.08    1.08
  -2  -2  -8    0.28    0.91
   2   2   9    1.42    0.70
  -2  -2  -9    1.28    1.23
  -2  -2  -9    0.71    1.10
   2   2  10  154.17    4.82
  -2  -2 -10  129.34    4.70
  -2  -2 -10  176.33    5.27
   2   2  11   87.39   14.59
  -2  -2 -11   82.95    3.97
  -2  -2 -11  114.34    4.71
   2   2  12   11.00    1.60
   2   2  12    7.36    1.95
  -2  -2 -12   12.34    3.27
   2   2  13    3.77    1.12
   2   2  13    1.44    0.54
  -2  -2 -13    5.54    1.59
   2   2  14    2.69    1.02
   2   2  14    5.35    1.43
  -2  -2 -14    4.06    1.84
   2   2  15    1.50    1.26
   2   2  15    2.01    1.12
  -2  -2 -15    6.13    2.07
   2   2  16   16.58    3.22
  -2  -2 -16   25.64    5.47
  -2  -3  18    9.32    1.93
   2   3 -18   21.98    3.76
  -2  -3  17    1.11    1.34
   2   3 -17    7.46    2.87
  -2  -3  16   10.00    2.66
   2   3 -16   10.70    3.27
  -2  -3  15    8.83    1.77
   2   3 -15   16.09    3.73
  -2  -3  14    7.92    1.95
  -2  -3  14    7.86    1.27
   2   3 -14   10.58    2.13
  -2  -3  13  233.56    6.85
  -2  -3  13  277.30    5.96
   2   3 -13  371.50   10.29
  -2  -3  12    2.85    1.49
  -2  -3  12    5.15    1.09
   2   3 -12    6.52    1.63
  -2  -3  11  636.48   14.37
  -2  -3  11  762.73   15.41
   2   3 -11  971.42   20.98
  -2  -3  10  121.93    5.25
  -2  -3  10  156.14    5.24
   2   3 -10  186.69    7.16
  -2  -3   9  152.85    7.25
  -2  -3   9  178.99    4.64
   2   3  -9  220.75    6.29
  -2  -3   8   82.36    4.90
  -2  -3   8   97.20    3.00
   2   3  -8  108.77    3.74
  -2  -3   7  352.17    7.28
  -2  -3   7  396.19    6.73
   2   3  -7  448.48    8.13
  -2  -3   6  894.55   15.85
  -2  -3   6  998.12   16.34
   2   3  -6 1140.65   18.75
  -2  -3   5   87.12    3.03
  -2  -3   5   99.40    3.56
   2   3  -5  106.49    2.86
  -2  -3   4  644.35   11.89
  -2  -3   4  673.91   11.71
   2   3  -4  741.77   12.34
  -2  -3   3   77.84    8.91
  -2  -3   3   71.60    2.63
   2   3  -3   78.58    2.16
  -2  -3   2   53.52    2.53
  -2  -3   2   53.50    3.82
   2   3  -2   53.46    1.66
   2   3  -1   16.14    4.51
  -2  -3   1   25.98    2.46
   2   3  -1   17.16    2.13
   2   3   0  123.62    3.88
  -2  -3   0  145.32    4.54
  -2  -3   0  150.37    3.33
   2   3   1 1451.95   19.20
  -2  -3  -1 1543.27   20.36
  -2  -3  -1 1558.08   18.22
   2   3   2   70.09    2.62
  -2  -3  -2   70.38    2.92
  -2  -3  -2   78.39    1.94
   2   3   3  928.06   15.80
  -2  -3  -3  807.53   14.50
  -2  -3  -3  985.84   15.37
   2   3   4  138.21    4.64
  -2  -3  -4  106.55    4.22
  -2  -3  -4  132.56    3.96
   2   3   5  352.79    6.80
  -2  -3  -5  268.71    6.62
  -2  -3  -5  329.76    5.88
   2   3   6  121.46    3.66
  -2  -3  -6   84.18    3.45
  -2  -3  -6  109.88    3.37
   2   3   7   63.95    2.78
  -2  -3  -7   46.64    2.77
  -2  -3  -7   56.62    2.51
   2   3   8  222.17    7.55
  -2  -3  -8  161.13    6.32
  -2  -3  -8  201.43    6.82
   2   3   9  427.58   10.24
  -2  -3  -9  327.14    9.27
  -2  -3  -9  400.28    9.92
   2   3  10  175.18    6.17
  -2  -3 -10  131.17    5.63
  -2  -3 -10  168.43    6.34
   2   3  11  149.75    4.89
  -2  -3 -11  131.03    5.40
  -2  -3 -11  168.40    5.68
   2   3  12   14.14    3.50
   2   3  12   15.54    3.11
  -2  -3 -12   21.34    2.27
   2   3  13    6.70    1.43
   2   3  13    6.14    1.68
  -2  -3 -13   10.89    2.43
   2   3  14   25.16    2.31
   2   3  14   18.87    4.71
  -2  -3 -14   36.04    7.51
   2   3  15   41.85   10.82
  -2  -3 -15   79.58   17.73
   2   3  16    1.46    1.33
  -2  -3 -16    2.14    1.49
  -2  -4  17   17.75    4.85
   2   4 -17   36.52    8.37
  -2  -4  16    0.77    1.36
   2   4 -16    1.23    1.90
  -2  -4  15   12.45    2.93
   2   4 -15   19.61    4.51
  -2  -4  14   10.34    1.87
   2   4 -14   14.14    3.98
  -2  -4  13   81.57   11.34
   2   4 -13  134.09    6.42
  -2  -4  12   34.48    4.97
  -2  -4  12   36.46    2.17
   2   4 -12   44.15    8.68
  -2  -4  11   59.08    8.69
  -2  -4  11   71.36    2.80
   2   4 -11  101.43   15.50
  -2  -4  10  362.82    9.07
  -2  -4  10  395.26    8.19
   2   4 -10  502.57   11.83
  -2  -4   9  215.53    7.70
  -2  -4   9  230.04    6.96
   2   4  -9  290.39    9.28
  -2  -4   8   15.59    1.77
  -2  -4   8   17.86    1.47
   2   4  -8   20.26    4.32
  -2  -4   7   99.54   12.99
  -2  -4   7  102.30    3.35
   2   4  -7  113.04    4.76
  -2  -4   6   41.27    5.14
  -2  -4   6   40.46    1.91
   2   4  -6   45.67    8.23
  -2  -4   5    1.93    1.00
  -2  -4   5    1.29    1.04
   2   4  -5   -0.16    0.80
  -2  -4   4   35.63    2.28
  -2  -4   4   34.65    1.76
   2   4  -4   35.94    1.72
  -2  -4   3  103.75    4.05
  -2  -4   3   99.09    3.81
   2   4  -3  100.27    3.26
  -2  -4   2  171.69    5.58
  -2  -4   2  167.33    5.31
   2   4  -2  156.21    4.80
  -2  -4   1  697.09   12.61
   2   4  -1  644.69   10.49
   2   4   0  125.46    4.40
  -2  -4   0  138.59    4.81
  -2  -4   0  153.36    4.13
   2   4   1  236.18    6.86
  -2  -4  -1  248.75    7.29
  -2  -4  -1  263.36    6.47
   2   4   2  125.87    4.47
  -2  -4  -2  118.25    4.63
  -2  -4  -2  129.68    3.75
   2   4   3   14.60    3.61
  -2  -4  -3   13.25    1.49
  -2  -4  -3   14.27    1.06
   2   4   4   47.53    2.39
  -2  -4  -4   44.90    6.49
  -2  -4  -4   43.97    2.02
   2   4   5  300.25    6.82
  -2  -4  -5  240.85    6.78
  -2  -4  -5  281.27    6.02
   2   4   6    2.71    0.74
  -2  -4  -6    1.81    0.79
  -2  -4  -6    1.77    0.56
   2   4   7  321.69    7.47
  -2  -4  -7  229.24    7.08
  -2  -4  -7  276.73    6.89
   2   4   8   58.62   10.69
  -2  -4  -8   42.32    3.27
  -2  -4  -8   56.19    9.36
   2   4   9    0.31    0.94
  -2  -4  -9   -0.02    1.57
  -2  -4  -9    0.76    1.12
   2   4  10    1.18    0.81
  -2  -4 -10    1.26    1.51
  -2  -4 -10   -0.18    0.56
   2   4  11    1.23    0.49
  -2  -4 -11    3.45    2.30
  -2  -4 -11    0.75    0.65
   2   4  12   18.29    1.95
   2   4  12   14.60    3.49
  -2  -4 -12   23.49    6.92
   2   4  13    8.27    2.21
  -2  -4 -13   12.07    3.30
  -2  -4 -14    9.43    2.26
   2   4  15    0.39    0.72
  -2  -4 -15    3.30    1.02
  -2  -5  17   57.56   14.45
   2   5 -17  116.68   14.38
  -2  -5  16    5.67    0.81
   2   5 -16    7.89    1.99
  -2  -5  15   30.45    5.91
   2   5 -15   45.09    8.66
  -2  -5  14   10.18    2.04
   2   5 -14   12.61    2.34
  -2  -5  13   11.93    2.21
   2   5 -13   14.27    3.57
  -2  -5  12  117.39   17.40
   2   5 -12  152.19   23.57
  -2  -5  11    2.68    0.79
  -2  -5  11    2.38    0.68
   2   5 -11    3.16    0.87
  -2  -5  10  130.54    5.88
  -2  -5  10  130.02    4.42
   2   5 -10  163.11    6.40
  -2  -5   9    1.69    1.18
  -2  -5   9    2.84    0.71
   2   5  -9    4.40    0.91
  -2  -5   8   23.01    4.00
  -2  -5   8   26.65    1.77
   2   5  -8   26.42    6.87
  -2  -5   7    0.89    1.20
  -2  -5   7    3.25    1.00
   2   5  -7    2.25    0.68
  -2  -5   6    5.30    1.20
  -2  -5   6    5.26    1.07
   2   5  -6    4.08    0.90
  -2  -5   5    4.60    1.68
  -2  -5   5    4.12    1.07
   2   5  -5    5.69    1.41
  -2  -5   4    8.87    1.57
  -2  -5   4    8.05    1.10
   2   5  -4    9.52    2.16
  -2  -5   3  438.59    8.64
  -2  -5   3  398.48    7.37
   2   5  -3  391.68    6.68
  -2  -5   2    2.60    0.97
  -2  -5   2    2.58    0.43
   2   5  -2    1.41    0.33
  -2  -5   1  128.92    3.97
  -2  -5   1  115.63    3.66
   2   5  -1  111.05    2.71
   2   5   0    4.06    1.18
  -2  -5   0    5.01    1.27
  -2  -5   0    4.14    0.71
   2   5   1    0.96    0.61
  -2  -5  -1    1.96    1.09
  -2  -5  -1    0.81    0.64
   2   5   2  228.62    6.24
  -2  -5  -2  250.33   10.57
  -2  -5  -2  245.10    5.80
   2   5   3   33.83    6.53
  -2  -5  -3   40.93    5.74
  -2  -5  -3   33.24    2.04
   2   5   4    9.70    2.01
  -2  -5  -4   11.43    1.98
  -2  -5  -4    6.77    1.03
   2   5   5  376.41   10.90
  -2  -5  -5  308.97   10.16
  -2  -5  -5  344.71    9.78
   2   5   6    5.35    1.20
  -2  -5  -6    4.14    1.29
  -2  -5  -6    3.00    0.97
   2   5   7 1414.03   27.41
  -2  -5  -7 1102.52   23.25
  -2  -5  -7 1234.43   23.98
   2   5   8   34.24    9.05
  -2  -5  -8   24.90    2.58
  -2  -5  -8   29.07    5.79
   2   5   9    6.86    1.70
  -2  -5  -9    4.48    1.62
  -2  -5  -9    4.58    1.15
   2   5  10  495.14   15.32
  -2  -5 -10  398.32   12.62
  -2  -5 -10  460.74   13.02
   2   5  11    3.81    1.15
  -2  -5 -11    3.88    2.09
  -2  -5 -11    6.72    1.55
   2   5  12   13.20    3.57
  -2  -5 -12   14.56    4.78
   2   5  13   -0.38    1.67
  -2  -5 -13    0.54    0.79
   2   5  14   19.92    4.15
  -2  -5 -14   30.05    7.79
  -2  -6  16   35.88    3.81
   2   6 -16   53.57   12.12
  -2  -6  15   16.87    2.69
   2   6 -15   17.14    4.65
  -2  -6  14   76.73    5.29
   2   6 -14  126.34    6.26
  -2  -6  13   79.85   13.15
   2   6 -13  117.21    5.38
  -2  -6  12    3.23    1.23
   2   6 -12   -1.08    1.40
  -2  -6  11   -0.34    1.66
   2   6 -11   -0.46    1.27
  -2  -6  10   73.98   10.94
   2   6 -10   89.94    4.33
  -2  -6   9   31.23    2.82
  -2  -6   9   29.30    1.82
   2   6  -9   36.15    7.15
  -2  -6   8   26.23    4.41
  -2  -6   8   25.06    1.80
   2   6  -8   29.07    5.36
  -2  -6   7   11.55    1.82
  -2  -6   7   12.23    2.24
   2   6  -7   13.88    3.19
  -2  -6   6  352.70    9.09
  -2  -6   6  332.09    7.16
   2   6  -6  374.76    8.38
  -2  -6   5  135.52    5.78
  -2  -6   5  131.09    4.83
   2   6  -5  140.25    5.18
  -2  -6   4  162.32    6.35
  -2  -6   4  154.82    5.63
   2   6  -4  154.07    5.35
  -2  -6   3    6.41    2.18
  -2  -6   3    5.39    1.03
   2   6  -3    5.10    0.89
  -2  -6   2    0.67    0.95
   2   6  -2    1.09    0.31
  -2  -6   1    7.99    1.43
   2   6  -1    6.90    1.24
   2   6   0   19.32    4.50
  -2  -6   0   20.88    2.15
  -2  -6   0   20.80    1.49
   2   6   1  337.91   10.43
  -2  -6  -1  374.80   11.54
  -2  -6  -1  364.65   10.01
   2   6   2  117.43    4.91
  -2  -6  -2  126.83    5.62
  -2  -6  -2  121.30    4.38
   2   6   3    0.89    0.80
   2   6   4    0.80    0.68
  -2  -6  -4    2.71    0.63
  -2  -6  -4    1.64    0.83
   2   6   5   38.12    8.10
  -2  -6  -5   40.26    5.55
  -2  -6  -5   36.51    2.23
   2   6   6   50.48   10.39
  -2  -6  -6   40.18    3.51
  -2  -6  -6   44.65    2.66
   2   6   7  227.66    6.83
  -2  -6  -7  180.99    6.98
  -2  -6  -7  174.21    5.62
   2   6   8   -0.93    0.96
  -2  -6  -8   -1.08    1.67
  -2  -6  -8    1.05    1.10
   2   6   9   19.37    6.13
  -2  -6  -9   20.74    2.94
  -2  -6  -9   22.77    4.17
  -2  -6 -10  204.69    7.63
  -2  -6 -10  211.92   22.51
   2   6  11   33.48    8.11
  -2  -6 -11   38.67    8.63
   2   6  12   11.69    2.27
  -2  -6 -12   12.35    2.29
   2   6  13   27.78    7.85
  -2  -6 -13   40.56    3.49
  -2  -7  15   20.01    3.70
   2   7 -15   31.72    8.60
  -2  -7  14    7.95    1.94
   2   7 -14   11.71    2.72
  -2  -7  13    3.49    1.75
   2   7 -13    3.67    1.24
  -2  -7  12   13.35    3.34
   2   7 -12   17.22    4.55
  -2  -7  11    4.45    1.66
   2   7 -11    8.72    2.66
  -2  -7  10    2.82    1.79
   2   7 -10    2.37    0.67
  -2  -7   9   10.59    1.98
   2   7  -9    8.66    1.87
  -2  -7   8    4.14    1.06
  -2  -7   8    3.93    1.00
   2   7  -8    4.01    0.86
  -2  -7   7   84.63    7.08
  -2  -7   7   66.60    2.82
   2   7  -7   86.82    4.14
  -2  -7   6   10.26    1.54
  -2  -7   6    9.18    1.28
   2   7  -6    9.19    2.26
  -2  -7   5   66.98    4.10
  -2  -7   5   63.10    3.10
   2   7  -5   63.11    5.12
  -2  -7   4    4.85    1.04
  -2  -7   4    2.52    0.83
   2   7  -4    4.58    0.99
  -2  -7   3  154.64   11.95
  -2  -7   3  137.69    5.00
   2   7  -3  146.07    4.80
  -2  -7   2  190.97    6.67
  -2  -7   2  183.04    6.09
   2   7  -2  176.75    5.31
   2   7  -1  238.75    7.51
  -2  -7   1  265.04    7.83
   2   7  -1  234.72    7.37
   2   7   0  109.54    4.29
  -2  -7   0  117.27    6.15
  -2  -7   0  117.25    3.68
   2   7   1  190.40    6.34
  -2  -7  -1  220.34    7.39
  -2  -7  -1  200.13    5.69
   2   7   2    9.97    2.35
  -2  -7  -2    8.97    1.71
  -2  -7  -2    9.27    1.31
   2   7   3  393.92   12.11
  -2  -7  -3  432.44   12.80
  -2  -7  -3  431.47   11.32
   2   7   4   54.29    9.24
  -2  -7  -4   58.69    3.81
  -2  -7  -4   52.93    2.71
   2   7   5   20.76    4.80
  -2  -7  -5   26.06    3.55
  -2  -7  -5   20.71    1.89
   2   7   6   30.78    7.98
  -2  -7  -6   35.86    3.48
  -2  -7  -6   26.10    4.84
   2   7   7    7.39    1.96
  -2  -7  -7    8.30    2.38
  -2  -7  -7    8.24    1.51
   2   7   8   19.29    5.71
  -2  -7  -8   22.74    2.91
  -2  -7  -8   21.00    2.18
  -2  -7  -9   34.05    7.19
  -2  -7  -9   34.90    2.80
  -2  -7 -10   85.35    5.68
  -2  -7 -10   68.62    3.92
   2   7  11   11.20    4.34
  -2  -7 -11   11.94    2.18
   2   7  12    2.44    0.90
  -2  -7 -12    4.81    1.83
  -2  -8  14    7.81    2.10
   2   8 -14    9.11    2.32
  -2  -8  13   -0.68    1.67
   2   8 -13   -0.20    1.36
  -2  -8  12   17.62    2.76
   2   8 -12   17.60    5.77
  -2  -8  11    3.38    1.91
   2   8 -11    3.34    1.21
  -2  -8  10  120.63   16.64
   2   8 -10  130.07    5.49
  -2  -8   9   40.65    6.47
   2   8  -9   42.62    8.58
  -2  -8   8    1.10    0.95
   2   8  -8    1.66    1.17
  -2  -8   7   12.03    1.90
  -2  -8   7    9.29    1.26
   2   8  -7    6.93    1.34
  -2  -8   6   46.84    3.54
  -2  -8   6   43.40    2.57
   2   8  -6   43.13   10.68
  -2  -8   5   10.14    1.35
  -2  -8   5    6.65    1.22
   2   8  -5    8.26    1.67
  -2  -8   4  100.14   16.73
  -2  -8   4   93.17   11.61
   2   8  -4   88.54   12.49
  -2  -8   3   82.42    7.42
  -2  -8   3   76.11    3.82
   2   8  -3   78.15    5.92
  -2  -8   2   41.79    3.13
  -2  -8   2   37.41    6.33
   2   8  -2   30.36    6.44
   2   8  -1   36.74    7.91
  -2  -8   1   39.04    2.98
   2   8  -1   28.94    6.08
   2   8   0   -0.21    1.11
  -2  -8   0   -0.32    1.47
  -2  -8   0    0.35    0.87
   2   8   1   57.36    9.77
  -2  -8  -1   63.52    3.92
  -2  -8  -1   63.11    3.00
   2   8   2   73.71   13.96
  -2  -8  -2   79.28   13.13
  -2  -8  -2   63.00    9.61
   2   8   3  313.58   10.01
  -2  -8  -3  346.29   11.30
  -2  -8  -3  309.36    8.96
   2   8   4    3.03    0.65
  -2  -8  -4    5.96    1.78
  -2  -8  -4    1.96    1.09
   2   8   5   13.27    4.29
  -2  -8  -5   18.76    2.93
  -2  -8  -5   10.08    2.58
   2   8   6   26.19    6.78
  -2  -8  -6   34.91    3.89
  -2  -8  -6   29.88    2.43
  -2  -8  -7    2.32    2.30
  -2  -8  -7    2.25    1.14
  -2  -8  -8    0.57    0.74
  -2  -8  -8    0.95    1.05
  -2  -8  -9    5.33    2.23
  -2  -8  -9    2.08    1.72
   2   8  10    8.33    2.90
  -2  -9  12    4.61    1.38
   2   9 -12    9.87    2.24
  -2  -9  11    7.76    1.88
   2   9 -11    6.20    1.83
  -2  -9  10   54.06   13.10
   2   9 -10   57.07   11.74
  -2  -9   9    2.62    0.97
   2   9  -9    0.91    0.64
  -2  -9   8    0.85    1.56
   2   9  -8    1.52    0.79
  -2  -9   7   95.69    5.64
   2   9  -7   99.93    4.77
  -2  -9   6   10.30    1.97
  -2  -9   6    5.12    1.29
   2   9  -6    7.57    2.40
  -2  -9   5   -0.26    1.40
  -2  -9   5   -0.75    0.88
   2   9  -5   -0.07    0.86
  -2  -9   4   33.26    3.06
  -2  -9   4   26.38    2.43
   2   9  -4   22.37    5.40
  -2  -9   3   16.06    2.23
  -2  -9   3   15.84    2.71
   2   9  -3   16.03    3.31
   2   9  -2    0.61    0.96
  -2  -9   2    1.40    1.42
   2   9  -2    2.09    0.71
   2   9  -1   80.54   16.55
  -2  -9   1   87.38    4.53
   2   9  -1   70.77   13.47
   2   9   0   40.27    8.38
  -2  -9   0   48.80    3.75
   2   9   0   39.29    7.63
   2   9   1   -0.09    1.10
  -2  -9  -1   -0.24    1.32
  -2  -9  -1    1.39    0.91
   2   9   2    6.24    1.81
  -2  -9  -2    7.75    1.75
  -2  -9  -2    6.67    1.73
   2   9   3    8.04    2.20
  -2  -9  -3   13.79    2.71
  -2  -9  -3    6.60    1.42
   2   9   4   16.90    4.56
  -2  -9  -4   24.90    3.32
  -2  -9  -4   16.87    1.96
   2   9   5   35.03    8.55
  -2  -9  -5   50.83    4.36
  -2  -9  -6   13.78    2.86
  -2  -9  -7    3.82    2.08
  -2  -9  -8   37.74    4.02
  -2 -10  10   24.63    3.84
   2  10 -10   15.82    4.64
  -2 -10   9    5.02    2.63
   2  10  -9    3.56    1.44
  -2 -10   8   13.03    2.50
   2  10  -8   10.86    2.72
  -2 -10   7    0.99    2.11
   2  10  -7    2.58    1.12
  -2 -10   6    9.19    1.83
   2  10  -6    7.82    2.17
  -2 -10   5   24.27    3.66
  -2 -10   5   20.27    2.24
   2  10  -5   20.54    4.24
  -2 -10   4   82.19   16.71
  -2 -10   4   76.10    3.99
   2  10  -4   59.21   13.42
  -2 -10   3    0.18    1.07
   2  10  -3    1.96    0.99
   2  10  -2    3.23    1.51
  -2 -10   2    0.57    1.21
   2  10  -2    0.84    0.67
   2  10  -1    3.81    1.12
  -2 -10   1    1.43    1.34
   2  10   0    2.52    1.38
  -2 -10   0   -0.60    1.15
   2  10   1    0.74    0.71
  -2 -10  -1    5.17    1.90
   2  10   2    3.61    1.11
  -2 -10  -2    4.78    2.01
   2  10   3    2.05    0.62
  -2 -10  -3    1.26    1.64
  -2 -10  -4    9.63    2.31
  -2 -10  -5    1.89    1.70
  -2 -10  -6   62.91    5.06
  -2 -11   6   29.75    7.93
  -2 -11   5    4.12    1.69
  -2 -11   4    0.80    1.46
   2  11  -3   26.98    5.86
   2  11  -2    0.80    0.50
  -2 -11   2    1.55    1.39
   2  11  -1   14.81    3.20
  -2 -11   1   17.23    2.51
   2  11   0    2.95    1.15
  -2 -11   0    2.03    1.53
   2  11   1    3.59    1.42
  -2 -11  -1    5.40    2.10
   3 -11   0    0.74    1.90
   3 -11   1   -0.28    1.81
  -3  11  -2    6.71    1.89
  -3  11  -3   -0.53    1.51
  -3  10   6    7.73    1.89
   3 -10  -6    5.61    2.53
  -3  10   5    5.22    1.92
   3 -10  -5    2.68    1.93
  -3  10   4    7.21    1.72
   3 -10  -4   12.12    2.96
  -3  10   3   21.50    3.98
   3 -10  -3   27.88    3.71
  -3  10   2    2.54    1.26
   3 -10  -2    2.75    1.41
  -3  10   1   52.19    9.51
   3 -10  -1   61.55    8.28
  -3  10   0   -0.47    1.22
   3 -10   0    1.98    1.93
   3 -10   1   11.04    2.25
   3 -10   2    2.10    1.30
   3 -10   2    5.72    2.10
   3 -10   3   39.61    6.73
  -3  10  -3   39.86    9.75
   3 -10   4   12.87    2.24
  -3  10  -4   13.88    4.10
   3 -10   5   -0.62    1.22
  -3  10  -5    2.31    1.57
   3 -10   6   44.94    5.86
  -3  10  -6   40.09   11.31
   3 -10   7   24.98    2.86
  -3  10  -7   31.99    5.97
   3 -10   8   28.51    3.14
  -3  10  -8   26.08    6.05
  -3   9   9    1.82    1.03
   3  -9  -9   -0.71    1.84
  -3   9   8    2.79    1.69
   3  -9  -8    2.84    2.29
  -3   9   7    8.40    2.44
   3  -9  -7   11.29    2.90
  -3   9   6   13.86    3.58
   3  -9  -6   13.77    2.37
  -3   9   5   24.11    6.17
   3  -9  -5   28.95    3.46
  -3   9   4    2.58    0.92
   3  -9  -4    1.65    1.83
  -3   9   3    3.74    1.21
   3  -9  -3    9.26    2.71
  -3   9   2   34.77    4.09
   3  -9  -2   41.54    3.78
  -3   9   1    9.79    2.65
   3  -9  -1   14.81    3.06
   3  -9   0   19.43    5.83
  -3   9   0   25.85    4.11
   3  -9   0   27.71    5.01
   3  -9   1   19.63    3.60
  -3   9  -1   19.89    3.72
   3  -9   1   27.79    2.99
   3  -9   2   10.38    1.93
   3  -9   2   11.80    2.32
   3  -9   3  195.43    6.52
  -3   9  -3  214.21   13.55
   3  -9   4    2.64    1.14
  -3   9  -4    4.06    2.39
   3  -9   5  158.90    5.95
  -3   9  -5  173.09   13.90
   3  -9   6   18.43    4.66
  -3   9  -6   16.76    4.59
   3  -9   7   -0.25    0.78
  -3   9  -7    1.68    0.89
   3  -9   8  120.02    6.00
  -3   9  -8  124.61   23.39
   3  -9   9    1.80    1.90
  -3   9  -9    1.51    1.02
   3  -9  10   56.58    4.36
  -3   9 -10   54.40   13.27
   3  -9  11   26.16    3.17
  -3   9 -11   29.41    7.40
  -3   8  11   38.50    9.15
   3  -8 -11   35.54    4.27
  -3   8  10   12.33    3.46
   3  -8 -10   12.01    2.82
  -3   8   9    4.61    1.25
   3  -8  -9   -0.49    1.79
  -3   8   8   52.05    8.85
   3  -8  -8   55.14    4.31
  -3   8   7   25.40    6.23
   3  -8  -7   29.00    3.10
  -3   8   6   80.26   14.54
   3  -8  -6   71.65   10.05
  -3   8   5   10.51    1.76
   3  -8  -5   12.43    2.94
  -3   8   4    2.34    0.84
   3  -8  -4    1.00    1.71
  -3   8   3    2.40    1.01
   3  -8  -3    2.65    1.79
  -3   8   2   11.37    3.34
   3  -8  -2   11.60    2.46
   3  -8  -1    5.92    1.13
  -3   8   1   11.45    3.35
   3  -8  -1   11.44    2.47
   3  -8   0   28.32    5.06
  -3   8   0   30.37    5.84
   3  -8   0   37.70    5.36
   3  -8   1  156.35    4.92
  -3   8  -1  191.68    5.44
   3  -8   1  182.80    6.65
   3  -8   2   11.58    1.56
  -3   8  -2   12.35    2.38
   3  -8   2   14.94    2.29
   3  -8   3  135.59    5.80
   3  -8   4    5.89    1.84
  -3   8  -4    3.31    1.24
   3  -8   5  352.61    8.57
  -3   8  -5  365.31   13.25
   3  -8   6    4.67    1.54
  -3   8  -6    8.77    1.94
   3  -8   7   54.09    8.55
  -3   8  -7   56.44    9.89
   3  -8   8    3.39    1.44
  -3   8  -8    1.50    0.93
   3  -8   9    0.46    1.64
  -3   8  -9    1.75    1.04
   3  -8  10    5.32    1.79
  -3   8 -10    6.23    1.52
   3  -8  11   12.92    2.48
  -3   8 -11   20.25    3.05
   3  -8  12   57.64   16.01
  -3   8 -12   67.22   17.90
  -3   7  12    2.11    1.37
   3  -7 -12    2.33    1.99
  -3   7  11    5.94    1.56
   3  -7 -11    7.72    2.58
  -3   7  10   13.31    2.93
   3  -7 -10    9.07    2.18
  -3   7   9    2.73    1.19
   3  -7  -9    1.07    1.72
  -3   7   8   76.87   14.77
   3  -7  -8   74.30    4.70
  -3   7   7  154.36    6.32
   3  -7  -7  157.99    6.86
  -3   7   6   86.24   16.13
   3  -7  -6   80.29    4.85
  -3   7   5    0.63    0.78
   3  -7  -5   -0.02    1.57
  -3   7   4    0.89    0.74
   3  -7  -4    0.96    1.57
  -3   7   3   27.49    6.31
   3  -7  -3   23.84    5.26
   3  -7  -2  178.42    5.60
  -3   7   2  218.38    7.62
   3  -7  -2  215.86    8.12
   3  -7  -1  173.19    5.53
  -3   7   1  202.85    7.18
   3  -7  -1  196.43    7.91
   3  -7   0    7.05    1.22
  -3   7   0    7.68    1.56
   3  -7   0   10.04    2.17
   3  -7   1  176.74    6.07
  -3   7  -1  204.17    7.84
   3  -7   1  202.74    7.64
  -3   7  -2    1.22    0.77
   3  -7   2    1.58    1.59
   3  -7   3  209.52    7.27
  -3   7  -3  253.42    7.25
   3  -7   3  230.86    8.51
   3  -7   4  351.29   10.65
  -3   7  -4  344.34   10.92
   3  -7   5  148.26    5.66
  -3   7  -5  145.05    8.19
   3  -7   6    2.51    1.98
  -3   7  -6    3.26    0.98
   3  -7   7    2.33    1.24
  -3   7  -7    2.66    1.26
   3  -7   8   30.95    3.09
  -3   7  -8   25.01    4.80
   3  -7   9    0.21    1.73
  -3   7  -9    0.40    1.10
   3  -7  10   22.45    2.77
  -3   7 -10   23.09    4.08
   3  -7  11   -0.21    1.65
  -3   7 -11    1.50    0.92
   3  -7  12    6.11    1.94
  -3   7 -12    5.89    2.01
   3  -7  13   13.43    3.05
  -3   7 -13   13.25    3.14
   3  -7  14   17.93    3.12
  -3   7 -14   21.61    5.82
  -3   6  14    6.47    1.69
   3  -6 -14    1.99    2.02
  -3   6  13    6.92    2.02
   3  -6 -13   10.14    2.89
  -3   6  12   49.55    9.59
   3  -6 -12   52.43    4.51
  -3   6  11    5.43    1.56
   3  -6 -11    2.18    1.90
  -3   6  10    2.71    0.99
   3  -6 -10    5.94    2.47
  -3   6   9   51.59   10.00
   3  -6  -9   58.70    4.44
  -3   6   8  243.66    9.19
   3  -6  -8  239.69    9.36
  -3   6   7    2.11    1.03
   3  -6  -7    0.92    1.61
  -3   6   6   38.05    8.52
   3  -6  -6   43.40    3.50
  -3   6   5    0.07    0.87
   3  -6  -5    5.15    1.71
  -3   6   4  116.79    4.85
   3  -6  -4  106.24    5.00
   3  -6  -3   10.47    2.94
  -3   6   3   14.29    3.03
   3  -6  -3   18.63    2.77
   3  -6  -2   13.10    1.52
  -3   6   2   18.31    4.25
   3  -6  -2   16.72    2.21
   3  -6  -1   80.32    2.94
  -3   6   1   94.75    5.04
   3  -6  -1   97.98    4.62
   3  -6   0   71.83    2.84
  -3   6   0   85.95    3.55
   3  -6   0   83.43    4.30
   3  -6   1  692.77   18.19
  -3   6  -1  804.49   21.05
   3  -6   1  741.31   15.05
   3  -6   2   71.97    3.22
  -3   6  -2   90.34    3.07
   3  -6   2   83.60   11.30
   3  -6   3   12.11    1.65
  -3   6  -3   10.96    2.12
   3  -6   3   14.63    2.00
   3  -6   4   29.80    2.53
  -3   6  -4   34.53    7.67
   3  -6   5   31.05    2.66
  -3   6  -5   34.78    7.97
   3  -6   6  615.29   14.57
  -3   6  -6  611.50   16.27
   3  -6   7  214.96    9.65
  -3   6  -7  238.49    8.59
   3  -6   8   48.61    3.82
  -3   6  -8   63.48    6.71
   3  -6   9   53.31    3.85
  -3   6  -9   49.78   10.02
   3  -6  10   -1.34    1.75
  -3   6 -10   -0.19    1.75
   3  -6  11    7.26    2.44
  -3   6 -11   11.52    2.04
   3  -6  12    1.14    1.99
  -3   6 -12    2.69    1.19
   3  -6  13    3.42    1.70
  -3   6 -13    5.46    2.37
   3  -6  14    0.49    1.77
  -3   6 -14    0.97    1.03
   3  -6  15   75.93    5.56
  -3   6 -15   82.94   22.91
  -3   5  15    4.34    1.06
   3  -5 -15    0.13    1.12
  -3   5  14    1.45    2.04
   3  -5 -14    6.92    2.78
  -3   5  13    2.12    1.51
   3  -5 -13   -0.58    1.98
  -3   5  12   22.74    4.27
   3  -5 -12   23.10    5.38
  -3   5  11   82.37    7.85
   3  -5 -11   89.41   15.41
  -3   5  10    0.79    1.11
   3  -5 -10    1.91    1.85
  -3   5   9  153.91    6.36
   3  -5  -9  156.54    6.36
  -3   5   8   49.83   10.14
   3  -5  -8   50.69    3.70
  -3   5   7    8.86    2.03
   3  -5  -7    9.87    2.23
  -3   5   6   53.81    8.72
   3  -5  -6   49.23    3.45
  -3   5   5    1.64    0.88
   3  -5  -5    3.63    1.63
  -3   5   4  266.06   10.35
   3  -5  -4  273.34    9.31
   3  -5  -3   83.88    3.01
  -3   5   3  106.62    4.69
   3  -5  -3   99.93    4.77
   3  -5  -2   59.23    2.00
  -3   5   2   65.42    3.10
   3  -5  -2   69.86    3.69
   3  -5  -1    7.39    0.98
  -3   5   1    6.80    1.92
   3  -5  -1    5.84    1.70
   3  -5   0  105.43    3.39
  -3   5   0  125.04    4.04
   3  -5   0  117.43    4.66
   3  -5   1    8.05    1.37
  -3   5  -1    9.45    2.90
   3  -5   1   12.25    2.20
   3  -5   2   37.92    2.24
  -3   5  -2   41.13    6.89
   3  -5   2   41.91    6.18
   3  -5   3  276.17    6.75
  -3   5  -3  325.43    6.15
   3  -5   3  272.58    7.31
   3  -5   4  119.19    4.96
  -3   5  -4  141.86    4.30
  -3   5  -4  116.84    5.13
   3  -5   5   -0.86    1.19
  -3   5  -5    0.69    0.95
   3  -5   6    3.65    2.00
  -3   5  -6    4.62    0.93
   3  -5   7  408.62   10.89
  -3   5  -7  375.12   10.42
   3  -5   8   -2.35    3.48
  -3   5  -8   -0.95    1.54
   3  -5   9  130.75    5.63
  -3   5  -9  132.85    9.73
   3  -5  10  224.66    7.53
  -3   5 -10  249.70    7.97
   3  -5  11  166.38    7.64
  -3   5 -11  188.14   20.88
   3  -5  12    1.34    1.92
  -3   5 -12    1.66    1.17
   3  -5  13    3.99    1.99
  -3   5 -13    1.03    0.98
   3  -5  14   32.21    3.71
  -3   5 -14   27.89    9.15
   3  -5  15   74.58    5.49
  -3   5 -15   76.46   12.79
  -3   4  16    2.33    1.81
   3  -4 -16    0.84    1.14
  -3   4  15   11.34    2.39
   3  -4 -15   13.63    3.25
  -3   4  14   15.66    2.33
   3  -4 -14   16.62    4.66
  -3   4  13   26.90    4.09
   3  -4 -13   29.44    3.18
  -3   4  12    8.84    2.18
   3  -4 -12   13.73    2.47
  -3   4  11    0.63    1.92
   3  -4 -11    0.30    0.91
  -3   4  10    1.67    1.05
   3  -4 -10    2.72    1.76
  -3   4   9    0.84    0.92
   3  -4  -9    3.91    1.03
  -3   4   8    9.38    2.04
   3  -4  -8   12.94    2.07
  -3   4   7    1.72    1.07
   3  -4  -7    3.93    1.83
  -3   4   6    2.65    1.05
   3  -4  -6    3.76    1.53
  -3   4   5    1.93    0.63
   3  -4  -5    0.05    1.37
  -3   4   4   11.64    2.37
   3  -4  -4   10.63    1.61
   3  -4  -3  256.27    4.07
  -3   4   3  295.64    6.73
   3  -4  -3  282.21    6.69
   3  -4  -2   26.96    1.34
  -3   4   2   30.63    5.84
   3  -4  -2   27.44    2.30
   3  -4  -1  491.67    7.60
  -3   4   1  534.39    8.92
   3  -4  -1  498.98    9.25
   3  -4   0   40.52    2.21
  -3   4   0   44.39    2.15
   3  -4   0   37.74    5.44
   3  -4   1   91.31    3.00
  -3   4  -1   95.11    3.24
   3  -4   1   91.78    3.51
   3  -4   2   -0.87    1.20
  -3   4  -2    1.30    0.82
   3  -4   2    0.19    0.99
   3  -4   4 1098.07   16.63
  -3   4  -4 1080.46   12.86
  -3   4  -4  966.30   15.34
   3  -4   5   32.10    3.11
  -3   4  -5   30.63    1.25
  -3   4  -5   32.40    7.80
   3  -4   6   80.26    3.65
  -3   4  -6   70.47    3.40
   3  -4   7   88.76    4.05
  -3   4  -7   88.42    6.81
   3  -4   8  397.77    9.94
  -3   4  -8  403.25    9.93
   3  -4   9  665.67   15.79
  -3   4  -9  696.19   16.91
   3  -4  10  172.17    9.95
  -3   4 -10  178.74    8.14
   3  -4  11  141.19    7.20
  -3   4 -11  153.66    7.46
   3  -4  12  141.70    6.00
  -3   4 -12  161.85    6.42
   3  -4  13   98.63    5.49
  -3   4 -13  108.29    9.06
   3  -4  14    1.91    1.35
  -3   4 -14    3.73    0.77
   3  -4  15   12.91    2.43
  -3   4 -15    8.01    2.92
   3  -4  16   28.11    3.69
  -3   4 -16   34.80    8.27
  -3   3  16    3.75    1.65
   3  -3 -16    2.19    2.00
  -3   3  15   18.75    2.90
   3  -3 -15   18.66    2.91
  -3   3  14   -0.19    0.84
   3  -3 -14    1.60    2.02
  -3   3  13    2.91    1.32
   3  -3 -13    5.08    2.04
  -3   3  12    3.44    1.31
   3  -3 -12    2.51    1.21
  -3   3  11   76.41   14.39
   3  -3 -11   82.96   17.16
  -3   3  10  162.10   13.35
   3  -3 -10  176.35    7.01
  -3   3   9    6.34    1.99
   3  -3  -9    8.93    1.56
  -3   3   8    3.93    1.31
   3  -3  -8    2.89    1.25
  -3   3   7  157.63   10.62
   3  -3  -7  168.39    5.66
  -3   3   6    3.17    0.82
   3  -3  -6    1.97    0.74
  -3   3   5   42.64    8.70
   3  -3  -5   46.29    2.68
   3  -3  -4  107.30    1.92
  -3   3   4  125.86    4.04
   3  -3  -4  113.31    3.83
   3  -3  -3   76.63    1.75
  -3   3   3   72.87    3.00
   3  -3  -3   69.21    2.86
   3  -3  -2   99.75    2.50
  -3   3   2  104.05    3.39
   3  -3  -2   99.89    4.02
   3  -3  -1  361.82    6.81
  -3   3   1  393.40    8.13
   3  -3  -1  354.31    7.86
   3  -3   0  257.85    7.40
  -3   3   0  269.96    7.26
   3  -3   0  237.69    6.99
   3  -3   1  768.05   13.27
  -3   3  -1  808.18   13.58
   3  -3   1  723.00   13.32
   3  -3   2  223.71    6.62
  -3   3  -2  242.98    6.36
   3  -3   2  232.77    6.92
   3  -3   3  255.72    7.45
  -3   3  -3  243.08    6.20
  -3   3  -3  207.96    6.38
   3  -3   4  400.54    7.97
  -3   3  -4  361.82    5.57
  -3   3  -4  331.42    6.91
   3  -3   5    2.38    1.21
  -3   3  -5    1.79    0.42
  -3   3  -5    2.89    0.69
   3  -3   6  233.05    6.49
  -3   3  -6  190.75    3.63
  -3   3  -6  209.02    5.95
   3  -3   7   90.34    3.87
  -3   3  -7   82.91   14.42
   3  -3   8    0.46    1.36
  -3   3  -8    1.11    0.86
   3  -3   9   47.81    3.22
  -3   3  -9   50.78   12.81
   3  -3  10  123.74    5.65
  -3   3 -10  130.71    5.75
   3  -3  11  409.98   10.89
  -3   3 -11  460.98   11.74
   3  -3  12  555.05   15.93
  -3   3 -12  673.30   12.76
   3  -3  13    2.81    1.23
  -3   3 -13    3.96    0.85
   3  -3  14   87.13    5.18
  -3   3 -14   95.93   18.41
   3  -3  15   94.82    5.60
  -3   3 -15   97.50   19.28
   3  -3  16    5.27    2.13
  -3   3 -16    7.12    1.39
  -3   2  17   16.61    3.92
   3  -2 -17   13.73    3.53
  -3   2  16    9.09    1.83
   3  -2 -16   10.11    1.91
  -3   2  15    7.72    1.91
   3  -2 -15   11.27    2.07
  -3   2  14   12.14    3.86
   3  -2 -14   17.79    3.52
  -3   2  13    3.89    1.20
   3  -2 -13    1.27    1.47
  -3   2  12    7.34    1.67
   3  -2 -12    8.38    1.53
  -3   2  11    2.55    0.89
   3  -2 -11    1.69    0.85
  -3   2  10  136.41    9.19
   3  -2 -10  148.90    5.36
  -3   2   9    9.08    2.66
   3  -2  -9   13.23    2.66
  -3   2   8 1042.04   17.90
   3  -2  -8 1166.19   13.67
  -3   2   7    0.15    1.16
   3  -2  -7    0.80    1.46
  -3   2   6  373.93    8.41
   3  -2  -6  392.61    8.61
   3  -2  -5  185.81    4.42
  -3   2   5  157.55    5.59
   3  -2  -5  161.50    5.39
   3  -2  -4  127.93    3.46
  -3   2   4  108.61    4.38
   3  -2  -4  106.02    4.11
   3  -2  -3   77.14    1.83
  -3   2   3   65.71    2.85
   3  -2  -3   63.45    2.68
   3  -2  -2  492.32    8.46
  -3   2   2  412.33    8.43
   3  -2  -2  371.03    7.87
   3  -2  -1   21.58    1.36
  -3   2   1   25.31    2.08
   3  -2  -1   22.13    1.93
   3  -2   0 1745.81   21.70
   3  -2   0 1329.57   17.66
   3  -2   1  142.74    4.34
  -3   2  -1  126.29    3.79
   3  -2   1  114.41    3.97
   3  -2   2  120.44    4.15
  -3   2  -2  102.98    3.57
   3  -2   2   97.39    3.82
   3  -2   3  126.54    8.97
  -3   2  -3   97.43    3.25
  -3   2  -3   85.71    3.41
   3  -2   4  964.15   16.85
  -3   2  -4  743.17   12.15
  -3   2  -4  731.62   13.13
   3  -2   5  102.24    3.76
  -3   2  -5   76.66    2.09
  -3   2  -5   86.18    3.95
   3  -2   6  426.31    8.63
  -3   2  -6  316.27    5.13
  -3   2  -6  359.90    8.04
   3  -2   7   34.12    2.50
  -3   2  -7   27.70    1.45
  -3   2  -7   31.46    2.76
   3  -2   8    6.88    1.42
  -3   2  -8    3.54    0.91
  -3   2  -8    6.26    1.43
   3  -2   9   23.52    2.32
  -3   2  -9   20.85    1.36
  -3   2  -9   27.37    6.09
   3  -2  10  207.95    7.31
  -3   2 -10  215.37    7.09
   3  -2  11    0.36    1.43
  -3   2 -11   -1.09    1.37
   3  -2  12   26.84    2.75
  -3   2 -12   34.29    6.43
   3  -2  13  483.02   10.95
  -3   2 -13  560.05   11.58
   3  -2  14    6.52    1.84
  -3   2 -14   12.75    2.47
   3  -2  15   46.52    7.26
  -3   2 -15   61.42   12.01
   3  -2  16    6.30    1.83
  -3   2 -16    7.04    1.59
  -3   1  17    1.22    0.73
   3  -1 -17   -0.48    1.97
  -3   1  16   93.05    4.98
   3  -1 -16   87.43    5.66
  -3   1  15   80.72    4.41
   3  -1 -15   88.20   16.15
  -3   1  14   76.22   15.04
   3  -1 -14  101.37    8.61
  -3   1  13    2.71    0.80
   3  -1 -13    0.93    1.79
  -3   1  12   31.89    4.92
   3  -1 -12   38.69    7.75
  -3   1  11    2.06    0.95
   3  -1 -11    2.52    1.01
  -3   1  10    4.49    0.76
  -3   1  10    8.59    1.59
   3  -1 -10   12.79    2.63
  -3   1   9    8.80    0.81
  -3   1   9    9.61    1.74
   3  -1  -9   12.01    2.03
   3  -1  -8   12.39    1.21
  -3   1   8   20.59    3.46
   3  -1  -8   27.08    4.98
   3  -1  -7  824.99   10.23
  -3   1   7 1126.00   16.14
   3  -1  -7 1241.65   17.12
   3  -1  -6   99.69    3.03
  -3   1   6  132.10    4.94
   3  -1  -6  133.00    4.72
   3  -1  -5 1091.40   16.78
  -3   1   5 1337.16   22.27
   3  -1  -5 1409.81   22.93
   3  -1  -4  453.05    7.77
  -3   1   4  501.68    9.98
   3  -1  -4  513.82    9.79
   3  -1  -3   26.28    3.89
  -3   1   3   28.20    2.88
   3  -1  -3   29.83    2.59
   3  -1  -2  320.43    7.22
  -3   1   2  298.74    7.28
   3  -1  -2  276.84    6.61
   3  -1  -1  994.03   13.18
  -3   1   1  833.11   11.97
   3  -1  -1  721.47   10.23
   3  -1   0 1072.75   14.36
  -3   1   0  849.33   12.03
   3  -1   0  735.95   10.27
   3  -1   1  423.97    9.35
  -3   1  -1  328.85    7.54
   3  -1   1  301.40    6.87
   3  -1   2 2068.20   25.99
  -3   1  -2 1540.55   19.39
  -3   1  -2 1350.24   17.21
   3  -1   3  183.16    5.79
  -3   1  -3  141.83    4.42
  -3   1  -3  127.49    4.24
   3  -1   4  646.97   12.26
  -3   1  -4  441.95    8.17
  -3   1  -4  468.25    9.14
   3  -1   5   98.88    3.58
  -3   1  -5   72.05    2.41
  -3   1  -5   73.60    4.05
   3  -1   6  250.98    6.24
  -3   1  -6  170.61    3.85
  -3   1  -6  195.58    4.88
   3  -1   7  711.75   13.26
  -3   1  -7  520.35    8.90
  -3   1  -7  616.92   12.14
   3  -1   8  298.96    9.62
  -3   1  -8  230.88    6.90
  -3   1  -8  283.12    8.91
   3  -1   9    2.63    1.20
  -3   1  -9    4.17    0.88
  -3   1  -9    7.78    1.52
   3  -1  10   38.14    2.86
  -3   1 -10   28.65    1.76
  -3   1 -10   38.78    7.30
   3  -1  11   30.78    2.68
  -3   1 -11   28.14    1.85
  -3   1 -11   37.73    8.42
   3  -1  12    9.89    2.36
   3  -1  12    6.66    1.45
  -3   1 -12   11.62    2.18
   3  -1  13   45.86    3.46
  -3   1 -13   52.76    9.24
   3  -1  14   52.11    3.95
  -3   1 -14   63.19   12.03
   3  -1  15   78.33   15.00
  -3   1 -15  118.65    9.97
   3  -1  16   24.64    5.72
  -3   1 -16   44.64    3.95
  -3   0  18   50.62   11.61
   3   0 -18   72.46   16.64
  -3   0  17   53.42   10.61
   3   0 -17   95.47    6.12
  -3   0  16   78.40   18.62
   3   0 -16  114.44    6.27
  -3   0  15   29.56    5.24
   3   0 -15   41.08    3.88
  -3   0  14   37.40    8.98
   3   0 -14   41.98    8.91
  -3   0  13  380.87    7.12
  -3   0  13  492.56   10.70
   3   0 -13  573.27   15.41
  -3   0  12  115.95   10.56
  -3   0  12  167.92    7.00
   3   0 -12  192.45    7.59
  -3   0  11   26.71    6.23
  -3   0  11   38.39    7.12
   3   0 -11   43.72    9.70
  -3   0  10   38.06    1.95
  -3   0  10   50.59    7.30
   3   0 -10   55.33   10.90
  -3   0   9   28.02    4.25
  -3   0   9   44.24    7.65
   3   0  -9   42.79    8.26
  -3   0   8   64.31    8.54
  -3   0   8   78.75    3.24
   3   0  -8   94.41    3.61
  -3   0   7  130.08    2.96
  -3   0   7  160.71    4.41
   3   0  -7  179.99    5.13
   3   0  -6   26.41    1.31
  -3   0   6   37.53    2.19
   3   0  -6   42.25    6.37
   3   0  -5  505.66    8.94
  -3   0   5  699.07   12.88
   3   0  -5  739.40   13.16
   3   0  -4  131.04    3.66
  -3   0   4  173.68    5.19
   3   0  -4  180.54    5.83
   3   0  -3   11.73    3.86
  -3   0   3   11.32    5.34
   3   0  -3   16.07    1.29
   3   0  -2 1046.40   13.83
  -3   0   2 1105.02   16.25
   3   0  -2 1058.20   13.43
   3   0  -1  636.26    9.76
   3   0  -1  567.45    7.76
   3   0   0   58.78    2.16
  -3   0   0   49.45    2.14
   3   0   0   43.98    1.40
   3   0   1  411.28    9.16
  -3   0  -1  328.48    7.69
  -3   0  -1  276.71    5.86
   3   0   2  119.62    7.31
  -3   0  -2   81.38    2.85
  -3   0  -2   74.97    2.59
   3   0   3  497.81    9.85
  -3   0  -3  339.02    7.01
  -3   0  -3  347.71    6.79
   3   0   4   64.72    3.06
  -3   0  -4   42.89    2.14
  -3   0  -4   44.20    3.49
   3   0   5 1567.23   25.61
  -3   0  -5 1055.93   17.40
  -3   0  -5 1210.32   19.50
   3   0   6  223.20    8.11
  -3   0  -6  154.94    3.73
  -3   0  -6  191.53    5.85
   3   0   7   95.59    3.91
  -3   0  -7   60.93    2.57
  -3   0  -7   81.01    3.07
   3   0   8  212.93    7.39
  -3   0  -8  158.51    5.49
  -3   0  -8  213.13    7.12
   3   0   9    3.14    1.62
  -3   0  -9    1.39    1.03
  -3   0  -9    0.86    0.92
   3   0  10    1.42    1.04
  -3   0 -10    0.15    0.92
  -3   0 -10    1.25    0.65
   3   0  11   24.62    2.39
  -3   0 -11   21.16    1.83
  -3   0 -11   37.30    2.82
   3   0  12    1.71    1.54
  -3   0 -12    1.85    1.58
  -3   0 -12    0.36    0.85
   3   0  13   11.44    1.98
   3   0  13    7.25    1.52
  -3   0 -13   15.18    4.28
   3   0  14    7.63    1.65
   3   0  14    5.55    1.67
  -3   0 -14    9.65    2.74
   3   0  15   16.09    2.32
  -3   0 -15   21.50    4.36
   3   0  16   81.50    5.03
  -3   0 -16   93.38    5.50
   3   1 -18    0.46    1.35
  -3  -1  17    4.48    1.40
   3   1 -17    9.46    2.05
  -3  -1  16   41.80   10.66
   3   1 -16   52.79   10.94
  -3  -1  15  332.89    7.54
  -3  -1  15  438.45    9.15
   3   1 -15  518.08   13.17
  -3  -1  14    3.34    0.92
  -3  -1  14    6.44    1.78
   3   1 -14    8.37    2.54
  -3  -1  13   13.98    1.58
  -3  -1  13   15.11    2.88
   3   1 -13   15.75    3.75
  -3  -1  12  303.96    8.70
  -3  -1  12  390.20   11.27
   3   1 -12  477.26   13.75
  -3  -1  11  308.54    7.84
  -3  -1  11  419.54   10.45
   3   1 -11  500.67   12.68
  -3  -1  10   45.83    6.54
  -3  -1  10   55.65    3.72
   3   1 -10   76.37    3.76
  -3  -1   9   63.60    7.19
  -3  -1   9   81.43    6.25
   3   1  -9   86.89    3.66
  -3  -1   8   37.81    6.29
  -3  -1   8   50.15    2.63
   3   1  -8   64.68    8.93
  -3  -1   7    1.14    0.49
  -3  -1   7    3.37    0.90
   3   1  -7    3.47    0.93
  -3  -1   6  121.00    4.11
  -3  -1   6  140.81    4.84
   3   1  -6  162.75    5.14
   3   1  -5  126.44    4.09
  -3  -1   5  187.30    6.55
   3   1  -5  209.04    5.82
   3   1  -4 1226.26   19.63
  -3  -1   4 1599.71   25.97
   3   1  -4 1867.24   28.12
   3   1  -3    9.56    2.35
  -3  -1   3   17.38    2.39
   3   1  -3   11.52    0.91
   3   1  -2 1238.47   17.14
  -3  -1   2 1417.18   18.70
   3   1  -2 1543.54   18.10
   3   1  -1    5.09    0.99
  -3  -1   1    4.53    1.00
   3   1  -1    4.44    0.46
   3   1   0  144.39    5.36
  -3  -1   0  136.66    4.65
   3   1   1    5.52    1.65
  -3  -1  -1    1.45    0.57
   3   1   2   38.32    2.17
  -3  -1  -2   31.76    2.41
  -3  -1  -2   30.80    1.98
   3   1   3  282.93    7.86
  -3  -1  -3  201.24    6.07
  -3  -1  -3  241.92    5.94
   3   1   4   11.87    2.30
  -3  -1  -4    6.96    1.27
  -3  -1  -4    8.88    0.87
   3   1   5   23.55    4.09
  -3  -1  -5   13.41    1.42
  -3  -1  -5   20.56    4.84
   3   1   6   22.01    4.03
  -3  -1  -6   13.68    1.48
  -3  -1  -6   17.84    3.49
   3   1   7  531.83   11.96
  -3  -1  -7  367.89    7.90
  -3  -1  -7  500.59    9.63
   3   1   8  146.92    5.87
  -3  -1  -8  101.65    4.33
  -3  -1  -8  155.70    5.66
   3   1   9    6.04    1.54
  -3  -1  -9    4.04    1.32
  -3  -1  -9    7.52    1.76
   3   1  10  161.79    5.48
  -3  -1 -10  128.86    4.85
  -3  -1 -10  185.13    6.20
   3   1  11   16.78    2.52
  -3  -1 -11   11.08    1.70
  -3  -1 -11   15.52    4.30
   3   1  12   55.19    3.48
  -3  -1 -12   41.61    2.88
  -3  -1 -12   58.54   12.21
   3   1  13    4.06    1.60
   3   1  13    3.78    1.15
  -3  -1 -13    2.25    1.58
   3   1  14   30.36    5.21
   3   1  14   20.56    3.75
  -3  -1 -14   39.62    3.66
   3   1  15    3.30    1.41
   3   1  15    1.48    0.58
  -3  -1 -15    4.87    0.87
   3   1  16   15.38    2.48
  -3  -1 -16   13.83    4.16
   3   2 -18    1.61    0.92
   3   2 -17   94.79    6.09
  -3  -2  16   18.33    3.80
  -3  -2  16   21.35    4.30
   3   2 -16   44.98    4.26
  -3  -2  15   36.07    2.81
  -3  -2  15   35.89    8.93
   3   2 -15   54.07   10.20
  -3  -2  14    8.69    1.74
  -3  -2  14    8.13    1.62
   3   2 -14   12.41    2.08
  -3  -2  13  157.65    5.07
  -3  -2  13  225.92    6.12
   3   2 -13  278.03    8.16
  -3  -2  12  690.68   17.53
  -3  -2  12  878.29   11.25
   3   2 -12 1117.15   14.52
  -3  -2  11  177.29    6.92
  -3  -2  11  224.07    6.69
   3   2 -11  278.37    8.38
  -3  -2  10   50.63    8.66
  -3  -2  10   58.03    9.64
   3   2 -10   75.37    3.82
  -3  -2   9   55.26    8.14
  -3  -2   9   63.13    2.77
   3   2  -9   78.02    3.43
  -3  -2   8  155.24    5.53
  -3  -2   8  197.58    5.35
   3   2  -8  221.45    5.87
  -3  -2   7   17.97    1.65
  -3  -2   7   24.44    4.35
   3   2  -7   25.98    5.07
  -3  -2   6  109.58    3.73
  -3  -2   6  126.56    3.62
   3   2  -6  150.90    3.74
  -3  -2   5   89.38    3.14
  -3  -2   5   95.71    3.16
   3   2  -5  122.55    4.11
   3   2  -4   50.69    2.57
  -3  -2   4   72.88    2.86
   3   2  -4   83.47    2.21
   3   2  -3  862.76   14.87
  -3  -2   3 1049.61   17.66
   3   2  -3 1359.38   20.37
   3   2  -2   67.21    6.39
  -3  -2   2   69.24    2.87
   3   2  -2   86.56    1.51
   3   2  -1  409.53    7.73
  -3  -2   1  460.12    8.52
   3   2   0    7.40    1.76
   3   2   1   34.70    6.87
  -3  -2  -1   27.93    1.94
   3   2   2    3.79    0.89
  -3  -2  -2    3.41    1.41
  -3  -2  -2    1.85    0.34
   3   2   3  897.67   15.91
  -3  -2  -3  696.04   13.05
  -3  -2  -3  947.48   14.43
   3   2   4   82.78    3.15
  -3  -2  -4   61.04    9.30
  -3  -2  -4   77.08    2.02
   3   2   5   40.59    7.90
  -3  -2  -5   24.96    2.09
  -3  -2  -5   37.11    1.71
   3   2   6  117.37    3.98
  -3  -2  -6   76.52    3.40
  -3  -2  -6  112.78    3.20
   3   2   7   20.72    3.92
  -3  -2  -7   11.77    1.52
  -3  -2  -7   21.52    4.91
   3   2   8   25.58    4.58
  -3  -2  -8   15.54    2.59
  -3  -2  -8   24.57    1.89
   3   2   9   10.78    1.90
  -3  -2  -9    9.16    1.73
  -3  -2  -9   13.19    1.68
   3   2  10   87.58   15.87
  -3  -2 -10   67.76    3.59
  -3  -2 -10   95.91    7.74
   3   2  11   32.18    5.96
  -3  -2 -11   25.10    2.34
  -3  -2 -11   35.63    2.70
   3   2  12   26.20    4.64
  -3  -2 -12   23.95    2.82
  -3  -2 -12   32.64    2.88
  -3  -2 -13    0.49    1.11
  -3  -2 -13    1.06    0.74
   3   2  14   28.77    2.87
   3   2  14   18.15    4.70
  -3  -2 -14   36.05    3.41
   3   2  15    4.54    1.80
   3   2  15    2.16    0.93
  -3  -2 -15    4.34    1.72
  -3  -2 -16    6.29    2.45
  -3  -3  17    0.94    0.84
   3   3 -17    1.51    1.96
  -3  -3  16   47.06    3.50
   3   3 -16   65.60   13.09
  -3  -3  15   18.30    2.39
  -3  -3  15   14.50    4.21
   3   3 -15   27.50    3.70
  -3  -3  14   34.06    6.13
  -3  -3  14   54.16    3.98
   3   3 -14   60.98   14.15
  -3  -3  13   74.21   14.91
  -3  -3  13   99.55    4.58
   3   3 -13  138.74    6.60
  -3  -3  12   65.66    3.51
  -3  -3  12   85.19    3.65
   3   3 -12  106.34   12.37
  -3  -3  11  192.57    6.85
  -3  -3  11  225.20    6.61
   3   3 -11  277.78    8.96
  -3  -3  10  345.83    9.69
  -3  -3  10  410.46    9.10
   3   3 -10  509.31   11.13
  -3  -3   9  335.17   11.13
  -3  -3   9  401.06   11.37
   3   3  -9  495.66   13.89
  -3  -3   8   72.65    9.44
  -3  -3   8   81.50    3.05
   3   3  -8  104.56    3.66
  -3  -3   7  261.85    6.68
  -3  -3   7  297.04    6.90
   3   3  -7  353.83    7.45
  -3  -3   6  308.06    6.84
  -3  -3   6  325.52    6.87
   3   3  -6  413.62    7.21
  -3  -3   5  376.82    7.49
  -3  -3   5  403.94    7.53
   3   3  -5  496.18    7.56
  -3  -3   4  178.68    5.83
  -3  -3   4  176.05    5.62
   3   3  -4  219.95    5.74
   3   3  -3   60.32    2.63
  -3  -3   3   73.30    2.91
   3   3  -3   91.39    1.99
   3   3  -2    1.20    0.60
  -3  -3   2    4.00    1.26
   3   3  -2    0.56    0.31
   3   3  -1  487.67   10.08
  -3  -3   1  531.10   10.60
  -3  -3   0    4.49    1.04
   3   3   1  638.41   12.12
  -3  -3  -1  611.54   11.92
   3   3   2  183.87    6.58
  -3  -3  -2  158.40    5.51
  -3  -3  -2  163.89    3.88
   3   3   3   11.55    2.68
  -3  -3  -3   10.02    1.96
  -3  -3  -3   10.20    2.25
   3   3   4   61.36   10.81
  -3  -3  -4   43.39    2.70
  -3  -3  -4   55.37    1.82
   3   3   5   33.07    7.70
  -3  -3  -5   25.07    2.32
  -3  -3  -5   28.67    1.48
   3   3   6   90.98    3.59
  -3  -3  -6   61.32    3.21
  -3  -3  -6   75.32    4.23
   3   3   7  163.28    5.43
  -3  -3  -7  104.13    5.74
  -3  -3  -7  140.87    4.17
   3   3   8  393.21   10.12
  -3  -3  -8  260.97    7.98
  -3  -3  -8  342.04    8.59
   3   3   9  208.88   10.94
  -3  -3  -9  161.95   17.56
  -3  -3  -9  204.77    6.75
   3   3  10    2.71    0.52
  -3  -3 -10   -0.71    1.50
  -3  -3 -10    3.28    1.02
   3   3  11    1.18    0.41
  -3  -3 -11   -0.85    1.54
  -3  -3 -11    0.25    1.05
   3   3  12   -0.03    0.64
  -3  -3 -12    2.17    1.70
  -3  -3 -12    1.07    1.28
   3   3  13    1.13    0.81
  -3  -3 -13    3.50    1.84
  -3  -3 -13    2.96    1.44
   3   3  14   12.49    2.05
   3   3  14    8.29    2.19
  -3  -3 -14   15.09    3.48
   3   3  15    6.70    1.71
  -3  -3 -15    8.11    2.41
  -3  -4  17    3.43    1.20
   3   4 -17    4.30    2.43
  -3  -4  16    2.77    0.89
   3   4 -16    1.45    1.07
  -3  -4  15    7.48    1.64
   3   4 -15   14.86    3.74
  -3  -4  14   56.46    3.70
   3   4 -14   87.71   15.18
  -3  -4  13    9.08    1.71
  -3  -4  13   10.79    1.43
   3   4 -13   17.61    3.67
  -3  -4  12   14.48    2.30
  -3  -4  12   12.62    1.55
   3   4 -12   17.56    4.89
  -3  -4  11    0.62    0.58
  -3  -4  11    1.09    0.98
   3   4 -11    1.34    1.03
  -3  -4  10  219.27    7.29
  -3  -4  10  235.49    6.90
   3   4 -10  308.26    8.85
  -3  -4   9  417.12    9.94
  -3  -4   9  463.04    9.46
   3   4  -9  554.20   11.86
  -3  -4   8    4.98    0.92
  -3  -4   8    7.48    1.81
   3   4  -8    7.30    1.83
  -3  -4   7  251.91    8.48
  -3  -4   7  272.15    8.37
   3   4  -7  333.61    9.63
  -3  -4   6  206.20    5.98
  -3  -4   6  217.34    5.63
   3   4  -6  257.38    5.78
  -3  -4   5   23.86    3.81
  -3  -4   5   21.49    2.10
   3   4  -5   23.70    5.77
  -3  -4   4   68.08    9.50
  -3  -4   4   69.57    3.02
   3   4  -4   81.22    2.26
   3   4  -3   94.43    3.54
  -3  -4   3  116.50    3.82
   3   4  -3  127.97    2.52
   3   4  -2  197.61    5.54
  -3  -4   2  222.50    5.56
   3   4  -2  243.15    3.81
  -3  -4   1 1181.12   16.34
   3   4   0    6.40    1.88
  -3  -4   0    6.79    1.26
   3   4   0    5.63    1.13
   3   4   1   75.02    3.18
  -3  -4  -1   70.98    3.20
  -3  -4  -1   69.28    1.47
   3   4   2    1.52    0.68
  -3  -4  -2    4.29    1.34
  -3  -4  -2    2.12    0.51
   3   4   3    0.27    0.67
  -3  -4  -3    0.88    1.19
  -3  -4  -3    1.06    0.53
   3   4   4  211.18    5.96
  -3  -4  -4  178.19    5.72
  -3  -4  -4  197.15    4.19
   3   4   5  111.06    4.68
  -3  -4  -5   90.82    4.69
  -3  -4  -5  103.31    2.85
   3   4   6  454.41   10.09
  -3  -4  -6  330.18    8.79
  -3  -4  -6  364.25    7.92
   3   4   7  320.49    8.92
  -3  -4  -7  229.15    7.64
  -3  -4  -7  270.12    6.89
   3   4   8   77.16   13.94
  -3  -4  -8   66.84    4.18
  -3  -4  -8   73.80    5.70
   3   4   9    1.64    0.84
  -3  -4  -9   -0.35    1.41
  -3  -4  -9    0.56    0.63
   3   4  10    4.59    0.83
  -3  -4 -10    4.00    1.52
  -3  -4 -10    4.57    1.05
   3   4  11    0.01    0.40
  -3  -4 -11    3.18    1.73
  -3  -4 -11    0.45    1.04
   3   4  12    4.03    1.59
  -3  -4 -12    3.67    1.90
  -3  -4 -12    4.14    1.29
   3   4  13    0.15    0.42
  -3  -4 -13   -1.22    1.36
  -3  -4 -13    2.66    1.25
   3   4  14    2.53    2.36
  -3  -4 -14    2.70    1.82
  -3  -5  17   20.60    4.28
   3   5 -17   31.17    7.62
  -3  -5  16   22.65    4.20
   3   5 -16   35.92    9.13
  -3  -5  15   72.72   11.12
   3   5 -15  105.44   19.70
  -3  -5  14   73.93   10.61
   3   5 -14  118.43    8.11
  -3  -5  13    0.81    0.68
   3   5 -13    0.31    1.05
  -3  -5  12  131.80   15.84
  -3  -5  12  131.55    4.90
   3   5 -12  180.66    7.24
  -3  -5  11   -0.21    1.43
  -3  -5  11    0.88    0.71
   3   5 -11    1.64    0.66
  -3  -5  10   22.18    4.32
  -3  -5  10   23.74    1.98
   3   5 -10   26.16    4.72
  -3  -5   9   37.46    5.41
  -3  -5   9   37.76    2.35
   3   5  -9   42.84    9.47
  -3  -5   8   12.58    2.25
  -3  -5   8   16.01    1.43
   3   5  -8   15.32    3.55
  -3  -5   7   39.47    2.88
  -3  -5   7   41.77    7.03
   3   5  -7   43.40    8.56
  -3  -5   6  244.08    8.57
  -3  -5   6  238.26    7.59
   3   5  -6  284.11    8.39
  -3  -5   5  169.33    9.24
  -3  -5   5  162.08    5.82
   3   5  -5  177.39    6.69
  -3  -5   4   14.52    2.10
  -3  -5   4   10.38    1.28
   3   5  -4   14.39    3.78
  -3  -5   3   -0.23    0.97
   3   5  -3   -0.35    0.47
   3   5  -2   18.30    3.68
  -3  -5   2   22.71    2.40
   3   5  -2   20.19    3.69
   3   5  -1    4.89    1.04
  -3  -5   1    4.57    1.36
   3   5  -1    3.45    0.89
   3   5   0   25.33    5.71
  -3  -5   0   26.62    3.41
   3   5   0   19.95    1.80
   3   5   1   53.68    2.94
  -3  -5  -1   60.03    3.42
  -3  -5  -1   51.17    4.36
   3   5   2    3.75    1.03
  -3  -5  -2    4.20    1.29
  -3  -5  -2    2.56    0.54
   3   5   3    5.22    1.21
  -3  -5  -3    3.42    1.28
  -3  -5  -3    3.01    0.67
   3   5   4   69.95    3.43
  -3  -5  -4   55.37    3.65
  -3  -5  -4   57.38    2.50
   3   5   5    5.35    1.19
  -3  -5  -5    5.96    1.81
  -3  -5  -5    4.10    0.89
   3   5   6  163.04    6.04
  -3  -5  -6  122.14   16.29
  -3  -5  -6  134.86    4.64
   3   5   7  126.85    4.91
  -3  -5  -7   90.79    4.78
  -3  -5  -7   96.66    6.81
   3   5   8   -0.25    1.02
  -3  -5  -8    1.09    0.76
  -3  -5  -8    1.25    0.86
   3   5   9    2.17    1.37
  -3  -5  -9   -0.83    1.57
  -3  -5  -9    0.49    0.90
   3   5  10    1.39    0.63
  -3  -5 -10    1.73    1.73
  -3  -5 -10    0.64    0.57
   3   5  11    0.44    0.41
  -3  -5 -11   -1.50    1.61
  -3  -5 -11    0.75    0.58
   3   5  12   -1.01    0.99
  -3  -5 -12    2.71    2.12
  -3  -5 -12   -0.35    1.14
  -3  -5 -13   27.05    7.64
  -3  -6  16   -0.23    1.55
   3   6 -16    1.07    1.27
  -3  -6  15   10.61    2.24
   3   6 -15   14.11    3.93
  -3  -6  14    8.23    1.64
   3   6 -14    6.85    1.89
  -3  -6  13   11.35    2.47
   3   6 -13   13.79    2.67
  -3  -6  12  100.25   12.18
   3   6 -12  157.30    6.00
  -3  -6  11    7.66    1.55
  -3  -6  11    6.91    1.37
   3   6 -11    9.87    2.65
  -3  -6  10   14.84    2.79
  -3  -6  10   10.81    1.40
   3   6 -10   14.90    3.24
  -3  -6   9   76.68   10.70
  -3  -6   9   70.60    3.18
   3   6  -9   83.08    5.13
  -3  -6   8   10.25    1.88
  -3  -6   8    9.35    1.38
   3   6  -8    7.90    1.59
  -3  -6   7  235.85    7.82
  -3  -6   7  224.18    6.54
   3   6  -7  268.84    7.35
  -3  -6   6   -1.40    1.50
  -3  -6   6    1.85    1.08
   3   6  -6    0.42    0.50
  -3  -6   5  320.86    8.80
  -3  -6   5  299.61    7.61
   3   6  -5  344.26    7.51
  -3  -6   4  551.09   12.18
  -3  -6   4  493.32   10.35
   3   6  -4  539.78    9.68
  -3  -6   3   46.85    2.90
   3   6  -3   41.89    6.23
   3   6  -2  222.57    6.86
  -3  -6   2  249.92    6.95
   3   6  -2  235.33    5.12
   3   6  -1   96.42    4.34
  -3  -6   1  115.83    4.69
   3   6  -1  104.52    3.04
   3   6   0    3.88    1.55
  -3  -6   0    6.32    1.63
   3   6   0    3.56    0.69
   3   6   1   33.56   10.42
  -3  -6  -1   34.89    2.79
  -3  -6  -1   35.50    1.62
   3   6   2  203.05    7.16
  -3  -6  -2  224.12    7.41
  -3  -6  -2  202.38    5.02
   3   6   3   25.66    4.97
  -3  -6  -3   25.11    3.88
  -3  -6  -3   19.49    1.42
   3   6   4    0.80    0.77
  -3  -6  -4    1.14    1.36
  -3  -6  -4   -0.15    0.57
   3   6   5   46.14    9.62
  -3  -6  -5   46.37    6.58
  -3  -6  -5   41.10    8.05
   3   6   6  125.72    4.85
  -3  -6  -6   96.85    5.03
  -3  -6  -6   94.00    3.39
   3   6   7   -1.11    1.01
  -3  -6  -7    0.79    0.87
  -3  -6  -7    0.17    0.71
   3   6   8   19.34    4.87
  -3  -6  -8   17.01    2.81
  -3  -6  -8   17.30    1.74
   3   6   9    3.80    1.28
  -3  -6  -9    1.43    1.64
  -3  -6  -9    1.74    0.85
   3   6  10   57.72   13.03
  -3  -6 -10   50.09    4.30
  -3  -6 -10   42.01    7.18
  -3  -6 -11    9.30    2.27
  -3  -6 -12   60.00    5.00
  -3  -7  15   23.17    4.42
   3   7 -15   35.44    7.34
  -3  -7  14    4.49    1.06
   3   7 -14    5.83    1.52
  -3  -7  13    7.17    1.39
   3   7 -13    7.33    2.81
  -3  -7  12   10.26    2.37
   3   7 -12   10.39    2.89
  -3  -7  11    0.91    1.08
   3   7 -11    2.25    0.98
  -3  -7  10    5.03    2.05
   3   7 -10    7.17    1.47
  -3  -7   9    1.15    1.60
  -3  -7   9    2.47    1.01
   3   7  -9    3.30    1.07
  -3  -7   8    8.15    1.44
  -3  -7   8    5.04    1.08
   3   7  -8    5.93    1.48
  -3  -7   7   31.24    6.91
  -3  -7   7   30.34    2.22
   3   7  -7   28.20    8.25
  -3  -7   6   46.39    7.44
  -3  -7   6   39.23    2.58
   3   7  -6   37.41    7.30
  -3  -7   5  180.26    8.47
  -3  -7   5  170.02    6.23
   3   7  -5  184.50    5.95
  -3  -7   4  170.08    7.03
  -3  -7   4  161.74    6.17
   3   7  -4  166.49    5.39
   3   7  -3   31.53    7.97
  -3  -7   3   39.86    2.99
   3   7  -3   35.68    4.90
   3   7  -2   91.81    4.67
  -3  -7   2   97.08    4.27
   3   7  -2  100.30    3.66
   3   7  -1   80.60    4.79
  -3  -7   1   95.36    4.45
   3   7  -1   84.16    2.75
   3   7   0   -0.58    1.22
  -3  -7   0    2.59    1.09
   3   7   0    1.59    0.31
   3   7   1   11.61    2.76
  -3  -7  -1   14.04    2.18
  -3  -7  -1   13.28    1.37
   3   7   2   94.78   16.40
  -3  -7  -2  105.44   16.50
   3   7   3   70.94    4.04
  -3  -7  -3   67.67    4.23
   3   7   4    9.91    2.19
  -3  -7  -4    9.97    1.93
   3   7   5  103.78    4.91
  -3  -7  -5   92.19    9.88
   3   7   6    1.16    0.69
  -3  -7  -6    0.73    1.00
   3   7   7    0.25    0.50
  -3  -7  -7    2.77    2.30
   3   7   8   12.48    3.68
  -3  -7  -8   12.33    2.24
   3   7   9    1.25    0.68
  -3  -7  -9    2.23    1.86
  -3  -7 -10    8.99    2.80
  -3  -7 -11    6.94    2.11
  -3  -8  14    0.72    0.86
   3   8 -14    0.54    1.21
  -3  -8  13   -0.30    1.62
   3   8 -13    1.55    0.80
  -3  -8  12   27.73    3.57
   3   8 -12   22.51    7.71
  -3  -8  11    2.23    2.07
  -3  -8  10   39.28    3.83
   3   8 -10   45.24    7.93
  -3  -8   9   44.15    3.81
   3   8  -9   41.81    7.43
  -3  -8   8   31.23    7.84
  -3  -8   8   30.29    2.33
   3   8  -8   28.33    5.65
  -3  -8   7    0.68    0.95
  -3  -8   7   -0.69    0.82
   3   8  -7    0.40    0.70
  -3  -8   6    6.83    2.35
  -3  -8   6    4.85    1.31
   3   8  -6    5.90    1.37
  -3  -8   5    2.43    1.02
  -3  -8   5    2.66    1.53
   3   8  -5    0.82    0.45
  -3  -8   4   10.18    2.30
  -3  -8   4   11.11    1.85
   3   8  -4    9.96    2.42
   3   8  -3   61.05   10.84
  -3  -8   3   64.70    3.95
   3   8  -3   62.55    7.42
   3   8  -2   27.39    4.97
  -3  -8   2   32.36    2.81
   3   8  -1  149.18    6.49
  -3  -8   1  155.01    6.59
   3   8   0   19.80    4.84
  -3  -8   0   29.76    6.14
   3   8   1   18.37    4.34
  -3  -8  -1   19.76    2.61
   3   8   2    4.67    0.77
  -3  -8  -2    5.38    1.77
   3   8   3    1.65    1.10
  -3  -8  -3    2.26    1.80
   3   8   4    4.50    1.58
  -3  -8  -4    7.49    2.27
   3   8   5    3.16    0.64
  -3  -8  -5    3.50    2.50
   3   8   6    1.63    0.94
  -3  -8  -6   -0.17    1.68
   3   8   7   11.45    2.60
  -3  -8  -7   12.81    2.95
  -3  -8  -8    3.68    2.66
  -3  -8  -9    2.81    2.72
  -3  -9  12    1.91    1.82
   3   9 -12    1.65    1.10
  -3  -9  11    2.61    1.92
   3   9 -11    1.56    0.85
  -3  -9  10    8.75    1.84
   3   9 -10    8.40    1.94
  -3  -9   9    1.41    1.42
   3   9  -9    1.44    1.16
  -3  -9   8   38.30    5.68
   3   9  -8   33.21    9.25
  -3  -9   7   90.69   16.00
  -3  -9   7   74.42    5.77
   3   9  -7   68.24   14.06
  -3  -9   6   35.80    7.66
  -3  -9   6   26.54    2.41
  -3  -9   5   69.16    4.66
  -3  -9   5   63.63    3.68
   3   9  -4    0.81    0.63
  -3  -9   4    0.45    1.15
   3   9  -3   20.14    4.01
  -3  -9   3   20.57    5.07
   3   9  -2   71.63   16.21
  -3  -9   2   81.95    4.47
   3   9  -1   31.93    6.60
  -3  -9   1   36.40    7.69
   3   9   0   25.62    7.20
  -3  -9   0   26.30    3.43
   3   9   1   83.83   14.42
  -3  -9  -1   90.50    5.33
   3   9   2   -0.38    1.22
  -3  -9  -2    0.36    1.49
   3   9   3    0.59    0.57
  -3  -9  -3   -0.29    1.48
   3   9   4    3.23    1.04
  -3  -9  -4    2.62    1.89
   3   9   5   26.55    6.82
  -3  -9  -5   30.22    3.63
  -3  -9  -6    1.67    1.91
  -3  -9  -7   21.06    3.41
  -3 -10   9    1.68    0.69
  -3 -10   8    2.37    1.80
  -3 -10   7   30.06    4.98
  -3 -10   6    9.85    2.84
   3  10  -5   25.27    6.77
  -3 -10   5   25.32    5.37
   3  10  -4   97.06   10.52
  -3 -10   4  104.23    4.89
   3  10  -3   19.69    4.99
  -3 -10   3   31.86    3.33
   3  10  -2   21.38    4.06
  -3 -10   2   26.63    6.20
   3  10  -1   42.55   10.04
  -3 -10   1   53.74    4.05
   3  10   0    1.03    1.28
  -3 -10   0    0.38    1.34
   3  10   1   45.16    9.93
  -3 -10  -1   60.31    4.39
   3  10   2    4.88    1.08
   3  10   3    2.24    1.31
  -3 -10  -3    0.48    1.60
   3  10   4    1.34    1.03
  -3 -10  -4   -0.80    1.52
  -4  10   4    0.23    0.86
   4 -10  -4    5.01    3.00
  -4  10   3   82.91   21.20
   4 -10  -3   98.90    6.37
  -4  10   2    0.99    1.00
   4 -10  -2    1.80    1.50
   4 -10  -1   -0.64    1.85
   4 -10   0    9.50    2.77
   4 -10   1    3.64    1.76
   4 -10   2   68.24    5.36
   4 -10   3   22.23    2.67
  -4  10  -3   17.52    6.09
   4 -10   4   14.57    2.37
  -4  10  -4   13.20    2.90
   4 -10   5   50.11    9.90
  -4  10  -5   55.22   13.77
   4 -10   6   43.52    3.98
  -4  10  -6   42.60    7.23
  -4   9   8    3.06    1.49
   4  -9  -8    1.44    2.00
  -4   9   7    3.07    1.38
   4  -9  -7    0.47    1.94
  -4   9   6    1.42    1.24
   4  -9  -6   -0.21    1.89
  -4   9   5   76.30   16.40
   4  -9  -5   77.81    5.20
  -4   9   4   51.70   10.54
   4  -9  -4   52.28    4.70
  -4   9   3    6.07    2.09
   4  -9  -3    5.56    2.72
  -4   9   2   11.80    3.25
   4  -9  -2   10.56    2.78
  -4   9   1   35.60    7.84
   4  -9  -1   42.59    6.78
  -4   9   0    8.02    2.23
   4  -9   0   13.21    3.23
   4  -9   1   20.86    2.11
   4  -9   1   21.88    2.91
   4  -9   2    1.54    1.07
   4  -9   2    0.75    1.90
   4  -9   3    6.68    1.60
  -4   9  -3    8.20    1.96
   4  -9   4  170.97    6.30
  -4   9  -4  185.94   25.56
   4  -9   5   38.95    3.24
  -4   9  -5   43.36   12.65
  -4   9  -6    3.95    1.43
   4  -9   7   55.02    4.05
  -4   9  -7   56.65   10.20
   4  -9   8    7.94    2.57
  -4   9  -8    7.90    2.08
   4  -9   9    5.98    1.19
  -4   9  -9    8.69    1.81
  -4   8  10   16.50    3.99
   4  -8 -10   12.92    4.38
  -4   8   9    3.40    1.86
   4  -8  -9    1.01    1.97
  -4   8   8   13.32    2.25
   4  -8  -8    8.19    2.19
  -4   8   7   49.74    8.00
   4  -8  -7   59.22    4.95
  -4   8   6   66.95   14.20
   4  -8  -6   70.31    4.96
  -4   8   5    1.33    0.98
  -4   8   4    0.98    0.86
   4  -8  -4    2.73    1.99
  -4   8   3    0.01    0.66
   4  -8  -3    2.89    2.61
  -4   8   2   20.40    3.63
   4  -8  -2   18.19    2.56
  -4   8   1    3.73    1.31
   4  -8  -1    7.42    2.51
   4  -8   0  166.34    4.85
  -4   8   0  222.37    6.14
   4  -8   0  183.58    6.86
   4  -8   1    4.67    1.08
  -4   8  -1    6.10    1.41
   4  -8   1    3.37    1.71
   4  -8   2   14.37    1.86
  -4   8  -2   15.60    4.26
   4  -8   2   21.58    3.10
   4  -8   3   13.67    2.12
  -4   8  -3   15.52    2.95
   4  -8   4   43.56    3.19
  -4   8  -4   48.97   10.70
   4  -8   5   27.79    2.73
  -4   8  -5   33.15    8.41
   4  -8   6   65.51    4.19
  -4   8  -6   66.11   13.15
   4  -8   7   30.68    3.06
  -4   8  -7   32.95    7.27
   4  -8   8    0.37    1.65
  -4   8  -8    2.64    2.39
   4  -8   9    8.04    2.00
  -4   8  -9   10.20    3.13
   4  -8  10   31.83    3.36
  -4   8 -10   39.55    8.11
   4  -8  11   16.52    2.98
  -4   8 -11   18.28    3.48
  -4   7  12    6.51    1.93
   4  -7 -12    6.74    2.45
  -4   7  11    3.77    2.12
   4  -7 -11    8.70    3.16
  -4   7  10  142.08   28.13
   4  -7 -10  139.97    7.02
  -4   7   9   23.09    4.69
   4  -7  -9   16.04    3.20
  -4   7   8   17.81    3.70
   4  -7  -8   20.65    3.35
  -4   7   7   58.00   10.05
   4  -7  -7   59.53    4.21
  -4   7   6   33.56    6.53
   4  -7  -6   28.15    3.36
  -4   7   5   15.01    3.63
   4  -7  -5   11.77    2.54
  -4   7   4   17.99    2.01
   4  -7  -4   14.51    2.67
  -4   7   3   26.10    6.31
   4  -7  -3   23.59    2.97
  -4   7   2   38.33    8.78
   4  -7  -2   43.04    3.71
   4  -7  -1   20.50    2.67
  -4   7   1   26.77    7.24
   4  -7  -1   25.05    3.15
   4  -7   0  195.37    5.58
  -4   7   0  238.06    7.14
   4  -7   0  228.05    7.87
   4  -7   1    2.27    1.00
  -4   7  -1    4.40    0.93
   4  -7   1    2.20    0.94
   4  -7   2  166.10    5.61
  -4   7  -2  189.45    5.51
   4  -7   2  180.23    7.06
   4  -7   3   52.00    3.17
  -4   7  -3   40.04    8.94
   4  -7   3   56.48    3.89
   4  -7   4    2.36    1.95
  -4   7  -4    1.95    1.31
   4  -7   5    9.33    1.65
  -4   7  -5    9.44    2.27
   4  -7   6   17.63    2.40
  -4   7  -6   19.58    2.89
   4  -7   7    4.06    1.45
  -4   7  -7   10.39    2.32
   4  -7   8    1.94    1.69
  -4   7  -8    3.00    1.10
   4  -7   9   18.89    2.81
  -4   7  -9   20.77    3.69
   4  -7  10    3.18    1.76
  -4   7 -10    3.20    1.34
   4  -7  11    9.49    2.77
  -4   7 -11   10.81    1.94
   4  -7  12    2.66    1.79
  -4   7 -12    3.93    1.13
   4  -7  13    1.51    1.86
  -4   7 -13    1.38    1.53
  -4   6  13    2.00    1.19
   4  -6 -13    0.52    2.02
  -4   6  12    0.69    1.22
   4  -6 -12    6.11    2.25
  -4   6  11   12.37    3.04
   4  -6 -11   12.43    3.05
  -4   6  10  307.91   10.98
   4  -6 -10  295.89    9.57
  -4   6   9   10.24    2.33
   4  -6  -9    9.15    2.30
  -4   6   8   32.04    8.80
   4  -6  -8   24.27    2.78
  -4   6   7  130.60   11.52
   4  -6  -7  120.98    6.22
  -4   6   6   22.18    4.72
   4  -6  -6   25.01    5.07
  -4   6   5   92.98   17.15
   4  -6  -5   87.35    4.99
  -4   6   4   78.88   12.09
   4  -6  -4   70.22    4.09
  -4   6   3  181.16    7.66
   4  -6  -3  186.60    7.39
   4  -6  -2   74.54    2.65
  -4   6   2   90.78    4.23
   4  -6  -2   89.32    4.90
   4  -6  -1   37.50    2.05
  -4   6   1   47.37   10.60
   4  -6  -1   42.38    3.46
   4  -6   0  195.85    5.72
  -4   6   0  235.74    6.81
   4  -6   0  192.17    6.82
   4  -6   1   59.46    2.91
  -4   6  -1   73.16    3.49
   4  -6   1   70.62   14.26
   4  -6   2  155.57    6.67
  -4   6  -2  178.13    5.30
   4  -6   2  165.91    6.50
   4  -6   3   26.40    2.29
  -4   6  -3   20.34    5.54
   4  -6   3   23.78    2.67
   4  -6   4    0.35    1.30
  -4   6  -4    0.40    0.27
  -4   6  -4    2.42    1.05
   4  -6   5   21.99    2.37
  -4   6  -5   21.15    4.77
   4  -6   6   12.87    2.09
  -4   6  -6   15.79    2.99
   4  -6   7    8.69    1.69
  -4   6  -7   11.74    3.23
   4  -6   8   49.81    3.82
  -4   6  -8   49.56    9.43
   4  -6   9   63.89    4.21
  -4   6  -9   60.25   10.56
  -4   6 -10    6.62    1.98
   4  -6  11   16.30    3.57
  -4   6 -11   17.70    4.47
   4  -6  12   57.08    4.63
  -4   6 -12   70.88    9.98
   4  -6  13    1.05    1.88
  -4   6 -13    2.34    1.36
   4  -6  14    3.30    2.05
  -4   6 -14    1.95    1.41
  -4   5  14   21.69    4.33
   4  -5 -14   22.97    5.62
  -4   5  13    7.29    1.46
   4  -5 -13    7.52    2.65
  -4   5  12   94.66   17.72
   4  -5 -12  103.02    5.93
  -4   5  11  222.02   31.25
   4  -5 -11  214.06    7.93
  -4   5  10   29.16    5.31
   4  -5 -10   25.11    3.40
  -4   5   9   16.14    2.99
   4  -5  -9   12.47    2.71
  -4   5   8   54.64   11.43
   4  -5  -8   53.31    4.00
  -4   5   7  102.51    5.11
   4  -5  -7  103.59    5.18
  -4   5   6    7.03    1.25
   4  -5  -6    8.44    1.86
  -4   5   5  519.07   13.07
   4  -5  -5  480.40   12.41
  -4   5   4  328.41    9.84
   4  -5  -4  315.91    8.89
   4  -5  -3  532.93    8.93
  -4   5   3  660.60   13.63
   4  -5  -3  615.48   13.05
   4  -5  -2  211.96    4.87
  -4   5   2  247.06    9.30
   4  -5  -2  233.25    7.24
   4  -5  -1  224.39    6.84
  -4   5   1  257.71    9.42
   4  -5  -1  233.83    8.29
   4  -5   0    4.60    0.97
  -4   5   0    3.86    0.82
   4  -5   0    4.20    1.57
   4  -5   1  203.38    6.87
  -4   5  -1  227.19    7.24
   4  -5   1  194.93    7.58
   4  -5   2    1.12    0.56
  -4   5  -2    1.70    0.48
   4  -5   2    3.25    1.29
   4  -5   3   64.06    3.15
  -4   5  -3   66.51    2.83
   4  -5   3   63.34    3.84
   4  -5   4   24.83    3.88
  -4   5  -4   19.46    2.77
  -4   5  -4   21.49    3.64
   4  -5   5   11.41    2.46
  -4   5  -5    8.90    1.80
   4  -5   6    1.09    1.09
  -4   5  -6    1.00    0.63
   4  -5   7   19.84    5.01
  -4   5  -7   18.35    3.66
   4  -5   8    1.94    2.09
  -4   5  -8    1.95    0.62
   4  -5   9  109.53   18.66
  -4   5  -9   90.21   12.96
   4  -5  10   11.75    2.23
  -4   5 -10    9.20    2.78
   4  -5  11   77.09    4.95
  -4   5 -11   71.45   10.41
   4  -5  12   42.57    3.81
  -4   5 -12   41.01    7.34
   4  -5  13    4.10    2.27
  -4   5 -13    6.40    2.08
   4  -5  14   10.12    2.31
  -4   5 -14    6.29    2.41
  -4   4  15   47.95   14.29
   4  -4 -15   57.32    4.74
  -4   4  14    7.89    2.15
   4  -4 -14   11.31    2.51
  -4   4  13   13.32    3.81
   4  -4 -13   12.86    2.56
  -4   4  12   20.86    4.39
   4  -4 -12   22.51    3.47
  -4   4  11    6.09    2.26
   4  -4 -11    1.70    1.06
  -4   4  10    3.66    1.09
   4  -4 -10    8.44    2.02
  -4   4   9   71.47   14.16
   4  -4  -9   71.91    4.55
  -4   4   8   24.67    3.78
   4  -4  -8   23.30    2.75
  -4   4   7    5.45    1.33
   4  -4  -7   11.02    2.07
  -4   4   6  114.01    4.86
   4  -4  -6  101.95    4.68
  -4   4   5   -0.17    1.23
   4  -4  -5    0.78    1.35
   4  -4  -4    0.13    0.22
  -4   4   4    2.04    1.11
   4  -4  -4    0.51    1.31
   4  -4  -3   25.73    1.35
  -4   4   3   28.03    2.33
   4  -4  -3   19.18    1.95
   4  -4  -2  234.31    5.08
  -4   4   2  271.92    6.92
   4  -4  -2  229.04    6.45
   4  -4  -1  275.18    5.91
  -4   4   1  304.05    7.61
   4  -4  -1  267.49    6.96
   4  -4   0  149.75    4.24
  -4   4   0  158.57    4.64
   4  -4   0  140.14    5.04
   4  -4   1    3.15    1.03
  -4   4  -1    4.21    0.82
   4  -4   1    3.57    0.88
   4  -4   2   60.63    2.87
  -4   4  -2   61.90    2.52
   4  -4   2   53.29    3.15
   4  -4   3   38.38    2.45
  -4   4  -3   35.20    5.09
  -4   4  -3   37.03    9.28
   4  -4   4  224.91    7.78
  -4   4  -4  215.18    6.38
  -4   4  -4  197.69    7.21
   4  -4   5   54.53    6.71
  -4   4  -5   47.90    1.96
  -4   4  -5   44.44    9.02
   4  -4   6   26.94    2.44
  -4   4  -6   27.88    7.10
   4  -4   7   22.57    2.38
  -4   4  -7   25.58    4.95
   4  -4   8   22.19    2.50
  -4   4  -8   17.86    3.56
   4  -4   9    1.40    1.74
  -4   4  -9    1.58    0.86
   4  -4  10  201.37    7.94
  -4   4 -10  211.60   13.71
   4  -4  11   -0.56    1.88
  -4   4 -11    1.55    0.87
   4  -4  12   96.48    5.26
  -4   4 -12   99.82   16.05
   4  -4  13    6.51    1.47
  -4   4 -13   10.06    2.50
   4  -4  14  102.90    6.01
  -4   4 -14  109.48   22.54
   4  -4  15    6.88    2.33
  -4   4 -15    4.76    2.05
  -4   3  16    8.42    2.26
   4  -3 -16    7.89    2.97
  -4   3  15    1.06    0.93
   4  -3 -15    2.25    1.30
  -4   3  14    4.71    0.96
   4  -3 -14    2.27    1.50
  -4   3  13    2.20    1.35
   4  -3 -13    2.95    1.84
  -4   3  12   28.32    5.27
   4  -3 -12   24.68    4.51
  -4   3  11    0.26    1.07
   4  -3 -11    2.60    1.74
  -4   3  10    1.43    0.90
   4  -3 -10    1.53    0.89
  -4   3   9    1.07    0.84
   4  -3  -9    3.49    1.75
  -4   3   8  313.64    9.88
   4  -3  -8  301.90    9.14
  -4   3   7    1.69    1.17
   4  -3  -7    3.23    1.25
  -4   3   6   73.25   14.14
   4  -3  -6   54.84    3.09
   4  -3  -5    0.63    0.38
  -4   3   5    0.49    0.72
   4  -3  -5    1.18    0.94
  -4   3   4    2.33    1.27
   4  -3  -4    2.22    1.36
   4  -3  -3  177.73    3.37
  -4   3   3  170.64    4.70
   4  -3  -3  155.25    4.62
   4  -3  -2   -0.54    0.78
   4  -3  -2    3.55    1.76
   4  -3  -1  102.42    2.98
  -4   3   1   96.79    3.58
   4  -3  -1   89.76    3.58
   4  -3   0    0.57    0.88
  -4   3   0    0.18    0.42
   4  -3   0   -0.06    1.07
   4  -3   1  235.44    5.46
  -4   3  -1  215.52    5.07
   4  -3   1  192.67    5.43
   4  -3   2   24.34    4.04
  -4   3  -2   17.32    3.77
   4  -3   2   18.47    3.58
   4  -3   3   11.96    2.68
  -4   3  -3    8.14    1.02
  -4   3  -3    8.07    1.50
   4  -3   4   29.80    4.67
  -4   3  -4   20.80    2.74
  -4   3  -4   23.43    3.44
   4  -3   5  150.65    6.04
  -4   3  -5  125.87    4.30
  -4   3  -5  123.76    5.10
   4  -3   6   14.52    2.10
  -4   3  -6   12.53    1.12
  -4   3  -6   11.56    1.86
   4  -3   7   92.26    4.38
  -4   3  -7   73.88    2.76
  -4   3  -7   83.58    3.85
   4  -3   8   34.07    2.82
  -4   3  -8   34.32    6.39
   4  -3   9  177.35    7.18
  -4   3  -9  183.52    7.07
   4  -3  10   67.29    4.18
  -4   3 -10   67.81   10.15
   4  -3  11  262.71    9.74
  -4   3 -11  280.35    9.97
   4  -3  12  382.10   10.51
  -4   3 -12  427.75   10.22
   4  -3  13  196.82    7.79
  -4   3 -13  213.72    7.58
   4  -3  14  199.22    7.96
  -4   3 -14  228.77   16.26
   4  -3  15   16.15    3.85
  -4   3 -15   21.07    7.29
  -4   2  16   25.36    3.06
   4  -2 -16   26.17    5.85
  -4   2  15    5.11    1.24
   4  -2 -15    1.58    1.68
  -4   2  14   38.85   10.10
   4  -2 -14   36.66    9.97
  -4   2  13   31.44    6.51
   4  -2 -13   30.85    3.86
  -4   2  12    6.75    1.56
   4  -2 -12    3.50    1.60
  -4   2  11    5.17    1.32
   4  -2 -11    6.28    1.60
  -4   2  10   16.91    2.37
   4  -2 -10   13.62    3.71
  -4   2   9    0.92    0.60
   4  -2  -9    2.33    1.19
  -4   2   8    6.69    1.74
   4  -2  -8    2.78    1.15
  -4   2   7   44.71    2.92
   4  -2  -7   45.92    2.86
   4  -2  -6    7.38    1.31
  -4   2   6    5.99    1.36
   4  -2  -6    7.26    1.18
   4  -2  -5   36.81    1.44
  -4   2   5   38.10    6.36
   4  -2  -5   34.01    2.55
   4  -2  -4   62.25    2.01
  -4   2   4   56.20    3.00
   4  -2  -4   56.49    2.85
   4  -2  -3  107.88    2.75
  -4   2   3   92.52    6.38
   4  -2  -3   83.56    3.15
   4  -2  -2  903.84   12.06
  -4   2   2  769.72   11.84
   4  -2  -2  661.53   10.30
   4  -2  -1 1672.05   26.35
  -4   2   1 1423.60   23.29
   4  -2  -1 1240.80   20.49
   4  -2   0 3412.36   18.48
  -4   2   0 2882.93   45.04
   4  -2   0 2566.65   15.19
   4  -2   1 1636.05   20.81
  -4   2  -1 1355.08   17.38
   4  -2   1 1198.12   15.80
   4  -2   2   94.29    6.17
  -4   2  -2   71.16    2.67
   4  -2   2   67.27    2.72
   4  -2   3  267.73    6.33
  -4   2  -3  206.89    4.70
  -4   2  -3  188.35    4.80
   4  -2   4   59.74    3.08
  -4   2  -4   47.13    2.28
  -4   2  -4   41.32    2.58
   4  -2   5   67.76    3.28
  -4   2  -5   50.37    6.45
  -4   2  -5   50.43    3.17
   4  -2   6   39.11    5.32
  -4   2  -6   26.50    1.71
  -4   2  -6   27.00    6.03
   4  -2   7   42.19    7.83
  -4   2  -7   30.24    1.88
  -4   2  -7   35.27    5.83
   4  -2   8   16.14    2.09
  -4   2  -8   14.16    1.30
  -4   2  -8   15.44    4.98
   4  -2   9  414.86   12.44
  -4   2  -9  314.40    8.28
  -4   2  -9  428.46   21.39
   4  -2  10   42.07    3.58
  -4   2 -10   36.07    6.31
   4  -2  11   37.16    3.20
  -4   2 -11   38.03    9.32
   4  -2  12   31.51    3.18
  -4   2 -12   32.21    6.58
   4  -2  13   92.77    5.42
  -4   2 -13   89.10    4.91
   4  -2  14    6.88    2.31
  -4   2 -14    2.61    1.17
   4  -2  15  174.10    7.40
  -4   2 -15  219.30   10.03
   4  -2  16   57.27   13.38
  -4   1  17   35.64   11.49
   4  -1 -17   51.81    4.67
  -4   1  16    1.75    1.59
   4  -1 -16    2.37    2.06
  -4   1  15    5.01    1.62
   4  -1 -15    2.00    1.81
  -4   1  14    4.90    1.42
   4  -1 -14    0.81    1.24
  -4   1  13   83.32   12.46
   4  -1 -13   97.89    5.35
  -4   1  12    8.78    2.11
   4  -1 -12   10.52    1.86
  -4   1  11  200.94    7.04
   4  -1 -11  225.59    7.50
  -4   1  10   86.93    6.60
   4  -1 -10   78.65    4.22
   4  -1  -9   37.50    6.71
  -4   1   9   69.29   12.15
   4  -1  -9   68.15   10.81
   4  -1  -8   60.78    2.91
  -4   1   8   84.30    4.15
   4  -1  -8   86.93    4.01
   4  -1  -7    7.21    1.53
  -4   1   7    7.42    1.39
   4  -1  -7    7.94    1.25
   4  -1  -6   21.52    2.11
  -4   1   6   25.12    2.24
   4  -1  -6   25.85    2.02
   4  -1  -5    7.26    1.80
  -4   1   5   10.86    1.84
   4  -1  -5   10.78    1.47
   4  -1  -4  169.90    4.11
   4  -1  -4  167.23    4.24
   4  -1  -3  218.21    6.84
  -4   1   3  202.14    6.48
   4  -1  -3  192.37    5.70
   4  -1  -2 2300.42   34.80
   4  -1  -1  276.87    7.63
  -4   1   1  218.42    6.63
   4  -1  -1  205.86    5.96
   4  -1   0 1894.30   29.67
  -4   1   0 1495.08   24.13
   4  -1   0 1362.53   21.50
   4  -1   1  283.90    8.04
  -4   1  -1  224.96    6.62
   4  -1   1  214.80    5.99
   4  -1   2   42.78    7.67
  -4   1  -2   31.12    5.53
  -4   1  -2   26.45    1.73
   4  -1   3  214.92    5.19
  -4   1  -3  150.61    3.85
  -4   1  -3  136.81    3.35
   4  -1   4   16.13    1.66
  -4   1  -4   13.86    1.70
  -4   1  -4   13.30    3.08
   4  -1   5  219.82    6.22
  -4   1  -5  161.49    4.56
  -4   1  -5  170.47    7.09
   4  -1   6   21.89    3.72
  -4   1  -6   17.50    1.80
  -4   1  -6   17.03    3.09
   4  -1   7  215.22    7.79
  -4   1  -7  145.34    5.23
  -4   1  -7  179.21    6.55
   4  -1   8  270.91    8.19
  -4   1  -8  191.56    5.09
  -4   1  -8  247.46    6.81
   4  -1   9   94.39   15.03
  -4   1  -9   67.39    2.86
  -4   1  -9   95.38    3.93
   4  -1  10   67.35   11.08
  -4   1 -10   50.29    2.54
  -4   1 -10   67.60    3.65
   4  -1  11   41.66    3.40
  -4   1 -11   30.44    2.09
  -4   1 -11   40.94    2.98
   4  -1  12  186.88    6.93
  -4   1 -12  206.17    6.79
   4  -1  13   75.78    4.81
  -4   1 -13   76.76   16.77
   4  -1  14   84.72    4.96
  -4   1 -14   80.94   20.73
   4  -1  15   12.76    2.46
  -4   1 -15   21.35    4.86
   4  -1  16  105.21    6.10
  -4   1 -16  154.87    6.99
  -4   0  17    6.14    2.68
   4   0 -17    7.32    2.18
  -4   0  16    5.55    1.62
   4   0 -16    7.67    1.51
  -4   0  15    8.17    1.55
   4   0 -15   10.65    2.32
  -4   0  14   57.30    3.85
   4   0 -14   59.82   14.38
  -4   0  13   34.15    7.13
   4   0 -13   36.40    9.66
  -4   0  12   57.58    2.60
  -4   0  12   77.17    4.16
   4   0 -12   90.99   10.99
   4   0 -11   45.80    3.57
  -4   0  11   74.44    3.81
   4   0 -11   78.74   12.43
   4   0 -10    3.24    0.84
  -4   0  10    6.34    1.60
   4   0 -10    5.10    1.36
   4   0  -9   45.53    3.43
  -4   0   9   70.48   13.16
   4   0  -9   75.88    3.57
   4   0  -8  105.27    4.55
  -4   0   8  159.54    6.15
   4   0  -8  169.28    6.25
   4   0  -7   46.95    7.06
  -4   0   7   62.66    3.15
   4   0  -7   63.96   10.41
   4   0  -6  313.83    5.99
  -4   0   6  421.13    8.59
   4   0  -6  426.86    7.95
   4   0  -5  319.13    6.35
  -4   0   5  387.53    7.92
   4   0  -5  381.01    8.48
   4   0  -4  181.18    5.48
  -4   0   4  201.90    5.02
   4   0  -4  207.64    4.58
   4   0  -3  493.59    9.48
  -4   0   3  508.47   10.39
   4   0  -3  494.60    9.02
   4   0  -2  311.91    8.37
  -4   0   2  303.15    9.10
   4   0  -2  291.29    7.39
   4   0  -1   39.53    6.67
  -4   0   1   30.34    2.85
   4   0  -1   26.28    4.97
   4   0   0  165.05    5.50
  -4   0   0  133.12    4.73
   4   0   0  113.62    3.41
   4   0   1   67.07    3.02
  -4   0  -1   47.74    2.46
  -4   0  -1   41.25    2.33
   4   0   2   43.85    2.37
  -4   0  -2   31.22    2.24
  -4   0  -2   28.13    1.69
   4   0   3   62.71    2.92
  -4   0  -3   47.83    2.34
  -4   0  -3   45.01    2.39
   4   0   4   -0.05    1.34
  -4   0  -4    2.35    1.33
  -4   0  -4    0.54    0.60
   4   0   5  855.27   15.18
  -4   0  -5  562.04   10.30
  -4   0  -5  625.83   10.71
   4   0   6   21.07    4.13
  -4   0  -6   13.33    1.57
  -4   0  -6   13.68    2.19
   4   0   7    9.20    1.42
  -4   0  -7    6.24    1.39
  -4   0  -7    8.73    1.86
   4   0   8   49.49    3.23
  -4   0  -8   37.18    2.35
  -4   0  -8   46.93    8.78
   4   0   9   25.78    2.69
  -4   0  -9   15.94    1.64
  -4   0  -9   22.17    3.84
   4   0  10    5.16    2.16
  -4   0 -10    2.30    1.09
  -4   0 -10    0.94    0.68
   4   0  11    6.52    2.79
  -4   0 -11    4.41    1.08
  -4   0 -11    6.02    1.57
   4   0  12    8.49    2.23
  -4   0 -12    3.92    1.24
  -4   0 -12    6.23    1.69
   4   0  13    0.55    1.69
  -4   0 -13    0.66    1.38
  -4   0 -13   -0.49    1.24
   4   0  14    1.33    1.49
  -4   0 -14    2.23    1.55
   4   0  15    7.54    2.14
  -4   0 -15    2.47    1.12
  -4  -1  17    1.94    1.58
   4   1 -17    1.03    1.09
  -4  -1  16    5.17    2.38
   4   1 -16    6.01    1.98
  -4  -1  15   13.02    3.07
   4   1 -15   16.49    2.58
  -4  -1  14   14.86    3.74
  -4  -1  14   26.14    5.76
   4   1 -14   28.78    3.77
  -4  -1  13    4.74    1.02
  -4  -1  13    6.87    1.53
   4   1 -13    8.08    2.16
  -4  -1  12  211.95    5.83
  -4  -1  12  250.85    9.69
   4   1 -12  304.58    8.55
  -4  -1  11   23.05    4.37
  -4  -1  11   31.17    2.61
   4   1 -11   35.47    5.49
  -4  -1  10   12.35    1.77
  -4  -1  10   14.27    2.85
   4   1 -10   12.99    2.18
  -4  -1   9    2.09    1.02
  -4  -1   9    2.61    1.54
   4   1  -9    1.51    1.26
   4   1  -8   59.47    8.84
  -4  -1   8   86.23    3.71
   4   1  -8   92.46    3.57
   4   1  -7   11.97    2.39
  -4  -1   7   19.31    3.44
   4   1  -7   17.08    3.60
   4   1  -6  274.72    6.21
  -4  -1   6  376.30    7.90
   4   1  -6  402.73    7.22
   4   1  -5    0.29    0.38
  -4  -1   5    1.81    1.16
   4   1  -5    1.40    0.32
   4   1  -4  686.11   10.78
  -4  -1   4  849.89   13.09
   4   1  -4  891.59   11.52
   4   1  -3   41.34    2.27
  -4  -1   3   45.16    2.42
   4   1  -3   53.91    1.76
   4   1  -2  445.92    9.79
  -4  -1   2  471.46    9.96
   4   1  -2  434.80    7.39
   4   1  -1  492.21   10.22
  -4  -1   1  455.49    9.50
   4   1  -1  425.26    6.99
   4   1   0  271.14    7.76
  -4  -1   0  239.62    7.39
   4   1   1   56.04    2.64
  -4  -1  -1   49.22    2.43
  -4  -1  -1   43.09    1.29
   4   1   2   52.63    2.75
  -4  -1  -2   32.15    2.10
  -4  -1  -2   36.91    1.24
   4   1   3  182.11    4.83
  -4  -1  -3  130.13    3.96
  -4  -1  -3  146.76    3.05
   4   1   4   16.37    2.74
  -4  -1  -4    8.12    1.32
  -4  -1  -4   11.45    3.28
   4   1   5    3.75    0.95
  -4  -1  -5    2.61    1.13
  -4  -1  -5    2.98    0.74
   4   1   6  197.73    7.20
  -4  -1  -6  135.10    5.27
  -4  -1  -6  168.52    5.59
   4   1   7    3.28    1.52
  -4  -1  -7    1.56    1.15
  -4  -1  -7    0.59    0.36
   4   1   8  318.16   10.06
  -4  -1  -8  226.29    6.85
  -4  -1  -8  301.36    7.77
   4   1   9    0.31    0.84
  -4  -1  -9    1.43    0.90
  -4  -1  -9    1.22    0.88
   4   1  10  312.99    8.65
  -4  -1 -10  224.68    6.38
  -4  -1 -10  309.07    7.35
   4   1  11   25.38    5.34
  -4  -1 -11   17.24    2.09
  -4  -1 -11   26.04    6.42
   4   1  12    1.76    1.55
  -4  -1 -12   -0.29    1.09
  -4  -1 -12   -0.82    1.28
   4   1  13    4.91    1.49
  -4  -1 -13    3.89    1.24
  -4  -1 -13    4.17    1.72
   4   1  14   19.54    2.81
  -4  -1 -14   12.51    2.00
  -4  -1 -14   23.91    2.90
   4   1  15   70.61    4.74
  -4  -1 -15   87.38    8.52
   4   2 -17    3.20    1.77
  -4  -2  16   43.89    3.36
   4   2 -16   43.15    4.14
  -4  -2  15   -0.07    0.90
  -4  -2  15    2.03    0.99
   4   2 -15   -0.97    1.65
  -4  -2  14   98.15   16.60
  -4  -2  14  138.84    5.25
   4   2 -14  178.16    6.57
  -4  -2  13   76.61    9.59
  -4  -2  13  104.79    8.26
   4   2 -13  126.25    6.05
  -4  -2  12   -0.12    1.07
  -4  -2  12   -0.39    1.33
   4   2 -12    0.53    2.25
  -4  -2  11  161.17    6.12
  -4  -2  11  192.43    6.90
   4   2 -11  232.59    8.10
  -4  -2  10  259.85    7.80
  -4  -2  10  323.28    8.93
   4   2 -10  371.11    9.80
  -4  -2   9   18.49    2.33
  -4  -2   9   20.36    3.21
   4   2  -9   24.30    2.28
  -4  -2   8    2.59    0.78
   4   2  -8    2.23    1.01
   4   2  -7    6.30    1.36
  -4  -2   7    6.79    1.52
   4   2  -7    7.81    1.79
   4   2  -6    4.56    1.05
  -4  -2   6    5.85    1.64
   4   2  -6    6.45    1.42
   4   2  -5  164.44    4.80
  -4  -2   5  200.75    5.45
   4   2  -5  248.44    4.81
   4   2  -4   49.00    9.51
  -4  -2   4   53.75    2.73
   4   2  -4   61.16    2.65
   4   2  -3   11.39    2.37
  -4  -2   3   13.77    1.77
   4   2  -3   11.23    2.84
   4   2  -2   19.44    4.05
  -4  -2   2   19.50    1.92
   4   2  -2   16.77    0.70
   4   2  -1  234.53    5.93
  -4  -2   1  231.48    5.80
   4   2   0  298.35    6.61
  -4  -2   0  280.22    6.48
   4   2   2    7.71    1.89
  -4  -2  -2    5.24    1.09
   4   2   3  411.94   10.75
  -4  -2  -3  312.87    7.13
  -4  -2  -3  403.85    5.32
   4   2   4    3.46    0.78
  -4  -2  -4    2.15    1.08
  -4  -2  -4    2.60    0.51
   4   2   5    0.91    0.62
  -4  -2  -5    2.36    1.73
  -4  -2  -5    0.16    0.54
   4   2   6   41.44    7.00
  -4  -2  -6   21.22    2.05
  -4  -2  -6   38.12    1.93
   4   2   7    1.81    1.20
  -4  -2  -7    1.75    0.84
   4   2   8  615.80   16.90
  -4  -2  -8  405.25   11.76
  -4  -2  -8  574.07   14.19
   4   2   9    1.04    1.05
  -4  -2  -9    2.55    1.43
  -4  -2  -9    0.99    0.65
   4   2  10  155.09    6.55
  -4  -2 -10  117.39    5.01
  -4  -2 -10  165.62    5.25
   4   2  11  136.49   17.38
  -4  -2 -11   92.95    4.62
  -4  -2 -11  126.42    8.20
   4   2  12   48.42    8.28
  -4  -2 -12   38.69    3.14
  -4  -2 -12   59.97    3.77
   4   2  13    5.44    1.63
  -4  -2 -13    2.68    1.32
  -4  -2 -13    4.31    1.71
   4   2  14    3.33    2.01
  -4  -2 -14    1.02    1.36
  -4  -2 -14   -0.82    1.10
   4   2  15   40.94    3.57
  -4  -2 -15   27.82    9.02
   4   3 -17    5.05    1.93
  -4  -3  16   33.51    5.51
   4   3 -16   48.84   14.19
  -4  -3  15    0.61    0.73
  -4  -3  15    2.07    0.76
   4   3 -15    1.34    2.22
  -4  -3  14    8.20    2.23
  -4  -3  14    8.35    1.73
   4   3 -14   13.18    3.10
  -4  -3  13  122.21    5.04
  -4  -3  13  149.36    5.22
   4   3 -13  186.05    6.52
  -4  -3  12   87.67   12.64
  -4  -3  12  117.76    7.41
   4   3 -12  145.23    5.87
  -4  -3  11  200.30    6.74
  -4  -3  11  220.57    7.78
   4   3 -11  282.13    7.87
  -4  -3  10   85.64   14.04
  -4  -3  10   99.14    7.57
   4   3 -10  116.72    4.49
  -4  -3   9  326.74    8.92
  -4  -3   9  368.52    9.57
   4   3  -9  453.21   10.86
  -4  -3   8   47.00    6.60
  -4  -3   8   55.05    3.08
   4   3  -8   64.58   10.88
  -4  -3   7   70.03    8.04
  -4  -3   7   69.86    3.29
   4   3  -7   92.24    3.15
   4   3  -6   10.85    2.01
  -4  -3   6   13.82    1.56
   4   3  -6   20.25    3.54
   4   3  -5    5.79    1.11
  -4  -3   5    6.35    1.42
   4   3  -5    7.78    0.97
   4   3  -4    1.35    0.65
  -4  -3   4    1.80    1.51
   4   3  -4    2.30    0.48
   4   3  -3   12.79    1.99
  -4  -3   3   14.36    1.68
   4   3  -3   14.85    2.48
   4   3  -2  446.91    8.86
  -4  -3   2  478.90    9.15
   4   3  -1  592.04   11.72
  -4  -3   1  620.15   10.93
   4   3   0   50.55   10.02
  -4  -3   0   49.15    2.84
   4   3   1   51.52    3.05
  -4  -3  -1   48.10    2.93
   4   3   2  423.32    9.34
  -4  -3  -2  354.40    8.54
   4   3   3   43.01   10.94
  -4  -3  -3   35.13    2.66
   4   3   4   24.31    4.94
  -4  -3  -4   22.20    3.56
   4   3   5   77.65    3.68
  -4  -3  -5   47.91    3.08
  -4  -3  -5   67.48    2.07
   4   3   6   10.31    2.46
  -4  -3  -6    6.20    1.43
  -4  -3  -6    6.37    1.14
   4   3   7   35.54    5.90
  -4  -3  -7   26.51    2.76
  -4  -3  -7   29.48    1.79
   4   3   8   14.90    3.04
  -4  -3  -8    8.64    1.60
  -4  -3  -8    8.45    1.61
   4   3   9    2.81    0.72
  -4  -3  -9    1.69    0.99
  -4  -3  -9    2.77    0.96
   4   3  10   87.24    4.61
  -4  -3 -10   65.65    4.04
  -4  -3 -10   78.29    3.53
   4   3  11  292.21    9.89
  -4  -3 -11  205.03    7.19
  -4  -3 -11  259.00    6.65
   4   3  12   34.79    9.65
  -4  -3 -12   25.90    4.98
  -4  -3 -12   35.09    5.71
   4   3  13   20.71    3.02
  -4  -3 -13   17.04    2.89
  -4  -3 -13   20.86    2.30
   4   3  14    5.30    1.27
  -4  -3 -14    1.79    2.02
  -4  -3 -14    4.89    1.09
  -4  -4  17    5.93    1.99
  -4  -4  16    3.65    1.52
   4   4 -16    3.53    1.49
  -4  -4  15    0.19    1.26
   4   4 -15    1.64    1.70
  -4  -4  14   44.75    3.38
  -4  -4  14   50.78    3.34
   4   4 -14   54.60   14.74
  -4  -4  13    6.60    1.45
  -4  -4  13    9.50    1.69
   4   4 -13   10.63    2.17
  -4  -4  12   54.10    8.11
  -4  -4  12   60.57    3.66
   4   4 -12   76.09   15.22
  -4  -4  11   27.08    3.71
  -4  -4  11   28.27    2.32
   4   4 -11   34.26    7.14
  -4  -4  10   30.60    5.13
  -4  -4  10   32.07    2.67
   4   4 -10   35.68    7.10
  -4  -4   9  451.87   17.65
  -4  -4   9  484.95   13.47
   4   4  -9  646.51   16.45
  -4  -4   8  188.37    8.19
  -4  -4   8  192.01    6.24
   4   4  -8  241.84    6.68
  -4  -4   7   62.66    4.61
  -4  -4   7   75.13    4.01
   4   4  -7   84.13    3.04
  -4  -4   6  118.70    5.19
   4   4  -6  148.75    4.92
   4   4  -5   61.10    6.43
  -4  -4   5   79.29    3.87
   4   4  -5   97.70    2.64
   4   4  -4   83.62    4.40
  -4  -4   4   96.46    4.42
   4   4  -4  125.32    3.82
   4   4  -3   61.34    7.41
  -4  -4   3   59.63    3.16
   4   4  -2    1.57    0.87
  -4  -4   2    1.26    1.19
   4   4  -1    3.79    0.83
  -4  -4   1    5.37    1.45
   4   4   0  325.53    8.14
  -4  -4   0  318.53    8.14
   4   4   1   55.75    3.28
  -4  -4  -1   56.44    3.76
   4   4   2  345.52   12.81
  -4  -4  -2  310.23   10.09
   4   4   3    5.13    1.87
  -4  -4  -3    4.84    1.32
   4   4   4    1.58    1.15
  -4  -4  -4    2.63    1.53
   4   4   5  135.42    4.91
  -4  -4  -5  112.75    4.85
   4   4   6  220.24    7.95
  -4  -4  -6  162.65    6.74
   4   4   7  128.96    5.38
  -4  -4  -7   89.16    4.94
  -4  -4  -7   86.25    9.76
   4   4   8  130.99    5.25
  -4  -4  -8  101.61    5.39
  -4  -4  -8  108.65    3.57
   4   4   9   47.98   11.01
  -4  -4  -9   30.44    3.14
  -4  -4  -9   43.59    2.51
   4   4  10   50.77    3.48
  -4  -4 -10   32.57    5.88
  -4  -4 -10   33.57    8.65
   4   4  11   -0.38    1.11
  -4  -4 -11   -0.75    1.81
  -4  -4 -11    0.42    0.64
   4   4  12   -0.70    1.21
  -4  -4 -12    1.07    1.46
   4   4  13    2.03    1.38
  -4  -4 -13    1.87    1.42
  -4  -5  16    2.21    1.32
   4   5 -16    4.79    1.92
  -4  -5  15   26.63    3.31
   4   5 -15   32.23    7.14
  -4  -5  14   10.24    2.01
   4   5 -14   14.68    3.64
  -4  -5  13   66.85    4.30
  -4  -5  13   68.60    3.65
   4   5 -13   87.79   15.43
  -4  -5  12   54.12    9.17
  -4  -5  12   57.03    3.50
   4   5 -12   72.64   14.09
  -4  -5  11    1.55    0.72
  -4  -5  11    0.04    0.96
   4   5 -11    3.81    1.54
  -4  -5  10    1.58    1.04
  -4  -5  10    1.35    1.06
   4   5 -10    2.11    0.91
  -4  -5   9   80.89   11.24
  -4  -5   9   79.42    4.03
   4   5  -9  108.07    4.29
  -4  -5   8  281.64    9.41
  -4  -5   8  283.77    8.97
   4   5  -8  348.69    9.63
  -4  -5   7  118.12   16.27
  -4  -5   7  106.91    4.22
   4   5  -7  130.45    3.89
  -4  -5   6 1723.42   33.37
  -4  -5   6 1654.95   31.67
   4   5  -6 2066.30   36.57
   4   5  -5    2.24    1.26
  -4  -5   5   -0.69    1.30
   4   5  -5   -0.36    0.66
   4   5  -4   25.28    6.79
  -4  -5   4   28.20    2.51
   4   5  -3   16.11    3.34
  -4  -5   3   18.90    2.14
   4   5  -2    1.29    0.96
  -4  -5   2    1.82    1.20
   4   5  -1    2.06    1.26
  -4  -5   1    1.89    1.75
   4   5   0   27.69    5.67
  -4  -5   0   31.10    2.73
   4   5   1   19.37    3.86
  -4  -5  -1   16.73    1.97
   4   5   2    1.67    1.02
  -4  -5  -2    3.15    1.28
   4   5   3   80.25    4.02
  -4  -5  -3   72.69    4.12
   4   5   4   26.48    6.48
  -4  -5  -4   20.37    2.37
   4   5   5   17.25    3.78
  -4  -5  -5   14.49    2.43
   4   5   6   80.81    4.24
  -4  -5  -6   58.66    3.81
   4   5   7   86.86    4.50
  -4  -5  -7   62.83    4.32
   4   5   8    9.36    2.12
  -4  -5  -8   10.12    2.41
   4   5   9    3.88    1.14
  -4  -5  -9    1.34    1.74
   4   5  10    1.24    1.00
  -4  -5 -10    4.14    2.57
   4   5  11   -0.18    1.23
  -4  -5 -11    0.41    1.72
   4   5  12    3.84    1.00
  -4  -5 -12    2.81    2.29
  -4  -6  15    1.94    1.16
   4   6 -15    4.67    1.25
  -4  -6  14   34.67    3.67
   4   6 -14   44.26   10.95
  -4  -6  13    3.61    1.86
   4   6 -13    6.46    1.56
  -4  -6  12   50.18    7.81
  -4  -6  12   55.27    3.15
   4   6 -12   61.53   13.59
  -4  -6  11   11.49    2.45
  -4  -6  11    8.65    2.60
   4   6 -11   12.14    3.37
  -4  -6  10   20.45    3.05
  -4  -6  10   19.13    2.15
   4   6 -10   24.32    4.56
  -4  -6   9   14.36    2.50
  -4  -6   9   14.60    2.12
   4   6  -9   16.06    3.13
  -4  -6   8   16.82    3.37
  -4  -6   8   12.77    1.71
   4   6  -8   11.76    2.37
  -4  -6   7   10.45    2.23
  -4  -6   7    8.89    1.65
   4   6  -7   12.70    1.80
  -4  -6   6   47.46    3.78
  -4  -6   6   39.87    3.25
   4   6  -6   49.34    2.32
   4   6  -5  172.14   15.74
  -4  -6   5  173.58    6.61
   4   6  -4  208.42   10.36
  -4  -6   4  231.24    7.98
   4   6  -3  856.93   19.52
  -4  -6   3  920.83   19.56
   4   6  -2   84.09    4.10
  -4  -6   2   90.02    4.52
   4   6  -1   19.63    5.89
  -4  -6   1   26.33    2.58
   4   6   0    1.82    1.05
  -4  -6   0    3.03    1.70
   4   6   1   26.93    5.52
  -4  -6  -1   27.62    2.89
   4   6   2  142.97    6.29
  -4  -6  -2  130.77    6.04
   4   6   3  133.73    5.51
  -4  -6  -3  122.76    5.67
   4   6   4    3.51    1.90
  -4  -6  -4    5.81    1.94
   4   6   5   10.11    1.92
  -4  -6  -5    8.05    2.22
   4   6   6   35.71    7.61
  -4  -6  -6   32.46    3.35
   4   6   7   11.67    2.71
  -4  -6  -7    8.75    2.44
   4   6   8    9.32    3.15
  -4  -6  -8   12.18    2.86
   4   6   9    2.61    1.50
  -4  -6  -9    2.01    1.52
   4   6  10   17.11    4.79
  -4  -6 -10   18.07    3.02
   4   6  11    0.84    0.58
  -4  -6 -11    3.04    1.94
  -4  -7  14   30.93    5.97
   4   7 -14   26.94    7.52
  -4  -7  13    1.98    1.36
   4   7 -13    2.56    1.28
  -4  -7  12    4.17    1.12
   4   7 -12    4.30    2.44
  -4  -7  11    2.88    1.05
   4   7 -11    1.77    1.02
  -4  -7  10  111.86   15.96
  -4  -7  10   98.18    4.17
   4   7 -10  149.78    5.76
  -4  -7   9    9.84    2.30
  -4  -7   9   11.16    1.80
   4   7  -9   10.55    1.78
  -4  -7   8    4.70    1.70
  -4  -7   8    2.25    1.14
   4   7  -8    2.17    1.09
  -4  -7   7   28.64    2.95
  -4  -7   7   25.04    2.31
   4   7  -7   22.64    5.87
  -4  -7   6   34.35    3.02
   4   7  -5  116.87    5.33
  -4  -7   5  127.57    5.14
   4   7  -4   36.05    7.12
  -4  -7   4   35.85    2.91
   4   7  -3  170.90    6.43
  -4  -7   3  181.99    6.25
   4   7  -2   50.83    9.24
  -4  -7   2   48.18    3.50
   4   7  -1   37.48    9.36
  -4  -7   1   38.35    3.29
   4   7   0   15.77    3.17
  -4  -7   0   13.66    2.31
   4   7   1   18.28    3.94
  -4  -7  -1   19.70    2.83
   4   7   2   13.57    2.86
  -4  -7  -2   14.03    2.50
   4   7   3   74.46   11.86
  -4  -7  -3   74.65    9.77
   4   7   4   10.63    2.23
  -4  -7  -4    8.86    1.91
   4   7   5   37.20    9.41
  -4  -7  -5   28.28    4.04
   4   7   6    4.21    1.21
  -4  -7  -6    5.67    1.83
   4   7   7   24.49    5.88
  -4  -7  -7   23.38    3.40
   4   7   8   10.63    2.99
  -4  -7  -8   14.42    3.00
   4   7   9   22.38    7.17
  -4  -7  -9   20.60    2.98
  -4  -7 -10   43.34    4.43
  -4  -8  13   19.01    3.81
  -4  -8  12   23.32    6.58
  -4  -8  11   21.63    3.96
  -4  -8  10   23.01    5.37
  -4  -8   9   20.01    3.66
  -4  -8   9   11.45    1.71
  -4  -8   8    1.68    2.03
  -4  -8   7   18.99    3.08
  -4  -8   7   17.55    2.19
   4   8  -6   23.36    5.76
  -4  -8   6   26.60    2.54
   4   8  -5    3.33    0.99
  -4  -8   5    3.78    1.46
   4   8  -4    9.73    2.26
  -4  -8   4    7.85    1.86
   4   8  -3    4.58    1.21
  -4  -8   3    8.00    2.15
   4   8  -2   71.24   16.59
  -4  -8   2   81.48    4.62
   4   8  -1  105.12   20.16
  -4  -8   1  109.90    5.34
   4   8   0  179.46    7.46
  -4  -8   0  197.93    7.13
   4   8   1    3.50    1.51
  -4  -8  -1    0.21    1.64
   4   8   2   10.00    1.96
  -4  -8  -2    9.50    2.20
   4   8   3    1.72    0.81
  -4  -8  -3    5.23    2.31
   4   8   4    5.77    1.42
  -4  -8  -4    6.64    2.25
   4   8   5    5.83    1.56
  -4  -8  -5    3.20    1.92
   4   8   6   27.82    7.03
  -4  -8  -6   27.22    4.57
   4   8   7   10.94    2.55
  -4  -8  -7    4.13    2.02
  -4  -8  -8   28.63    3.43
  -4  -9  11   46.02    4.26
  -4  -9  10    8.12    2.09
  -4  -9   9   12.15    3.15
  -4  -9   8   24.60    3.24
   4   9  -7   10.89    3.09
  -4  -9   7   12.22    1.98
   4   9  -6   15.61    4.45
  -4  -9   6   18.19    2.46
   4   9  -5   47.45    9.30
  -4  -9   5   54.34    3.74
   4   9  -4    8.79    1.97
  -4  -9   4    9.18    1.73
   4   9  -3   15.22    5.03
  -4  -9   3   17.46    2.44
   4   9  -2    3.50    1.29
  -4  -9   2    7.28    2.39
   4   9  -1    2.08    1.27
  -4  -9   1   -1.36    1.41
   4   9   0   15.84    4.78
  -4  -9   0   19.61    3.76
   4   9   1    9.35    2.83
  -4  -9  -1    8.64    2.43
   4   9   2    4.54    1.30
  -4  -9  -2    5.84    2.08
   4   9   3    2.07    1.31
  -4  -9  -3    3.42    1.93
   4   9   4    0.10    0.61
  -4  -9  -4   -0.49    1.76
   4   9   5   23.96    4.97
  -4  -9  -5   23.37    4.73
   4   9   6   22.12    5.91
  -4  -9  -6   23.24    3.72
   4  10  -7   21.25    5.27
   4  10  -6   26.60    6.82
  -4 -10   6   27.61    2.88
   4  10  -5   56.62   10.92
  -4 -10   5   48.30    7.17
   4  10  -4    4.29    1.25
  -4 -10   4    6.53    2.18
   4  10  -3   20.42    5.33
  -4 -10   3   19.31    4.09
   4  10  -2    3.56    2.45
  -4 -10   2    7.11    2.04
   4  10  -1    0.87    0.91
  -4 -10   1    2.21    1.44
   4  10   0    0.79    0.94
  -4 -10   0    0.60    1.44
   4  10   1    6.51    1.27
  -4 -10  -1    8.37    2.46
   4  10   2   26.74    6.28
  -4 -10  -2   27.39    4.11
   5 -10   0    2.35    1.23
   5 -10   1   12.66    2.73
  -5  10  -2   33.04    7.42
  -5   9   6   36.75    7.06
   5  -9  -6   36.85    4.37
  -5   9   5    1.76    0.77
   5  -9  -5    1.10    2.00
  -5   9   4   11.73    3.93
   5  -9  -4   17.00    3.28
  -5   9   3   12.92    3.32
   5  -9  -3   12.95    2.59
  -5   9   2   38.04    3.44
   5  -9  -2   38.35    5.63
  -5   9   1  134.86    5.73
   5  -9  -1   96.76    5.94
   5  -9   0    3.83    2.44
   5  -9   1   22.39    3.10
   5  -9   2   20.54    3.81
   5  -9   2   30.79    4.14
   5  -9   3   18.43    2.31
  -5   9  -3   19.28    4.53
   5  -9   4   27.91    4.74
  -5   9  -4   29.68    7.92
   5  -9   5    1.88    0.64
  -5   9  -5    2.85    1.62
   5  -9   6   34.16    3.29
  -5   9  -6   34.84    9.26
   5  -9   7   87.81    5.11
  -5   9  -7   94.48   14.93
  -5   8   9   -0.25    1.72
   5  -8  -9    1.54    2.12
  -5   8   8  115.70   24.37
   5  -8  -8  120.18    6.75
  -5   8   7   14.27    5.70
   5  -8  -7   12.04    3.15
  -5   8   6  133.68   26.63
   5  -8  -6  155.02    7.57
  -5   8   5    4.04    2.11
   5  -8  -5    4.10    2.19
  -5   8   4   -0.60    1.44
   5  -8  -4    2.32    2.05
  -5   8   3    1.64    0.96
   5  -8  -3    2.22    1.58
  -5   8   2  118.45    9.75
   5  -8  -2  107.26    6.16
  -5   8   1   32.87    7.64
   5  -8  -1   32.44    5.83
  -5   8   0   12.61    3.04
   5  -8   0   17.15    4.39
   5  -8   1    1.84    0.86
  -5   8  -1    2.76    0.70
   5  -8   1    4.37    2.74
   5  -8   2   10.41    1.59
   5  -8   2   15.09    2.44
   5  -8   3   28.82    2.70
  -5   8  -3   26.52    6.14
   5  -8   4    0.57    1.24
  -5   8  -4    1.66    1.39
   5  -8   5    3.14    1.33
   5  -8   6    0.14    1.34
  -5   8  -6    0.17    2.00
   5  -8   7   31.14    3.23
  -5   8  -7   32.67    5.84
   5  -8   8   49.83    4.18
  -5   8  -8   42.54    7.63
   5  -8   9    3.84    2.62
  -5   8  -9    6.53    2.04
   5  -8  10   93.57    5.75
  -5   8 -10   83.21   15.03
  -5   7  11    4.51    1.52
   5  -7 -11    2.15    2.21
  -5   7  10  107.27   21.28
   5  -7 -10  107.81    6.54
  -5   7   9    4.29    1.69
   5  -7  -9    3.64    2.25
  -5   7   8   12.80    3.39
   5  -7  -8   11.05    2.41
  -5   7   7   26.15    5.06
   5  -7  -7   25.59    3.10
  -5   7   6   32.99    6.40
   5  -7  -6   30.59    3.62
  -5   7   5    0.93    0.97
   5  -7  -5    4.90    2.84
  -5   7   4    1.27    1.08
   5  -7  -4    4.84    2.25
  -5   7   3   35.05    3.12
   5  -7  -3   28.93    3.26
  -5   7   2    7.81    2.47
   5  -7  -2   11.85    2.65
   5  -7  -1    2.75    0.77
  -5   7   1    2.70    1.18
   5  -7  -1   -0.47    1.49
   5  -7   0    0.61    0.87
  -5   7   0    0.66    0.60
   5  -7   0   -0.97    1.53
   5  -7   1  254.61    6.34
  -5   7  -1  311.64    6.87
   5  -7   1  267.29    8.10
   5  -7   2   25.43    2.26
  -5   7  -2   19.76    3.89
   5  -7   2   28.01    4.29
   5  -7   3    2.47    1.04
  -5   7  -3    3.38    1.22
   5  -7   4   18.90    2.65
  -5   7  -4   20.37    3.25
   5  -7   5   -0.82    1.02
  -5   7  -5    4.25    1.35
   5  -7   6   43.42    3.52
  -5   7  -6   38.44    6.90
   5  -7   7    1.02    0.90
  -5   7  -7    3.73    1.04
   5  -7   8    4.07    1.88
  -5   7  -8    6.24    1.80
   5  -7   9   22.46    2.88
  -5   7  -9   22.95    4.44
   5  -7  10   90.04    6.10
  -5   7 -10   91.49   20.66
   5  -7  11  109.44    6.28
  -5   7 -11  112.30   19.43
  -5   6  12    3.41    2.30
   5  -6 -12    5.43    2.35
  -5   6  11    3.67    1.35
   5  -6 -11   -1.17    1.99
  -5   6  10   37.49    7.32
   5  -6 -10   44.61    4.59
  -5   6   9  363.45   53.06
   5  -6  -9  328.69   10.12
  -5   6   8   89.70   18.64
   5  -6  -8   85.40    5.43
  -5   6   7  245.98    8.06
   5  -6  -7  199.60    7.82
  -5   6   6    2.16    1.06
   5  -6  -6    3.55    1.62
  -5   6   5   46.96    8.70
   5  -6  -5   39.54    3.62
  -5   6   4    1.49    0.62
   5  -6  -4    2.83    2.31
  -5   6   3  149.49    6.91
   5  -6  -3  130.40    5.67
   5  -6  -2   73.66    2.85
  -5   6   2   87.50   17.26
   5  -6  -2   79.81    4.47
   5  -6  -1    3.94    1.01
  -5   6   1    3.82    0.95
   5  -6  -1    3.65    1.42
   5  -6   0    7.28    1.22
  -5   6   0   10.84    2.81
   5  -6   0    9.09    3.29
   5  -6   1   17.86    1.78
  -5   6  -1   17.40    4.19
   5  -6   1   13.98    2.28
   5  -6   2   77.25   12.30
  -5   6  -2   69.63    6.91
   5  -6   2   80.02   12.05
   5  -6   3   77.60    6.14
  -5   6  -3   60.29   10.75
  -5   6  -3   73.12   14.16
   5  -6   4   11.21    2.13
  -5   6  -4   10.87    1.96
   5  -6   5   -0.46    1.35
  -5   6  -5    1.16    0.62
   5  -6   6   39.18    6.52
  -5   6  -6   27.57    6.58
   5  -6   7    0.73    1.00
  -5   6  -7    1.16    0.68
   5  -6   8   -0.49    1.67
  -5   6  -8    0.45    0.74
   5  -6   9   12.38    2.63
  -5   6  -9   13.29    3.41
   5  -6  10   26.46    3.48
  -5   6 -10   25.68    4.02
   5  -6  11   11.71    2.82
  -5   6 -11   16.95    3.47
   5  -6  12   19.35    3.25
  -5   6 -12   16.50    4.25
  -5   5  13    5.87    2.42
   5  -5 -13    3.71    1.90
  -5   5  12    2.10    2.26
   5  -5 -12    2.92    2.26
  -5   5  11   20.30    5.47
   5  -5 -11   15.46    3.31
  -5   5  10   21.24    4.78
   5  -5 -10   23.85    3.59
  -5   5   9  289.40   11.25
   5  -5  -9  254.68    8.45
  -5   5   8   44.90    8.68
   5  -5  -8   39.27    3.66
  -5   5   7   89.93    5.49
   5  -5  -7   77.66    5.00
  -5   5   6   12.30    3.53
   5  -5  -6   16.11    2.29
  -5   5   5   56.15    8.85
   5  -5  -5   41.94    3.43
  -5   5   4  107.88    4.96
   5  -5  -4   86.22    4.40
   5  -5  -3  137.63    4.53
  -5   5   3  180.22    6.98
   5  -5  -3  148.86    6.63
   5  -5  -2   40.10    2.13
  -5   5   2   52.63    9.38
   5  -5  -2   47.26    3.38
   5  -5  -1    2.00    0.71
  -5   5   1    4.78    1.60
   5  -5  -1    2.51    1.32
   5  -5   0   91.81    3.40
  -5   5   0  103.59    6.71
   5  -5   0   93.82    4.34
   5  -5   1   11.74    1.69
  -5   5  -1   11.12    2.12
   5  -5   1    8.11    1.47
   5  -5   2    1.76    1.31
  -5   5  -2    0.77    0.67
   5  -5   2    0.01    1.53
   5  -5   3   24.82    2.30
  -5   5  -3   25.10    4.92
  -5   5  -3   27.29    6.47
   5  -5   4  535.44   14.74
  -5   5  -4  469.90   11.88
  -5   5  -4  436.00   12.96
   5  -5   5   25.49    2.67
  -5   5  -5   33.56    8.24
   5  -5   6   29.20    2.82
  -5   5  -6   27.94    5.08
   5  -5   7    1.49    1.90
  -5   5  -7    1.31    0.97
   5  -5   8  176.25    6.78
  -5   5  -8  157.38   12.02
   5  -5   9   73.48    4.63
  -5   5  -9   75.89   10.68
   5  -5  10    3.51    1.24
  -5   5 -10    5.86    1.34
   5  -5  11   -2.03    1.95
  -5   5 -11    0.37    0.94
   5  -5  12    6.14    1.29
  -5   5 -12    6.64    1.73
   5  -5  13   45.39    4.44
  -5   5 -13   44.45   11.96
  -5   4  14   -1.10    1.88
   5  -4 -14    2.14    1.28
  -5   4  13    4.79    1.13
   5  -4 -13    1.87    1.28
  -5   4  12   23.92    3.08
   5  -4 -12   26.45    3.51
  -5   4  11   23.82    4.64
   5  -4 -11   24.28    3.07
  -5   4  10    1.20    1.91
   5  -4 -10    2.18    1.69
  -5   4   9   -0.08    1.75
   5  -4  -9    2.09    2.24
  -5   4   8   15.53    3.11
   5  -4  -8   13.05    2.39
  -5   4   7  855.57   14.02
   5  -4  -7  734.89   15.44
  -5   4   6  933.21   28.87
   5  -4  -6  859.59   13.20
  -5   4   5   82.44   16.39
   5  -4  -5   84.97    4.28
   5  -4  -4  300.22    6.74
  -5   4   4  342.75   10.12
   5  -4  -4  271.75    8.33
   5  -4  -3    0.65    0.82
  -5   4   3    3.13    1.89
   5  -4  -3    1.76    1.55
   5  -4  -2   38.47    1.99
  -5   4   2   39.34    8.51
   5  -4  -2   39.29    2.98
   5  -4  -1   40.02    2.18
  -5   4   1   41.56    7.67
   5  -4  -1   33.25    4.35
   5  -4   0   10.98    1.25
  -5   4   0   14.64    3.12
   5  -4   0   16.03    2.23
   5  -4   1   70.42    3.26
  -5   4  -1   67.59   11.23
   5  -4   1   62.57    9.68
   5  -4   2   17.77    1.79
  -5   4  -2   20.97    3.66
   5  -4   2   23.80    3.14
   5  -4   3    2.29    1.32
  -5   4  -3    1.24    0.49
  -5   4  -3    2.03    0.69
   5  -4   4   31.31    2.69
  -5   4  -4   31.46    2.06
  -5   4  -4   28.24    6.06
   5  -4   5    7.77    1.55
  -5   4  -5   11.59    1.45
  -5   4  -5    6.39    1.20
   5  -4   6  157.77    6.58
  -5   4  -6  137.56    5.87
   5  -4   7   59.03    3.88
  -5   4  -7   57.35   10.12
   5  -4   8   18.74    2.58
  -5   4  -8   17.77    3.06
   5  -4   9    2.66    1.99
  -5   4  -9    3.44    0.77
   5  -4  10   39.89    4.01
  -5   4 -10   39.52    7.77
   5  -4  11  111.75    5.94
  -5   4 -11  101.39   17.98
   5  -4  12   84.97    5.45
  -5   4 -12   75.36   16.20
   5  -4  13   10.42    1.69
  -5   4 -13    8.53    2.64
   5  -4  14    6.95    2.45
  -5   4 -14   -0.88    1.44
  -5   3  15    5.82    1.51
   5  -3 -15    4.56    2.24
  -5   3  14    8.56    3.06
   5  -3 -14    4.70    1.93
  -5   3  13   85.04   15.39
   5  -3 -13   89.49    5.80
  -5   3  12   97.79   19.31
   5  -3 -12   87.18   19.62
  -5   3  11   95.17   16.55
   5  -3 -11   83.55   12.80
  -5   3  10    8.33    2.05
   5  -3 -10    8.56    2.01
  -5   3   9    4.87    2.05
   5  -3  -9    1.96    1.31
  -5   3   8   37.17    7.02
   5  -3  -8   27.26    2.82
  -5   3   7  286.79   10.31
   5  -3  -7  259.81    8.98
  -5   3   6   71.41   12.92
   5  -3  -6   71.77    4.15
   5  -3  -5  208.00    4.98
  -5   3   5  210.42    7.02
   5  -3  -5  175.26    5.97
   5  -3  -4  945.94   15.00
   5  -3  -4  784.23   14.82
   5  -3  -3  342.84   10.05
  -5   3   3  337.84   10.65
   5  -3  -3  304.69    9.77
   5  -3  -2    3.41    0.56
   5  -3  -2    1.98    1.69
   5  -3  -1  362.53   10.47
  -5   3   1  329.72   10.09
   5  -3  -1  299.32    9.43
   5  -3   0  104.28    9.80
  -5   3   0   83.53    3.41
   5  -3   0   69.62    3.15
   5  -3   1    0.56    1.10
  -5   3  -1    0.82    1.49
   5  -3   1   -0.68    1.12
   5  -3   2    7.91    2.04
  -5   3  -2    6.43    1.36
   5  -3   2    6.93    1.24
   5  -3   3    4.13    1.22
  -5   3  -3    1.87    0.81
  -5   3  -3    2.65    0.64
   5  -3   4  133.92   18.12
  -5   3  -4   95.12    3.71
  -5   3  -4   87.62    5.29
   5  -3   5   13.51    2.60
  -5   3  -5    7.23    1.10
  -5   3  -5    8.56    1.19
   5  -3   6   33.28    7.47
  -5   3  -6   25.11    1.73
  -5   3  -6   22.53    4.66
   5  -3   7   45.12    3.24
  -5   3  -7   37.32    2.07
  -5   3  -7   44.09    6.94
   5  -3   8   23.59    2.60
  -5   3  -8   22.13    4.44
   5  -3   9    2.86    1.58
  -5   3  -9    2.62    0.84
   5  -3  10  121.32    5.75
  -5   3 -10  111.55   12.14
   5  -3  11   -0.70    1.84
  -5   3 -11    2.24    0.98
   5  -3  12   60.79    4.47
  -5   3 -12   64.94    6.51
   5  -3  13   19.27    2.93
  -5   3 -13   18.11    4.05
   5  -3  14    2.36    1.91
  -5   3 -14    0.92    1.17
  -5   2  16    0.56    1.73
   5  -2 -16    0.99    1.31
  -5   2  15   31.65    8.36
   5  -2 -15   32.54    9.15
  -5   2  14   -0.12    1.67
   5  -2 -14    1.23    1.00
  -5   2  13   18.68    5.42
   5  -2 -13   17.98    5.01
  -5   2  12   18.29    4.32
   5  -2 -12   22.49    2.79
  -5   2  11   80.05    6.48
   5  -2 -11   71.10    4.52
  -5   2  10  221.74    7.21
   5  -2 -10  208.41    7.16
  -5   2   9   30.42    5.34
   5  -2  -9   31.22    6.87
  -5   2   8  168.86    6.73
   5  -2  -8  149.84    6.08
   5  -2  -7  116.04    2.82
  -5   2   7  104.17    4.54
   5  -2  -7   92.34    4.51
   5  -2  -6    2.43    0.58
  -5   2   6    3.13    1.40
   5  -2  -6    2.46    1.38
   5  -2  -5   11.99    1.40
  -5   2   5   11.42    2.24
   5  -2  -5   13.18    2.09
   5  -2  -4   30.10    1.72
  -5   2   4   24.28    4.97
   5  -2  -4   19.52    1.79
   5  -2  -3  129.12    3.88
  -5   2   3  107.95    4.35
   5  -2  -3   88.15    3.33
   5  -2  -2   26.16    3.90
  -5   2   2   16.04    1.76
   5  -2  -2   14.89    1.68
   5  -2  -1  576.59   10.73
  -5   2   1  466.57    9.72
   5  -2  -1  395.87    8.23
   5  -2   0  260.65    6.49
  -5   2   0  203.14    6.54
   5  -2   0  188.44    5.17
   5  -2   1   66.33    3.01
  -5   2  -1   54.74    8.80
   5  -2   1   46.10    2.43
   5  -2   2   20.54    4.62
  -5   2  -2   12.85    1.61
  -5   2  -2   13.57    1.98
   5  -2   3   25.83    4.84
  -5   2  -3   16.17    1.87
  -5   2  -3   16.92    2.35
   5  -2   4  241.62    8.45
  -5   2  -4  177.76    6.12
  -5   2  -4  181.20    6.88
  -5   2  -5   82.27    3.62
  -5   2  -5   89.46    7.72
   5  -2   6  391.50   14.57
  -5   2  -6  295.64    7.41
  -5   2  -6  334.98   12.32
   5  -2   7   75.31    4.08
  -5   2  -7   55.45    2.71
  -5   2  -7   65.69   10.67
   5  -2   8   30.34    5.50
  -5   2  -8   15.40    1.59
  -5   2  -8   21.38    3.25
   5  -2   9   75.35    8.91
  -5   2  -9   55.39    2.62
  -5   2  -9   74.87    4.69
   5  -2  10  323.86    9.10
  -5   2 -10  311.49    7.78
   5  -2  11   68.14    4.60
  -5   2 -11   72.36   12.95
   5  -2  12   59.59    4.68
  -5   2 -12   53.86    9.87
   5  -2  13    2.07    1.90
  -5   2 -13    0.69    1.51
   5  -2  14    7.22    2.16
  -5   2 -14    3.76    1.58
  -5   1  16   39.51   11.95
   5  -1 -16   42.65   11.55
  -5   1  15   13.10    3.92
   5  -1 -15   15.48    3.92
  -5   1  14   38.88    5.11
   5  -1 -14   33.79    4.09
  -5   1  13   66.64    4.14
   5  -1 -13   57.53    4.13
  -5   1  12    0.49    1.74
   5  -1 -12    0.54    1.12
  -5   1  11  263.81    9.36
   5  -1 -11  273.24    9.69
  -5   1  10    0.92    0.81
   5  -1 -10    1.43    1.41
   5  -1  -9    3.84    0.81
  -5   1   9    6.46    1.48
   5  -1  -9    6.01    1.70
   5  -1  -8    0.24    0.31
  -5   1   8   -1.13    1.58
   5  -1  -8    1.69    1.33
   5  -1  -7   13.12    2.46
  -5   1   7   16.77    3.14
   5  -1  -7   14.85    3.36
   5  -1  -6    0.25    0.30
  -5   1   6    1.37    0.79
   5  -1  -6    0.43    1.06
   5  -1  -5   91.45    3.23
  -5   1   5   94.06    7.38
   5  -1  -5   85.68    3.37
   5  -1  -4   36.66    3.55
  -5   1   4   31.05    7.06
   5  -1  -4   24.26    1.86
   5  -1  -3  149.65    4.37
  -5   1   3  126.95    4.70
   5  -1  -3  116.33    3.89
   5  -1  -2   39.26    7.95
  -5   1   2   34.73    6.36
   5  -1  -2   22.86    1.70
   5  -1  -1  334.97    7.52
  -5   1   1  261.19    6.71
   5  -1  -1  235.58    5.48
   5  -1   0    0.71    0.63
  -5   1   0    1.40    1.22
   5  -1   0    0.57    0.84
   5  -1   1    6.15    1.27
  -5   1  -1    6.57    1.39
   5  -1   1    5.36    1.03
   5  -1   2  148.60    5.47
  -5   1  -2  110.96    4.06
  -5   1  -2   92.63    5.61
   5  -1   3   62.11    9.92
  -5   1  -3   41.09    2.47
  -5   1  -3   40.28    5.66
   5  -1   4  418.32   12.60
  -5   1  -4  297.27    9.12
  -5   1  -4  293.14    8.58
   5  -1   5   25.92    5.58
  -5   1  -5   21.28    2.16
  -5   1  -5   15.47    3.80
   5  -1   6 1031.65   21.97
  -5   1  -6  691.74   14.57
  -5   1  -6  755.12   15.96
   5  -1   7  202.95    7.65
  -5   1  -7  143.42    5.32
  -5   1  -7  158.04    8.62
   5  -1   8  303.86    9.11
  -5   1  -8  212.85    5.90
  -5   1  -8  266.29    7.46
   5  -1   9   31.68    8.10
  -5   1  -9   19.16    1.99
  -5   1  -9   24.48    5.35
   5  -1  10   25.29    4.91
  -5   1 -10   16.62    1.74
  -5   1 -10   20.51    4.73
   5  -1  11   18.56    2.67
  -5   1 -11   13.99    2.08
   5  -1  12   47.62    3.98
  -5   1 -12   40.55    8.53
   5  -1  13   35.43    3.62
  -5   1 -13   33.02    7.03
   5  -1  14   22.54    5.11
  -5   1 -14   21.74    5.81
  -5   0  16   -2.39    1.43
   5   0 -16   -0.66    1.79
  -5   0  15   12.14    2.74
   5   0 -15   12.48    4.57
  -5   0  14   26.58    6.88
   5   0 -14   27.40    5.69
  -5   0  13   10.46    2.32
   5   0 -13   11.48    3.06
  -5   0  12  263.89    8.20
   5   0 -12  264.42    7.82
   5   0 -11   18.54    3.56
  -5   0  11   35.85    9.63
   5   0 -11   27.54    2.57
   5   0 -10    5.29    0.68
  -5   0  10    7.76    1.52
   5   0 -10    7.73    1.44
   5   0  -9   14.68    3.38
  -5   0   9   24.00    3.28
   5   0  -9   20.62    2.01
   5   0  -8   22.53    4.08
  -5   0   8   26.64    2.40
   5   0  -8   25.61    5.23
   5   0  -7   25.44    4.84
  -5   0   7   35.11    7.52
   5   0  -7   28.76    4.04
   5   0  -6   95.98    7.71
  -5   0   6   97.89    4.15
   5   0  -6   98.30    3.50
   5   0  -5  266.60    8.42
  -5   0   5  303.79   19.51
   5   0  -5  274.62    8.40
   5   0  -4   29.80    5.53
  -5   0   4   31.56    4.25
   5   0  -4   26.95    1.74
   5   0  -3   31.02    2.44
  -5   0   3   28.46    4.70
   5   0  -3   22.97    1.51
   5   0  -2  128.29    4.68
  -5   0   2  115.57    4.36
   5   0  -2  102.34    3.02
   5   0  -1    0.10    0.50
  -5   0   1    2.40    1.24
   5   0   0  115.39    4.34
  -5   0   0   89.20    3.68
   5   0   0   78.95    2.40
   5   0   1  209.91    6.05
  -5   0  -1  164.81    5.22
  -5   0  -1  138.79    3.45
   5   0   2    0.87    1.06
  -5   0  -2    3.91    1.68
  -5   0  -2    0.75    0.33
   5   0   3    1.16    0.56
  -5   0  -3    0.86    1.12
  -5   0  -3    0.36    0.33
   5   0   4    2.42    1.32
  -5   0  -4    0.22    1.10
  -5   0  -4    1.05    0.68
   5   0   5   10.22    1.81
  -5   0  -5    5.37    1.33
  -5   0  -5    6.32    1.34
   5   0   6  241.16   13.71
  -5   0  -6  159.83    5.49
  -5   0  -6  184.81    5.68
   5   0   7  170.23   14.77
  -5   0  -7  103.35    4.53
  -5   0  -7  143.05    9.73
   5   0   8  167.66    6.52
  -5   0  -8  117.42    4.57
  -5   0  -8  140.22   11.86
   5   0   9   62.64    8.59
  -5   0  -9   35.72    2.60
  -5   0  -9   47.20   11.23
   5   0  10   28.73    5.53
  -5   0 -10   16.48    3.14
  -5   0 -10   23.29    6.41
   5   0  11   -0.17    0.99
  -5   0 -11   -0.18    0.96
  -5   0 -11    0.46    0.58
   5   0  12    8.37    2.04
  -5   0 -12    6.31    1.35
  -5   0 -12    8.82    2.32
   5   0  13    0.03    1.71
   5   0  14   27.37    3.91
  -5   0 -14   25.53    2.93
  -5  -1  16   11.83    2.79
   5   1 -16   17.18    3.02
  -5  -1  15    1.47    0.71
   5   1 -15    0.82    1.68
  -5  -1  14    0.01    0.98
   5   1 -14    3.14    1.84
   5   1 -13   18.26    5.43
  -5  -1  13   32.75    7.12
   5   1 -13   38.75    3.20
   5   1 -12  112.93    7.67
  -5  -1  12  196.47    7.94
   5   1 -12  198.28    7.60
   5   1 -11    4.99    1.28
  -5  -1  11    6.30    2.02
   5   1 -11    6.07    1.24
   5   1 -10   33.84    6.04
  -5  -1  10   55.92    7.82
   5   1 -10   51.76   10.17
   5   1  -9   38.92    6.79
  -5  -1   9   55.32   10.13
   5   1  -9   61.26    3.29
   5   1  -8    3.22    0.57
  -5  -1   8    3.66    0.79
   5   1  -8    3.37    0.96
   5   1  -7   50.93    7.03
  -5  -1   7   60.19    3.37
   5   1  -7   60.90    3.20
   5   1  -6   27.20    4.66
  -5  -1   6   27.15    5.73
   5   1  -6   24.48    4.65
   5   1  -5  115.59    4.79
  -5  -1   5  135.60    5.59
   5   1  -5  134.25    4.59
   5   1  -4   37.67    7.45
  -5  -1   4   39.39    7.46
   5   1  -4   36.28    4.47
   5   1  -3   87.52    9.28
  -5  -1   3   96.94    4.62
   5   1  -3   81.21    2.31
   5   1  -2    1.86    0.98
  -5  -1   2    2.66    1.29
   5   1  -2    1.79    0.50
   5   1  -1   27.85    6.14
  -5  -1   1   30.75    4.46
   5   1  -1   15.96    3.32
   5   1   0   54.43    3.08
  -5  -1   0   48.55    3.39
  -5  -1   0   35.18    2.84
   5   1   1  302.43    8.77
  -5  -1  -1  241.73    6.83
  -5  -1  -1  203.36    4.27
   5   1   2  496.72   10.76
  -5  -1  -2  349.44    8.38
  -5  -1  -2  336.48    6.17
   5   1   3    9.03    1.45
  -5  -1  -3    6.89    1.63
  -5  -1  -3    4.60    1.25
   5   1   4  180.23    7.29
  -5  -1  -4  127.25    5.41
  -5  -1  -4  146.47    4.56
   5   1   5   14.30    3.18
  -5  -1  -5    9.74    1.46
  -5  -1  -5   11.50    2.39
   5   1   6  168.30    5.74
  -5  -1  -6  103.36    4.23
  -5  -1  -6  140.32    4.13
   5   1   7   55.18    6.18
  -5  -1  -7   36.50    2.89
  -5  -1  -7   40.66    8.34
   5   1   8    3.50    1.48
  -5  -1  -8    2.94    1.01
  -5  -1  -8    3.71    0.91
   5   1   9   24.91    4.11
  -5  -1  -9   14.06    2.01
  -5  -1  -9   14.89    3.39
   5   1  10    5.64    1.68
  -5  -1 -10    3.62    0.94
  -5  -1 -10    6.08    1.46
   5   1  11   22.61    3.29
  -5  -1 -11   20.19    2.57
  -5  -1 -11   21.44    4.88
   5   1  12    1.36    1.70
  -5  -1 -12   -0.43    1.01
  -5  -1 -12    0.81    0.54
   5   1  13    7.13    2.38
  -5  -1 -13    6.53    1.68
  -5  -1 -13    8.36    2.01
   5   1  14    4.12    1.79
  -5  -1 -14    8.03    2.10
  -5  -2  16    9.06    2.88
   5   2 -16   12.57    3.61
  -5  -2  15   62.31   12.52
   5   2 -15   71.82   16.55
  -5  -2  14    8.17    3.02
   5   2 -14   11.11    3.67
   5   2 -13   24.41    7.03
  -5  -2  13   39.57    8.64
   5   2 -13   46.18   12.63
   5   2 -12   69.50    5.21
  -5  -2  12  103.49    6.59
   5   2 -12  126.66    5.36
   5   2 -11    1.18    0.76
  -5  -2  11    1.33    0.88
   5   2 -11    0.62    0.42
   5   2 -10  177.92   12.75
  -5  -2  10  245.36    8.05
   5   2 -10  272.67    7.48
   5   2  -9  138.30    8.91
  -5  -2   9  179.88   11.29
   5   2  -9  203.26    7.04
   5   2  -8   30.67    4.97
  -5  -2   8   47.12    7.89
   5   2  -8   48.28    3.38
   5   2  -7   61.01    3.41
  -5  -2   7   80.74    6.24
   5   2  -7   77.97    3.00
   5   2  -6   15.43    3.88
  -5  -2   6   22.74    2.27
   5   2  -6   22.71    1.61
   5   2  -5  347.16   10.55
  -5  -2   5  380.25   11.64
   5   2  -5  395.15   10.59
   5   2  -4    2.56    1.12
  -5  -2   4    5.26    1.69
   5   2  -4    3.36    0.59
   5   2  -3    1.58    0.84
  -5  -2   3   -1.33    1.31
   5   2  -3    1.16    0.35
   5   2  -2   37.75    3.70
  -5  -2   2   38.84    2.80
   5   2  -1   22.90    6.36
  -5  -2   1   17.32    2.40
   5   2   0   44.24    3.52
  -5  -2   0   43.72    6.51
   5   2   1   45.28    4.36
  -5  -2  -1   36.55    3.14
   5   2   2   96.51    4.17
  -5  -2  -2   71.80    3.57
   5   2   3  121.15    5.56
  -5  -2  -3   90.16    4.68
   5   2   4   51.08    5.35
  -5  -2  -4   31.59    2.67
   5   2   5    6.71    1.64
  -5  -2  -5    4.39    1.70
   5   2   6   58.37   11.00
  -5  -2  -6   33.96    2.79
  -5  -2  -6   45.35    1.95
   5   2   7  173.57    6.56
  -5  -2  -7  113.76    5.42
  -5  -2  -7  153.20    4.41
   5   2   8   99.94   17.80
  -5  -2  -8   62.32    3.78
  -5  -2  -8   80.72    3.16
   5   2   9  166.96    7.29
  -5  -2  -9  102.45   15.08
  -5  -2  -9  149.38    5.33
   5   2  10   11.05    2.29
  -5  -2 -10    7.42    1.84
  -5  -2 -10    8.29    1.82
   5   2  11   62.23   10.74
  -5  -2 -11   53.04    4.01
  -5  -2 -11   53.73   11.22
   5   2  12    2.38    1.18
  -5  -2 -12    0.28    1.19
   5   2  13    1.06    1.02
  -5  -2 -13    3.80    2.06
   5   2  14    7.20    2.27
  -5  -3  16    0.05    0.78
   5   3 -16    1.73    1.16
  -5  -3  15    7.65    1.66
  -5  -3  15    6.73    2.41
   5   3 -15   12.31    2.18
  -5  -3  14    1.33    1.01
  -5  -3  14    1.12    1.00
   5   3 -14    1.02    1.50
  -5  -3  13    2.53    0.93
  -5  -3  13    3.16    1.23
   5   3 -13    3.86    1.28
  -5  -3  12    0.82    0.60
  -5  -3  12   -0.41    1.20
   5   3 -12   -0.01    1.05
   5   3 -11    1.20    0.73
  -5  -3  11    2.33    0.80
   5   3 -11    3.07    1.01
   5   3 -10    1.63    0.74
  -5  -3  10    1.08    1.39
   5   3 -10    0.72    0.62
   5   3  -9   17.33    4.37
  -5  -3   9   20.03    2.54
   5   3  -9   21.31    4.99
   5   3  -8   94.52    6.56
  -5  -3   8  114.96    5.30
   5   3  -8  137.66    4.96
   5   3  -7    3.46    0.80
  -5  -3   7    4.28    1.64
   5   3  -7    3.39    0.92
   5   3  -6   57.03    9.75
  -5  -3   6   67.73    3.80
   5   3  -6   72.92    2.49
   5   3  -5    3.22    0.80
  -5  -3   5    3.91    1.58
   5   3  -5    2.57    0.56
   5   3  -4   21.94    4.52
  -5  -3   4   24.00    2.46
   5   3  -3    8.99    2.63
  -5  -3   3    8.12    1.72
   5   3  -2    0.26    0.82
  -5  -3   2   -0.17    1.33
   5   3  -1  172.58    6.64
  -5  -3   1  170.16    7.04
   5   3   0    1.18    0.78
  -5  -3   0    2.02    1.43
   5   3   1   10.76    2.10
  -5  -3  -1    9.57    1.61
   5   3   2   92.39    4.22
  -5  -3  -2   77.14    4.16
   5   3   3   23.44    4.16
  -5  -3  -3   14.13    2.15
   5   3   4   56.38    3.47
  -5  -3  -4   40.79    3.23
   5   3   5  114.17   19.41
  -5  -3  -5   82.48    4.41
   5   3   6  284.26    8.41
  -5  -3  -6  203.17    7.07
   5   3   7  446.52   10.58
  -5  -3  -7  296.66    8.25
   5   3   8    9.75    1.74
  -5  -3  -8   10.20    2.12
   5   3   9   -0.10    1.54
  -5  -3  -9   -1.43    1.70
   5   3  10    1.45    1.67
  -5  -3 -10   -0.10    1.61
   5   3  11   22.03    4.38
  -5  -3 -11   19.40    2.74
   5   3  12    1.13    1.01
  -5  -3 -12    0.18    1.47
   5   3  13   -0.35    1.41
  -5  -3 -13   -0.35    1.34
  -5  -4  16    0.79    0.60
   5   4 -16    2.23    1.21
  -5  -4  15    0.74    0.95
  -5  -4  15    0.70    1.26
   5   4 -15    0.09    1.34
  -5  -4  14    5.15    1.72
  -5  -4  14    2.70    1.44
   5   4 -14    3.12    1.79
  -5  -4  13   18.41    2.81
  -5  -4  13   14.31    2.47
   5   4 -13   17.59    4.34
  -5  -4  12    6.05    1.68
  -5  -4  12    6.87    1.59
   5   4 -12    4.99    1.73
  -5  -4  11    6.75    1.82
  -5  -4  11    7.44    1.75
   5   4 -11    5.79    1.27
   5   4 -10   27.00    5.76
  -5  -4  10   38.72    3.64
   5   4 -10   42.37    6.75
   5   4  -9    4.35    1.52
  -5  -4   9    3.40    1.45
   5   4  -9    6.52    1.84
   5   4  -8   19.92    3.61
  -5  -4   8   23.45    2.56
   5   4  -8   25.91    4.42
   5   4  -7    8.91    1.89
  -5  -4   7   11.18    1.92
   5   4  -7    9.06    2.39
   5   4  -6    0.43    0.46
  -5  -4   6    0.62    1.26
   5   4  -6    0.51    0.41
   5   4  -5   46.55    9.18
  -5  -4   5   43.68    3.10
  -5  -4   4   10.55    2.24
   5   4  -3   -0.64    1.31
  -5  -4   3   -0.70    1.25
   5   4  -2    0.74    0.72
   5   4  -1   21.73    3.49
  -5  -4   1   23.23    2.88
   5   4   0    1.08    0.82
  -5  -4   0    2.26    1.66
   5   4   1    8.66    1.96
  -5  -4  -1    7.25    1.56
   5   4   2   54.03   11.82
  -5  -4  -2   44.39    3.66
   5   4   3  103.30   12.69
  -5  -4  -3   79.68    4.21
   5   4   4   23.66    4.81
  -5  -4  -4   25.36    2.89
   5   4   5  264.46    8.25
  -5  -4  -5  177.20    6.68
   5   4   6   -1.28    1.57
  -5  -4  -6    0.73    1.58
   5   4   7  297.02   10.67
  -5  -4  -7  210.09    8.45
   5   4   8   10.96    2.78
  -5  -4  -8    6.69    1.98
   5   4   9    9.50    2.85
  -5  -4  -9    8.60    1.87
   5   4  10    7.88    1.83
  -5  -4 -10    3.30    1.45
   5   4  11    1.32    1.02
  -5  -4 -11    2.60    1.60
   5   4  12    0.90    0.79
  -5  -4 -12    2.76    1.89
  -5  -5  15   -1.32    1.23
   5   5 -15    1.57    1.45
  -5  -5  14    1.33    1.04
  -5  -5  14    1.11    1.28
   5   5 -14    1.87    1.41
  -5  -5  13   44.03    9.61
  -5  -5  13   51.84    3.49
   5   5 -13   56.77   13.16
  -5  -5  12    4.20    1.61
  -5  -5  12    7.46    1.74
   5   5 -12    7.68    2.00
  -5  -5  11    2.33    1.32
  -5  -5  11    2.72    1.48
   5   5 -11    0.52    1.09
  -5  -5  10   51.71    3.73
  -5  -5  10   52.08    3.80
   5   5 -10   53.45    9.18
   5   5  -9   13.71    3.56
  -5  -5   9   14.06    1.88
   5   5  -9   16.62    3.17
   5   5  -8    5.42    1.00
  -5  -5   8    9.27    1.81
   5   5  -8    8.13    1.68
   5   5  -7  116.77    5.37
  -5  -5   7  144.46   18.80
   5   5  -6  211.53    7.69
  -5  -5   6  255.62    8.01
   5   5  -5   44.74    9.40
  -5  -5   5   44.71    3.61
   5   5  -4   50.57    8.20
  -5  -5   4   53.91    3.52
   5   5  -3  255.10   11.15
  -5  -5   3  279.41    9.33
   5   5  -2  120.23    5.93
  -5  -5   2  110.74    5.34
   5   5  -1   42.36   10.42
  -5  -5   1   39.19    3.10
   5   5   0   52.90    9.05
  -5  -5   0   51.54    3.59
   5   5   1   56.65   10.30
  -5  -5  -1   53.66    4.07
   5   5   2    1.35    0.57
  -5  -5  -2    1.41    1.35
   5   5   3    1.32    1.08
  -5  -5  -3    0.08    1.36
   5   5   4   30.47    5.41
  -5  -5  -4   20.07    2.46
   5   5   5    0.82    1.12
  -5  -5  -5    2.92    1.80
   5   5   6  166.18    6.20
  -5  -5  -6  117.26    5.73
   5   5   7   17.90    2.50
  -5  -5  -7    8.76    2.03
   5   5   8   15.76    4.42
  -5  -5  -8   13.57    2.90
   5   5   9   35.07    7.43
  -5  -5  -9   23.47    3.15
   5   5  10   14.70    4.63
  -5  -5 -10    7.38    2.43
   5   5  11    2.99    1.64
  -5  -5 -11    0.77    1.63
  -5  -6  14    4.76    2.10
  -5  -6  13   15.56    2.90
   5   6 -13   14.96    4.65
  -5  -6  12    1.02    1.59
  -5  -6  12   -0.42    1.05
   5   6 -12    0.60    1.18
  -5  -6  11    1.44    1.62
  -5  -6  11    2.70    1.72
   5   6 -11    2.96    1.47
  -5  -6  10   93.84    5.07
  -5  -6  10   86.63    5.26
   5   6  -9    4.70    1.39
  -5  -6   9    6.48    1.93
   5   6  -8   49.93   11.12
  -5  -6   8   60.58    4.09
   5   6  -7    1.62    1.08
  -5  -6   7    2.98    1.55
   5   6  -6   25.84    4.86
  -5  -6   6   26.00    2.77
   5   6  -5  729.81   14.10
  -5  -6   5  785.08   13.80
   5   6  -4  120.57    6.25
  -5  -6   4  123.39    5.46
   5   6  -3    0.98    1.61
  -5  -6   3    0.16    1.34
   5   6  -2   51.76   10.45
  -5  -6   2   51.09    4.23
   5   6  -1   18.90    3.83
  -5  -6   1   18.87    2.60
   5   6   1   17.37    3.71
  -5  -6  -1   22.14    2.90
   5   6   2    3.73    0.78
  -5  -6  -2    3.33    1.55
   5   6   3   26.95    4.85
  -5  -6  -3   21.21    3.03
   5   6   4  145.47    6.25
  -5  -6  -4  122.24    6.06
   5   6   5   15.51    5.01
  -5  -6  -5   13.18    2.71
   5   6   6    8.23    1.94
  -5  -6  -6    7.70    2.14
   5   6   7    0.35    1.00
  -5  -6  -7    2.18    1.75
   5   6   8    3.62    1.95
  -5  -6  -8    5.55    1.87
   5   6   9   12.43    3.44
  -5  -6  -9   10.76    2.33
   5   6  10    1.72    0.90
  -5  -6 -10    2.48    1.92
  -5  -7  13   20.64    4.08
  -5  -7  12    9.40    2.28
  -5  -7  11    4.79    0.81
  -5  -7  11   10.88    2.25
  -5  -7  10   73.52    4.37
   5   7  -9   22.14    5.14
  -5  -7   9   35.55    3.26
   5   7  -8    5.98    1.14
  -5  -7   8    8.54    1.62
   5   7  -7   -0.50    1.68
  -5  -7   7    0.25    1.13
   5   7  -6   20.57    4.47
  -5  -7   6   19.83    2.44
   5   7  -5   45.78    9.57
  -5  -7   5   51.41    3.62
   5   7  -4   28.54    6.02
  -5  -7   4   26.30    2.89
   5   7  -3   71.55   14.34
  -5  -7   3   80.44    4.62
   5   7  -2  210.14    9.48
  -5  -7   2  212.70    7.07
   5   7  -1   31.42    8.07
  -5  -7   1   29.07    3.21
   5   7   0   20.55    3.16
  -5  -7   0   25.26    3.24
   5   7   1    1.53    0.86
  -5  -7  -1    1.20    1.74
   5   7   2    5.14    1.52
  -5  -7  -2    4.73    2.02
   5   7   3   -0.82    1.44
  -5  -7  -3    0.14    1.69
   5   7   4   -0.21    1.76
  -5  -7  -4   -0.34    1.63
   5   7   5    0.69    0.88
  -5  -7  -5    0.17    1.69
   5   7   6   16.36    2.85
  -5  -7  -6   12.63    2.88
   5   7   7   32.88    8.69
  -5  -7  -7   29.02    3.71
   5   7   8    7.06    2.36
  -5  -7  -8    8.12    2.25
  -5  -8  11   19.61    3.10
   5   8 -10   20.71    7.55
   5   8  -9   37.89    9.07
  -5  -8   9   47.46    3.71
   5   8  -8    6.27    2.13
  -5  -8   8    5.30    1.68
   5   8  -7   19.26    3.84
  -5  -8   7   21.79    2.81
   5   8  -6    4.60    1.31
   5   8  -5    0.66    0.87
  -5  -8   5    1.66    1.31
   5   8  -4   27.28    5.25
  -5  -8   4   27.34    4.80
   5   8  -3   23.73    6.12
  -5  -8   3   27.26    5.21
   5   8  -2  185.04   13.63
  -5  -8   2  220.09    7.59
   5   8  -1    3.34    1.96
  -5  -8   1   -0.29    1.67
   5   8   0  147.15   19.29
  -5  -8   0  138.91    6.36
   5   8   1   11.48    2.87
  -5  -8  -1   13.84    2.87
  -5  -8  -2    1.78    1.83
   5   8   3    2.80    1.15
  -5  -8  -3    3.59    1.89
   5   8   4    6.12    1.37
  -5  -8  -4    5.06    1.20
   5   8   5    3.83    0.97
  -5  -8  -5    4.23    1.84
   5   8   6    5.60    1.42
  -5  -8  -6    6.93    2.86
   5   9  -9    2.65    1.76
   5   9  -8    2.17    0.81
  -5  -9   8    1.51    1.23
   5   9  -7    1.80    0.96
  -5  -9   7    2.45    1.87
   5   9  -6    8.50    1.68
  -5  -9   6   10.40    2.26
   5   9  -5    7.94    2.40
  -5  -9   5    9.98    2.22
   5   9  -4    6.52    1.73
  -5  -9   4    6.40    2.00
   5   9  -3    3.57    0.92
  -5  -9   3    2.41    1.59
   5   9  -2   43.23    8.05
  -5  -9   2   46.84    4.03
   5   9  -1    1.62    1.25
  -5  -9   1    2.82    2.49
   5   9   0    9.72    2.55
  -5  -9   0    9.70    2.15
   5   9   1  171.69   26.33
  -5  -9  -1  186.26    7.76
   5   9   2   17.50    4.91
  -5  -9  -2   22.31    3.71
   5   9   3   67.73   16.03
  -5  -9  -3   60.57   11.83
   6  -9  -2    2.40    2.13
   6  -9  -1   25.02    5.76
   6  -9   0    7.12    3.16
   6  -9   1    0.12    2.06
  -6   9  -2   16.80    5.88
  -6   9  -3   17.68    2.79
  -6   8   6    1.89    0.81
   6  -8  -6    0.67    1.99
  -6   8   5   21.32    5.49
   6  -8  -5   17.80    3.18
  -6   8   4    5.24    1.80
   6  -8  -4    5.76    2.55
  -6   8   3    2.48    1.41
   6  -8  -3   -0.54    1.97
  -6   8   2    1.26    1.63
   6  -8  -2    2.68    2.14
  -6   8   1   40.63   11.01
   6  -8  -1   48.74   10.14
  -6   8   0    1.56    0.72
   6  -8   0    0.11    1.80
   6  -8   1   34.73    3.70
   6  -8   2    2.75    1.37
   6  -8   2    6.90    2.45
   6  -8   3    2.45    1.82
  -6   8  -3    3.51    1.44
   6  -8   4    0.54    1.32
  -6   8  -4    2.23    1.02
   6  -8   5    0.07    1.27
  -6   8  -5    3.64    1.56
   6  -8   6   29.09    3.10
  -6   8  -6   28.03    9.42
   6  -8   7    9.62    2.23
  -6   8  -7    9.19    2.64
  -6   7   9   67.88    8.63
   6  -7  -9   50.59    4.55
  -6   7   8    4.03    1.16
   6  -7  -8    3.55    2.18
  -6   7   7    9.66    2.80
   6  -7  -7    6.84    2.12
  -6   7   6    5.86    1.41
   6  -7  -6    3.95    1.83
  -6   7   5   -0.24    1.46
   6  -7  -5    3.01    2.77
  -6   7   4   16.15    4.55
   6  -7  -4   13.88    3.11
  -6   7   3   16.05    2.71
   6  -7  -3   15.32    2.91
  -6   7   2   65.64   11.76
   6  -7  -2   58.91    4.79
  -6   7   1    2.29    0.77
   6  -7  -1    4.39    2.06
   6  -7   0   37.35    2.67
  -6   7   0   45.69    6.87
   6  -7   0   38.78    5.57
   6  -7   1   39.38    2.79
  -6   7  -1   51.23    3.22
   6  -7   1   45.57    3.70
   6  -7   2   17.14    2.12
   6  -7   2   18.27    3.07
   6  -7   3   21.02    3.49
  -6   7  -3   26.24    5.48
   6  -7   4    7.16    1.10
  -6   7  -4    9.31    3.31
   6  -7   5    7.94    1.68
  -6   7  -5   10.17    2.47
   6  -7   6   12.04    2.08
  -6   7  -6   13.50    2.36
   6  -7   7    0.97    0.87
  -6   7  -7   -0.28    1.52
   6  -7   8   16.85    2.63
  -6   7  -8   13.94    3.01
   6  -7   9   41.87    4.23
  -6   7  -9   38.77   10.78
  -6   6  11  207.48   20.91
   6  -6 -11  188.99    8.44
  -6   6  10   26.67    5.65
   6  -6 -10   13.91    2.74
  -6   6   9    3.37    0.96
  -6   6   8    2.26    1.63
   6  -6  -8    3.19    2.06
  -6   6   7   45.61    8.39
   6  -6  -7   45.84    4.62
  -6   6   6    2.84    1.47
   6  -6  -6    2.55    1.93
  -6   6   5   28.00    7.64
   6  -6  -5   29.14    3.31
  -6   6   4    0.58    1.36
   6  -6  -4    3.03    2.46
  -6   6   3   40.55    7.11
   6  -6  -3   35.14    3.62
  -6   6   2    7.26    1.65
   6  -6  -2    6.01    2.11
   6  -6  -1   15.78    3.70
  -6   6   1   19.02    4.13
   6  -6  -1   19.18    2.43
   6  -6   0    7.20    1.74
  -6   6   0    7.52    2.07
   6  -6   0    6.27    1.39
   6  -6   1   70.29    4.53
  -6   6  -1   89.84    4.10
   6  -6   1   75.36    9.81
   6  -6   2   10.09    1.65
  -6   6  -2   14.04    2.08
   6  -6   2   18.40    2.69
   6  -6   3    7.47    1.50
  -6   6  -3    6.40    1.52
  -6   6  -3    7.87    1.59
   6  -6   4    8.46    1.67
  -6   6  -4   10.88    1.96
   6  -6   5  112.60   19.90
  -6   6  -5  101.68    6.91
   6  -6   6   28.14    4.27
  -6   6  -6   28.60    4.94
   6  -6   7    8.85    2.48
  -6   6  -7    8.52    2.07
   6  -6   8    2.05    1.84
  -6   6  -8    2.89    0.81
   6  -6   9   18.03    4.13
  -6   6  -9   13.35    3.41
   6  -6  10    6.76    2.06
  -6   6 -10    6.13    1.03
  -6   5  12   10.34    2.87
   6  -5 -12    7.58    2.59
  -6   5  11   -0.36    1.83
   6  -5 -11    1.22    1.83
  -6   5  10    3.04    1.89
   6  -5 -10    3.35    2.76
  -6   5   9   17.08    3.37
   6  -5  -9   15.38    2.83
  -6   5   8   20.52    4.63
   6  -5  -8   25.21    3.48
  -6   5   7   16.39    3.00
   6  -5  -7   11.36    2.45
  -6   5   6  320.15    8.96
   6  -5  -6  272.08    8.37
  -6   5   5    8.44    2.09
   6  -5  -5    3.84    1.71
  -6   5   4   40.60    3.22
   6  -5  -4   33.56    5.98
   6  -5  -3   -0.45    0.54
  -6   5   3    0.56    0.94
   6  -5  -3    0.27    1.53
   6  -5  -2   10.88    1.39
  -6   5   2    8.83    1.60
   6  -5  -2   11.25    2.23
   6  -5  -1    2.00    0.47
  -6   5   1    1.92    0.67
   6  -5  -1    2.43    2.10
   6  -5   0    4.03    1.18
  -6   5   0    5.21    1.12
   6  -5   0    4.24    1.34
   6  -5   1   69.29    3.52
  -6   5  -1   64.53   11.84
   6  -5   1   66.57    4.15
   6  -5   2   16.52    2.49
  -6   5  -2   16.55    3.66
   6  -5   2   11.44    2.28
   6  -5   3   24.59    4.79
  -6   5  -3   21.79    1.92
  -6   5  -3   21.35    5.17
   6  -5   4  167.68    7.05
  -6   5  -4  146.54    5.36
  -6   5  -4  144.30    7.26
   6  -5   5    1.97    1.62
  -6   5  -5    2.32    1.00
   6  -5   6    1.31    1.53
  -6   5  -6    0.12    0.67
   6  -5   7   13.59    2.21
  -6   5  -7   13.23    2.28
   6  -5   8   68.59    4.80
  -6   5  -8   52.99   13.40
   6  -5   9    5.65    1.86
  -6   5  -9    4.47    1.09
   6  -5  10   26.83    3.28
  -6   5 -10   24.91    5.57
   6  -5  11   14.67    4.46
  -6   5 -11   11.84    3.98
  -6   4  13   11.47    3.99
   6  -4 -13   13.43    3.00
  -6   4  12    2.29    1.30
   6  -4 -12    1.79    1.86
  -6   4  11    2.41    2.37
   6  -4 -11    3.36    1.93
  -6   4  10   18.60    3.87
   6  -4 -10   17.93    2.99
  -6   4   9   21.92    5.12
   6  -4  -9   22.79    3.26
  -6   4   8  238.79    7.91
   6  -4  -8  203.96    7.35
  -6   4   7    7.34    2.12
   6  -4  -7    4.55    1.61
  -6   4   6   89.04    5.21
   6  -4  -6   81.08    4.61
  -6   4   5   18.42    4.65
   6  -4  -5   17.15    2.52
   6  -4  -4  227.50    5.58
  -6   4   4  258.86    8.20
   6  -4  -4  215.68    7.25
   6  -4  -3   18.86    4.54
  -6   4   3   18.11    2.87
   6  -4  -3   17.75    2.48
   6  -4  -2   12.53    3.16
  -6   4   2   11.53    2.08
   6  -4  -2   10.33    1.87
   6  -4  -1    0.20    1.10
  -6   4   1    0.26    0.76
   6  -4  -1    1.63    1.51
   6  -4   0    7.77    1.55
  -6   4   0    4.87    1.01
   6  -4   0    4.41    1.27
   6  -4   1   48.37   10.08
  -6   4  -1   40.18    5.27
   6  -4   1   36.33    2.77
   6  -4   2   29.29    4.35
  -6   4  -2   22.39    5.32
   6  -4   2   20.90    2.27
   6  -4   3  136.99    5.42
  -6   4  -3  122.64    4.61
  -6   4  -3  101.28   17.71
   6  -4   4   49.97    3.51
  -6   4  -4   40.38    4.79
  -6   4  -4   49.73    7.88
   6  -4   5   70.65    4.38
  -6   4  -5   62.63    3.44
  -6   4  -5   57.91    4.67
   6  -4   6    4.86    1.59
  -6   4  -6    2.26    1.01
   6  -4   7   25.55    2.80
  -6   4  -7   24.56    4.27
   6  -4   8    8.26    2.02
  -6   4  -8    5.32    1.47
   6  -4   9   13.01    3.53
  -6   4  -9   13.05    2.53
   6  -4  10   25.73    3.13
  -6   4 -10   31.13    4.00
   6  -4  11   34.64    3.83
  -6   4 -11   28.22    5.14
   6  -4  12   56.65    4.85
  -6   4 -12   46.31   10.45
  -6   3  14    1.11    1.27
   6  -3 -14   -0.18    1.26
  -6   3  13    4.90    2.09
   6  -3 -13    7.77    2.48
  -6   3  12    1.05    1.80
   6  -3 -12   -0.42    1.71
  -6   3  11   90.58   20.99
   6  -3 -11   84.73    5.41
  -6   3  10  135.74    6.24
   6  -3 -10  106.41    5.37
  -6   3   9    8.57    2.36
   6  -3  -9   15.31    2.60
  -6   3   8    8.64    2.98
   6  -3  -8    4.25    1.78
  -6   3   7   32.98    7.10
   6  -3  -7   32.78    2.99
  -6   3   6   71.44   12.42
   6  -3  -6   63.68    3.68
   6  -3  -5  212.46    5.36
  -6   3   5  211.32    7.42
   6  -3  -5  187.02    6.43
   6  -3  -4  117.18    3.62
  -6   3   4  110.23   12.53
   6  -3  -4   91.88    4.48
   6  -3  -3  724.51   17.73
  -6   3   3  644.82   18.03
   6  -3  -3  552.63   14.80
   6  -3  -2  254.61    7.55
  -6   3   2  236.56    8.99
   6  -3  -2  225.69    7.25
   6  -3  -1 1030.95   20.91
  -6   3   1  893.17   21.18
   6  -3  -1  796.30   17.34
   6  -3   0  501.11   13.29
  -6   3   0  431.24   11.61
   6  -3   0  356.23   10.20
   6  -3   1  271.22    8.11
  -6   3  -1  233.34    7.31
   6  -3   1  199.03    6.46
   6  -3   2    7.10    1.52
  -6   3  -2    6.03    1.69
  -6   3  -2    3.83    1.45
   6  -3   3   40.86    4.93
  -6   3  -3   32.18    6.58
  -6   3  -3   26.57    6.73
   6  -3   4    7.03    1.56
  -6   3  -4    5.76    1.07
  -6   3  -4    5.04    1.10
   6  -3   5  123.97    5.69
  -6   3  -5   90.74    4.28
  -6   3  -5   91.96   16.23
   6  -3   6   72.84    6.50
  -6   3  -6   44.15    2.71
  -6   3  -6   48.28    9.44
   6  -3   7    6.75    1.20
  -6   3  -7    3.55    1.10
  -6   3  -7    3.68    0.75
   6  -3   8   47.10    3.68
  -6   3  -8   39.53    7.29
   6  -3   9   40.01    3.68
  -6   3  -9   34.11    7.40
   6  -3  10    4.22    1.88
  -6   3 -10   -1.14    1.29
   6  -3  11   39.97    3.75
  -6   3 -11   28.95    9.29
   6  -3  12   -0.19    1.82
  -6   3 -12   -1.68    1.32
   6  -3  13    0.06    1.90
  -6   3 -13   -0.80    1.36
  -6   2  15    1.92    1.80
   6  -2 -15    3.98    1.80
  -6   2  14  123.35    9.21
   6  -2 -14  110.61    6.22
  -6   2  13  154.58   11.82
   6  -2 -13  152.72    6.84
  -6   2  12   77.72   12.73
   6  -2 -12   65.05   14.18
  -6   2  11    3.85    1.16
   6  -2 -11    2.01    1.00
  -6   2  10   77.22   11.03
   6  -2 -10   64.87    9.07
  -6   2   9    1.62    1.62
   6  -2  -9    1.14    2.00
  -6   2   8  308.94   25.28
   6  -2  -8  266.87    7.50
   6  -2  -7    5.44    1.51
  -6   2   7    5.30    1.75
   6  -2  -7    8.27    2.03
   6  -2  -6    0.87    0.59
  -6   2   6   -1.03    1.62
   6  -2  -6   -0.27    1.19
   6  -2  -5   64.47    2.74
  -6   2   5   58.24    6.91
   6  -2  -5   53.22    3.30
   6  -2  -4  137.39    5.18
  -6   2   4  120.31   16.77
   6  -2  -4  113.05    4.33
   6  -2  -3 1271.32   24.26
  -6   2   3 1060.54   24.22
   6  -2  -3  916.09   18.91
   6  -2  -2  283.09    7.90
  -6   2   2  224.15    7.59
   6  -2  -2  189.31    6.02
   6  -2  -1   19.95    4.10
  -6   2   1   12.56    2.18
   6  -2  -1   13.24    1.77
   6  -2   0 1838.66   34.56
  -6   2   0 1440.74   28.41
   6  -2   0 1286.04   24.74
   6  -2   1  124.53    6.20
  -6   2  -1  105.45    4.77
   6  -2   1   92.15    4.75
   6  -2   2   23.21    5.39
  -6   2  -2   18.79    2.02
  -6   2  -2   13.74    3.02
   6  -2   3    1.46    1.48
  -6   2  -3    1.26    1.57
  -6   2  -3   -0.13    0.73
   6  -2   4    1.80    0.67
  -6   2  -4    2.06    1.11
  -6   2  -4    0.41    0.31
   6  -2   5   36.85    7.33
  -6   2  -5   20.52    2.00
  -6   2  -5   21.06    4.12
   6  -2   6   43.25    3.57
  -6   2  -6   31.89    2.74
  -6   2  -6   31.92    4.46
   6  -2   7  116.08    6.82
  -6   2  -7   96.24    4.34
  -6   2  -7   94.37   13.80
   6  -2   8   85.79   18.35
  -6   2  -8   57.14    2.98
  -6   2  -8   71.72    3.93
   6  -2   9   12.09    2.36
  -6   2  -9    9.26    2.44
   6  -2  10    2.01    1.61
  -6   2 -10    1.81    0.66
   6  -2  11   17.52    2.99
  -6   2 -11   16.49    3.62
   6  -2  12   33.84    3.61
  -6   2 -12   25.00    7.93
   6  -2  13    4.93    2.00
  -6   2 -13    2.91    1.37
  -6   1  15   72.99    8.33
   6  -1 -15   56.16   16.63
  -6   1  14    7.98    1.80
   6  -1 -14    5.66    1.76
  -6   1  13  101.54    5.83
   6  -1 -13   91.54    5.10
  -6   1  12    0.47    0.67
   6  -1 -12    0.47    1.60
  -6   1  11  300.49    9.77
   6  -1 -11  295.32    8.31
  -6   1  10    5.56    1.61
   6  -1 -10    4.02    1.73
  -6   1   9   52.64    7.93
   6  -1  -9   45.55    7.21
   6  -1  -8    1.21    0.37
  -6   1   8    0.69    1.07
   6  -1  -8   -0.28    1.23
   6  -1  -7    6.59    1.57
  -6   1   7    5.84    1.66
   6  -1  -7    7.41    1.75
   6  -1  -6    0.27    0.55
  -6   1   6    1.72    0.74
   6  -1  -6    1.13    1.01
   6  -1  -5   62.80    2.89
  -6   1   5   58.81    3.63
   6  -1  -5   46.35    2.73
   6  -1  -4    4.55    1.10
  -6   1   4    2.98    0.78
   6  -1  -4    2.11    0.79
   6  -1  -3   64.66    5.90
  -6   1   3   52.59    3.38
   6  -1  -3   41.42    2.46
   6  -1  -2  645.34   13.57
  -6   1   2  509.25   13.88
   6  -1  -2  445.42    9.04
   6  -1  -1   69.06    6.49
  -6   1   1   43.89    3.04
   6  -1  -1   38.33    2.24
   6  -1   0 1089.14   23.37
  -6   1   0  831.57   15.82
   6  -1   0  747.28   13.03
   6  -1   1   43.02    3.50
  -6   1  -1   31.11    6.64
  -6   1  -1   19.82    4.97
   6  -1   2  216.55   13.16
  -6   1  -2  148.78    5.56
  -6   1  -2  132.98    5.90
  -6   1  -3    2.79    1.25
  -6   1  -3   -0.23    0.68
   6  -1   4   21.22    3.76
  -6   1  -4   14.34    2.88
  -6   1  -4   11.41    2.67
   6  -1   5  144.10    6.45
  -6   1  -5   99.85    4.71
  -6   1  -5  101.41    8.10
   6  -1   6    3.15    1.23
  -6   1  -6    6.35    1.71
  -6   1  -6    2.53    0.52
   6  -1   7   57.40    8.91
  -6   1  -7   40.26    3.10
  -6   1  -7   48.20    4.22
   6  -1   8    7.05    1.91
  -6   1  -8    3.50    0.87
  -6   1  -8    5.59    1.49
   6  -1   9   71.75    4.84
  -6   1  -9   59.21    3.51
  -6   1  -9   53.44   11.04
   6  -1  10    7.62    1.66
  -6   1 -10    4.09    1.17
   6  -1  11   10.02    2.94
  -6   1 -11    9.36    1.98
   6  -1  12    2.58    1.98
  -6   1 -12    1.53    1.04
   6  -1  13   28.30    3.65
  -6   1 -13   19.45    7.02
  -6   0  15    3.66    1.01
   6   0 -15    2.27    0.81
  -6   0  14    8.98    2.81
   6   0 -14    9.18    2.39
  -6   0  13   53.52   11.19
   6   0 -13   51.97   12.03
  -6   0  12    1.71    1.19
   6   0 -12   -0.19    1.45
  -6   0  11    9.08    2.97
   6   0 -11    6.16    1.55
   6   0 -10   16.00    2.37
  -6   0  10   24.54    4.50
   6   0 -10   26.71    2.53
   6   0  -9   12.85    2.67
  -6   0   9   17.87    3.13
   6   0  -9   14.21    2.80
   6   0  -8  113.56    8.23
  -6   0   8  129.96   15.78
   6   0  -8  115.05    8.34
   6   0  -7   42.42    6.56
  -6   0   7   47.45   10.35
   6   0  -7   43.16    2.74
   6   0  -6   12.53    2.74
  -6   0   6   15.72    2.84
   6   0  -6    9.25    1.32
   6   0  -5   14.09    2.22
  -6   0   5   12.04    1.82
   6   0  -5   12.23    1.54
   6   0  -4   79.68   12.58
  -6   0   4   73.14   14.01
   6   0  -4   54.10    7.70
   6   0  -3   62.32   10.77
   6   0  -3   40.26    2.18
  -6   0   2    0.02    1.41
   6   0  -2    0.65    0.64
   6   0  -1   -0.60    1.23
  -6   0   1    0.18    1.46
   6   0  -1    0.75    0.71
   6   0   0  201.91    6.72
  -6   0   0  141.60    5.35
   6   0   1   26.38    4.93
  -6   0  -1   22.98    2.84
  -6   0  -1   11.73    2.50
   6   0   2  947.16   21.61
  -6   0  -2  650.70   14.93
   6   0   3 1488.16   34.02
  -6   0  -3 1016.53   21.42
  -6   0  -3  959.30   17.95
   6   0   4  176.57   24.00
  -6   0  -4  118.64    5.32
  -6   0  -4  109.28    3.96
   6   0   5   27.76    4.86
  -6   0  -5   17.91    2.21
  -6   0  -5   16.98    3.87
   6   0   6    4.52    1.81
  -6   0  -6    4.03    1.48
  -6   0  -6    3.91    0.82
   6   0   7    9.81    2.39
  -6   0  -7    7.16    1.66
  -6   0  -7    4.72    1.31
   6   0   8  153.02   24.78
  -6   0  -8  105.08    4.42
  -6   0  -8  126.95   10.02
   6   0   9    4.34    1.29
  -6   0  -9    2.98    1.77
  -6   0  -9    3.33    0.84
   6   0  10   68.58    4.80
  -6   0 -10   49.19    3.28
  -6   0 -10   64.52    3.49
   6   0  11   25.74    3.56
  -6   0 -11   11.51    2.12
  -6   0 -11   15.21    4.66
   6   0  12   -0.54    1.78
   6   0  13    2.47    1.76
  -6  -1  15    5.16    1.62
   6   1 -15    5.16    1.63
  -6  -1  14    2.08    1.74
   6   1 -14    3.24    2.26
  -6  -1  13  137.42    6.23
   6   1 -13  142.03    5.87
   6   1 -12    9.62    2.44
  -6  -1  12   17.92    4.16
   6   1 -12   14.75    3.01
   6   1 -11   53.89    8.49
  -6  -1  11   78.26   12.19
   6   1 -11   86.85    4.21
   6   1 -10   10.91    2.68
  -6  -1  10   16.75    2.42
   6   1 -10   14.01    2.36
   6   1  -9    7.10    1.29
  -6  -1   9    8.32    1.69
   6   1  -9    7.24    2.59
   6   1  -8   75.87    5.70
  -6  -1   8   88.64    4.66
   6   1  -8   94.98    3.92
   6   1  -7    9.80    2.10
  -6  -1   7   11.29    2.31
   6   1  -7   12.66    2.45
   6   1  -6   19.06    4.26
  -6  -1   6   23.48    5.45
   6   1  -6   20.11    1.89
   6   1  -5   31.20    5.15
  -6  -1   5   33.13    2.90
   6   1  -5   31.72    1.90
   6   1  -4  151.29    5.16
  -6  -1   4  149.30    5.79
   6   1  -4  129.09    3.63
   6   1  -3   68.60   12.59
  -6  -1   3   60.51    3.69
   6   1  -3   45.27    4.92
   6   1  -2  111.93    4.63
  -6  -1   2  109.15    5.43
   6   1  -1  157.01    5.94
  -6  -1   1  129.04    5.39
   6   1   0   31.80    6.84
  -6  -1   0   28.40    3.07
  -6  -1  -1   10.22    1.66
   6   1   2  209.31    7.29
  -6  -1  -2  136.16    5.63
   6   1   3   38.40    7.56
  -6  -1  -3   29.32    2.89
   6   1   4  165.53   12.33
  -6  -1  -4  100.66    5.00
   6   1   5  541.81   13.23
  -6  -1  -5  346.74    9.47
   6   1   6  256.85    9.12
  -6  -1  -6  164.46    5.83
   6   1   7    2.82    1.84
  -6  -1  -7    2.19    1.76
   6   1   8   49.33    9.75
  -6  -1  -8   29.63    2.85
   6   1   9   26.55    5.34
  -6  -1  -9   18.89    2.44
   6   1  10   71.63   13.57
  -6  -1 -10   51.87    3.53
   6   1  11   25.04    3.10
  -6  -1 -11   17.38    2.41
   6   1  12   36.76    3.81
  -6  -1 -12   16.62    4.42
  -6  -2  15    0.79    0.89
   6   2 -15    2.77    1.65
  -6  -2  14   66.74    7.03
   6   2 -14   72.35    6.64
   6   2 -13   45.04    4.12
  -6  -2  13   73.95    4.48
   6   2 -13   85.13    4.68
   6   2 -12    3.07    1.05
  -6  -2  12    5.35    3.13
   6   2 -12    4.56    1.39
   6   2 -11    2.74    0.62
  -6  -2  11    4.88    1.21
   6   2 -11    4.42    1.05
   6   2 -10    1.31    0.91
  -6  -2  10    4.41    1.75
   6   2 -10    3.34    1.32
   6   2  -9   29.42    3.25
  -6  -2   9   37.21    9.61
   6   2  -9   32.62    5.58
   6   2  -8    0.75    1.17
  -6  -2   8    1.64    1.57
   6   2  -8   -0.04    0.78
   6   2  -7   26.83    5.55
  -6  -2   7   31.70    3.28
   6   2  -7   30.19    2.02
   6   2  -6   35.91    7.81
  -6  -2   6   35.96    3.28
   6   2  -6   25.17    4.10
   6   2  -5   52.19    7.59
  -6  -2   5   62.48    4.23
   6   2  -4   39.85    2.47
  -6  -2   4   44.56    7.71
   6   2  -3   39.51    7.92
  -6  -2   3   41.32    3.33
   6   2  -2    4.88    1.15
  -6  -2   2    6.97    2.51
   6   2  -1 1014.35   21.90
  -6  -2   1  888.96   19.36
   6   2   0    0.09    0.59
   6   2   1  396.88   11.02
  -6  -2  -1  307.87    9.40
   6   2   2   16.33    2.32
  -6  -2  -2   10.51    1.99
   6   2   3   34.32    9.03
  -6  -2  -3   21.08    2.59
   6   2   4  308.35    9.67
  -6  -2  -4  219.98    7.45
   6   2   5   17.69    4.17
  -6  -2  -5   11.20    2.03
   6   2   6   19.13    3.23
  -6  -2  -6    7.43    1.63
   6   2   7   13.06    2.49
  -6  -2  -7    7.90    2.13
   6   2   8   79.29   16.79
  -6  -2  -8   50.33    3.51
   6   2   9   -2.10    1.69
  -6  -2  -9    0.20    1.32
   6   2  10   11.52    2.83
  -6  -2 -10    6.05    1.84
   6   2  11   19.51    2.76
  -6  -2 -11   10.64    2.72
   6   2  12    8.86    2.14
  -6  -2 -12    4.59    1.90
  -6  -3  15    8.72    1.80
   6   3 -15   10.30    3.14
   6   3 -14   99.19    8.95
  -6  -3  14  154.82    6.44
   6   3 -14  167.35    6.66
   6   3 -13    4.88    1.02
  -6  -3  13    5.56    1.84
   6   3 -13    4.75    1.57
   6   3 -12   20.04    4.51
  -6  -3  12   26.60    2.97
   6   3 -12   29.86    3.33
   6   3 -11    2.62    0.73
  -6  -3  11    5.37    1.93
   6   3 -11    4.96    1.42
   6   3 -10    4.83    0.89
  -6  -3  10    5.71    1.98
   6   3 -10    4.85    0.87
   6   3  -9   21.90    3.70
  -6  -3   9   30.19    3.20
   6   3  -9   26.71    2.03
   6   3  -8   12.92    2.42
  -6  -3   8   11.12    2.17
   6   3  -8   10.83    1.30
   6   3  -7    9.53    1.87
  -6  -3   7   10.95    2.20
   6   3  -6  113.47    5.28
  -6  -3   6  137.45    5.94
   6   3  -5   93.03   14.52
  -6  -3   5   96.32    5.34
   6   3  -4   11.22    2.35
  -6  -3   4    9.67    1.78
   6   3  -3   17.68    4.22
  -6  -3   3   20.59    2.34
   6   3  -2   89.86    8.18
  -6  -3   2   84.44    5.24
   6   3  -1  266.06    9.05
  -6  -3   1  240.69    8.38
   6   3   0   18.98    3.05
  -6  -3   0   11.78    1.93
   6   3   1   50.95   10.83
  -6  -3  -1   44.13    3.42
   6   3   2   60.04   10.40
  -6  -3  -2   46.01    3.52
   6   3   3    2.55    1.92
  -6  -3  -3    1.37    1.55
   6   3   4    3.21    1.45
  -6  -3  -4    5.00    1.57
   6   3   5   49.32    9.38
  -6  -3  -5   27.46    3.09
   6   3   6   15.24    2.92
  -6  -3  -6   16.90    2.84
   6   3   7  106.97   10.99
  -6  -3  -7   69.74    4.62
   6   3   8  196.19    7.39
  -6  -3  -8  130.22    5.86
   6   3   9    1.69    1.68
  -6  -3  -9    1.18    0.99
   6   3  10   11.05    2.42
  -6  -3 -10    9.27    2.18
   6   3  11    8.68    2.16
  -6  -3 -11    8.53    2.16
   6   4 -14   -0.04    1.16
  -6  -4  14    1.73    1.51
   6   4 -14    1.79    1.14
   6   4 -13   11.06    3.48
  -6  -4  13   13.32    2.36
   6   4 -13   12.72    5.17
   6   4 -12   88.02   18.79
  -6  -4  12  125.22    5.75
   6   4 -12  139.66    5.81
   6   4 -11   20.73    3.94
  -6  -4  11   29.92    5.25
   6   4 -11   21.84    6.46
   6   4 -10    5.17    1.21
  -6  -4  10    6.18    2.08
   6   4 -10    3.94    0.61
   6   4  -9    0.90    0.64
  -6  -4   9    1.32    1.42
   6   4  -8   18.79    3.98
  -6  -4   8   22.83    2.51
   6   4  -7    0.70    0.77
  -6  -4   7   -0.57    1.42
   6   4  -6  118.07   10.66
  -6  -4   6  123.87    5.46
   6   4  -5   97.29   18.13
  -6  -4   5   91.07    5.30
   6   4  -4   24.24    3.31
  -6  -4   4   23.87    5.53
   6   4  -3   96.03    7.71
  -6  -4   3   90.21    5.13
   6   4  -2   55.72   10.83
  -6  -4   2   42.42    7.64
   6   4  -1    2.94    0.91
  -6  -4   1    2.90    1.51
   6   4   0   11.71    2.18
  -6  -4   0   12.11    2.21
   6   4   1    6.87    1.52
  -6  -4  -1    4.54    1.86
   6   4   2    4.48    1.07
  -6  -4  -2    2.14    1.29
   6   4   3    9.17    1.56
  -6  -4  -3   11.12    2.39
   6   4   4    4.54    1.85
  -6  -4  -4    3.64    1.95
   6   4   5   93.12    9.37
  -6  -4  -5   74.75    4.93
   6   4   6   42.04   10.18
  -6  -4  -6   34.21    3.63
   6   4   7   40.74    9.82
  -6  -4  -7   27.19    3.08
   6   4   8    1.49    0.75
  -6  -4  -8    2.81    2.44
   6   4   9   15.16    3.36
  -6  -4  -9    9.16    1.93
   6   4  10    5.06    1.63
   6   5 -14    4.05    1.85
  -6  -5  14    3.90    1.59
   6   5 -13    5.27    1.23
  -6  -5  13    5.67    1.86
   6   5 -12   11.77    2.84
  -6  -5  12   17.46    2.57
   6   5 -11   14.18    3.29
  -6  -5  11   19.93    2.58
   6   5 -10    4.16    1.93
  -6  -5  10    6.73    1.54
   6   5  -9    6.90    2.02
  -6  -5   9    5.95    1.80
   6   5  -8    1.30    1.02
  -6  -5   8    0.75    1.41
   6   5  -7   14.60    3.44
  -6  -5   7   17.24    2.57
   6   5  -6   13.01    2.15
  -6  -5   6    9.84    2.12
   6   5  -5   48.66    8.11
  -6  -5   5   45.86    3.63
   6   5  -4    3.61    1.09
  -6  -5   4    0.75    1.65
   6   5  -3  152.49   13.96
  -6  -5   3  145.85    6.08
   6   5  -2   16.13    3.60
  -6  -5   2   12.42    2.74
   6   5  -1   72.97    5.91
  -6  -5   1   74.61    4.69
   6   5   0   10.85    2.62
  -6  -5   0    6.29    1.74
   6   5   1    4.60    1.11
  -6  -5  -1    1.50    1.57
   6   5   2  123.52    7.34
  -6  -5  -2   99.81    5.28
   6   5   3    7.13    1.77
  -6  -5  -3    3.30    1.88
   6   5   4   79.23   18.25
  -6  -5  -4   55.08    4.28
   6   5   5    4.82    1.97
  -6  -5  -5    6.83    2.28
   6   5   6    4.10    1.85
  -6  -5  -6    0.07    1.73
   6   5   7    3.04    1.04
  -6  -5  -7    1.55    1.72
   6   5   8    5.15    1.73
  -6  -5  -8    1.88    1.69
   6   5   9   22.36    6.69
  -6  -5  -9   17.25    3.36
   6   6 -12    0.40    0.92
   6   6 -11    1.69    0.94
  -6  -6  11    3.49    1.70
   6   6 -10   20.54    4.49
  -6  -6  10   24.73    2.88
   6   6  -9    3.34    1.71
  -6  -6   9    4.38    1.67
   6   6  -8    1.15    1.01
  -6  -6   8    1.20    1.77
   6   6  -7    1.61    1.09
  -6  -6   7    3.92    1.46
   6   6  -6    0.42    0.70
  -6  -6   6    0.88    1.37
   6   6  -5    5.22    1.14
  -6  -6   5    6.55    1.73
   6   6  -4   26.91    6.72
  -6  -6   4   20.88    2.83
   6   6  -3   18.85    3.62
  -6  -6   3   24.40    3.61
   6   6  -2    3.22    1.27
  -6  -6   2    5.26    2.27
   6   6  -1   34.28    9.31
  -6  -6   1   39.79    4.19
   6   6   0    5.78    1.08
  -6  -6   0    6.85    2.09
   6   6   1  141.09    7.51
  -6  -6  -1  122.63    6.00
   6   6   2   19.00    4.73
  -6  -6  -2   13.97    2.40
   6   6   3   28.77    7.15
  -6  -6  -3   22.92    3.51
   6   6   4    3.73    0.93
  -6  -6  -4    5.43    2.19
   6   6   5   21.12    5.97
  -6  -6  -5   10.98    2.67
   6   6   6    3.19    1.58
  -6  -6  -6    0.68    1.61
   6   6   7   14.09    4.53
  -6  -6  -7   12.98    2.96
   6   6   8   13.96    3.97
  -6  -6  -8    3.88    1.85
  -6  -7  11   -1.10    1.21
   6   7 -10    6.39    1.73
  -6  -7  10    9.99    2.28
   6   7  -9    0.33    0.86
  -6  -7   9    0.26    1.30
   6   7  -8    2.59    1.35
  -6  -7   8    3.75    1.91
   6   7  -7   16.96    3.22
  -6  -7   7   16.34    2.42
   6   7  -6    1.28    1.20
  -6  -7   6    1.60    1.45
   6   7  -5    2.68    0.95
  -6  -7   5    4.59    1.99
   6   7  -4   14.57    3.86
  -6  -7   4   13.98    2.65
   6   7  -3   11.07    2.84
  -6  -7   3   13.63    2.82
   6   7  -2    8.64    2.12
  -6  -7   2    7.22    2.27
   6   7  -1    0.41    0.99
  -6  -7   1   -0.38    1.63
   6   7   0    8.88    1.71
  -6  -7   0    6.64    1.91
   6   7   1   47.99   10.57
  -6  -7  -1   47.14    4.23
   6   7   2    4.81    1.42
  -6  -7  -2    5.72    1.95
   6   7   3   -0.57    1.63
  -6  -7  -3    1.01    1.78
   6   7   4    8.48    1.66
  -6  -7  -4   11.34    3.43
   6   7   5    2.15    0.87
  -6  -7  -5    2.47    1.06
   6   7   6    1.24    2.03
  -6  -7  -6    1.02    0.96
   6   8  -9    1.45    1.56
  -6  -8   9    2.89    1.91
   6   8  -8    1.06    1.30
  -6  -8   8    1.74    1.48
   6   8  -7   10.55    2.08
  -6  -8   7   10.48    2.25
   6   8  -6    7.21    3.00
  -6  -8   6    5.41    1.52
   6   8  -5    1.65    1.32
  -6  -8   5    0.62    1.33
   6   8  -4   16.60    4.40
  -6  -8   4   17.23    2.54
   6   8  -3    2.61    1.85
  -6  -8   3    0.65    1.66
   6   8  -2    6.96    2.87
  -6  -8   2    7.84    2.42
   6   8  -1   12.23    3.54
  -6  -8   1    9.29    2.12
   6   8   0    3.37    1.63
  -6  -8   0    1.85    1.90
   6   8   1    5.71    2.13
  -6  -8  -1    4.39    1.83
   6   8   2    3.69    1.57
  -6  -8  -2    5.02    2.39
   6   8   3   13.23    2.58
  -6  -8  -3    8.14    2.78
   6   8   4   -0.49    1.72
  -6  -8  -4   -0.32    1.77
   6   9  -4   15.77    4.87
  -6  -9   4   14.16    2.49
   6   9  -3    0.81    0.97
  -6  -9   3   -0.15    1.39
   6   9  -2    9.31    2.13
  -6  -9   2    7.82    2.47
   6   9  -1   29.16    5.45
  -6  -9   1   38.32    4.57
  -7   8   2    2.11    1.04
   7  -8  -2    4.25    2.14
   7  -8  -1    4.73    2.01
   7  -8   0   33.79    4.14
   7  -8   1    0.33    1.77
  -7   8  -2    4.21    2.06
  -7   7   6   12.76    2.69
   7  -7  -6    7.00    2.22
  -7   7   5   15.63    4.00
   7  -7  -5   19.72    2.85
  -7   7   4    8.59    2.02
   7  -7  -4    6.83    2.05
  -7   7   3    0.70    0.82
   7  -7  -3   -0.87    1.73
  -7   7   2    2.83    1.23
   7  -7  -2    3.05    1.54
  -7   7   1   24.65    6.73
   7  -7  -1   24.38    8.14
  -7   7   0    0.72    0.99
   7  -7   0    3.62    1.35
   7  -7   1    0.28    1.18
   7  -7   1   -0.14    1.67
   7  -7   2   16.75    2.24
  -7   7  -2   17.93    6.33
   7  -7   3   -0.35    1.14
  -7   7  -3   -0.28    1.59
   7  -7   4   25.06    2.76
  -7   7  -4   17.68    2.82
   7  -7   5   10.11    1.98
  -7   7  -5   10.11    2.66
   7  -7   6   -0.03    1.35
  -7   7  -6    0.99    1.06
  -7   6   9   -1.18    1.64
   7  -6  -9    0.86    1.67
  -7   6   8    6.07    1.81
   7  -6  -8    6.01    2.43
  -7   6   7   16.45    6.28
   7  -6  -7   19.21    3.28
  -7   6   6   20.53    3.60
   7  -6  -6   16.18    3.53
  -7   6   5   16.81    2.78
   7  -6  -5    9.93    2.50
  -7   6   4   46.79   12.23
   7  -6  -4   41.32    3.87
  -7   6   3   26.57    8.15
   7  -6  -3   26.13    3.51
  -7   6   2   22.21    6.00
   7  -6  -2   27.73    3.28
  -7   6   1   23.57    5.72
   7  -6  -1   21.87    4.14
   7  -6   0    1.49    1.40
  -7   6   0   -0.28    0.94
   7  -6   0    1.23    1.70
   7  -6   1    0.13    1.16
  -7   6  -1    0.25    0.71
   7  -6   1    1.10    0.74
   7  -6   2   10.83    2.19
  -7   6  -2    8.20    2.25
  -7   6  -2   10.35    1.95
   7  -6   3    4.66    1.77
  -7   6  -3    5.33    1.63
   7  -6   4   70.70    4.37
  -7   6  -4   52.81   11.01
   7  -6   5   -1.14    1.38
  -7   6  -5    1.10    0.94
   7  -6   6    6.93    1.84
  -7   6  -6    7.25    1.22
   7  -6   7   17.20    4.39
  -7   6  -7   12.45    3.43
   7  -6   8   22.48    5.97
  -7   6  -8   15.82    4.06
  -7   5  10    2.27    2.03
   7  -5 -10    1.37    1.89
  -7   5   9    6.53    1.20
   7  -5  -9    5.63    1.90
  -7   5   8    3.36    1.45
   7  -5  -8    1.76    2.42
   7  -5  -7    7.54    1.96
  -7   5   6    2.82    1.11
   7  -5  -6    2.16    1.73
  -7   5   5    0.55    0.74
   7  -5  -5    2.18    1.75
  -7   5   4   32.45    7.93
   7  -5  -4   29.04    3.19
  -7   5   3    6.59    1.99
   7  -5  -3    7.97    2.24
   7  -5  -2    0.52    0.92
  -7   5   2    0.51    0.55
   7  -5  -2    0.28    1.49
   7  -5  -1    8.05    1.54
  -7   5   1    8.93    2.36
   7  -5  -1    6.71    1.74
   7  -5   0   46.11    3.06
  -7   5   0   37.82    8.69
   7  -5   0   37.24    3.20
   7  -5   1   28.53    2.64
  -7   5  -1   22.64    5.50
   7  -5   1   20.86    4.28
   7  -5   2    5.08    1.58
  -7   5  -2    7.95    1.71
  -7   5  -2    7.95    1.76
   7  -5   3   17.93    2.20
  -7   5  -3   19.86    2.21
  -7   5  -3   17.03    3.33
   7  -5   4   24.07    2.58
  -7   5  -4   19.18    3.30
   7  -5   5    0.68    1.50
  -7   5  -5   -0.86    1.17
   7  -5   6   85.20    5.10
  -7   5  -6   73.83    4.41
   7  -5   7    4.80    1.84
  -7   5  -7    4.30    1.01
   7  -5   8   23.87    3.12
  -7   5  -8   21.19    4.17
   7  -5   9    2.20    1.98
  -7   5  -9    0.53    0.77
  -7   4  11    4.93    1.46
  -7   4  10    0.41    1.35
   7  -4 -10    1.23    1.79
  -7   4   9    2.91    2.08
   7  -4  -9    1.57    1.76
  -7   4   8   24.42    4.57
   7  -4  -8   22.42    4.80
  -7   4   7   43.09   10.03
   7  -4  -7   35.39    3.16
  -7   4   6    6.04    1.57
   7  -4  -6    4.52    1.61
  -7   4   5   31.06    6.19
   7  -4  -5   33.35    3.27
  -7   4   4   -0.21    1.51
   7  -4  -4    0.88    1.92
   7  -4  -3    3.46    1.30
  -7   4   3    6.18    1.52
   7  -4  -3    4.17    1.37
   7  -4  -2    0.44    0.64
  -7   4   2    1.40    0.69
   7  -4  -2    4.32    2.04
   7  -4  -1   75.47    9.58
  -7   4   1   65.50   13.68
   7  -4  -1   59.41    6.79
   7  -4   0    1.08    0.74
  -7   4   0    3.49    1.38
   7  -4   0    3.93    1.63
   7  -4   1    3.19    1.46
  -7   4  -1   -1.19    1.35
   7  -4   1    0.30    1.23
   7  -4   2    9.12    1.25
  -7   4  -2    6.12    1.47
  -7   4  -2    7.30    1.89
   7  -4   3    1.02    0.75
  -7   4  -3    3.94    1.73
  -7   4  -3    0.74    0.54
   7  -4   4   29.80    2.90
  -7   4  -4   24.67    2.35
  -7   4  -4   22.63    3.49
   7  -4   5   25.91    3.14
  -7   4  -5   16.96    2.02
  -7   4  -5   16.90    2.69
   7  -4   6    3.24    2.52
  -7   4  -6    1.18    0.71
   7  -4   7    3.46    2.08
  -7   4  -7    0.75    0.62
   7  -4   8   20.20    3.20
  -7   4  -8   16.07    3.18
   7  -4   9  125.01    6.37
  -7   4  -9  102.09   11.74
   7  -4  10   -0.19    1.83
  -7   4 -10    1.07    0.71
  -7   3  12    8.07    2.36
   7  -3 -12    7.80    2.48
  -7   3  11    7.45    1.77
   7  -3 -11    1.97    1.79
  -7   3  10    2.92    1.09
   7  -3 -10    3.94    1.81
  -7   3   9    4.29    1.50
   7  -3  -9    2.82    1.68
  -7   3   8   52.59    9.72
   7  -3  -8   46.32    6.92
  -7   3   7   53.37   11.01
   7  -3  -7   47.44    8.82
  -7   3   6    0.87    0.93
   7  -3  -6    1.29    1.36
   7  -3  -5   19.92    4.55
  -7   3   5   21.67    4.92
   7  -3  -5   19.30    2.56
   7  -3  -4    3.25    0.89
  -7   3   4    2.23    0.74
   7  -3  -4    4.52    1.37
   7  -3  -3   12.95    3.06
  -7   3   3    9.93    2.13
   7  -3  -3   10.94    1.84
   7  -3  -2   -0.06    0.57
  -7   3   2   -1.11    1.41
   7  -3  -2    1.40    1.08
   7  -3  -1   45.48    4.70
  -7   3   1   37.61    7.03
   7  -3  -1   32.02    5.27
   7  -3   0    0.68    0.68
  -7   3   0   -0.32    1.24
   7  -3   0    2.12    1.13
   7  -3   1   39.28    7.44
  -7   3  -1   37.50    3.30
   7  -3   1   28.81    2.47
   7  -3   2    3.55    1.52
  -7   3  -2    3.50    1.96
  -7   3  -2    0.77    0.63
   7  -3   3   -1.09    1.41
  -7   3  -3    1.69    1.27
  -7   3  -3   -0.30    0.88
   7  -3   4    3.42    1.83
  -7   3  -4    2.21    1.13
  -7   3  -4    2.14    0.60
   7  -3   5    3.49    1.52
  -7   3  -5    1.57    1.22
  -7   3  -5    2.32    0.78
   7  -3   6   83.69    4.83
  -7   3  -6   66.91    3.58
  -7   3  -6   61.19    5.36
   7  -3   7   46.24    9.58
  -7   3  -7   31.06    6.38
   7  -3   8    2.97    2.59
  -7   3  -8    0.70    0.81
   7  -3   9    7.05    2.09
  -7   3  -9    5.53    1.06
   7  -3  10    6.35    2.23
  -7   3 -10    5.08    1.18
   7  -3  11   35.44    4.01
  -7   3 -11   20.12    6.23
  -7   2  13   24.25    5.49
   7  -2 -13   28.79    4.14
  -7   2  12   18.36    4.31
   7  -2 -12   12.79    3.48
  -7   2  11    9.24    2.69
   7  -2 -11    7.82    1.86
  -7   2  10    1.37    2.02
   7  -2 -10    0.57    1.43
  -7   2   9    0.21    1.93
   7  -2  -9    1.59    1.50
  -7   2   8   19.22    5.02
   7  -2  -8   18.21    2.38
  -7   2   7   24.94    5.34
   7  -2  -7   18.34    3.03
   7  -2  -6    0.22    0.36
  -7   2   6    1.45    1.02
   7  -2  -6   -0.49    1.03
   7  -2  -5  117.12    5.79
  -7   2   5   96.87   17.30
   7  -2  -5   85.30    4.39
   7  -2  -4    1.63    0.70
  -7   2   4    1.90    0.76
   7  -2  -4    3.25    1.18
   7  -2  -3    0.78    0.88
  -7   2   3    0.85    1.55
   7  -2  -3    1.36    1.02
   7  -2  -2  214.57    7.91
  -7   2   2  175.74    7.14
   7  -2  -2  143.99    4.89
   7  -2  -1   41.42    8.31
  -7   2   1   30.17    2.95
   7  -2  -1   22.40    4.27
   7  -2   0  100.81    5.60
  -7   2   0   77.29    4.20
   7  -2   0   66.81    3.21
   7  -2   1   24.83    7.38
  -7   2  -1   19.04    3.28
  -7   2  -1   13.07    2.86
   7  -2   2   30.67    6.88
  -7   2  -2   18.53    2.59
  -7   2  -2   16.62    2.44
   7  -2   3    8.22    1.72
  -7   2  -3    5.67    1.69
  -7   2  -3    3.29    0.61
   7  -2   4   81.52    4.76
  -7   2  -4   50.06    8.05
  -7   2  -4   50.64    9.46
   7  -2   5   25.71    5.60
  -7   2  -5   12.57    2.69
  -7   2  -5   15.37    2.99
   7  -2   6   32.67    3.55
  -7   2  -6   21.16    2.24
  -7   2  -6   16.65    3.80
   7  -2   7   30.20    7.31
  -7   2  -7   24.87    2.53
  -7   2  -7   17.76    4.18
   7  -2   8   39.99   11.01
  -7   2  -8   29.58    6.83
   7  -2   9   38.40    8.91
  -7   2  -9   22.53    6.32
   7  -2  10    8.61    2.61
  -7   2 -10    3.55    1.97
   7  -2  11    9.20    2.62
  -7   1  13    1.30    1.50
   7  -1 -13    1.08    0.93
  -7   1  12  174.11   10.04
   7  -1 -12  129.18   24.90
  -7   1  11   31.36    7.59
   7  -1 -11   28.32    3.05
  -7   1  10    3.29    1.54
   7  -1 -10    2.37    1.46
  -7   1   9    1.20    1.28
   7  -1  -9    2.59    1.79
   7  -1  -8    1.58    0.53
  -7   1   8    3.48    1.22
   7  -1  -8    3.00    1.55
   7  -1  -7    1.40    0.74
  -7   1   7    2.22    1.57
   7  -1  -7    0.66    0.98
   7  -1  -6    7.86    1.69
  -7   1   6   10.54    2.81
   7  -1  -6    6.31    1.42
   7  -1  -5  399.95   10.17
  -7   1   5  359.05   10.13
   7  -1  -5  300.38    7.02
   7  -1  -4    1.58    1.16
  -7   1   4    2.71    1.14
   7  -1  -4    3.94    1.30
   7  -1  -3   19.59    3.87
  -7   1   3   13.06    2.77
   7  -1  -3   10.75    1.49
   7  -1  -2  313.24    8.63
  -7   1   2  246.54    8.04
   7  -1  -2  202.96    5.70
   7  -1  -1    2.44    1.30
  -7   1   1    3.73    1.88
   7  -1   0  249.62    7.84
  -7   1   0  188.96    6.72
   7  -1   0  161.67    4.81
   7  -1   1   89.90    7.50
  -7   1  -1   53.97    3.57
  -7   1  -1   40.18    3.40
   7  -1   2   18.33    3.82
  -7   1  -2   12.97    2.29
  -7   1  -2   10.19    1.79
   7  -1   3   85.90    4.51
  -7   1  -3   68.89    3.90
  -7   1  -3   41.84    5.76
   7  -1   4    1.10    1.19
  -7   1  -4    3.46    1.38
  -7   1  -4    2.36    0.76
   7  -1   5    1.23    0.90
  -7   1  -5    1.90    1.88
  -7   1  -5    0.59    0.44
   7  -1   6   29.38    5.46
  -7   1  -6   25.20    2.55
  -7   1  -6   13.22    3.92
   7  -1   7   26.30    6.88
  -7   1  -7   16.09    1.92
  -7   1  -7   17.35    4.89
   7  -1   8    0.76    1.84
  -7   1  -8    1.25    1.04
   7  -1   9   27.43    7.24
   7  -1  10    6.93    2.40
   7  -1  11    0.39    0.89
  -7   0  14    1.08    1.07
   7   0 -14    1.86    1.46
  -7   0  13    4.49    1.93
   7   0 -13    3.26    1.62
  -7   0  12   30.40    8.45
   7   0 -12   22.52    5.65
  -7   0  11   17.56    3.62
   7   0 -11   14.23    2.40
  -7   0  10    2.09    1.13
   7   0 -10    2.85    1.22
   7   0  -9   12.57    2.19
  -7   0   9   14.17    4.73
   7   0  -9   12.26    1.92
   7   0  -8   38.26    7.22
  -7   0   8   33.52    6.21
   7   0  -8   35.56    2.70
   7   0  -7   18.00    2.85
  -7   0   7   19.22    3.74
   7   0  -7   15.73    1.84
   7   0  -6   -0.56    0.94
  -7   0   6    2.02    1.12
   7   0  -6    0.27    0.33
   7   0  -5   19.60    3.49
  -7   0   5   17.89    4.48
   7   0  -5   12.92    1.61
   7   0  -4   56.00   11.10
  -7   0   4   50.45    3.86
   7   0  -4   39.94    2.42
   7   0  -3   77.58    4.09
  -7   0   3   54.20    3.82
   7   0  -3   36.61    6.77
   7   0  -2    0.88    1.31
  -7   0   2    2.45    2.21
   7   0  -2    0.37    0.51
   7   0  -1   38.85    8.00
  -7   0   1   31.39    3.51
   7   0   0   28.82    6.12
  -7   0   0   17.22    2.47
   7   0   1  484.92   23.50
  -7   0  -1  366.64   10.10
   7   0   2   51.84    9.62
  -7   0  -2   32.20    5.82
   7   0   3  345.58   22.58
  -7   0  -3  198.15    6.97
   7   0   4    2.16    1.24
  -7   0  -4    3.48    1.88
   7   0   5   96.39    5.07
  -7   0  -5   62.01    3.75
  -7   0  -6    2.80    1.85
   7   0   7    8.64    2.25
  -7   0  -7    3.68    1.63
   7   0   8    6.95    1.72
  -7   0  -8    4.55    1.32
   7   0   9    6.09    1.91
  -7   0  -9    1.47    1.34
   7   0  10    3.68    2.01
   7   0  11   84.27    5.89
  -7  -1  14   63.42    7.00
   7   1 -14   39.81   11.39
  -7  -1  13    1.84    1.14
   7   1 -13    2.20    1.92
  -7  -1  12   46.11    9.55
   7   1 -12   42.89    3.58
   7   1 -11   17.77    4.14
  -7  -1  11   30.75    8.45
   7   1 -11   20.29    3.83
   7   1 -10   48.27    7.70
  -7  -1  10   66.63   14.27
   7   1 -10   41.27    9.71
   7   1  -9   40.17    5.99
  -7  -1   9   48.92    9.51
   7   1  -9   33.13    6.33
   7   1  -8    2.55    0.89
  -7  -1   8    1.71    0.95
   7   1  -8    2.54    0.83
   7   1  -7  148.40    7.86
  -7  -1   7  154.52    6.94
   7   1  -7  136.01    5.06
   7   1  -6   62.57    9.89
  -7  -1   6   62.06    4.43
   7   1  -6   42.76    2.40
   7   1  -5   39.73    6.17
  -7  -1   5   32.31    3.29
   7   1  -4   16.56    2.48
  -7  -1   4   14.12    2.08
   7   1  -3    1.76    1.34
  -7  -1   3    1.14    1.68
   7   1  -2  192.32    6.69
  -7  -1   2  171.76    7.21
   7   1  -1   39.47    4.35
  -7  -1   1   34.31    3.56
   7   1   0   28.32    5.64
  -7  -1   0   25.21    3.59
   7   1   1  329.60    9.15
  -7  -1  -1  229.74    7.34
   7   1   2   25.65    5.19
  -7  -1  -2   22.68    2.76
   7   1   3  397.23   12.66
  -7  -1  -3  243.92    8.83
   7   1   4  310.35   19.70
  -7  -1  -4  207.10    8.11
   7   1   5   28.94    5.52
  -7  -1  -5   19.10    3.05
   7   1   6   73.15   14.28
  -7  -1  -6   51.72    3.81
   7   1   7  176.79    7.39
  -7  -1  -7  121.26    5.63
   7   1   8   39.12    7.83
  -7  -1  -8   26.97    2.89
   7   1   9   24.61    6.20
  -7  -1  -9   19.31    2.78
   7   1  10    7.29    2.23
  -7  -1 -10    8.39    2.04
   7   1  11   53.39    4.57
  -7  -2  14   -1.53    1.36
  -7  -2  13   16.81    4.14
   7   2 -12    0.90    0.63
  -7  -2  12    0.23    0.81
   7   2 -12    0.89    0.74
   7   2 -11    4.61    0.99
  -7  -2  11    3.24    1.89
   7   2 -11    3.41    0.98
   7   2 -10   11.28    2.68
  -7  -2  10   15.81    2.57
   7   2 -10    8.39    2.29
   7   2  -9    9.22    2.18
  -7  -2   9    8.90    2.44
   7   2  -8    4.77    1.11
  -7  -2   8   10.93    2.58
   7   2  -7    2.68    0.92
  -7  -2   7    2.85    1.82
   7   2  -6    3.71    0.77
  -7  -2   6    5.26    2.63
   7   2  -5  191.93    6.68
  -7  -2   5  205.92    7.49
   7   2  -4  103.66    5.05
  -7  -2   4  101.41    5.29
   7   2  -3   21.33    4.01
  -7  -2   3   19.34    2.88
   7   2  -2   35.67    5.37
  -7  -2   2   28.12    3.07
   7   2  -1    4.28    0.95
  -7  -2   1    4.89    1.94
   7   2   0  227.81    9.51
  -7  -2   0  174.26    6.65
   7   2   1   52.23    3.94
  -7  -2  -1   38.52    3.45
   7   2   2    3.78    1.83
  -7  -2  -2    1.53    1.57
   7   2   3   25.66    5.63
  -7  -2  -3   15.55    2.19
   7   2   4  235.48   11.95
  -7  -2  -4  163.03    7.03
   7   2   5  139.47    8.81
  -7  -2  -5   98.19    5.61
   7   2   6  666.73   13.66
  -7  -2  -6  435.86   10.30
   7   2   7   91.64   20.19
  -7  -2  -7   69.70    5.05
   7   2   8   21.44    5.34
  -7  -2  -8   12.25    2.44
   7   2   9   70.72   19.07
  -7  -2  -9   66.18    4.40
   7   2  10    4.05    1.99
  -7  -2 -10    0.08    1.29
   7   3 -13    7.60    1.34
  -7  -3  13   13.83    2.85
   7   3 -12   11.76    2.33
  -7  -3  12   18.36    2.82
   7   3 -11   14.26    2.88
  -7  -3  11   20.52    3.01
   7   3 -10    2.41    1.08
  -7  -3  10    5.99    2.28
   7   3  -9    0.97    0.63
  -7  -3   9    0.90    1.55
   7   3  -8    2.17    1.06
  -7  -3   8    3.44    1.01
   7   3  -7   14.37    2.86
  -7  -3   7   14.14    2.45
   7   3  -6  163.82   12.47
  -7  -3   6  165.39    6.75
   7   3  -5    7.49    1.31
  -7  -3   5    8.65    2.98
   7   3  -4   44.16    6.61
  -7  -3   4   35.15    3.45
   7   3  -3  155.74   12.31
  -7  -3   3  146.97    7.25
   7   3  -2   81.73   13.98
  -7  -3   2   76.35    5.21
   7   3  -1    3.07    1.16
  -7  -3   1    0.92    1.42
   7   3   0   86.57   13.70
  -7  -3   0   60.27    4.34
   7   3   1    1.22    1.18
  -7  -3  -1    1.38    1.68
   7   3   2    8.73    2.16
  -7  -3  -2   10.06    2.51
   7   3   3    6.78    2.00
  -7  -3  -3    4.29    2.58
   7   3   4  127.81    6.10
  -7  -3  -4   80.42    5.01
   7   3   5    8.54    2.28
  -7  -3  -5    4.40    1.71
   7   3   6    6.87    2.20
  -7  -3  -6    9.11    2.68
   7   3   7  484.35   12.10
  -7  -3  -7  325.30    9.52
   7   3   8    0.94    1.61
  -7  -3  -8    2.62    1.80
   7   3   9   28.69    8.76
  -7  -3  -9   25.09    3.52
   7   4 -13   63.24   16.26
  -7  -4  13   89.58    5.45
   7   4 -12   15.21    2.42
  -7  -4  12   15.90    3.29
   7   4 -11   59.48   11.61
  -7  -4  11   78.59    5.12
   7   4 -10   26.27    5.65
  -7  -4  10   35.24    4.19
   7   4  -9   71.37    7.98
  -7  -4   9   86.73    5.42
   7   4  -8    1.95    1.17
   7   4  -7   25.81    4.99
  -7  -4   7   26.11    3.20
   7   4  -6  112.45    7.61
  -7  -4   6  101.64    5.67
   7   4  -5    0.83    0.96
  -7  -4   5    1.08    1.83
   7   4  -4  449.39   12.39
  -7  -4   4  447.30   11.02
   7   4  -3    5.50    2.82
  -7  -4   3    2.10    2.07
   7   4  -2   39.59    6.04
  -7  -4   2   23.53    3.23
   7   4  -1   42.56    8.03
  -7  -4   1   33.65    3.49
   7   4   0   66.83   10.81
  -7  -4   0   53.20    4.06
   7   4   1   24.39    4.79
  -7  -4  -1   22.90    3.05
   7   4   2    9.39    2.15
   7   4   3    2.56    1.87
  -7  -4  -3    1.72    1.65
   7   4   4   27.27    3.33
  -7  -4  -4   20.00    3.08
   7   4   5   55.36    4.59
  -7  -4  -5   36.02    3.97
   7   4   6   29.64    5.87
  -7  -4  -6   20.96    2.92
   7   4   7   18.65    3.97
  -7  -4  -7   12.49    2.70
   7   4   8    1.27    0.89
  -7  -4  -8    0.79    1.78
   7   5 -12    2.22    1.33
  -7  -5  12    1.61    1.61
   7   5 -11    0.97    0.59
  -7  -5  11    2.40    1.71
   7   5 -10   34.64    5.96
  -7  -5  10   39.52    3.68
   7   5  -9   75.04   12.71
  -7  -5   9   82.38    5.60
   7   5  -8   24.04    4.34
  -7  -5   8   23.93    3.25
   7   5  -7  145.32   12.43
  -7  -5   7  159.03    6.85
   7   5  -6   35.98    5.62
  -7  -5   6   34.04    6.32
   7   5  -5  202.38   25.53
  -7  -5   5  200.78    7.71
   7   5  -4  165.25    7.75
  -7  -5   4  151.42    6.75
   7   5  -3   12.97    3.20
  -7  -5   3   12.24    2.31
   7   5  -2  138.15   18.02
  -7  -5   2  128.96    6.37
   7   5  -1   27.63    4.73
  -7  -5   1   20.00    2.65
   7   5   0    8.48    1.73
  -7  -5   0    9.47    2.57
   7   5   1   15.63    3.11
  -7  -5  -1   12.99    2.83
   7   5   2   19.76    4.51
  -7  -5  -2   14.49    2.93
   7   5   3    4.61    1.43
  -7  -5  -3    4.55    2.24
   7   5   4   25.93    6.82
  -7  -5  -4   26.43    3.54
   7   5   5   12.51    2.67
  -7  -5  -5   10.38    2.60
   7   5   6    2.29    1.82
  -7  -5  -6    3.40    2.44
   7   5   7   22.62    5.85
  -7  -5  -7   11.26    2.75
   7   6 -11    0.20    1.53
  -7  -6  11    3.43    2.30
   7   6 -10   89.33   11.19
  -7  -6  10   89.19   18.06
   7   6  -9    1.61    1.12
  -7  -6   9    1.13    1.52
   7   6  -8    9.54    1.77
  -7  -6   8   11.43    2.50
   7   6  -7    0.72    1.45
  -7  -6   7    3.50    1.62
   7   6  -6    6.71    1.44
  -7  -6   6    4.11    1.65
   7   6  -5   10.39    2.66
  -7  -6   5    5.31    1.75
   7   6  -4    4.52    1.93
  -7  -6   4    4.89    2.22
   7   6  -3    3.36    1.58
  -7  -6   3   -3.19    1.61
   7   6  -2   25.21    6.95
  -7  -6   2   20.70    3.26
   7   6  -1    2.14    1.72
  -7  -6   1   -0.18    1.72
   7   6   0    4.55    1.64
  -7  -6   0    5.74    2.44
   7   6   1   19.60    5.18
  -7  -6  -1   17.12    3.05
   7   6   2    6.93    1.56
  -7  -6  -2    8.20    2.18
   7   6   3    4.15    1.31
  -7  -6  -3    1.95    1.94
   7   6   4    8.12    2.14
  -7  -6  -4    7.35    2.16
   7   6   5    2.32    1.42
  -7  -6  -5   -0.36    1.77
   7   7  -8   27.23    4.72
  -7  -7   8   29.89    3.94
   7   7  -7   21.59    3.48
  -7  -7   7   21.69    3.12
   7   7  -6    3.30    0.89
  -7  -7   6    3.28    1.55
   7   7  -5   39.57    7.65
  -7  -7   5   29.72    3.66
   7   7  -4    3.90    1.85
  -7  -7   4    1.41    1.69
   7   7  -3   12.73    5.12
  -7  -7   3   12.17    2.79
   7   7  -2   31.01    4.92
  -7  -7   2   24.59    3.41
   7   7  -1   -0.05    1.69
  -7  -7   1    2.85    2.57
   7   7   0    6.59    1.51
  -7  -7   0    2.90    1.79
   7   7   1    0.35    1.41
  -7  -7  -1    1.90    2.32
   7   7   2   10.97    3.36
  -7  -7  -2   11.61    2.95
   7   7   3    7.06    1.96
  -7  -7  -3    7.28    2.16
   7   8  -3   23.23    5.07
  -7  -8   3   21.35    3.21
   7   8  -2   -0.39    1.77
  -7  -8   2    3.90    2.43
  -8   6   5    5.69    2.31
   8  -6  -5    8.52    2.31
  -8   6   4    1.67    1.24
   8  -6  -4    0.74    1.61
  -8   6   3   19.12    4.62
   8  -6  -3   19.27    2.83
  -8   6   2   27.88    8.63
   8  -6  -2   30.75    7.90
  -8   6   1    7.23    1.75
   8  -6  -1    6.80    1.81
  -8   6   0    5.95    1.64
   8  -6   0    7.66    1.89
   8  -6   1    6.80    1.69
  -8   6  -2    2.65    1.22
   8  -6   3    8.81    2.11
  -8   6  -3    4.01    1.33
   8  -6   4    4.06    2.05
  -8   6  -4    6.93    1.58
  -8   5   7   29.14    3.56
   8  -5  -7   25.09    3.18
  -8   5   6   19.06    6.38
   8  -5  -6   21.40    3.15
  -8   5   5   36.16    9.33
   8  -5  -5   40.85    4.09
  -8   5   4    8.05    1.22
   8  -5  -4   11.32    2.59
  -8   5   3   -1.19    1.58
   8  -5  -3    1.49    1.55
  -8   5   2   17.65    4.30
   8  -5  -2   17.83    3.49
   8  -5  -1    8.89    1.74
  -8   5   1    8.96    1.91
   8  -5  -1   11.04    2.32
   8  -5   0   67.02    3.97
  -8   5   0   52.50   13.99
   8  -5   0   56.46    4.22
   8  -5   1    2.34    1.18
  -8   5  -1    3.75    1.69
  -8   5  -1    1.33    0.75
   8  -5   2    0.44    1.29
  -8   5  -2   -1.20    1.22
  -8   5  -2    1.69    0.77
   8  -5   3    2.27    1.48
  -8   5  -3    1.46    0.84
   8  -5   4    2.49    1.57
  -8   5  -4    0.52    0.61
   8  -5   5    0.20    1.60
  -8   5  -5    0.50    0.77
   8  -5   6    0.83    1.61
  -8   5  -6    2.06    0.70
  -8   4   9   29.37    7.83
   8  -4  -9   26.05    3.31
  -8   4   8   45.43   13.93
   8  -4  -8   48.54    4.16
  -8   4   7   -0.28    1.85
   8  -4  -7    0.72    1.49
  -8   4   6    0.22    1.05
   8  -4  -6    0.90    0.84
  -8   4   5    1.25    0.63
   8  -4  -5    0.22    1.45
  -8   4   4   11.55    2.33
   8  -4  -4   14.27    2.69
  -8   4   3   49.17   13.11
   8  -4  -3   49.10    3.92
   8  -4  -2  133.87   10.13
  -8   4   2  112.67   23.72
   8  -4  -2   96.22   18.83
   8  -4  -1   95.08    8.99
  -8   4   1   74.39   16.76
   8  -4  -1   77.26    4.45
   8  -4   0   35.00    6.16
  -8   4   0   31.64    3.09
   8  -4   0   27.47    4.39
   8  -4   1  219.20    9.61
  -8   4  -1  214.80    7.45
  -8   4  -1  177.54    6.26
   8  -4   2    0.18    0.60
  -8   4  -2    3.95    1.64
  -8   4  -2    0.18    0.79
   8  -4   3    2.53    1.42
  -8   4  -3    0.48    1.26
  -8   4  -3    1.12    0.44
   8  -4   4    8.44    1.91
  -8   4  -4    3.40    1.66
  -8   4  -4    3.14    1.04
   8  -4   5   17.51    2.70
  -8   4  -5   10.92    2.38
   8  -4   6    9.00    2.13
  -8   4  -6    4.91    1.40
   8  -4   7    6.09    2.44
  -8   3  10    0.58    0.84
   8  -3 -10    0.32    1.46
  -8   3   9    8.69    2.34
   8  -3  -9    6.56    1.72
  -8   3   8   44.25    9.92
   8  -3  -8   37.31    3.53
  -8   3   7    2.93    1.27
   8  -3  -7    1.92    0.97
  -8   3   6   16.95    4.31
   8  -3  -6   15.85    2.71
  -8   3   5    4.48    2.12
   8  -3  -5    4.36    1.32
   8  -3  -4   44.60    2.97
  -8   3   4   42.43    8.27
   8  -3  -4   28.67    7.20
   8  -3  -3  125.26    6.35
  -8   3   3   94.27   19.97
   8  -3  -3   94.79    4.52
   8  -3  -2  177.09    6.07
  -8   3   2  136.80   18.39
   8  -3  -2  101.29   13.79
   8  -3  -1   56.73    9.74
  -8   3   1   46.90    3.84
   8  -3  -1   44.75    3.28
   8  -3   0  359.83    9.72
  -8   3   0  298.96    8.43
   8  -3   0  267.14    7.18
   8  -3   1    1.90    1.01
  -8   3  -1    5.43    4.44
  -8   3  -1    0.65    0.62
   8  -3   2    5.89    1.71
  -8   3  -2    6.68    1.94
  -8   3  -2    2.00    0.75
   8  -3   3   44.22   11.36
  -8   3  -3   36.46    3.26
  -8   3  -3   28.82    7.51
   8  -3   4   39.89    3.79
  -8   3  -4   27.83    3.05
  -8   3  -4   18.05    4.44
   8  -3   5   44.17    8.31
  -8   3  -5   32.11    2.88
  -8   3  -5   23.74    7.09
   8  -3   6   33.10    3.42
  -8   3  -6   14.84    4.71
   8  -3   7    2.11    1.63
   8  -3   8   34.61    4.06
  -8   2  11   31.65    6.78
   8  -2 -11   31.35    3.29
  -8   2  10   25.34    7.87
   8  -2 -10   22.07    3.00
  -8   2   9    6.46    2.16
   8  -2  -9    5.02    1.90
  -8   2   8    4.75    1.14
   8  -2  -8    3.16    1.42
  -8   2   7   13.69    3.42
   8  -2  -7   15.13    2.18
  -8   2   6   -0.78    1.74
   8  -2  -6    0.43    1.09
  -8   2   5    1.11    0.65
   8  -2  -5    3.13    1.26
   8  -2  -4    1.69    0.59
  -8   2   4    2.05    1.31
   8  -2  -4    1.07    1.04
   8  -2  -3   31.02    6.31
  -8   2   3   28.35    3.95
   8  -2  -3   23.49    2.53
   8  -2  -2   46.38   10.13
  -8   2   2   36.17    3.61
   8  -2  -2   21.52    5.85
   8  -2  -1    1.46    0.66
  -8   2   1    0.44    1.48
   8  -2  -1    0.07    0.84
   8  -2   0    7.64    2.02
  -8   2   0    6.06    2.24
  -8   2   0    4.52    1.15
   8  -2   1    0.44    0.87
  -8   2  -1    2.18    2.03
  -8   2  -1    0.25    0.40
   8  -2   2   35.27    8.12
  -8   2  -2   25.38    3.14
  -8   2  -2   16.27    4.86
   8  -2   3   16.89    5.39
  -8   2  -3   11.75    2.46
   8  -2   4    8.23    2.11
  -8   2  -4    5.41    1.67
   8  -2   5    5.31    2.16
  -8   2  -5    5.47    1.67
   8  -2   6   88.91    5.81
  -8   2  -6   60.79    3.81
   8  -2   7   13.57    3.31
   8  -2   8   53.72   13.61
  -8   1  11    3.02    1.75
   8  -1 -11    2.73    1.75
  -8   1  10   10.66    2.45
   8  -1 -10    9.17    2.10
  -8   1   9    0.45    1.79
   8  -1  -9    0.03    1.08
  -8   1   8    5.87    2.58
   8  -1  -8   -0.04    1.03
   8  -1  -7   34.56    2.75
  -8   1   7   30.84    8.29
   8  -1  -7   28.82    5.04
   8  -1  -6   17.56    3.90
  -8   1   6   16.99    4.17
   8  -1  -6   10.73    1.69
   8  -1  -5    1.14    0.79
  -8   1   5    0.80    1.13
   8  -1  -5    1.64    1.22
   8  -1  -4   44.16   10.18
  -8   1   4   41.53    4.35
   8  -1  -4   24.89    5.43
   8  -1  -3    4.59    1.42
  -8   1   3    3.43    1.82
   8  -1  -2   -0.13    1.20
  -8   1   2    0.00    1.56
   8  -1  -1    1.65    1.17
  -8   1   1    2.65    1.55
   8  -1   0    2.54    1.18
  -8   1   0    3.59    1.61
   8  -1   1    1.78    0.97
  -8   1  -1    2.78    1.61
   8  -1   2    1.36    1.60
  -8   1  -2    8.06    2.19
   8  -1   3    2.32    1.40
  -8   1  -3    0.16    1.32
   8  -1   4    4.60    0.88
  -8   1  -4    4.11    1.44
   8  -1   5   18.35    2.68
  -8   1  -5   13.93    2.03
   8  -1   6   -0.07    1.86
  -8   1  -6    0.25    1.35
   8  -1   7    1.84    1.99
  -8   1  -7   -1.29    1.23
   8  -1   8    1.46    1.59
   8  -1   9   -1.10    1.95
  -8   0  12    3.31    2.20
  -8   0  11    2.38    1.00
  -8   0  10   35.61    7.83
  -8   0   9   22.45    5.90
   8   0  -8   31.87    3.43
  -8   0   8   25.94    5.88
   8   0  -7   18.85    4.37
  -8   0   7   19.92    4.71
   8   0  -6    0.74    1.09
  -8   0   6    0.03    1.84
   8   0  -5    0.74    0.90
  -8   0   5   -0.78    1.73
   8   0  -4    1.75    1.21
  -8   0   4   -2.14    1.74
   8   0  -3   13.93    2.74
  -8   0   3    8.92    2.20
   8   0  -2   -1.69    1.35
   8   0  -1    0.90    0.82
  -8   0   1    3.89    1.77
   8   0   0    9.25    1.91
  -8   0   0    8.36    2.23
   8   0   1   39.04    5.42
  -8   0  -1   27.69    3.45
   8   0   2    5.79    1.66
  -8   0  -2    0.64    1.46
   8   0   3    1.58    1.12
  -8   0  -3    1.16    1.49
   8   0   4   16.45    3.16
  -8   0  -4    9.63    1.81
   8   0   5    2.27    1.33
  -8   0  -5    0.65    1.34
   8   0   6    2.01    1.32
  -8   0  -6   -0.43    1.41
   8   0   7    3.48    1.92
  -8   0  -7    4.92    2.21
   8   0   8    1.38    1.39
  -8   0  -8    3.48    1.92
  -8  -1  12    4.29    1.84
  -8  -1  11    7.44    3.41
   8   1 -10    5.97    1.33
  -8  -1  10   10.07    2.34
   8   1  -9    8.48    1.68
  -8  -1   9   12.20    2.50
   8   1  -8   20.48    4.23
  -8  -1   8   25.57    3.38
   8   1  -7    4.19    0.95
  -8  -1   7    5.96    1.92
   8   1  -6   35.45    7.87
  -8  -1   6   38.58    3.64
   8   1  -5    3.41    0.80
  -8  -1   5    6.00    2.66
   8   1  -4   14.12    4.02
  -8  -1   4   13.41    2.75
   8   1  -3   20.87    6.18
  -8  -1   3   19.06    2.91
   8   1  -2   39.92    7.82
  -8  -1   2   34.47    4.08
   8   1  -1  107.95    5.26
  -8  -1   1   88.78    5.78
   8   1   0   49.46    6.24
  -8  -1   0   33.96    3.79
   8   1   1   28.26    5.69
  -8  -1  -1   23.92    3.04
   8   1   2   87.77   16.42
  -8  -1  -2   57.13    9.45
   8   1   3   11.26    2.11
  -8  -1  -3    8.97    1.88
   8   1   4    3.35    1.22
  -8  -1  -4    0.06    1.58
   8   1   5   22.17    4.71
  -8  -1  -5   12.49    2.46
   8   1   6    7.67    3.14
  -8  -1  -6    6.21    2.14
   8   1   7   14.05    3.26
  -8  -1  -7    5.98    1.65
   8   1   8    3.66    1.28
  -8  -1  -8    0.56    1.31
  -8  -2  12   30.38    4.12
   8   2 -11    1.21    0.99
  -8  -2  11    7.18    2.98
   8   2 -10    1.16    0.70
  -8  -2  10    0.08    1.72
   8   2  -9    4.30    0.87
  -8  -2   9    5.74    2.38
   8   2  -8    2.64    1.03
  -8  -2   8    2.87    2.03
   8   2  -7    5.53    0.93
  -8  -2   7    2.97    1.75
   8   2  -6   45.37    6.32
  -8  -2   6   39.70    9.05
   8   2  -5    3.72    1.04
  -8  -2   5    4.12    2.29
   8   2  -4    1.87    1.50
  -8  -2   4    3.04    1.86
   8   2  -3    0.07    0.72
  -8  -2   3    1.34    1.79
   8   2  -2    4.40    1.96
  -8  -2   2    1.76    1.80
   8   2  -1  145.52    6.56
  -8  -2   1  101.99    5.97
   8   2   0   -1.46    1.67
  -8  -2   0    2.49    1.81
   8   2   1   -2.71    1.73
  -8  -2  -1    1.05    1.56
   8   2   2   -1.55    1.71
  -8  -2  -2    0.30    1.60
   8   2   3    7.38    2.67
  -8  -2  -3    2.54    1.63
   8   2   4  111.44    5.95
  -8  -2  -4   69.12    4.64
   8   2   5  115.16    6.89
  -8  -2  -5   88.96    5.83
   8   2   6   78.90   21.17
  -8  -2  -6   55.58    4.62
   8   2   7    2.55    1.35
  -8  -2  -7    1.23    1.58
   8   2   8   55.67   17.81
  -8  -2  -8   50.45    4.17
   8   3 -11    1.27    0.62
  -8  -3  11    1.67    1.75
   8   3 -10    1.19    0.76
  -8  -3  10   -0.46    1.68
   8   3  -9   14.85    2.91
  -8  -3   9   18.68    4.55
   8   3  -8    0.54    0.72
  -8  -3   8    1.19    1.90
   8   3  -7    1.57    0.75
  -8  -3   7    1.40    1.83
   8   3  -6   71.83    9.16
  -8  -3   6   72.00    5.14
   8   3  -5   66.10   12.16
  -8  -3   5   60.93    4.72
   8   3  -4    5.29    1.30
  -8  -3   4    1.33    1.97
   8   3  -3   85.31   13.13
  -8  -3   3   69.40   17.54
   8   3  -2    2.87    1.63
  -8  -3   2    2.42    1.95
   8   3  -1    1.95    1.58
  -8  -3   1    1.08    1.82
   8   3   0    0.65    1.15
  -8  -3   0    1.27    1.86
   8   3   1    1.45    1.89
  -8  -3  -1    5.67    2.65
   8   3   2    5.70    2.26
  -8  -3  -2    2.85    1.82
   8   3   3   48.71    4.40
  -8  -3  -3   30.29    3.98
   8   3   4    1.76    1.00
  -8  -3  -4    0.92    1.69
   8   3   5   36.82    4.32
  -8  -3  -5   24.24    3.45
   8   3   6    7.56    2.45
  -8  -3  -6    1.97    1.94
   8   3   7  259.20   13.70
  -8  -3  -7  163.82    7.41
   8   4 -10    2.52    0.87
  -8  -4  10    1.68    1.72
   8   4  -9   11.04    2.28
  -8  -4   9    4.75    1.91
   8   4  -8   34.84    6.11
  -8  -4   8   42.92    4.27
   8   4  -7   11.89    2.27
  -8  -4   7   11.16    2.43
   8   4  -6   76.96   12.13
  -8  -4   6   72.10    5.30
   8   4  -5   26.44    4.39
  -8  -4   5   25.31    3.51
   8   4  -4    2.60    1.33
  -8  -4   4    2.75    1.53
   8   4  -3   50.86    9.19
  -8  -4   3   38.19    4.03
   8   4  -2   46.54    7.27
  -8  -4   2   38.24    4.75
   8   4  -1   -0.55    1.77
  -8  -4   1    0.35    1.76
   8   4   0    2.37    1.26
  -8  -4   0    1.48    1.90
   8   4   1   50.49    9.64
  -8  -4  -1   42.72    4.69
   8   4   2   52.94   11.09
  -8  -4  -2   44.14    4.40
   8   4   3    1.04    1.47
  -8  -4  -3    1.24    1.84
   8   4   4   12.59    2.83
  -8  -4  -4    9.65    2.36
   8   4   5   39.18    4.09
  -8  -4  -5   27.91    3.78
   8   5  -9   26.50    4.55
  -8  -5   9   27.90    3.49
   8   5  -8    7.81    2.06
  -8  -5   8    8.95    2.69
   8   5  -7    0.00    1.69
  -8  -5   7    5.27    2.42
   8   5  -6    1.98    1.27
  -8  -5   6    2.61    2.64
   8   5  -5   43.34    7.66
  -8  -5   5   39.42    9.44
   8   5  -4    1.64    1.08
  -8  -5   4    1.63    1.88
   8   5  -3    6.86    1.85
  -8  -5   3    4.35    2.36
   8   5  -2    2.65    1.06
  -8  -5   2    1.66    1.99
   8   5  -1   71.11   12.64
  -8  -5   1   74.96    5.47
   8   5   0    3.22    1.82
  -8  -5   0    3.07    2.05
   8   5   1   23.73    5.13
  -8  -5  -1   22.73    3.45
   8   5   2   42.74    9.54
  -8  -5  -2   22.97    3.42
   8   5   3   44.12   13.30
  -8  -5  -3   45.88    4.92
   8   5   4    1.41    1.71
  -8  -5  -4   -0.60    1.77
   8   6  -7   16.48    3.08
  -8  -6   7   23.59    3.47
   8   6  -6   34.35    7.97
  -8  -6   6   30.17    3.81
  -8  -6   5    0.14    1.75
   8   6  -4    0.71    0.74
  -8  -6   4    1.65    2.60
   8   6  -3   11.18    1.79
  -8  -6   3    6.39    2.02
   8   6  -2    9.56    2.07
  -8  -6   2    7.94    2.10
   8   6  -1    1.71    1.50
  -8  -6   1    1.30    1.71
   8   6   0   12.02    2.39
  -8  -6   0   10.11    2.77
   8   6   1   30.98    9.49
  -8  -6  -1   30.67    3.74
  -9   4   4    5.56    1.50
   9  -4  -4    5.80    2.11
  -9   4   3   -0.01    1.08
   9  -4  -3    2.25    2.29
  -9   4   2   15.87    2.48
  -9   4   1   38.92    4.01
   9  -4   0   51.06    4.65
  -9   4   0   45.86    4.09
   9  -4   1   38.94   10.11
  -9   4  -1   36.47    3.52
   9  -4   2    0.77    0.81
  -9   4  -2    0.87    1.47
  -9   3   6    3.26    1.33
  -9   3   5    0.37    1.29
  -9   3   4   20.77    5.98
  -9   3   3    2.06    1.94
   9  -3  -2    1.47    0.76
  -9   3   2   -0.49    1.64
   9  -3  -1    2.11    0.66
  -9   3   1    2.10    1.66
   9  -3   0   13.93    2.58
  -9   3   0   14.72    2.92
   9  -3   1   12.73    2.46
  -9   3  -1    9.38    2.15
   9  -3   2   24.15    2.90
  -9   3  -2   13.97    2.61
   9  -3   3    1.27    1.05
  -9   3  -3    3.45    1.68
   9  -3   4  149.80    7.02
  -9   2   8    7.09    2.25
  -9   2   7   15.32    4.85
  -9   2   6    0.46    1.72
  -9   2   5  201.01    8.72
   9  -2  -4    2.09    1.39
  -9   2   4    3.90    2.16
   9  -2  -3    0.12    0.88
  -9   2   3    1.46    1.91
   9  -2  -2    4.85    1.69
  -9   2   2    3.92    1.71
   9  -2  -1    2.65    1.61
  -9   2   1    2.06    1.70
   9  -2   0   12.13    3.34
  -9   2   0   10.42    2.53
   9  -2   1    7.51    1.85
  -9   2  -1    8.96    2.61
   9  -2   2   62.42   12.77
  -9   2  -2   58.03    4.76
   9  -2   3    7.04    1.45
  -9   2  -3    3.15    1.63
   9  -2   4    2.09    1.63
  -9   2  -4    0.17    1.36
   9  -2   5    4.42    1.93
  -9   1   8   18.76    4.92
  -9   1   7   37.01    3.85
  -9   1   6    2.35    1.90
   9  -1  -5   -0.18    1.18
  -9   1   5    2.12    2.12
   9  -1  -4   38.07   10.51
  -9   1   4   39.92    3.75
   9  -1  -3   39.74    3.35
  -9   1   3   34.81    6.97
   9  -1  -2   65.19    6.65
  -9   1   2   36.26    9.88
   9  -1  -1   14.91    4.54
  -9   1   1   20.41    3.57
   9  -1   0   -0.42    1.47
  -9   1   0    2.11    1.74
   9  -1   1    7.22    1.85
  -9   1  -1    7.44    2.17
   9  -1   2    0.04    0.94
  -9   1  -2    0.28    1.45
   9  -1   3   87.86    6.08
  -9   1  -3   57.44    4.55
   9  -1   4   98.69   11.99
  -9   1  -4   62.91    4.60
   9  -1   5   54.58   11.84
  -9   1  -5   38.38    3.61
  -9   0   9    4.31    1.99
  -9   0   8    1.68    1.93
   9   0  -7    5.78    2.54
  -9   0   7   14.29    3.53
   9   0  -6   67.46   16.48
  -9   0   6   98.43    6.31
   9   0  -5    5.65    1.94
  -9   0   5    7.21    2.14
   9   0  -4   30.67    8.23
  -9   0   4   29.99   10.03
   9   0  -3   15.37    3.28
  -9   0   3   19.20    3.17
   9   0  -2   26.34    5.22
  -9   0   2   22.46    3.56
   9   0  -1    4.87    1.30
  -9   0   1    3.29    1.85
   9   0   0   40.34   10.45
  -9   0   0   40.26    4.44
   9   0   1    3.40    1.85
  -9   0  -1    4.38    2.09
   9   0   2   -1.52    1.97
   9   0   3    6.71    1.68
  -9   0  -3    8.80    2.41
   9   0   4    1.96    1.78
  -9   0  -4    1.39    1.45
   9   0   5    5.75    1.46
  -9   0  -5    4.19    1.88
  -9  -1   9    2.74    2.11
   9   1  -8    1.23    1.20
  -9  -1   8    0.68    1.85
   9   1  -7    2.09    0.88
  -9  -1   7    2.28    2.47
   9   1  -6    5.59    1.73
  -9  -1   6    6.62    2.23
   9   1  -5    8.84    2.27
  -9  -1   5    6.40    2.12
   9   1  -4    0.95    0.75
   9   1  -3   21.53    6.87
  -9  -1   3   19.70    3.32
   9   1  -2    1.85    1.65
  -9  -1   2    3.49    2.64
   9   1  -1   65.13   16.20
  -9  -1   1   57.94    5.34
   9   1   0    3.85    0.95
  -9  -1   0    1.58    1.83
   9   1   1    1.06    1.96
  -9  -1  -1    1.36    1.77
   9   1   2    2.88    1.55
  -9  -1  -2    2.72    1.91
   9   1   3   10.16    2.01
  -9  -1  -3    3.46    1.98
   9   1   4    0.71    1.49
  -9  -1  -4    1.59    1.66
  -9  -1  -5   42.80    4.12
   9   2  -8    9.21    3.76
  -9  -2   8   12.35    3.96
   9   2  -7   15.58    4.37
  -9  -2   7   21.48    3.69
   9   2  -6    9.85    2.29
  -9  -2   6    6.30    2.56
   9   2  -5    7.59    2.20
  -9  -2   5    4.59    2.38
   9   2  -4   -1.21    1.48
  -9  -2   4    0.23    1.77
   9   2  -3   11.27    2.19
  -9  -2   3    8.73    2.72
   9   2  -2    0.65    1.22
  -9  -2   2   -0.88    1.89
   9   2  -1    1.45    1.15
  -9  -2   1    1.90    1.36
   9   2   0    6.30    2.28
  -9  -2   0    5.44    1.70
   9   2   1   12.18    2.78
  -9  -2  -1   11.87    2.99
   9   2   2   12.62    3.00
  -9  -2  -2    7.98    2.61
   9   2   3    4.20    1.43
  -9  -2  -3    3.01    1.93
   9   2   4   28.13    5.34
  -9  -2  -4   20.41    3.23
   9   3  -7    7.36    1.55
  -9  -3   7    3.76    2.22
   9   3  -6   65.73   10.86
  -9  -3   6   78.16    6.10
   9   3  -5   17.44    2.22
  -9  -3   5   22.87    3.67
   9   3  -4   40.54   11.91
  -9  -3   4   42.21    6.29
   9   3  -3   11.95    4.76
  -9  -3   3   14.10    3.18
   9   3  -2   -1.64    1.91
  -9  -3   2    1.84    1.90
   9   3  -1   37.82    4.25
  -9  -3   1   26.51    3.64
   9   3   0    0.07    1.86
  -9  -3   0    2.61    2.07
   9   3   1    0.65    0.66
  -9  -3  -1    1.69    1.88
   9   3   2    8.97    2.55
  -9  -3  -2    3.57    1.79
   9   4  -5   51.45    9.65
  -9  -4   5   47.22    4.92
   9   4  -4  155.79   10.60
  -9  -4   4  142.12    7.69
   9   4  -3    6.38    1.80
  -9  -4   3    8.68    2.76
   9   4  -2   20.92    5.04
  -9  -4   2   22.07    3.49
   9   4  -1   -0.15    0.76
  -9  -4   1    4.68    2.57
   9   4   0   25.20    3.47
  -9  -4   0   18.04    3.38
   0   0   0    0.00    0.00
;
_shelx_hkl_checksum   73300
