# Supplementary material for: Four- and five-component molecular solids: crystal engineering strategies based on structural inequivalence
Source: IUCrJ. 2016 Jan 5;3(Pt 2):96–101. doi: 10.1107/S2052252515023945 (PMC4775157; doi:10.1107/S2052252515023945)
Supplement: Supplementary file 5 [file m-03-00096-sup6.zip › Checkcif Folder/Checkciffiles/17. MRE TMP DPE-II ANT.cif]

 
data_shelx
 
_audit_creation_method            SHELXL-2013
_chemical_name_systematic
;
 ?
;
_chemical_name_common             ?
_chemical_melting_point           ?
_chemical_formula_moiety          ?
_chemical_formula_sum
 'C77 H77 N6 O6' 
_chemical_formula_weight          1182.44

loop_
 _atom_type_symbol
 _atom_type_description
 _atom_type_scat_dispersion_real
 _atom_type_scat_dispersion_imag
 _atom_type_scat_source
 'C'  'C'   0.0033   0.0016
 'International Tables Vol C Tables 4.2.6.8 and 6.1.1.4'
 'H'  'H'   0.0000   0.0000
 'International Tables Vol C Tables 4.2.6.8 and 6.1.1.4'
 'N'  'N'   0.0061   0.0033
 'International Tables Vol C Tables 4.2.6.8 and 6.1.1.4'
 'O'  'O'   0.0106   0.0060
 'International Tables Vol C Tables 4.2.6.8 and 6.1.1.4'
 
_space_group_crystal_system       triclinic
_space_group_IT_number            2
_space_group_name_H-M_alt         'P -1'
_space_group_name_Hall            '-P 1'
 
_shelx_space_group_comment
;
The symmetry employed for this shelxl refinement is uniquely defined
by the following loop, which should always be used as a source of
symmetry information in preference to the above space-group names.
They are only intended as comments.
;
 
loop_
 _space_group_symop_operation_xyz
 'x, y, z'
 '-x, -y, -z'
 
_cell_length_a                    7.4914(3)
_cell_length_b                    8.8265(4)
_cell_length_c                    23.5830(10)
_cell_angle_alpha                 92.7220(10)
_cell_angle_beta                  92.9760(10)
_cell_angle_gamma                 91.6260(10)
_cell_volume                      1554.77(11)
_cell_formula_units_Z             1
_cell_measurement_temperature     150(2)
_cell_measurement_reflns_used     ? 
_cell_measurement_theta_min       ? 
_cell_measurement_theta_max       ? 
 
_exptl_crystal_description        'Block' 
_exptl_crystal_colour             'Colorless'
_exptl_crystal_density_meas       ? 
_exptl_crystal_density_method     ?              
_exptl_crystal_density_diffrn     1.263          
_exptl_crystal_F_000              629
_exptl_transmission_factor_min    ?                                             
_exptl_transmission_factor_max    ?                                             
_exptl_crystal_size_max           0.880
_exptl_crystal_size_mid           0.390
_exptl_crystal_size_min           0.220
_exptl_absorpt_coefficient_mu     0.080
_shelx_estimated_absorpt_T_min    0.933
_shelx_estimated_absorpt_T_max    0.983
_exptl_absorpt_correction_type    'Analytical' 
_exptl_absorpt_correction_T_min   0.963 
_exptl_absorpt_correction_T_max   0.983 
_exptl_absorpt_process_details    'Bruker, AXS, 2008'
 
_exptl_special_details
;
 ?
;
 
_diffrn_ambient_temperature       150(2)
_diffrn_radiation_wavelength      0.71073
_diffrn_radiation_type            MoK\a
_diffrn_source                    'sealed tube'                       
_diffrn_measurement_device_type   'CCD area detector'
_diffrn_measurement_method       'phi and omega scans'
_diffrn_detector_area_resol_mean  ? 
_diffrn_reflns_number             36300
_diffrn_reflns_av_unetI/netI      0.0627
_diffrn_reflns_av_R_equivalents   0.0804
_diffrn_reflns_limit_h_min        -9
_diffrn_reflns_limit_h_max        9
_diffrn_reflns_limit_k_min        -10
_diffrn_reflns_limit_k_max        10
_diffrn_reflns_limit_l_min        -29
_diffrn_reflns_limit_l_max        29
_diffrn_reflns_theta_min          2.956
_diffrn_reflns_theta_max          25.996
_diffrn_reflns_theta_full         25.242
_diffrn_measured_fraction_theta_max   0.998
_diffrn_measured_fraction_theta_full  0.998
_diffrn_reflns_Laue_measured_fraction_max    0.998
_diffrn_reflns_Laue_measured_fraction_full   0.998
_diffrn_reflns_point_group_measured_fraction_max   0.998
_diffrn_reflns_point_group_measured_fraction_full  0.998
_reflns_number_total              6096
_reflns_number_gt                 4165
_reflns_threshold_expression      'I > 2\s(I)'
_reflns_Friedel_coverage          0.000
_reflns_Friedel_fraction_max      .
_reflns_Friedel_fraction_full     .
 
_reflns_special_details
;
 Reflections were merged by SHELXL according to the crystal
 class for the calculation of statistics and refinement.
 
 _reflns_Friedel_fraction is defined as the number of unique
 Friedel pairs measured divided by the number that would be
 possible theoretically, ignoring centric projections and
 systematic absences.
;
 
_computing_data_collection        ?
_computing_cell_refinement        ?
_computing_data_reduction         ?
_computing_structure_solution     ?
_computing_structure_refinement   'SHELXL-2013 (Sheldrick, 2013)'
_computing_molecular_graphics     ?
_computing_publication_material   ?
 
_refine_special_details
;
 ?
;
_refine_ls_structure_factor_coef  Fsqd
_refine_ls_matrix_type            full
_refine_ls_weighting_scheme       calc
_refine_ls_weighting_details
;
 w=1/[\s^2^(Fo^2^)+(0.0955P)^2^]
 where P=(Fo^2^+2Fc^2^)/3
;
_atom_sites_solution_primary      ?
_atom_sites_solution_secondary    ?
_atom_sites_solution_hydrogens    mixed
_refine_ls_hydrogen_treatment     mixed
_refine_ls_extinction_method      none
_refine_ls_extinction_coef        .
_refine_ls_number_reflns          6096
_refine_ls_number_parameters      433
_refine_ls_number_restraints      10
_refine_ls_R_factor_all           0.0917
_refine_ls_R_factor_gt            0.0545
_refine_ls_wR_factor_ref          0.1641
_refine_ls_wR_factor_gt           0.1472
_refine_ls_goodness_of_fit_ref    1.059
_refine_ls_restrained_S_all       1.059
_refine_ls_shift/su_max           0.021
_refine_ls_shift/su_mean          0.000
 
loop_
 _atom_site_label
 _atom_site_type_symbol
 _atom_site_fract_x
 _atom_site_fract_y
 _atom_site_fract_z
 _atom_site_U_iso_or_equiv
 _atom_site_adp_type
 _atom_site_occupancy
 _atom_site_site_symmetry_order  
 _atom_site_calc_flag
 _atom_site_refinement_flags_posn
 _atom_site_refinement_flags_adp
 _atom_site_refinement_flags_occupancy
 _atom_site_disorder_assembly
 _atom_site_disorder_group
H22A H -0.564(3) 1.396(2) 0.0411(8) 0.025(5) Uiso 1 1 d . . . . .
H22B H -0.486(2) 1.567(2) 0.0570(8) 0.025(5) Uiso 1 1 d . . . . .
O1 O 0.57452(17) 0.71363(15) 0.17027(6) 0.0290(4) Uani 1 1 d . . . . .
H1 H 0.5497 0.6604 0.1976 0.044 Uiso 1 1 calc R U . . .
O2 O 0.34266(17) 1.10855(14) 0.06395(5) 0.0255(3) Uani 1 1 d . . . . .
H2 H 0.2525 1.1626 0.0609 0.038 Uiso 1 1 calc R U . . .
N1 N 0.4901(2) 0.53664(17) 0.26129(6) 0.0239(4) Uani 1 1 d . . . . .
N2 N 0.4740(2) 0.34175(17) 0.34810(6) 0.0237(4) Uani 1 1 d . . . . .
N3 N 0.0529(2) 1.29792(17) 0.04831(6) 0.0240(4) Uani 1 1 d . . . . .
C2 C 0.4319(2) 0.8003(2) 0.15619(7) 0.0189(4) Uani 1 1 d . . . . .
C7 C 0.3143(2) 1.00096(19) 0.10256(7) 0.0185(4) Uani 1 1 d . . . . .
C1 C 0.4583(2) 0.90938(19) 0.11590(7) 0.0160(4) Uani 1 1 d . . . . .
C12 C 0.5400(2) 0.5846(2) 0.31464(8) 0.0217(4) Uani 1 1 d . . . . .
C9 C 0.4274(2) 0.3943(2) 0.25096(8) 0.0235(4) Uani 1 1 d . . . . .
C6 C 0.1508(3) 0.9826(2) 0.12688(8) 0.0243(4) Uani 1 1 d . . . . .
H6 H 0.0548 1.0461 0.1171 0.029 Uiso 1 1 calc R U . . .
C18 C -0.1501(2) 1.4964(2) 0.06684(8) 0.0224(4) Uani 1 1 d . . . . .
H18 H -0.1685 1.5936 0.0842 0.027 Uiso 1 1 calc R U . . .
C10 C 0.4188(2) 0.2952(2) 0.29508(8) 0.0223(4) Uani 1 1 d . . . . .
C19 C -0.2910(2) 1.4172(2) 0.03664(7) 0.0186(4) Uani 1 1 d . . . . .
C11 C 0.5340(2) 0.4849(2) 0.35877(8) 0.0215(4) Uani 1 1 d . . . . .
C8 C 0.6316(2) 0.9240(2) 0.08756(8) 0.0219(4) Uani 1 1 d . . . . .
H8A H 0.7292 0.8922 0.1132 0.033 Uiso 1 1 calc R U . . .
H8B H 0.6530 1.0299 0.0784 0.033 Uiso 1 1 calc R U . . .
H8C H 0.6262 0.8595 0.0525 0.033 Uiso 1 1 calc R U . . .
C17 C 0.0161(3) 1.4335(2) 0.07147(8) 0.0240(4) Uani 1 1 d . . . . .
H17 H 0.1097 1.4899 0.0923 0.029 Uiso 1 1 calc R U . . .
C22 C -0.4756(3) 1.4779(2) 0.03042(8) 0.0224(4) Uani 1 1 d . . . . .
C3 C 0.2686(3) 0.7808(2) 0.18042(8) 0.0260(5) Uani 1 1 d . . . . .
H3 H 0.2530 0.7053 0.2073 0.031 Uiso 1 1 calc R U . . .
C20 C -0.2515(3) 1.2775(2) 0.01213(8) 0.0271(5) Uani 1 1 d . . . . .
H20 H -0.3422 1.2186 -0.0091 0.033 Uiso 1 1 calc R U . . .
C5 C 0.1288(3) 0.8717(2) 0.16534(8) 0.0285(5) Uani 1 1 d . . . . .
H5 H 0.0164 0.8577 0.1816 0.034 Uiso 1 1 calc R U . . .
C21 C -0.0820(3) 1.2235(2) 0.01837(8) 0.0286(5) Uani 1 1 d . . . . .
H21 H -0.0590 1.1279 0.0004 0.034 Uiso 1 1 calc R U . . .
C14 C 0.3501(3) 0.1344(2) 0.28500(10) 0.0353(5) Uani 1 1 d . . . . .
H14A H 0.3545 0.0834 0.3210 0.053 Uiso 1 1 calc R U . . .
H14B H 0.4246 0.0810 0.2581 0.053 Uiso 1 1 calc R U . . .
H14C H 0.2263 0.1337 0.2693 0.053 Uiso 1 1 calc R U . . .
C13 C 0.3669(3) 0.3468(2) 0.19099(9) 0.0374(5) Uani 1 1 d . . . . .
H13A H 0.2364 0.3330 0.1882 0.056 Uiso 1 1 calc R U . . .
H13B H 0.4217 0.2510 0.1800 0.056 Uiso 1 1 calc R U . . .
H13C H 0.4029 0.4252 0.1655 0.056 Uiso 1 1 calc R U . . .
C16 C 0.6017(3) 0.7471(2) 0.32434(9) 0.0360(5) Uani 1 1 d . . . . .
H16A H 0.5825 0.8003 0.2891 0.054 Uiso 1 1 calc R U . . .
H16B H 0.7293 0.7519 0.3360 0.054 Uiso 1 1 calc R U . . .
H16C H 0.5337 0.7955 0.3543 0.054 Uiso 1 1 calc R U . . .
C15 C 0.5958(3) 0.5323(3) 0.41833(8) 0.0353(5) Uani 1 1 d . . . . .
H15A H 0.5655 0.4518 0.4437 0.053 Uiso 1 1 calc R U . . .
H15B H 0.5369 0.6256 0.4300 0.053 Uiso 1 1 calc R U . . .
H15C H 0.7257 0.5508 0.4203 0.053 Uiso 1 1 calc R U . . .
C36 C -0.0173(3) 0.5367(2) 0.27882(9) 0.0338(5) Uani 1 1 d . . . . .
H36 H -0.0199 0.6069 0.2495 0.041 Uiso 1 1 calc R U . . .
C28 C -0.0771(3) 0.2835(2) 0.30995(9) 0.0324(5) Uani 1 1 d . . . . .
C30 C 0.0501(3) 0.4796(3) 0.37707(9) 0.0333(5) Uani 1 1 d . . . . .
C29 C -0.0122(3) 0.3309(2) 0.36401(10) 0.0362(5) Uani 1 1 d . . . . .
H29 H -0.0100 0.2602 0.3932 0.043 Uiso 1 1 calc R U . . .
C35 C 0.0481(3) 0.5857(2) 0.33284(9) 0.0319(5) Uani 1 1 d . . . . .
C23 C -0.0791(3) 0.3889(2) 0.26610(9) 0.0322(5) Uani 1 1 d . . . . .
C27 C -0.1424(3) 0.1313(3) 0.29517(12) 0.0517(7) Uani 1 1 d . U . . .
H27 H -0.1434 0.0581 0.3234 0.062 Uiso 1 1 calc R U . . .
C34 C 0.1089(3) 0.7379(3) 0.34688(12) 0.0523(7) Uani 1 1 d . U . . .
H34 H 0.1098 0.8096 0.3181 0.063 Uiso 1 1 calc R U . . .
C24 C -0.1466(3) 0.3390(3) 0.21061(10) 0.0533(7) Uani 1 1 d . U . . .
H24 H -0.1498 0.4092 0.1813 0.064 Uiso 1 1 calc R U . . .
C26 C -0.2029(3) 0.0915(3) 0.24087(16) 0.0681(10) Uani 1 1 d . U . . .
H26 H -0.2441 -0.0099 0.2317 0.082 Uiso 1 1 calc R U . . .
C32 C 0.1665(4) 0.6756(4) 0.44393(14) 0.0722(9) Uani 1 1 d . U . . .
H32 H 0.2061 0.7078 0.4816 0.087 Uiso 1 1 calc R U . . .
C31 C 0.1129(3) 0.5315(3) 0.43268(11) 0.0547(7) Uani 1 1 d . U . . .
H31 H 0.1167 0.4624 0.4624 0.066 Uiso 1 1 calc R U . . .
C25 C -0.2055(4) 0.1960(4) 0.19865(14) 0.0715(10) Uani 1 1 d . U . . .
H25 H -0.2492 0.1658 0.1612 0.086 Uiso 1 1 calc R U . . .
C33 C 0.1655(4) 0.7813(4) 0.40076(16) 0.0738(10) Uani 1 1 d . U . . .
H33 H 0.2047 0.8834 0.4096 0.089 Uiso 1 1 calc R U . . .
C38 C 0.6661(4) 0.9517(3) 0.48276(10) 0.0467(7) Uani 1 1 d . . . . .
C39 C 0.5909(4) 0.8911(3) 0.53001(10) 0.0520(8) Uani 1 1 d . . . . .
C37 C 0.5740(4) 1.0610(3) 0.45310(11) 0.0533(8) Uani 1 1 d . . . . .
O3 O 0.6308(4) 1.1261(3) 0.41344(11) 0.0312(7) Uani 0.5 1 d . . P . .
H3A H 0.5481 1.1737 0.3976 0.047 Uiso 0.5 1 calc R U P . .
O4 O 0.6636(4) 0.8006(3) 0.56187(12) 0.0341(7) Uani 0.5 1 d . . P . .
H4 H 0.5919 0.7745 0.5861 0.051 Uiso 0.5 1 calc R U P . .
C40 C 0.8215(5) 0.9156(4) 0.47039(16) 0.0224(8) Uani 0.5 1 d . . P . .
H40A H 0.9088 0.9616 0.4990 0.034 Uiso 0.5 1 calc R U P . .
H40B H 0.8466 0.9522 0.4329 0.034 Uiso 0.5 1 calc R U P . .
H40C H 0.8300 0.8049 0.4696 0.034 Uiso 0.5 1 calc R U P . .
 
loop_
 _atom_site_aniso_label
 _atom_site_aniso_U_11
 _atom_site_aniso_U_22
 _atom_site_aniso_U_33
 _atom_site_aniso_U_23
 _atom_site_aniso_U_13
 _atom_site_aniso_U_12
O1 0.0271(8) 0.0322(8) 0.0304(8) 0.0176(6) 0.0052(6) 0.0128(6)
O2 0.0255(8) 0.0255(8) 0.0278(8) 0.0138(6) 0.0063(6) 0.0104(6)
N1 0.0294(9) 0.0199(9) 0.0225(9) 0.0059(7) -0.0016(7) 0.0030(7)
N2 0.0250(9) 0.0217(9) 0.0253(9) 0.0076(7) 0.0043(7) 0.0034(7)
N3 0.0237(9) 0.0231(9) 0.0261(9) 0.0089(7) -0.0007(7) 0.0061(7)
C2 0.0224(10) 0.0175(9) 0.0171(9) 0.0016(7) 0.0003(8) 0.0066(8)
C7 0.0255(10) 0.0161(9) 0.0140(9) 0.0016(7) 0.0002(8) 0.0037(8)
C1 0.0177(10) 0.0159(9) 0.0138(9) -0.0034(7) -0.0003(7) 0.0009(7)
C12 0.0223(10) 0.0191(10) 0.0237(11) 0.0012(8) 0.0001(8) 0.0030(8)
C9 0.0238(11) 0.0219(10) 0.0245(11) 0.0010(8) -0.0039(8) 0.0043(8)
C6 0.0216(10) 0.0253(11) 0.0275(11) 0.0056(8) 0.0051(8) 0.0090(8)
C18 0.0273(11) 0.0194(10) 0.0205(10) -0.0003(8) -0.0011(8) 0.0056(8)
C10 0.0192(10) 0.0207(10) 0.0274(11) 0.0011(8) 0.0019(8) 0.0026(8)
C19 0.0207(10) 0.0179(9) 0.0177(9) 0.0073(7) 0.0006(8) 0.0035(8)
C11 0.0202(10) 0.0223(10) 0.0223(10) 0.0017(8) 0.0018(8) 0.0042(8)
C8 0.0207(10) 0.0249(10) 0.0200(10) 0.0010(8) 0.0000(8) 0.0019(8)
C17 0.0228(11) 0.0258(11) 0.0232(10) 0.0041(8) -0.0047(8) 0.0023(8)
C22 0.0207(11) 0.0230(10) 0.0237(10) 0.0043(9) -0.0012(8) 0.0048(8)
C3 0.0288(11) 0.0247(11) 0.0266(11) 0.0123(8) 0.0091(9) 0.0055(8)
C20 0.0271(11) 0.0186(10) 0.0347(12) 0.0000(8) -0.0077(9) 0.0032(8)
C5 0.0233(11) 0.0315(11) 0.0328(12) 0.0096(9) 0.0106(9) 0.0063(9)
C21 0.0340(12) 0.0176(10) 0.0339(12) -0.0008(9) -0.0045(9) 0.0084(9)
C14 0.0358(13) 0.0202(11) 0.0498(14) 0.0020(10) 0.0038(11) -0.0015(9)
C13 0.0451(14) 0.0365(13) 0.0290(12) 0.0002(10) -0.0102(10) -0.0003(10)
C16 0.0460(14) 0.0202(11) 0.0412(13) -0.0022(9) 0.0011(11) -0.0012(10)
C15 0.0406(13) 0.0427(13) 0.0223(11) -0.0016(9) -0.0004(9) 0.0069(10)
C36 0.0341(12) 0.0356(13) 0.0330(12) 0.0038(10) 0.0144(10) -0.0029(10)
C28 0.0230(11) 0.0286(11) 0.0462(14) -0.0084(10) 0.0180(10) -0.0014(9)
C30 0.0233(11) 0.0448(14) 0.0316(12) -0.0085(10) 0.0051(9) 0.0048(10)
C29 0.0318(12) 0.0374(13) 0.0414(13) 0.0077(10) 0.0129(10) 0.0088(10)
C35 0.0246(11) 0.0304(12) 0.0406(13) -0.0081(10) 0.0120(10) -0.0033(9)
C23 0.0248(11) 0.0403(13) 0.0313(12) -0.0094(10) 0.0138(9) -0.0034(9)
C27 0.0382(14) 0.0312(13) 0.087(2) -0.0119(13) 0.0354(14) -0.0039(11)
C34 0.0435(15) 0.0355(14) 0.0771(19) -0.0170(13) 0.0221(13) -0.0140(11)
C24 0.0406(15) 0.0821(19) 0.0357(14) -0.0225(13) 0.0156(11) -0.0081(14)
C26 0.0373(15) 0.0555(18) 0.108(3) -0.0580(18) 0.0353(16) -0.0155(14)
C32 0.0426(17) 0.105(3) 0.063(2) -0.0479(19) -0.0057(15) -0.0048(17)
C31 0.0370(15) 0.085(2) 0.0403(15) -0.0157(14) -0.0037(11) 0.0096(14)
C25 0.0432(16) 0.095(2) 0.071(2) -0.0583(19) 0.0228(15) -0.0203(17)
C33 0.0505(18) 0.064(2) 0.102(3) -0.0536(19) 0.0206(17) -0.0259(15)
C38 0.0638(18) 0.0319(13) 0.0408(14) 0.0118(10) -0.0258(13) -0.0241(12)
C39 0.076(2) 0.0352(14) 0.0416(15) 0.0206(11) -0.0326(14) -0.0281(14)
C37 0.077(2) 0.0352(14) 0.0436(15) 0.0208(11) -0.0364(14) -0.0313(14)
O3 0.0363(17) 0.0365(17) 0.0238(15) 0.0182(13) 0.0096(13) 0.0101(13)
O4 0.0347(17) 0.0372(17) 0.0335(17) 0.0223(13) 0.0072(13) 0.0124(14)
C40 0.022(2) 0.024(2) 0.022(2) 0.0031(16) 0.0024(16) 0.0024(16)
 
_geom_special_details
;
 All esds (except the esd in the dihedral angle between two l.s. planes)
 are estimated using the full covariance matrix.  The cell esds are taken
 into account individually in the estimation of esds in distances, angles
 and torsion angles; correlations between esds in cell parameters are only
 used when they are defined by crystal symmetry.  An approximate (isotropic)
 treatment of cell esds is used for estimating esds involving l.s. planes.
;
 
loop_
 _geom_bond_atom_site_label_1
 _geom_bond_atom_site_label_2
 _geom_bond_distance
 _geom_bond_site_symmetry_2
 _geom_bond_publ_flag
O1 C2 1.368(2) . ?
O1 H1 0.8400 . ?
O2 C7 1.366(2) . ?
O2 H2 0.8400 . ?
N1 C9 1.336(2) . ?
N1 C12 1.339(2) . ?
N2 C11 1.337(2) . ?
N2 C10 1.338(2) . ?
N3 C17 1.333(2) . ?
N3 C21 1.340(2) . ?
C2 C3 1.387(3) . ?
C2 C1 1.401(2) . ?
C7 C6 1.387(3) . ?
C7 C1 1.398(2) . ?
C1 C8 1.496(2) . ?
C12 C11 1.396(2) . ?
C12 C16 1.498(3) . ?
C9 C10 1.394(3) . ?
C9 C13 1.499(3) . ?
C6 C5 1.378(3) . ?
C6 H6 0.9500 . ?
C18 C17 1.379(3) . ?
C18 C19 1.394(3) . ?
C18 H18 0.9500 . ?
C10 C14 1.500(3) . ?
C19 C20 1.383(3) . ?
C19 C22 1.500(3) . ?
C11 C15 1.493(3) . ?
C8 H8A 0.9800 . ?
C8 H8B 0.9800 . ?
C8 H8C 0.9800 . ?
C17 H17 0.9500 . ?
C22 C22 1.533(4) 2_485 ?
C22 H22A 1.02(2) . ?
C22 H22B 0.99(2) . ?
C3 C5 1.379(3) . ?
C3 H3 0.9500 . ?
C20 C21 1.372(3) . ?
C20 H20 0.9500 . ?
C5 H5 0.9500 . ?
C21 H21 0.9500 . ?
C14 H14A 0.9800 . ?
C14 H14B 0.9800 . ?
C14 H14C 0.9800 . ?
C13 H13A 0.9800 . ?
C13 H13B 0.9800 . ?
C13 H13C 0.9800 . ?
C16 H16A 0.9800 . ?
C16 H16B 0.9800 . ?
C16 H16C 0.9800 . ?
C15 H15A 0.9800 . ?
C15 H15B 0.9800 . ?
C15 H15C 0.9800 . ?
C36 C35 1.386(3) . ?
C36 C23 1.386(3) . ?
C36 H36 0.9500 . ?
C28 C29 1.382(3) . ?
C28 C23 1.423(3) . ?
C28 C27 1.437(3) . ?
C30 C29 1.395(3) . ?
C30 C31 1.421(3) . ?
C30 C35 1.435(3) . ?
C29 H29 0.9500 . ?
C35 C34 1.424(3) . ?
C23 C24 1.423(3) . ?
C27 C26 1.362(4) . ?
C27 H27 0.9500 . ?
C34 C33 1.353(4) . ?
C34 H34 0.9500 . ?
C24 C25 1.338(4) . ?
C24 H24 0.9500 . ?
C26 C25 1.389(4) . ?
C26 H26 0.9500 . ?
C32 C31 1.333(4) . ?
C32 C33 1.413(5) . ?
C32 H32 0.9500 . ?
C31 H31 0.9500 . ?
C25 H25 0.9500 . ?
C33 H33 0.9500 . ?
C38 C40 1.261(4) . ?
C38 C37 1.396(3) . ?
C38 C39 1.396(3) . ?
C39 O4 1.240(3) . ?
C39 C37 1.389(4) 2_676 ?
C37 O3 1.211(3) . ?
C37 C39 1.388(4) 2_676 ?
O3 H3A 0.8400 . ?
O4 H4 0.8400 . ?
C40 H40A 0.9800 . ?
C40 H40B 0.9800 . ?
C40 H40C 0.9800 . ?
 
loop_
 _geom_angle_atom_site_label_1
 _geom_angle_atom_site_label_2
 _geom_angle_atom_site_label_3
 _geom_angle
 _geom_angle_site_symmetry_1
 _geom_angle_site_symmetry_3
 _geom_angle_publ_flag
C2 O1 H1 109.5 . . ?
C7 O2 H2 109.5 . . ?
C9 N1 C12 119.47(16) . . ?
C11 N2 C10 119.66(16) . . ?
C17 N3 C21 116.19(16) . . ?
O1 C2 C3 121.62(16) . . ?
O1 C2 C1 116.86(16) . . ?
C3 C2 C1 121.52(16) . . ?
O2 C7 C6 121.81(16) . . ?
O2 C7 C1 116.43(15) . . ?
C6 C7 C1 121.75(16) . . ?
C7 C1 C2 116.99(16) . . ?
C7 C1 C8 121.76(16) . . ?
C2 C1 C8 121.23(16) . . ?
N1 C12 C11 120.32(16) . . ?
N1 C12 C16 117.37(16) . . ?
C11 C12 C16 122.30(17) . . ?
N1 C9 C10 120.27(17) . . ?
N1 C9 C13 117.79(17) . . ?
C10 C9 C13 121.94(17) . . ?
C5 C6 C7 119.53(17) . . ?
C5 C6 H6 120.2 . . ?
C7 C6 H6 120.2 . . ?
C17 C18 C19 119.92(17) . . ?
C17 C18 H18 120.0 . . ?
C19 C18 H18 120.0 . . ?
N2 C10 C9 120.22(17) . . ?
N2 C10 C14 118.03(17) . . ?
C9 C10 C14 121.74(17) . . ?
C20 C19 C18 116.12(17) . . ?
C20 C19 C22 121.09(17) . . ?
C18 C19 C22 122.79(16) . . ?
N2 C11 C12 119.99(16) . . ?
N2 C11 C15 118.11(17) . . ?
C12 C11 C15 121.89(17) . . ?
C1 C8 H8A 109.5 . . ?
C1 C8 H8B 109.5 . . ?
H8A C8 H8B 109.5 . . ?
C1 C8 H8C 109.5 . . ?
H8A C8 H8C 109.5 . . ?
H8B C8 H8C 109.5 . . ?
N3 C17 C18 123.70(18) . . ?
N3 C17 H17 118.1 . . ?
C18 C17 H17 118.1 . . ?
C19 C22 C22 112.5(2) . 2_485 ?
C19 C22 H22A 108.0(11) . . ?
C22 C22 H22A 108.8(10) 2_485 . ?
C19 C22 H22B 110.0(11) . . ?
C22 C22 H22B 109.4(11) 2_485 . ?
H22A C22 H22B 108.1(15) . . ?
C5 C3 C2 119.67(17) . . ?
C5 C3 H3 120.2 . . ?
C2 C3 H3 120.2 . . ?
C21 C20 C19 120.31(18) . . ?
C21 C20 H20 119.8 . . ?
C19 C20 H20 119.8 . . ?
C6 C5 C3 120.50(18) . . ?
C6 C5 H5 119.7 . . ?
C3 C5 H5 119.7 . . ?
N3 C21 C20 123.73(18) . . ?
N3 C21 H21 118.1 . . ?
C20 C21 H21 118.1 . . ?
C10 C14 H14A 109.5 . . ?
C10 C14 H14B 109.5 . . ?
H14A C14 H14B 109.5 . . ?
C10 C14 H14C 109.5 . . ?
H14A C14 H14C 109.5 . . ?
H14B C14 H14C 109.5 . . ?
C9 C13 H13A 109.5 . . ?
C9 C13 H13B 109.5 . . ?
H13A C13 H13B 109.5 . . ?
C9 C13 H13C 109.5 . . ?
H13A C13 H13C 109.5 . . ?
H13B C13 H13C 109.5 . . ?
C12 C16 H16A 109.5 . . ?
C12 C16 H16B 109.5 . . ?
H16A C16 H16B 109.5 . . ?
C12 C16 H16C 109.5 . . ?
H16A C16 H16C 109.5 . . ?
H16B C16 H16C 109.5 . . ?
C11 C15 H15A 109.5 . . ?
C11 C15 H15B 109.5 . . ?
H15A C15 H15B 109.5 . . ?
C11 C15 H15C 109.5 . . ?
H15A C15 H15C 109.5 . . ?
H15B C15 H15C 109.5 . . ?
C35 C36 C23 122.3(2) . . ?
C35 C36 H36 118.9 . . ?
C23 C36 H36 118.9 . . ?
C29 C28 C23 119.10(19) . . ?
C29 C28 C27 123.3(2) . . ?
C23 C28 C27 117.6(2) . . ?
C29 C30 C31 122.8(2) . . ?
C29 C30 C35 118.86(19) . . ?
C31 C30 C35 118.3(2) . . ?
C28 C29 C30 122.0(2) . . ?
C28 C29 H29 119.0 . . ?
C30 C29 H29 119.0 . . ?
C36 C35 C34 123.0(2) . . ?
C36 C35 C30 118.58(19) . . ?
C34 C35 C30 118.4(2) . . ?
C36 C23 C28 119.17(19) . . ?
C36 C23 C24 122.1(2) . . ?
C28 C23 C24 118.7(2) . . ?
C26 C27 C28 120.4(3) . . ?
C26 C27 H27 119.8 . . ?
C28 C27 H27 119.8 . . ?
C33 C34 C35 120.7(3) . . ?
C33 C34 H34 119.7 . . ?
C35 C34 H34 119.7 . . ?
C25 C24 C23 121.8(3) . . ?
C25 C24 H24 119.1 . . ?
C23 C24 H24 119.1 . . ?
C27 C26 C25 121.4(2) . . ?
C27 C26 H26 119.3 . . ?
C25 C26 H26 119.3 . . ?
C31 C32 C33 121.2(3) . . ?
C31 C32 H32 119.4 . . ?
C33 C32 H32 119.4 . . ?
C32 C31 C30 121.1(3) . . ?
C32 C31 H31 119.4 . . ?
C30 C31 H31 119.4 . . ?
C24 C25 C26 120.2(3) . . ?
C24 C25 H25 119.9 . . ?
C26 C25 H25 119.9 . . ?
C34 C33 C32 120.3(3) . . ?
C34 C33 H33 119.8 . . ?
C32 C33 H33 119.8 . . ?
C40 C38 C37 121.1(3) . . ?
C40 C38 C39 119.4(3) . . ?
C37 C38 C39 119.2(3) . . ?
O4 C39 C37 114.3(3) . 2_676 ?
O4 C39 C38 125.5(3) . . ?
C37 C39 C38 120.1(2) 2_676 . ?
O3 C37 C39 114.6(3) . 2_676 ?
O3 C37 C38 124.6(3) . . ?
C39 C37 C38 120.7(2) 2_676 . ?
C37 O3 H3A 109.5 . . ?
C39 O4 H4 109.5 . . ?
C38 C40 H40A 109.5 . . ?
C38 C40 H40B 109.5 . . ?
H40A C40 H40B 109.5 . . ?
C38 C40 H40C 109.5 . . ?
H40A C40 H40C 109.5 . . ?
H40B C40 H40C 109.5 . . ?
 
_refine_diff_density_max    0.312
_refine_diff_density_min   -0.302
_refine_diff_density_rms    0.062

_shelxl_version_number 2013-2

_shelx_res_file
;
TITL datam in P-1
CELL  0.71073   7.4914   8.8265  23.5830   92.722   92.976   91.626
ZERR     1.00   0.0003   0.0004   0.0010    0.001    0.001    0.001
LATT   1
SFAC  C    H    N    O
UNIT  77 77 6 6
MERG   2
OMIT     0.00  52.00
DELU s1 s2 C24 C25 C26 C27 C31 C32 C33 C34
FMAP   2
PLAN   20
SIZE     0.220   0.390   0.880
ACTA
BOND   $H
L.S.  10
TEMP  -123.00
WGHT    0.095500
FVAR       0.14257
H22A  2   -0.563837    1.395754    0.041143    11.00000    0.02499
H22B  2   -0.486464    1.567444    0.057006    11.00000    0.02536
MOLE    1
O1    4    0.574524    0.713626    0.170269    11.00000    0.02706    0.03225 =
         0.03043    0.01759    0.00524    0.01285
AFIX 147
H1    2    0.549700    0.660400    0.197556    11.00000   -1.50000
AFIX   0
O2    4    0.342656    1.108547    0.063948    11.00000    0.02555    0.02548 =
         0.02782    0.01380    0.00628    0.01038
AFIX 147
H2    2    0.252517    1.162648    0.060937    11.00000   -1.50000
AFIX   0
N1    3    0.490106    0.536642    0.261290    11.00000    0.02944    0.01993 =
         0.02254    0.00595   -0.00162    0.00297
N2    3    0.474042    0.341747    0.348096    11.00000    0.02503    0.02171 =
         0.02529    0.00763    0.00431    0.00337
N3    3    0.052889    1.297923    0.048315    11.00000    0.02370    0.02306 =
         0.02615    0.00894   -0.00075    0.00609
C2    1    0.431904    0.800314    0.156187    11.00000    0.02239    0.01749 =
         0.01711    0.00157    0.00031    0.00660
C7    1    0.314275    1.000956    0.102559    11.00000    0.02553    0.01608 =
         0.01395    0.00156    0.00022    0.00374
C1    1    0.458320    0.909382    0.115903    11.00000    0.01774    0.01589 =
         0.01381   -0.00338   -0.00032    0.00086
C12   1    0.540002    0.584637    0.314643    11.00000    0.02227    0.01914 =
         0.02375    0.00124    0.00006    0.00302
C9    1    0.427364    0.394299    0.250956    11.00000    0.02383    0.02189 =
         0.02454    0.00098   -0.00388    0.00425
C6    1    0.150822    0.982632    0.126878    11.00000    0.02157    0.02528 =
         0.02748    0.00564    0.00513    0.00903
AFIX  43
H6    2    0.054797    1.046101    0.117090    11.00000   -1.20000
AFIX   0
C18   1   -0.150067    1.496400    0.066842    11.00000    0.02730    0.01937 =
         0.02049   -0.00025   -0.00110    0.00557
AFIX  43
H18   2   -0.168498    1.593625    0.084212    11.00000   -1.20000
AFIX   0
C10   1    0.418799    0.295162    0.295075    11.00000    0.01916    0.02065 =
         0.02740    0.00111    0.00193    0.00263
C19   1   -0.291026    1.417178    0.036643    11.00000    0.02075    0.01789 =
         0.01775    0.00735    0.00058    0.00348
C11   1    0.534046    0.484925    0.358767    11.00000    0.02015    0.02234 =
         0.02229    0.00166    0.00180    0.00423
C8    1    0.631617    0.923989    0.087565    11.00000    0.02068    0.02487 =
         0.02000    0.00100    0.00002    0.00188
AFIX 137
H8A   2    0.729199    0.892171    0.113191    11.00000   -1.50000
H8B   2    0.653023    1.029915    0.078436    11.00000   -1.50000
H8C   2    0.626168    0.859450    0.052500    11.00000   -1.50000
AFIX   0
C17   1    0.016116    1.433467    0.071467    11.00000    0.02278    0.02580 =
         0.02318    0.00412   -0.00466    0.00232
AFIX  43
H17   2    0.109695    1.489872    0.092330    11.00000   -1.20000
AFIX   0
C22   1   -0.475621    1.477929    0.030422    11.00000    0.02069    0.02303 =
         0.02375    0.00433   -0.00122    0.00476
C3    1    0.268553    0.780845    0.180425    11.00000    0.02876    0.02475 =
         0.02661    0.01229    0.00910    0.00545
AFIX  43
H3    2    0.253037    0.705313    0.207282    11.00000   -1.20000
AFIX   0
C20   1   -0.251539    1.277457    0.012127    11.00000    0.02712    0.01864 =
         0.03472    0.00000   -0.00767    0.00323
AFIX  43
H20   2   -0.342204    1.218596   -0.009133    11.00000   -1.20000
AFIX   0
C5    1    0.128755    0.871684    0.165341    11.00000    0.02331    0.03146 =
         0.03281    0.00957    0.01061    0.00625
AFIX  43
H5    2    0.016403    0.857678    0.181584    11.00000   -1.20000
AFIX   0
C21   1   -0.082001    1.223465    0.018371    11.00000    0.03396    0.01760 =
         0.03393   -0.00076   -0.00446    0.00843
AFIX  43
H21   2   -0.058957    1.127864    0.000446    11.00000   -1.20000
AFIX   0
C14   1    0.350124    0.134380    0.285003    11.00000    0.03580    0.02022 =
         0.04979    0.00202    0.00377   -0.00151
AFIX 137
H14A  2    0.354547    0.083386    0.321044    11.00000   -1.50000
H14B  2    0.424599    0.081002    0.258055    11.00000   -1.50000
H14C  2    0.226347    0.133682    0.269326    11.00000   -1.50000
AFIX   0
C13   1    0.366867    0.346766    0.190991    11.00000    0.04507    0.03648 =
         0.02904    0.00022   -0.01016   -0.00027
AFIX 137
H13A  2    0.236383    0.333005    0.188241    11.00000   -1.50000
H13B  2    0.421726    0.250976    0.180044    11.00000   -1.50000
H13C  2    0.402944    0.425246    0.165489    11.00000   -1.50000
AFIX   0
C16   1    0.601732    0.747121    0.324337    11.00000    0.04600    0.02022 =
         0.04116   -0.00218    0.00108   -0.00116
AFIX 137
H16A  2    0.582533    0.800281    0.289087    11.00000   -1.50000
H16B  2    0.729316    0.751935    0.336013    11.00000   -1.50000
H16C  2    0.533737    0.795464    0.354255    11.00000   -1.50000
AFIX   0
C15   1    0.595831    0.532346    0.418326    11.00000    0.04056    0.04271 =
         0.02230   -0.00155   -0.00044    0.00685
AFIX 137
H15A  2    0.565514    0.451806    0.443701    11.00000   -1.50000
H15B  2    0.536870    0.625586    0.430037    11.00000   -1.50000
H15C  2    0.725676    0.550781    0.420343    11.00000   -1.50000
AFIX   0
MOLE    2
C36   1   -0.017317    0.536735    0.278824    11.00000    0.03406    0.03560 =
         0.03303    0.00383    0.01441   -0.00286
AFIX  43
H36   2   -0.019913    0.606916    0.249494    11.00000   -1.20000
AFIX   0
C28   1   -0.077147    0.283452    0.309948    11.00000    0.02300    0.02862 =
         0.04619   -0.00842    0.01796   -0.00137
C30   1    0.050129    0.479564    0.377068    11.00000    0.02328    0.04478 =
         0.03158   -0.00849    0.00510    0.00478
C29   1   -0.012216    0.330936    0.364013    11.00000    0.03185    0.03740 =
         0.04139    0.00773    0.01285    0.00878
AFIX  43
H29   2   -0.009989    0.260207    0.393155    11.00000   -1.20000
AFIX   0
C35   1    0.048118    0.585737    0.332836    11.00000    0.02463    0.03038 =
         0.04063   -0.00807    0.01198   -0.00333
C23   1   -0.079119    0.388856    0.266104    11.00000    0.02482    0.04033 =
         0.03131   -0.00944    0.01376   -0.00343
C27   1   -0.142427    0.131323    0.295167    11.00000    0.03823    0.03117 =
         0.08730   -0.01190    0.03538   -0.00395
AFIX  43
H27   2   -0.143447    0.058101    0.323410    11.00000   -1.20000
AFIX   0
C34   1    0.108925    0.737908    0.346881    11.00000    0.04354    0.03549 =
         0.07706   -0.01697    0.02206   -0.01401
AFIX  43
H34   2    0.109763    0.809650    0.318107    11.00000   -1.20000
AFIX   0
C24   1   -0.146550    0.339001    0.210609    11.00000    0.04061    0.08214 =
         0.03568   -0.02252    0.01564   -0.00814
AFIX  43
H24   2   -0.149797    0.409165    0.181274    11.00000   -1.20000
AFIX   0
C26   1   -0.202879    0.091491    0.240869    11.00000    0.03727    0.05550 =
         0.10784   -0.05804    0.03535   -0.01553
AFIX  43
H26   2   -0.244130   -0.009920    0.231693    11.00000   -1.20000
AFIX   0
C32   1    0.166500    0.675604    0.443927    11.00000    0.04261    0.10455 =
         0.06325   -0.04792   -0.00570   -0.00482
AFIX  43
H32   2    0.206070    0.707778    0.481618    11.00000   -1.20000
AFIX   0
C31   1    0.112897    0.531513    0.432681    11.00000    0.03699    0.08482 =
         0.04031   -0.01568   -0.00374    0.00963
AFIX  43
H31   2    0.116738    0.462391    0.462363    11.00000   -1.20000
AFIX   0
C25   1   -0.205469    0.196009    0.198652    11.00000    0.04324    0.09524 =
         0.07090   -0.05830    0.02277   -0.02032
AFIX  43
H25   2   -0.249227    0.165843    0.161165    11.00000   -1.20000
AFIX   0
C33   1    0.165491    0.781345    0.400755    11.00000    0.05049    0.06380 =
         0.10184   -0.05360    0.02057   -0.02589
AFIX  43
H33   2    0.204730    0.883416    0.409620    11.00000   -1.20000
AFIX   0
MOLE    3
C38   1    0.666073    0.951685    0.482760    11.00000    0.06380    0.03192 =
         0.04076    0.01184   -0.02583   -0.02410
C39   1    0.590881    0.891054    0.530012    11.00000    0.07573    0.03516 =
         0.04161    0.02058   -0.03258   -0.02813
C37   1    0.573989    1.060988    0.453103    11.00000    0.07695    0.03522 =
         0.04364    0.02083   -0.03645   -0.03128
O3    4    0.630844    1.126114    0.413438    10.50000    0.03632    0.03646 =
         0.02380    0.01822    0.00961    0.01010
AFIX 147
H3A   2    0.548106    1.173650    0.397585    10.50000   -1.50000
AFIX   0
O4    4    0.663606    0.800619    0.561870    10.50000    0.03470    0.03715 =
         0.03352    0.02230    0.00716    0.01244
AFIX 147
H4    2    0.591938    0.774479    0.586108    10.50000   -1.50000
AFIX   0
C40   1    0.821547    0.915593    0.470386    10.50000    0.02172    0.02352 =
         0.02243    0.00311    0.00240    0.00240
AFIX 137
H40A  2    0.908752    0.961573    0.499014    10.50000   -1.50000
H40B  2    0.846647    0.952234    0.432948    10.50000   -1.50000
H40C  2    0.830048    0.804930    0.469583    10.50000   -1.50000
AFIX   0
HKLF    4

REM  datam in P-1
REM R1 =  0.0545 for    4165 Fo > 4sig(Fo)  and  0.0917 for all    6096 data
REM    433 parameters refined using     10 restraints

END

WGHT      0.0949      0.0000

REM Highest difference peak  0.312,  deepest hole -0.302,  1-sigma level  0.062
Q1    1  -0.1382  0.0669  0.2729  11.00000  0.05    0.31
Q2    1  -0.2639  0.2161  0.1432  11.00000  0.05    0.26
Q3    1   0.0727  0.5246  0.3532  11.00000  0.05    0.25
Q4    1   0.2038  0.7268  0.4175  11.00000  0.05    0.25
Q5    1   0.8042  0.8700  0.4416  11.00000  0.05    0.23
Q6    1   0.2056  0.7767  0.3647  11.00000  0.05    0.23
Q7    1   0.1446  0.7770  0.3193  11.00000  0.05    0.23
Q8    1  -0.2160  1.4760  0.0359  11.00000  0.05    0.22
Q9    1   0.4817  0.5562  0.3455  11.00000  0.05    0.22
Q10   1   0.1731  1.2644  0.0488  11.00000  0.05    0.21
Q11   1  -0.2280  1.4357  0.0625  11.00000  0.05    0.21
Q12   1  -0.1858  0.1610  0.2325  11.00000  0.05    0.21
Q13   1   0.7021  0.7851  0.2956  11.00000  0.05    0.21
Q14   1  -0.2359  0.0751  0.2326  11.00000  0.05    0.20
Q15   1  -0.5000  1.5000  0.0000  10.50000  0.05    0.20
Q16   1   0.1973  0.5859  0.4221  11.00000  0.05    0.20
Q17   1  -0.0525  1.4726  0.0555  11.00000  0.05    0.20
Q18   1   0.0030  0.6329  0.3414  11.00000  0.05    0.20
Q19   1  -0.1955  0.1332  0.2919  11.00000  0.05    0.20
Q20   1  -0.2745  1.3518  0.0269  11.00000  0.05    0.20
;
_shelx_res_checksum   62950

_shelx_hkl_file
;
  -2   0   0  109.19    9.59
  -2   0   0  107.52    9.51
  -2   0   0  106.17    9.74
  -2   0   0  103.58    9.51
  -2   0   0  110.77   10.01
   2   0   0  104.38    9.19
   2   0   0  105.43    9.42
   2   0   0   97.40    9.26
   2   0   0  108.64    9.19
   2   0   0  106.45    9.67
   2   0   0  100.59    9.66
  -3   0   0    3.54    0.38
  -3   0   0    3.48    0.35
  -3   0   0    3.40    0.33
  -3   0   0    3.46    0.35
  -3   0   0    2.96    0.36
   3   0   0    3.55    0.36
   3   0   0    3.70    0.40
   3   0   0    3.09    0.35
   3   0   0    3.41    0.34
   3   0   0    3.45    0.38
  -4   0   0   11.26    1.09
  -4   0   0   11.77    1.10
  -4   0   0   11.04    1.07
  -4   0   0   12.99    1.12
   4   0   0   11.94    1.15
   4   0   0   11.50    1.20
   4   0   0   12.25    1.19
   4   0   0   12.17    1.11
   4   0   0   13.10    1.13
   4   0   0   11.75    1.11
  -5   0   0    0.38    0.16
  -5   0   0   -0.08    0.18
   5   0   0    0.18    0.23
   5   0   0    0.31    0.13
   5   0   0    0.05    0.12
   5   0   0    0.34    0.21
   5   0   0    0.29    0.16
   5   0   0   -0.10    0.20
   5   0   0    0.33    0.18
   5   0   0    0.46    0.16
  -6   0   0    0.20    0.23
  -6   0   0    0.12    0.21
   6   0   0    0.28    0.24
   6   0   0    0.13    0.23
   6   0   0    0.28    0.16
   6   0   0    0.51    0.22
   6   0   0    0.38    0.27
   6   0   0    0.20    0.16
  -7   0   0    1.10    0.33
   7   0   0    0.99    0.23
   7   0   0    1.33    0.38
   7   0   0    0.61    0.30
   7   0   0    0.84    0.30
   7   0   0    0.86    0.23
  -8   0   0   -0.62    0.38
  -8   0   0    0.33    0.35
   8   0   0    0.34    0.26
   8   0   0    0.35    0.43
   8   0   0    0.35    0.38
   8   0   0    0.12    0.40
   8   0   0    0.52    0.40
  -9   0   0    0.34    0.44
   9   0   0    0.17    0.60
   9   0   0    0.83    0.55
   9   0   0    0.16    0.49
   9  -1   0    1.13    0.63
   9  -1   0    0.64    0.55
   9  -1   0    1.40    0.51
  -9   1   0    0.42    0.47
   8  -1   0    0.33    0.29
   8  -1   0    0.08    0.38
   8  -1   0    0.47    0.46
   8  -1   0   -0.34    0.37
   8  -1   0    0.17    0.34
  -8   1   0   -0.24    0.33
   7  -1   0   -0.27    0.26
   7  -1   0    0.47    0.27
   7  -1   0   -0.17    0.21
   7  -1   0   -0.44    0.30
   7  -1   0    0.47    0.31
   7  -1   0    0.22    0.25
  -7   1   0    0.03    0.26
   6  -1   0    6.05    0.78
   6  -1   0    7.87    0.75
   6  -1   0    6.58    0.83
   6  -1   0    6.78    0.74
   6  -1   0    6.23    0.76
   6  -1   0    8.37    0.86
   6  -1   0    7.22    0.79
   6  -1   0    7.52    0.76
  -6   1   0    6.78    0.72
  -6   1   0    6.21    0.75
   5  -1   0    1.27    0.21
   5  -1   0    1.13    0.25
   5  -1   0    0.94    0.21
   5  -1   0    1.09    0.26
   5  -1   0    1.34    0.26
   5  -1   0    0.71    0.23
   5  -1   0    1.21    0.24
   5  -1   0    1.32    0.21
  -5   1   0    1.19    0.20
  -5   1   0    0.96    0.22
  -5   1   0    0.79    0.23
   4  -1   0   46.36    3.93
   4  -1   0   39.80    3.92
   4  -1   0   43.09    4.14
   4  -1   0   46.52    4.13
   4  -1   0   43.98    4.01
   4  -1   0   44.49    3.95
   4  -1   0   48.08    3.93
   4  -1   0   38.94    4.01
  -4   1   0   41.94    3.79
  -4   1   0   42.97    3.81
  -4   1   0   42.06    3.79
   3  -1   0   48.58    4.36
   3  -1   0   46.79    4.36
   3  -1   0   48.91    4.26
   3  -1   0   48.88    4.48
   3  -1   0   47.77    4.30
   3  -1   0   47.57    4.26
   3  -1   0   46.54    4.48
   3  -1   0   47.48    4.26
  -3   1   0   51.10    4.51
  -3   1   0   50.08    4.51
   2  -1   0  958.70   85.22
   2  -1   0  992.82   86.02
   2  -1   0  930.36   87.35
   2  -1   0  969.73   85.23
   2  -1   0  977.42   85.25
   2  -1   0  933.61   89.58
   2  -1   0  987.82   89.60
  -2   1   0 1000.00   86.98
  -2   1   0  941.45   88.36
  -2   1   0  984.68   86.23
   1  -1   0   93.43    8.09
   1  -1   0   85.28    8.01
   1  -1   0   93.08    8.21
  -1   1   0   90.53    8.20
  -1   1   0   90.83    8.33
  -1   1   0   94.21    8.13
  -1  -1   0    0.75    0.10
  -1  -1   0    0.94    0.12
  -1  -1   0    0.91    0.10
   1   1   0    0.93    0.10
   1   1   0    0.75    0.11
   1   1   0    0.85    0.11
  -2  -1   0    9.31    0.84
  -2  -1   0    9.17    0.87
   2   1   0    9.90    0.87
   2   1   0    9.12    0.89
   2   1   0    9.66    0.88
  -3  -1   0    0.44    0.10
  -3  -1   0    0.42    0.13
  -3  -1   0    0.43    0.13
  -3  -1   0    0.34    0.10
   3   1   0    0.38    0.13
   3   1   0    0.35    0.12
   3   1   0    0.38    0.06
   3   1   0    0.31    0.14
   3   1   0    0.48    0.10
   3   1   0    0.42    0.06
  -4  -1   0   22.47    2.10
  -4  -1   0   24.72    2.14
  -4  -1   0   22.15    2.09
   4   1   0   23.71    2.28
   4   1   0   29.46    2.31
   4   1   0   23.13    2.35
   4   1   0   24.92    2.30
   4   1   0   24.59    2.43
   4   1   0   24.05    2.28
   4   1   0   29.49    2.44
  -5  -1   0    1.96    0.27
  -5  -1   0    1.47    0.26
  -5  -1   0    1.51    0.25
   5   1   0    1.70    0.21
   5   1   0    1.63    0.21
   5   1   0    2.06    0.28
   5   1   0    2.41    0.35
   5   1   0    1.56    0.33
   5   1   0    1.75    0.30
   5   1   0    1.40    0.26
  -6  -1   0    0.37    0.26
  -6  -1   0    0.79    0.23
  -6  -1   0    0.43    0.26
   6   1   0    0.82    0.26
   6   1   0    0.48    0.26
   6   1   0    0.51    0.26
   6   1   0    0.40    0.12
   6   1   0    0.75    0.14
  -7  -1   0    1.78    0.38
  -7  -1   0    1.63    0.35
  -7  -1   0    1.54    0.38
   7   1   0    1.54    0.47
   7   1   0    2.29    0.28
   7   1   0    2.07    0.40
   7   1   0    1.92    0.39
   7   1   0    2.16    0.30
  -8  -1   0    0.66    0.37
  -8  -1   0   -0.37    0.39
   8   1   0    0.28    0.46
   8   1   0    0.24    0.39
  -9  -1   0    0.45    0.52
  -9  -1   0   -0.15    0.46
   9   1   0    0.98    0.61
   9   1   0    0.75    0.52
   9   1   0    1.20    0.53
   9  -2   0   -0.79    0.45
   9  -2   0    0.00    0.42
   9  -2   0    0.46    0.60
   9  -2   0    0.53    0.52
   9  -2   0    0.26    0.52
  -9   2   0   -0.32    0.44
   8  -2   0    0.68    0.44
   8  -2   0   -0.11    0.32
   8  -2   0    0.03    0.37
   8  -2   0    0.83    0.45
  -8   2   0   -0.05    0.36
   7  -2   0    0.21    0.31
   7  -2   0   -0.15    0.34
   7  -2   0    0.07    0.25
   7  -2   0   -0.09    0.29
   7  -2   0   -0.08    0.31
   7  -2   0   -0.04    0.28
  -7   2   0    0.21    0.28
   6  -2   0   26.95    2.32
   6  -2   0   25.37    2.33
   6  -2   0   28.17    2.36
   6  -2   0   20.95    2.34
   6  -2   0   21.97    2.43
   6  -2   0   27.64    2.45
   6  -2   0   22.36    2.32
   6  -2   0   27.93    2.33
  -6   2   0   22.16    2.19
  -6   2   0   25.30    2.20
   5  -2   0   23.78    2.15
   5  -2   0   26.30    2.12
   5  -2   0   25.97    2.12
   5  -2   0   20.88    2.12
   5  -2   0   20.76    2.22
   5  -2   0   20.17    2.15
   5  -2   0   24.25    2.13
  -5   2   0   23.42    2.11
  -5   2   0   22.61    2.12
   4  -2   0   58.38    4.71
   4  -2   0   50.84    4.83
   4  -2   0   51.77    4.70
   4  -2   0   51.59    4.60
   4  -2   0   51.22    4.59
   4  -2   0   47.46    4.60
   4  -2   0   49.42    4.83
   4  -2   0   50.87    4.64
  -4   2   0   49.43    4.52
  -4   2   0   48.81    4.42
  -4   2   0   50.12    4.46
   3  -2   0   22.33    2.04
   3  -2   0   21.94    1.99
   3  -2   0   22.22    2.09
   3  -2   0   22.03    2.00
   3  -2   0   22.28    2.02
   3  -2   0   22.46    2.00
   3  -2   0   22.02    2.10
   3  -2   0   21.96    2.00
  -3   2   0   24.33    2.13
  -3   2   0   22.86    2.10
  -3   2   0   22.76    2.14
   2  -2   0   14.47    1.32
   2  -2   0   15.56    1.31
   2  -2   0   13.66    1.35
   2  -2   0   14.47    1.33
   2  -2   0   13.39    1.35
   2  -2   0   14.66    1.30
  -2   2   0   14.34    1.34
  -2   2   0   14.20    1.33
  -2   2   0   14.90    1.31
   1  -2   0    4.66    0.43
   1  -2   0    4.60    0.43
   1  -2   0    4.48    0.41
   1  -2   0    4.43    0.42
   1  -2   0    4.01    0.42
  -1   2   0    4.59    0.43
  -1   2   0    4.13    0.41
  -1   2   0    4.98    0.43
  -1   2   0    4.16    0.41
  -1   2   0    4.05    0.40
   0  -2   0    3.54    0.35
   0  -2   0    3.46    0.34
   0  -2   0    3.54    0.36
   0  -2   0    3.75    0.35
   0  -2   0    3.88    0.35
   0   2   0    3.65    0.33
   0   2   0    3.31    0.32
   0   2   0    3.50    0.33
   0   2   0    3.22    0.33
   0   2   0    3.34    0.34
  -1  -2   0    9.66    0.91
  -1  -2   0   10.17    0.94
  -1  -2   0   10.09    0.96
  -1  -2   0   10.38    0.91
  -1  -2   0   10.01    0.91
   1   2   0   10.45    0.94
   1   2   0   10.04    0.92
   1   2   0    9.71    0.92
   1   2   0    9.46    0.92
   1   2   0   11.03    0.97
  -2  -2   0   14.73    1.34
  -2  -2   0   13.86    1.27
  -2  -2   0   13.31    1.29
   2   2   0   13.27    1.24
   2   2   0   14.30    1.32
  -3  -2   0   10.41    1.00
  -3  -2   0    9.30    0.94
  -3  -2   0   10.21    0.96
  -3  -2   0   10.28    0.93
   3   2   0   10.26    0.90
   3   2   0    9.12    0.95
   3   2   0    9.47    0.89
   3   2   0    9.38    0.92
  -4  -2   0   19.96    1.78
  -4  -2   0   19.92    1.80
  -4  -2   0   18.20    1.76
   4   2   0   26.05    2.05
   4   2   0   20.49    2.15
   4   2   0   19.79    2.08
   4   2   0   23.40    2.03
  -5  -2   0    2.48    0.32
  -5  -2   0    2.73    0.37
  -5  -2   0    1.87    0.33
   5   2   0    2.54    0.35
   5   2   0    2.92    0.38
   5   2   0    2.02    0.37
  -6  -2   0    5.12    0.60
  -6  -2   0    4.91    0.57
  -6  -2   0    4.61    0.61
   6   2   0    5.32    0.65
   6   2   0    5.81    0.65
   6   2   0    4.66    0.69
  -7  -2   0    0.06    0.32
  -7  -2   0   -0.05    0.31
  -7  -2   0    0.08    0.25
   7   2   0   -0.35    0.31
   7   2   0   -0.22    0.31
  -8  -2   0    0.29    0.43
  -8  -2   0    0.71    0.39
   8   2   0    0.78    0.43
   8   2   0    0.66    0.48
  -9  -2   0    0.56    0.50
  -9  -2   0   -1.12    0.51
   9   2   0   -0.67    0.54
   9   2   0    0.44    0.62
   9  -3   0   -0.19    0.50
   9  -3   0    0.63    0.62
   9  -3   0   -0.80    0.48
   8  -3   0    2.52    0.54
   8  -3   0    2.69    0.56
   8  -3   0    3.11    0.52
   8  -3   0    2.67    0.51
   8  -3   0    2.38    0.50
   7  -3   0    0.60    0.36
   7  -3   0   -0.04    0.29
   7  -3   0   -0.41    0.34
   7  -3   0    0.18    0.29
   7  -3   0    0.44    0.28
  -7   3   0    0.44    0.30
   6  -3   0   -0.33    0.25
   6  -3   0   -0.50    0.28
   6  -3   0   -0.55    0.24
   6  -3   0    0.10    0.25
   6  -3   0   -0.01    0.25
   6  -3   0    0.33    0.29
   6  -3   0   -0.09    0.23
  -6   3   0   -0.10    0.23
   5  -3   0   -0.42    0.19
   5  -3   0    0.18    0.19
   5  -3   0    0.05    0.21
   5  -3   0    0.04    0.17
   5  -3   0   -0.16    0.21
   5  -3   0    0.09    0.19
   5  -3   0    0.00    0.20
   5  -3   0    0.02    0.19
   5  -3   0   -0.14    0.18
  -5   3   0    0.06    0.17
  -5   3   0   -0.15    0.18
   4  -3   0    2.96    0.37
   4  -3   0    2.52    0.36
   4  -3   0    2.50    0.36
   4  -3   0    2.15    0.33
   4  -3   0    2.32    0.34
   4  -3   0    2.84    0.36
   4  -3   0    2.72    0.35
   4  -3   0    3.27    0.41
  -4   3   0    2.24    0.31
  -4   3   0    2.31    0.32
   3  -3   0    0.06    0.11
   3  -3   0    0.11    0.13
   3  -3   0    0.00    0.11
   3  -3   0    0.00    0.09
   3  -3   0    0.02    0.11
   3  -3   0    0.26    0.12
   3  -3   0    0.14    0.15
  -3   3   0    0.21    0.14
  -3   3   0    0.04    0.10
  -3   3   0    0.16    0.12
   2  -3   0    4.57    0.44
   2  -3   0    4.67    0.46
   2  -3   0    4.55    0.45
   2  -3   0    4.28    0.43
   2  -3   0    4.22    0.43
   2  -3   0    4.04    0.43
   2  -3   0    4.10    0.42
  -2   3   0    4.40    0.42
  -2   3   0    3.75    0.43
  -2   3   0    3.76    0.40
  -2   3   0    4.36    0.42
   1  -3   0   17.38    1.55
   1  -3   0   17.10    1.56
   1  -3   0   17.40    1.58
  -1   3   0   16.43    1.46
  -1   3   0   16.16    1.51
  -1   3   0   16.30    1.47
   0  -3   0   11.33    1.11
   0  -3   0   11.50    1.07
   0  -3   0   12.56    1.09
   0  -3   0   12.02    1.08
   0   3   0   10.93    1.02
   0   3   0   10.84    0.99
   0   3   0   10.97    1.03
  -1  -3   0    4.21    0.43
  -1  -3   0    4.43    0.43
  -1  -3   0    4.77    0.45
  -1  -3   0    4.19    0.43
  -1  -3   0    4.54    0.45
   1   3   0    4.38    0.44
   1   3   0    3.77    0.41
   1   3   0    4.73    0.45
   1   3   0    4.66    0.42
  -2  -3   0    0.82    0.15
  -2  -3   0    1.16    0.16
  -2  -3   0    1.19    0.18
  -2  -3   0    1.01    0.13
  -2  -3   0    1.19    0.17
   2   3   0    1.16    0.16
   2   3   0    1.04    0.16
   2   3   0    1.17    0.14
   2   3   0    1.22    0.19
   2   3   0    1.04    0.18
  -3  -3   0    5.05    0.52
  -3  -3   0    4.61    0.50
  -3  -3   0    5.57    0.56
  -3  -3   0    4.99    0.52
   3   3   0    5.20    0.61
   3   3   0    6.78    0.57
   3   3   0    5.57    0.55
   3   3   0    4.88    0.58
  -4  -3   0    2.14    0.30
  -4  -3   0    2.10    0.33
  -4  -3   0    2.11    0.29
  -4  -3   0    2.67    0.36
   4   3   0    2.75    0.34
   4   3   0    2.13    0.34
   4   3   0    1.92    0.31
  -5  -3   0    1.56    0.28
  -5  -3   0    1.53    0.29
  -5  -3   0    1.49    0.26
   5   3   0    1.19    0.29
   5   3   0    1.94    0.30
   5   3   0    1.88    0.35
  -6  -3   0    4.28    0.54
  -6  -3   0    2.82    0.42
  -6  -3   0    2.92    0.47
   6   3   0    3.63    0.49
   6   3   0    3.15    0.52
  -7  -3   0    0.33    0.27
  -7  -3   0    0.93    0.34
   7   3   0    0.66    0.39
   7   3   0    0.61    0.37
  -8  -3   0    0.22    0.44
  -8  -3   0    0.05    0.36
   8   3   0    0.02    0.48
   8   3   0    0.62    0.44
  -9  -3   0    0.76    0.59
  -9  -3   0    0.99    0.55
   9   3   0    0.37    0.67
   9   3   0   -0.03    0.61
   9  -4   0    2.07    0.59
   9  -4   0    2.67    0.72
   9  -4   0    2.68    0.63
   9  -4   0    1.25    0.60
   8  -4   0    0.45    0.39
   8  -4   0    0.11    0.41
   8  -4   0    0.56    0.43
   8  -4   0   -0.61    0.40
   8  -4   0    0.60    0.50
   7  -4   0    0.61    0.43
   7  -4   0    0.00    0.32
   7  -4   0    0.67    0.37
   7  -4   0    0.45    0.35
   7  -4   0   -0.23    0.32
  -7   4   0    0.37    0.32
   6  -4   0    2.44    0.41
   6  -4   0    2.51    0.42
   6  -4   0    3.36    0.47
   6  -4   0    1.90    0.39
   6  -4   0    2.35    0.42
   6  -4   0    3.91    0.52
  -6   4   0    2.48    0.42
   5  -4   0    0.23    0.24
   5  -4   0    0.54    0.21
   5  -4   0    0.72    0.29
   5  -4   0    0.12    0.24
   5  -4   0    0.32    0.22
   5  -4   0    0.26    0.21
   5  -4   0    0.29    0.21
  -5   4   0    0.23    0.18
  -5   4   0    0.04    0.20
   4  -4   0    2.45    0.39
   4  -4   0    3.95    0.48
   4  -4   0    2.82    0.37
   4  -4   0    3.52    0.44
   4  -4   0    3.05    0.38
   4  -4   0    3.68    0.43
   4  -4   0    2.39    0.37
   4  -4   0    3.07    0.38
  -4   4   0    2.89    0.37
  -4   4   0    2.24    0.35
   3  -4   0    0.11    0.10
   3  -4   0    0.19    0.14
   3  -4   0   -0.10    0.13
   3  -4   0    0.44    0.15
   3  -4   0    0.38    0.19
   3  -4   0    0.05    0.14
   3  -4   0    0.08    0.11
  -3   4   0    0.29    0.14
  -3   4   0   -0.10    0.16
  -3   4   0    0.35    0.14
   2  -4   0    1.90    0.23
   2  -4   0    2.76    0.33
   2  -4   0    1.97    0.29
   2  -4   0    2.05    0.22
   2  -4   0    1.91    0.27
   2  -4   0    2.44    0.29
  -2   4   0    2.12    0.25
  -2   4   0    1.71    0.26
  -2   4   0    2.08    0.28
   1  -4   0   18.69    1.69
   1  -4   0   17.96    1.63
   1  -4   0   17.62    1.64
  -1   4   0   16.20    1.61
  -1   4   0   17.47    1.63
  -1   4   0   18.70    1.59
   0  -4   0    3.20    0.34
   0  -4   0    3.17    0.33
   0  -4   0    3.34    0.36
   0  -4   0    2.69    0.32
   0  -4   0    3.46    0.36
   0   4   0    2.83    0.31
   0   4   0    2.93    0.29
   0   4   0    2.96    0.33
   0   4   0    3.06    0.33
   0   4   0    2.92    0.34
   1   4   0    1.36    0.20
   1   4   0    1.74    0.22
  -2  -4   0   10.10    0.94
  -2  -4   0    9.23    0.94
  -2  -4   0   10.55    1.00
  -2  -4   0   10.48    0.93
   2   4   0    9.82    0.96
   2   4   0    9.71    0.97
   2   4   0    8.89    0.91
   2   4   0   11.38    0.93
  -3  -4   0    7.57    0.74
  -3  -4   0    6.39    0.67
  -3  -4   0    6.48    0.69
  -3  -4   0    8.28    0.71
  -3  -4   0    6.70    0.63
  -3  -4   0    6.54    0.64
   3   4   0    8.89    0.81
   3   4   0    7.08    0.84
   3   4   0    9.04    0.86
   3   4   0    8.22    0.80
  -4  -4   0    0.22    0.20
  -4  -4   0    0.19    0.14
  -4  -4   0    0.08    0.19
  -4  -4   0    0.32    0.22
   4   4   0    0.26    0.21
   4   4   0    0.24    0.22
   4   4   0    0.38    0.18
   4   4   0    0.26    0.23
   4   4   0    0.63    0.20
  -5  -4   0    1.50    0.26
  -5  -4   0    1.54    0.31
  -5  -4   0    1.21    0.32
   5   4   0    1.60    0.35
   5   4   0    1.31    0.31
   5   4   0    2.16    0.32
  -6  -4   0    1.08    0.26
   6   4   0    0.91    0.34
  -7  -4   0    0.19    0.35
   7   4   0    0.15    0.44
   7   4   0    0.49    0.40
  -8  -4   0    0.16    0.49
  -8  -4   0    0.33    0.39
   8   4   0    0.42    0.54
   8   4   0   -0.42    0.54
  -9  -4   0    0.02    0.50
  -9  -4   0    0.16    0.63
   9   4   0   -1.07    0.67
   9   4   0   -0.36    0.68
   8  -5   0    1.08    0.51
   8  -5   0   -0.08    0.50
   8  -5   0    1.01    0.54
   8  -5   0    1.40    0.50
   8  -5   0    0.57    0.44
   7  -5   0    0.67    0.37
   7  -5   0    0.86    0.42
   7  -5   0    1.05    0.40
   7  -5   0    0.56    0.39
   7  -5   0   -0.01    0.39
  -7   5   0    0.23    0.37
   6  -5   0    0.93    0.32
   6  -5   0    1.56    0.36
   6  -5   0    1.92    0.36
   6  -5   0    1.51    0.41
  -6   5   0    1.20    0.30
  -6   5   0    0.96    0.34
   5  -5   0    5.08    0.61
   5  -5   0    4.01    0.56
   5  -5   0    4.27    0.53
   5  -5   0    4.07    0.57
   5  -5   0    4.35    0.53
   5  -5   0    3.59    0.55
  -5   5   0    3.77    0.54
  -5   5   0    4.10    0.57
   4  -5   0    0.63    0.18
   4  -5   0    1.31    0.28
   4  -5   0    0.99    0.23
   4  -5   0    0.71    0.24
   4  -5   0    0.85    0.22
  -4   5   0    0.61    0.25
  -4   5   0    0.97    0.23
  -4   5   0    0.43    0.19
   3  -5   0    6.05    0.58
   3  -5   0    6.24    0.64
   3  -5   0    5.11    0.51
   3  -5   0    5.72    0.58
   3  -5   0    4.94    0.55
   3  -5   0    4.85    0.57
   3  -5   0    4.45    0.51
  -3   5   0    4.58    0.57
  -3   5   0    6.10    0.54
  -3   5   0    4.47    0.58
   2  -5   0    8.62    0.76
   2  -5   0    6.07    0.73
   2  -5   0    7.67    0.72
  -2   5   0    5.92    0.69
  -2   5   0    5.75    0.70
  -2   5   0    7.30    0.65
  -2   5   0    7.61    0.69
   1  -5   0    0.61    0.18
   1  -5   0    0.50    0.17
   1  -5   0    0.40    0.14
   1  -5   0    0.31    0.14
  -1   5   0    0.35    0.17
  -1   5   0    0.37    0.15
  -1   5   0    0.25    0.14
  -1   5   0    0.45    0.12
   0  -5   0   29.01    2.55
   0  -5   0   29.69    2.57
   0  -5   0   26.74    2.66
   0   5   0   28.78    2.65
   0   5   0   27.39    2.59
   0   5   0   25.65    2.62
   0   5   0   31.66    2.55
  -1  -5   0    4.50    0.50
  -1  -5   0    4.26    0.49
  -1  -5   0    4.94    0.50
  -1  -5   0    5.61    0.51
   1   5   0    5.92    0.55
   1   5   0    5.47    0.55
   1   5   0    6.29    0.54
   1   5   0    4.77    0.56
   1   5   0    4.38    0.53
  -2  -5   0    6.23    0.67
  -2  -5   0    6.97    0.71
  -2  -5   0    7.38    0.67
  -2  -5   0    6.34    0.66
   2   5   0    6.65    0.72
   2   5   0    8.33    0.70
   2   5   0    7.64    0.70
   2   5   0    5.47    0.66
   2   5   0    6.75    0.70
  -3  -5   0    0.81    0.19
  -3  -5   0    0.58    0.19
  -3  -5   0    0.41    0.21
  -3  -5   0    0.75    0.13
  -3  -5   0    0.57    0.22
   3   5   0    0.58    0.12
   3   5   0    0.51    0.19
   3   5   0    0.23    0.22
   3   5   0    0.42    0.20
   3   5   0    0.63    0.21
   3   5   0    0.47    0.20
  -4  -5   0    1.42    0.25
  -4  -5   0    1.06    0.29
  -4  -5   0    1.39    0.27
   4   5   0    0.81    0.27
   4   5   0    1.40    0.29
   4   5   0    1.23    0.31
   4   5   0    1.41    0.31
  -5  -5   0    0.20    0.20
  -5  -5   0    0.22    0.25
   5   5   0   -0.09    0.27
   5   5   0   -0.08    0.29
  -6  -5   0    2.00    0.35
  -6  -5   0    2.17    0.44
   6   5   0    1.67    0.43
   6   5   0    2.59    0.50
  -7  -5   0    0.90    0.42
  -7  -5   0    0.08    0.31
   7   5   0    0.21    0.47
  -8  -5   0    6.43    0.86
  -8  -5   0    5.74    0.87
   8   5   0    4.36    0.79
   8   5   0    4.79    0.81
   8  -6   0    1.41    0.59
   8  -6   0    0.41    0.54
   8  -6   0    1.23    0.55
   8  -6   0    0.68    0.60
   7  -6   0    0.19    0.44
   7  -6   0    0.13    0.46
   7  -6   0    0.03    0.39
   7  -6   0    0.51    0.43
   7  -6   0   -0.08    0.37
  -7   6   0    0.16    0.38
  -7   6   0    0.13    0.43
   6  -6   0    0.57    0.33
   6  -6   0    0.18    0.30
   6  -6   0    0.22    0.29
   6  -6   0    0.52    0.36
  -6   6   0    0.00    0.29
  -6   6   0    0.14    0.35
   5  -6   0    3.57    0.46
   5  -6   0    3.09    0.46
   5  -6   0    3.00    0.46
  -5   6   0    2.83    0.44
   4  -6   0    0.01    0.13
   4  -6   0    0.30    0.24
   4  -6   0   -0.10    0.22
   4  -6   0    0.19    0.14
   4  -6   0   -0.01    0.30
  -4   6   0    0.29    0.23
  -4   6   0    0.20    0.22
  -4   6   0    0.25    0.24
   3  -6   0    8.10    0.93
   3  -6   0    8.83    0.91
   3  -6   0   10.86    0.98
  -3   6   0   10.60    0.89
  -3   6   0    8.03    0.94
  -3   6   0    8.20    0.92
   2  -6   0    2.90    0.36
   2  -6   0    1.86    0.28
   2  -6   0    1.48    0.29
  -2   6   0    2.19    0.27
  -2   6   0    1.46    0.29
  -2   6   0    1.95    0.30
   1  -6   0    0.11    0.20
   1  -6   0   -0.01    0.15
   1  -6   0    0.00    0.13
   1  -6   0    0.13    0.19
  -1   6   0    0.08    0.13
  -1   6   0   -0.17    0.16
  -1   6   0    0.01    0.17
  -1   6   0   -0.16    0.19
   0  -6   0    2.85    0.40
   0  -6   0    2.90    0.39
   0  -6   0    3.75    0.46
   0  -6   0    4.32    0.46
   0   6   0    2.92    0.31
   0   6   0    3.32    0.34
   0   6   0    2.45    0.38
   0   6   0    2.40    0.39
   0   6   0    3.81    0.38
   0   6   0    3.18    0.40
  -1  -6   0    3.89    0.42
  -1  -6   0    2.37    0.37
  -1  -6   0    2.57    0.38
   1   6   0    2.67    0.38
   1   6   0    2.53    0.31
   1   6   0    2.78    0.36
   1   6   0    3.04    0.36
   1   6   0    1.95    0.31
  -2  -6   0    0.78    0.20
  -2  -6   0    0.96    0.22
  -2  -6   0    0.78    0.21
  -2  -6   0    0.90    0.20
   2   6   0    0.54    0.23
   2   6   0    0.84    0.19
   2   6   0    0.95    0.21
   2   6   0    1.04    0.25
   2   6   0    0.93    0.25
   2   6   0    1.51    0.24
  -3  -6   0   -0.16    0.17
  -3  -6   0    0.14    0.19
  -3  -6   0    0.00    0.15
  -3  -6   0    0.21    0.14
   3   6   0    0.21    0.23
   3   6   0    0.13    0.14
   3   6   0   -0.10    0.25
   3   6   0   -0.21    0.24
   3   6   0    0.10    0.21
   3   6   0    0.07    0.23
  -4  -6   0   -0.06    0.09
  -4  -6   0    0.07    0.18
  -4  -6   0    0.13    0.23
  -4  -6   0    0.01    0.10
   4   6   0    0.60    0.37
   4   6   0    0.07    0.22
   4   6   0    0.30    0.27
  -5  -6   0    0.15    0.23
   5   6   0   -0.17    0.29
   5   6   0    0.36    0.35
  -6  -6   0   10.16    1.09
  -6  -6   0   10.90    1.18
   6   6   0   13.79    1.38
   6   6   0   11.10    1.37
  -7  -6   0    0.35    0.47
  -7  -6   0    0.22    0.37
   7   6   0    0.43    0.50
   7   6   0    0.23    0.51
  -8  -6   0    2.31    0.66
  -8  -6   0    1.82    0.55
   8   6   0    3.94    0.80
   8   6   0    3.14    0.81
   7  -7   0    0.36    0.46
   7  -7   0    0.10    0.55
   7  -7   0   -0.10    0.49
  -7   7   0    0.18    0.43
  -7   7   0    1.09    0.52
   6  -7   0    0.55    0.41
   6  -7   0    0.00    0.29
  -6   7   0   -0.30    0.39
   5  -7   0    1.20    0.35
   5  -7   0    1.21    0.38
   5  -7   0    1.03    0.22
  -5   7   0    0.87    0.37
  -5   7   0    1.14    0.33
   4  -7   0    3.39    0.45
   4  -7   0    2.76    0.50
  -4   7   0    2.60    0.47
  -4   7   0    3.66    0.48
  -4   7   0    3.68    0.49
   3  -7   0    2.60    0.38
   3  -7   0    2.11    0.36
  -3   7   0    1.46    0.34
  -3   7   0    1.69    0.32
   2  -7   0    2.40    0.38
   2  -7   0    2.42    0.35
  -2   7   0    2.94    0.35
  -2   7   0    2.24    0.37
  -2   7   0    2.20    0.42
   1  -7   0    2.79    0.38
   1  -7   0    2.34    0.36
  -1   7   0    1.74    0.34
  -1   7   0    1.85    0.34
  -1   7   0    2.59    0.32
   0  -7   0    0.09    0.25
   0  -7   0    0.17    0.18
   0  -7   0    0.06    0.19
   0   7   0    0.13    0.20
   0   7   0    0.13    0.16
   0   7   0    0.08    0.11
   0   7   0    0.29    0.21
   0   7   0    0.17    0.08
  -1  -7   0    2.51    0.36
  -1  -7   0    1.99    0.34
  -1  -7   0    2.13    0.32
   1   7   0    1.58    0.30
   1   7   0    1.82    0.30
   1   7   0    2.17    0.28
   1   7   0    1.19    0.28
   1   7   0    2.41    0.29
  -2  -7   0    3.03    0.41
  -2  -7   0    3.20    0.43
   2   7   0    2.74    0.45
   2   7   0    4.31    0.49
   2   7   0    4.51    0.52
   2   7   0    3.18    0.47
   2   7   0    3.24    0.44
  -3  -7   0    4.09    0.53
  -3  -7   0    4.16    0.50
  -3  -7   0    3.69    0.55
  -3  -7   0    4.18    0.51
   3   7   0    3.63    0.54
   3   7   0    3.95    0.57
   3   7   0    4.28    0.55
  -4  -7   0    4.11    0.48
  -4  -7   0    3.66    0.57
  -4  -7   0    5.71    0.51
  -4  -7   0    4.86    0.60
   4   7   0    4.72    0.66
  -5  -7   0    1.19    0.41
  -5  -7   0    0.91    0.32
   5   7   0    1.09    0.43
  -6  -7   0    0.68    0.37
  -6  -7   0    0.78    0.44
   6   7   0    1.13    0.52
   6   7   0    1.64    0.54
  -7  -7   0    0.18    0.39
  -7  -7   0    0.72    0.56
   7   7   0    0.81    0.60
   7   7   0   -0.02    0.57
   7  -8   0    1.11    0.58
   7  -8   0   -0.74    0.65
   7  -8   0    0.19    0.56
  -7   8   0   -0.43    0.50
  -7   8   0    0.47    0.55
   6  -8   0    0.76    0.44
   6  -8   0   -0.01    0.49
  -6   8   0    0.51    0.47
  -6   8   0   -0.05    0.45
   5  -8   0    0.79    0.40
   5  -8   0    0.17    0.39
  -5   8   0    0.68    0.43
  -5   8   0    0.24    0.35
   4  -8   0   19.00    1.74
   4  -8   0   16.74    1.71
  -4   8   0   17.27    1.63
  -4   8   0   14.60    1.59
   3  -8   0    0.47    0.29
   3  -8   0   -0.04    0.29
  -3   8   0   -0.12    0.28
  -3   8   0    0.87    0.30
   2  -8   0    3.88    0.47
   2  -8   0    2.88    0.48
  -2   8   0    2.83    0.49
  -2   8   0    3.43    0.43
  -2   8   0    3.50    0.50
   1  -8   0    0.13    0.24
   1  -8   0   -0.20    0.25
  -1   8   0   -0.29    0.22
  -1   8   0    0.03    0.25
  -1   8   0   -0.02    0.25
   0  -8   0    0.70    0.25
   0  -8   0    0.45    0.27
   0   8   0    0.53    0.25
   0   8   0    0.36    0.24
   0   8   0    0.59    0.27
  -1  -8   0   -0.13    0.29
  -1  -8   0    0.37    0.24
  -1  -8   0    0.08    0.23
   1   8   0    0.16    0.21
   1   8   0    0.00    0.14
   1   8   0    0.16    0.25
  -2  -8   0    0.78    0.29
  -2  -8   0    0.71    0.27
   2   8   0    0.60    0.33
   2   8   0    0.59    0.30
   2   8   0    0.24    0.23
   2   8   0    0.60    0.26
  -3  -8   0    1.03    0.32
  -3  -8   0    1.30    0.34
  -3  -8   0    1.25    0.30
  -3  -8   0    1.14    0.30
   3   8   0    1.03    0.42
   3   8   0    1.19    0.31
   3   8   0    1.32    0.39
  -4  -8   0    0.38    0.24
  -4  -8   0   -0.69    0.33
  -4  -8   0   -0.35    0.27
   4   8   0   -0.11    0.31
   4   8   0   -0.10    0.36
  -5  -8   0    5.20    0.66
  -5  -8   0    2.88    0.61
   5   8   0    4.06    0.64
   5   8   0    3.57    0.64
  -6  -8   0    1.29    0.51
  -6  -8   0    0.97    0.44
   6   8   0    0.90    0.57
   6   8   0    0.70    0.58
   6  -9   0    4.53    0.80
   6  -9   0    4.85    0.76
   6  -9   0    4.83    0.93
  -6   9   0    3.58    0.73
  -6   9   0    4.30    0.80
   5  -9   0    0.47    0.50
   5  -9   0   -0.51    0.45
  -5   9   0   -0.28    0.40
  -5   9   0    0.21    0.45
   4  -9   0    0.42    0.44
   4  -9   0    1.37    0.45
  -4   9   0    0.90    0.41
  -4   9   0    1.65    0.50
   3  -9   0   -0.16    0.34
   3  -9   0   -0.07    0.36
  -3   9   0    0.12    0.35
  -3   9   0   -0.22    0.33
   2  -9   0    2.46    0.48
   2  -9   0    2.42    0.47
  -2   9   0    2.13    0.44
  -2   9   0    1.99    0.47
   1  -9   0    0.04    0.27
   1  -9   0   -0.42    0.31
  -1   9   0   -0.25    0.33
  -1   9   0   -0.23    0.32
   0  -9   0    0.88    0.30
   0  -9   0    0.96    0.34
   0   9   0    0.31    0.32
   0   9   0    0.62    0.36
  -1  -9   0   -0.16    0.26
  -1  -9   0   -0.12    0.28
   1   9   0    0.16    0.17
   1   9   0   -0.57    0.31
   1   9   0    0.31    0.30
  -2  -9   0    0.61    0.32
  -2  -9   0    0.43    0.32
  -2  -9   0    0.57    0.33
   2   9   0    0.58    0.31
   2   9   0    0.47    0.24
   2   9   0    0.89    0.39
  -3  -9   0    1.54    0.42
  -3  -9   0    1.75    0.38
  -3  -9   0    1.50    0.42
   3   9   0    0.97    0.45
   3   9   0    1.54    0.39
  -4  -9   0   -0.21    0.40
  -4  -9   0    0.51    0.35
   4   9   0   -0.71    0.42
   4   9   0   -0.20    0.38
  -5  -9   0    0.93    0.40
  -5  -9   0   -0.43    0.52
   5   9   0   -0.11    0.49
   5   9   0    0.09    0.54
   5 -10   0    1.20    0.58
   5 -10   0   -1.66    0.57
  -5  10   0    0.42    0.51
  -5  10   0    1.13    0.62
   4 -10   0    0.59    0.54
   4 -10   0    0.59    0.49
  -4  10   0    0.98    0.53
  -4  10   0    0.20    0.47
   3 -10   0    0.77    0.47
  -3  10   0    0.96    0.51
  -3  10   0    0.55    0.44
   2 -10   0    0.48    0.41
   2 -10   0    0.66    0.43
  -2  10   0    0.94    0.47
  -2  10   0    0.37    0.43
   1 -10   0    0.98    0.42
   1 -10   0    1.16    0.39
  -1  10   0    1.46    0.49
  -1  10   0    1.28    0.44
   0 -10   0    3.83    0.59
   0 -10   0    3.60    0.58
   0  10   0    3.56    0.60
   0  10   0    3.88    0.64
  -1 -10   0    0.27    0.35
  -1 -10   0   -0.47    0.34
  -1 -10   0    0.19    0.41
   1  10   0    0.45    0.39
   1  10   0   -0.27    0.41
  -2 -10   0    1.10    0.44
  -2 -10   0    0.57    0.41
  -2 -10   0   -0.05    0.39
   2  10   0    1.73    0.54
  -3 -10   0   -0.17    0.41
  -3 -10   0    0.05    0.43
   3  10   0    0.66    0.55
  -4 -10   0    0.55    0.53
  -4 -10   0    0.17    0.43
   4  10   0    1.10    0.61
   3 -11   0    0.56    0.56
   3 -11   0   -0.68    0.55
  -3  11   0   -0.24    0.54
  -3  11   0    0.24    0.61
   2 -11   0   -0.56    0.51
   2 -11   0    0.59    0.50
  -2  11   0    0.15    0.56
  -2  11   0    0.48    0.51
   1 -11   0    1.00    0.47
   1 -11   0    0.76    0.50
  -1  11   0    0.92    0.54
  -1  11   0    0.30    0.52
   0 -11   0    0.10    0.44
   0 -11   0    0.49    0.48
   0 -11   0   -0.44    0.54
   0  11   0    0.00    0.50
   0  11   0   -0.17    0.48
  -1 -11   0    0.17    0.46
  -1 -11   0    0.37    0.51
  -1 -11   0    0.60    0.53
   1  11   0    0.41    0.59
  -2 -11   0   -0.29    0.51
  -2 -11   0    0.50    0.52
  -2 -11   0    0.65    0.52
   2  11   0   -0.29    0.56
   2  11  -1    0.17    0.54
  -2 -11   1   -0.22    0.49
  -2 -11   1   -0.06    0.54
  -2 -11   1   -0.05    0.48
   1  11  -1    0.74    0.51
   1  11  -1    0.34    0.57
  -1 -11   1    1.80    0.51
  -1 -11   1    0.23    0.47
  -1 -11   1    0.45    0.54
   0  11  -1    0.96    0.55
   0  11  -1    0.71    0.50
   0 -11   1    0.22    0.49
   0 -11   1    1.17    0.49
  -1  11  -1    0.58    0.57
  -1  11  -1    1.48    0.55
   1 -11   1    1.99    0.54
   1 -11   1    1.43    0.54
  -2  11  -1    0.02    0.51
  -2  11  -1   -0.14    0.51
   2 -11   1   -0.18    0.48
   2 -11   1   -0.54    0.51
  -3  11  -1    0.65    0.53
  -3  11  -1    0.59    0.59
   3 -11   1    1.00    0.62
   3 -11   1    0.74    0.55
   4  10  -1    0.36    0.55
  -4 -10   1    0.43    0.44
  -4 -10   1    0.55    0.52
   3  10  -1    4.19    0.72
  -3 -10   1    3.38    0.60
  -3 -10   1    4.10    0.63
   2  10  -1    0.65    0.40
   2  10  -1    0.22    0.47
  -2 -10   1    0.56    0.41
  -2 -10   1    0.81    0.39
  -2 -10   1    0.77    0.44
   1  10  -1    0.51    0.36
   1  10  -1    0.39    0.44
  -1 -10   1    0.70    0.37
  -1 -10   1    0.04    0.36
   0  10  -1    3.78    0.63
   0  10  -1    3.57    0.60
   0 -10   1    3.71    0.61
  -1  10  -1    3.47    0.63
  -1  10  -1    3.54    0.60
   1 -10   1    3.41    0.58
  -2  10  -1    0.62    0.44
  -2  10  -1    0.76    0.46
   2 -10   1    0.63    0.41
  -3  10  -1    0.57    0.50
  -3  10  -1    0.21    0.42
   3 -10   1   -0.28    0.49
   3 -10   1    0.44    0.46
  -4  10  -1    0.57    0.48
  -4  10  -1    0.28    0.50
   4 -10   1    0.19    0.50
   4 -10   1    0.01    0.49
  -5  10  -1    0.76    0.59
  -5  10  -1    0.79    0.49
   5 -10   1   -1.03    0.55
   5 -10   1    1.56    0.61
   5   9  -1    0.71    0.52
   5   9  -1    1.40    0.54
  -5  -9   1    1.96    0.53
  -5  -9   1    0.29    0.41
   4   9  -1   -0.65    0.45
   4   9  -1    0.05    0.39
  -4  -9   1    0.24    0.33
  -4  -9   1    0.46    0.42
   3   9  -1    3.98    0.64
   3   9  -1    4.05    0.56
  -3  -9   1    4.06    0.61
  -3  -9   1    4.84    0.63
  -3  -9   1    4.56    0.58
   2   9  -1    0.28    0.36
   2   9  -1    0.27    0.29
   2   9  -1    0.09    0.23
  -2  -9   1    0.50    0.30
   1   9  -1    0.46    0.17
   1   9  -1   -0.36    0.32
   1   9  -1    0.32    0.31
  -1  -9   1   -0.09    0.28
  -1  -9   1    0.28    0.29
   0   9  -1    0.98    0.35
   0   9  -1    0.08    0.29
   0  -9   1    0.60    0.31
   0  -9   1    0.56    0.32
  -1   9  -1    4.38    0.62
  -1   9  -1    5.06    0.69
   1  -9   1    4.88    0.62
   1  -9   1    5.08    0.70
  -2   9  -1    0.26    0.33
  -2   9  -1    0.57    0.33
   2  -9   1    0.22    0.36
   2  -9   1    0.62    0.35
  -3   9  -1    0.63    0.34
  -3   9  -1    0.40    0.36
   3  -9   1    0.13    0.35
   3  -9   1   -0.08    0.36
  -4   9  -1    0.45    0.40
  -4   9  -1    0.97    0.43
   4  -9   1    1.22    0.42
  -5   9  -1    0.46    0.46
  -5   9  -1    0.34    0.41
   5  -9   1    0.34    0.47
   5  -9   1    0.97    0.48
  -6   9  -1    0.04    0.54
  -6   9  -1    0.43    0.59
   6  -9   1    0.42    0.57
   6  -9   1    0.23    0.52
   6   8  -1   -0.12    0.51
   6   8  -1   -0.54    0.54
  -6  -8   1    0.12    0.48
  -6  -8   1   -0.40    0.38
   5   8  -1    7.65    1.02
   5   8  -1    7.40    1.07
  -5  -8   1    8.56    0.96
  -5  -8   1    8.40    1.07
   4   8  -1    0.38    0.38
   4   8  -1    0.15    0.34
  -4  -8   1    0.43    0.28
  -4  -8   1    0.26    0.24
  -4  -8   1    0.46    0.33
   3   8  -1    5.02    0.69
   3   8  -1    5.39    0.68
   3   8  -1    5.71    0.65
   3   8  -1    4.98    0.75
  -3  -8   1    6.26    0.69
  -3  -8   1    4.97    0.73
   2   8  -1    2.54    0.34
   2   8  -1    2.20    0.36
   2   8  -1    1.56    0.40
   2   8  -1    2.72    0.40
  -2  -8   1    2.49    0.38
  -2  -8   1    2.40    0.39
  -2  -8   1    1.78    0.35
   1   8  -1    0.41    0.16
   1   8  -1    0.17    0.24
  -1  -8   1    0.51    0.25
  -1  -8   1    0.36    0.23
  -1  -8   1    0.57    0.32
   0   8  -1    0.14    0.25
   0   8  -1    0.37    0.27
   0   8  -1    0.18    0.23
   0  -8   1    0.64    0.26
   0  -8   1    0.37    0.24
  -1   8  -1    0.78    0.31
  -1   8  -1    0.68    0.28
  -1   8  -1    1.09    0.33
   1  -8   1    1.28    0.30
   1  -8   1    1.06    0.32
  -2   8  -1   -0.01    0.30
  -2   8  -1    0.20    0.27
  -2   8  -1    0.22    0.24
   2  -8   1    0.07    0.28
   2  -8   1   -0.17    0.26
  -3   8  -1    3.76    0.51
  -3   8  -1    2.22    0.48
   3  -8   1    3.85    0.51
   3  -8   1    2.87    0.47
  -4   8  -1    1.40    0.39
  -4   8  -1    1.74    0.40
   4  -8   1    2.07    0.42
   4  -8   1    2.04    0.44
  -5   8  -1    1.50    0.41
  -5   8  -1    1.98    0.50
   5  -8   1    1.74    0.48
  -6   8  -1   -0.31    0.43
  -6   8  -1    0.52    0.46
   6  -8   1   -0.01    0.48
   6  -8   1    0.26    0.43
  -7   8  -1    0.58    0.51
  -7   8  -1    1.26    0.62
   7  -8   1    0.31    0.58
   7  -8   1    0.92    0.59
   7   7  -1    0.98    0.63
   7   7  -1    2.19    0.61
  -7  -7   1    2.30    0.61
  -7  -7   1    1.58    0.46
   6   7  -1    1.56    0.52
   6   7  -1    1.76    0.55
  -6  -7   1    1.90    0.42
  -6  -7   1    1.34    0.46
   5   7  -1    4.69    0.67
  -5  -7   1    3.23    0.56
  -5  -7   1    3.48    0.50
   4   7  -1    4.63    0.66
  -4  -7   1    4.68    0.61
  -4  -7   1    4.18    0.58
  -4  -7   1    4.98    0.52
   3   7  -1    0.37    0.30
   3   7  -1    0.30    0.22
   3   7  -1   -0.11    0.28
   3   7  -1    0.30    0.19
  -3  -7   1    0.34    0.19
  -3  -7   1    0.06    0.23
  -3  -7   1    0.33    0.21
   2   7  -1    0.12    0.16
   2   7  -1    0.12    0.21
   2   7  -1   -0.18    0.22
   2   7  -1   -0.03    0.19
   2   7  -1   -0.09    0.24
  -2  -7   1    0.04    0.19
  -2  -7   1   -0.15    0.17
  -2  -7   1    0.05    0.20
   1   7  -1    0.93    0.26
   1   7  -1    1.47    0.31
   1   7  -1    1.36    0.21
   1   7  -1    1.39    0.27
  -1  -7   1    0.99    0.25
  -1  -7   1    1.31    0.27
  -1  -7   1    1.35    0.27
   0   7  -1    1.52    0.30
   0   7  -1    1.62    0.33
   0   7  -1    2.02    0.28
   0   7  -1    1.74    0.20
   0  -7   1    1.59    0.29
   0  -7   1    1.41    0.27
   0  -7   1    2.27    0.34
  -1   7  -1   -0.12    0.20
  -1   7  -1   -0.06    0.18
  -1   7  -1   -0.26    0.20
   1  -7   1   -0.29    0.19
   1  -7   1   -0.23    0.20
  -2   7  -1   -0.30    0.24
  -2   7  -1    0.02    0.19
  -2   7  -1    0.12    0.22
   2  -7   1    0.12    0.20
   2  -7   1    0.21    0.20
  -3   7  -1    0.84    0.25
  -3   7  -1    0.72    0.25
  -3   7  -1    0.43    0.28
   3  -7   1    0.70    0.26
   3  -7   1    0.86    0.28
  -4   7  -1    0.38    0.32
  -4   7  -1    0.59    0.29
   4  -7   1    0.87    0.34
   4  -7   1    1.20    0.32
  -5   7  -1    4.19    0.55
  -5   7  -1    3.95    0.57
   5  -7   1    4.60    0.52
   5  -7   1    5.10    0.51
   5  -7   1    4.15    0.59
   5  -7   1    3.98    0.62
  -6   7  -1    0.15    0.37
   6  -7   1    0.35    0.43
   6  -7   1    0.26    0.39
   6  -7   1    0.37    0.28
  -7   7  -1    0.60    0.45
  -7   7  -1   -1.06    0.48
   7  -7   1   -0.60    0.48
   7  -7   1    0.26    0.49
   8   6  -1    1.28    0.68
   8   6  -1    0.53    0.65
  -8  -6   1    0.37    0.60
  -8  -6   1    0.70    0.49
   7   6  -1    0.40    0.52
   7   6  -1    0.01    0.50
  -7  -6   1    0.97    0.48
  -7  -6   1    0.40    0.36
   6   6  -1    0.10    0.41
   6   6  -1    0.10    0.41
  -6  -6   1   -0.14    0.35
   5   6  -1    0.63    0.35
   5   6  -1    0.20    0.31
  -5  -6   1    0.55    0.25
   4   6  -1    0.99    0.32
   4   6  -1    0.49    0.29
   4   6  -1    0.60    0.36
  -4  -6   1    0.86    0.28
  -4  -6   1    0.82    0.15
  -4  -6   1    1.14    0.25
  -4  -6   1    1.25    0.16
   3   6  -1    2.17    0.36
   3   6  -1    2.27    0.38
   3   6  -1    1.57    0.25
   3   6  -1    2.01    0.33
   3   6  -1    1.77    0.33
   3   6  -1    1.77    0.33
  -3  -6   1    1.76    0.30
  -3  -6   1    2.48    0.31
  -3  -6   1    2.04    0.33
   2   6  -1    0.11    0.20
   2   6  -1    0.03    0.15
   2   6  -1    0.42    0.21
   2   6  -1   -0.07    0.15
   2   6  -1   -0.04    0.18
   2   6  -1   -0.15    0.18
  -2  -6   1    0.13    0.16
  -2  -6   1    0.11    0.15
  -2  -6   1    0.20    0.16
   1   6  -1    2.93    0.43
   1   6  -1    4.66    0.44
   1   6  -1    2.81    0.44
   1   6  -1    3.55    0.41
   1   6  -1    4.17    0.46
   1   6  -1    3.42    0.39
  -1  -6   1    3.88    0.44
  -1  -6   1    3.32    0.42
   0   6  -1    0.93    0.13
   0   6  -1    0.95    0.22
   0   6  -1    1.54    0.21
   0   6  -1    0.90    0.14
   0   6  -1    0.69    0.21
   0   6  -1    0.70    0.21
   0  -6   1    0.85    0.21
   0  -6   1    0.83    0.20
   0  -6   1    1.34    0.27
   0  -6   1    1.33    0.26
  -1   6  -1    5.40    0.66
  -1   6  -1    7.14    0.66
  -1   6  -1    5.36    0.67
  -1   6  -1    6.73    0.62
   1  -6   1    5.78    0.69
   1  -6   1    7.77    0.73
   1  -6   1    7.77    0.73
   1  -6   1    5.66    0.66
  -2   6  -1    3.39    0.40
  -2   6  -1    2.86    0.43
  -2   6  -1    4.80    0.49
  -2   6  -1    3.09    0.47
   2  -6   1    3.46    0.46
   2  -6   1    4.56    0.54
   2  -6   1    3.18    0.46
  -3   6  -1   15.25    1.45
  -3   6  -1   12.50    1.46
  -3   6  -1   17.07    1.41
   3  -6   1   14.63    1.36
   3  -6   1   14.13    1.37
  -4   6  -1    4.89    0.57
  -4   6  -1    5.53    0.57
  -4   6  -1    3.25    0.53
   4  -6   1    5.28    0.51
   4  -6   1    6.88    0.67
   4  -6   1    4.40    0.62
   4  -6   1    4.41    0.60
   4  -6   1    4.52    0.51
  -5   6  -1    0.52    0.27
   5  -6   1    0.70    0.23
   5  -6   1    0.55    0.22
   5  -6   1    0.75    0.27
  -6   6  -1    0.16    0.30
  -6   6  -1    0.04    0.34
   6  -6   1    0.16    0.28
   6  -6   1    0.38    0.35
   6  -6   1    0.06    0.35
   6  -6   1    0.22    0.30
  -7   6  -1    0.02    0.42
  -7   6  -1    0.01    0.39
   7  -6   1    0.45    0.41
   7  -6   1    0.43    0.38
   7  -6   1   -0.38    0.40
   7  -6   1    0.30    0.45
  -8   6  -1    0.19    0.51
   8  -6   1    1.54    0.53
   8  -6   1    1.33    0.55
   8  -6   1   -0.40    0.53
   8   5  -1   -0.32    0.56
   8   5  -1   -0.47    0.59
  -8  -5   1   -0.51    0.51
  -8  -5   1    0.56    0.40
   7   5  -1    1.67    0.51
   7   5  -1    1.56    0.54
  -7  -5   1    2.19    0.49
  -7  -5   1    1.69    0.38
   6   5  -1    1.16    0.43
   6   5  -1    1.14    0.43
  -6  -5   1    1.68    0.38
  -6  -5   1    0.69    0.28
   5   5  -1    0.50    0.28
   5   5  -1    0.27    0.29
  -5  -5   1    0.06    0.20
  -5  -5   1    0.05    0.25
   4   5  -1    0.35    0.23
   4   5  -1    0.01    0.23
   4   5  -1    0.36    0.29
   4   5  -1    0.61    0.24
  -4  -5   1    0.05    0.25
  -4  -5   1    0.27    0.16
  -4  -5   1    0.21    0.21
   3   5  -1    0.20    0.11
   3   5  -1    0.46    0.20
   3   5  -1    0.37    0.19
   3   5  -1    0.55    0.23
   3   5  -1    0.72    0.19
   3   5  -1    0.38    0.21
  -3  -5   1    0.35    0.21
  -3  -5   1    0.23    0.15
  -3  -5   1    0.29    0.10
  -3  -5   1    0.36    0.17
   2   5  -1    7.20    0.63
   2   5  -1    6.10    0.63
   2   5  -1    4.49    0.59
   2   5  -1    7.45    0.63
   2   5  -1    5.90    0.62
   2   5  -1    5.14    0.62
  -2  -5   1    5.37    0.57
  -2  -5   1    5.16    0.56
  -2  -5   1    6.07    0.55
   1   5  -1   38.87    3.35
   1   5  -1   38.53    3.35
   1   5  -1   33.94    3.50
   1   5  -1   38.43    3.38
  -1  -5   1   32.60    3.01
  -1  -5   1   31.46    3.00
  -1  -5   1   36.39    3.04
   0   5  -1   24.54    2.62
   0   5  -1   29.35    2.70
   0   5  -1   26.04    2.67
   0   5  -1   28.24    2.70
   0   5  -1   31.65    2.60
   0   5  -1   33.72    2.61
   0  -5   1   29.34    2.98
   0  -5   1   28.47    2.98
   0  -5   1   38.13    3.08
   0  -5   1   37.48    3.02
  -1   5  -1    0.27    0.14
  -1   5  -1    0.33    0.11
  -1   5  -1    0.21    0.12
  -1   5  -1    0.29    0.15
   1  -5   1    0.32    0.16
   1  -5   1    0.38    0.13
   1  -5   1    0.65    0.17
   1  -5   1    0.24    0.14
  -2   5  -1    0.43    0.16
  -2   5  -1    0.14    0.14
  -2   5  -1    0.15    0.15
  -2   5  -1    0.11    0.12
   2  -5   1   -0.03    0.14
   2  -5   1    0.03    0.14
   2  -5   1    0.25    0.16
  -3   5  -1    0.29    0.17
  -3   5  -1    0.56    0.17
  -3   5  -1    0.26    0.17
   3  -5   1    0.54    0.23
   3  -5   1    0.76    0.21
   3  -5   1    0.51    0.18
   3  -5   1    0.23    0.10
   3  -5   1    1.01    0.20
   3  -5   1    0.43    0.20
   3  -5   1    0.38    0.10
  -4   5  -1    1.25    0.24
  -4   5  -1    1.68    0.27
  -4   5  -1    0.86    0.26
   4  -5   1    1.14    0.29
   4  -5   1    1.55    0.26
   4  -5   1    1.10    0.21
   4  -5   1    1.20    0.22
   4  -5   1    1.50    0.28
  -5   5  -1   -0.25    0.21
  -5   5  -1   -0.04    0.25
   5  -5   1    0.22    0.26
   5  -5   1    0.27    0.26
   5  -5   1    0.29    0.23
   5  -5   1    0.33    0.23
   5  -5   1    0.15    0.21
   5  -5   1    0.03    0.27
  -6   5  -1    1.70    0.39
  -6   5  -1    1.68    0.33
   6  -5   1    2.04    0.37
   6  -5   1    1.95    0.38
   6  -5   1    2.37    0.43
   6  -5   1    1.42    0.36
   6  -5   1    1.92    0.45
  -7   5  -1    1.41    0.43
   7  -5   1    1.79    0.46
   7  -5   1    1.59    0.43
   7  -5   1    1.07    0.42
   7  -5   1    1.79    0.43
  -8   5  -1    8.31    1.13
   8  -5   1    5.43    0.81
   8  -5   1    6.40    0.82
   8  -5   1    6.67    0.84
   8  -5   1    6.20    0.81
   8  -5   1    5.77    0.82
   9   4  -1    0.65    0.64
   9   4  -1   -0.51    0.74
  -9  -4   1    0.86    0.52
  -9  -4   1    0.88    0.62
   8   4  -1    0.22    0.50
   8   4  -1   -0.43    0.53
  -8  -4   1    0.10    0.46
  -8  -4   1    0.44    0.40
   7   4  -1    0.45    0.41
   7   4  -1   -0.23    0.40
  -7  -4   1   -0.01    0.29
  -7  -4   1   -0.40    0.34
   6   4  -1    0.21    0.30
  -6  -4   1    0.75    0.24
   5   4  -1    1.05    0.32
   5   4  -1    1.37    0.28
   5   4  -1    1.20    0.29
  -5  -4   1    1.25    0.28
  -5  -4   1    1.19    0.27
  -5  -4   1    1.24    0.23
   4   4  -1    5.40    0.61
   4   4  -1    5.13    0.53
   4   4  -1    5.71    0.56
   4   4  -1    3.36    0.56
   4   4  -1    4.08    0.57
  -4  -4   1    4.12    0.47
  -4  -4   1    4.81    0.54
  -4  -4   1    4.10    0.50
   3   4  -1   28.05    2.34
   3   4  -1   24.44    2.41
   3   4  -1   26.55    2.47
   3   4  -1   24.65    2.32
  -3  -4   1   30.13    2.42
  -3  -4   1   24.35    2.36
  -3  -4   1   24.22    2.35
  -3  -4   1   25.75    2.34
   2   4  -1   89.91    7.55
   2   4  -1   80.55    7.18
   2   4  -1   74.31    7.37
   2   4  -1   78.65    7.55
  -2  -4   1   67.95    6.44
  -2  -4   1   76.47    6.77
  -2  -4   1   73.34    6.48
  -2  -4   1   72.06    6.44
   1   4  -1    2.40    0.28
   1   4  -1    2.46    0.27
   1   4  -1    2.42    0.30
   1   4  -1    2.19    0.27
   1   4  -1    2.31    0.27
   1   4  -1    2.29    0.27
  -1  -4   1    2.31    0.29
  -1  -4   1    2.90    0.29
  -1  -4   1    2.84    0.31
  -1  -4   1    2.11    0.29
  -1  -4   1    2.40    0.28
   0   4  -1   29.25    2.85
   0   4  -1   32.46    2.90
   0   4  -1   30.45    2.90
   0   4  -1   32.17    2.78
   0   4  -1   31.55    2.78
   0   4  -1   30.55    2.81
   0  -4   1   32.72    3.08
   0  -4   1   33.54    3.11
   0  -4   1   36.43    3.08
   0  -4   1   35.16    3.17
  -1   4  -1    4.24    0.47
  -1   4  -1    4.39    0.45
  -1   4  -1    4.22    0.46
  -1   4  -1    4.71    0.44
   1  -4   1    4.97    0.51
   1  -4   1    4.86    0.49
   1  -4   1    4.73    0.49
  -2   4  -1   11.14    1.04
  -2   4  -1    9.91    1.08
  -2   4  -1   10.95    1.08
  -2   4  -1   13.48    1.07
   2  -4   1   11.59    1.10
   2  -4   1   12.26    1.10
   2  -4   1   11.76    1.09
   2  -4   1   10.82    1.07
  -3   4  -1    3.76    0.43
  -3   4  -1    4.43    0.43
  -3   4  -1    2.92    0.44
   3  -4   1    4.77    0.46
   3  -4   1    4.16    0.44
   3  -4   1    3.42    0.38
   3  -4   1    3.81    0.42
   3  -4   1    2.96    0.40
   3  -4   1    3.30    0.38
   3  -4   1    3.66    0.42
  -4   4  -1    5.43    0.67
  -4   4  -1    5.77    0.64
  -4   4  -1    6.92    0.64
   4  -4   1    6.13    0.68
   4  -4   1    7.20    0.70
   4  -4   1    6.01    0.70
   4  -4   1    7.32    0.68
   4  -4   1    6.09    0.68
   4  -4   1    6.32    0.68
   4  -4   1    6.40    0.69
   4  -4   1    8.43    0.74
  -5   4  -1    0.23    0.22
  -5   4  -1    0.30    0.18
   5  -4   1    0.33    0.24
   5  -4   1    0.70    0.30
   5  -4   1    0.26    0.22
   5  -4   1    0.61    0.25
   5  -4   1    0.60    0.23
   5  -4   1    0.62    0.23
   5  -4   1    0.52    0.23
  -6   4  -1    0.93    0.30
   6  -4   1    1.43    0.35
   6  -4   1    1.74    0.36
   6  -4   1    1.56    0.35
   6  -4   1    1.18    0.31
   6  -4   1    1.25    0.33
   6  -4   1    1.61    0.34
  -7   4  -1    0.20    0.32
   7  -4   1   -0.05    0.32
   7  -4   1    0.70    0.35
   7  -4   1   -0.11    0.37
   7  -4   1    0.14    0.38
   7  -4   1    0.38    0.35
   8  -4   1    0.42    0.40
   8  -4   1   -0.63    0.38
   8  -4   1   -0.47    0.41
   8  -4   1    0.40    0.42
   9  -4   1    1.10    0.54
   9  -4   1    0.19    0.54
   9  -4   1    0.95    0.55
   9  -4   1    1.72    0.62
   9   3  -1    0.80    0.61
   9   3  -1    0.09    0.63
  -9  -3   1    0.44    0.51
  -9  -3   1    0.16    0.56
   8   3  -1    0.13    0.49
   8   3  -1   -0.52    0.45
  -8  -3   1   -0.29    0.35
  -8  -3   1    0.27    0.43
   7   3  -1    3.77    0.59
   7   3  -1    3.45    0.56
  -7  -3   1    3.54    0.50
  -7  -3   1    4.53    0.61
   6   3  -1    7.19    0.90
   6   3  -1    7.03    0.92
   6   3  -1   10.03    0.89
  -6  -3   1    7.59    0.83
  -6  -3   1    8.67    0.86
  -6  -3   1    6.72    0.79
   5   3  -1    1.02    0.27
   5   3  -1    1.52    0.28
   5   3  -1    1.33    0.32
  -5  -3   1    1.27    0.25
  -5  -3   1    1.02    0.25
  -5  -3   1    1.14    0.23
   4   3  -1   41.72    3.81
   4   3  -1   35.84    3.70
   4   3  -1   43.14    3.61
  -4  -3   1   44.42    3.63
  -4  -3   1   36.28    3.54
  -4  -3   1   37.68    3.53
   3   3  -1    3.04    0.35
   3   3  -1    2.25    0.33
   3   3  -1    2.67    0.31
   3   3  -1    2.30    0.35
  -3  -3   1    2.49    0.31
  -3  -3   1    2.63    0.32
  -3  -3   1    2.22    0.28
   2   3  -1    6.98    0.66
   2   3  -1    7.57    0.69
   2   3  -1    7.66    0.72
   2   3  -1    6.81    0.71
   2   3  -1    6.99    0.68
   2   3  -1    7.41    0.73
  -2  -3   1    6.85    0.71
  -2  -3   1    6.94    0.69
  -2  -3   1    7.50    0.67
  -2  -3   1    7.10    0.67
  -2  -3   1    6.98    0.65
   1   3  -1    4.16    0.42
   1   3  -1    4.14    0.41
   1   3  -1    3.98    0.42
   1   3  -1    4.05    0.41
   1   3  -1    4.73    0.44
  -1  -3   1    4.65    0.46
  -1  -3   1    4.44    0.44
  -1  -3   1    4.44    0.44
  -1  -3   1    4.70    0.46
  -1  -3   1    4.59    0.44
   0   3  -1   21.06    1.85
   0   3  -1   20.94    1.93
   0   3  -1   20.71    1.90
   0   3  -1   19.93    1.85
   0   3  -1   20.53    1.93
   0  -3   1   21.14    1.85
   0  -3   1   18.87    1.85
   0  -3   1   21.76    1.87
  -1   3  -1    3.01    0.29
  -1   3  -1    2.66    0.31
  -1   3  -1    2.56    0.30
  -1   3  -1    2.87    0.28
   1  -3   1    2.78    0.32
   1  -3   1    3.05    0.32
   1  -3   1    2.93    0.31
  -2   3  -1   25.45    2.38
  -2   3  -1   27.51    2.44
  -2   3  -1   26.87    2.42
   2  -3   1   26.64    2.48
   2  -3   1   29.20    2.42
   2  -3   1   26.25    2.38
   2  -3   1   25.44    2.37
   2  -3   1   25.28    2.48
  -3   3  -1    8.73    0.90
  -3   3  -1    9.78    0.91
  -3   3  -1    9.84    0.89
   3  -3   1    9.94    0.89
   3  -3   1    9.08    0.88
   3  -3   1    8.98    0.90
   3  -3   1   10.51    0.90
   3  -3   1    9.41    0.88
   3  -3   1    8.66    0.87
   3  -3   1    8.53    0.90
  -4   3  -1    0.26    0.14
  -4   3  -1    0.11    0.16
   4  -3   1   -0.06    0.14
   4  -3   1   -0.11    0.14
   4  -3   1    0.00    0.15
   4  -3   1    0.27    0.16
   4  -3   1    0.19    0.17
   4  -3   1    0.08    0.15
   4  -3   1    0.03    0.14
   4  -3   1    0.26    0.15
  -5   3  -1    0.48    0.19
  -5   3  -1    0.70    0.23
  -5   3  -1    0.57    0.22
   5  -3   1    0.71    0.24
   5  -3   1    0.34    0.21
   5  -3   1    0.80    0.22
   5  -3   1    0.89    0.24
   5  -3   1    0.90    0.25
   5  -3   1    0.68    0.23
   5  -3   1    0.37    0.24
   5  -3   1    1.03    0.23
   5  -3   1    0.96    0.22
  -6   3  -1   -0.09    0.24
  -6   3  -1    0.09    0.23
   6  -3   1   -0.06    0.24
   6  -3   1    0.40    0.31
   6  -3   1   -0.29    0.31
   6  -3   1    0.00    0.24
   6  -3   1    0.34    0.23
   6  -3   1   -0.23    0.25
   6  -3   1    0.24    0.25
  -7   3  -1    1.37    0.35
   7  -3   1    1.20    0.39
   7  -3   1    1.20    0.33
   7  -3   1    1.93    0.39
  -8   3  -1    1.42    0.43
   8  -3   1    2.18    0.53
   8  -3   1    0.75    0.45
   8  -3   1    1.58    0.42
   8  -3   1    1.63    0.44
   8  -3   1    1.45    0.46
   9  -3   1   -0.26    0.52
   9  -3   1    0.39    0.49
   9  -3   1    0.19    0.62
   9   2  -1    0.02    0.60
  -9  -2   1    0.76    0.49
  -9  -2   1   -0.58    0.51
   8   2  -1    0.95    0.51
   8   2  -1    0.59    0.45
  -8  -2   1    1.26    0.46
   7   2  -1    0.45    0.32
   7   2  -1    0.09    0.33
  -7  -2   1   -0.03    0.32
  -7  -2   1    0.04    0.24
  -7  -2   1    0.19    0.32
   6   2  -1   32.58    2.60
   6   2  -1   26.86    2.65
   6   2  -1   25.44    2.74
  -6  -2   1   27.58    2.35
  -6  -2   1   23.03    2.30
  -6  -2   1   24.11    2.28
   5   2  -1    1.27    0.27
   5   2  -1    1.06    0.29
   5   2  -1    1.79    0.27
   5   2  -1    1.99    0.30
  -5  -2   1    1.26    0.25
  -5  -2   1    1.92    0.28
  -5  -2   1    1.49    0.29
   4   2  -1    0.34    0.13
   4   2  -1    0.24    0.15
   4   2  -1    0.08    0.17
   4   2  -1    0.30    0.17
  -4  -2   1    0.19    0.12
  -4  -2   1    0.15    0.13
  -4  -2   1    0.15    0.14
   3   2  -1    4.93    0.45
   3   2  -1    4.09    0.44
   3   2  -1    4.25    0.46
   3   2  -1    4.33    0.50
  -3  -2   1    4.29    0.45
  -3  -2   1    4.25    0.45
  -3  -2   1    4.37    0.43
   2   2  -1    0.38    0.11
   2   2  -1    0.47    0.09
   2   2  -1    0.33    0.05
   2   2  -1    0.33    0.12
   2   2  -1    0.26    0.10
  -2  -2   1    0.33    0.07
  -2  -2   1    0.17    0.08
  -2  -2   1    0.25    0.09
  -2  -2   1    0.32    0.05
  -2  -2   1    0.38    0.10
   1   2  -1    1.49    0.18
   1   2  -1    1.39    0.19
   1   2  -1    1.70    0.19
   1   2  -1    1.52    0.18
   1   2  -1    1.49    0.17
   1   2  -1    1.61    0.19
  -1  -2   1    1.29    0.17
  -1  -2   1    1.59    0.17
  -1  -2   1    1.39    0.18
  -1  -2   1    1.64    0.18
  -1  -2   1    1.50    0.16
   0   2  -1    6.40    0.57
   0   2  -1    5.98    0.57
   0   2  -1    5.90    0.57
   0   2  -1    5.71    0.56
   0   2  -1    5.61    0.55
   0   2  -1    6.32    0.55
   0  -2   1    5.49    0.53
   0  -2   1    5.87    0.55
   0  -2   1    5.98    0.53
   0  -2   1    5.87    0.54
  -1   2  -1    0.01    0.06
  -1   2  -1    0.23    0.06
  -1   2  -1    0.04    0.05
   1  -2   1   -0.05    0.03
   1  -2   1   -0.01    0.05
   1  -2   1    0.01    0.05
   1  -2   1    0.04    0.06
   1  -2   1   -0.06    0.03
   1  -2   1    0.11    0.05
  -2   2  -1  114.53   10.34
  -2   2  -1  120.45   10.24
  -2   2  -1  111.91   10.49
   2  -2   1  121.06   10.12
   2  -2   1  115.61   10.21
   2  -2   1  109.87   10.62
   2  -2   1  112.21   10.36
   2  -2   1  112.26   10.62
  -3   2  -1   14.90    1.39
  -3   2  -1   15.57    1.41
   3  -2   1   13.53    1.33
   3  -2   1   14.83    1.38
   3  -2   1   14.65    1.31
   3  -2   1   14.26    1.37
   3  -2   1   14.23    1.32
   3  -2   1   14.63    1.33
   3  -2   1   14.65    1.32
  -4   2  -1    1.64    0.25
  -4   2  -1    1.42    0.22
  -4   2  -1    1.81    0.25
   4  -2   1    2.08    0.27
   4  -2   1    1.55    0.26
   4  -2   1    1.46    0.24
   4  -2   1    1.89    0.24
   4  -2   1    1.27    0.25
   4  -2   1    1.30    0.24
   4  -2   1    1.63    0.22
   4  -2   1    1.73    0.24
  -5   2  -1    0.43    0.17
  -5   2  -1    0.69    0.22
   5  -2   1    0.60    0.21
   5  -2   1    0.19    0.16
   5  -2   1    0.40    0.20
   5  -2   1    0.42    0.21
   5  -2   1    0.52    0.22
   5  -2   1    0.50    0.20
   5  -2   1    0.45    0.22
   5  -2   1    0.46    0.18
  -6   2  -1   11.38    1.07
  -6   2  -1   10.05    1.07
   6  -2   1    9.34    1.12
   6  -2   1    9.63    1.18
   6  -2   1   10.50    1.15
   6  -2   1   13.69    1.14
   6  -2   1   13.21    1.14
   6  -2   1   12.60    1.21
  -7   2  -1    1.48    0.35
  -7   2  -1    1.13    0.30
   7  -2   1    1.10    0.35
   7  -2   1    1.60    0.33
   7  -2   1    1.65    0.34
   7  -2   1    1.21    0.31
   7  -2   1    0.86    0.40
  -8   2  -1    0.43    0.36
   8  -2   1   -0.25    0.42
   8  -2   1    0.85    0.36
   8  -2   1   -0.11    0.40
   8  -2   1   -0.24    0.32
  -9   2  -1    0.66    0.49
   9  -2   1    0.36    0.59
   9  -2   1    0.20    0.51
   9  -2   1    1.12    0.48
   9   1  -1    1.02    0.55
   9   1  -1    1.03    0.64
  -9  -1   1    0.93    0.45
  -9  -1   1    0.49    0.52
   8   1  -1    1.09    0.44
   8   1  -1    0.96    0.49
  -8  -1   1    0.77    0.42
   7   1  -1    5.10    0.70
   7   1  -1    3.75    0.60
   7   1  -1    5.55    0.52
   7   1  -1    5.40    0.53
  -7  -1   1    4.47    0.59
  -7  -1   1    5.44    0.64
   6   1  -1    7.80    0.83
   6   1  -1    8.61    0.98
   6   1  -1   10.05    0.91
   6   1  -1    9.25    0.83
   6   1  -1    8.96    0.92
  -6  -1   1    7.93    0.86
  -6  -1   1    8.24    0.89
  -6  -1   1    9.29    0.90
   5   1  -1    0.33    0.23
   5   1  -1    0.32    0.17
   5   1  -1    0.26    0.10
   5   1  -1    0.39    0.18
   5   1  -1    0.17    0.09
   5   1  -1    0.01    0.20
   5   1  -1    0.19    0.20
  -5  -1   1    0.26    0.19
  -5  -1   1    0.41    0.19
  -5  -1   1    0.46    0.16
   4   1  -1    2.90    0.32
   4   1  -1    2.91    0.39
   4   1  -1    3.18    0.32
   4   1  -1    4.01    0.44
   4   1  -1    3.74    0.37
   4   1  -1    3.65    0.44
  -4  -1   1    3.15    0.38
  -4  -1   1    3.79    0.40
  -4  -1   1    3.61    0.40
   3   1  -1    1.16    0.16
   3   1  -1    0.91    0.12
   3   1  -1    1.28    0.19
   3   1  -1    0.96    0.17
   3   1  -1    1.16    0.17
   3   1  -1    1.01    0.12
   3   1  -1    0.99    0.18
  -3  -1   1    0.87    0.14
  -3  -1   1    0.93    0.15
  -3  -1   1    0.80    0.14
   2   1  -1    5.22    0.54
   2   1  -1    5.28    0.49
   2   1  -1    5.52    0.52
   2   1  -1    5.54    0.50
  -2  -1   1    5.07    0.49
  -2  -1   1    5.43    0.48
  -2  -1   1    5.31    0.51
   1   1  -1   38.44    3.55
   1   1  -1   36.65    3.38
   1   1  -1   39.86    3.55
   1   1  -1   37.48    3.37
  -1  -1   1   40.67    3.44
  -1  -1   1   36.91    3.41
  -1  -1   1   37.94    3.50
  -1   1  -1    1.06    0.11
  -1   1  -1    0.79    0.11
  -1   1  -1    0.96    0.11
  -1   1  -1    0.92    0.12
  -1   1  -1    0.87    0.10
   1  -1   1    0.54    0.08
  -2   1  -1   28.71    2.65
  -2   1  -1   28.49    2.57
  -2   1  -1   28.50    2.52
  -2   1  -1   27.28    2.54
   2  -1   1   27.64    2.55
   2  -1   1   26.71    2.62
   2  -1   1   28.63    2.50
   2  -1   1   27.99    2.52
   2  -1   1   29.00    2.50
  -3   1  -1   10.98    1.04
  -3   1  -1   11.54    1.04
   3  -1   1   11.95    1.04
   3  -1   1   11.42    1.05
   3  -1   1   11.01    1.06
   3  -1   1   11.99    1.05
   3  -1   1   11.41    1.04
   3  -1   1   11.17    1.04
   3  -1   1   10.92    1.10
   3  -1   1   10.79    1.10
  -4   1  -1    0.24    0.14
  -4   1  -1    0.09    0.14
  -4   1  -1    0.40    0.13
   4  -1   1    0.49    0.16
   4  -1   1    0.12    0.16
   4  -1   1    0.07    0.15
   4  -1   1    0.19    0.12
   4  -1   1    0.45    0.15
   4  -1   1    0.59    0.13
   4  -1   1    0.33    0.14
  -5   1  -1    1.96    0.31
  -5   1  -1    1.92    0.30
  -5   1  -1    2.17    0.31
   5  -1   1    2.12    0.33
   5  -1   1    2.22    0.33
   5  -1   1    2.31    0.29
   5  -1   1    3.16    0.39
   5  -1   1    2.43    0.33
   5  -1   1    2.17    0.35
   5  -1   1    1.59    0.31
   5  -1   1    1.96    0.28
  -6   1  -1   16.17    1.62
  -6   1  -1   18.15    1.61
   6  -1   1   17.66    1.58
   6  -1   1   15.28    1.60
   6  -1   1   16.08    1.61
   6  -1   1   15.74    1.69
   6  -1   1   19.14    1.62
   6  -1   1   15.59    1.58
   6  -1   1   18.75    1.71
   6  -1   1   17.43    1.60
  -7   1  -1    4.02    0.54
   7  -1   1    4.32    0.60
   7  -1   1    3.81    0.60
   7  -1   1    4.84    0.57
   7  -1   1    4.74    0.59
   7  -1   1    3.90    0.62
  -8   1  -1    0.10    0.34
   8  -1   1    0.45    0.35
   8  -1   1    0.15    0.29
   8  -1   1    0.14    0.45
   8  -1   1    0.01    0.41
  -9   1  -1   -0.15    0.46
   9  -1   1    0.65    0.53
   9  -1   1    0.61    0.51
   9  -1   1    0.52    0.59
   9   0  -1    1.16    0.53
   9   0  -1    0.52    0.54
   9   0  -1    1.82    0.64
  -9   0   1    0.01    0.50
  -9   0   1    0.47    0.45
   8   0  -1    0.62    0.25
   8   0  -1    0.61    0.42
   8   0  -1   -0.59    0.41
   8   0  -1    0.78    0.40
  -8   0   1    0.06    0.38
   7   0  -1    0.18    0.29
   7   0  -1    0.65    0.29
   7   0  -1    0.54    0.36
   7   0  -1    0.44    0.22
   7   0  -1    0.53    0.21
  -7   0   1    0.57    0.29
   6   0  -1    0.81    0.20
   6   0  -1    1.17    0.26
   6   0  -1    0.44    0.27
   6   0  -1    0.75    0.19
   6   0  -1    0.88    0.23
   6   0  -1    0.93    0.27
  -6   0   1    1.27    0.26
  -6   0   1    0.82    0.25
   5   0  -1    4.96    0.48
   5   0  -1    3.70    0.47
   5   0  -1    4.30    0.50
   5   0  -1    4.50    0.54
   5   0  -1    3.86    0.48
   5   0  -1    3.77    0.44
   5   0  -1    4.13    0.55
  -5   0   1    3.53    0.48
  -5   0   1    4.18    0.46
   4   0  -1   15.79    1.58
   4   0  -1   18.90    1.55
   4   0  -1   17.57    1.56
   4   0  -1   16.86    1.54
   4   0  -1   16.85    1.64
   4   0  -1   16.37    1.54
   4   0  -1   16.50    1.64
  -4   0   1   16.88    1.58
  -4   0   1   16.13    1.57
  -4   0   1   18.74    1.61
   3   0  -1   10.77    1.00
   3   0  -1   12.35    1.07
   3   0  -1    9.94    1.00
   3   0  -1   10.70    1.00
   3   0  -1   11.06    1.06
   3   0  -1   11.04    1.01
  -3   0   1   11.36    1.04
  -3   0   1   11.37    1.07
   2   0  -1   50.24    4.48
   2   0  -1   49.42    4.68
   2   0  -1   51.90    4.45
   2   0  -1   52.01    4.45
   2   0  -1   48.07    4.48
   2   0  -1   50.42    4.68
   2   0  -1   49.08    4.56
  -2   0   1   50.48    4.56
  -2   0   1   49.62    4.45
  -2   0   1   50.30    4.45
  -2   0  -1    0.29    0.06
  -2   0  -1    0.35    0.09
  -2   0  -1    0.31    0.07
  -2   0  -1    0.25    0.08
  -2   0  -1    0.25    0.06
   2   0   1    0.33    0.09
   2   0   1    0.36    0.06
   2   0   1    0.33    0.08
   2   0   1    0.25    0.06
   2   0   1    0.39    0.08
  -3   0  -1    1.37    0.19
  -3   0  -1    1.33    0.16
  -3   0  -1    0.91    0.17
  -3   0  -1    1.02    0.18
  -3   0  -1    1.34    0.16
   3   0   1    1.23    0.17
   3   0   1    1.33    0.21
   3   0   1    1.19    0.16
   3   0   1    1.47    0.19
   3   0   1    1.04    0.16
  -4   0  -1    0.13    0.15
  -4   0  -1   -0.10    0.08
  -4   0  -1    0.09    0.12
  -4   0  -1   -0.01    0.10
  -4   0  -1   -0.03    0.13
   4   0   1    0.17    0.09
   4   0   1    0.15    0.13
   4   0   1   -0.07    0.12
   4   0   1    0.14    0.16
   4   0   1   -0.22    0.14
   4   0   1    0.23    0.12
  -5   0  -1    2.53    0.32
  -5   0  -1    1.81    0.31
  -5   0  -1    2.20    0.28
   5   0   1    2.70    0.32
   5   0   1    1.81    0.30
   5   0   1    1.97    0.27
   5   0   1    1.87    0.24
   5   0   1    1.69    0.28
   5   0   1    2.31    0.31
   5   0   1    2.63    0.34
   5   0   1    1.47    0.32
  -6   0  -1    1.06    0.26
  -6   0  -1    0.77    0.27
   6   0   1    0.88    0.24
   6   0   1    0.71    0.30
   6   0   1    1.07    0.22
   6   0   1    1.33    0.30
   6   0   1    0.85    0.18
   6   0   1    0.74    0.19
  -7   0  -1    0.01    0.26
   7   0   1    0.20    0.34
   7   0   1    0.10    0.21
   7   0   1    0.39    0.28
   7   0   1    0.24    0.20
   7   0   1   -0.32    0.25
  -8   0  -1    0.33    0.35
  -8   0  -1   -0.85    0.39
   8   0   1   -0.46    0.24
   8   0   1    0.19    0.35
   8   0   1   -0.16    0.43
   8   0   1    0.60    0.40
   8   0   1   -0.30    0.37
  -9   0  -1    0.30    0.46
   9   0   1    0.36    0.55
   9   0   1    0.87    0.50
   9   0   1    0.53    0.60
   9  -1  -1    1.98    0.61
   9  -1  -1    0.58    0.52
   9  -1  -1    0.89    0.55
  -9   1   1    0.78    0.44
   8  -1  -1    0.21    0.39
   8  -1  -1   -0.17    0.28
   8  -1  -1   -0.12    0.39
   8  -1  -1    0.03    0.42
  -8   1   1   -0.01    0.37
   7  -1  -1    3.95    0.62
   7  -1  -1    4.65    0.67
   7  -1  -1    5.10    0.62
   7  -1  -1    6.18    0.66
   7  -1  -1    5.12    0.68
   7  -1  -1    5.20    0.67
  -7   1   1    4.29    0.59
  -7   1   1    4.48    0.60
   6  -1  -1    2.84    0.39
   6  -1  -1    3.25    0.42
   6  -1  -1    2.59    0.40
   6  -1  -1    2.32    0.36
   6  -1  -1    2.05    0.40
   6  -1  -1    2.80    0.38
   6  -1  -1    2.43    0.34
  -6   1   1    2.46    0.39
  -6   1   1    2.61    0.37
   5  -1  -1    7.37    0.90
   5  -1  -1    7.95    0.95
   5  -1  -1    8.39    0.89
   5  -1  -1    9.78    0.90
   5  -1  -1   10.63    0.96
   5  -1  -1    8.82    0.90
   5  -1  -1   10.89    0.91
   5  -1  -1    9.56    0.89
  -5   1   1    8.19    0.83
  -5   1   1    8.58    0.84
   4  -1  -1    0.99    0.17
   4  -1  -1    1.15    0.22
   4  -1  -1    1.00    0.17
   4  -1  -1    0.97    0.17
   4  -1  -1    0.86    0.18
   4  -1  -1    0.78    0.20
   4  -1  -1    1.10    0.18
  -4   1   1    1.05    0.18
  -4   1   1    1.03    0.20
  -4   1   1    1.15    0.20
   3  -1  -1    3.46    0.35
   3  -1  -1    3.28    0.34
   3  -1  -1    3.43    0.37
   3  -1  -1    3.06    0.34
   3  -1  -1    3.10    0.38
  -3   1   1    3.54    0.38
  -3   1   1    3.61    0.37
   2  -1  -1   24.81    2.25
   2  -1  -1   24.87    2.30
   2  -1  -1   26.02    2.27
   2  -1  -1   24.01    2.36
   2  -1  -1   25.90    2.25
   2  -1  -1   24.37    2.36
  -2   1   1   24.83    2.38
  -2   1   1   26.07    2.32
  -2   1   1   25.73    2.34
  -2   1   1   25.40    2.44
  -2   1   1   27.00    2.32
   1  -1  -1    1.32    0.16
   1  -1  -1    1.71    0.17
   1  -1  -1    1.60    0.17
   1  -1  -1    1.56    0.16
  -1   1   1    1.73    0.17
  -1   1   1    1.58    0.17
  -1   1   1    1.68    0.18
  -1   1   1    1.56    0.17
  -1   1   1    1.60    0.17
  -1  -1  -1    1.67    0.18
  -1  -1  -1    1.89    0.20
  -1  -1  -1    1.82    0.17
  -1  -1  -1    1.90    0.19
   1   1   1    1.88    0.18
   1   1   1    1.63    0.18
  -2  -1  -1    0.18    0.06
  -2  -1  -1    0.14    0.06
  -2  -1  -1    0.02    0.07
   2   1   1    0.06    0.05
   2   1   1    0.18    0.07
   2   1   1    0.17    0.06
  -3  -1  -1   16.83    1.62
  -3  -1  -1   17.93    1.63
  -3  -1  -1   20.44    1.72
  -3  -1  -1   16.83    1.65
   3   1   1   16.35    1.62
   3   1   1   17.66    1.58
   3   1   1   18.87    1.69
   3   1   1   17.42    1.59
   3   1   1   17.77    1.59
  -4  -1  -1    0.71    0.15
  -4  -1  -1    0.85    0.20
  -4  -1  -1    0.71    0.17
  -4  -1  -1    0.70    0.15
   4   1   1    0.88    0.20
   4   1   1    0.75    0.22
   4   1   1    0.85    0.11
   4   1   1    0.75    0.17
   4   1   1    0.93    0.18
   4   1   1    0.97    0.13
  -5  -1  -1    0.39    0.20
  -5  -1  -1    0.30    0.17
  -5  -1  -1    0.63    0.18
   5   1   1    0.42    0.10
   5   1   1    0.56    0.23
   5   1   1    0.36    0.10
   5   1   1    0.42    0.20
   5   1   1    0.62    0.23
   5   1   1    0.38    0.18
   5   1   1    0.30    0.23
  -6  -1  -1    0.49    0.28
  -6  -1  -1    0.25    0.18
  -6  -1  -1    0.39    0.24
   6   1   1    0.49    0.23
   6   1   1    0.64    0.27
   6   1   1    0.12    0.26
   6   1   1    0.59    0.13
   6   1   1    0.50    0.12
  -7  -1  -1    0.29    0.27
  -7  -1  -1    0.19    0.30
  -7  -1  -1    0.00    0.29
   7   1   1    0.41    0.37
   7   1   1    0.46    0.31
   7   1   1    0.03    0.12
   7   1   1    0.39    0.28
  -8  -1  -1    0.30    0.39
  -8  -1  -1    0.37    0.36
   8   1   1    0.20    0.38
   8   1   1   -0.10    0.46
   8   1   1    0.67    0.39
  -9  -1  -1   -0.51    0.45
  -9  -1  -1   -0.93    0.51
   9   1   1    0.52    0.55
   9   1   1   -0.85    0.58
   9   1   1   -0.57    0.49
   9  -2  -1    0.02    0.46
   9  -2  -1    0.17    0.55
   9  -2  -1    0.42    0.56
   9  -2  -1    0.10    0.42
   9  -2  -1   -0.53    0.52
  -9   2   1   -0.56    0.46
   8  -2  -1   -0.23    0.32
   8  -2  -1    0.03    0.40
   8  -2  -1    0.70    0.43
   8  -2  -1    0.15    0.45
  -8   2   1   -0.22    0.34
   7  -2  -1    1.72    0.38
   7  -2  -1    1.88    0.41
   7  -2  -1    1.68    0.34
   7  -2  -1    1.84    0.38
   7  -2  -1    1.80    0.42
   7  -2  -1    1.58    0.37
  -7   2   1    1.56    0.34
   6  -2  -1    5.88    0.75
   6  -2  -1    6.41    0.73
   6  -2  -1    5.24    0.69
   6  -2  -1    5.36    0.75
   6  -2  -1    7.31    0.72
   6  -2  -1    7.42    0.71
   6  -2  -1    5.98    0.73
   6  -2  -1    6.11    0.70
  -6   2   1    6.19    0.69
   5  -2  -1    4.64    0.52
   5  -2  -1    4.23    0.50
   5  -2  -1    3.22    0.53
   5  -2  -1    3.72    0.49
   5  -2  -1    4.49    0.49
   5  -2  -1    3.71    0.50
   5  -2  -1    4.15    0.49
   5  -2  -1    4.79    0.51
  -5   2   1    3.94    0.47
  -5   2   1    3.37    0.45
   4  -2  -1    0.14    0.14
   4  -2  -1    0.36    0.16
   4  -2  -1    0.02    0.15
   4  -2  -1    0.13    0.14
   4  -2  -1    0.16    0.15
   4  -2  -1   -0.07    0.16
   4  -2  -1    0.20    0.14
   4  -2  -1    0.41    0.16
  -4   2   1    0.15    0.13
  -4   2   1    0.29    0.14
  -4   2   1    0.23    0.14
   3  -2  -1    7.83    0.72
   3  -2  -1    7.76    0.71
   3  -2  -1    7.44    0.71
   3  -2  -1    8.17    0.71
   3  -2  -1    6.69    0.74
   3  -2  -1    7.30    0.72
   3  -2  -1    7.09    0.71
  -3   2   1    7.50    0.73
  -3   2   1    7.77    0.74
   2  -2  -1    2.62    0.28
   2  -2  -1    2.15    0.25
   2  -2  -1    2.58    0.25
   2  -2  -1    2.29    0.25
   2  -2  -1    2.36    0.26
   2  -2  -1    2.49    0.26
   2  -2  -1    2.34    0.26
  -2   2   1    2.60    0.27
  -2   2   1    2.25    0.28
  -2   2   1    2.44    0.26
   1  -2  -1    0.55    0.08
   1  -2  -1    0.41    0.09
   1  -2  -1    0.49    0.09
   1  -2  -1    0.64    0.10
   1  -2  -1    0.61    0.09
  -1   2   1    0.68    0.10
  -1   2   1    0.57    0.10
  -1   2   1    0.47    0.09
  -1   2   1    0.62    0.08
  -1   2   1    0.49    0.08
   0  -2  -1    1.73    0.20
   0  -2  -1    1.98    0.22
   0  -2  -1    1.99    0.21
   0  -2  -1    1.87    0.20
   0  -2  -1    2.05    0.21
   0   2   1    1.89    0.21
   0   2   1    1.97    0.22
   0   2   1    2.08    0.21
   0   2   1    1.92    0.20
   0   2   1    1.89    0.22
  -1  -2  -1    6.86    0.63
  -1  -2  -1    6.35    0.62
  -1  -2  -1    6.77    0.64
  -1  -2  -1    6.92    0.66
  -1  -2  -1    6.95    0.62
   1   2   1    6.83    0.65
   1   2   1    6.67    0.63
   1   2   1    6.97    0.66
   1   2   1    6.81    0.63
   1   2   1    6.98    0.63
  -2  -2  -1   12.88    1.13
  -2  -2  -1   12.22    1.12
  -2  -2  -1   12.03    1.15
   2   2   1   12.49    1.26
   2   2   1   13.80    1.20
  -3  -2  -1    0.04    0.11
  -3  -2  -1    0.24    0.13
  -3  -2  -1    0.02    0.08
  -3  -2  -1    0.00    0.09
   3   2   1    0.28    0.11
   3   2   1    0.05    0.12
   3   2   1    0.03    0.10
  -4  -2  -1    8.69    0.79
  -4  -2  -1    7.57    0.73
  -4  -2  -1    5.87    0.70
  -4  -2  -1    7.48    0.72
   4   2   1    7.15    0.73
   4   2   1    6.78    0.79
   4   2   1    8.50    0.75
  -5  -2  -1    0.04    0.18
  -5  -2  -1    0.01    0.16
  -5  -2  -1    0.23    0.17
   5   2   1    0.15    0.18
   5   2   1   -0.16    0.19
   5   2   1    0.17    0.22
  -6  -2  -1    3.39    0.42
  -6  -2  -1    2.74    0.40
  -6  -2  -1    2.71    0.43
   6   2   1    2.66    0.40
   6   2   1    2.55    0.38
   6   2   1    2.19    0.42
  -7  -2  -1    4.39    0.52
  -7  -2  -1    3.35    0.49
  -7  -2  -1    3.04    0.53
   7   2   1    3.40    0.58
   7   2   1    4.34    0.55
  -8  -2  -1    1.41    0.42
  -8  -2  -1    1.28    0.42
   8   2   1    0.83    0.49
   8   2   1    0.50    0.42
  -9  -2  -1    0.62    0.57
  -9  -2  -1   -0.11    0.47
   9   2   1    1.25    0.63
   9   2   1    0.26    0.53
   9  -3  -1   -0.23    0.60
   9  -3  -1    0.13    0.52
   9  -3  -1    0.16    0.56
   8  -3  -1    0.17    0.37
   8  -3  -1    0.00    0.42
   8  -3  -1    0.04    0.45
   8  -3  -1    0.17    0.38
   8  -3  -1   -0.31    0.36
   7  -3  -1    0.89    0.35
   7  -3  -1    1.37    0.35
   7  -3  -1    1.61    0.37
   7  -3  -1    1.70    0.39
   7  -3  -1    1.16    0.37
   7  -3  -1    1.07    0.35
   6  -3  -1    1.55    0.37
   6  -3  -1    1.51    0.36
   6  -3  -1    2.46    0.38
   6  -3  -1    2.23    0.39
   6  -3  -1    1.88    0.35
   6  -3  -1    1.79    0.34
   6  -3  -1    2.03    0.37
   6  -3  -1    3.01    0.40
  -6   3   1    1.57    0.31
   5  -3  -1    2.27    0.37
   5  -3  -1    2.79    0.38
   5  -3  -1    2.11    0.38
   5  -3  -1    2.43    0.37
   5  -3  -1    3.07    0.38
   5  -3  -1    2.41    0.37
   5  -3  -1    3.90    0.47
   5  -3  -1    3.45    0.40
   5  -3  -1    3.04    0.42
  -5   3   1    2.66    0.37
  -5   3   1    2.26    0.33
   4  -3  -1    0.29    0.15
   4  -3  -1   -0.05    0.17
   4  -3  -1   -0.02    0.16
   4  -3  -1    0.25    0.15
   4  -3  -1    0.07    0.15
   4  -3  -1    0.16    0.14
   4  -3  -1    0.02    0.15
   4  -3  -1    0.30    0.15
  -4   3   1    0.20    0.14
  -4   3   1    0.15    0.15
   3  -3  -1    0.13    0.11
   3  -3  -1    0.02    0.13
   3  -3  -1    0.23    0.10
   3  -3  -1   -0.04    0.11
   3  -3  -1    0.27    0.11
   3  -3  -1    0.11    0.14
   3  -3  -1    0.10    0.12
  -3   3   1    0.26    0.11
  -3   3   1    0.02    0.12
   2  -3  -1    2.85    0.34
   2  -3  -1    2.89    0.32
   2  -3  -1    3.12    0.33
   2  -3  -1    2.70    0.29
  -2   3   1    2.83    0.32
  -2   3   1    3.21    0.31
  -2   3   1    2.76    0.29
  -2   3   1    2.64    0.29
  -2   3   1    2.53    0.33
   1  -3  -1    7.47    0.64
   1  -3  -1    6.37    0.66
   1  -3  -1    6.80    0.63
   1  -3  -1    6.61    0.65
   1  -3  -1    6.72    0.64
  -1   3   1    6.81    0.64
  -1   3   1    6.52    0.61
  -1   3   1    6.71    0.62
  -1   3   1    6.34    0.65
  -1   3   1    6.71    0.63
   0  -3  -1    8.81    0.83
   0  -3  -1    8.75    0.84
   0  -3  -1    8.79    0.81
   0  -3  -1    9.13    0.82
   0   3   1    8.50    0.81
   0   3   1    8.53    0.78
   0   3   1    8.71    0.81
  -1  -3  -1    0.42    0.10
  -1  -3  -1    0.58    0.10
  -1  -3  -1    0.58    0.11
  -1  -3  -1    0.52    0.12
   1   3   1    0.49    0.10
   1   3   1    0.52    0.10
   1   3   1    0.48    0.09
   1   3   1    0.61    0.12
   1   3   1    0.44    0.10
  -2  -3  -1   26.75    2.45
  -2  -3  -1   26.09    2.45
  -2  -3  -1   27.42    2.51
  -2  -3  -1   28.01    2.45
  -2  -3  -1   26.34    2.58
  -2  -3  -1   29.33    2.45
   2   3   1   28.41    2.68
   2   3   1   26.57    2.61
   2   3   1   28.73    2.55
   2   3   1   30.08    2.55
  -3  -3  -1    4.32    0.49
  -3  -3  -1    5.18    0.53
  -3  -3  -1    4.86    0.48
  -3  -3  -1    4.61    0.50
   3   3   1    5.12    0.58
   3   3   1    5.35    0.53
   3   3   1    6.03    0.54
   3   3   1    4.59    0.54
  -4  -3  -1    2.30    0.32
  -4  -3  -1    2.93    0.38
  -4  -3  -1    1.92    0.28
  -4  -3  -1    1.88    0.29
   4   3   1    2.43    0.34
   4   3   1    2.87    0.37
   4   3   1    2.54    0.38
   4   3   1    2.82    0.37
  -5  -3  -1    0.06    0.20
  -5  -3  -1    0.21    0.18
  -5  -3  -1    0.06    0.15
   5   3   1   -0.17    0.19
   5   3   1   -0.02    0.24
   5   3   1    0.20    0.22
  -6  -3  -1    1.20    0.28
  -6  -3  -1    1.27    0.30
  -6  -3  -1    1.04    0.32
   6   3   1    1.48    0.32
   6   3   1    1.23    0.36
  -7  -3  -1    0.63    0.34
  -7  -3  -1   -0.08    0.26
  -7  -3  -1    0.06    0.35
   7   3   1    0.19    0.39
   7   3   1    0.16    0.34
  -8  -3  -1    0.20    0.47
  -8  -3  -1    0.01    0.37
   8   3   1   -0.59    0.43
   8   3   1    0.24    0.51
  -9  -3  -1    1.59    0.56
  -9  -3  -1    1.64    0.59
   9   3   1   -0.09    0.62
   9  -4  -1    1.33    0.55
   9  -4  -1    0.38    0.56
   9  -4  -1    0.79    0.52
   9  -4  -1    2.21    0.68
   8  -4  -1    0.03    0.39
   8  -4  -1    0.05    0.42
   8  -4  -1    0.68    0.49
   8  -4  -1   -0.97    0.40
   8  -4  -1   -0.07    0.41
   7  -4  -1    0.36    0.36
   7  -4  -1   -0.06    0.32
   7  -4  -1    0.28    0.32
   7  -4  -1    0.77    0.38
   6  -4  -1   -0.02    0.27
   6  -4  -1    0.52    0.29
   6  -4  -1    0.28    0.32
   6  -4  -1    0.18    0.29
   6  -4  -1    0.16    0.26
   6  -4  -1    0.01    0.24
  -6   4   1    0.29    0.27
   5  -4  -1   -0.06    0.19
   5  -4  -1    0.01    0.20
   5  -4  -1    0.04    0.17
   5  -4  -1    0.17    0.26
   5  -4  -1    0.03    0.30
   5  -4  -1    0.05    0.20
   5  -4  -1   -0.09    0.22
   5  -4  -1   -0.18    0.22
  -5   4   1    0.39    0.22
  -5   4   1    0.02    0.18
   4  -4  -1    4.78    0.58
   4  -4  -1    5.34    0.53
   4  -4  -1    4.61    0.51
   4  -4  -1    5.05    0.49
   4  -4  -1    4.17    0.49
   4  -4  -1    3.85    0.49
   4  -4  -1    4.01    0.50
   4  -4  -1    4.20    0.51
  -4   4   1    3.31    0.45
  -4   4   1    3.64    0.46
   3  -4  -1    2.19    0.28
   3  -4  -1    1.75    0.26
   3  -4  -1    2.32    0.30
   3  -4  -1    2.14    0.26
   3  -4  -1    2.48    0.30
   3  -4  -1    1.55    0.24
   3  -4  -1    1.75    0.26
  -3   4   1    1.81    0.25
  -3   4   1    1.44    0.25
  -3   4   1    1.48    0.24
   2  -4  -1    0.30    0.12
   2  -4  -1    0.54    0.14
   2  -4  -1    0.18    0.07
   2  -4  -1    0.19    0.14
   2  -4  -1    0.12    0.12
  -2   4   1    0.43    0.13
  -2   4   1    0.31    0.10
  -2   4   1    0.24    0.12
  -2   4   1    0.02    0.13
  -2   4   1    0.26    0.08
   1  -4  -1    8.90    0.82
   1  -4  -1    8.70    0.80
   1  -4  -1    8.50    0.79
   1  -4  -1    8.05    0.80
  -1   4   1    8.33    0.78
  -1   4   1    9.36    0.80
  -1   4   1    7.77    0.82
  -1   4   1    8.30    0.79
  -1   4   1    8.54    0.82
   0  -4  -1   13.26    1.32
   0  -4  -1   14.44    1.27
   0  -4  -1   15.02    1.32
   0  -4  -1   13.74    1.28
   0  -4  -1   13.85    1.30
   0   4   1   12.99    1.20
   0   4   1   12.93    1.25
   0   4   1   12.96    1.23
   0   4   1   13.76    1.25
   0   4   1   13.70    1.22
  -1  -4  -1    4.39    0.46
  -1  -4  -1    4.18    0.44
  -1  -4  -1    4.00    0.44
  -1  -4  -1    4.67    0.44
   1   4   1    4.23    0.46
   1   4   1    4.52    0.48
   1   4   1    5.31    0.46
   1   4   1    3.92    0.45
  -2  -4  -1   33.84    2.97
  -2  -4  -1   35.41    2.97
  -2  -4  -1   32.57    3.12
  -2  -4  -1   30.11    2.96
   2   4   1   32.22    2.71
   2   4   1   28.04    2.71
   2   4   1   30.36    2.84
   2   4   1   30.03    2.78
  -3  -4  -1    1.18    0.21
  -3  -4  -1    0.90    0.19
  -3  -4  -1    1.26    0.22
  -3  -4  -1    1.02    0.13
  -3  -4  -1    1.38    0.24
  -3  -4  -1    1.27    0.14
   3   4   1    1.38    0.22
   3   4   1    1.02    0.22
   3   4   1    1.41    0.22
   3   4   1    0.73    0.21
  -4  -4  -1    3.50    0.44
  -4  -4  -1    4.50    0.52
  -4  -4  -1    3.18    0.41
  -4  -4  -1    3.35    0.47
   4   4   1    3.43    0.49
   4   4   1    4.05    0.46
   4   4   1    4.48    0.48
   4   4   1    2.90    0.45
  -5  -4  -1    0.03    0.23
  -5  -4  -1    0.02    0.16
  -5  -4  -1    0.21    0.25
   5   4   1    0.03    0.23
   5   4   1    0.05    0.25
   5   4   1   -0.34    0.24
  -6  -4  -1    0.12    0.22
  -6  -4  -1   -0.03    0.28
   6   4   1   -0.04    0.30
  -7  -4  -1   -0.04    0.37
  -7  -4  -1   -0.21    0.29
   7   4   1   -0.19    0.43
   7   4   1   -0.13    0.39
  -8  -4  -1   -0.24    0.49
  -8  -4  -1    0.47    0.39
   8   4   1    0.17    0.54
  -9  -4  -1    1.08    0.55
   9   4   1    0.14    0.65
   9   4   1    1.06    0.75
   8  -5  -1    1.24    0.50
   8  -5  -1    1.31    0.50
   8  -5  -1    0.92    0.48
   7  -5  -1    1.63    0.45
   7  -5  -1    1.09    0.38
   7  -5  -1    1.75    0.45
   7  -5  -1    1.20    0.43
   7  -5  -1    1.40    0.42
  -7   5   1    1.19    0.41
   6  -5  -1    0.04    0.28
   6  -5  -1    0.29    0.31
   6  -5  -1    0.40    0.27
  -6   5   1   -0.21    0.27
  -6   5   1    0.05    0.31
   5  -5  -1    0.18    0.23
   5  -5  -1    0.49    0.22
   5  -5  -1    0.15    0.21
   5  -5  -1    0.53    0.31
   5  -5  -1    0.60    0.27
   5  -5  -1    0.07    0.26
  -5   5   1    0.32    0.25
  -5   5   1    0.21    0.23
   4  -5  -1    4.87    0.47
   4  -5  -1    2.87    0.45
   4  -5  -1    4.42    0.51
   4  -5  -1    3.06    0.48
   4  -5  -1    3.92    0.43
   4  -5  -1    4.15    0.53
   4  -5  -1    3.27    0.46
  -4   5   1    4.09    0.51
  -4   5   1    4.17    0.47
  -4   5   1    2.81    0.46
   3  -5  -1    1.26    0.23
   3  -5  -1    1.34    0.19
   3  -5  -1    1.38    0.18
   3  -5  -1    1.15    0.24
   3  -5  -1    1.65    0.27
   3  -5  -1    1.24    0.24
   3  -5  -1    1.96    0.31
  -3   5   1    0.94    0.24
  -3   5   1    1.23    0.25
  -3   5   1    1.29    0.25
  -3   5   1    1.79    0.24
   2  -5  -1    3.99    0.43
   2  -5  -1    4.69    0.47
   2  -5  -1    3.13    0.43
  -2   5   1    3.02    0.43
  -2   5   1    2.81    0.41
  -2   5   1    3.37    0.35
   1  -5  -1    4.94    0.48
   1  -5  -1    3.72    0.50
   1  -5  -1    5.46    0.55
   1  -5  -1    4.87    0.53
  -1   5   1    3.22    0.43
  -1   5   1    3.80    0.39
  -1   5   1    3.16    0.43
  -1   5   1    4.55    0.42
   0  -5  -1   52.43    4.74
   0  -5  -1   48.46    4.75
   0  -5  -1   49.58    4.96
   0  -5  -1   62.91    4.88
   0   5   1   48.21    4.40
   0   5   1   45.20    4.26
   0   5   1   43.46    4.32
   0   5   1   51.72    4.21
  -1  -5  -1    1.20    0.21
  -1  -5  -1    1.34    0.20
  -1  -5  -1    1.29    0.22
  -1  -5  -1    1.55    0.22
   1   5   1    1.81    0.24
   1   5   1    2.08    0.27
   1   5   1    0.99    0.21
   1   5   1    1.23    0.19
   1   5   1    1.67    0.22
  -2  -5  -1   -0.06    0.13
  -2  -5  -1   -0.12    0.12
  -2  -5  -1    0.07    0.16
   2   5   1   -0.18    0.13
   2   5   1    0.05    0.15
   2   5   1    0.02    0.16
   2   5   1    0.05    0.14
   2   5   1    0.10    0.11
  -3  -5  -1    1.93    0.31
  -3  -5  -1    1.88    0.23
  -3  -5  -1    1.47    0.22
  -3  -5  -1    1.67    0.26
  -3  -5  -1    1.39    0.26
  -3  -5  -1    1.65    0.28
   3   5   1    2.03    0.28
   3   5   1    1.56    0.28
   3   5   1    1.26    0.27
   3   5   1    1.46    0.26
  -4  -5  -1    1.27    0.32
  -4  -5  -1    0.79    0.26
  -4  -5  -1    0.63    0.24
  -4  -5  -1    0.69    0.18
   4   5   1    0.62    0.29
   4   5   1    0.81    0.27
   4   5   1    0.54    0.26
   4   5   1    0.85    0.25
   4   5   1    0.36    0.31
  -5  -5  -1    0.09    0.20
  -5  -5  -1    0.08    0.24
   5   5   1   -0.10    0.28
   5   5   1    0.35    0.28
  -6  -5  -1    0.22    0.24
  -6  -5  -1    0.14    0.32
   6   5   1    0.04    0.35
   6   5   1    0.05    0.37
  -7  -5  -1    0.71    0.34
  -7  -5  -1    0.13    0.41
   7   5   1    0.39    0.43
  -8  -5  -1    0.47    0.52
  -8  -5  -1    0.97    0.40
   8   5   1   -0.32    0.53
   8   5   1    0.18    0.57
   8  -6  -1    1.28    0.59
   8  -6  -1    0.46    0.54
   8  -6  -1    0.82    0.54
   8  -6  -1    1.03    0.67
   8  -6  -1    0.62    0.61
   7  -6  -1    0.16    0.42
   7  -6  -1    0.23    0.44
   7  -6  -1    0.61    0.40
   7  -6  -1    0.28    0.39
  -7   6   1    0.79    0.45
   6  -6  -1    0.77    0.31
   6  -6  -1   -0.10    0.31
   6  -6  -1    0.64    0.35
   6  -6  -1    0.23    0.30
  -6   6   1   -0.15    0.36
  -6   6   1    0.26    0.30
   5  -6  -1   -0.11    0.21
   5  -6  -1    0.14    0.26
   5  -6  -1    0.15    0.29
   5  -6  -1    0.02    0.22
  -5   6   1    0.04    0.29
   4  -6  -1    7.63    0.88
   4  -6  -1    8.75    0.83
   4  -6  -1    8.30    0.86
  -4   6   1    7.97    0.86
  -4   6   1    8.38    0.85
  -4   6   1    8.21    0.90
   3  -6  -1    1.37    0.26
   3  -6  -1    1.67    0.29
  -3   6   1    2.22    0.28
  -3   6   1    1.19    0.29
  -3   6   1    1.38    0.28
   2  -6  -1    8.70    0.94
   2  -6  -1    9.25    0.94
   2  -6  -1   11.43    0.99
  -2   6   1    7.83    0.88
  -2   6   1    7.91    0.89
  -2   6   1    9.75    0.83
   1  -6  -1    1.17    0.28
   1  -6  -1    0.71    0.21
   1  -6  -1    0.43    0.19
   1  -6  -1    0.65    0.24
  -1   6   1    0.63    0.19
  -1   6   1    0.29    0.19
  -1   6   1    0.76    0.16
  -1   6   1    0.42    0.20
   0  -6  -1    0.10    0.19
   0  -6  -1    0.05    0.14
   0  -6  -1    0.16    0.11
   0  -6  -1    0.03    0.15
   0   6   1   -0.22    0.15
   0   6   1    0.09    0.13
   0   6   1   -0.14    0.15
   0   6   1   -0.01    0.16
   0   6   1    0.09    0.08
  -1  -6  -1    0.69    0.18
  -1  -6  -1    1.40    0.23
  -1  -6  -1    0.69    0.19
  -1  -6  -1    0.92    0.20
   1   6   1    0.47    0.18
   1   6   1    0.74    0.22
   1   6   1    0.96    0.22
   1   6   1    0.67    0.15
   1   6   1    0.72    0.18
  -2  -6  -1    0.12    0.17
  -2  -6  -1    0.07    0.16
  -2  -6  -1    0.17    0.23
  -2  -6  -1   -0.17    0.20
  -2  -6  -1    0.04    0.16
   2   6   1    0.30    0.20
   2   6   1   -0.06    0.16
   2   6   1    0.01    0.14
   2   6   1    0.06    0.19
   2   6   1    0.23    0.20
  -3  -6  -1   -0.06    0.15
  -3  -6  -1    0.04    0.16
  -3  -6  -1    0.15    0.15
  -3  -6  -1    0.17    0.25
  -3  -6  -1    0.08    0.21
   3   6   1    0.12    0.23
   3   6   1   -0.44    0.23
   3   6   1   -0.13    0.26
   3   6   1   -0.09    0.23
   3   6   1    0.06    0.20
  -4  -6  -1    0.00    0.18
  -4  -6  -1    0.04    0.23
  -4  -6  -1   -0.05    0.09
   4   6   1   -0.16    0.26
   4   6   1    0.19    0.27
  -5  -6  -1    0.05    0.21
   5   6   1   -0.11    0.32
   5   6   1    0.12    0.33
  -6  -6  -1   -0.04    0.28
  -6  -6  -1    0.26    0.37
   6   6   1   -0.36    0.38
  -7  -6  -1    1.22    0.51
  -7  -6  -1    1.26    0.40
   7   6   1    0.66    0.51
   7   6   1    1.21    0.57
  -8  -6  -1   -0.32    0.61
  -8  -6  -1    0.10    0.49
   8   6   1    0.97    0.65
   8   6   1    2.06    0.71
   7  -7  -1    1.14    0.48
   7  -7  -1    0.33    0.54
   7  -7  -1    0.61    0.50
  -7   7   1    0.86    0.46
  -7   7   1    0.46    0.50
   6  -7  -1    1.07    0.41
   6  -7  -1    0.82    0.31
   6  -7  -1    0.55    0.38
  -6   7   1    0.34    0.42
  -6   7   1    0.85    0.37
   5  -7  -1    0.25    0.34
   5  -7  -1    0.14    0.31
  -5   7   1    0.07    0.33
  -5   7   1   -0.04    0.30
   4  -7  -1    1.66    0.34
  -4   7   1    1.09    0.35
  -4   7   1    1.39    0.35
  -4   7   1    1.87    0.35
   3  -7  -1    0.18    0.23
   3  -7  -1    0.17    0.24
  -3   7   1   -0.22    0.25
  -3   7   1    0.25    0.23
  -3   7   1    0.07    0.25
   2  -7  -1    0.75    0.26
   2  -7  -1    0.78    0.23
  -2   7   1    0.67    0.27
  -2   7   1    0.50    0.25
  -2   7   1    0.97    0.22
   1  -7  -1   -0.16    0.19
   1  -7  -1    0.01    0.19
  -1   7   1   -0.07    0.21
  -1   7   1   -0.11    0.19
  -1   7   1   -0.07    0.16
   0  -7  -1    1.84    0.33
   0  -7  -1    1.95    0.30
   0  -7  -1    2.98    0.39
   0   7   1    2.32    0.30
   0   7   1    1.65    0.32
   0   7   1    1.82    0.34
   0   7   1    1.96    0.29
   0   7   1    2.52    0.26
  -1  -7  -1   -0.04    0.18
  -1  -7  -1   -0.12    0.19
  -1  -7  -1   -0.01    0.18
  -1  -7  -1    0.11    0.24
   1   7   1    0.27    0.18
   1   7   1    0.09    0.22
   1   7   1   -0.10    0.18
   1   7   1    0.07    0.18
   1   7   1    0.03    0.13
  -2  -7  -1    4.16    0.52
  -2  -7  -1    4.80    0.51
  -2  -7  -1    3.15    0.45
  -2  -7  -1    3.08    0.45
   2   7   1    2.79    0.47
   2   7   1    4.17    0.51
   2   7   1    3.09    0.45
   2   7   1    3.47    0.48
   2   7   1    4.85    0.50
  -3  -7  -1    0.79    0.26
  -3  -7  -1    1.06    0.27
  -3  -7  -1    0.84    0.23
  -3  -7  -1    1.11    0.24
   3   7   1    0.52    0.27
   3   7   1    1.07    0.27
   3   7   1    0.37    0.31
  -4  -7  -1    0.99    0.21
  -4  -7  -1    0.77    0.28
  -4  -7  -1    0.93    0.32
  -4  -7  -1    0.87    0.17
   4   7   1    1.12    0.33
  -5  -7  -1    0.16    0.28
  -5  -7  -1    0.32    0.33
   5   7   1   -0.31    0.37
   5   7   1   -0.04    0.42
  -6  -7  -1    0.28    0.36
  -6  -7  -1    0.43    0.45
   6   7   1    0.33    0.49
   6   7   1    0.12    0.48
  -7  -7  -1    0.47    0.39
  -7  -7  -1    1.14    0.55
   7   7   1    0.66    0.58
   7   7   1    0.65    0.63
   7  -8  -1    1.09    0.56
   7  -8  -1   -0.48    0.60
   7  -8  -1    1.20    0.68
  -7   8   1   -0.06    0.53
   6  -8  -1    2.37    0.54
   6  -8  -1    3.25    0.59
   6  -8  -1    2.53    0.66
  -6   8   1    2.69    0.57
  -6   8   1    2.25    0.58
   5  -8  -1    0.49    0.40
   5  -8  -1   -0.12    0.36
  -5   8   1    0.02    0.40
  -5   8   1    0.36    0.36
   4  -8  -1    0.45    0.33
   4  -8  -1    0.76    0.35
  -4   8   1    0.13    0.32
  -4   8   1    0.08    0.35
   3  -8  -1    0.53    0.27
   3  -8  -1    0.16    0.32
  -3   8   1    0.19    0.28
  -3   8   1    0.17    0.32
   2  -8  -1    0.35    0.27
   2  -8  -1    0.11    0.26
  -2   8   1    0.33    0.22
  -2   8   1    0.06    0.29
   1  -8  -1    0.28    0.23
  -1   8   1    0.18    0.26
  -1   8   1    0.41    0.28
  -1   8   1   -0.16    0.23
   0  -8  -1   -0.02    0.24
   0  -8  -1    0.09    0.23
   0   8   1    0.00    0.14
   0   8   1    0.02    0.09
   0   8   1   -0.02    0.27
   0   8   1   -0.12    0.21
   0   8   1    0.22    0.25
  -1  -8  -1    0.18    0.22
  -1  -8  -1    0.09    0.22
  -1  -8  -1    0.15    0.30
   1   8   1    0.07    0.15
   1   8   1   -0.02    0.24
   1   8   1    0.03    0.22
   1   8   1   -0.10    0.21
  -2  -8  -1    1.58    0.36
  -2  -8  -1    1.39    0.31
  -2  -8  -1    1.38    0.31
   2   8   1    1.85    0.31
   2   8   1    1.77    0.34
   2   8   1    2.27    0.42
   2   8   1    2.15    0.39
  -3  -8  -1    4.37    0.60
  -3  -8  -1    3.67    0.54
  -3  -8  -1    4.21    0.55
  -3  -8  -1    4.50    0.57
   3   8   1    4.73    0.64
   3   8   1    4.40    0.62
   3   8   1    4.02    0.59
  -4  -8  -1    0.76    0.37
  -4  -8  -1    0.15    0.23
  -4  -8  -1    0.35    0.30
   4   8   1    0.39    0.34
   4   8   1    0.07    0.37
  -5  -8  -1    1.25    0.36
  -5  -8  -1    1.55    0.43
   5   8   1    1.74    0.50
   5   8   1    0.75    0.46
  -6  -8  -1    1.74    0.49
  -6  -8  -1    1.65    0.56
   6   8   1    1.09    0.55
   6   8   1    0.98    0.57
   6  -9  -1    2.83    0.66
   6  -9  -1    2.06    0.75
   6  -9  -1    3.38    0.66
  -6   9   1    3.80    0.75
  -6   9   1    2.29    0.65
   5  -9  -1    0.51    0.44
  -5   9   1    1.05    0.51
  -5   9   1   -0.36    0.43
   4  -9  -1    0.32    0.43
   4  -9  -1    1.26    0.40
  -4   9   1    0.26    0.40
  -4   9   1    0.54    0.46
   3  -9  -1    0.26    0.40
   3  -9  -1    0.48    0.35
  -3   9   1    0.34    0.36
  -3   9   1    0.13    0.39
   2  -9  -1    1.67    0.40
   2  -9  -1    1.33    0.40
  -2   9   1    0.71    0.36
  -2   9   1    1.16    0.41
   1  -9  -1    5.09    0.66
   1  -9  -1    3.68    0.54
  -1   9   1    4.28    0.62
  -1   9   1    4.13    0.59
   0  -9  -1    0.15    0.28
   0  -9  -1    0.52    0.32
   0   9   1    0.14    0.32
   0   9   1    0.29    0.36
  -1  -9  -1   -0.30    0.27
  -1  -9  -1    0.42    0.28
  -1  -9  -1   -0.02    0.30
   1   9   1    0.07    0.30
   1   9   1    0.24    0.18
   1   9   1   -0.13    0.31
  -2  -9  -1    0.53    0.33
  -2  -9  -1    0.40    0.32
  -2  -9  -1    0.28    0.33
   2   9   1   -0.16    0.37
   2   9   1    0.37    0.26
  -3  -9  -1    0.93    0.39
  -3  -9  -1    1.55    0.40
  -3  -9  -1    1.18    0.35
   3   9   1    1.62    0.47
   3   9   1    1.11    0.37
  -4  -9  -1    0.02    0.39
  -4  -9  -1   -0.13    0.34
   4   9   1   -0.25    0.48
   4   9   1   -0.54    0.40
  -5  -9  -1    0.81    0.41
  -5  -9  -1    0.49    0.48
   5   9   1   -0.32    0.53
   5   9   1    0.91    0.51
   5 -10  -1   -0.49    0.71
   5 -10  -1    0.54    0.61
   5 -10  -1    0.73    0.57
  -5  10   1   -0.13    0.51
  -5  10   1    0.52    0.57
   4 -10  -1   -0.09    0.52
   4 -10  -1    0.29    0.48
   4 -10  -1    0.22    0.62
  -4  10   1    0.88    0.55
  -4  10   1    0.39    0.48
   3 -10  -1    0.45    0.45
   3 -10  -1    0.87    0.49
  -3  10   1    0.30    0.49
  -3  10   1    0.48    0.48
   2 -10  -1    1.13    0.41
   2 -10  -1    0.01    0.40
  -2  10   1    1.02    0.51
  -2  10   1    1.23    0.48
   1 -10  -1    0.28    0.36
   1 -10  -1   -0.09    0.36
  -1  10   1    0.04    0.43
  -1  10   1    0.32    0.40
   0 -10  -1    2.91    0.49
   0 -10  -1    3.55    0.57
   0 -10  -1    2.09    0.56
   0  10   1    2.05    0.50
   0  10   1    2.33    0.50
  -1 -10  -1   -0.13    0.39
  -1 -10  -1   -0.06    0.37
   1  10   1    0.43    0.39
   1  10   1   -0.64    0.43
  -2 -10  -1    0.27    0.41
  -2 -10  -1    0.18    0.40
  -2 -10  -1   -0.06    0.38
   2  10   1    0.10    0.43
  -3 -10  -1    0.27    0.40
  -3 -10  -1   -0.13    0.46
   3  10   1   -0.52    0.49
  -4 -10  -1    0.43    0.50
  -4 -10  -1    0.26    0.45
   4  10   1    1.12    0.60
   3 -11  -1    0.79    0.57
   3 -11  -1   -1.13    0.67
  -3  11   1    0.83    0.58
  -3  11   1   -0.20    0.56
   2 -11  -1   -0.35    0.53
   2 -11  -1    0.12    0.47
   2 -11  -1   -0.59    0.62
  -2  11   1   -0.17    0.56
  -2  11   1    1.65    0.56
   1 -11  -1    0.44    0.45
   1 -11  -1    1.67    0.54
   1 -11  -1    0.38    0.57
  -1  11   1    0.38    0.54
  -1  11   1    2.25    0.55
   0 -11  -1   -0.34    0.45
   0 -11  -1    1.13    0.46
   0 -11  -1    0.61    0.56
   0  11   1   -0.58    0.53
  -1 -11  -1    1.22    0.55
  -1 -11  -1    0.45    0.51
  -1 -11  -1    0.05    0.45
   1  11   1   -0.21    0.57
  -2 -11  -1    0.00    0.49
  -2 -11  -1   -0.30    0.48
  -2 -11  -1   -0.28    0.50
   2  11   1   -0.47    0.59
   2  11  -2    1.33    0.51
   2  11  -2    0.51    0.58
  -2 -11   2   -0.30    0.48
  -2 -11   2    0.27    0.50
  -2 -11   2   -0.74    0.51
   1  11  -2    1.13    0.58
   1  11  -2   -0.04    0.49
  -1 -11   2    0.82    0.48
  -1 -11   2    0.47    0.47
   0  11  -2    0.81    0.54
   0  11  -2    1.42    0.54
   0 -11   2    1.01    0.48
   0 -11   2    0.70    0.49
  -1  11  -2   -0.22    0.51
  -1  11  -2   -0.31    0.53
   1 -11   2    0.71    0.50
   1 -11   2    0.57    0.50
  -2  11  -2    0.28    0.52
  -2  11  -2   -0.15    0.53
   2 -11   2    0.32    0.52
   2 -11   2    0.52    0.51
  -3  11  -2   -0.26    0.56
  -3  11  -2    0.73    0.55
   3 -11   2   -0.19    0.58
   3 -11   2    0.61    0.64
   4  10  -2    0.60    0.60
  -4 -10   2    1.04    0.49
  -4 -10   2    1.25    0.52
   3  10  -2    0.40    0.50
  -3 -10   2    0.74    0.45
  -3 -10   2    1.03    0.43
   2  10  -2    0.13    0.39
   2  10  -2    0.39    0.43
  -2 -10   2    0.87    0.39
  -2 -10   2    0.64    0.39
   1  10  -2    0.60    0.40
   1  10  -2    0.39    0.44
  -1 -10   2   -0.05    0.36
  -1 -10   2   -0.21    0.34
   0  10  -2    0.75    0.42
   0  10  -2    0.75    0.40
   0 -10   2    0.71    0.37
   0 -10   2    0.75    0.40
  -1  10  -2    0.54    0.37
  -1  10  -2   -0.33    0.38
   1 -10   2   -0.07    0.36
   1 -10   2   -0.51    0.37
  -2  10  -2    0.24    0.39
  -2  10  -2    0.42    0.40
   2 -10   2    0.57    0.44
   2 -10   2    0.72    0.44
  -3  10  -2    1.02    0.48
  -3  10  -2    0.80    0.42
   3 -10   2   -0.29    0.45
   3 -10   2    0.86    0.49
  -4  10  -2    0.39    0.47
  -4  10  -2    0.15    0.51
   4 -10   2    0.88    0.54
   4 -10   2   -0.71    0.48
  -5  10  -2    0.69    0.51
  -5  10  -2    1.21    0.63
   5 -10   2    0.42    0.68
   5 -10   2    1.75    0.58
   5   9  -2    0.04    0.52
   5   9  -2    0.56    0.50
  -5  -9   2    0.31    0.48
  -5  -9   2   -0.18    0.40
   4   9  -2    0.47    0.46
   4   9  -2    0.40    0.42
  -4  -9   2   -0.02    0.36
  -4  -9   2    0.47    0.43
   3   9  -2    0.88    0.33
   3   9  -2    0.71    0.33
   3   9  -2    0.52    0.41
  -3  -9   2    0.58    0.36
  -3  -9   2    0.57    0.35
   2   9  -2    0.96    0.34
   2   9  -2    0.60    0.25
   2   9  -2    0.61    0.39
  -2  -9   2    1.17    0.32
  -2  -9   2    0.56    0.32
   1   9  -2    0.49    0.34
   1   9  -2   -0.24    0.29
  -1  -9   2   -0.35    0.26
  -1  -9   2   -0.13    0.26
   0   9  -2    0.06    0.31
   0   9  -2   -0.10    0.31
   0  -9   2    0.28    0.30
   0  -9   2   -0.26    0.30
  -1   9  -2   10.47    1.15
  -1   9  -2    9.97    1.13
   1  -9   2   11.18    1.12
   1  -9   2    9.83    1.11
  -2   9  -2    2.37    0.44
  -2   9  -2    1.77    0.45
   2  -9   2    1.93    0.44
   2  -9   2    1.89    0.45
  -3   9  -2    0.22    0.39
  -3   9  -2    0.52    0.34
   3  -9   2    0.02    0.38
   3  -9   2    0.13    0.36
  -4   9  -2    5.50    0.73
  -4   9  -2    5.24    0.72
   4  -9   2    5.96    0.79
   4  -9   2    5.87    0.81
  -5   9  -2    2.97    0.59
  -5   9  -2    2.58    0.52
   5  -9   2    3.10    0.60
   5  -9   2    3.30    0.62
  -6   9  -2    6.55    0.95
  -6   9  -2    6.18    0.86
   6  -9   2    7.03    0.92
   6  -9   2    6.04    0.93
   6   8  -2    0.70    0.56
   6   8  -2   -0.11    0.56
  -6  -8   2    0.81    0.49
  -6  -8   2    0.43    0.41
   5   8  -2    1.63    0.53
   5   8  -2    2.24    0.53
  -5  -8   2    1.88    0.39
  -5  -8   2    1.57    0.45
   4   8  -2    1.00    0.35
   4   8  -2    0.44    0.40
  -4  -8   2    0.54    0.36
  -4  -8   2    0.96    0.32
  -4  -8   2    1.18    0.28
   3   8  -2    2.53    0.38
   3   8  -2    2.01    0.44
   3   8  -2    2.64    0.41
   3   8  -2    2.84    0.47
  -3  -8   2    3.24    0.43
   2   8  -2    3.28    0.46
   2   8  -2    2.69    0.40
   2   8  -2    2.26    0.42
   2   8  -2    2.20    0.39
  -2  -8   2    3.03    0.45
  -2  -8   2    3.25    0.45
  -2  -8   2    2.82    0.43
   1   8  -2    0.97    0.18
   1   8  -2    0.34    0.26
  -1  -8   2    0.87    0.32
  -1  -8   2    0.84    0.27
  -1  -8   2    0.86    0.26
   0   8  -2   -0.60    0.24
   0   8  -2   -0.21    0.24
   0  -8   2    0.11    0.24
   0  -8   2    0.14    0.24
  -1   8  -2    9.64    1.03
  -1   8  -2    9.93    1.07
   1  -8   2   11.94    1.23
   1  -8   2   12.64    1.22
  -2   8  -2   18.99    1.82
  -2   8  -2   17.92    1.84
   2  -8   2   17.60    1.72
   2  -8   2   18.93    1.77
  -3   8  -2    0.36    0.26
  -3   8  -2    0.08    0.31
   3  -8   2    0.24    0.32
   3  -8   2    0.38    0.32
  -4   8  -2   14.85    1.55
   4  -8   2   17.00    1.66
   4  -8   2   16.73    1.67
  -5   8  -2    0.00    0.35
  -5   8  -2    0.11    0.30
   5  -8   2   -0.24    0.39
   5  -8   2   -0.01    0.42
  -6   8  -2    0.44    0.45
  -6   8  -2    1.47    0.48
   6  -8   2    1.36    0.48
   6  -8   2    0.86    0.49
  -7   8  -2    0.01    0.47
  -7   8  -2    0.10    0.56
   7  -8   2   -0.18    0.57
   7  -8   2    0.32    0.57
   7   7  -2    0.34    0.60
   7   7  -2    0.75    0.56
  -7  -7   2   -0.41    0.51
  -7  -7   2    0.21    0.38
   6   7  -2    0.74    0.48
   6   7  -2    0.10    0.47
  -6  -7   2    0.31    0.34
  -6  -7   2    0.47    0.42
   5   7  -2    2.30    0.49
  -5  -7   2    3.31    0.53
   4   7  -2    4.10    0.63
   4   7  -2    4.67    0.64
  -4  -7   2    5.33    0.56
  -4  -7   2    4.39    0.62
  -4  -7   2    5.79    0.58
   3   7  -2    1.31    0.29
   3   7  -2    0.93    0.23
   3   7  -2    1.71    0.35
   3   7  -2    0.95    0.32
  -3  -7   2    1.30    0.29
  -3  -7   2    1.13    0.30
  -3  -7   2    1.78    0.26
   2   7  -2    1.06    0.27
   2   7  -2    1.21    0.23
   2   7  -2    1.02    0.26
   2   7  -2    0.75    0.28
  -2  -7   2    1.44    0.28
  -2  -7   2    1.16    0.27
  -2  -7   2    1.46    0.28
   1   7  -2    2.01    0.34
   1   7  -2    2.90    0.35
   1   7  -2    1.67    0.33
   1   7  -2    2.17    0.29
  -1  -7   2    2.91    0.38
  -1  -7   2    2.44    0.36
  -1  -7   2    1.79    0.33
   0   7  -2    4.15    0.58
   0   7  -2    4.43    0.57
   0   7  -2    5.33    0.54
   0  -7   2    5.48    0.63
   0  -7   2    4.85    0.57
   0  -7   2    4.64    0.57
  -1   7  -2    0.00    0.18
  -1   7  -2    0.24    0.20
  -1   7  -2    0.05    0.23
   1  -7   2    0.07    0.20
   1  -7   2    0.04    0.20
  -2   7  -2   20.21    2.03
  -2   7  -2   22.47    1.96
  -2   7  -2   21.33    2.04
   2  -7   2   22.80    2.06
   2  -7   2   21.73    2.07
  -3   7  -2    0.38    0.24
  -3   7  -2   -0.20    0.24
  -3   7  -2    0.20    0.23
   3  -7   2    0.49    0.26
   3  -7   2    0.47    0.26
  -4   7  -2    0.00    0.27
  -4   7  -2    0.14    0.26
   4  -7   2    0.22    0.27
   4  -7   2    0.30    0.29
  -5   7  -2    4.88    0.67
  -5   7  -2    4.28    0.63
   5  -7   2    4.61    0.67
   5  -7   2    5.41    0.55
   5  -7   2    5.22    0.71
  -6   7  -2    0.64    0.36
  -6   7  -2    1.00    0.41
   6  -7   2    0.82    0.48
   6  -7   2    0.80    0.41
  -7   7  -2    0.88    0.52
  -7   7  -2    0.92    0.45
   7  -7   2    0.25    0.48
   7  -7   2    0.35    0.51
   8   6  -2    0.02    0.68
   8   6  -2   -0.23    0.68
  -8  -6   2   -0.19    0.46
  -8  -6   2   -0.02    0.60
   7   6  -2    0.56    0.51
   7   6  -2    0.19    0.53
  -7  -6   2    0.96    0.46
  -7  -6   2    0.52    0.37
   6   6  -2   -0.50    0.41
   6   6  -2    0.05    0.44
  -6  -6   2   -0.14    0.31
  -6  -6   2    0.02    0.27
   5   6  -2    0.68    0.38
   5   6  -2    0.43    0.33
  -5  -6   2    0.47    0.24
  -5  -6   2    0.77    0.31
   4   6  -2   -0.10    0.13
   4   6  -2    0.23    0.28
   4   6  -2    0.33    0.35
   4   6  -2   -0.04    0.27
  -4  -6   2    0.07    0.10
  -4  -6   2    0.08    0.20
  -4  -6   2    0.01    0.23
   3   6  -2    0.00    0.15
   3   6  -2    0.25    0.27
   3   6  -2    0.00    0.22
   3   6  -2    0.52    0.24
   3   6  -2    0.28    0.22
  -3  -6   2    0.37    0.21
  -3  -6   2    0.21    0.14
  -3  -6   2    0.34    0.17
   2   6  -2    4.80    0.64
   2   6  -2    4.96    0.59
   2   6  -2    5.32    0.61
   2   6  -2    6.56    0.62
   2   6  -2    6.76    0.62
  -2  -6   2    4.96    0.60
  -2  -6   2    6.56    0.60
  -2  -6   2    5.28    0.59
   1   6  -2   -0.06    0.14
   1   6  -2    0.01    0.17
   1   6  -2    0.12    0.12
   1   6  -2    0.12    0.17
   1   6  -2    0.13    0.15
   1   6  -2    0.42    0.17
  -1  -6   2    0.06    0.16
  -1  -6   2    0.20    0.15
  -1  -6   2    0.39    0.17
   0   6  -2    0.54    0.20
   0   6  -2    0.78    0.11
   0   6  -2    0.93    0.19
   0   6  -2    0.88    0.20
   0   6  -2    0.91    0.12
   0   6  -2    0.37    0.19
   0  -6   2    1.12    0.24
   0  -6   2    0.96    0.21
   0  -6   2    0.71    0.19
   0  -6   2    0.68    0.23
  -1   6  -2    0.40    0.16
  -1   6  -2    0.42    0.19
  -1   6  -2    0.16    0.19
  -1   6  -2    0.49    0.18
   1  -6   2    1.01    0.26
   1  -6   2    0.48    0.20
   1  -6   2    0.28    0.17
   1  -6   2    0.31    0.24
  -2   6  -2    0.38    0.20
  -2   6  -2    0.15    0.16
  -2   6  -2    0.87    0.22
  -2   6  -2    0.15    0.19
   2  -6   2    0.11    0.19
   2  -6   2    0.39    0.19
   2  -6   2   -0.26    0.21
  -3   6  -2    7.60    0.71
  -3   6  -2    5.62    0.76
  -3   6  -2    6.93    0.73
   3  -6   2    5.77    0.72
   3  -6   2    8.36    0.78
   3  -6   2    6.59    0.71
  -4   6  -2    6.14    0.64
  -4   6  -2    4.78    0.65
  -4   6  -2    4.85    0.62
   4  -6   2    4.66    0.50
   4  -6   2    6.11    0.66
   4  -6   2    4.92    0.50
   4  -6   2    4.29    0.60
   4  -6   2    4.50    0.64
  -5   6  -2    0.79    0.27
   5  -6   2    1.02    0.32
   5  -6   2    1.42    0.24
   5  -6   2    1.38    0.36
   5  -6   2    1.02    0.26
  -6   6  -2    3.44    0.53
  -6   6  -2    3.40    0.50
   6  -6   2    4.22    0.59
   6  -6   2    3.60    0.52
   6  -6   2    4.40    0.61
  -7   6  -2    0.13    0.38
  -7   6  -2   -0.21    0.41
   7  -6   2    0.14    0.44
   7  -6   2   -0.99    0.40
   7  -6   2    0.24    0.38
   7  -6   2    0.61    0.45
  -8   6  -2    1.01    0.57
   8  -6   2    1.50    0.58
   8  -6   2    1.28    0.58
   8  -6   2    0.61    0.58
   8  -6   2    1.23    0.62
   8   5  -2    3.28    0.76
   8   5  -2    4.05    0.78
  -8  -5   2    3.27    0.66
  -8  -5   2    3.09    0.56
   7   5  -2    0.41    0.45
   7   5  -2   -0.19    0.41
  -7  -5   2    0.51    0.41
   6   5  -2    0.13    0.34
   6   5  -2    0.16    0.38
  -6  -5   2    0.61    0.31
  -6  -5   2    0.27    0.24
   5   5  -2   -0.30    0.26
   5   5  -2   -0.14    0.28
   5   5  -2    0.29    0.29
  -5  -5   2   -0.26    0.25
  -5  -5   2    0.16    0.19
   4   5  -2    4.28    0.56
   4   5  -2    4.31    0.61
   4   5  -2    3.99    0.51
   4   5  -2    3.79    0.52
  -4  -5   2    4.10    0.54
  -4  -5   2    3.09    0.43
  -4  -5   2    3.99    0.49
   3   5  -2    2.51    0.30
   3   5  -2    1.63    0.29
   3   5  -2    1.61    0.31
   3   5  -2    2.20    0.32
   3   5  -2    1.66    0.30
  -3  -5   2    1.73    0.22
  -3  -5   2    1.67    0.25
  -3  -5   2    1.77    0.28
   2   5  -2    1.87    0.27
   2   5  -2    2.32    0.29
   2   5  -2    1.39    0.23
   2   5  -2    1.39    0.26
   2   5  -2    1.64    0.25
   2   5  -2    2.73    0.34
  -2  -5   2    2.11    0.28
  -2  -5   2    1.93    0.26
  -2  -5   2    1.80    0.26
   1   5  -2    6.98    0.72
   1   5  -2    6.16    0.73
   1   5  -2    7.92    0.72
   1   5  -2    7.73    0.72
   1   5  -2    7.80    0.71
  -1  -5   2    6.42    0.67
  -1  -5   2    7.26    0.68
  -1  -5   2    6.74    0.67
   0   5  -2    1.53    0.21
   0   5  -2    1.38    0.16
   0   5  -2    1.11    0.21
   0   5  -2    1.30    0.15
   0   5  -2    1.74    0.21
   0   5  -2    0.94    0.19
   0  -5   2    1.83    0.25
   0  -5   2    1.30    0.22
   0  -5   2    1.66    0.23
   0  -5   2    1.17    0.22
  -1   5  -2    0.48    0.14
  -1   5  -2    0.36    0.15
  -1   5  -2    0.32    0.13
  -1   5  -2    0.27    0.13
   1  -5   2    0.53    0.15
   1  -5   2    0.71    0.18
   1  -5   2    0.39    0.14
   1  -5   2    0.46    0.18
  -2   5  -2    0.85    0.22
  -2   5  -2    0.89    0.20
  -2   5  -2    1.01    0.17
  -2   5  -2    0.49    0.18
   2  -5   2    0.66    0.17
   2  -5   2    0.99    0.21
   2  -5   2    0.66    0.18
  -3   5  -2    0.16    0.15
  -3   5  -2   -0.17    0.16
  -3   5  -2    0.10    0.15
   3  -5   2    0.23    0.08
   3  -5   2    0.03    0.22
   3  -5   2    0.26    0.18
   3  -5   2   -0.01    0.17
   3  -5   2    0.02    0.18
   3  -5   2    0.07    0.16
   3  -5   2    0.19    0.08
  -4   5  -2    4.62    0.65
  -4   5  -2    5.01    0.60
  -4   5  -2    6.87    0.63
   4  -5   2    7.18    0.67
   4  -5   2    5.18    0.60
   4  -5   2    5.78    0.63
   4  -5   2    5.33    0.64
  -5   5  -2    1.78    0.32
  -5   5  -2    1.95    0.37
   5  -5   2    2.01    0.31
   5  -5   2    2.02    0.30
   5  -5   2    1.89    0.36
   5  -5   2    1.86    0.36
   5  -5   2    1.70    0.37
  -6   5  -2    5.92    0.78
  -6   5  -2    6.62    0.74
   6  -5   2    7.66    0.83
   6  -5   2    6.77    0.77
   6  -5   2    8.07    0.81
   6  -5   2    4.86    0.78
   6  -5   2    5.91    0.80
  -7   5  -2    2.16    0.46
   7  -5   2    2.34    0.49
   7  -5   2    2.39    0.51
   7  -5   2    2.77    0.48
   7  -5   2    2.18    0.46
  -8   5  -2    0.73    0.50
   8  -5   2    0.10    0.46
   8  -5   2    0.09    0.48
   8  -5   2    0.54    0.46
   8  -5   2    1.28    0.51
   8  -5   2    0.54    0.47
   9   4  -2    0.26    0.70
   9   4  -2    0.48    0.72
  -9  -4   2    1.01    0.63
  -9  -4   2    0.50    0.53
   8   4  -2   -0.05    0.48
   8   4  -2    1.29    0.56
  -8  -4   2   -0.23    0.48
  -8  -4   2    0.48    0.39
   7   4  -2    2.08    0.49
   7   4  -2    1.96    0.52
  -7  -4   2    1.47    0.34
  -7  -4   2    2.30    0.45
   6   4  -2   -0.13    0.31
  -6  -4   2    0.55    0.23
   5   4  -2   -0.18    0.20
   5   4  -2    0.19    0.24
   5   4  -2   -0.33    0.23
  -5  -4   2   -0.01    0.15
  -5  -4   2   -0.13    0.25
  -5  -4   2    0.54    0.22
   4   4  -2   12.68    1.41
   4   4  -2   13.26    1.37
   4   4  -2   15.89    1.33
   4   4  -2   14.88    1.42
  -4  -4   2   11.95    1.19
  -4  -4   2   14.17    1.26
  -4  -4   2   12.40    1.22
   3   4  -2    5.09    0.55
   3   4  -2    5.57    0.56
   3   4  -2    5.12    0.51
   3   4  -2    4.29    0.46
  -3  -4   2    5.20    0.52
  -3  -4   2    5.15    0.55
  -3  -4   2    6.08    0.59
  -3  -4   2    4.91    0.49
   2   4  -2   60.33    5.35
   2   4  -2   60.53    5.63
   2   4  -2   53.84    5.38
   2   4  -2   57.70    5.49
   2   4  -2   68.27    5.63
  -2  -4   2   51.98    4.94
  -2  -4   2   60.84    4.97
  -2  -4   2   53.53    4.94
   1   4  -2    8.48    0.75
   1   4  -2    8.32    0.79
   1   4  -2    7.77    0.78
   1   4  -2    7.83    0.78
   1   4  -2    7.79    0.76
   1   4  -2    7.94    0.75
  -1  -4   2    8.09    0.77
  -1  -4   2    7.82    0.76
  -1  -4   2    8.63    0.80
   0   4  -2    3.76    0.34
   0   4  -2    3.88    0.37
   0   4  -2    3.44    0.38
   0   4  -2    3.57    0.36
   0   4  -2    3.15    0.34
   0   4  -2    3.29    0.38
   0  -4   2    3.54    0.39
   0  -4   2    3.55    0.39
   0  -4   2    4.08    0.40
   0  -4   2    4.03    0.42
  -1   4  -2   21.75    2.02
  -1   4  -2   20.73    2.04
  -1   4  -2   22.87    1.99
  -1   4  -2   23.01    2.00
   1  -4   2   22.32    2.11
   1  -4   2   23.03    2.11
   1  -4   2   25.01    2.17
  -2   4  -2    0.07    0.12
  -2   4  -2    0.14    0.12
  -2   4  -2    0.11    0.13
  -2   4  -2    0.21    0.11
   2  -4   2    0.02    0.13
   2  -4   2    0.27    0.12
   2  -4   2    0.13    0.12
   2  -4   2    0.15    0.13
   2  -4   2    0.12    0.12
  -3   4  -2    1.87    0.28
  -3   4  -2    1.70    0.29
  -3   4  -2    2.11    0.26
   3  -4   2    1.37    0.24
   3  -4   2    1.92    0.25
   3  -4   2    1.47    0.25
   3  -4   2    1.55    0.21
   3  -4   2    1.91    0.25
   3  -4   2    1.66    0.22
   3  -4   2    1.60    0.26
  -4   4  -2   -0.12    0.17
  -4   4  -2   -0.07    0.18
  -4   4  -2    0.15    0.15
   4  -4   2    0.02    0.14
   4  -4   2   -0.22    0.18
   4  -4   2    0.02    0.17
   4  -4   2    0.22    0.17
   4  -4   2   -0.26    0.15
   4  -4   2    0.10    0.17
   4  -4   2    0.13    0.17
   4  -4   2   -0.16    0.17
  -5   4  -2   11.17    1.04
  -5   4  -2    9.84    1.07
   5  -4   2   10.84    1.09
   5  -4   2   11.82    1.10
   5  -4   2   10.53    1.10
   5  -4   2    9.78    1.07
   5  -4   2   11.38    1.07
  -6   4  -2    0.13    0.25
   6  -4   2    0.17    0.28
   6  -4   2    0.29    0.27
   6  -4   2   -0.60    0.25
   6  -4   2    0.00    0.27
   6  -4   2    0.26    0.29
  -7   4  -2    0.64    0.33
   7  -4   2    0.35    0.33
   7  -4   2    0.52    0.33
   7  -4   2    0.21    0.38
   7  -4   2    0.06    0.38
   7  -4   2    0.69    0.39
  -8   4  -2    1.68    0.45
   8  -4   2    1.14    0.45
   8  -4   2    1.53    0.47
   8  -4   2    0.07    0.47
   8  -4   2    1.54    0.45
   9  -4   2    0.58    0.65
   9  -4   2    0.89    0.54
   9  -4   2    0.51    0.56
   9  -4   2    0.16    0.54
   9   3  -2    0.32    0.64
   9   3  -2   -0.21    0.63
  -9  -3   2   -0.04    0.59
  -9  -3   2    0.41    0.47
   8   3  -2   -0.13    0.47
  -8  -3   2   -0.04    0.44
  -8  -3   2    0.57    0.37
   7   3  -2    1.11    0.42
   7   3  -2    0.94    0.38
  -7  -3   2    1.26    0.32
  -7  -3   2    0.76    0.37
   6   3  -2    0.57    0.32
   6   3  -2    1.39    0.35
   6   3  -2    1.29    0.32
  -6  -3   2    0.92    0.25
  -6  -3   2    0.79    0.31
  -6  -3   2    1.41    0.32
   5   3  -2    0.10    0.21
   5   3  -2    0.23    0.24
   5   3  -2    0.03    0.20
  -5  -3   2    0.14    0.15
  -5  -3   2    0.18    0.20
  -5  -3   2    0.26    0.20
   4   3  -2   63.81    6.20
   4   3  -2   67.60    6.38
   4   3  -2   72.26    6.05
  -4  -3   2   74.29    5.95
  -4  -3   2   59.89    5.79
  -4  -3   2   61.18    5.80
   3   3  -2    1.23    0.24
   3   3  -2    1.02    0.21
   3   3  -2    1.60    0.24
   3   3  -2    1.41    0.19
   3   3  -2    1.11    0.15
  -3  -3   2    1.30    0.21
  -3  -3   2    1.30    0.14
  -3  -3   2    0.91    0.19
  -3  -3   2    1.21    0.17
   2   3  -2    1.00    0.16
   2   3  -2    0.94    0.16
   2   3  -2    1.04    0.18
   2   3  -2    0.99    0.17
   2   3  -2    1.15    0.19
   2   3  -2    1.40    0.16
  -2  -3   2    1.10    0.13
  -2  -3   2    0.79    0.15
  -2  -3   2    1.09    0.15
  -2  -3   2    0.93    0.15
   1   3  -2    0.22    0.09
   1   3  -2    0.23    0.10
   1   3  -2    0.26    0.08
   1   3  -2    0.36    0.10
   1   3  -2    0.38    0.09
   1   3  -2    0.17    0.08
  -1  -3   2    0.27    0.07
  -1  -3   2    0.21    0.09
  -1  -3   2    0.29    0.09
  -1  -3   2    0.36    0.09
   0   3  -2    4.50    0.43
   0   3  -2    4.53    0.43
   0   3  -2    4.29    0.43
   0   3  -2    4.76    0.44
   0   3  -2    4.20    0.45
   0  -3   2    4.99    0.47
   0  -3   2    4.43    0.46
  -1   3  -2    9.85    0.91
  -1   3  -2    9.48    0.88
  -1   3  -2    9.37    0.91
  -1   3  -2    9.96    0.89
   1  -3   2   10.19    0.91
   1  -3   2    9.85    0.90
   1  -3   2    9.18    0.88
   1  -3   2    9.28    0.89
  -2   3  -2   15.25    1.41
  -2   3  -2   15.38    1.39
  -2   3  -2   15.23    1.42
   2  -3   2   16.04    1.43
   2  -3   2   15.88    1.45
   2  -3   2   17.32    1.45
   2  -3   2   17.00    1.43
   2  -3   2   14.19    1.47
   2  -3   2   15.40    1.42
   2  -3   2   14.49    1.47
  -3   3  -2   28.82    2.75
  -3   3  -2   27.04    2.77
  -3   3  -2   35.08    2.72
   3  -3   2   28.14    2.52
   3  -3   2   24.84    2.64
   3  -3   2   27.71    2.63
   3  -3   2   29.51    2.58
   3  -3   2   28.45    2.53
   3  -3   2   29.75    2.56
  -4   3  -2    0.19    0.13
  -4   3  -2   -0.05    0.15
  -4   3  -2    0.24    0.16
   4  -3   2    0.09    0.15
   4  -3   2   -0.14    0.14
   4  -3   2    0.01    0.15
   4  -3   2    0.12    0.15
   4  -3   2   -0.05    0.15
   4  -3   2    0.21    0.16
   4  -3   2    0.04    0.18
   4  -3   2    0.34    0.16
  -5   3  -2    0.13    0.17
  -5   3  -2   -0.15    0.19
  -5   3  -2    0.11    0.17
   5  -3   2    0.10    0.22
   5  -3   2   -0.05    0.21
   5  -3   2    0.36    0.21
   5  -3   2    0.11    0.19
   5  -3   2    0.42    0.19
   5  -3   2    0.42    0.21
   5  -3   2    0.32    0.23
   5  -3   2    0.38    0.20
   5  -3   2    0.34    0.21
  -6   3  -2    0.34    0.26
  -6   3  -2    0.22    0.22
   6  -3   2    0.21    0.30
   6  -3   2    0.25    0.23
   6  -3   2    0.70    0.31
   6  -3   2    0.05    0.26
   6  -3   2    0.05    0.25
   6  -3   2   -0.09    0.25
   6  -3   2   -0.14    0.24
  -7   3  -2    0.55    0.30
  -7   3  -2    0.49    0.30
   7  -3   2   -0.09    0.32
   7  -3   2    0.63    0.35
   7  -3   2   -0.53    0.32
   7  -3   2   -0.10    0.33
   7  -3   2   -0.27    0.28
  -8   3  -2    0.08    0.39
   8  -3   2    0.59    0.38
   8  -3   2    1.34    0.49
   8  -3   2    0.34    0.45
   8  -3   2    0.73    0.39
   8  -3   2    0.02    0.42
   9  -3   2    1.05    0.55
   9  -3   2   -0.16    0.57
   9  -3   2   -0.46    0.49
   9   2  -2   -1.02    0.53
   9   2  -2    1.70    0.61
  -9  -2   2    0.30    0.52
  -9  -2   2    0.32    0.48
   8   2  -2    1.38    0.54
   8   2  -2    1.85    0.50
  -8  -2   2    1.91    0.51
  -8  -2   2    1.78    0.44
   7   2  -2    1.25    0.39
   7   2  -2    0.99    0.37
  -7  -2   2    0.72    0.29
  -7  -2   2    0.63    0.35
   6   2  -2    0.86    0.32
   6   2  -2    1.61    0.30
   6   2  -2    0.94    0.31
  -6  -2   2    0.79    0.30
  -6  -2   2    1.46    0.30
  -6  -2   2    1.37    0.26
   5   2  -2    0.38    0.22
   5   2  -2    0.13    0.22
   5   2  -2   -0.12    0.20
   5   2  -2    0.15    0.16
  -5  -2   2    0.14    0.14
  -5  -2   2   -0.10    0.19
  -5  -2   2    0.08    0.18
   4   2  -2    0.45    0.17
   4   2  -2    0.38    0.16
   4   2  -2    0.43    0.13
   4   2  -2    0.49    0.20
  -4  -2   2    0.24    0.14
  -4  -2   2    0.29    0.16
  -4  -2   2    0.51    0.13
   3   2  -2    1.67    0.25
   3   2  -2    2.10    0.25
   3   2  -2    1.90    0.18
   3   2  -2    1.55    0.26
  -3  -2   2    1.94    0.22
  -3  -2   2    1.50    0.23
  -3  -2   2    1.64    0.23
   2   2  -2    1.13    0.18
   2   2  -2    1.68    0.20
   2   2  -2    1.31    0.17
   2   2  -2    1.06    0.13
   2   2  -2    1.29    0.19
   2   2  -2    1.29    0.16
  -2  -2   2    1.24    0.15
  -2  -2   2    1.18    0.13
  -2  -2   2    1.37    0.18
   1   2  -2   60.13    5.53
   1   2  -2   59.52    5.26
   1   2  -2   58.47    5.53
   1   2  -2   58.62    5.26
   1   2  -2   56.75    5.30
   1   2  -2   62.61    5.40
  -1  -2   2   59.04    5.30
  -1  -2   2   62.61    5.31
  -1  -2   2   59.10    5.35
  -1  -2   2   58.68    5.44
   0   2  -2    2.73    0.26
   0   2  -2    2.77    0.27
   0   2  -2    2.45    0.26
   0   2  -2    2.49    0.26
   0   2  -2    2.69    0.25
   0  -2   2    2.92    0.27
   0  -2   2    2.57    0.26
   0  -2   2    2.52    0.28
   0  -2   2    2.79    0.27
   0  -2   2    2.78    0.27
  -1   2  -2    0.06    0.06
  -1   2  -2    0.06    0.03
  -1   2  -2   -0.08    0.06
  -1   2  -2    0.01    0.04
  -1   2  -2    0.06    0.05
   1  -2   2    0.03    0.05
   1  -2   2    0.07    0.05
   1  -2   2    0.09    0.06
   1  -2   2   -0.05    0.06
   1  -2   2   -0.02    0.05
   1  -2   2    0.07    0.03
  -2   2  -2   12.87    1.21
  -2   2  -2   12.86    1.18
  -2   2  -2   12.31    1.18
  -2   2  -2   12.23    1.17
  -2   2  -2   13.66    1.17
   2  -2   2   13.07    1.16
   2  -2   2   11.67    1.20
   2  -2   2   12.85    1.15
   2  -2   2   12.91    1.18
   2  -2   2   12.38    1.16
   2  -2   2   13.13    1.17
  -3   2  -2    4.27    0.43
  -3   2  -2    3.89    0.40
  -3   2  -2    4.09    0.42
  -3   2  -2    3.62    0.42
   3  -2   2    4.33    0.41
   3  -2   2    3.54    0.41
   3  -2   2    4.08    0.40
   3  -2   2    3.68    0.41
   3  -2   2    3.88    0.42
   3  -2   2    3.73    0.41
   3  -2   2    3.97    0.42
  -4   2  -2    0.29    0.15
  -4   2  -2    0.45    0.15
   4  -2   2    0.17    0.15
   4  -2   2    0.41    0.14
   4  -2   2    0.63    0.17
   4  -2   2    0.04    0.16
   4  -2   2    0.64    0.16
   4  -2   2    0.35    0.15
   4  -2   2    0.03    0.15
  -5   2  -2    0.27    0.18
  -5   2  -2    0.29    0.17
   5  -2   2    0.02    0.15
   5  -2   2    0.28    0.23
   5  -2   2    0.36    0.19
   5  -2   2    0.39    0.21
   5  -2   2    0.09    0.17
   5  -2   2    0.44    0.21
   5  -2   2    0.10    0.20
   5  -2   2    0.32    0.20
  -6   2  -2    0.25    0.22
  -6   2  -2    0.14    0.21
   6  -2   2    0.13    0.22
   6  -2   2   -0.42    0.30
   6  -2   2    0.14    0.20
   6  -2   2    0.14    0.26
   6  -2   2    0.58    0.29
   6  -2   2    0.10    0.22
  -7   2  -2    0.04    0.29
  -7   2  -2    0.26    0.25
   7  -2   2    0.37    0.29
   7  -2   2   -0.51    0.34
   7  -2   2   -0.23    0.27
   7  -2   2    0.02    0.29
  -8   2  -2   -0.06    0.34
   8  -2   2    0.33    0.47
   8  -2   2   -0.08    0.32
   8  -2   2    0.20    0.40
   8  -2   2   -0.13    0.35
  -9   2  -2    0.56    0.48
   9  -2   2   -0.49    0.53
   9  -2   2    0.72    0.52
   9   1  -2    0.77    0.63
  -9  -1   2   -0.67    0.43
  -9  -1   2    0.76    0.53
   8   1  -2   -0.21    0.43
   8   1  -2    0.66    0.43
  -8  -1   2    0.86    0.39
  -8  -1   2    0.15    0.33
   7   1  -2    1.74    0.39
   7   1  -2    1.52    0.39
   7   1  -2    2.25    0.49
   7   1  -2    2.48    0.32
  -7  -1   2    1.72    0.36
  -7  -1   2    1.91    0.42
   6   1  -2    2.66    0.32
   6   1  -2    2.22    0.38
   6   1  -2    3.03    0.39
   6   1  -2    2.89    0.43
   6   1  -2    2.06    0.31
  -6  -1   2    2.60    0.40
  -6  -1   2    2.03    0.37
  -6  -1   2    2.71    0.36
   5   1  -2   -0.17    0.17
   5   1  -2   -0.49    0.19
   5   1  -2   -0.13    0.10
   5   1  -2    0.08    0.10
   5   1  -2   -0.21    0.21
   5   1  -2    0.08    0.22
   5   1  -2   -0.12    0.14
  -5  -1   2    0.01    0.15
  -5  -1   2   -0.22    0.15
  -5  -1   2   -0.13    0.18
   4   1  -2   10.02    0.98
   4   1  -2   11.20    1.08
   4   1  -2   10.52    0.98
   4   1  -2   11.51    1.00
   4   1  -2   10.75    1.04
  -4  -1   2   10.29    1.03
  -4  -1   2   10.65    1.05
  -4  -1   2   12.47    1.07
   3   1  -2   20.12    1.74
   3   1  -2   18.59    1.73
   3   1  -2   18.43    1.73
   3   1  -2   20.20    1.84
   3   1  -2   20.36    1.83
   3   1  -2   18.44    1.78
   3   1  -2   18.60    1.73
  -3  -1   2   17.99    1.63
   2   1  -2    0.65    0.12
   2   1  -2    0.76    0.11
   2   1  -2    0.69    0.10
   2   1  -2    0.57    0.08
   2   1  -2    0.65    0.11
  -2  -1   2    0.67    0.09
  -2  -1   2    0.69    0.11
  -2  -1   2    0.68    0.09
   1   1  -2   21.59    1.98
   1   1  -2   22.07    1.93
   1   1  -2   22.40    2.03
   1   1  -2   20.47    1.92
  -1  -1   2   22.48    2.05
  -1  -1   2   21.89    1.99
  -1  -1   2   22.63    1.99
  -1  -1   2   22.53    2.00
  -1   1  -2   16.55    1.49
  -1   1  -2   16.16    1.45
  -1   1  -2   15.57    1.43
  -1   1  -2   15.48    1.44
   1  -1   2   14.22    1.33
   1  -1   2   15.61    1.34
   1  -1   2   14.27    1.35
   1  -1   2   15.38    1.33
  -2   1  -2    7.21    0.65
  -2   1  -2    7.00    0.68
  -2   1  -2    6.38    0.64
  -2   1  -2    7.16    0.65
   2  -1   2    6.66    0.63
   2  -1   2    6.51    0.66
   2  -1   2    7.17    0.64
   2  -1   2    6.91    0.63
   2  -1   2    6.66    0.63
  -3   1  -2    0.01    0.09
  -3   1  -2   -0.09    0.09
   3  -1   2   -0.01    0.08
   3  -1   2    0.06    0.06
   3  -1   2   -0.04    0.10
   3  -1   2   -0.01    0.07
   3  -1   2    0.04    0.10
   3  -1   2    0.01    0.10
   3  -1   2   -0.03    0.11
  -4   1  -2    0.82    0.17
  -4   1  -2    0.99    0.19
  -4   1  -2    0.72    0.16
   4  -1   2    0.87    0.14
   4  -1   2    0.94    0.16
   4  -1   2    0.59    0.19
   4  -1   2    1.06    0.18
   4  -1   2    0.85    0.20
   4  -1   2    0.59    0.17
  -5   1  -2   -0.05    0.16
  -5   1  -2    0.00    0.14
   5  -1   2   -0.06    0.19
   5  -1   2   -0.02    0.18
   5  -1   2    0.00    0.14
   5  -1   2   -0.01    0.19
   5  -1   2    0.22    0.15
   5  -1   2    0.10    0.21
   5  -1   2   -0.01    0.18
   5  -1   2    0.06    0.13
  -6   1  -2   11.61    1.08
  -6   1  -2   10.55    1.10
   6  -1   2   10.21    1.10
   6  -1   2   10.17    1.16
   6  -1   2   10.63    1.08
   6  -1   2   12.01    1.08
   6  -1   2   11.67    1.07
  -7   1  -2    4.78    0.67
   7  -1   2    4.81    0.60
   7  -1   2    5.34    0.60
   7  -1   2    5.67    0.62
   7  -1   2    4.24    0.63
   7  -1   2    4.00    0.65
  -8   1  -2    1.92    0.44
   8  -1   2    2.14    0.53
   8  -1   2    1.39    0.52
   8  -1   2    1.70    0.37
   8  -1   2    2.05    0.43
  -9   1  -2    0.00    0.45
   9  -1   2   -0.43    0.59
   9  -1   2    0.48    0.59
   9   0  -2    0.07    0.54
   9   0  -2    0.04    0.51
   9   0  -2   -0.18    0.51
  -9   0   2   -0.69    0.51
  -9   0   2   -0.26    0.41
   8   0  -2    0.14    0.37
   8   0  -2   -0.15    0.39
   8   0  -2   -0.23    0.25
  -8   0   2    0.02    0.34
  -8   0   2    0.05    0.39
   7   0  -2   -0.46    0.32
   7   0  -2    0.08    0.24
   7   0  -2   -0.07    0.29
   7   0  -2   -0.15    0.21
   7   0  -2   -0.08    0.28
  -7   0   2    0.02    0.25
  -7   0   2   -0.29    0.28
   6   0  -2    0.29    0.22
   6   0  -2    0.30    0.18
   6   0  -2    0.28    0.16
   6   0  -2    0.31    0.21
   6   0  -2    0.37    0.28
   6   0  -2    0.14    0.21
  -6   0   2    0.19    0.20
  -6   0   2    0.24    0.23
   5   0  -2    0.13    0.18
   5   0  -2    0.13    0.16
   5   0  -2    0.14    0.16
   5   0  -2    0.20    0.12
   5   0  -2    0.10    0.21
   5   0  -2    0.01    0.19
   5   0  -2    0.46    0.22
  -5   0   2    0.05    0.19
  -5   0   2    0.05    0.16
   4   0  -2    0.19    0.12
   4   0  -2    0.22    0.14
   4   0  -2    0.34    0.16
   4   0  -2    0.22    0.14
   4   0  -2    0.16    0.09
   4   0  -2    0.04    0.10
   4   0  -2    0.32    0.15
  -4   0   2    0.24    0.12
  -4   0   2    0.23    0.14
  -4   0   2    0.31    0.14
   3   0  -2   39.84    3.65
   3   0  -2   40.88    3.62
   3   0  -2   41.34    3.63
   3   0  -2   41.32    3.82
   3   0  -2   37.06    3.65
   3   0  -2   41.18    3.72
   3   0  -2   43.34    3.82
  -3   0   2   38.23    3.47
  -3   0   2   39.61    3.56
   2   0  -2  114.66   10.48
   2   0  -2  124.05   10.39
   2   0  -2  116.96   10.65
   2   0  -2  110.90   10.48
   2   0  -2  120.87   10.39
   2   0  -2  117.14   10.93
  -2   0   2  120.60   11.07
  -2   0   2  123.07   11.36
  -2   0   2  125.56   10.79
  -2   0   2  118.85   10.80
  -1   0   2    2.33    0.23
  -1   0   2    2.42    0.22
  -1   0   2    2.21    0.23
  -1   0  -2    0.11    0.04
  -1   0  -2    0.24    0.05
   1   0   2    0.24    0.04
   1   0   2    0.39    0.05
   1   0   2    0.11    0.04
  -2   0  -2    1.20    0.16
  -2   0  -2    1.03    0.14
  -2   0  -2    0.95    0.12
  -2   0  -2    1.22    0.13
  -2   0  -2    1.12    0.15
   2   0   2    1.05    0.12
   2   0   2    1.15    0.15
   2   0   2    1.08    0.12
   2   0   2    0.85    0.14
   2   0   2    1.10    0.14
  -3   0  -2    5.48    0.50
  -3   0  -2    5.26    0.51
  -3   0  -2    4.67    0.52
  -3   0  -2    5.69    0.56
  -3   0  -2    5.45    0.52
   3   0   2    4.95    0.51
   3   0   2    5.04    0.50
   3   0   2    5.39    0.56
   3   0   2    5.61    0.53
   3   0   2    6.03    0.53
  -4   0  -2    2.67    0.32
  -4   0  -2    2.47    0.36
  -4   0  -2    3.72    0.40
  -4   0  -2    2.75    0.34
  -4   0  -2    3.01    0.31
   4   0   2    2.79    0.40
   4   0   2    2.96    0.34
   4   0   2    3.13    0.36
   4   0   2    3.72    0.38
   4   0   2    2.97    0.32
  -5   0  -2    4.36    0.51
  -5   0  -2    4.48    0.46
  -5   0  -2    5.27    0.56
  -5   0  -2    3.75    0.51
   5   0   2    4.20    0.44
   5   0   2    3.97    0.53
   5   0   2    3.25    0.53
   5   0   2    5.17    0.51
   5   0   2    4.71    0.51
   5   0   2    3.94    0.48
   5   0   2    4.09    0.46
  -6   0  -2    4.05    0.51
  -6   0  -2    3.46    0.48
   6   0   2    5.08    0.58
   6   0   2    4.18    0.49
   6   0   2    3.93    0.48
   6   0   2    3.87    0.53
   6   0   2    4.76    0.61
   6   0   2    4.23    0.47
  -7   0  -2    0.82    0.32
  -7   0  -2    0.50    0.38
   7   0   2    0.75    0.35
   7   0   2    0.99    0.40
   7   0   2    0.85    0.30
   7   0   2    0.70    0.23
   7   0   2    1.27    0.23
   7   0   2    0.84    0.29
  -8   0  -2   -0.36    0.33
   8   0   2    0.17    0.41
   8   0   2   -0.20    0.24
   8   0   2    0.09    0.48
   8   0   2    0.20    0.37
  -9   0  -2    1.80    0.56
   9   0   2    0.58    0.61
   9   0   2    1.12    0.59
   9  -1  -2    1.95    0.62
   9  -1  -2    1.41    0.55
   9  -1  -2    0.93    0.56
  -9   1   2    1.43    0.48
   8  -1  -2   -0.28    0.29
   8  -1  -2    0.30    0.39
   8  -1  -2   -0.13    0.38
   8  -1  -2   -0.12    0.40
   7  -1  -2    2.79    0.40
   7  -1  -2    3.94    0.52
   7  -1  -2    2.81    0.47
   7  -1  -2    3.02    0.46
   7  -1  -2    2.83    0.46
   7  -1  -2    2.25    0.49
  -7   1   2    2.37    0.45
  -7   1   2    2.60    0.41
   6  -1  -2    3.94    0.59
   6  -1  -2    3.70    0.53
   6  -1  -2    3.50    0.49
   6  -1  -2    4.28    0.54
   6  -1  -2    5.27    0.54
  -6   1   2    4.39    0.53
  -6   1   2    4.43    0.55
   5  -1  -2    3.99    0.50
   5  -1  -2    2.52    0.43
   5  -1  -2    3.35    0.43
   5  -1  -2    3.75    0.48
   5  -1  -2    3.22    0.44
   5  -1  -2    3.91    0.45
   5  -1  -2    4.10    0.45
   5  -1  -2    3.79    0.43
  -5   1   2    3.05    0.45
  -5   1   2    3.76    0.42
   4  -1  -2    7.94    0.83
   4  -1  -2    9.25    0.81
   4  -1  -2    9.45    0.87
   4  -1  -2    7.61    0.83
   4  -1  -2    9.24    0.82
   4  -1  -2    8.44    0.82
   4  -1  -2    8.62    0.81
   4  -1  -2    7.66    0.87
  -4   1   2    7.79    0.81
  -4   1   2    9.21    0.81
   3  -1  -2   22.86    2.07
   3  -1  -2   22.73    2.05
   3  -1  -2   22.74    2.08
   3  -1  -2   22.69    2.16
   3  -1  -2   22.20    2.17
   3  -1  -2   23.83    2.11
  -3   1   2   24.59    2.15
  -3   1   2   22.81    2.17
  -3   1   2   24.08    2.15
  -3   1   2   24.16    2.26
   2  -1  -2  467.31   41.15
   2  -1  -2  457.11   40.14
   2  -1  -2  460.78   42.20
   2  -1  -2  432.92   40.13
   2  -1  -2  455.02   40.51
   2  -1  -2  463.58   40.51
   2  -1  -2  443.40   40.13
  -2   1   2  454.89   39.37
  -2   1   2  445.84   39.36
  -2   1   2  416.51   40.36
  -2   1   2  448.97   41.39
  -2   1   2  461.70   39.73
   1  -1  -2   24.62    2.32
   1  -1  -2   28.32    2.39
   1  -1  -2   26.23    2.44
   1  -1  -2   25.61    2.35
   1  -1  -2   26.23    2.35
  -1   1   2   27.74    2.49
  -1   1   2   27.26    2.43
  -1   1   2   26.95    2.55
   0  -1  -2   -0.02    0.02
  -1  -1  -2  341.34   31.48
  -1  -1  -2  353.06   30.23
  -1  -1  -2  340.84   30.69
  -1  -1  -2  319.74   29.97
   1   1   2  319.58   30.70
   1   1   2  323.40   29.46
   1   1   2  340.13   29.19
   1   1   2  338.23   29.21
  -2  -1  -2    2.88    0.29
  -2  -1  -2    2.51    0.24
  -2  -1  -2    2.41    0.26
   2   1   2    2.59    0.28
   2   1   2    2.63    0.27
   2   1   2    2.72    0.28
   2   1   2    2.72    0.25
  -3  -1  -2    6.63    0.67
  -3  -1  -2    6.56    0.68
  -3  -1  -2    7.80    0.68
  -3  -1  -2    7.31    0.65
   3   1   2    8.03    0.78
   3   1   2    6.78    0.73
   3   1   2    7.97    0.73
   3   1   2    8.03    0.73
   3   1   2    7.78    0.70
  -4  -1  -2    6.64    0.61
  -4  -1  -2    7.08    0.67
  -4  -1  -2    6.15    0.64
   4   1   2    6.55    0.74
   4   1   2    6.98    0.64
   4   1   2    6.84    0.69
   4   1   2    7.46    0.69
  -5  -1  -2    4.54    0.57
  -5  -1  -2    5.50    0.54
  -5  -1  -2    4.68    0.54
   5   1   2    4.67    0.46
   5   1   2    4.69    0.60
   5   1   2    4.40    0.53
   5   1   2    4.40    0.45
   5   1   2    5.64    0.59
   5   1   2    5.29    0.55
  -6  -1  -2   -0.25    0.22
  -6  -1  -2   -0.11    0.23
  -6  -1  -2    0.06    0.19
   6   1   2   -0.45    0.26
   6   1   2   -0.10    0.10
   6   1   2    0.55    0.26
   6   1   2    0.06    0.10
   6   1   2    0.13    0.21
  -7  -1  -2    1.34    0.38
  -7  -1  -2    1.37    0.36
   7   1   2    1.83    0.23
   7   1   2    1.41    0.44
   7   1   2    2.65    0.38
   7   1   2    1.98    0.37
  -8  -1  -2   -0.06    0.40
  -8  -1  -2   -0.01    0.37
   8   1   2    0.15    0.44
   8   1   2    0.12    0.37
  -9  -1  -2   -0.30    0.55
  -9  -1  -2    0.55    0.47
   9   1   2   -0.10    0.54
   9   1   2   -0.63    0.59
   9  -2  -2   -0.48    0.40
   9  -2  -2   -0.52    0.46
   9  -2  -2    0.16    0.52
   9  -2  -2   -0.90    0.53
   9  -2  -2   -0.15    0.58
   8  -2  -2   -0.38    0.34
   8  -2  -2   -0.26    0.43
   8  -2  -2   -0.05    0.38
   8  -2  -2    0.48    0.34
   8  -2  -2    0.05    0.40
  -8   2   2    0.49    0.35
   7  -2  -2    8.08    0.92
   7  -2  -2    9.01    0.97
   7  -2  -2    9.56    0.96
   7  -2  -2    7.80    1.00
  -7   2   2    9.37    0.99
   6  -2  -2   10.11    1.13
   6  -2  -2   11.87    1.21
   6  -2  -2   10.14    1.14
   6  -2  -2    9.63    1.19
   6  -2  -2   12.10    1.14
   6  -2  -2   13.46    1.15
   6  -2  -2   12.79    1.15
  -6   2   2    9.84    0.99
   5  -2  -2    1.26    0.28
   5  -2  -2    1.71    0.28
   5  -2  -2    2.10    0.29
   5  -2  -2    1.66    0.29
   5  -2  -2    1.40    0.27
   5  -2  -2    1.93    0.28
   5  -2  -2    2.48    0.30
   5  -2  -2    1.82    0.27
   5  -2  -2    1.40    0.27
   5  -2  -2    1.38    0.28
  -5   2   2    1.43    0.26
   4  -2  -2  118.01   12.00
   4  -2  -2  135.49   12.00
   4  -2  -2  136.49   11.82
   4  -2  -2  144.37   11.71
   4  -2  -2  133.82   12.31
   4  -2  -2  141.60   11.71
   4  -2  -2  123.66   12.31
   4  -2  -2  125.46   11.71
   4  -2  -2  129.90   11.71
  -4   2   2  132.67   11.76
  -4   2   2  128.71   11.64
  -4   2   2  132.62   11.94
   3  -2  -2    0.04    0.09
   3  -2  -2    0.03    0.10
   3  -2  -2    0.00    0.10
   3  -2  -2    0.00    0.10
   3  -2  -2    0.18    0.09
   3  -2  -2    0.09    0.09
   3  -2  -2   -0.04    0.10
  -3   2   2    0.12    0.11
  -3   2   2    0.03    0.10
  -3   2   2   -0.01    0.10
   2  -2  -2   28.34    2.58
   2  -2  -2   29.94    2.58
   2  -2  -2   29.58    2.71
   2  -2  -2   27.23    2.59
   2  -2  -2   27.85    2.58
   2  -2  -2   30.72    2.66
  -2   2   2   27.48    2.63
  -2   2   2   29.27    2.55
  -2   2   2   27.64    2.58
  -2   2   2   28.13    2.51
   1  -2  -2   12.05    1.04
   1  -2  -2   10.50    1.00
   1  -2  -2   11.19    1.05
   1  -2  -2   11.04    1.01
   1  -2  -2   11.26    1.03
  -1   2   2   10.67    1.01
  -1   2   2   11.68    1.05
  -1   2   2   11.24    1.03
  -1   2   2   11.23    1.04
  -1   2   2   10.96    1.00
   0  -2  -2  196.22   17.44
   0  -2  -2  195.83   18.33
   0  -2  -2  198.91   17.60
   0  -2  -2  195.54   17.88
   0  -2  -2  199.82   17.43
   0   2   2  192.00   17.49
   0   2   2  186.81   17.22
   0   2   2  189.15   17.05
   0   2   2  198.81   17.93
   0   2   2  197.93   17.06
  -1  -2  -2  239.25   20.49
  -1  -2  -2  233.87   20.67
  -1  -2  -2  215.63   20.49
  -1  -2  -2  232.72   21.54
  -1  -2  -2  235.59   21.00
  -1  -2  -2  233.89   20.67
   1   2   2  239.24   21.59
   1   2   2  237.18   20.53
   1   2   2  223.34   20.54
   1   2   2  229.55   21.05
  -2  -2  -2   23.04    2.04
  -2  -2  -2   23.70    2.03
  -2  -2  -2   20.99    2.04
  -2  -2  -2   22.66    2.09
  -2  -2  -2   23.15    2.03
   2   2   2   27.09    2.43
  -3  -2  -2    1.00    0.17
  -3  -2  -2    0.75    0.18
  -3  -2  -2    0.89    0.15
   3   2   2    1.06    0.20
   3   2   2    0.88    0.16
   3   2   2    0.94    0.16
  -4  -2  -2    1.02    0.19
  -4  -2  -2    0.81    0.18
  -4  -2  -2    1.55    0.25
  -4  -2  -2    1.19    0.22
   4   2   2    1.55    0.23
   4   2   2    1.27    0.22
   4   2   2    1.37    0.26
  -5  -2  -2    5.35    0.62
  -5  -2  -2    5.67    0.65
  -5  -2  -2    6.63    0.63
   5   2   2    4.87    0.62
   5   2   2    6.84    0.63
   5   2   2    5.42    0.68
  -6  -2  -2    3.25    0.44
  -6  -2  -2    3.30    0.45
  -6  -2  -2    2.49    0.40
   6   2   2    2.29    0.36
   6   2   2    1.76    0.39
  -7  -2  -2    0.71    0.29
  -7  -2  -2    0.54    0.36
  -7  -2  -2    0.53    0.30
   7   2   2    0.60    0.38
   7   2   2    0.40    0.31
  -8  -2  -2    0.65    0.39
  -8  -2  -2   -0.18    0.38
   8   2   2    0.68    0.40
   8   2   2    0.54    0.51
  -9  -2  -2    0.15    0.54
  -9  -2  -2    0.31    0.52
   9   2   2   -0.39    0.55
   9  -3  -2    0.67    0.62
   9  -3  -2    0.69    0.57
   9  -3  -2    0.97    0.47
   9  -3  -2    0.20    0.51
   8  -3  -2    1.37    0.41
   8  -3  -2    0.88    0.45
   8  -3  -2    1.99    0.50
   8  -3  -2    1.95    0.48
   8  -3  -2    2.25    0.47
   7  -3  -2   -0.14    0.31
   7  -3  -2   -0.29    0.33
   7  -3  -2   -0.15    0.30
   7  -3  -2    0.20    0.30
   7  -3  -2    0.63    0.32
   6  -3  -2   15.25    1.32
   6  -3  -2   11.46    1.24
   6  -3  -2   11.30    1.24
   6  -3  -2   15.16    1.29
   6  -3  -2   11.74    1.26
   6  -3  -2   12.03    1.27
   6  -3  -2   11.81    1.30
   5  -3  -2    7.36    0.71
   5  -3  -2    5.71    0.71
   5  -3  -2    5.96    0.69
   5  -3  -2    6.23    0.73
   5  -3  -2    7.79    0.73
   5  -3  -2    6.18    0.70
   5  -3  -2    6.95    0.74
   5  -3  -2    6.05    0.73
   5  -3  -2    6.70    0.72
   5  -3  -2    7.86    0.73
  -5   3   2    6.30    0.67
  -5   3   2    5.91    0.68
   4  -3  -2    9.25    0.99
   4  -3  -2    9.08    0.99
   4  -3  -2   12.41    1.05
   4  -3  -2   12.65    1.03
   4  -3  -2    9.64    1.01
   4  -3  -2   11.77    1.00
   4  -3  -2   10.05    0.99
   4  -3  -2    9.66    1.03
  -4   3   2    9.15    0.88
  -4   3   2    8.79    0.89
   3  -3  -2    8.38    0.79
   3  -3  -2    8.93    0.81
   3  -3  -2    9.02    0.83
   3  -3  -2    7.76    0.80
   3  -3  -2    9.74    0.83
   3  -3  -2    7.87    0.79
   3  -3  -2    7.79    0.82
  -3   3   2    8.38    0.82
  -3   3   2    8.14    0.82
  -3   3   2    8.48    0.82
   2  -3  -2    6.12    0.58
   2  -3  -2    5.81    0.54
   2  -3  -2    5.53    0.56
   2  -3  -2    5.92    0.58
   2  -3  -2    5.44    0.56
  -2   3   2    5.80    0.57
  -2   3   2    5.55    0.58
  -2   3   2    5.39    0.56
  -2   3   2    6.04    0.54
  -2   3   2    5.80    0.56
   1  -3  -2   38.93    3.42
   1  -3  -2   40.85    3.51
   1  -3  -2   39.47    3.58
   1  -3  -2   37.56    3.46
   1  -3  -2   35.12    3.40
  -1   3   2   37.63    3.40
  -1   3   2   39.30    3.52
  -1   3   2   35.69    3.35
  -1   3   2   38.89    3.37
  -1   3   2   37.18    3.45
   0  -3  -2    2.99    0.30
   0  -3  -2    3.17    0.32
   0  -3  -2    3.14    0.31
   0  -3  -2    3.17    0.32
   0  -3  -2    2.68    0.33
   0   3   2    3.37    0.31
   0   3   2    2.97    0.30
   0   3   2    3.00    0.32
   0   3   2    2.68    0.29
  -1  -3  -2    5.41    0.52
  -1  -3  -2    5.62    0.52
  -1  -3  -2    5.61    0.54
  -1  -3  -2    5.36    0.54
  -1  -3  -2    4.89    0.52
  -1  -3  -2    5.78    0.52
   1   3   2    5.45    0.52
   1   3   2    4.50    0.50
   1   3   2    5.41    0.53
   1   3   2    5.39    0.50
   1   3   2    5.73    0.51
  -2  -3  -2   45.85    4.23
  -2  -3  -2   48.12    4.24
  -2  -3  -2   49.30    4.24
  -2  -3  -2   45.80    4.22
  -2  -3  -2   47.37    4.45
  -2  -3  -2   47.99    4.33
   2   3   2   48.58    4.27
   2   3   2   50.21    4.27
   2   3   2   45.52    4.38
   2   3   2   47.45    4.49
  -3  -3  -2    3.56    0.39
  -3  -3  -2    3.43    0.39
  -3  -3  -2    3.28    0.38
  -3  -3  -2    3.91    0.43
   3   3   2    3.78    0.41
   3   3   2    4.45    0.42
   3   3   2    3.23    0.41
  -4  -3  -2    7.54    0.71
  -4  -3  -2    5.05    0.61
  -4  -3  -2    5.94    0.64
  -4  -3  -2    6.20    0.63
   4   3   2    6.95    0.66
   4   3   2    7.46    0.68
   4   3   2    5.09    0.66
  -5  -3  -2    4.27    0.50
  -5  -3  -2    4.65    0.53
  -5  -3  -2    4.15    0.54
   5   3   2    4.72    0.59
   5   3   2    5.96    0.60
   5   3   2    4.59    0.63
  -6  -3  -2    1.77    0.37
  -6  -3  -2    1.92    0.34
  -6  -3  -2    2.03    0.34
   6   3   2    1.79    0.36
   6   3   2    1.71    0.38
  -7  -3  -2    1.29    0.36
  -7  -3  -2    1.05    0.39
   7   3   2    1.00    0.37
   7   3   2    0.28    0.42
  -8  -3  -2   -0.27    0.45
  -8  -3  -2    0.60    0.39
   8   3   2   -0.01    0.41
   8   3   2   -0.46    0.45
  -9  -3  -2   -0.21    0.51
  -9  -3  -2   -0.36    0.55
   9   3   2   -0.30    0.62
   9  -4  -2    0.23    0.53
   9  -4  -2    0.48    0.55
   9  -4  -2    0.14    0.59
   9  -4  -2    0.87    0.64
   9  -4  -2   -0.65    0.49
   8  -4  -2   -0.24    0.39
   8  -4  -2   -0.17    0.41
   8  -4  -2   -0.23    0.44
   8  -4  -2    0.54    0.44
   8  -4  -2    0.38    0.46
   7  -4  -2    2.18    0.47
   7  -4  -2    2.33    0.46
   7  -4  -2    2.09    0.43
   7  -4  -2    1.85    0.45
   6  -4  -2    0.11    0.27
   6  -4  -2    0.20    0.29
   6  -4  -2   -0.08    0.25
   6  -4  -2   -0.13    0.25
   6  -4  -2   -0.16    0.25
   6  -4  -2   -0.16    0.31
   6  -4  -2   -0.35    0.30
  -6   4   2    0.66    0.28
   5  -4  -2    0.09    0.18
   5  -4  -2    0.07    0.21
   5  -4  -2    0.23    0.25
   5  -4  -2    0.13    0.21
   5  -4  -2    0.37    0.21
   5  -4  -2   -0.20    0.22
   5  -4  -2   -0.09    0.29
   5  -4  -2   -0.14    0.19
  -5   4   2   -0.10    0.19
  -5   4   2    0.14    0.23
   4  -4  -2    3.76    0.49
   4  -4  -2    4.08    0.51
   4  -4  -2    4.61    0.51
   4  -4  -2    4.34    0.49
   4  -4  -2    5.56    0.57
   4  -4  -2    5.64    0.56
   4  -4  -2    4.98    0.53
   4  -4  -2    4.24    0.49
  -4   4   2    4.01    0.51
  -4   4   2    4.02    0.49
   3  -4  -2   14.85    1.56
   3  -4  -2   17.70    1.52
   3  -4  -2   18.46    1.55
   3  -4  -2   16.23    1.56
   3  -4  -2   13.47    1.51
   3  -4  -2   18.48    1.50
  -3   4   2   14.81    1.33
  -3   4   2   13.06    1.37
  -3   4   2   16.99    1.35
  -3   4   2   13.10    1.37
   2  -4  -2   10.61    1.00
   2  -4  -2   11.53    1.04
   2  -4  -2   10.85    1.03
   2  -4  -2   10.40    1.01
  -2   4   2   10.09    0.96
  -2   4   2    9.90    0.95
  -2   4   2    9.89    0.96
   1  -4  -2    2.35    0.31
   1  -4  -2    2.34    0.32
   1  -4  -2    2.67    0.26
  -1   4   2    2.40    0.32
  -1   4   2    2.41    0.25
  -1   4   2    2.67    0.29
  -1   4   2    2.20    0.30
  -1   4   2    2.44    0.26
   0  -4  -2   73.10    6.43
   0  -4  -2   68.66    6.73
   0  -4  -2   77.32    6.59
   0  -4  -2   70.36    6.48
   0   4   2   76.50    6.48
   0   4   2   72.13    6.46
   0   4   2   76.40    6.79
   0   4   2   68.28    6.54
   0   4   2   71.07    6.64
  -1  -4  -2    1.85    0.23
  -1  -4  -2    1.69    0.23
  -1  -4  -2    1.95    0.25
  -1  -4  -2    1.56    0.25
   1   4   2    1.80    0.25
   1   4   2    1.52    0.23
   1   4   2    1.81    0.23
   1   4   2    1.78    0.24
   1   4   2    1.74    0.23
  -2  -4  -2   15.44    1.43
  -2  -4  -2   17.54    1.40
  -2  -4  -2   13.84    1.34
  -2  -4  -2   15.43    1.35
  -2  -4  -2   12.67    1.34
  -2  -4  -2   13.75    1.35
   2   4   2   12.58    1.27
   2   4   2   13.84    1.30
   2   4   2   13.76    1.24
  -3  -4  -2    1.76    0.25
  -3  -4  -2    1.60    0.27
  -3  -4  -2    1.55    0.22
  -3  -4  -2    1.39    0.17
  -3  -4  -2    1.48    0.23
  -3  -4  -2    1.26    0.17
   3   4   2    1.44    0.25
   3   4   2    1.31    0.24
   3   4   2    1.63    0.24
   3   4   2    1.76    0.24
  -4  -4  -2    4.02    0.49
  -4  -4  -2    4.58    0.51
  -4  -4  -2    4.04    0.47
   4   4   2    4.46    0.58
   4   4   2    5.09    0.61
   4   4   2    5.34    0.58
   4   4   2    5.38    0.57
  -5  -4  -2   -0.04    0.23
  -5  -4  -2    0.20    0.25
  -5  -4  -2   -0.06    0.17
   5   4   2    0.04    0.23
   5   4   2    0.37    0.29
  -6  -4  -2    0.17    0.23
  -6  -4  -2    0.30    0.28
   6   4   2   -0.08    0.28
  -7  -4  -2    0.67    0.38
  -7  -4  -2    0.75    0.34
   7   4   2    0.23    0.37
   7   4   2    0.01    0.42
  -8  -4  -2   -0.13    0.53
  -8  -4  -2    0.37    0.38
   8   4   2   -0.29    0.50
   8   4   2   -0.20    0.51
   8  -5  -2    1.37    0.47
   8  -5  -2   -0.78    0.43
   8  -5  -2    0.19    0.48
   8  -5  -2    0.50    0.47
   7  -5  -2    0.88    0.38
   7  -5  -2    0.15    0.40
   7  -5  -2   -0.18    0.38
   7  -5  -2    0.29    0.36
   6  -5  -2    0.02    0.26
   6  -5  -2    0.18    0.32
   6  -5  -2    0.34    0.29
   6  -5  -2   -0.06    0.30
   6  -5  -2   -0.11    0.27
  -6   5   2    0.07    0.28
  -6   5   2    0.32    0.29
   5  -5  -2    0.55    0.23
   5  -5  -2    0.37    0.25
   5  -5  -2    0.60    0.32
   5  -5  -2    0.43    0.24
   5  -5  -2    0.75    0.27
   5  -5  -2    0.46    0.26
  -5   5   2    0.30    0.27
  -5   5   2    0.48    0.25
   4  -5  -2    2.44    0.35
   4  -5  -2    1.93    0.30
   4  -5  -2    2.13    0.33
   4  -5  -2    2.93    0.34
   4  -5  -2    2.42    0.36
   4  -5  -2    2.10    0.33
   4  -5  -2    3.10    0.40
  -4   5   2    2.57    0.38
  -4   5   2    2.41    0.35
   3  -5  -2   -0.07    0.09
   3  -5  -2    0.20    0.16
   3  -5  -2   -0.16    0.14
   3  -5  -2   -0.03    0.20
   3  -5  -2   -0.01    0.11
   3  -5  -2    0.07    0.22
  -3   5   2   -0.10    0.17
  -3   5   2   -0.04    0.17
  -3   5   2    0.09    0.16
  -3   5   2   -0.14    0.14
   2  -5  -2   25.06    2.02
   2  -5  -2   20.98    2.01
   2  -5  -2   19.44    1.95
   2  -5  -2   20.70    1.94
  -2   5   2   18.03    1.77
  -2   5   2   19.75    1.78
  -2   5   2   18.03    1.78
  -2   5   2   19.77    1.72
   1  -5  -2    0.06    0.16
   1  -5  -2    0.34    0.12
   1  -5  -2    0.23    0.08
   1  -5  -2    0.48    0.16
   1  -5  -2    0.18    0.14
  -1   5   2    0.18    0.10
  -1   5   2    0.29    0.14
  -1   5   2    0.14    0.06
  -1   5   2    0.03    0.13
  -1   5   2    0.26    0.16
   0  -5  -2   28.61    2.63
   0  -5  -2   30.26    2.68
   0   5   2   22.17    2.02
   0   5   2   20.77    2.01
   0   5   2   21.43    1.93
   0   5   2   21.53    1.98
  -1  -5  -2    0.64    0.17
  -1  -5  -2    0.51    0.14
  -1  -5  -2    0.47    0.14
   1   5   2    0.48    0.14
   1   5   2    0.35    0.12
   1   5   2    0.65    0.17
   1   5   2    0.25    0.15
   1   5   2    0.29    0.13
  -2  -5  -2    0.13    0.14
  -2  -5  -2    0.04    0.12
  -2  -5  -2    0.15    0.13
  -2  -5  -2    0.11    0.15
  -2  -5  -2   -0.01    0.17
   2   5   2    0.03    0.15
   2   5   2    0.12    0.15
   2   5   2   -0.02    0.13
   2   5   2    0.03    0.15
  -3  -5  -2    0.66    0.21
  -3  -5  -2    0.51    0.18
  -3  -5  -2    0.50    0.13
  -3  -5  -2    0.77    0.25
  -3  -5  -2    0.60    0.12
  -3  -5  -2    0.47    0.20
   3   5   2    0.71    0.20
   3   5   2    0.51    0.21
   3   5   2    0.46    0.21
   3   5   2    0.44    0.19
  -4  -5  -2    0.16    0.16
  -4  -5  -2    0.04    0.20
  -4  -5  -2   -0.42    0.21
  -4  -5  -2   -0.15    0.28
   4   5   2   -0.03    0.22
   4   5   2    0.58    0.27
   4   5   2   -0.07    0.24
   4   5   2    0.31    0.21
  -5  -5  -2   -0.10    0.26
  -5  -5  -2    0.47    0.22
   5   5   2    0.42    0.28
   5   5   2    0.42    0.30
  -6  -5  -2    0.19    0.32
   6   5   2   -0.44    0.34
   6   5   2    0.12    0.35
  -7  -5  -2   -0.05    0.32
  -7  -5  -2   -0.52    0.40
   7   5   2   -0.10    0.44
   7   5   2   -0.24    0.45
  -8  -5  -2    0.58    0.40
  -8  -5  -2    1.01    0.55
   8   5   2    1.05    0.58
   8   5   2   -0.13    0.59
   8  -6  -2   -0.10    0.52
   8  -6  -2    0.15    0.55
   8  -6  -2    0.57    0.63
   8  -6  -2    0.28    0.54
   8  -6  -2    0.48    0.52
   7  -6  -2    0.56    0.48
   7  -6  -2    0.65    0.46
   7  -6  -2    0.95    0.42
   7  -6  -2    1.15    0.41
   7  -6  -2    0.22    0.44
  -7   6   2    0.84    0.43
   6  -6  -2   -0.09    0.30
   6  -6  -2   -0.23    0.31
   6  -6  -2    0.06    0.29
   6  -6  -2    0.01    0.36
   6  -6  -2    0.41    0.39
  -6   6   2   -0.55    0.33
  -6   6   2    0.03    0.27
   5  -6  -2    0.31    0.24
   5  -6  -2    0.78    0.30
   5  -6  -2    0.17    0.22
   5  -6  -2    0.79    0.27
   5  -6  -2    0.69    0.28
  -5   6   2   -0.31    0.30
   4  -6  -2    2.55    0.32
   4  -6  -2    1.74    0.31
   4  -6  -2    1.54    0.24
   4  -6  -2    1.29    0.32
  -4   6   2    1.44    0.30
  -4   6   2    1.69    0.30
  -4   6   2    1.40    0.33
   3  -6  -2    3.74    0.38
   3  -6  -2    3.80    0.47
   3  -6  -2    4.26    0.54
   3  -6  -2    3.33    0.45
   3  -6  -2    3.21    0.38
  -3   6   2    3.46    0.47
  -3   6   2    2.42    0.42
  -3   6   2    3.87    0.42
   2  -6  -2    0.16    0.20
   2  -6  -2    0.92    0.25
   2  -6  -2    0.37    0.17
  -2   6   2    0.53    0.21
  -2   6   2    0.71    0.16
  -2   6   2    0.63    0.22
   1  -6  -2    1.96    0.26
   1  -6  -2    2.38    0.34
   1  -6  -2    2.82    0.37
   1  -6  -2    3.52    0.42
   1  -6  -2    2.47    0.35
  -1   6   2    2.71    0.30
  -1   6   2    1.62    0.31
  -1   6   2    1.94    0.33
  -1   6   2    2.51    0.25
   0  -6  -2    1.12    0.25
   0  -6  -2    0.67    0.18
   0  -6  -2    0.63    0.17
   0  -6  -2    0.65    0.16
   0   6   2    0.44    0.19
   0   6   2    0.52    0.11
   0   6   2    0.83    0.21
   0   6   2    0.89    0.17
   0   6   2    0.50    0.21
  -1  -6  -2    0.21    0.16
  -1  -6  -2    0.14    0.19
  -1  -6  -2    0.33    0.15
  -1  -6  -2   -0.06    0.16
   1   6   2    0.01    0.15
   1   6   2   -0.02    0.16
   1   6   2    0.26    0.16
   1   6   2    0.25    0.12
   1   6   2    0.25    0.18
  -2  -6  -2    2.05    0.27
  -2  -6  -2    1.76    0.27
  -2  -6  -2    1.76    0.31
  -2  -6  -2    1.51    0.27
  -2  -6  -2    1.64    0.29
  -2  -6  -2    1.99    0.33
   2   6   2    2.33    0.32
   2   6   2    1.87    0.29
   2   6   2    1.59    0.30
   2   6   2    2.43    0.33
  -3  -6  -2    1.62    0.25
  -3  -6  -2    1.55    0.29
  -3  -6  -2    2.31    0.36
  -3  -6  -2    1.93    0.30
  -3  -6  -2    1.76    0.25
   3   6   2    1.56    0.29
   3   6   2    1.51    0.31
   3   6   2    1.60    0.31
  -4  -6  -2    0.20    0.22
  -4  -6  -2    0.71    0.12
  -4  -6  -2    0.39    0.27
  -4  -6  -2    0.76    0.13
   4   6   2    0.51    0.28
   4   6   2    0.78    0.30
  -5  -6  -2    0.40    0.24
   5   6   2    0.65    0.35
   5   6   2    0.42    0.33
  -6  -6  -2    0.66    0.40
  -6  -6  -2    0.52    0.31
   6   6   2    1.48    0.45
  -7  -6  -2   -0.28    0.37
  -7  -6  -2    0.33    0.49
   7   6   2    0.54    0.51
   7   6   2    0.03    0.50
  -8  -6  -2   -0.41    0.48
  -8  -6  -2    0.62    0.59
   8   6   2    0.40    0.67
   8   6   2    0.06    0.69
   7  -7  -2    0.39    0.55
   7  -7  -2    0.35    0.45
   7  -7  -2    0.36    0.48
  -7   7   2    0.19    0.48
   6  -7  -2    0.08    0.31
   6  -7  -2   -0.08    0.37
   6  -7  -2   -0.48    0.42
   6  -7  -2    0.17    0.37
  -6   7   2    0.84    0.40
  -6   7   2    0.61    0.41
   5  -7  -2    0.50    0.22
   5  -7  -2    0.86    0.25
   5  -7  -2    0.41    0.36
   5  -7  -2    0.82    0.32
  -5   7   2    0.56    0.37
   4  -7  -2    8.35    1.01
   4  -7  -2   10.06    0.97
   4  -7  -2   10.91    0.97
  -4   7   2    6.95    0.89
  -4   7   2    8.62    0.96
  -4   7   2    8.96    0.87
   3  -7  -2    1.72    0.34
   3  -7  -2    2.38    0.34
  -3   7   2    2.47    0.34
  -3   7   2    2.00    0.38
  -3   7   2    2.31    0.40
   2  -7  -2   -0.16    0.20
   2  -7  -2   -0.15    0.18
  -2   7   2   -0.07    0.22
  -2   7   2   -0.01    0.17
  -2   7   2   -0.01    0.23
   1  -7  -2    0.94    0.23
   1  -7  -2    0.53    0.24
  -1   7   2    0.74    0.19
  -1   7   2    0.56    0.25
  -1   7   2    0.53    0.26
   0  -7  -2    0.21    0.18
   0  -7  -2    0.05    0.15
   0  -7  -2    0.21    0.19
   0  -7  -2    0.47    0.27
   0   7   2    0.08    0.15
   0   7   2    0.23    0.21
   0   7   2    0.04    0.20
  -1  -7  -2    0.13    0.18
  -1  -7  -2    0.64    0.22
  -1  -7  -2    0.40    0.21
  -1  -7  -2    0.55    0.26
   1   7   2    0.15    0.18
   1   7   2    0.35    0.23
   1   7   2    0.26    0.15
   1   7   2    0.14    0.20
  -2  -7  -2    2.38    0.38
  -2  -7  -2    2.68    0.40
  -2  -7  -2    2.45    0.36
  -2  -7  -2    2.33    0.37
  -2  -7  -2    3.27    0.39
   2   7   2    3.44    0.43
   2   7   2    2.14    0.39
   2   7   2    2.32    0.36
  -3  -7  -2    1.58    0.33
  -3  -7  -2    2.44    0.42
  -3  -7  -2    2.60    0.31
  -3  -7  -2    1.98    0.29
  -3  -7  -2    1.56    0.33
   3   7   2    1.57    0.36
   3   7   2    1.57    0.32
   3   7   2    2.16    0.41
  -4  -7  -2    1.70    0.35
  -4  -7  -2    1.20    0.21
   4   7   2    1.22    0.34
  -5  -7  -2    1.62    0.39
   5   7   2    1.93    0.46
   5   7   2    1.59    0.47
  -6  -7  -2   -0.28    0.34
  -6  -7  -2    0.56    0.42
   6   7   2   -0.30    0.45
   6   7   2   -0.55    0.45
  -7  -7  -2    0.29    0.39
  -7  -7  -2    0.14    0.54
   7   7   2    0.28    0.62
   7   7   2    0.02    0.56
   7  -8  -2    0.19    0.55
   7  -8  -2    0.35    0.58
   7  -8  -2    0.06    0.65
  -7   8   2   -0.27    0.54
   6  -8  -2   -0.20    0.53
   6  -8  -2   -0.08    0.46
  -6   8   2    0.01    0.49
  -6   8   2   -0.17    0.45
   5  -8  -2    0.98    0.37
   5  -8  -2    0.46    0.49
   5  -8  -2    0.22    0.38
  -5   8   2    0.17    0.38
  -5   8   2    0.92    0.46
   4  -8  -2    0.36    0.30
   4  -8  -2    0.75    0.34
  -4   8   2   -0.31    0.33
  -4   8   2    0.06    0.36
  -4   8   2   -0.30    0.32
   3  -8  -2    0.00    0.24
   3  -8  -2   -0.17    0.28
  -3   8   2   -0.06    0.29
  -3   8   2   -0.37    0.31
  -3   8   2    0.10    0.27
   2  -8  -2    0.23    0.27
   2  -8  -2    0.12    0.26
  -2   8   2    0.02    0.22
   1  -8  -2   -0.18    0.20
  -1   8   2   -0.21    0.21
  -1   8   2    0.04    0.25
   0  -8  -2    1.66    0.31
   0  -8  -2    1.46    0.35
   0   8   2    2.09    0.26
   0   8   2    1.75    0.32
   0   8   2    1.36    0.34
  -1  -8  -2   -0.31    0.23
  -1  -8  -2    0.20    0.21
  -1  -8  -2    0.17    0.31
   1   8   2    0.27    0.23
   1   8   2    0.00    0.23
   1   8   2    0.00    0.16
   1   8   2    0.26    0.24
  -2  -8  -2    4.96    0.61
  -2  -8  -2    3.95    0.56
  -2  -8  -2    4.75    0.65
  -2  -8  -2    4.15    0.54
   2   8   2    5.09    0.64
   2   8   2    3.63    0.58
   2   8   2    4.66    0.56
  -3  -8  -2    2.89    0.47
  -3  -8  -2    3.28    0.43
  -3  -8  -2    3.14    0.48
  -3  -8  -2    3.56    0.43
   3   8   2    2.64    0.49
   3   8   2    3.13    0.47
   3   8   2    3.03    0.53
  -4  -8  -2    6.84    0.83
  -4  -8  -2    6.46    0.74
  -4  -8  -2    7.75    0.85
   4   8   2    5.93    0.85
   4   8   2    6.63    0.83
  -5  -8  -2    3.63    0.56
  -5  -8  -2    3.57    0.60
   5   8   2    3.13    0.61
   5   8   2    3.25    0.61
  -6  -8  -2    0.92    0.44
  -6  -8  -2   -0.22    0.50
   6   8   2   -0.96    0.51
   6   8   2   -0.24    0.55
   6  -9  -2    2.75    0.75
   6  -9  -2    2.63    0.60
   6  -9  -2    1.79    0.66
  -6   9   2    1.23    0.61
   5  -9  -2    0.24    0.47
   5  -9  -2    0.75    0.46
   5  -9  -2    0.33    0.56
  -5   9   2    1.27    0.48
  -5   9   2    0.94    0.53
   4  -9  -2    1.71    0.44
   4  -9  -2    0.60    0.52
   4  -9  -2    0.72    0.45
  -4   9   2    0.82    0.43
  -4   9   2    0.95    0.47
   3  -9  -2    0.49    0.34
   3  -9  -2    0.39    0.35
  -3   9   2    0.66    0.40
  -3   9   2    0.57    0.38
   2  -9  -2    0.21    0.33
   2  -9  -2   -0.32    0.30
  -2   9   2   -0.26    0.36
  -2   9   2    0.14    0.32
  -2   9   2    0.05    0.30
   1  -9  -2    6.98    0.86
   1  -9  -2    7.55    0.82
  -1   9   2    6.35    0.75
  -1   9   2    6.09    0.87
  -1   9   2    7.21    0.88
   0  -9  -2   -0.28    0.26
   0  -9  -2   -0.08    0.28
   0  -9  -2   -0.25    0.34
   0   9   2   -0.41    0.29
   0   9   2   -0.41    0.31
  -1  -9  -2    1.06    0.32
  -1  -9  -2    0.75    0.33
  -1  -9  -2    1.27    0.36
   1   9   2    0.71    0.40
   1   9   2    1.01    0.22
  -2  -9  -2    0.93    0.38
  -2  -9  -2    1.41    0.35
  -2  -9  -2    1.06    0.35
   2   9   2    1.40    0.42
   2   9   2    1.15    0.29
  -3  -9  -2    0.02    0.30
  -3  -9  -2    0.08    0.31
  -3  -9  -2    0.54    0.36
   3   9   2    0.14    0.33
   3   9   2    0.30    0.43
  -4  -9  -2    0.83    0.41
  -4  -9  -2   -0.68    0.33
   4   9   2    0.41    0.48
  -5  -9  -2   -0.28    0.47
  -5  -9  -2    0.85    0.39
   5   9   2    0.06    0.54
   5   9   2    0.00    0.53
   5 -10  -2    0.51    0.79
   5 -10  -2   -0.98    0.57
   4 -10  -2    1.45    0.48
   4 -10  -2    0.43    0.62
   4 -10  -2    1.85    0.56
  -4  10   2    1.37    0.53
  -4  10   2    1.25    0.54
   3 -10  -2    0.52    0.45
   3 -10  -2    0.30    0.54
   3 -10  -2    0.90    0.46
  -3  10   2   -0.34    0.45
  -3  10   2    0.33    0.45
   2 -10  -2    0.57    0.45
   2 -10  -2    1.24    0.55
   2 -10  -2    1.58    0.41
  -2  10   2    1.46    0.50
  -2  10   2    1.77    0.49
   1 -10  -2    0.21    0.43
   1 -10  -2    0.51    0.35
   1 -10  -2    1.17    0.42
  -1  10   2    1.31    0.45
  -1  10   2    0.60    0.42
   0 -10  -2    0.45    0.33
   0 -10  -2    0.28    0.43
   0 -10  -2   -0.44    0.36
   0  10   2   -0.35    0.43
  -1 -10  -2    0.69    0.36
  -1 -10  -2    0.37    0.40
  -1 -10  -2    0.86    0.44
   1  10   2    0.29    0.45
  -2 -10  -2    0.15    0.38
  -2 -10  -2    0.61    0.42
  -2 -10  -2    0.44    0.39
   2  10   2    0.26    0.45
  -3 -10  -2    0.02    0.39
  -3 -10  -2   -0.02    0.46
   3  10   2    0.51    0.55
  -4 -10  -2   -0.25    0.44
  -4 -10  -2   -0.35    0.54
   4  10   2   -0.72    0.58
   2 -11  -2    0.91    0.57
   2 -11  -2    0.87    0.65
  -2  11   2    0.43    0.53
   1 -11  -2    0.86    0.59
   1 -11  -2    0.55    0.53
   1 -11  -2   -0.24    0.43
  -1  11   2   -1.15    0.52
   0 -11  -2    1.15    0.45
   0 -11  -2    1.50    0.59
   0 -11  -2   -0.09    0.45
   0  11   2    1.08    0.61
  -1 -11  -2    1.64    0.52
  -1 -11  -2    0.42    0.53
  -1 -11  -2    0.62    0.48
   1  11   2    0.90    0.59
  -2 -11  -2   -0.69    0.49
  -2 -11  -2    0.16    0.49
   2  11   2   -0.15    0.62
   2  11  -3    2.78    0.71
   2  11  -3    2.92    0.62
  -2 -11   3    3.13    0.65
  -2 -11   3    3.70    0.66
   1  11  -3    1.43    0.56
   1  11  -3    1.75    0.55
  -1 -11   3    0.56    0.46
  -1 -11   3    0.73    0.48
   0  11  -3    0.56    0.51
   0  11  -3    0.46    0.52
   0 -11   3    1.08    0.53
   0 -11   3    1.00    0.51
  -1  11  -3    0.90    0.51
  -1  11  -3    0.15    0.56
   1 -11   3    0.33    0.49
   1 -11   3   -0.02    0.49
  -2  11  -3   -0.24    0.49
  -2  11  -3    0.19    0.52
   2 -11   3   -0.57    0.50
   2 -11   3    0.66    0.52
  -3  11  -3    1.05    0.55
  -3  11  -3   -0.04    0.59
   3 -11   3    0.31    0.59
   4  10  -3    0.61    0.58
  -4 -10   3    1.06    0.55
  -4 -10   3    0.99    0.48
   3  10  -3    2.38    0.50
   3  10  -3    2.70    0.61
  -3 -10   3    2.49    0.56
  -3 -10   3    2.48    0.53
   2  10  -3    1.54    0.47
   2  10  -3    0.63    0.41
  -2 -10   3    1.02    0.38
  -2 -10   3    0.77    0.39
   1  10  -3    0.43    0.36
   1  10  -3    0.13    0.41
  -1 -10   3   -0.23    0.35
  -1 -10   3    0.21    0.35
   0  10  -3    0.00    0.39
   0  10  -3   -0.10    0.40
   0 -10   3    0.46    0.41
   0 -10   3    0.64    0.38
  -1  10  -3   -0.44    0.39
  -1  10  -3   -0.01    0.40
   1 -10   3    0.14    0.40
   1 -10   3    0.58    0.39
  -2  10  -3   -0.06    0.39
  -2  10  -3   -0.71    0.45
   2 -10   3    0.16    0.40
   2 -10   3    0.12    0.46
  -3  10  -3    1.70    0.47
  -3  10  -3    0.93    0.50
   3 -10   3    2.02    0.52
   3 -10   3    1.18    0.52
  -4  10  -3    5.26    0.79
  -4  10  -3    5.57    0.80
   4 -10   3    5.61    0.79
   4 -10   3    3.80    0.77
   5 -10   3    0.37    0.65
   5   9  -3    0.73    0.51
   5   9  -3   -0.23    0.56
  -5  -9   3    0.11    0.38
  -5  -9   3    0.85    0.51
   4   9  -3    2.00    0.47
   4   9  -3    1.60    0.51
  -4  -9   3    1.86    0.43
  -4  -9   3    1.51    0.46
   3   9  -3    0.51    0.31
   3   9  -3   -0.01    0.30
   3   9  -3    0.05    0.38
  -3  -9   3    0.78    0.35
  -3  -9   3   -0.53    0.34
   2   9  -3   -0.23    0.29
   2   9  -3   -0.09    0.22
   2   9  -3   -0.19    0.35
  -2  -9   3    0.36    0.32
   1   9  -3   -0.84    0.29
   1   9  -3    0.18    0.32
  -1  -9   3   -0.29    0.28
  -1  -9   3   -0.18    0.32
   0   9  -3    0.27    0.33
   0   9  -3    0.61    0.32
   0  -9   3    0.35    0.32
   0  -9   3    0.22    0.30
  -1   9  -3    4.17    0.60
  -1   9  -3    4.40    0.61
   1  -9   3    4.95    0.67
   1  -9   3    6.28    0.76
  -2   9  -3   12.33    1.32
  -2   9  -3   12.24    1.34
   2  -9   3   12.92    1.27
   2  -9   3   11.00    1.25
  -3   9  -3    1.79    0.50
  -3   9  -3    2.37    0.45
   3  -9   3    1.62    0.46
  -4   9  -3    4.08    0.63
  -4   9  -3    4.15    0.67
   4  -9   3    5.18    0.72
   4  -9   3    4.42    0.68
  -5   9  -3    0.20    0.43
  -5   9  -3    0.20    0.44
   5  -9   3    0.72    0.51
   5  -9   3    0.39    0.49
  -6   9  -3    2.53    0.59
  -6   9  -3    1.46    0.63
   6  -9   3    1.84    0.71
   6  -9   3    2.49    0.62
   6   8  -3    0.46    0.55
   6   8  -3    0.93    0.61
  -6  -8   3    0.74    0.41
  -6  -8   3    1.19    0.55
   5   8  -3    0.75    0.50
   5   8  -3    1.86    0.48
  -5  -8   3    1.42    0.46
  -5  -8   3    1.33    0.37
   4   8  -3    0.33    0.25
   4   8  -3    0.37    0.40
   4   8  -3    0.06    0.35
  -4  -8   3    0.09    0.29
  -4  -8   3    0.70    0.34
   3   8  -3    0.84    0.30
   3   8  -3    0.53    0.27
   3   8  -3    1.62    0.35
   3   8  -3    0.49    0.35
  -3  -8   3    0.43    0.27
  -3  -8   3    0.91    0.29
   2   8  -3    2.72    0.45
   2   8  -3    3.91    0.50
   2   8  -3    2.79    0.49
   2   8  -3    3.90    0.46
  -2  -8   3    2.24    0.40
  -2  -8   3    3.17    0.43
   1   8  -3   -0.07    0.15
   1   8  -3    0.13    0.17
   1   8  -3    0.21    0.24
  -1  -8   3    0.24    0.24
  -1  -8   3    0.61    0.35
  -1  -8   3    0.29    0.25
   0   8  -3    0.19    0.25
   0   8  -3    0.03    0.25
   0  -8   3   -0.18    0.23
   0  -8   3   -0.18    0.23
  -1   8  -3    4.08    0.56
  -1   8  -3    3.45    0.51
   1  -8   3    5.72    0.66
   1  -8   3    4.49    0.66
  -2   8  -3   -0.05    0.28
   2  -8   3    0.04    0.29
   2  -8   3   -0.39    0.24
  -3   8  -3    0.26    0.34
  -3   8  -3    0.50    0.29
   3  -8   3    0.67    0.31
   3  -8   3    0.31    0.33
  -4   8  -3    2.38    0.49
   4  -8   3    3.09    0.50
   4  -8   3    2.97    0.52
  -5   8  -3   -0.55    0.39
  -5   8  -3   -0.18    0.33
   5  -8   3   -0.03    0.40
   5  -8   3   -0.50    0.38
  -6   8  -3    0.06    0.44
  -6   8  -3    0.18    0.42
   6  -8   3   -0.19    0.44
   6  -8   3    0.32    0.48
  -7   8  -3    0.72    0.59
  -7   8  -3   -0.29    0.48
   7  -8   3    0.78    0.63
   7  -8   3    0.22    0.57
   7   7  -3    0.35    0.59
   7   7  -3   -0.35    0.59
  -7  -7   3    0.11    0.53
  -7  -7   3    0.03    0.37
   6   7  -3    0.35    0.51
   6   7  -3    0.94    0.50
  -6  -7   3    0.94    0.45
  -6  -7   3    0.65    0.36
   5   7  -3   -0.05    0.41
  -5  -7   3    1.01    0.38
  -5  -7   3    0.80    0.28
   4   7  -3    3.69    0.59
   4   7  -3    4.36    0.64
   4   7  -3    4.55    0.51
  -4  -7   3    3.57    0.50
  -4  -7   3    3.62    0.43
   3   7  -3    0.61    0.32
   3   7  -3    0.67    0.27
   3   7  -3    0.68    0.23
   3   7  -3    0.45    0.29
  -3  -7   3    0.57    0.23
  -3  -7   3    0.38    0.26
  -3  -7   3    1.22    0.23
   2   7  -3   -0.08    0.23
   2   7  -3   -0.30    0.18
   2   7  -3    0.00    0.18
   2   7  -3    0.25    0.21
  -2  -7   3   -0.26    0.20
  -2  -7   3   -0.22    0.17
  -2  -7   3   -0.03    0.19
   1   7  -3    0.31    0.23
   1   7  -3    0.11    0.13
   1   7  -3    0.09    0.19
   1   7  -3    0.02    0.15
   1   7  -3    0.04    0.22
  -1  -7   3    0.40    0.21
  -1  -7   3    0.51    0.21
  -1  -7   3    0.32    0.23
   0   7  -3    9.69    1.00
   0   7  -3    8.68    0.99
   0   7  -3   11.34    0.97
   0  -7   3   10.83    1.15
   0  -7   3   11.40    1.16
   0  -7   3   14.16    1.21
  -1   7  -3   -0.21    0.18
  -1   7  -3    0.00    0.19
  -1   7  -3   -0.27    0.21
   1  -7   3    0.23    0.20
   1  -7   3   -0.23    0.20
  -2   7  -3    3.37    0.47
  -2   7  -3    2.50    0.42
  -2   7  -3    3.91    0.45
   2  -7   3    3.77    0.53
   2  -7   3    3.58    0.51
  -3   7  -3   -0.05    0.22
  -3   7  -3    0.00    0.24
   3  -7   3    0.13    0.26
   3  -7   3    0.10    0.25
  -4   7  -3    4.84    0.59
  -4   7  -3    3.15    0.54
   4  -7   3    3.41    0.51
   4  -7   3    4.19    0.58
  -5   7  -3    0.42    0.28
  -5   7  -3    0.29    0.34
   5  -7   3    0.73    0.37
   5  -7   3    0.85    0.38
  -6   7  -3   -0.15    0.35
  -6   7  -3    0.28    0.40
   6  -7   3   -0.62    0.38
   6  -7   3    0.37    0.43
  -7   7  -3    1.58    0.55
   7  -7   3    1.75    0.56
   7  -7   3    1.56    0.58
   8   6  -3    0.02    0.71
   8   6  -3   -0.14    0.65
  -8  -6   3   -0.67    0.45
  -8  -6   3    0.24    0.58
   7   6  -3    0.47    0.54
   7   6  -3   -0.24    0.51
  -7  -6   3    0.04    0.34
  -7  -6   3    0.46    0.45
   6   6  -3    0.15    0.43
  -6  -6   3    0.85    0.39
  -6  -6   3    0.44    0.29
   5   6  -3    2.25    0.49
   5   6  -3    2.25    0.46
  -5  -6   3    2.52    0.43
  -5  -6   3    2.17    0.36
   4   6  -3   10.85    1.21
   4   6  -3   10.67    1.21
   4   6  -3   12.72    1.17
   4   6  -3   12.38    1.25
  -4  -6   3   10.27    1.03
  -4  -6   3    9.64    1.07
  -4  -6   3   11.39    0.98
   3   6  -3    3.25    0.44
   3   6  -3    3.17    0.47
   3   6  -3    3.96    0.48
   3   6  -3    2.88    0.45
   3   6  -3    2.77    0.39
  -3  -6   3    3.63    0.39
  -3  -6   3    3.20    0.40
  -3  -6   3    2.82    0.42
   2   6  -3    0.29    0.19
   2   6  -3    0.32    0.19
   2   6  -3   -0.02    0.18
   2   6  -3    0.20    0.18
   2   6  -3    0.01    0.15
   2   6  -3    0.03    0.16
  -2  -6   3   -0.02    0.15
  -2  -6   3    0.07    0.15
  -2  -6   3    0.27    0.16
   1   6  -3    2.43    0.32
   1   6  -3    2.11    0.30
   1   6  -3    2.37    0.29
   1   6  -3    1.75    0.30
   1   6  -3    2.47    0.32
   1   6  -3    2.70    0.35
  -1  -6   3    2.57    0.37
  -1  -6   3    2.56    0.37
  -1  -6   3    3.03    0.40
  -1  -6   3    3.08    0.39
   0   6  -3   10.49    1.13
   0   6  -3    9.70    1.13
   0   6  -3   13.11    1.12
   0   6  -3   11.99    1.10
   0   6  -3   13.17    1.11
   0  -6   3   15.22    1.31
   0  -6   3   14.38    1.28
   0  -6   3   11.59    1.25
   0  -6   3   12.15    1.25
  -1   6  -3    3.44    0.46
  -1   6  -3    4.47    0.47
  -1   6  -3    4.03    0.43
  -1   6  -3    2.83    0.44
   1  -6   3    2.85    0.43
   1  -6   3    3.48    0.43
   1  -6   3    4.63    0.52
   1  -6   3    4.14    0.51
  -2   6  -3    0.58    0.19
  -2   6  -3    1.10    0.24
  -2   6  -3    0.47    0.21
  -2   6  -3    0.71    0.20
   2  -6   3    0.54    0.21
   2  -6   3    0.63    0.21
   2  -6   3    0.87    0.26
  -3   6  -3    1.34    0.28
  -3   6  -3    1.36    0.28
  -3   6  -3    2.03    0.30
   3  -6   3    1.38    0.27
   3  -6   3    0.91    0.27
   3  -6   3    1.61    0.32
  -4   6  -3    6.32    0.68
  -4   6  -3    5.48    0.73
   4  -6   3    6.44    0.65
   4  -6   3    6.71    0.66
   4  -6   3    5.36    0.74
   4  -6   3    6.19    0.77
   4  -6   3    8.70    0.79
  -5   6  -3    3.43    0.46
   5  -6   3    4.91    0.54
   5  -6   3    4.96    0.67
   5  -6   3    3.62    0.56
   5  -6   3    4.01    0.59
   5  -6   3    4.94    0.55
  -6   6  -3    1.32    0.40
  -6   6  -3    1.79    0.36
   6  -6   3    3.04    0.48
   6  -6   3    2.00    0.46
   6  -6   3    1.86    0.38
   6  -6   3    2.25    0.41
  -7   6  -3    0.49    0.40
  -7   6  -3    0.85    0.43
   7  -6   3    0.53    0.44
   7  -6   3    0.42    0.45
   7  -6   3    0.67    0.37
   7  -6   3   -0.28    0.42
  -8   6  -3    0.11    0.54
   8  -6   3    0.10    0.56
   8  -6   3    0.33    0.56
   8   5  -3    1.35    0.65
   8   5  -3    1.74    0.63
  -8  -5   3    1.28    0.46
  -8  -5   3    1.08    0.58
   7   5  -3    1.26    0.50
   7   5  -3    1.31    0.50
  -7  -5   3    1.10    0.36
  -7  -5   3    1.48    0.46
   6   5  -3    0.46    0.39
   6   5  -3    0.80    0.37
  -6  -5   3    0.63    0.24
  -6  -5   3    0.98    0.34
   5   5  -3    1.15    0.31
   5   5  -3    1.23    0.34
   5   5  -3    1.63    0.36
  -5  -5   3    1.33    0.28
  -5  -5   3    2.14    0.35
   4   5  -3    0.79    0.29
   4   5  -3    0.42    0.25
   4   5  -3    0.33    0.23
   4   5  -3    0.45    0.21
   4   5  -3    0.53    0.12
  -4  -5   3    0.44    0.22
  -4  -5   3    0.27    0.10
  -4  -5   3    0.18    0.15
   3   5  -3    0.58    0.21
   3   5  -3    0.56    0.21
   3   5  -3    0.27    0.20
   3   5  -3    0.70    0.22
   3   5  -3    0.23    0.18
  -3  -5   3    0.33    0.18
  -3  -5   3    0.37    0.15
  -3  -5   3    0.41    0.11
  -3  -5   3    0.06    0.20
   2   5  -3    3.94    0.50
   2   5  -3    5.06    0.55
   2   5  -3    4.59    0.56
   2   5  -3    5.40    0.53
   2   5  -3    5.18    0.55
   2   5  -3    5.67    0.53
  -2  -5   3    3.73    0.48
  -2  -5   3    4.38    0.47
  -2  -5   3    4.99    0.46
   1   5  -3    5.19    0.59
   1   5  -3    5.70    0.62
   1   5  -3    6.06    0.59
   1   5  -3    5.58    0.59
   1   5  -3    7.09    0.61
  -1  -5   3    6.22    0.57
  -1  -5   3    4.76    0.56
  -1  -5   3    5.63    0.56
   0   5  -3    0.07    0.06
   0   5  -3    0.03    0.05
   0   5  -3   -0.11    0.12
   0   5  -3    0.11    0.12
   0   5  -3    0.06    0.13
   0   5  -3    0.10    0.13
   0  -5   3    0.06    0.11
   0  -5   3   -0.10    0.14
   0  -5   3   -0.04    0.12
   0  -5   3    0.14    0.16
  -1   5  -3    5.13    0.49
  -1   5  -3    4.22    0.50
  -1   5  -3    5.32    0.51
  -1   5  -3    4.35    0.51
   1  -5   3    5.84    0.54
   1  -5   3    4.24    0.50
   1  -5   3    4.09    0.49
  -2   5  -3    3.05    0.42
  -2   5  -3    3.12    0.43
  -2   5  -3    4.16    0.40
   2  -5   3    3.30    0.42
   2  -5   3    4.21    0.46
   2  -5   3    3.37    0.43
  -3   5  -3    1.21    0.27
  -3   5  -3    1.34    0.23
  -3   5  -3    1.12    0.22
   3  -5   3    1.11    0.25
   3  -5   3    1.68    0.26
   3  -5   3    1.22    0.25
   3  -5   3    1.22    0.17
   3  -5   3    1.52    0.26
   3  -5   3    1.07    0.17
  -4   5  -3    1.82    0.32
  -4   5  -3    2.81    0.34
  -4   5  -3    1.87    0.30
   4  -5   3    2.06    0.31
   4  -5   3    2.20    0.34
   4  -5   3    2.03    0.35
   4  -5   3    3.36    0.42
  -5   5  -3    0.34    0.24
  -5   5  -3    0.32    0.27
   5  -5   3    0.29    0.26
   5  -5   3    0.36    0.21
   5  -5   3   -0.11    0.21
   5  -5   3    0.37    0.26
   5  -5   3    0.53    0.25
  -6   5  -3    1.60    0.33
  -6   5  -3    1.97    0.41
   6  -5   3    1.38    0.38
   6  -5   3    1.08    0.36
   6  -5   3    1.84    0.33
   6  -5   3    0.87    0.36
   6  -5   3    1.02    0.35
  -7   5  -3    0.64    0.36
   7  -5   3   -0.02    0.37
   7  -5   3    0.11    0.38
   7  -5   3    0.37    0.36
   7  -5   3   -0.06    0.39
  -8   5  -3   -0.05    0.46
   8  -5   3    0.20    0.47
   8  -5   3    0.15    0.50
   8  -5   3    0.02    0.45
   8  -5   3    0.92    0.48
   9   4  -3   -0.07    0.67
   9   4  -3   -0.37    0.68
  -9  -4   3   -0.18    0.52
  -9  -4   3   -0.03    0.57
   8   4  -3   -0.06    0.49
   8   4  -3    0.95    0.56
  -8  -4   3   -0.23    0.43
  -8  -4   3    0.26    0.37
   7   4  -3    1.03    0.48
   7   4  -3    1.67    0.48
  -7  -4   3    1.61    0.33
  -7  -4   3    1.85    0.46
   6   4  -3    1.23    0.33
   6   4  -3    0.79    0.35
  -6  -4   3    1.42    0.28
   5   4  -3   -0.16    0.24
   5   4  -3    0.18    0.21
   5   4  -3   -0.56    0.23
  -5  -4   3    0.36    0.26
  -5  -4   3    0.14    0.25
  -5  -4   3    0.15    0.16
   4   4  -3   -0.05    0.19
   4   4  -3    0.25    0.24
   4   4  -3    0.39    0.17
   4   4  -3   -0.03    0.19
  -4  -4   3    0.20    0.22
  -4  -4   3   -0.15    0.17
  -4  -4   3    0.00    0.14
   3   4  -3    4.42    0.53
   3   4  -3    5.74    0.53
   3   4  -3    4.30    0.53
   3   4  -3    4.05    0.44
   3   4  -3    4.37    0.47
  -3  -4   3    4.16    0.44
  -3  -4   3    4.73    0.47
  -3  -4   3    4.03    0.41
   2   4  -3    0.61    0.16
   2   4  -3    0.52    0.14
   2   4  -3    0.54    0.15
   2   4  -3    0.49    0.15
   2   4  -3    0.28    0.16
  -2  -4   3    0.44    0.14
  -2  -4   3    0.26    0.10
  -2  -4   3    0.53    0.11
   1   4  -3   11.39    1.10
   1   4  -3   11.40    1.10
   1   4  -3   12.36    1.06
   1   4  -3   11.04    1.07
   1   4  -3   11.14    1.06
   1   4  -3   11.57    1.10
  -1  -4   3   11.17    1.12
  -1  -4   3   12.15    1.08
  -1  -4   3   12.83    1.09
  -1  -4   3   10.95    1.09
   0   4  -3    1.46    0.21
   0   4  -3    1.31    0.16
   0   4  -3    1.51    0.21
   0   4  -3    1.50    0.16
   0   4  -3    1.53    0.19
   0   4  -3    1.37    0.21
   0  -4   3    1.68    0.24
   0  -4   3    1.45    0.20
   0  -4   3    1.56    0.22
   0  -4   3    1.49    0.21
  -1   4  -3    0.00    0.09
  -1   4  -3    0.15    0.10
  -1   4  -3   -0.13    0.10
  -1   4  -3    0.17    0.10
   1  -4   3    0.15    0.13
   1  -4   3    0.14    0.12
   1  -4   3    0.05    0.10
  -2   4  -3   12.19    1.00
  -2   4  -3   10.71    1.03
  -2   4  -3    9.52    1.02
   2  -4   3   11.38    1.07
   2  -4   3   11.09    1.09
   2  -4   3   10.58    1.07
   2  -4   3   11.01    1.07
   2  -4   3   13.15    1.07
  -3   4  -3    0.72    0.17
  -3   4  -3    0.42    0.14
  -3   4  -3    0.25    0.14
   3  -4   3    0.58    0.19
   3  -4   3    0.69    0.17
   3  -4   3    0.55    0.17
   3  -4   3    0.17    0.16
   3  -4   3    0.50    0.15
   3  -4   3    0.67    0.13
   3  -4   3    0.34    0.11
  -4   4  -3    7.24    0.65
  -4   4  -3    5.68    0.65
  -4   4  -3    5.29    0.62
   4  -4   3    5.38    0.63
   4  -4   3    5.55    0.61
   4  -4   3    5.92    0.61
   4  -4   3    5.46    0.63
   4  -4   3    5.15    0.61
   4  -4   3    7.52    0.67
   4  -4   3    6.14    0.63
  -5   4  -3    0.11    0.18
  -5   4  -3   -0.26    0.21
   5  -4   3    0.15    0.21
   5  -4   3   -0.45    0.21
   5  -4   3    0.46    0.24
   5  -4   3   -0.01    0.29
   5  -4   3   -0.02    0.18
   5  -4   3   -0.03    0.21
   5  -4   3    0.11    0.19
  -6   4  -3   10.19    1.08
   6  -4   3   11.82    1.16
   6  -4   3   10.82    1.11
   6  -4   3   10.12    1.12
   6  -4   3    9.73    1.10
   6  -4   3   12.86    1.11
   6  -4   3    9.07    1.10
  -7   4  -3   -0.13    0.28
   7  -4   3    0.15    0.35
   7  -4   3    0.16    0.36
   7  -4   3   -0.14    0.34
   7  -4   3   -0.28    0.29
   7  -4   3   -0.09    0.32
  -8   4  -3    0.55    0.43
   8  -4   3    1.18    0.41
   8  -4   3    0.00    0.46
   8  -4   3    1.60    0.54
   8  -4   3    0.93    0.44
   9  -4   3   -1.58    0.56
   9  -4   3    0.91    0.55
   9  -4   3   -0.98    0.54
   9  -4   3    0.89    0.65
   9   3  -3    0.99    0.66
   9   3  -3   -0.76    0.59
  -9  -3   3   -0.04    0.49
  -9  -3   3    0.21    0.56
   8   3  -3    0.80    0.51
   8   3  -3    1.86    0.57
  -8  -3   3    2.35    0.52
   7   3  -3    2.32    0.51
   7   3  -3    2.29    0.46
  -7  -3   3    1.80    0.34
  -7  -3   3    1.47    0.42
   6   3  -3    0.41    0.30
   6   3  -3    0.41    0.26
   6   3  -3    0.44    0.29
  -6  -3   3    0.21    0.20
  -6  -3   3    0.41    0.27
   5   3  -3    0.40    0.19
   5   3  -3    0.12    0.21
   5   3  -3    0.28    0.26
  -5  -3   3    0.33    0.20
  -5  -3   3    0.36    0.16
  -5  -3   3    0.08    0.21
   4   3  -3   10.66    1.15
   4   3  -3   11.98    1.09
   4   3  -3   12.41    1.19
  -4  -3   3   10.41    0.99
  -4  -3   3   10.65    1.01
   3   3  -3    0.01    0.14
   3   3  -3    0.21    0.15
   3   3  -3   -0.08    0.13
   3   3  -3    0.06    0.10
   3   3  -3    0.13    0.07
   3   3  -3    0.06    0.12
  -3  -3   3   -0.03    0.05
  -3  -3   3    0.03    0.14
  -3  -3   3   -0.02    0.11
  -3  -3   3   -0.04    0.08
   2   3  -3    2.49    0.27
   2   3  -3    2.43    0.32
   2   3  -3    2.73    0.33
   2   3  -3    2.87    0.29
   2   3  -3    2.67    0.31
   2   3  -3    2.71    0.30
  -2  -3   3    2.55    0.30
  -2  -3   3    2.55    0.28
  -2  -3   3    2.75    0.27
   1   3  -3    7.59    0.71
   1   3  -3    7.42    0.71
   1   3  -3    6.90    0.68
   1   3  -3    7.50    0.68
   1   3  -3    7.55    0.71
   1   3  -3    6.92    0.68
  -1  -3   3    7.34    0.72
  -1  -3   3    7.78    0.70
  -1  -3   3    7.28    0.70
   0   3  -3    8.96    0.82
   0   3  -3    8.32    0.80
   0   3  -3    8.54    0.81
   0   3  -3    8.75    0.82
   0  -3   3    8.60    0.78
   0  -3   3    8.79    0.77
   0  -3   3    8.01    0.76
   0  -3   3    7.92    0.78
  -1   3  -3    0.24    0.11
  -1   3  -3    0.26    0.09
  -1   3  -3    0.34    0.10
   1  -3   3    0.17    0.09
   1  -3   3    0.16    0.09
   1  -3   3    0.28    0.09
   1  -3   3    0.37    0.10
  -2   3  -3    6.59    0.68
  -2   3  -3    6.91    0.66
  -2   3  -3    7.31    0.67
  -2   3  -3    6.68    0.67
   2  -3   3    7.35    0.69
   2  -3   3    6.98    0.69
   2  -3   3    7.07    0.69
   2  -3   3    7.03    0.69
   2  -3   3    7.53    0.71
   2  -3   3    7.40    0.69
  -3   3  -3    8.64    0.83
  -3   3  -3    8.12    0.83
  -3   3  -3    8.76    0.82
   3  -3   3    7.68    0.82
   3  -3   3    7.91    0.81
   3  -3   3   10.03    0.82
   3  -3   3    7.94    0.80
   3  -3   3    8.88    0.83
  -4   3  -3   10.12    0.98
  -4   3  -3   10.65    0.99
  -4   3  -3   10.07    1.00
   4  -3   3   10.24    1.08
   4  -3   3    9.88    1.06
   4  -3   3   10.07    1.04
   4  -3   3   12.81    1.07
   4  -3   3   10.71    1.08
   4  -3   3   11.25    1.05
   4  -3   3   12.31    1.05
  -5   3  -3    0.10    0.20
  -5   3  -3    0.14    0.19
  -5   3  -3    0.21    0.17
   5  -3   3    0.37    0.23
   5  -3   3    0.31    0.24
   5  -3   3    0.17    0.24
   5  -3   3    0.56    0.19
   5  -3   3    0.33    0.23
   5  -3   3    0.13    0.18
   5  -3   3    0.41    0.20
   5  -3   3    0.37    0.21
  -6   3  -3    0.37    0.24
  -6   3  -3   -0.18    0.23
   6  -3   3    0.10    0.27
   6  -3   3    0.11    0.26
   6  -3   3    0.11    0.26
   6  -3   3   -0.02    0.30
   6  -3   3   -0.01    0.21
   6  -3   3   -0.22    0.30
  -7   3  -3   -0.15    0.28
  -7   3  -3    0.33    0.29
   7  -3   3    0.36    0.34
   7  -3   3    0.25    0.36
   7  -3   3    0.12    0.33
   7  -3   3    0.08    0.28
  -8   3  -3    1.14    0.39
  -8   3  -3    0.35    0.38
   8  -3   3    0.75    0.39
   8  -3   3    0.82    0.46
   8  -3   3    0.28    0.45
   8  -3   3    1.01    0.45
  -9   3  -3    0.08    0.49
   9  -3   3    1.31    0.60
   9  -3   3    1.35    0.65
   9  -3   3    0.50    0.55
   9   2  -3   -0.14    0.59
   9   2  -3    0.68    0.59
  -9  -2   3   -0.26    0.44
  -9  -2   3    0.67    0.55
   8   2  -3    0.50    0.47
   8   2  -3    0.30    0.44
  -8  -2   3    0.24    0.36
  -8  -2   3    0.49    0.43
   7   2  -3    0.94    0.37
   7   2  -3    0.44    0.38
  -7  -2   3    0.96    0.36
  -7  -2   3    0.44    0.28
   6   2  -3    1.40    0.26
   6   2  -3    0.79    0.33
   6   2  -3    0.96    0.31
  -6  -2   3    1.71    0.31
  -6  -2   3    1.14    0.28
  -6  -2   3    0.66    0.23
   5   2  -3    0.17    0.16
   5   2  -3    0.42    0.26
   5   2  -3   -0.01    0.19
   5   2  -3   -0.09    0.07
   5   2  -3    0.10    0.20
  -5  -2   3    0.28    0.14
  -5  -2   3    0.08    0.18
  -5  -2   3    0.07    0.19
   4   2  -3    0.13    0.17
   4   2  -3    0.34    0.15
   4   2  -3    0.15    0.17
   4   2  -3    0.16    0.12
   4   2  -3    0.08    0.06
   4   2  -3    0.03    0.06
  -4  -2   3    0.13    0.14
  -4  -2   3    0.02    0.10
  -4  -2   3    0.14    0.14
   3   2  -3    1.15    0.15
   3   2  -3    1.02    0.13
   3   2  -3    1.24    0.18
   3   2  -3    0.93    0.20
   3   2  -3    1.11    0.20
  -3  -2   3    0.95    0.18
  -3  -2   3    1.27    0.14
  -3  -2   3    0.90    0.18
  -3  -2   3    1.10    0.15
   2   2  -3   13.96    1.30
   2   2  -3   14.11    1.27
   2   2  -3   13.34    1.21
   2   2  -3   12.83    1.22
   2   2  -3   13.33    1.22
  -2  -2   3   12.56    1.15
  -2  -2   3   11.98    1.14
  -2  -2   3   13.27    1.22
  -2  -2   3   13.33    1.19
  -2  -2   3   12.53    1.16
   1   2  -3  134.17   11.98
   1   2  -3  132.19   11.40
   1   2  -3  117.01   11.50
   1   2  -3  132.15   11.40
  -1  -2   3  121.31   11.87
  -1  -2   3  132.79   11.58
  -1  -2   3  130.79   11.28
  -1  -2   3  121.51   11.30
  -1  -2   3  131.53   11.39
   0   2  -3    9.72    0.88
   0   2  -3    9.59    0.88
   0   2  -3    9.03    0.85
   0   2  -3    9.33    0.86
   0   2  -3    9.35    0.85
   0  -2   3    9.05    0.84
   0  -2   3    8.88    0.87
   0  -2   3    9.89    0.84
   0  -2   3    9.18    0.86
   0  -2   3    9.43    0.85
  -1   2  -3    5.26    0.48
  -1   2  -3    5.09    0.48
  -1   2  -3    4.90    0.49
   1  -2   3    4.98    0.50
   1  -2   3    5.26    0.50
   1  -2   3    5.66    0.51
   1  -2   3    5.44    0.50
   1  -2   3    5.16    0.50
   1  -2   3    5.13    0.50
  -2   2  -3   16.79    1.44
  -2   2  -3   16.32    1.50
  -2   2  -3   15.23    1.45
  -2   2  -3   14.93    1.45
   2  -2   3   14.75    1.44
   2  -2   3   14.81    1.38
   2  -2   3   15.59    1.40
   2  -2   3   15.75    1.38
  -3   2  -3    1.33    0.21
  -3   2  -3    1.64    0.23
  -3   2  -3    1.33    0.19
  -3   2  -3    1.49    0.22
  -3   2  -3    1.59    0.21
   3  -2   3    0.97    0.18
   3  -2   3    1.46    0.19
   3  -2   3    1.32    0.19
   3  -2   3    1.33    0.19
   3  -2   3    1.26    0.20
   3  -2   3    1.42    0.19
  -4   2  -3    6.19    0.68
  -4   2  -3    7.67    0.70
  -4   2  -3    6.37    0.67
   4  -2   3    7.70    0.72
   4  -2   3    6.44    0.71
   4  -2   3    7.52    0.71
   4  -2   3    6.22    0.73
   4  -2   3    8.09    0.71
   4  -2   3    6.60    0.69
  -5   2  -3    0.47    0.19
  -5   2  -3    0.08    0.17
   5  -2   3    0.07    0.19
   5  -2   3    0.06    0.19
   5  -2   3    0.12    0.18
   5  -2   3   -0.10    0.15
   5  -2   3    0.22    0.15
   5  -2   3   -0.38    0.21
   5  -2   3    0.18    0.19
   5  -2   3   -0.10    0.17
  -6   2  -3    0.64    0.25
  -6   2  -3    0.74    0.24
   6  -2   3    0.58    0.22
   6  -2   3    0.39    0.28
   6  -2   3    0.29    0.26
   6  -2   3    0.75    0.24
   6  -2   3    0.58    0.33
   6  -2   3    0.59    0.22
  -7   2  -3    0.02    0.26
   7  -2   3    0.07    0.35
   7  -2   3   -0.26    0.29
   7  -2   3    0.12    0.30
   7  -2   3    0.63    0.29
   7  -2   3   -0.16    0.27
  -8   2  -3    0.57    0.40
   8  -2   3    1.01    0.35
   8  -2   3    0.89    0.44
   8  -2   3   -0.04    0.41
   8  -2   3    0.72    0.38
  -9   2  -3    0.80    0.49
   9  -2   3    0.42    0.55
   9  -2   3   -0.09    0.61
   9   1  -3    0.86    0.61
   9   1  -3    1.02    0.57
  -9  -1   3   -0.23    0.51
  -9  -1   3    0.62    0.46
   8   1  -3    1.16    0.47
   8   1  -3    0.83    0.47
  -8  -1   3    0.65    0.41
  -8  -1   3    0.01    0.35
   7   1  -3    0.70    0.31
   7   1  -3    0.56    0.33
   7   1  -3    0.43    0.19
   7   1  -3    0.34    0.35
  -7  -1   3    0.42    0.27
   6   1  -3    3.02    0.43
   6   1  -3    2.00    0.45
   6   1  -3    3.17    0.37
   6   1  -3    3.39    0.41
  -6  -1   3    2.51    0.42
  -6  -1   3    3.16    0.39
  -6  -1   3    2.49    0.40
   5   1  -3    0.50    0.12
   5   1  -3    0.41    0.22
   5   1  -3    0.68    0.13
   5   1  -3    0.80    0.24
   5   1  -3    0.26    0.24
   5   1  -3    0.76    0.18
   5   1  -3    0.73    0.21
  -5  -1   3    0.47    0.17
  -5  -1   3    0.95    0.23
  -5  -1   3    0.49    0.20
   4   1  -3    0.55    0.13
   4   1  -3    0.43    0.11
   4   1  -3    0.35    0.17
   4   1  -3    0.66    0.10
   4   1  -3    0.52    0.17
   4   1  -3    0.52    0.17
   4   1  -3    0.47    0.18
  -4  -1   3    0.49    0.13
  -4  -1   3    0.28    0.15
  -4  -1   3    0.44    0.16
   3   1  -3   40.36    3.64
   3   1  -3   39.93    3.46
   3   1  -3   38.42    3.44
   3   1  -3   37.83    3.54
   3   1  -3   38.37    3.45
   3   1  -3   37.00    3.64
  -3  -1   3   35.98    3.28
  -3  -1   3   37.03    3.47
  -3  -1   3   36.58    3.30
  -3  -1   3   36.37    3.31
  -3  -1   3   38.62    3.38
   2   1  -3    9.99    0.94
   2   1  -3   10.06    0.95
   2   1  -3   11.13    0.94
   2   1  -3   10.47    1.00
  -2  -1   3   10.31    0.96
  -2  -1   3   10.73    1.01
  -2  -1   3   11.21    0.97
   1   1  -3   18.02    1.69
   1   1  -3   18.22    1.60
   1   1  -3   16.79    1.59
   1   1  -3   18.74    1.65
  -1  -1   3   18.71    1.63
  -1  -1   3   18.30    1.64
  -1  -1   3   17.97    1.68
  -1  -1   3   18.23    1.65
   0   1  -3  301.64   27.24
   0   1  -3  295.17   26.56
   0   1  -3  303.43   27.94
   0  -1   3  300.53   27.48
   0  -1   3  321.76   28.18
   0  -1   3  311.72   27.50
   0  -1   3  315.24   27.50
   0  -1   3  303.64   27.74
  -1   1  -3    4.54    0.41
  -1   1  -3    4.25    0.42
  -1   1  -3    4.58    0.42
  -1   1  -3    4.11    0.41
  -1   1  -3    4.49    0.41
   1  -1   3    4.41    0.41
   1  -1   3    4.36    0.41
   1  -1   3    4.37    0.41
   1  -1   3    4.32    0.41
  -2   1  -3    3.44    0.34
  -2   1  -3    3.38    0.35
  -2   1  -3    3.30    0.32
  -2   1  -3    3.35    0.35
  -2   1  -3    3.67    0.34
   2  -1   3    2.86    0.32
   2  -1   3    3.09    0.32
   2  -1   3    3.25    0.32
   2  -1   3    3.13    0.31
   2  -1   3    3.25    0.30
   2  -1   3    3.27    0.33
  -3   1  -3   57.88    5.26
  -3   1  -3   52.93    5.04
  -3   1  -3   57.84    5.01
   3  -1   3   64.89    5.41
   3  -1   3   59.88    5.52
   3  -1   3   62.48    5.41
   3  -1   3   61.41    5.52
   3  -1   3   62.26    5.41
   3  -1   3   56.48    5.68
   3  -1   3   58.18    5.45
  -4   1  -3    0.30    0.16
  -4   1  -3    0.23    0.12
  -4   1  -3    0.02    0.14
   4  -1   3    0.11    0.09
   4  -1   3    0.01    0.15
   4  -1   3    0.12    0.14
   4  -1   3    0.00    0.14
   4  -1   3    0.25    0.15
   4  -1   3    0.08    0.09
   4  -1   3    0.12    0.11
  -5   1  -3    0.33    0.18
  -5   1  -3    0.15    0.15
  -5   1  -3    0.50    0.22
   5  -1   3    0.10    0.19
   5  -1   3    0.14    0.16
   5  -1   3    0.05    0.21
   5  -1   3    0.17    0.19
   5  -1   3    0.13    0.20
   5  -1   3    0.22    0.15
   5  -1   3    0.13    0.19
  -6   1  -3    1.62    0.33
  -6   1  -3    1.88    0.27
   6  -1   3    1.78    0.29
   6  -1   3    1.63    0.37
   6  -1   3    1.84    0.26
   6  -1   3    1.99    0.29
   6  -1   3    2.00    0.36
  -7   1  -3    1.03    0.34
  -7   1  -3    1.71    0.30
   7  -1   3    1.21    0.30
   7  -1   3    1.03    0.40
   7  -1   3    1.20    0.37
   7  -1   3    1.89    0.32
   7  -1   3    1.34    0.28
  -8   1  -3    0.63    0.39
   8  -1   3    1.15    0.38
   8  -1   3    1.23    0.50
   8  -1   3    1.25    0.49
   8  -1   3    1.25    0.35
  -9   1  -3    0.79    0.48
   9  -1   3    1.24    0.65
   9  -1   3    1.11    0.65
   9   0  -3    0.94    0.57
   9   0  -3    1.60    0.61
  -9   0   3   -0.92    0.48
  -9   0   3    0.42    0.44
   8   0  -3    0.01    0.26
   8   0  -3    0.93    0.47
   8   0  -3    0.25    0.38
  -8   0   3    0.16    0.37
  -8   0   3    0.42    0.33
   7   0  -3   -0.13    0.36
   7   0  -3    0.50    0.24
   7   0  -3   -0.30    0.30
   7   0  -3   -0.34    0.30
   7   0  -3   -0.20    0.28
   7   0  -3    0.13    0.18
  -7   0   3    0.07    0.27
  -7   0   3    0.32    0.27
   6   0  -3    0.40    0.28
   6   0  -3    0.24    0.21
   6   0  -3   -0.15    0.17
   6   0  -3    0.15    0.21
   6   0  -3    0.16    0.22
   6   0  -3    0.07    0.18
  -6   0   3   -0.32    0.19
  -6   0   3    0.25    0.24
   5   0  -3    8.29    0.98
   5   0  -3    9.23    0.90
   5   0  -3    8.76    0.90
   5   0  -3    8.92    0.94
   5   0  -3   11.30    0.95
   5   0  -3    8.89    0.90
   5   0  -3    9.91    0.94
   5   0  -3   11.16    1.00
  -5   0   3    8.71    0.87
  -5   0   3    9.38    0.89
   4   0  -3   37.06    3.11
   4   0  -3   34.32    3.12
   4   0  -3   32.89    3.28
   4   0  -3   32.82    3.19
   4   0  -3   36.36    3.28
   4   0  -3   35.66    3.10
   4   0  -3   33.57    3.19
  -4   0   3   39.20    3.39
  -4   0   3   36.55    3.30
  -4   0   3   35.03    3.31
   3   0  -3    9.42    0.95
   3   0  -3   10.75    1.01
   3   0  -3   10.70    0.96
   3   0  -3   10.42    0.99
   3   0  -3   10.62    0.95
   3   0  -3   10.48    0.95
  -3   0   3   10.33    1.03
  -3   0   3    9.96    0.96
  -3   0   3   10.84    0.98
  -3   0   3   11.15    1.00
   2   0  -3  506.71   46.35
   2   0  -3  487.02   44.50
   2   0  -3  489.15   45.19
   2   0  -3  519.53   44.08
   2   0  -3  492.32   44.08
  -2   0   3  532.75   46.25
  -2   0   3  480.77   45.11
  -2   0   3  510.64   47.43
  -2   0   3  530.12   45.53
  -2   0   3  498.66   45.10
   1   0  -3   88.45    7.95
   1   0  -3   91.42    8.36
   1   0  -3   89.67    8.15
  -1   0   3   88.35    7.96
  -1   0   3   85.72    7.76
  -1   0   3   93.76    7.84
  -1   0   3   83.27    8.17
  -1   0  -3    0.91    0.10
  -1   0  -3    0.90    0.11
  -1   0  -3    0.66    0.10
  -1   0  -3    0.91    0.11
   1   0   3    0.99    0.11
   1   0   3    0.92    0.11
   1   0   3    0.77    0.11
   1   0   3    1.04    0.11
   1   0   3    1.04    0.12
  -2   0  -3    4.84    0.46
  -2   0  -3    4.88    0.49
  -2   0  -3    5.00    0.46
   2   0   3    4.78    0.45
   2   0   3    4.96    0.45
   2   0   3    4.71    0.46
   2   0   3    4.76    0.46
  -3   0  -3    1.77    0.22
  -3   0  -3    1.38    0.18
  -3   0  -3    1.43    0.21
  -3   0  -3    1.73    0.24
  -3   0  -3    1.31    0.18
   3   0   3    1.72    0.24
   3   0   3    1.41    0.19
   3   0   3    1.67    0.23
   3   0   3    1.42    0.22
   3   0   3    1.70    0.19
  -4   0  -3    1.63    0.21
  -4   0  -3    1.71    0.25
  -4   0  -3    2.09    0.28
  -4   0  -3    1.59    0.24
  -4   0  -3    1.51    0.22
   4   0   3    1.23    0.19
   4   0   3    1.76    0.21
   4   0   3    1.75    0.24
   4   0   3    1.71    0.23
   4   0   3    1.25    0.23
   4   0   3    1.39    0.21
  -5   0  -3    5.57    0.58
  -5   0  -3    4.66    0.59
  -5   0  -3    5.72    0.63
  -5   0  -3    5.19    0.54
   5   0   3    5.16    0.55
   5   0   3    4.67    0.63
   5   0   3    5.48    0.58
   5   0   3    6.57    0.62
   5   0   3    5.95    0.61
  -6   0  -3   -0.03    0.16
  -6   0  -3   -0.50    0.22
  -6   0  -3   -0.03    0.21
   6   0   3    0.28    0.26
   6   0   3    0.06    0.20
   6   0   3   -0.06    0.24
   6   0   3    0.34    0.17
   6   0   3    0.16    0.17
  -7   0  -3   12.79    1.28
  -7   0  -3   12.15    1.25
   7   0   3   15.90    1.48
   7   0   3   11.99    1.50
   7   0   3   15.16    1.48
   7   0   3   16.24    1.44
   7   0   3   16.00    1.43
  -8   0  -3    0.29    0.36
   8   0   3    0.24    0.48
   8   0   3    0.53    0.27
   8   0   3    0.40    0.44
   8   0   3    0.41    0.36
  -9   0  -3   -0.23    0.47
   9   0   3    0.21    0.56
   9   0   3    1.10    0.57
   9  -1  -3    0.57    0.54
   9  -1  -3    0.37    0.60
  -9   1   3    0.87    0.43
   8  -1  -3   -0.07    0.37
   8  -1  -3   -0.18    0.30
   8  -1  -3    0.28    0.39
   8  -1  -3   -0.16    0.44
  -8   1   3    0.59    0.34
  -8   1   3   -0.24    0.37
   7  -1  -3    3.62    0.43
   7  -1  -3    2.72    0.45
   7  -1  -3    2.37    0.38
   7  -1  -3    2.06    0.43
   7  -1  -3    2.36    0.44
   7  -1  -3    2.65    0.51
  -7   1   3    1.88    0.38
  -7   1   3    2.29    0.42
   6  -1  -3   11.80    1.29
   6  -1  -3   13.96    1.24
   6  -1  -3   13.15    1.21
   6  -1  -3   14.28    1.21
   6  -1  -3   10.32    1.23
   6  -1  -3   11.26    1.20
  -6   1   3   11.71    1.15
  -6   1   3   11.64    1.13
   5  -1  -3    2.06    0.29
   5  -1  -3    2.08    0.29
   5  -1  -3    2.60    0.33
   5  -1  -3    2.74    0.33
   5  -1  -3    1.72    0.29
   5  -1  -3    2.84    0.39
   5  -1  -3    2.51    0.36
   5  -1  -3    2.04    0.32
  -5   1   3    2.12    0.29
  -5   1   3    2.23    0.31
   4  -1  -3  154.50   15.23
   4  -1  -3  168.85   15.23
   4  -1  -3  166.47   14.99
   4  -1  -3  176.91   15.63
   4  -1  -3  187.23   14.86
   4  -1  -3  163.27   15.63
   4  -1  -3  163.15   14.85
   4  -1  -3  161.95   14.99
  -4   1   3  159.22   14.71
  -4   1   3  173.04   14.71
   3  -1  -3   60.78    5.67
   3  -1  -3   63.62    5.53
   3  -1  -3   64.22    5.82
   3  -1  -3   62.40    5.58
   3  -1  -3   61.60    5.59
   3  -1  -3   60.52    5.67
  -3   1   3   61.23    5.81
  -3   1   3   70.25    5.81
  -3   1   3   64.53    6.11
   2  -1  -3  263.11   22.18
   2  -1  -3  252.22   22.74
   2  -1  -3  242.22   21.83
   2  -1  -3  240.60   21.62
   2  -1  -3  244.10   21.62
   2  -1  -3  237.78   21.62
   2  -1  -3  232.81   21.83
  -2   1   3  236.20   22.63
  -2   1   3  250.79   21.52
   1  -1  -3   39.16    3.44
   1  -1  -3   36.21    3.39
   1  -1  -3   38.70    3.49
   1  -1  -3   39.47    3.58
  -1   1   3   39.21    3.57
  -1   1   3   42.22    3.56
  -1   1   3   39.15    3.75
  -1   1   3   40.43    3.61
   0  -1  -3  135.87   11.76
   0  -1  -3  124.70   11.94
   0  -1  -3  134.69   12.25
   0   1   3  136.85   11.40
   0   1   3  128.69   11.99
   0   1   3  124.50   11.51
   0   1   3  125.78   11.40
  -1  -1  -3    0.35    0.05
  -1  -1  -3    0.21    0.06
  -1  -1  -3    0.31    0.05
  -1  -1  -3    0.26    0.06
  -1  -1  -3    0.27    0.06
   1   1   3    0.37    0.07
   1   1   3    0.31    0.06
   1   1   3    0.24    0.06
   1   1   3    0.36    0.05
   1   1   3    0.25    0.05
  -2  -1  -3    7.82    0.77
  -2  -1  -3    8.29    0.73
  -2  -1  -3    7.99    0.73
  -2  -1  -3    7.53    0.71
   2   1   3    8.02    0.76
   2   1   3    8.33    0.77
   2   1   3    8.39    0.75
   2   1   3    8.27    0.77
   2   1   3    8.57    0.81
  -3  -1  -3    1.57    0.22
  -3  -1  -3    1.86    0.18
  -3  -1  -3    1.27    0.22
  -3  -1  -3    1.77    0.24
  -3  -1  -3    1.54    0.20
   3   1   3    1.27    0.16
   3   1   3    1.73    0.18
   3   1   3    1.68    0.23
   3   1   3    1.31    0.19
   3   1   3    1.60    0.21
  -4  -1  -3    0.08    0.07
  -4  -1  -3   -0.03    0.11
  -4  -1  -3    0.08    0.10
  -4  -1  -3    0.17    0.15
   4   1   3    0.05    0.14
   4   1   3    0.08    0.07
   4   1   3    0.16    0.14
  -5  -1  -3    4.07    0.39
  -5  -1  -3    3.64    0.46
  -5  -1  -3    3.52    0.48
  -5  -1  -3    3.91    0.43
   5   1   3    4.15    0.47
   5   1   3    3.42    0.50
   5   1   3    3.95    0.44
   5   1   3    3.41    0.37
  -6  -1  -3    3.31    0.44
  -6  -1  -3    2.80    0.39
  -6  -1  -3    2.38    0.40
   6   1   3    3.36    0.34
   6   1   3    3.28    0.45
   6   1   3    2.80    0.46
   6   1   3    2.76    0.34
  -7  -1  -3    3.31    0.51
  -7  -1  -3    3.53    0.51
   7   1   3    3.12    0.44
   7   1   3    2.42    0.53
   7   1   3    3.41    0.45
  -8  -1  -3    0.32    0.37
  -8  -1  -3   -0.63    0.38
   8   1   3   -1.05    0.36
   8   1   3   -0.72    0.40
   8   1   3    0.41    0.46
  -9  -1  -3    0.33    0.49
   9   1   3   -0.33    0.55
   9   1   3   -0.27    0.57
   9  -2  -3    0.73    0.56
   9  -2  -3    0.82    0.52
   9  -2  -3    0.31    0.55
   9  -2  -3   -0.73    0.46
   9  -2  -3    0.24    0.46
   8  -2  -3   -0.29    0.32
   8  -2  -3    0.33    0.40
   8  -2  -3    0.36    0.39
   8  -2  -3    0.26    0.47
   7  -2  -3   -0.08    0.29
   7  -2  -3    0.19    0.30
   7  -2  -3    0.37    0.28
   7  -2  -3    0.24    0.27
   7  -2  -3    0.05    0.33
   7  -2  -3    0.33    0.30
   7  -2  -3    0.16    0.34
  -7   2   3   -0.36    0.28
   6  -2  -3    5.68    0.73
   6  -2  -3    6.36    0.68
   6  -2  -3    5.51    0.64
   6  -2  -3    5.22    0.70
   6  -2  -3    6.82    0.69
   6  -2  -3    6.34    0.70
   6  -2  -3    5.36    0.67
   6  -2  -3    4.61    0.65
   6  -2  -3    5.43    0.67
  -6   2   3    5.20    0.61
   5  -2  -3    8.12    0.74
   5  -2  -3    8.37    0.75
   5  -2  -3    8.30    0.74
   5  -2  -3    6.51    0.76
   5  -2  -3    6.19    0.73
   5  -2  -3    5.49    0.77
   5  -2  -3    7.89    0.80
   5  -2  -3    6.72    0.75
   5  -2  -3    8.55    0.76
   5  -2  -3    6.37    0.73
  -5   2   3    6.30    0.65
   4  -2  -3  116.61   10.14
   4  -2  -3  115.91   10.04
   4  -2  -3  112.11   10.13
   4  -2  -3  111.44   10.56
   4  -2  -3  117.87   10.55
   4  -2  -3  111.09   10.04
   4  -2  -3  108.76   10.29
   4  -2  -3  106.95   10.04
   4  -2  -3  118.43   10.04
   4  -2  -3  112.27   10.29
  -4   2   3  113.36   10.57
   3  -2  -3   15.15    1.45
   3  -2  -3   14.22    1.38
   3  -2  -3   16.44    1.42
   3  -2  -3   14.21    1.38
   3  -2  -3   15.81    1.41
   3  -2  -3   15.98    1.40
   3  -2  -3   14.46    1.38
  -3   2   3   15.73    1.47
  -3   2   3   16.03    1.51
  -3   2   3   15.49    1.46
   2  -2  -3    1.53    0.17
   2  -2  -3    1.38    0.17
   2  -2  -3    1.58    0.18
   2  -2  -3    1.25    0.19
   2  -2  -3    1.42    0.20
  -2   2   3    1.71    0.19
  -2   2   3    1.32    0.20
  -2   2   3    1.44    0.18
  -2   2   3    1.44    0.21
   1  -2  -3    2.82    0.26
   1  -2  -3    2.96    0.29
   1  -2  -3    2.60    0.29
   1  -2  -3    3.07    0.30
  -1   2   3    2.84    0.28
  -1   2   3    2.75    0.26
  -1   2   3    2.80    0.28
   0  -2  -3    0.08    0.06
   0  -2  -3    0.06    0.05
   0  -2  -3    0.11    0.07
   0  -2  -3    0.09    0.05
   0   2   3    0.09    0.06
   0   2   3    0.12    0.06
  -1  -2  -3    2.47    0.27
  -1  -2  -3    2.56    0.25
  -1  -2  -3    2.09    0.25
  -1  -2  -3    2.50    0.25
  -1  -2  -3    2.74    0.26
   1   2   3    2.41    0.24
   1   2   3    2.17    0.25
   1   2   3    2.50    0.24
   1   2   3    2.45    0.25
   1   2   3    2.26    0.25
  -2  -2  -3    6.51    0.59
  -2  -2  -3    6.26    0.61
  -2  -2  -3    6.97    0.65
  -2  -2  -3    6.08    0.61
   2   2   3    6.50    0.62
   2   2   3    6.56    0.68
   2   2   3    6.56    0.65
   2   2   3    7.78    0.65
  -3  -2  -3    0.42    0.16
  -3  -2  -3    0.22    0.11
  -3  -2  -3    0.27    0.10
  -3  -2  -3    0.35    0.13
   3   2   3    0.32    0.14
   3   2   3    0.20    0.13
   3   2   3    0.34    0.13
   3   2   3    0.31    0.12
  -4  -2  -3    6.31    0.64
  -4  -2  -3    6.42    0.64
  -4  -2  -3    6.72    0.67
   4   2   3    8.88    0.78
   4   2   3    6.83    0.82
   4   2   3    8.06    0.78
  -5  -2  -3    0.15    0.16
  -5  -2  -3    0.10    0.17
  -5  -2  -3    0.93    0.22
   5   2   3    0.41    0.19
   5   2   3    0.24    0.22
   5   2   3    0.15    0.20
  -6  -2  -3    4.35    0.49
  -6  -2  -3    3.88    0.52
  -6  -2  -3    3.03    0.46
   6   2   3    2.87    0.51
   6   2   3    4.14    0.50
  -7  -2  -3    1.20    0.33
  -7  -2  -3    1.31    0.36
  -7  -2  -3    1.30    0.34
   7   2   3    1.21    0.44
   7   2   3    1.39    0.36
  -8  -2  -3    0.05    0.41
  -8  -2  -3    0.12    0.37
   8   2   3    0.01    0.43
   8   2   3   -0.02    0.39
  -9  -2  -3    0.27    0.51
  -9  -2  -3   -0.44    0.53
   9   2   3   -0.38    0.62
   9   2   3    0.12    0.58
   9  -3  -3    0.51    0.65
   9  -3  -3    0.97    0.49
   9  -3  -3   -0.16    0.47
   9  -3  -3    1.27    0.57
   9  -3  -3    0.80    0.53
   8  -3  -3    2.08    0.52
   8  -3  -3    1.67    0.49
   8  -3  -3    3.31    0.59
   8  -3  -3    2.69    0.50
   8  -3  -3    2.79    0.49
   7  -3  -3   -0.10    0.33
   7  -3  -3    0.36    0.29
   7  -3  -3   -0.04    0.30
   7  -3  -3   -0.02    0.30
   7  -3  -3   -0.50    0.32
   6  -3  -3   27.77    2.37
   6  -3  -3   25.49    2.26
   6  -3  -3   21.90    2.27
   6  -3  -3   21.56    2.23
   6  -3  -3   21.79    2.30
   6  -3  -3   21.15    2.24
   6  -3  -3   21.22    2.35
   6  -3  -3   28.51    2.30
   6  -3  -3   28.48    2.32
   6  -3  -3   26.47    2.29
   5  -3  -3    0.12    0.21
   5  -3  -3    0.08    0.23
   5  -3  -3   -0.01    0.19
   5  -3  -3   -0.04    0.17
   5  -3  -3   -0.02    0.18
   5  -3  -3    0.53    0.22
   5  -3  -3    0.11    0.21
   5  -3  -3    0.33    0.19
   5  -3  -3   -0.19    0.19
   5  -3  -3    0.38    0.20
  -5   3   3   -0.02    0.20
   4  -3  -3    0.77    0.20
   4  -3  -3    0.78    0.18
   4  -3  -3    0.67    0.20
   4  -3  -3    0.51    0.17
   4  -3  -3    0.65    0.20
   4  -3  -3    0.51    0.17
   4  -3  -3    0.62    0.17
   4  -3  -3    0.72    0.19
   4  -3  -3    0.67    0.17
  -4   3   3    0.46    0.16
  -4   3   3    0.49    0.17
  -4   3   3    0.68    0.19
   3  -3  -3    2.61    0.30
   3  -3  -3    2.61    0.32
   3  -3  -3    3.15    0.36
   3  -3  -3    2.55    0.31
   3  -3  -3    2.79    0.33
   3  -3  -3    2.52    0.33
  -3   3   3    2.84    0.37
  -3   3   3    2.74    0.36
  -3   3   3    3.08    0.34
   2  -3  -3    2.15    0.30
   2  -3  -3    2.26    0.25
   2  -3  -3    2.90    0.30
   2  -3  -3    2.40    0.26
   2  -3  -3    1.97    0.27
  -2   3   3    2.57    0.27
  -2   3   3    2.18    0.25
  -2   3   3    2.30    0.25
  -2   3   3    2.21    0.30
  -2   3   3    2.12    0.29
   1  -3  -3    6.39    0.61
   1  -3  -3    6.47    0.60
   1  -3  -3    6.41    0.62
   1  -3  -3    6.21    0.58
   1  -3  -3    6.24    0.62
  -1   3   3    5.94    0.55
  -1   3   3    5.70    0.58
  -1   3   3    6.43    0.59
  -1   3   3    5.89    0.57
  -1   3   3    6.13    0.59
   0  -3  -3    1.63    0.24
   0  -3  -3    2.18    0.23
   0  -3  -3    1.80    0.20
   0  -3  -3    2.24    0.23
   0  -3  -3    1.90    0.21
   0  -3  -3    2.12    0.24
   0   3   3    1.65    0.20
   0   3   3    1.88    0.22
   0   3   3    2.21    0.22
   0   3   3    1.71    0.19
   0   3   3    1.60    0.24
  -1  -3  -3    1.14    0.16
  -1  -3  -3    1.31    0.17
  -1  -3  -3    1.13    0.16
  -1  -3  -3    1.10    0.15
  -1  -3  -3    1.02    0.14
  -1  -3  -3    1.19    0.16
   1   3   3    1.23    0.17
   1   3   3    1.12    0.17
   1   3   3    1.24    0.17
  -2  -3  -3   20.81    1.76
  -2  -3  -3   20.78    1.86
  -2  -3  -3   18.70    1.77
  -2  -3  -3   19.77    1.81
  -2  -3  -3   18.88    1.76
  -2  -3  -3   18.20    1.76
   2   3   3   20.84    1.88
   2   3   3   19.34    1.83
   2   3   3   19.22    1.78
  -3  -3  -3    5.78    0.61
  -3  -3  -3    6.44    0.67
  -3  -3  -3    5.70    0.61
  -3  -3  -3    6.78    0.62
   3   3   3    6.42    0.71
   3   3   3    7.08    0.68
   3   3   3    5.94    0.68
   3   3   3    8.22    0.68
  -4  -3  -3    0.48    0.16
  -4  -3  -3    0.18    0.22
  -4  -3  -3    0.40    0.17
  -4  -3  -3    0.26    0.18
   4   3   3    0.58    0.21
   4   3   3    0.23    0.17
   4   3   3    0.26    0.19
   4   3   3    0.55    0.19
  -5  -3  -3    0.24    0.23
  -5  -3  -3    0.40    0.19
  -5  -3  -3    0.43    0.18
   5   3   3    0.66    0.24
   5   3   3    0.67    0.28
   5   3   3    0.54    0.24
  -6  -3  -3    0.55    0.26
  -6  -3  -3    1.01    0.30
  -6  -3  -3    0.60    0.26
   6   3   3    0.95    0.35
   6   3   3    0.71    0.30
  -7  -3  -3    0.58    0.39
  -7  -3  -3    1.12    0.31
  -7  -3  -3    0.14    0.29
   7   3   3    0.50    0.36
   7   3   3    0.90    0.41
  -8  -3  -3    0.78    0.41
  -8  -3  -3    1.65    0.47
   8   3   3    0.53    0.50
   8   3   3    1.00    0.47
  -9  -3  -3   -0.53    0.50
  -9  -3  -3    0.92    0.62
   9   3   3   -0.06    0.68
   9  -4  -3    0.34    0.64
   9  -4  -3    1.11    0.57
   9  -4  -3    1.29    0.55
   9  -4  -3    0.95    0.55
   9  -4  -3    1.48    0.61
   8  -4  -3    1.70    0.46
   8  -4  -3    1.89    0.47
   8  -4  -3    1.97    0.50
   8  -4  -3    1.77    0.54
   7  -4  -3    0.02    0.35
   7  -4  -3    0.08    0.38
   7  -4  -3    0.07    0.33
   7  -4  -3    0.32    0.34
   6  -4  -3    1.21    0.34
   6  -4  -3    0.78    0.29
   6  -4  -3    1.15    0.29
   6  -4  -3    0.89    0.32
   6  -4  -3    1.32    0.35
   6  -4  -3    0.84    0.31
   5  -4  -3    2.11    0.39
   5  -4  -3    1.55    0.34
   5  -4  -3    1.80    0.32
   5  -4  -3    2.06    0.32
   5  -4  -3    1.90    0.33
   5  -4  -3    1.96    0.33
   5  -4  -3    1.42    0.30
   5  -4  -3    2.55    0.37
   5  -4  -3    2.77    0.33
  -5   4   3    1.07    0.29
  -5   4   3    1.59    0.30
   4  -4  -3    6.53    0.70
   4  -4  -3    7.96    0.76
   4  -4  -3    6.16    0.71
   4  -4  -3    7.88    0.70
   4  -4  -3    5.92    0.68
   4  -4  -3    6.41    0.70
   4  -4  -3    8.47    0.75
   4  -4  -3    6.38    0.69
  -4   4   3    6.31    0.68
  -4   4   3    5.90    0.67
   3  -4  -3    3.18    0.38
   3  -4  -3    2.07    0.32
   3  -4  -3    2.96    0.31
   3  -4  -3    2.44    0.30
   3  -4  -3    1.87    0.29
   3  -4  -3    2.85    0.33
   3  -4  -3    2.89    0.37
  -3   4   3    1.95    0.30
  -3   4   3    2.15    0.27
  -3   4   3    2.17    0.27
  -3   4   3    1.55    0.27
  -3   4   3    2.46    0.31
   2  -4  -3    7.62    0.78
   2  -4  -3    7.45    0.77
   2  -4  -3    9.05    0.81
   2  -4  -3    8.66    0.81
  -2   4   3    9.59    0.77
  -2   4   3    7.72    0.79
  -2   4   3    7.70    0.76
  -2   4   3    7.46    0.79
  -2   4   3    7.52    0.74
   1  -4  -3    0.12    0.07
   1  -4  -3   -0.05    0.10
   1  -4  -3   -0.21    0.11
   1  -4  -3    0.05    0.07
  -1   4   3   -0.03    0.07
  -1   4   3   -0.03    0.11
  -1   4   3   -0.06    0.09
  -1   4   3    0.02    0.06
  -1   4   3    0.06    0.12
   0  -4  -3   29.83    2.78
   0  -4  -3   31.20    2.93
   0  -4  -3   32.18    2.83
   0  -4  -3   31.84    2.80
   0   4   3   30.20    2.74
   0   4   3   31.37    2.88
   0   4   3   33.29    2.76
   0   4   3   28.71    2.78
   0   4   3   30.11    2.83
  -1  -4  -3    1.57    0.22
  -1  -4  -3    1.99    0.24
  -1  -4  -3    1.75    0.25
   1   4   3    1.61    0.23
   1   4   3    1.64    0.23
   1   4   3    1.63    0.23
   1   4   3    1.58    0.22
  -2  -4  -3    2.49    0.29
  -2  -4  -3    1.86    0.25
  -2  -4  -3    1.34    0.22
  -2  -4  -3    1.37    0.21
  -2  -4  -3    1.65    0.23
  -2  -4  -3    1.49    0.22
   2   4   3    1.65    0.25
   2   4   3    1.78    0.27
   2   4   3    2.00    0.26
   2   4   3    1.80    0.25
  -3  -4  -3    4.54    0.50
  -3  -4  -3    3.91    0.37
  -3  -4  -3    3.97    0.45
  -3  -4  -3    3.70    0.45
  -3  -4  -3    3.47    0.43
  -3  -4  -3    3.90    0.38
   3   4   3    3.45    0.48
   3   4   3    3.65    0.50
   3   4   3    4.91    0.47
   3   4   3    4.89    0.47
  -4  -4  -3    2.65    0.38
  -4  -4  -3    2.87    0.39
  -4  -4  -3    3.38    0.41
  -4  -4  -3    2.34    0.40
   4   4   3    3.68    0.43
   4   4   3    3.57    0.46
   4   4   3    2.46    0.39
   4   4   3    2.96    0.45
  -5  -4  -3    0.60    0.19
  -5  -4  -3    0.63    0.25
  -5  -4  -3    0.30    0.26
   5   4   3    0.38    0.25
   5   4   3    0.17    0.23
  -6  -4  -3    0.17    0.23
  -6  -4  -3    0.10    0.28
   6   4   3   -0.17    0.28
   6   4   3   -0.23    0.28
  -7  -4  -3    1.27    0.41
  -7  -4  -3    0.63    0.34
   7   4   3    0.68    0.48
   7   4   3    1.10    0.41
  -8  -4  -3    0.26    0.51
  -8  -4  -3    0.41    0.40
   8   4   3   -0.11    0.47
   8   4   3    0.96    0.57
   8  -5  -3    1.84    0.50
   8  -5  -3    0.57    0.46
   8  -5  -3    0.53    0.52
   8  -5  -3    0.06    0.47
   7  -5  -3    0.24    0.40
   7  -5  -3   -0.19    0.33
   7  -5  -3    0.45    0.44
   7  -5  -3    0.40    0.40
   7  -5  -3    0.37    0.36
   6  -5  -3    0.30    0.33
   6  -5  -3   -0.08    0.29
   6  -5  -3    0.37    0.29
   6  -5  -3   -0.22    0.29
   6  -5  -3   -0.11    0.26
  -6   5   3   -0.18    0.29
   5  -5  -3    0.84    0.24
   5  -5  -3    0.43    0.24
   5  -5  -3    0.36    0.23
   5  -5  -3    0.39    0.24
   5  -5  -3    0.27    0.29
   5  -5  -3    0.30    0.27
  -5   5   3    0.56    0.28
  -5   5   3    0.55    0.25
   4  -5  -3   14.04    1.18
   4  -5  -3   10.83    1.09
   4  -5  -3   10.55    1.11
   4  -5  -3   10.43    1.12
   4  -5  -3   12.68    1.12
   4  -5  -3   10.55    1.11
   4  -5  -3   11.98    1.08
  -4   5   3   10.02    1.02
  -4   5   3    9.76    1.00
   3  -5  -3    1.18    0.25
   3  -5  -3    0.87    0.20
   3  -5  -3    1.06    0.17
   3  -5  -3    0.96    0.22
   3  -5  -3    0.79    0.25
  -3   5   3    0.79    0.24
  -3   5   3    0.96    0.19
  -3   5   3    1.24    0.24
  -3   5   3    1.05    0.23
   2  -5  -3   10.92    1.03
   2  -5  -3   11.06    1.04
   2  -5  -3   10.54    1.01
  -2   5   3    9.51    1.03
  -2   5   3   10.10    1.00
  -2   5   3   11.06    0.97
  -2   5   3    9.67    1.03
  -2   5   3   12.05    1.01
   1  -5  -3    1.82    0.24
   1  -5  -3    2.54    0.34
   1  -5  -3    1.99    0.27
   1  -5  -3    2.50    0.31
   1  -5  -3    2.33    0.33
  -1   5   3    1.89    0.28
  -1   5   3    1.95    0.22
  -1   5   3    2.00    0.28
   0  -5  -3   15.72    1.43
   0  -5  -3   15.68    1.49
   0   5   3   18.49    1.45
   0   5   3   14.99    1.49
   0   5   3   15.08    1.46
   0   5   3   15.10    1.49
   0   5   3   15.06    1.42
  -1  -5  -3   -0.02    0.14
  -1  -5  -3   -0.04    0.11
  -1  -5  -3   -0.06    0.13
  -1  -5  -3    0.09    0.12
  -1  -5  -3   -0.07    0.12
   1   5   3    0.14    0.13
   1   5   3    0.07    0.11
   1   5   3    0.21    0.16
   1   5   3    0.16    0.14
   1   5   3   -0.11    0.11
  -2  -5  -3    1.14    0.23
  -2  -5  -3    1.52    0.23
  -2  -5  -3    1.60    0.22
  -2  -5  -3    1.44    0.21
  -2  -5  -3    1.50    0.27
  -2  -5  -3    1.37    0.25
   2   5   3    1.15    0.24
   2   5   3    1.74    0.24
   2   5   3    1.22    0.22
  -3  -5  -3    0.19    0.18
  -3  -5  -3    0.03    0.12
  -3  -5  -3    0.06    0.21
  -3  -5  -3    0.21    0.19
  -3  -5  -3    0.14    0.10
  -3  -5  -3   -0.15    0.14
   3   5   3   -0.12    0.18
   3   5   3   -0.25    0.16
   3   5   3    0.06    0.20
   3   5   3   -0.20    0.18
  -4  -5  -3    0.37    0.19
  -4  -5  -3    0.49    0.21
  -4  -5  -3    1.02    0.26
  -4  -5  -3    0.61    0.31
   4   5   3    0.60    0.25
   4   5   3    0.86    0.28
   4   5   3    0.49    0.26
  -5  -5  -3    1.79    0.36
  -5  -5  -3    1.87    0.36
  -5  -5  -3    1.66    0.32
   5   5   3    2.07    0.40
   5   5   3    1.56    0.36
  -6  -5  -3    1.79    0.36
  -6  -5  -3    2.31    0.46
   6   5   3    2.12    0.42
   6   5   3    1.77    0.46
  -7  -5  -3    0.12    0.41
  -7  -5  -3    0.75    0.34
   7   5   3    0.38    0.42
   7   5   3    0.05    0.44
  -8  -5  -3    3.96    0.72
  -8  -5  -3    1.86    0.49
   8   5   3    3.13    0.72
   8   5   3    2.47    0.63
   8  -6  -3    2.26    0.61
   8  -6  -3    1.67    0.64
   8  -6  -3    1.78    0.61
   8  -6  -3    1.27    0.56
   8  -6  -3    1.44    0.72
   7  -6  -3    1.66    0.48
   7  -6  -3    1.42    0.52
   7  -6  -3    0.70    0.42
   7  -6  -3    1.66    0.48
   7  -6  -3    1.65    0.54
  -7   6   3    1.43    0.47
   6  -6  -3   -0.07    0.32
   6  -6  -3   -0.15    0.31
   6  -6  -3    0.28    0.38
   6  -6  -3   -0.07    0.30
   6  -6  -3    0.24    0.35
  -6   6   3    0.07    0.31
   5  -6  -3    3.51    0.44
   5  -6  -3    2.51    0.39
   5  -6  -3    2.20    0.41
   5  -6  -3    2.12    0.38
   5  -6  -3    2.48    0.41
  -5   6   3    1.68    0.39
   4  -6  -3    1.86    0.28
   4  -6  -3    1.67    0.25
   4  -6  -3    0.95    0.31
   4  -6  -3    1.17    0.22
   4  -6  -3    1.55    0.29
  -4   6   3    1.37    0.31
  -4   6   3    0.83    0.28
   3  -6  -3    2.44    0.36
   3  -6  -3    2.62    0.33
   3  -6  -3    2.45    0.31
  -3   6   3    1.76    0.36
  -3   6   3    2.95    0.34
  -3   6   3    2.65    0.37
  -3   6   3    2.36    0.30
   2  -6  -3    6.89    0.68
   2  -6  -3    8.15    0.76
   2  -6  -3    6.65    0.66
   2  -6  -3    5.93    0.72
  -2   6   3    7.01    0.66
  -2   6   3    7.14    0.66
  -2   6   3    6.41    0.74
  -2   6   3    5.52    0.73
  -2   6   3    7.26    0.72
   1  -6  -3    0.32    0.21
   1  -6  -3    0.04    0.10
   1  -6  -3    0.04    0.22
   1  -6  -3    0.04    0.15
   1  -6  -3    0.31    0.17
  -1   6   3   -0.15    0.07
  -1   6   3   -0.02    0.18
  -1   6   3    0.07    0.18
  -1   6   3    0.03    0.12
   0  -6  -3    1.15    0.23
   0  -6  -3    1.24    0.21
   0  -6  -3    1.53    0.27
   0  -6  -3    1.27    0.20
   0   6   3    0.91    0.22
   0   6   3    1.22    0.23
   0   6   3    1.24    0.19
   0   6   3    0.89    0.23
  -1  -6  -3    3.14    0.45
  -1  -6  -3    4.22    0.47
  -1  -6  -3    3.41    0.42
  -1  -6  -3    4.14    0.47
   1   6   3    4.07    0.51
   1   6   3    4.92    0.49
   1   6   3    4.14    0.48
   1   6   3    5.27    0.53
   1   6   3    4.08    0.54
  -2  -6  -3   10.36    1.10
  -2  -6  -3    9.28    1.10
  -2  -6  -3   13.15    1.18
  -2  -6  -3   11.52    1.12
  -2  -6  -3   12.32    1.17
  -2  -6  -3   13.77    1.12
   2   6   3    9.50    1.00
   2   6   3   11.93    1.02
   2   6   3    8.96    1.00
  -3  -6  -3    0.02    0.20
  -3  -6  -3    0.16    0.16
  -3  -6  -3    0.19    0.28
  -3  -6  -3   -0.05    0.14
  -3  -6  -3    0.02    0.17
   3   6   3    0.05    0.20
   3   6   3    0.03    0.22
   3   6   3   -0.27    0.23
  -4  -6  -3   12.87    1.09
  -4  -6  -3   11.35    1.18
  -4  -6  -3   12.28    1.09
  -4  -6  -3   10.26    1.16
   4   6   3   11.74    1.17
   4   6   3   10.23    1.13
  -5  -6  -3    0.08    0.31
   5   6   3    0.55    0.34
   5   6   3    0.22    0.33
  -6  -6  -3    7.29    0.89
  -6  -6  -3    8.69    0.97
   6   6   3    9.14    1.12
  -7  -6  -3    0.13    0.36
  -7  -6  -3   -0.64    0.47
   7   6   3    0.41    0.55
   7   6   3    0.25    0.50
  -8  -6  -3   -0.45    0.47
  -8  -6  -3    0.37    0.66
   8   6   3   -0.05    0.62
   8   6   3    0.79    0.68
   7  -7  -3    0.53    0.51
   7  -7  -3    1.44    0.48
   7  -7  -3    1.16    0.56
  -7   7   3   -0.47    0.49
   6  -7  -3    0.74    0.34
   6  -7  -3    0.41    0.42
   6  -7  -3    0.31    0.37
   6  -7  -3    0.32    0.47
  -6   7   3    0.68    0.42
   5  -7  -3    0.51    0.26
   5  -7  -3    0.87    0.25
   5  -7  -3    0.97    0.32
   5  -7  -3    0.34    0.38
   5  -7  -3    0.66    0.35
  -5   7   3    0.84    0.36
  -5   7   3    0.72    0.35
   4  -7  -3    0.43    0.17
   4  -7  -3    0.52    0.26
   4  -7  -3    0.68    0.36
   4  -7  -3    0.19    0.16
   4  -7  -3    0.17    0.25
  -4   7   3    0.77    0.29
  -4   7   3    0.68    0.28
  -4   7   3    0.28    0.33
   3  -7  -3    8.99    0.88
   3  -7  -3    8.21    0.92
  -3   7   3    8.20    0.98
  -3   7   3   10.46    0.92
  -3   7   3    8.57    1.01
   2  -7  -3    0.56    0.20
   2  -7  -3    0.21    0.23
  -2   7   3    0.30    0.26
  -2   7   3    0.29    0.23
  -2   7   3    0.29    0.18
   1  -7  -3    0.05    0.19
   1  -7  -3   -0.02    0.17
   1  -7  -3    0.24    0.12
  -1   7   3   -0.03    0.21
  -1   7   3   -0.09    0.16
  -1   7   3    0.06    0.23
   0  -7  -3    0.12    0.22
   0  -7  -3    0.48    0.21
   0  -7  -3    0.17    0.18
   0  -7  -3    0.19    0.28
   0  -7  -3    0.28    0.18
   0   7   3    0.60    0.22
   0   7   3    0.26    0.13
   0   7   3    0.45    0.26
   0   7   3    0.38    0.16
  -1  -7  -3    2.09    0.35
  -1  -7  -3    1.73    0.30
  -1  -7  -3    1.71    0.31
  -1  -7  -3    1.50    0.27
  -1  -7  -3    1.72    0.29
   1   7   3    1.70    0.25
   1   7   3    1.24    0.30
   1   7   3    1.77    0.27
  -2  -7  -3   20.31    2.13
  -2  -7  -3   23.59    2.15
  -2  -7  -3   25.09    2.16
  -2  -7  -3   26.95    2.26
  -2  -7  -3   20.54    2.14
   2   7   3   18.77    2.05
   2   7   3   23.72    1.99
   2   7   3   21.80    2.06
  -3  -7  -3    0.64    0.37
  -3  -7  -3    0.45    0.20
  -3  -7  -3    0.33    0.22
  -3  -7  -3    0.27    0.25
  -3  -7  -3    0.22    0.21
   3   7   3    0.66    0.29
   3   7   3    0.03    0.22
  -4  -7  -3    3.54    0.53
  -4  -7  -3    4.06    0.43
  -4  -7  -3    3.73    0.44
  -4  -7  -3    3.43    0.49
   4   7   3    3.45    0.51
   4   7   3    3.49    0.56
  -5  -7  -3    0.13    0.30
  -5  -7  -3   -0.08    0.36
   5   7   3   -0.30    0.38
   5   7   3   -0.30    0.36
  -6  -7  -3    1.48    0.47
  -6  -7  -3    0.60    0.37
   6   7   3    0.70    0.49
   6   7   3    1.81    0.53
  -7  -7  -3    0.29    0.40
  -7  -7  -3    0.01    0.54
   7   7   3    0.21    0.54
   7   7   3    0.88    0.62
   7  -8  -3    0.76    0.65
   7  -8  -3    1.15    0.55
   7  -8  -3   -0.23    0.60
  -7   8   3   -0.64    0.55
   6  -8  -3    0.76    0.46
   6  -8  -3    0.66    0.59
   6  -8  -3    0.40    0.41
  -6   8   3    0.76    0.48
   5  -8  -3    3.44    0.69
   5  -8  -3    4.56    0.65
   5  -8  -3    4.05    0.56
  -5   8   3    3.63    0.57
  -5   8   3    3.34    0.61
   4  -8  -3   -0.29    0.38
   4  -8  -3   -0.42    0.34
   4  -8  -3    0.15    0.31
  -4   8   3   -0.43    0.35
  -4   8   3   -0.50    0.30
  -4   8   3    0.27    0.33
   3  -8  -3   -0.02    0.35
   3  -8  -3   -0.42    0.27
   3  -8  -3   -0.19    0.24
  -3   8   3    0.36    0.34
  -3   8   3    0.34    0.31
  -3   8   3    0.12    0.26
   2  -8  -3    0.36    0.27
   2  -8  -3    0.58    0.29
  -2   8   3    0.41    0.28
  -2   8   3    0.88    0.24
   1  -8  -3    2.32    0.34
   1  -8  -3    2.07    0.42
  -1   8   3    2.20    0.41
  -1   8   3    3.00    0.41
   0  -8  -3    3.31    0.40
   0  -8  -3    2.64    0.44
   0   8   3    3.32    0.40
   0   8   3    2.73    0.43
   0   8   3    3.00    0.36
  -1  -8  -3    1.31    0.35
  -1  -8  -3    0.71    0.27
  -1  -8  -3    0.26    0.23
  -1  -8  -3    0.43    0.28
   1   8   3    0.35    0.25
   1   8   3    0.63    0.19
  -2  -8  -3    3.75    0.49
  -2  -8  -3    3.47    0.50
  -2  -8  -3    2.52    0.44
  -2  -8  -3    2.66    0.43
  -2  -8  -3    3.31    0.44
   2   8   3    2.24    0.47
   2   8   3    3.27    0.42
  -3  -8  -3    0.67    0.27
  -3  -8  -3    0.89    0.30
  -3  -8  -3    0.50    0.31
  -3  -8  -3    0.66    0.42
  -3  -8  -3    0.59    0.30
   3   8   3    0.50    0.29
   3   8   3   -0.51    0.43
   3   8   3    0.49    0.37
  -4  -8  -3    0.16    0.21
  -4  -8  -3    0.17    0.39
  -4  -8  -3    0.84    0.33
   4   8   3   -0.29    0.38
   4   8   3   -0.34    0.35
  -5  -8  -3    0.74    0.42
  -5  -8  -3    0.26    0.36
   5   8   3    0.16    0.48
   5   8   3    0.63    0.43
  -6  -8  -3   -0.23    0.54
  -6  -8  -3    0.29    0.43
   6   8   3   -0.52    0.52
   6   8   3   -0.43    0.57
   6  -9  -3    0.62    0.65
   6  -9  -3    0.71    0.56
  -6   9   3   -0.86    0.56
   5  -9  -3    2.68    0.62
   5  -9  -3    3.55    0.70
   5  -9  -3    2.20    0.55
   4  -9  -3   -0.31    0.35
   4  -9  -3    0.39    0.50
   4  -9  -3    0.01    0.41
  -4   9   3    0.43    0.49
  -4   9   3   -0.60    0.39
   3  -9  -3    2.08    0.44
   3  -9  -3    1.01    0.37
   3  -9  -3    0.27    0.46
  -3   9   3    1.26    0.40
  -3   9   3    0.94    0.42
   2  -9  -3    0.10    0.29
   2  -9  -3    0.11    0.34
   2  -9  -3    0.16    0.41
  -2   9   3    0.07    0.36
  -2   9   3    0.18    0.32
   1  -9  -3    3.75    0.63
   1  -9  -3    5.81    0.67
   1  -9  -3    5.40    0.71
  -1   9   3    3.79    0.57
  -1   9   3    5.18    0.70
  -1   9   3    3.72    0.57
   0  -9  -3    1.32    0.39
   0  -9  -3    2.08    0.44
   0  -9  -3    1.82    0.34
   0   9   3    2.20    0.47
   0   9   3    1.90    0.36
  -1  -9  -3    0.47    0.29
  -1  -9  -3    0.46    0.31
  -1  -9  -3    0.87    0.35
   1   9   3   -0.05    0.37
   1   9   3    0.35    0.20
  -2  -9  -3   -0.05    0.31
  -2  -9  -3    0.36    0.31
  -2  -9  -3    0.36    0.31
   2   9   3    0.17    0.25
   2   9   3    0.35    0.37
  -3  -9  -3    2.52    0.41
  -3  -9  -3    1.43    0.45
  -3  -9  -3    2.54    0.46
   3   9   3    2.18    0.54
   3   9   3    1.86    0.41
  -4  -9  -3    0.34    0.40
  -4  -9  -3   -0.03    0.45
   4   9   3    0.23    0.51
  -5  -9  -3    1.83    0.45
  -5  -9  -3   -0.01    0.48
   5   9   3    1.11    0.57
   5   9   3    1.66    0.61
   4 -10  -3    0.60    0.66
   4 -10  -3    1.23    0.54
  -4  10   3   -0.18    0.51
   3 -10  -3    0.56    0.42
   3 -10  -3    0.70    0.54
   3 -10  -3    0.07    0.43
  -3  10   3    0.90    0.50
   2 -10  -3    0.41    0.42
   2 -10  -3    0.46    0.37
   2 -10  -3    1.19    0.55
  -2  10   3    0.74    0.43
   1 -10  -3    4.22    0.69
   1 -10  -3    4.22    0.58
   1 -10  -3    3.91    0.65
  -1  10   3    3.76    0.64
   0 -10  -3    1.34    0.41
   0 -10  -3    1.19    0.48
   0 -10  -3    1.41    0.39
   0  10   3    0.65    0.48
  -1 -10  -3   -0.07    0.35
  -1 -10  -3    0.51    0.39
  -1 -10  -3    0.08    0.40
   1  10   3    0.06    0.46
  -2 -10  -3    0.21    0.40
  -2 -10  -3    0.09    0.42
  -2 -10  -3    0.38    0.40
   2  10   3    0.35    0.51
  -3 -10  -3    0.33    0.46
  -3 -10  -3    0.20    0.42
   3  10   3    0.11    0.52
  -4 -10  -3    0.00    0.47
  -4 -10  -3    0.63    0.57
   4  10   3    1.65    0.65
   2 -11  -3    0.34    0.64
   2 -11  -3    0.40    0.51
  -2  11   3    0.55    0.56
   1 -11  -3    3.08    0.65
   1 -11  -3    2.54    0.69
  -1  11   3    2.42    0.65
   0 -11  -3    0.39    0.49
   0 -11  -3    0.30    0.52
   0  11   3    0.99    0.57
  -1 -11  -3    0.36    0.48
  -1 -11  -3    0.08    0.48
  -1 -11  -3   -0.28    0.51
   1  11   3   -0.01    0.63
  -2 -11  -3    0.20    0.52
  -2 -11  -3   -0.27    0.54
   2  11   3   -0.16    0.66
   2  11  -4    2.49    0.71
   2  11  -4    3.57    0.63
  -2 -11   4    3.84    0.65
  -2 -11   4    2.60    0.62
   1  11  -4    0.55    0.50
   1  11  -4    0.55    0.49
  -1 -11   4    0.07    0.47
  -1 -11   4   -0.41    0.41
   0  11  -4    1.65    0.58
   0  11  -4    1.85    0.52
   0 -11   4    3.02    0.63
   0 -11   4    2.57    0.58
  -1  11  -4    0.47    0.49
  -1  11  -4    0.60    0.51
   1 -11   4   -0.19    0.47
   1 -11   4    0.20    0.49
  -2  11  -4    0.48    0.50
  -2  11  -4    0.40    0.50
   2 -11   4    0.75    0.54
   2 -11   4   -0.66    0.51
   4  10  -4   -0.31    0.53
  -4 -10   4   -0.01    0.44
  -4 -10   4    0.26    0.49
   3  10  -4   -0.27    0.48
   3  10  -4    0.38    0.41
  -3 -10   4    0.41    0.43
  -3 -10   4    0.13    0.44
   2  10  -4    0.69    0.36
   2  10  -4    1.00    0.46
  -2 -10   4    1.13    0.41
  -2 -10   4    0.68    0.40
   1  10  -4    0.48    0.42
   1  10  -4   -0.34    0.38
  -1 -10   4    0.17    0.36
  -1 -10   4   -0.72    0.33
   0  10  -4    0.08    0.38
   0  10  -4   -0.22    0.39
   0 -10   4    0.43    0.38
   0 -10   4    0.27    0.38
  -1  10  -4    3.03    0.56
  -1  10  -4    2.43    0.56
   1 -10   4    3.31    0.58
   1 -10   4    2.89    0.54
  -2  10  -4    0.42    0.45
  -2  10  -4   -0.57    0.42
   2 -10   4    1.13    0.44
   2 -10   4    0.28    0.48
  -3  10  -4    1.08    0.45
  -3  10  -4    0.69    0.55
   3 -10   4   -0.19    0.44
   3 -10   4    1.34    0.51
  -4  10  -4   -0.69    0.53
  -4  10  -4    0.10    0.48
   4 -10   4   -0.19    0.48
   4 -10   4    0.11    0.55
   5   9  -4   -0.30    0.55
   5   9  -4    0.29    0.49
  -5  -9   4   -0.54    0.38
  -5  -9   4   -0.63    0.49
   4   9  -4   -0.04    0.47
   4   9  -4   -0.01    0.40
  -4  -9   4    0.21    0.35
  -4  -9   4   -0.18    0.38
   3   9  -4    0.89    0.41
   3   9  -4    0.68    0.31
   3   9  -4    0.69    0.32
  -3  -9   4    0.54    0.38
  -3  -9   4    0.13    0.33
   2   9  -4    0.48    0.34
   2   9  -4   -0.25    0.31
   2   9  -4   -0.01    0.22
  -2  -9   4    0.81    0.31
  -2  -9   4    0.37    0.33
   1   9  -4    0.29    0.31
   1   9  -4   -0.16    0.32
  -1  -9   4    0.19    0.28
   0   9  -4    1.39    0.36
   0  -9   4    1.85    0.37
   0  -9   4    1.49    0.39
  -1   9  -4    0.13    0.32
  -1   9  -4   -0.14    0.32
   1  -9   4    0.43    0.33
   1  -9   4   -0.14    0.32
  -2   9  -4   -0.09    0.37
  -2   9  -4    0.40    0.33
   2  -9   4    0.01    0.34
  -3   9  -4    1.80    0.44
  -3   9  -4    1.36    0.46
   3  -9   4    2.56    0.50
   3  -9   4    2.40    0.52
  -4   9  -4   -0.82    0.41
  -4   9  -4    0.17    0.37
   4  -9   4    0.43    0.41
   4  -9   4   -0.08    0.42
  -5   9  -4    1.32    0.46
  -5   9  -4    1.30    0.58
   5  -9   4    1.61    0.56
   5  -9   4    2.51    0.59
  -6   9  -4    0.66    0.51
  -6   9  -4    0.45    0.53
   6  -9   4    0.50    0.55
   6  -9   4   -0.01    0.59
   6   8  -4    1.13    0.58
   6   8  -4    1.95    0.61
  -6  -8   4    0.57    0.42
  -6  -8   4    1.15    0.57
   5   8  -4    1.41    0.49
   5   8  -4    1.41    0.49
  -5  -8   4    0.83    0.35
  -5  -8   4    1.01    0.43
   4   8  -4    0.37    0.38
   4   8  -4   -0.19    0.33
   4   8  -4    0.32    0.25
  -4  -8   4    0.47    0.35
   3   8  -4    0.46    0.29
   3   8  -4    0.30    0.28
   3   8  -4    0.74    0.34
   3   8  -4    1.03    0.36
  -3  -8   4    0.60    0.29
  -3  -8   4    0.96    0.29
  -3  -8   4    0.89    0.33
   2   8  -4    0.53    0.29
   2   8  -4    1.19    0.28
   2   8  -4    1.38    0.26
   2   8  -4    0.80    0.33
  -2  -8   4    1.23    0.29
  -2  -8   4    0.73    0.29
  -2  -8   4    1.45    0.34
   1   8  -4    0.44    0.25
   1   8  -4    0.01    0.15
   1   8  -4    0.10    0.15
  -1  -8   4    0.23    0.25
  -1  -8   4    0.00    0.26
   0   8  -4    0.40    0.26
   0   8  -4    0.40    0.24
   0  -8   4   -0.03    0.25
   0  -8   4    0.15    0.23
  -1   8  -4    0.06    0.24
  -1   8  -4    0.46    0.27
   1  -8   4   -0.01    0.27
   1  -8   4   -0.43    0.28
  -2   8  -4    5.18    0.68
   2  -8   4    4.68    0.65
   2  -8   4    5.11    0.68
  -3   8  -4    9.35    1.06
  -3   8  -4   10.56    1.12
   3  -8   4   10.76    1.24
   3  -8   4   13.25    1.24
  -4   8  -4    1.00    0.42
  -4   8  -4    1.15    0.36
   4  -8   4    1.35    0.40
  -5   8  -4    2.20    0.53
   5  -8   4    2.86    0.55
   5  -8   4    2.69    0.54
  -6   8  -4    0.10    0.46
  -6   8  -4    0.47    0.45
   6  -8   4    1.18    0.54
   6  -8   4    0.81    0.47
  -7   8  -4    0.17    0.58
   7  -8   4    0.31    0.65
   7  -8   4    0.69    0.60
   7   7  -4    1.33    0.60
   7   7  -4   -0.20    0.63
  -7  -7   4    0.45    0.52
  -7  -7   4   -0.17    0.37
   6   7  -4    0.12    0.50
   6   7  -4    0.11    0.47
  -6  -7   4   -0.27    0.44
  -6  -7   4    0.87    0.35
   5   7  -4    1.35    0.46
  -5  -7   4    1.17    0.29
  -5  -7   4    0.65    0.38
   4   7  -4    0.58    0.35
   4   7  -4    0.26    0.30
   4   7  -4    0.51    0.21
  -4  -7   4    0.25    0.17
  -4  -7   4    0.45    0.22
  -4  -7   4    0.42    0.30
   3   7  -4    1.46    0.26
   3   7  -4    1.27    0.32
   3   7  -4    1.42    0.33
   3   7  -4    1.76    0.34
  -3  -7   4    1.68    0.31
  -3  -7   4    2.09    0.29
  -3  -7   4    1.70    0.33
   2   7  -4    0.28    0.21
   2   7  -4    0.17    0.24
   2   7  -4   -0.12    0.19
   2   7  -4    0.18    0.22
  -2  -7   4    0.30    0.21
  -2  -7   4   -0.16    0.19
  -2  -7   4   -0.04    0.19
   1   7  -4    0.93    0.29
   1   7  -4    1.52    0.21
   1   7  -4    1.24    0.20
   1   7  -4    1.21    0.31
   1   7  -4    1.21    0.28
   1   7  -4    1.34    0.27
  -1  -7   4    1.42    0.28
  -1  -7   4    0.88    0.23
  -1  -7   4    1.41    0.29
   0   7  -4    2.81    0.38
   0   7  -4    2.04    0.35
   0   7  -4    2.08    0.34
   0  -7   4    1.87    0.34
   0  -7   4    2.57    0.36
   0  -7   4    2.42    0.37
  -1   7  -4    9.74    1.03
  -1   7  -4    9.55    1.03
  -1   7  -4   10.76    1.00
   1  -7   4   10.23    1.00
   1  -7   4    9.70    0.99
  -2   7  -4   20.04    1.96
  -2   7  -4   22.20    1.90
  -2   7  -4   19.51    1.95
   2  -7   4   19.88    1.90
   2  -7   4   20.95    1.91
  -3   7  -4    9.00    0.93
  -3   7  -4    8.61    0.96
   3  -7   4    9.08    0.93
   3  -7   4    8.31    0.93
  -4   7  -4    2.61    0.45
  -4   7  -4    2.92    0.43
   4  -7   4    3.23    0.48
   4  -7   4    3.13    0.50
  -5   7  -4    0.19    0.27
  -5   7  -4   -0.24    0.36
   5  -7   4   -0.08    0.37
  -6   7  -4    2.83    0.52
  -6   7  -4    4.09    0.65
   6  -7   4    4.17    0.66
   6  -7   4    3.83    0.63
  -7   7  -4    0.55    0.42
  -7   7  -4    0.14    0.46
   7  -7   4    0.66    0.54
   7  -7   4    0.04    0.52
   8   6  -4   -0.41    0.68
   8   6  -4    0.62    0.71
  -8  -6   4    0.63    0.60
  -8  -6   4   -0.40    0.43
   7   6  -4    1.22    0.61
   7   6  -4    1.90    0.59
  -7  -6   4    1.35    0.39
  -7  -6   4    1.49    0.51
   6   6  -4   -0.01    0.46
   6   6  -4   -0.23    0.44
  -6  -6   4   -0.19    0.26
  -6  -6   4    0.07    0.38
   5   6  -4    0.12    0.33
  -5  -6   4    0.28    0.23
  -5  -6   4    0.17    0.29
   4   6  -4    3.86    0.53
   4   6  -4    3.24    0.49
   4   6  -4    3.45    0.51
   4   6  -4    4.04    0.48
   4   6  -4    3.38    0.41
  -4  -6   4    3.05    0.45
  -4  -6   4    3.52    0.37
  -4  -6   4    3.10    0.44
   3   6  -4    0.01    0.22
   3   6  -4    0.20    0.16
   3   6  -4   -0.23    0.23
   3   6  -4    0.16    0.23
   3   6  -4   -0.08    0.21
  -3  -6   4    0.00    0.18
  -3  -6   4   -0.15    0.14
  -3  -6   4    0.00    0.17
   2   6  -4    1.71    0.25
   2   6  -4    1.34    0.26
   2   6  -4    1.28    0.24
   2   6  -4    1.34    0.24
   2   6  -4    1.11    0.27
   2   6  -4    1.56    0.26
  -2  -6   4    1.40    0.24
  -2  -6   4    1.04    0.24
  -2  -6   4    1.63    0.23
   1   6  -4    0.22    0.17
   1   6  -4    0.06    0.13
   1   6  -4    0.00    0.14
   1   6  -4   -0.13    0.17
   1   6  -4    0.26    0.19
   1   6  -4    0.09    0.13
  -1  -6   4    0.00    0.18
  -1  -6   4   -0.04    0.21
  -1  -6   4    0.14    0.17
  -1  -6   4    0.15    0.16
   0   6  -4   45.27    3.62
   0   6  -4   44.79    3.61
   0   6  -4   35.40    3.70
   0   6  -4   35.63    3.65
   0  -6   4   51.05    4.23
   0  -6   4   40.54    4.10
   0  -6   4   41.28    4.10
   0  -6   4   50.54    4.15
  -1   6  -4    0.23    0.16
  -1   6  -4    0.15    0.17
  -1   6  -4    0.40    0.18
  -1   6  -4    0.39    0.19
   1  -6   4    0.15    0.21
   1  -6   4    0.20    0.18
   1  -6   4    0.34    0.18
   1  -6   4    0.25    0.22
  -2   6  -4    0.12    0.16
  -2   6  -4   -0.01    0.17
  -2   6  -4    0.04    0.17
  -2   6  -4    0.19    0.21
   2  -6   4    0.38    0.21
   2  -6   4   -0.16    0.23
   2  -6   4    0.08    0.19
   2  -6   4    0.37    0.21
  -3   6  -4    0.84    0.23
  -3   6  -4    0.66    0.22
  -3   6  -4    0.75    0.26
   3  -6   4    0.96    0.24
   3  -6   4    0.35    0.23
   3  -6   4    1.04    0.28
  -4   6  -4    0.00    0.21
  -4   6  -4    0.23    0.23
   4  -6   4   -0.02    0.23
   4  -6   4    0.06    0.28
   4  -6   4    0.51    0.26
   4  -6   4    0.00    0.12
   4  -6   4    0.16    0.13
  -5   6  -4    0.44    0.25
   5  -6   4    0.54    0.24
   5  -6   4    0.35    0.30
   5  -6   4    0.17    0.28
   5  -6   4    0.40    0.22
   5  -6   4    1.07    0.36
  -6   6  -4    0.10    0.31
  -6   6  -4   -0.33    0.33
   6  -6   4    0.11    0.37
   6  -6   4   -0.02    0.26
   6  -6   4    0.31    0.36
   6  -6   4    0.39    0.39
  -7   6  -4   -0.19    0.39
  -7   6  -4    0.06    0.39
   7  -6   4    1.04    0.45
   7  -6   4    0.69    0.42
   7  -6   4   -1.19    0.43
   7  -6   4    0.15    0.37
  -8   6  -4    2.42    0.65
   8  -6   4    2.51    0.65
   8  -6   4    0.99    0.62
   8   5  -4   -0.23    0.58
   8   5  -4    0.56    0.62
  -8  -5   4    0.24    0.51
  -8  -5   4    0.40    0.41
   7   5  -4    0.36    0.50
   7   5  -4    0.54    0.47
  -7  -5   4    0.69    0.42
  -7  -5   4    0.34    0.32
   6   5  -4   -0.39    0.36
  -6  -5   4    0.33    0.31
  -6  -5   4   -0.11    0.21
   5   5  -4    0.18    0.29
   5   5  -4    0.72    0.32
   5   5  -4    0.65    0.27
  -5  -5   4    0.56    0.22
  -5  -5   4    0.70    0.28
   4   5  -4    0.07    0.22
   4   5  -4    0.41    0.21
   4   5  -4    0.21    0.24
   4   5  -4    0.10    0.11
   4   5  -4    0.20    0.30
  -4  -5   4   -0.04    0.15
  -4  -5   4    0.10    0.10
  -4  -5   4    0.12    0.20
   3   5  -4    0.56    0.21
   3   5  -4    0.43    0.22
   3   5  -4    0.33    0.13
   3   5  -4    0.49    0.22
   3   5  -4    0.76    0.20
   3   5  -4    0.66    0.21
  -3  -5   4    0.70    0.19
  -3  -5   4    0.44    0.16
   2   5  -4    7.82    0.83
   2   5  -4    8.22    0.83
   2   5  -4    7.43    0.79
   2   5  -4    8.80    0.83
   2   5  -4    9.52    0.80
   2   5  -4    7.32    0.79
  -2  -5   4    7.51    0.71
  -2  -5   4    7.65    0.71
  -2  -5   4    6.69    0.72
   1   5  -4    0.34    0.12
   1   5  -4    0.43    0.14
   1   5  -4    0.45    0.16
   1   5  -4    0.48    0.16
   1   5  -4    0.60    0.16
  -1  -5   4    0.58    0.15
  -1  -5   4    0.65    0.18
  -1  -5   4    0.36    0.14
  -1  -5   4    0.22    0.14
   0   5  -4    0.14    0.14
   0   5  -4    0.36    0.08
   0   5  -4    0.26    0.13
   0   5  -4    0.36    0.07
   0   5  -4    0.17    0.13
   0   5  -4    0.46    0.15
   0  -5   4    0.15    0.16
   0  -5   4    0.40    0.15
   0  -5   4    0.43    0.15
   0  -5   4    0.12    0.14
  -1   5  -4    2.74    0.34
  -1   5  -4    1.96    0.31
  -1   5  -4    2.57    0.31
  -1   5  -4    2.70    0.35
   1  -5   4    3.21    0.38
   1  -5   4    2.64    0.35
   1  -5   4    2.31    0.34
  -2   5  -4    2.49    0.38
  -2   5  -4    3.63    0.40
  -2   5  -4    3.57    0.37
  -2   5  -4    2.68    0.40
   2  -5   4    2.55    0.38
   2  -5   4    3.52    0.42
   2  -5   4    2.62    0.40
   2  -5   4    3.62    0.39
  -3   5  -4    3.99    0.57
  -3   5  -4    4.89    0.55
  -3   5  -4    6.24    0.56
   3  -5   4    4.76    0.49
   3  -5   4    5.45    0.56
   3  -5   4    4.70    0.56
   3  -5   4    4.73    0.49
   3  -5   4    5.81    0.58
  -4   5  -4    1.13    0.29
  -4   5  -4    0.83    0.25
  -4   5  -4    1.18    0.23
   4  -5   4    0.85    0.19
   4  -5   4    1.41    0.25
   4  -5   4    1.04    0.27
   4  -5   4    0.95    0.25
   4  -5   4    0.65    0.19
  -5   5  -4   -0.22    0.22
  -5   5  -4   -0.04    0.25
   5  -5   4   -0.33    0.22
   5  -5   4    0.33    0.21
   5  -5   4   -0.19    0.25
   5  -5   4    0.05    0.24
   5  -5   4    0.23    0.23
  -6   5  -4    5.62    0.84
  -6   5  -4    7.54    0.77
   6  -5   4    7.79    0.86
   6  -5   4    8.87    0.88
   6  -5   4    6.47    0.87
   6  -5   4    6.84    0.88
  -7   5  -4    0.91    0.38
   7  -5   4    1.37    0.43
   7  -5   4    1.02    0.43
   7  -5   4    1.40    0.41
   7  -5   4    0.80    0.40
  -8   5  -4    0.58    0.47
   8  -5   4    0.47    0.48
   8  -5   4   -0.05    0.49
   8  -5   4    0.46    0.53
   9   4  -4   -0.04    0.73
   9   4  -4    1.83    0.70
  -9  -4   4    0.58    0.53
  -9  -4   4    0.91    0.63
   8   4  -4   -0.31    0.50
   8   4  -4    0.11    0.56
  -8  -4   4   -0.36    0.46
   7   4  -4    8.15    1.07
  -7  -4   4    7.35    0.93
  -7  -4   4    7.65    0.84
   6   4  -4   -0.31    0.32
   6   4  -4    0.38    0.28
  -6  -4   4    0.44    0.22
   5   4  -4   -0.03    0.26
   5   4  -4    0.10    0.21
   5   4  -4    0.18    0.25
  -5  -4   4    0.02    0.15
  -5  -4   4    0.09    0.22
   4   4  -4    1.26    0.23
   4   4  -4    1.12    0.28
   4   4  -4    0.79    0.25
   4   4  -4    1.18    0.29
   4   4  -4    1.05    0.15
  -4  -4   4    1.30    0.25
  -4  -4   4    1.18    0.21
  -4  -4   4    1.65    0.29
  -4  -4   4    1.26    0.16
   3   4  -4    0.16    0.09
   3   4  -4    0.20    0.18
   3   4  -4   -0.17    0.18
   3   4  -4    0.01    0.16
   3   4  -4    0.14    0.13
  -3  -4   4    0.04    0.13
  -3  -4   4   -0.04    0.11
  -3  -4   4    0.16    0.08
   2   4  -4    6.64    0.68
   2   4  -4    7.24    0.69
   2   4  -4    7.69    0.73
   2   4  -4    7.01    0.73
   2   4  -4    7.24    0.73
  -2  -4   4    6.75    0.65
  -2  -4   4    6.69    0.68
  -2  -4   4    7.17    0.66
   1   4  -4    2.96    0.35
   1   4  -4    3.31    0.34
   1   4  -4    3.16    0.35
   1   4  -4    3.27    0.37
   1   4  -4    3.06    0.34
  -1  -4   4    2.90    0.38
  -1  -4   4    3.11    0.35
  -1  -4   4    3.76    0.36
  -1  -4   4    3.22    0.36
   0   4  -4    1.21    0.14
   0   4  -4    0.83    0.18
   0   4  -4    1.12    0.18
   0   4  -4    1.25    0.17
   0   4  -4    1.39    0.19
   0   4  -4    0.89    0.13
   0  -4   4    1.44    0.19
   0  -4   4    1.19    0.19
   0  -4   4    1.17    0.20
   0  -4   4    1.18    0.18
  -1   4  -4    1.83    0.27
  -1   4  -4    2.51    0.27
  -1   4  -4    2.51    0.29
  -1   4  -4    2.02    0.30
   1  -4   4    2.25    0.28
   1  -4   4    2.09    0.28
   1  -4   4    2.23    0.29
  -2   4  -4   10.70    0.92
  -2   4  -4    9.69    0.94
  -2   4  -4    8.87    0.94
   2  -4   4    9.12    0.88
   2  -4   4   11.52    0.91
   2  -4   4    9.45    0.90
   2  -4   4    8.02    0.87
   2  -4   4    9.29    0.88
   2  -4   4    9.30    0.88
  -3   4  -4    0.00    0.13
  -3   4  -4    0.18    0.16
  -3   4  -4    0.14    0.12
   3  -4   4    0.14    0.15
   3  -4   4    0.09    0.09
   3  -4   4    0.30    0.17
   3  -4   4    0.07    0.14
   3  -4   4    0.04    0.11
   3  -4   4    0.11    0.15
   3  -4   4    0.05    0.17
  -4   4  -4   21.21    2.06
  -4   4  -4   23.42    2.07
   4  -4   4   26.40    2.34
   4  -4   4   27.40    2.32
   4  -4   4   22.98    2.39
   4  -4   4   25.80    2.39
   4  -4   4   25.33    2.32
   4  -4   4   23.76    2.31
  -5   4  -4    1.34    0.25
  -5   4  -4    1.14    0.29
   5  -4   4    1.17    0.26
   5  -4   4    1.31    0.27
   5  -4   4    1.38    0.30
   5  -4   4    0.86    0.28
   5  -4   4    1.35    0.29
   5  -4   4    1.08    0.31
  -6   4  -4    0.19    0.28
   6  -4   4    1.28    0.36
   6  -4   4    1.18    0.29
   6  -4   4    1.10    0.31
   6  -4   4    1.01    0.30
   6  -4   4    0.83    0.31
   6  -4   4    0.65    0.30
  -7   4  -4    0.12    0.31
   7  -4   4   -0.04    0.31
   7  -4   4    0.24    0.35
   7  -4   4    0.56    0.36
   7  -4   4    0.45    0.37
   7  -4   4    0.32    0.37
  -8   4  -4    0.54    0.41
   8  -4   4    0.19    0.48
   8  -4   4    0.85    0.42
   8  -4   4    0.12    0.51
   8  -4   4    0.42    0.45
  -9   4  -4    0.36    0.52
   9  -4   4    0.38    0.52
   9  -4   4   -0.58    0.60
   9  -4   4    0.78    0.60
   9  -4   4    0.85    0.64
   9   3  -4   -1.17    0.62
   9   3  -4    0.25    0.64
  -9  -3   4    0.37    0.59
  -9  -3   4    0.12    0.48
   8   3  -4    0.41    0.52
   8   3  -4    0.55    0.52
  -8  -3   4    1.29    0.46
  -8  -3   4    0.87    0.39
   7   3  -4    0.23    0.41
   7   3  -4    0.78    0.38
  -7  -3   4    0.86    0.37
  -7  -3   4    0.75    0.29
   6   3  -4    4.32    0.66
   6   3  -4    5.92    0.63
   6   3  -4    4.44    0.69
  -6  -3   4    5.03    0.52
  -6  -3   4    3.55    0.53
   5   3  -4    0.01    0.21
   5   3  -4    0.13    0.17
   5   3  -4    0.01    0.25
  -5  -3   4   -0.17    0.23
  -5  -3   4    0.17    0.15
  -5  -3   4    0.08    0.19
   4   3  -4   10.84    1.06
   4   3  -4   13.24    1.19
   4   3  -4   10.39    1.14
   4   3  -4   14.07    1.12
   4   3  -4   10.65    1.18
   4   3  -4   11.57    1.08
  -4  -3   4   12.91    1.13
  -4  -3   4   12.26    1.04
  -4  -3   4   10.19    1.05
  -4  -3   4   10.10    1.08
   3   3  -4   10.60    1.06
   3   3  -4   10.97    1.09
   3   3  -4   11.56    1.01
   3   3  -4   10.66    1.00
  -3  -3   4   10.32    0.97
  -3  -3   4    9.88    0.94
  -3  -3   4   10.47    0.93
   2   3  -4    0.60    0.16
   2   3  -4    0.96    0.16
   2   3  -4    0.81    0.15
   2   3  -4    0.75    0.11
   2   3  -4    0.74    0.12
   2   3  -4    0.77    0.16
  -2  -3   4    0.62    0.13
  -2  -3   4    0.67    0.11
  -2  -3   4    0.74    0.11
   1   3  -4    9.84    0.94
   1   3  -4    9.68    0.93
   1   3  -4    9.24    0.89
   1   3  -4   10.28    0.91
  -1  -3   4    9.09    0.96
  -1  -3   4   10.92    0.96
  -1  -3   4   10.21    0.93
  -1  -3   4    9.96    0.93
   0   3  -4    3.66    0.36
   0   3  -4    3.56    0.38
   0   3  -4    3.57    0.36
   0   3  -4    3.98    0.36
   0   3  -4    3.28    0.38
   0  -3   4    4.04    0.37
   0  -3   4    3.98    0.37
   0  -3   4    3.25    0.36
  -1   3  -4    1.52    0.21
  -1   3  -4    1.81    0.21
  -1   3  -4    1.32    0.20
  -1   3  -4    1.53    0.16
   1  -3   4    1.60    0.22
   1  -3   4    1.46    0.20
   1  -3   4    1.64    0.21
   1  -3   4    1.80    0.22
   1  -3   4    1.45    0.17
   1  -3   4    1.94    0.22
  -2   3  -4   70.40    6.55
  -2   3  -4   71.60    6.25
  -2   3  -4   69.14    6.32
   2  -3   4   72.79    6.82
   2  -3   4   74.42    6.67
   2  -3   4   77.99    6.99
   2  -3   4   74.26    6.74
   2  -3   4   75.77    6.67
  -3   3  -4    0.54    0.13
  -3   3  -4    0.41    0.16
  -3   3  -4    0.51    0.12
  -3   3  -4    0.22    0.13
  -3   3  -4    0.30    0.13
   3  -3   4    0.56    0.12
   3  -3   4    0.30    0.14
   3  -3   4    0.54    0.14
   3  -3   4    0.35    0.15
   3  -3   4    0.32    0.15
  -4   3  -4    4.77    0.48
  -4   3  -4    5.10    0.51
  -4   3  -4    4.14    0.50
  -4   3  -4    4.56    0.51
  -4   3  -4    3.82    0.51
   4  -3   4    3.93    0.50
   4  -3   4    4.44    0.50
   4  -3   4    3.91    0.48
   4  -3   4    5.63    0.51
   4  -3   4    5.22    0.53
   4  -3   4    4.06    0.50
  -5   3  -4    1.73    0.30
  -5   3  -4    2.01    0.32
   5  -3   4    1.90    0.33
   5  -3   4    1.52    0.30
   5  -3   4    2.12    0.29
   5  -3   4    2.97    0.37
   5  -3   4    1.99    0.28
   5  -3   4    1.71    0.32
   5  -3   4    2.16    0.33
  -6   3  -4    4.14    0.59
  -6   3  -4    4.25    0.56
   6  -3   4    5.11    0.62
   6  -3   4    6.01    0.63
   6  -3   4    6.56    0.70
   6  -3   4    5.17    0.72
   6  -3   4    4.25    0.67
   6  -3   4    4.96    0.69
  -7   3  -4    0.31    0.31
  -7   3  -4    0.20    0.26
   7  -3   4    0.23    0.35
   7  -3   4    0.37    0.30
   7  -3   4    0.70    0.28
   7  -3   4    0.14    0.35
  -8   3  -4   -0.16    0.38
  -8   3  -4    0.35    0.36
   8  -3   4    0.85    0.47
   8  -3   4    0.68    0.49
   8  -3   4    1.05    0.38
  -9   3  -4   -0.20    0.48
   9  -3   4   -0.42    0.52
   9  -3   4    0.49    0.64
   9  -3   4    1.42    0.60
   9   2  -4    0.70    0.61
   9   2  -4    0.49    0.60
  -9  -2   4   -0.79    0.55
  -9  -2   4   -0.43    0.47
   8   2  -4    2.93    0.62
  -8  -2   4    2.77    0.47
  -8  -2   4    2.50    0.55
   7   2  -4    0.05    0.35
   7   2  -4    0.02    0.29
   7   2  -4    0.20    0.35
  -7  -2   4   -0.50    0.31
  -7  -2   4    0.22    0.28
   6   2  -4   23.03    2.09
   6   2  -4   19.79    2.15
   6   2  -4   22.12    1.96
  -6  -2   4   19.78    1.99
  -6  -2   4   23.36    2.04
  -6  -2   4   20.96    1.96
   5   2  -4    0.47    0.24
   5   2  -4    0.93    0.22
   5   2  -4    0.59    0.11
   5   2  -4    0.53    0.18
   5   2  -4    0.43    0.10
   5   2  -4    0.34    0.22
  -5  -2   4    0.55    0.21
  -5  -2   4    0.87    0.23
  -5  -2   4    0.38    0.16
   4   2  -4    2.97    0.40
   4   2  -4    2.30    0.28
   4   2  -4    3.39    0.36
   4   2  -4    2.92    0.38
   4   2  -4    2.97    0.32
  -4  -2   4    3.23    0.31
  -4  -2   4    3.06    0.38
  -4  -2   4    2.57    0.33
  -4  -2   4    2.73    0.37
   3   2  -4   16.93    1.56
   3   2  -4   17.95    1.57
   3   2  -4   16.44    1.66
   3   2  -4   18.32    1.55
   3   2  -4   16.38    1.62
  -3  -2   4   17.91    1.57
  -3  -2   4   17.32    1.67
  -3  -2   4   16.80    1.58
   2   2  -4    3.92    0.37
   2   2  -4    4.36    0.42
   2   2  -4    3.58    0.37
  -2  -2   4    4.16    0.39
  -2  -2   4    3.70    0.37
  -2  -2   4    3.76    0.42
  -2  -2   4    3.88    0.37
  -2  -2   4    3.87    0.41
   1   2  -4    5.96    0.56
   1   2  -4    5.34    0.53
   1   2  -4    5.50    0.52
   1   2  -4    6.02    0.54
  -1  -2   4    5.97    0.57
  -1  -2   4    5.53    0.58
  -1  -2   4    6.12    0.54
  -1  -2   4    6.04    0.55
  -1   2  -4    0.13    0.05
  -1   2  -4    0.12    0.04
  -1   2  -4    0.12    0.07
   1  -2   4    0.09    0.06
   1  -2   4   -0.01    0.06
   1  -2   4    0.10    0.05
   1  -2   4    0.01    0.05
  -2   2  -4    1.81    0.23
  -2   2  -4    1.78    0.21
  -2   2  -4    1.84    0.22
  -2   2  -4    1.69    0.23
  -2   2  -4    1.79    0.20
   2  -2   4    1.69    0.22
   2  -2   4    2.13    0.23
   2  -2   4    1.92    0.20
   2  -2   4    1.67    0.22
   2  -2   4    1.56    0.20
  -3   2  -4    1.15    0.19
  -3   2  -4    1.31    0.18
  -3   2  -4    1.48    0.21
   3  -2   4    1.21    0.19
   3  -2   4    1.41    0.21
   3  -2   4    1.15    0.19
   3  -2   4    1.23    0.16
   3  -2   4    1.39    0.21
   3  -2   4    1.09    0.19
  -4   2  -4    8.21    0.84
  -4   2  -4    9.10    0.84
   4  -2   4    9.38    0.89
   4  -2   4    9.70    0.91
   4  -2   4    8.31    0.93
   4  -2   4   10.58    0.90
   4  -2   4    9.20    0.91
   4  -2   4    7.99    0.89
   4  -2   4   11.00    0.91
  -5   2  -4    0.07    0.17
  -5   2  -4    0.48    0.19
  -5   2  -4    0.33    0.21
   5  -2   4    0.14    0.21
   5  -2   4    0.26    0.19
   5  -2   4   -0.10    0.17
   5  -2   4    0.13    0.19
   5  -2   4    0.27    0.22
   5  -2   4    0.10    0.15
   5  -2   4    0.11    0.22
  -6   2  -4    0.32    0.22
  -6   2  -4   -0.15    0.22
   6  -2   4   -0.04    0.28
   6  -2   4   -0.31    0.24
   6  -2   4    0.02    0.21
   6  -2   4    0.29    0.24
   6  -2   4    0.36    0.26
   6  -2   4    0.18    0.20
  -7   2  -4    0.86    0.33
  -7   2  -4    0.74    0.28
   7  -2   4    1.52    0.29
   7  -2   4    1.03    0.35
   7  -2   4    1.01    0.30
   7  -2   4    0.77    0.35
   7  -2   4    0.50    0.35
  -8   2  -4    0.01    0.34
  -8   2  -4    0.07    0.39
   8  -2   4   -0.14    0.43
   8  -2   4   -0.17    0.45
   8  -2   4    0.18    0.33
  -9   2  -4    3.13    0.62
   9  -2   4    3.72    0.77
   9  -2   4    2.84    0.70
   9   1  -4    1.16    0.58
   9   1  -4    0.52    0.59
  -9  -1   4    0.34    0.45
  -9  -1   4   -0.67    0.47
   8   1  -4    9.27    0.93
   8   1  -4    9.88    1.13
   8   1  -4    8.95    1.19
  -8  -1   4    9.91    1.06
  -8  -1   4    7.89    0.98
   7   1  -4    0.89    0.30
   7   1  -4    0.80    0.41
   7   1  -4    0.78    0.20
   7   1  -4    0.91    0.35
   7   1  -4    1.23    0.23
  -7  -1   4    1.24    0.33
   6   1  -4    4.87    0.52
   6   1  -4    3.43    0.51
   6   1  -4    4.34    0.60
   6   1  -4    3.90    0.45
  -6  -1   4    4.02    0.56
  -6  -1   4    3.56    0.47
  -6  -1   4    3.48    0.47
   5   1  -4    0.26    0.21
   5   1  -4    0.12    0.20
   5   1  -4    0.28    0.12
   5   1  -4    0.04    0.14
   5   1  -4   -0.02    0.23
   5   1  -4    0.28    0.19
  -5  -1   4    0.17    0.18
  -5  -1   4    0.25    0.15
  -5  -1   4    0.03    0.18
   4   1  -4    3.54    0.44
   4   1  -4    3.32    0.37
   4   1  -4    3.39    0.44
   4   1  -4    3.95    0.45
   4   1  -4    4.66    0.42
   4   1  -4    3.34    0.37
   4   1  -4    3.75    0.38
  -4  -1   4    3.72    0.39
  -4  -1   4    4.55    0.45
  -4  -1   4    3.15    0.41
   3   1  -4    7.87    0.77
   3   1  -4    8.67    0.79
   3   1  -4    8.54    0.82
   3   1  -4    8.58    0.77
   3   1  -4    8.56    0.84
  -3  -1   4    7.84    0.77
  -3  -1   4    8.47    0.80
  -3  -1   4    8.14    0.76
  -3  -1   4    8.46    0.82
  -3  -1   4    8.27    0.76
   2   1  -4    0.93    0.15
   2   1  -4    0.86    0.11
   2   1  -4    0.96    0.13
   2   1  -4    0.83    0.13
   2   1  -4    0.81    0.12
  -2  -1   4    0.87    0.12
  -2  -1   4    0.64    0.12
  -2  -1   4    0.79    0.14
  -2  -1   4    0.90    0.10
   1   1  -4  108.80    9.34
   1   1  -4  107.54    9.26
   1   1  -4  109.78    9.49
   1   1  -4   98.08    9.24
   1   1  -4   98.93    9.73
  -1  -1   4  102.28    8.76
  -1  -1   4   98.14    8.78
  -1  -1   4   96.20    9.23
  -1  -1   4  109.12    9.01
  -1  -1   4   90.33    8.85
   0   1  -4   29.46    2.68
   0   1  -4   29.62    2.75
   0   1  -4   28.41    2.61
   0   1  -4   30.00    2.64
   0  -1   4   28.36    2.67
   0  -1   4   30.33    2.74
   0  -1   4   31.82    2.67
   0  -1   4   29.59    2.70
  -1   1  -4    0.15    0.05
  -1   1  -4    0.07    0.05
  -1   1  -4    0.09    0.03
  -1   1  -4    0.05    0.05
  -1   1  -4    0.11    0.04
   1  -1   4    0.18    0.05
   1  -1   4    0.17    0.05
   1  -1   4    0.09    0.03
   1  -1   4    0.14    0.06
   1  -1   4    0.09    0.05
  -2   1  -4    0.58    0.10
  -2   1  -4    0.67    0.12
  -2   1  -4    0.60    0.11
  -2   1  -4    0.67    0.08
   2  -1   4    0.57    0.11
   2  -1   4    0.64    0.10
   2  -1   4    0.77    0.11
   2  -1   4    0.56    0.08
  -3   1  -4   14.25    1.34
  -3   1  -4   14.91    1.35
  -3   1  -4   14.84    1.41
   3  -1   4   15.17    1.40
   3  -1   4   13.94    1.40
   3  -1   4   15.32    1.46
   3  -1   4   14.36    1.40
   3  -1   4   16.71    1.40
   3  -1   4   16.69    1.41
  -4   1  -4    0.13    0.11
  -4   1  -4    0.41    0.16
  -4   1  -4    0.26    0.14
   4  -1   4    0.28    0.15
   4  -1   4    0.28    0.16
   4  -1   4    0.20    0.15
   4  -1   4    0.17    0.09
   4  -1   4    0.18    0.09
   4  -1   4    0.20    0.16
   4  -1   4    0.15    0.11
  -5   1  -4    1.03    0.23
  -5   1  -4    0.84    0.19
  -5   1  -4    1.39    0.28
   5  -1   4    1.00    0.24
   5  -1   4    0.86    0.26
   5  -1   4    0.85    0.16
   5  -1   4    1.39    0.25
   5  -1   4    1.50    0.27
   5  -1   4    1.18    0.21
  -6   1  -4   -0.12    0.21
  -6   1  -4    0.05    0.18
   6  -1   4   -0.16    0.19
   6  -1   4    0.26    0.17
   6  -1   4    0.39    0.20
   6  -1   4   -0.10    0.24
   6  -1   4    0.29    0.27
  -7   1  -4    0.16    0.28
  -7   1  -4    0.03    0.24
   7  -1   4    0.30    0.27
   7  -1   4   -0.10    0.33
   7  -1   4    0.26    0.25
   7  -1   4   -0.04    0.31
   7  -1   4   -0.10    0.24
  -8   1  -4    0.18    0.38
   8  -1   4   -0.08    0.34
   8  -1   4    0.22    0.45
   8  -1   4    0.32    0.44
   8  -1   4    0.51    0.32
  -9   1  -4    0.59    0.49
   9  -1   4    0.52    0.53
   9  -1   4    0.93    0.63
   9   0  -4    1.72    0.59
   9   0  -4    1.08    0.60
  -9   0   4    1.10    0.46
  -9   0   4    0.60    0.53
   8   0  -4   -0.08    0.26
   8   0  -4    0.10    0.42
   8   0  -4   -0.21    0.38
  -8   0   4    0.11    0.31
  -8   0   4   -0.18    0.40
   7   0  -4    0.01    0.20
   7   0  -4    0.59    0.25
   7   0  -4   -0.21    0.32
   7   0  -4   -0.01    0.29
  -7   0   4   -0.07    0.24
  -7   0   4   -0.11    0.31
   6   0  -4    2.64    0.34
   6   0  -4    2.14    0.34
   6   0  -4    2.00    0.29
   6   0  -4    2.04    0.39
   6   0  -4    2.16    0.37
   6   0  -4    2.07    0.30
  -6   0   4    2.14    0.37
  -6   0   4    2.16    0.33
   5   0  -4    1.34    0.25
   5   0  -4    1.35    0.26
   5   0  -4    0.67    0.22
   5   0  -4    0.88    0.19
   5   0  -4    0.68    0.17
   5   0  -4    1.06    0.20
   5   0  -4    0.54    0.23
   5   0  -4    1.05    0.22
  -5   0   4    0.84    0.18
  -5   0   4    0.70    0.21
   4   0  -4    0.71    0.16
   4   0  -4    0.68    0.18
   4   0  -4    0.94    0.19
   4   0  -4    1.04    0.22
   4   0  -4    1.01    0.16
   4   0  -4    0.90    0.19
   4   0  -4    1.10    0.18
  -4   0   4    1.07    0.21
  -4   0   4    0.98    0.20
  -4   0   4    0.93    0.17
  -4   0   4    1.26    0.22
   3   0  -4    0.18    0.11
   3   0  -4    0.09    0.08
   3   0  -4    0.15    0.11
   3   0  -4    0.19    0.08
   3   0  -4    0.08    0.09
   3   0  -4    0.22    0.08
  -3   0   4    0.22    0.12
  -3   0   4    0.13    0.08
  -3   0   4    0.17    0.10
  -3   0   4    0.12    0.12
  -3   0   4    0.24    0.07
   2   0  -4   69.25    6.35
   2   0  -4   68.56    6.02
   2   0  -4   64.37    6.09
   2   0  -4   70.14    6.03
  -2   0   4   69.77    6.18
  -2   0   4   66.40    6.17
  -2   0   4   71.50    6.35
  -2   0   4   71.52    6.24
   1   0  -4   11.04    1.06
   1   0  -4   11.20    1.08
   1   0  -4   11.76    1.02
   1   0  -4   11.75    1.04
  -1   0   4   10.97    1.00
  -1   0   4   11.76    1.04
  -1   0   4   10.42    1.06
  -1   0   4   11.58    1.02
   0   0  -4    0.41    0.07
   0   0  -4    0.34    0.06
   0   0  -4    0.34    0.07
   0   0  -4    0.25    0.05
   0   0  -4    0.35    0.06
   0   0   4    0.25    0.06
   0   0   4    0.38    0.06
   0   0   4    0.33    0.06
   0   0   4    0.37    0.07
  -1   0  -4    9.38    0.79
  -1   0  -4    8.60    0.78
  -1   0  -4    8.57    0.79
  -1   0  -4    8.06    0.82
  -1   0  -4    8.41    0.78
   1   0   4    8.55    0.79
   1   0   4    8.60    0.79
   1   0   4    8.75    0.83
   1   0   4    8.82    0.79
  -2   0  -4    1.54    0.19
  -2   0  -4    1.59    0.19
  -2   0  -4    1.21    0.16
  -2   0  -4    1.32    0.14
   2   0   4    1.40    0.16
   2   0   4    1.62    0.19
   2   0   4    1.37    0.20
   2   0   4    1.37    0.19
   2   0   4    1.34    0.14
  -3   0  -4    0.33    0.11
  -3   0  -4    0.29    0.11
  -3   0  -4    0.11    0.07
  -3   0  -4    0.09    0.12
  -3   0  -4    0.18    0.07
   3   0   4    0.34    0.12
   3   0   4    0.19    0.07
   3   0   4    0.28    0.12
   3   0   4    0.33    0.13
   3   0   4    0.30    0.08
   3   0   4    0.33    0.13
  -4   0  -4    0.19    0.16
  -4   0  -4    0.41    0.17
  -4   0  -4    0.53    0.15
   4   0   4    0.48    0.17
   4   0   4    0.66    0.16
   4   0   4    0.52    0.11
   4   0   4    0.50    0.17
   4   0   4    0.25    0.10
   4   0   4    0.44    0.16
   4   0   4    0.28    0.10
  -5   0  -4    2.30    0.29
  -5   0  -4    1.85    0.29
  -5   0  -4    1.91    0.33
  -5   0  -4    1.92    0.32
   5   0   4    1.93    0.32
   5   0   4    1.38    0.30
   5   0   4    1.96    0.27
  -6   0  -4    6.67    0.86
  -6   0  -4    9.17    0.79
  -6   0  -4    7.61    0.84
   6   0   4    7.72    0.80
   6   0   4    8.45    0.87
   6   0   4    6.95    0.78
   6   0   4    8.13    0.91
   6   0   4    8.15    0.77
  -7   0  -4    5.67    0.72
   7   0   4    5.68    0.86
   7   0   4    6.51    0.72
   7   0   4    7.10    0.71
   7   0   4    7.37    0.77
   7   0   4    6.88    0.76
  -8   0  -4    0.07    0.36
   8   0   4   -0.44    0.34
   8   0   4   -0.46    0.44
   8   0   4    0.01    0.24
   8   0   4    0.39    0.45
   9   0   4   -0.71    0.56
   9   0   4    0.24    0.62
   9  -1  -4   -0.55    0.43
   9  -1  -4    1.05    0.57
   9  -1  -4   -0.38    0.49
   9  -1  -4    0.29    0.58
  -9   1   4   -0.14    0.40
   8  -1  -4    0.16    0.29
   8  -1  -4   -0.27    0.38
   8  -1  -4    0.47    0.41
   8  -1  -4    0.59    0.40
  -8   1   4    0.20    0.32
  -8   1   4   -0.42    0.40
   7  -1  -4    0.81    0.31
   7  -1  -4    0.43    0.37
   7  -1  -4    0.18    0.29
   7  -1  -4    0.06    0.25
   7  -1  -4    0.04    0.32
  -7   1   4    0.25    0.25
  -7   1   4    0.43    0.33
   6  -1  -4    0.17    0.22
   6  -1  -4    0.50    0.24
   6  -1  -4    0.60    0.30
   6  -1  -4    0.19    0.22
   6  -1  -4    0.35    0.28
   6  -1  -4    0.19    0.19
   6  -1  -4    0.49    0.25
  -6   1   4    0.11    0.23
  -6   1   4   -0.10    0.19
   5  -1  -4    1.29    0.23
   5  -1  -4    1.44    0.24
   5  -1  -4    1.47    0.25
   5  -1  -4    1.11    0.22
   5  -1  -4    1.30    0.28
   5  -1  -4    1.41    0.25
   5  -1  -4    0.98    0.26
   5  -1  -4    1.12    0.22
  -5   1   4    1.29    0.25
  -5   1   4    1.24    0.22
   4  -1  -4    0.91    0.19
   4  -1  -4    0.75    0.20
   4  -1  -4    0.72    0.17
   4  -1  -4    0.68    0.18
   4  -1  -4    0.66    0.17
   4  -1  -4    0.85    0.16
   4  -1  -4    0.77    0.17
   4  -1  -4    0.80    0.18
  -4   1   4    0.78    0.18
  -4   1   4    0.67    0.19
  -4   1   4    0.88    0.17
   3  -1  -4    7.55    0.75
   3  -1  -4    7.91    0.71
   3  -1  -4    7.44    0.73
   3  -1  -4    7.84    0.76
   3  -1  -4    7.74    0.74
   3  -1  -4    7.59    0.76
  -3   1   4    8.52    0.84
  -3   1   4    8.30    0.79
   2  -1  -4   19.94    1.85
   2  -1  -4   19.21    1.75
   2  -1  -4   20.78    1.81
   2  -1  -4   19.82    1.75
   2  -1  -4   19.05    1.78
   2  -1  -4   19.05    1.75
  -2   1   4   20.90    1.85
  -2   1   4   20.59    1.82
  -2   1   4   19.63    1.88
   1  -1  -4    7.40    0.66
   1  -1  -4    7.21    0.66
   1  -1  -4    7.17    0.69
   1  -1  -4    7.38    0.71
   1  -1  -4    7.62    0.68
  -1   1   4    7.54    0.70
  -1   1   4    7.78    0.68
  -1   1   4    7.60    0.72
  -1   1   4    7.63    0.71
  -1   1   4    7.27    0.68
   0  -1  -4   75.04    7.69
   0  -1  -4   90.06    7.76
   0  -1  -4   92.44    7.88
   0  -1  -4   90.08    8.09
   0   1   4   81.04    7.90
   0   1   4   92.87    7.69
   0   1   4   84.38    8.10
   0   1   4   81.79    7.70
   0   1   4   94.22    7.69
   0   1   4   87.69    7.78
  -1  -1  -4   21.87    2.15
  -1  -1  -4   22.54    2.05
  -1  -1  -4   23.56    2.06
  -1  -1  -4   23.39    2.05
  -1  -1  -4   23.42    2.09
   1   1   4   22.54    2.16
   1   1   4   23.87    2.12
   1   1   4   24.62    2.13
   1   1   4   23.90    2.11
  -2  -1  -4    0.80    0.12
  -2  -1  -4    0.82    0.10
  -2  -1  -4    0.92    0.11
   2   1   4    0.93    0.12
   2   1   4    1.09    0.16
   2   1   4    0.79    0.13
   2   1   4    0.81    0.12
  -3  -1  -4    1.25    0.13
  -3  -1  -4    0.98    0.18
  -3  -1  -4    0.87    0.16
  -3  -1  -4    1.62    0.22
  -3  -1  -4    1.02    0.14
   3   1   4    0.99    0.17
   3   1   4    0.87    0.17
   3   1   4    0.99    0.13
   3   1   4    1.25    0.16
   3   1   4    1.00    0.17
  -4  -1  -4    0.58    0.16
  -4  -1  -4    0.47    0.10
  -4  -1  -4    0.51    0.17
  -4  -1  -4    0.55    0.12
   4   1   4    0.72    0.18
   4   1   4    0.41    0.17
   4   1   4    0.39    0.09
  -5  -1  -4   15.07    1.57
  -5  -1  -4   17.73    1.58
  -5  -1  -4   15.93    1.58
  -5  -1  -4   18.61    1.54
   5   1   4   15.75    1.60
   5   1   4   16.42    1.51
   5   1   4   16.14    1.46
  -6  -1  -4    2.04    0.30
  -6  -1  -4    1.56    0.31
  -6  -1  -4    1.46    0.34
   6   1   4    1.68    0.22
   6   1   4    1.90    0.22
   6   1   4    1.68    0.30
   6   1   4    1.70    0.37
  -7  -1  -4    9.53    1.00
  -7  -1  -4    8.71    1.01
   7   1   4    8.41    1.09
   7   1   4    9.15    1.14
   7   1   4   11.33    1.05
   7   1   4   11.15    1.06
  -8  -1  -4    1.34    0.42
  -8  -1  -4    0.34    0.45
   8   1   4    1.86    0.41
   8   1   4    1.04    0.49
   8   1   4    1.41    0.48
  -9  -1  -4   -0.05    0.52
   9   1   4    0.25    0.60
   9   1   4    0.43    0.60
   9  -2  -4    1.01    0.57
   9  -2  -4   -0.65    0.58
   9  -2  -4   -0.94    0.44
   9  -2  -4   -0.34    0.45
   9  -2  -4    0.44    0.55
   8  -2  -4    0.70    0.42
   8  -2  -4   -0.24    0.32
   8  -2  -4    0.22    0.44
   8  -2  -4   -0.23    0.38
   8  -2  -4   -0.23    0.33
   7  -2  -4   -0.33    0.28
   7  -2  -4    0.39    0.31
   7  -2  -4   -0.47    0.25
   7  -2  -4    0.22    0.37
   7  -2  -4   -0.26    0.34
   7  -2  -4    0.28    0.28
   6  -2  -4    2.18    0.37
   6  -2  -4    2.01    0.35
   6  -2  -4    2.25    0.35
   6  -2  -4    2.10    0.33
   6  -2  -4    1.25    0.34
   6  -2  -4    2.14    0.33
   6  -2  -4    1.39    0.32
   6  -2  -4    1.72    0.38
   6  -2  -4    1.91    0.34
   6  -2  -4    1.62    0.40
   5  -2  -4    1.27    0.23
   5  -2  -4    1.28    0.27
   5  -2  -4    0.97    0.24
   5  -2  -4    0.79    0.27
   5  -2  -4    0.89    0.21
   5  -2  -4    1.14    0.24
   5  -2  -4    1.56    0.27
   5  -2  -4    1.58    0.25
   5  -2  -4    0.88    0.23
   5  -2  -4    1.56    0.25
  -5   2   4    0.95    0.23
   4  -2  -4   18.78    1.74
   4  -2  -4   17.85    1.71
   4  -2  -4   17.41    1.65
   4  -2  -4   18.74    1.68
   4  -2  -4   18.27    1.65
   4  -2  -4   19.13    1.70
   4  -2  -4   17.37    1.65
   4  -2  -4   16.97    1.68
   4  -2  -4   18.25    1.65
  -4   2   4   17.40    1.73
  -4   2   4   18.59    1.65
   3  -2  -4    2.27    0.27
   3  -2  -4    2.18    0.28
   3  -2  -4    2.38    0.30
   3  -2  -4    2.12    0.27
   3  -2  -4    2.27    0.28
   3  -2  -4    2.50    0.28
   3  -2  -4    1.99    0.31
  -3   2   4    2.08    0.28
  -3   2   4    2.14    0.28
   2  -2  -4    0.21    0.10
   2  -2  -4    0.13    0.07
   2  -2  -4    0.16    0.08
   2  -2  -4    0.22    0.07
   2  -2  -4    0.19    0.09
   2  -2  -4    0.17    0.10
  -2   2   4    0.16    0.10
  -2   2   4    0.17    0.08
  -2   2   4    0.14    0.07
   1  -2  -4    0.06    0.06
   1  -2  -4    0.08    0.07
   1  -2  -4    0.16    0.06
   1  -2  -4    0.02    0.08
   1  -2  -4    0.11    0.08
   1  -2  -4    0.12    0.04
  -1   2   4    0.06    0.04
  -1   2   4    0.02    0.05
  -1   2   4    0.12    0.06
   0  -2  -4    1.20    0.14
   0  -2  -4    0.99    0.15
   0  -2  -4    1.13    0.16
   0  -2  -4    1.06    0.12
   0  -2  -4    1.28    0.15
   0   2   4    1.12    0.14
   0   2   4    1.26    0.16
   0   2   4    1.21    0.15
   0   2   4    1.28    0.15
   0   2   4    1.02    0.12
  -1  -2  -4  110.47   10.59
  -1  -2  -4  117.47   10.33
  -1  -2  -4  110.73   10.16
  -1  -2  -4  111.15   10.07
  -1  -2  -4  119.42   10.08
   1   2   4  107.39   10.22
   1   2   4  119.41    9.96
   1   2   4  109.29   10.06
   1   2   4  114.47    9.97
  -2  -2  -4   72.11    6.61
  -2  -2  -4   73.04    6.72
  -2  -2  -4   76.57    6.91
  -2  -2  -4   74.72    6.57
  -2  -2  -4   73.75    6.57
   2   2   4   74.08    6.74
   2   2   4   71.32    7.04
   2   2   4   83.29    6.70
   2   2   4   73.22    6.85
  -3  -2  -4    0.04    0.11
  -3  -2  -4    0.15    0.09
  -3  -2  -4    0.23    0.14
  -3  -2  -4    0.25    0.04
  -3  -2  -4    0.07    0.10
   3   2   4    0.25    0.11
   3   2   4    0.09    0.13
   3   2   4    0.20    0.06
   3   2   4    0.16    0.13
  -4  -2  -4    2.67    0.35
  -4  -2  -4    2.28    0.31
  -4  -2  -4    2.28    0.29
  -4  -2  -4    1.61    0.26
   4   2   4    1.81    0.24
   4   2   4    1.43    0.27
  -5  -2  -4    3.87    0.52
  -5  -2  -4    4.43    0.47
  -5  -2  -4    3.78    0.49
   5   2   4    4.08    0.47
   5   2   4    3.57    0.51
  -6  -2  -4    0.42    0.20
  -6  -2  -4   -0.35    0.26
  -6  -2  -4    0.03    0.21
   6   2   4    0.03    0.24
   6   2   4    0.43    0.27
  -7  -2  -4    0.15    0.29
  -7  -2  -4   -0.03    0.31
   7   2   4    0.36    0.31
   7   2   4    0.64    0.38
  -8  -2  -4    0.21    0.41
  -8  -2  -4    0.01    0.39
   8   2   4   -0.30    0.38
   8   2   4    0.07    0.49
  -9  -2  -4   -0.48    0.57
  -9  -2  -4    0.15    0.50
   9   2   4    0.77    0.64
   9   2   4    1.19    0.59
   9  -3  -4   -1.00    0.55
   9  -3  -4   -0.33    0.45
   9  -3  -4    1.19    0.58
   9  -3  -4   -0.20    0.46
   9  -3  -4    0.02    0.52
   8  -3  -4    0.75    0.41
   8  -3  -4    0.64    0.39
   8  -3  -4    0.24    0.43
   8  -3  -4    1.09    0.49
   8  -3  -4    0.88    0.41
   7  -3  -4    0.29    0.30
   7  -3  -4    0.42    0.36
   7  -3  -4    0.40    0.36
   7  -3  -4    0.44    0.30
   7  -3  -4    0.47    0.31
   6  -3  -4   47.16    4.68
   6  -3  -4   55.85    4.63
   6  -3  -4   43.92    4.86
   6  -3  -4   45.86    4.63
   6  -3  -4   59.05    4.88
   6  -3  -4   57.84    4.69
   6  -3  -4   46.82    4.75
   6  -3  -4   46.64    4.62
   6  -3  -4   54.63    4.64
   6  -3  -4   57.95    4.76
   5  -3  -4   11.08    0.99
   5  -3  -4    7.96    0.96
   5  -3  -4    8.38    0.97
   5  -3  -4   11.55    1.03
   5  -3  -4    9.22    1.01
   5  -3  -4    8.08    1.01
   5  -3  -4   11.94    1.04
   5  -3  -4   11.97    1.02
   5  -3  -4    8.61    1.03
   5  -3  -4   12.29    0.99
  -5   3   4    9.10    0.94
   4  -3  -4    3.50    0.48
   4  -3  -4    3.69    0.45
   4  -3  -4    3.55    0.44
   4  -3  -4    3.54    0.43
   4  -3  -4    4.90    0.50
   4  -3  -4    4.19    0.45
   4  -3  -4    4.35    0.49
   4  -3  -4    3.93    0.43
  -4   3   4    3.00    0.41
  -4   3   4    3.53    0.41
   3  -3  -4    8.38    0.84
   3  -3  -4    8.69    0.85
   3  -3  -4    8.81    0.88
   3  -3  -4    9.39    0.87
   3  -3  -4    8.51    0.83
   3  -3  -4    9.55    0.88
   3  -3  -4    9.37    0.88
  -3   3   4    8.14    0.83
  -3   3   4    8.44    0.82
   2  -3  -4    3.52    0.38
   2  -3  -4    3.27    0.38
   2  -3  -4    3.74    0.41
   2  -3  -4    4.48    0.42
   2  -3  -4    3.79    0.42
   2  -3  -4    3.73    0.36
   2  -3  -4    3.65    0.36
  -2   3   4    3.43    0.39
  -2   3   4    3.77    0.37
  -2   3   4    3.44    0.37
   1  -3  -4    1.39    0.18
   1  -3  -4    1.47    0.16
   1  -3  -4    1.30    0.20
   1  -3  -4    1.49    0.20
   1  -3  -4    1.56    0.22
   1  -3  -4    1.68    0.23
  -1   3   4    1.49    0.17
  -1   3   4    1.30    0.15
  -1   3   4    1.35    0.18
  -1   3   4    1.54    0.21
   0  -3  -4    1.07    0.14
   0  -3  -4    0.62    0.13
   0  -3  -4    0.75    0.12
   0  -3  -4    0.73    0.11
   0  -3  -4    0.94    0.14
   0  -3  -4    0.76    0.12
   0   3   4    0.90    0.11
   0   3   4    0.52    0.14
   0   3   4    0.77    0.12
   0   3   4    0.88    0.13
  -1  -3  -4   11.27    1.09
  -1  -3  -4   12.58    1.04
  -1  -3  -4   11.12    1.04
  -1  -3  -4   10.84    1.04
  -1  -3  -4   11.75    1.06
  -1  -3  -4   10.32    1.02
   1   3   4   11.71    1.04
   1   3   4   12.15    1.05
   1   3   4   10.85    1.08
   1   3   4   11.13    1.10
  -2  -3  -4    8.13    0.82
  -2  -3  -4    8.34    0.83
  -2  -3  -4    8.95    0.87
  -2  -3  -4    9.09    0.81
  -2  -3  -4    9.29    0.84
  -2  -3  -4    8.88    0.81
   2   3   4    8.53    0.87
   2   3   4   10.15    0.85
   2   3   4    9.14    0.85
   2   3   4    8.41    0.89
  -3  -3  -4   21.03    1.80
  -3  -3  -4   18.08    1.76
  -3  -3  -4   19.16    1.77
  -3  -3  -4   18.01    1.74
  -3  -3  -4   20.57    1.74
   3   3   4   24.18    2.28
   3   3   4   26.38    2.24
   3   3   4   26.63    2.24
   3   3   4   21.70    2.35
  -4  -3  -4    2.74    0.38
  -4  -3  -4    2.78    0.36
  -4  -3  -4    1.97    0.31
  -4  -3  -4    2.93    0.35
   4   3   4    2.54    0.39
   4   3   4    3.37    0.40
   4   3   4    2.93    0.38
   4   3   4    2.72    0.42
  -5  -3  -4   -0.46    0.16
  -5  -3  -4    0.09    0.22
  -5  -3  -4    0.06    0.17
   5   3   4   -0.08    0.22
   5   3   4    0.05    0.21
   5   3   4    0.02    0.20
  -6  -3  -4    0.63    0.26
  -6  -3  -4    0.94    0.31
  -6  -3  -4    0.78    0.27
   6   3   4    0.37    0.31
   6   3   4    0.48    0.28
  -7  -3  -4    0.18    0.28
  -7  -3  -4    0.83    0.32
  -7  -3  -4   -0.01    0.37
   7   3   4   -0.11    0.33
   7   3   4    0.22    0.40
  -8  -3  -4    3.06    0.61
  -8  -3  -4    3.32    0.55
   8   3   4    3.94    0.75
   8   3   4    4.76    0.66
  -9  -3  -4    1.37    0.56
  -9  -3  -4    1.66    0.67
   9   3   4    1.97    0.76
   9  -4  -4    0.58    0.63
   9  -4  -4   -0.05    0.51
   9  -4  -4    0.69    0.57
   9  -4  -4    0.53    0.56
   9  -4  -4    0.78    0.62
   8  -4  -4   11.06    1.14
   8  -4  -4    8.96    1.12
   8  -4  -4   10.25    1.18
   8  -4  -4    9.21    1.22
   8  -4  -4    8.53    1.17
   7  -4  -4   -0.03    0.33
   7  -4  -4    0.04    0.35
   7  -4  -4    0.04    0.32
   7  -4  -4    0.39    0.38
   7  -4  -4   -0.16    0.37
   6  -4  -4    0.51    0.32
   6  -4  -4    0.38    0.25
   6  -4  -4    0.11    0.29
   6  -4  -4    0.16    0.29
   6  -4  -4    0.37    0.27
   6  -4  -4    0.37    0.26
   6  -4  -4   -0.33    0.30
   5  -4  -4    0.71    0.25
   5  -4  -4    0.21    0.21
   5  -4  -4    0.47    0.22
   5  -4  -4    0.28    0.29
   5  -4  -4    0.56    0.23
   5  -4  -4    0.34    0.19
   5  -4  -4    0.76    0.23
   5  -4  -4    0.21    0.24
  -5   4   4    0.68    0.24
   4  -4  -4    5.15    0.63
   4  -4  -4    7.32    0.68
   4  -4  -4    5.09    0.66
   4  -4  -4    4.74    0.60
   4  -4  -4    6.52    0.64
   4  -4  -4    7.14    0.68
   4  -4  -4    5.69    0.60
   4  -4  -4    6.36    0.63
  -4   4   4    5.13    0.57
  -4   4   4    5.43    0.61
  -4   4   4    5.10    0.59
   3  -4  -4    2.07    0.29
   3  -4  -4    2.36    0.29
   3  -4  -4    2.61    0.33
   3  -4  -4    3.66    0.39
   3  -4  -4    1.76    0.31
   3  -4  -4    2.48    0.31
   3  -4  -4    2.31    0.30
  -3   4   4    3.12    0.33
  -3   4   4    2.43    0.35
  -3   4   4    2.30    0.30
  -3   4   4    1.64    0.29
   2  -4  -4    0.19    0.09
   2  -4  -4   -0.01    0.14
   2  -4  -4    0.43    0.16
   2  -4  -4    0.30    0.10
   2  -4  -4    0.20    0.16
   2  -4  -4    0.26    0.13
  -2   4   4    0.41    0.14
  -2   4   4    0.28    0.10
  -2   4   4    0.36    0.14
  -2   4   4    0.17    0.14
  -2   4   4    0.43    0.10
   1  -4  -4    9.88    0.90
   1  -4  -4    9.87    0.92
   1  -4  -4    9.17    0.91
   1  -4  -4    8.70    0.85
   1  -4  -4    9.51    0.89
  -1   4   4    8.61    0.91
  -1   4   4    9.33    0.91
  -1   4   4   11.10    0.89
  -1   4   4    9.38    0.92
  -1   4   4    9.24    0.86
   0  -4  -4   28.17    2.56
   0  -4  -4   26.58    2.54
   0  -4  -4   28.74    2.67
   0  -4  -4   28.93    2.59
   0  -4  -4   30.21    2.59
   0   4   4   29.30    2.51
   0   4   4   27.18    2.58
   0   4   4   27.42    2.49
  -1  -4  -4    0.05    0.11
  -1  -4  -4    0.11    0.11
  -1  -4  -4    0.12    0.10
  -1  -4  -4    0.05    0.10
  -1  -4  -4    0.13    0.14
  -1  -4  -4    0.24    0.10
   1   4   4    0.11    0.12
   1   4   4   -0.07    0.10
   1   4   4    0.12    0.11
  -2  -4  -4    0.61    0.16
  -2  -4  -4    0.40    0.11
  -2  -4  -4    0.24    0.12
  -2  -4  -4    0.46    0.14
  -2  -4  -4    0.41    0.13
   2   4   4    0.42    0.14
   2   4   4    0.34    0.14
   2   4   4    0.14    0.13
   2   4   4    0.40    0.15
  -3  -4  -4    0.01    0.14
  -3  -4  -4    0.06    0.09
  -3  -4  -4    0.01    0.12
  -3  -4  -4    0.00    0.20
  -3  -4  -4   -0.13    0.13
  -3  -4  -4    0.11    0.07
   3   4   4    0.01    0.15
   3   4   4   -0.02    0.16
   3   4   4    0.13    0.16
   3   4   4   -0.13    0.15
  -4  -4  -4    0.17    0.18
  -4  -4  -4    0.11    0.24
  -4  -4  -4    0.09    0.18
  -4  -4  -4    0.03    0.15
   4   4   4    0.02    0.21
   4   4   4   -0.24    0.18
   4   4   4    0.36    0.21
   4   4   4    0.01    0.18
  -5  -4  -4    0.49    0.25
  -5  -4  -4    0.25    0.19
  -5  -4  -4    0.20    0.25
   5   4   4    0.38    0.27
   5   4   4    0.18    0.22
  -6  -4  -4    0.44    0.24
  -6  -4  -4   -0.05    0.29
   6   4   4    0.45    0.30
   6   4   4    0.69    0.37
  -7  -4  -4    0.93    0.44
  -7  -4  -4    0.11    0.35
   7   4   4    0.61    0.43
   7   4   4    0.34    0.38
  -8  -4  -4    2.99    0.53
  -8  -4  -4    2.59    0.66
   8   4   4    3.92    0.72
   8   4   4    3.08    0.60
   8  -5  -4    0.44    0.53
   8  -5  -4    0.52    0.43
   8  -5  -4   -0.06    0.44
   8  -5  -4    0.33    0.50
   8  -5  -4   -0.17    0.46
   7  -5  -4    0.54    0.37
   7  -5  -4   -0.26    0.36
   7  -5  -4    0.44    0.34
   7  -5  -4   -0.34    0.37
   6  -5  -4    0.72    0.33
   6  -5  -4    1.49    0.35
   6  -5  -4    1.22    0.34
   6  -5  -4    0.95    0.31
  -6   5   4    0.23    0.32
   5  -5  -4    4.19    0.54
   5  -5  -4    4.62    0.54
   5  -5  -4    3.73    0.54
   5  -5  -4    3.98    0.56
   5  -5  -4    4.28    0.56
  -5   5   4    4.43    0.59
   4  -5  -4    0.85    0.20
   4  -5  -4    0.55    0.25
   4  -5  -4    0.34    0.20
   4  -5  -4    0.33    0.23
   4  -5  -4    1.38    0.31
   4  -5  -4    0.72    0.19
   4  -5  -4    0.50    0.20
   4  -5  -4    0.73    0.19
  -4   5   4    0.63    0.19
  -4   5   4    0.87    0.24
  -4   5   4    0.63    0.23
   3  -5  -4    2.14    0.34
   3  -5  -4    1.92    0.33
   3  -5  -4    1.67    0.28
   3  -5  -4    1.72    0.25
   3  -5  -4    1.91    0.33
  -3   5   4    1.75    0.24
  -3   5   4    1.77    0.23
  -3   5   4    1.55    0.30
  -3   5   4    1.36    0.27
   2  -5  -4   85.51    8.12
   2  -5  -4   93.84    8.00
   2  -5  -4   90.94    8.03
   2  -5  -4   90.55    8.41
  -2   5   4   84.80    7.66
  -2   5   4   89.73    7.93
  -2   5   4   80.74    7.77
   1  -5  -4    7.79    0.81
   1  -5  -4    7.76    0.79
   1  -5  -4    7.81    0.77
   1  -5  -4    8.79    0.82
   1  -5  -4    8.17    0.78
  -1   5   4    6.82    0.75
  -1   5   4    7.36    0.72
  -1   5   4    7.81    0.69
  -1   5   4    7.56    0.76
   0  -5  -4   -0.13    0.14
   0  -5  -4    0.04    0.13
   0  -5  -4    0.02    0.11
   0  -5  -4    0.10    0.14
   0  -5  -4    0.01    0.11
   0   5   4    0.05    0.13
   0   5   4   -0.08    0.15
   0   5   4    0.03    0.09
  -1  -5  -4    0.33    0.15
  -1  -5  -4    0.24    0.13
  -1  -5  -4    0.33    0.15
  -1  -5  -4    0.31    0.15
  -1  -5  -4    0.31    0.15
   1   5   4    0.35    0.14
   1   5   4    0.31    0.13
   1   5   4    0.37    0.13
   1   5   4    0.40    0.18
  -2  -5  -4    3.44    0.40
  -2  -5  -4    3.67    0.39
  -2  -5  -4    3.71    0.44
  -2  -5  -4    3.17    0.40
  -2  -5  -4    2.81    0.40
  -2  -5  -4    3.73    0.45
   2   5   4    2.76    0.38
   2   5   4    2.79    0.36
  -3  -5  -4    1.17    0.25
  -3  -5  -4    1.30    0.19
  -3  -5  -4    1.06    0.30
  -3  -5  -4    1.35    0.26
  -3  -5  -4    1.09    0.23
   3   5   4    0.68    0.23
   3   5   4    1.22    0.24
   3   5   4    0.67    0.24
   3   5   4    0.80    0.23
  -4  -5  -4    0.16    0.18
  -4  -5  -4    0.26    0.30
  -4  -5  -4    0.20    0.23
  -4  -5  -4    0.23    0.22
   4   5   4   -0.08    0.22
   4   5   4    0.26    0.23
   4   5   4    0.44    0.26
  -5  -5  -4    0.40    0.29
  -5  -5  -4    0.12    0.29
  -5  -5  -4    0.61    0.24
   5   5   4    0.30    0.30
   5   5   4    0.63    0.29
  -6  -5  -4    0.28    0.26
   6   5   4    0.20    0.35
   6   5   4    0.12    0.39
  -7  -5  -4    1.54    0.47
  -7  -5  -4    1.14    0.37
   7   5   4    1.23    0.46
   7   5   4    0.15    0.48
  -8  -5  -4    0.40    0.42
  -8  -5  -4    0.33    0.62
   8   5   4    0.00    0.60
   8   5   4    0.73    0.56
   8  -6  -4    2.17    0.71
   8  -6  -4    0.46    0.55
   8  -6  -4    1.29    0.57
   8  -6  -4    0.60    0.55
   7  -6  -4    1.34    0.51
   7  -6  -4    1.99    0.55
   7  -6  -4    1.96    0.48
   7  -6  -4    2.13    0.50
  -7   6   4    1.73    0.52
   6  -6  -4    1.11    0.41
   6  -6  -4    0.67    0.35
   6  -6  -4    0.27    0.32
   6  -6  -4    0.27    0.33
   6  -6  -4    0.40    0.32
   5  -6  -4    3.36    0.44
   5  -6  -4    3.63    0.47
   5  -6  -4    3.33    0.49
   5  -6  -4    3.16    0.57
   5  -6  -4    2.93    0.43
   5  -6  -4    3.38    0.45
  -5   6   4    2.17    0.42
   4  -6  -4   14.58    1.24
   4  -6  -4   11.59    1.32
   4  -6  -4   11.82    1.26
   4  -6  -4   11.90    1.23
   4  -6  -4   14.70    1.27
   4  -6  -4   12.50    1.27
  -4   6   4   10.14    1.08
  -4   6   4   11.06    1.11
   3  -6  -4    0.74    0.30
   3  -6  -4    1.04    0.22
   3  -6  -4    0.80    0.24
   3  -6  -4    0.87    0.17
  -3   6   4    1.07    0.27
  -3   6   4    1.00    0.22
  -3   6   4    0.56    0.26
   2  -6  -4    1.69    0.21
   2  -6  -4    1.81    0.33
   2  -6  -4    1.22    0.22
   2  -6  -4    1.43    0.27
   2  -6  -4    1.31    0.28
  -2   6   4    2.07    0.27
  -2   6   4    1.72    0.30
  -2   6   4    1.47    0.28
  -2   6   4    1.21    0.28
  -2   6   4    1.44    0.21
   1  -6  -4    0.45    0.22
   1  -6  -4    0.52    0.15
   1  -6  -4    0.29    0.20
   1  -6  -4    0.59    0.19
   1  -6  -4    0.54    0.24
   1  -6  -4    0.47    0.13
  -1   6   4    0.55    0.15
  -1   6   4    0.38    0.19
  -1   6   4    0.59    0.11
  -1   6   4    0.59    0.22
   0  -6  -4    3.63    0.40
   0  -6  -4    2.61    0.34
   0  -6  -4    2.13    0.36
   0  -6  -4    2.62    0.38
   0   6   4    2.20    0.36
   0   6   4    2.98    0.32
   0   6   4    2.45    0.30
  -1  -6  -4    0.91    0.23
  -1  -6  -4    0.94    0.21
  -1  -6  -4    1.42    0.25
  -1  -6  -4    1.63    0.28
  -1  -6  -4    1.23    0.24
   1   6   4    1.64    0.28
   1   6   4    1.27    0.21
   1   6   4    1.44    0.21
   1   6   4    1.06    0.25
  -2  -6  -4    5.79    0.71
  -2  -6  -4    7.41    0.78
  -2  -6  -4    5.95    0.70
  -2  -6  -4    8.01    0.73
  -2  -6  -4    7.14    0.73
  -2  -6  -4    8.10    0.79
   2   6   4    6.26    0.72
   2   6   4    7.02    0.68
   2   6   4    5.80    0.68
  -3  -6  -4    2.73    0.41
  -3  -6  -4    2.42    0.35
  -3  -6  -4    2.40    0.35
  -3  -6  -4    2.28    0.34
  -3  -6  -4    2.13    0.35
   3   6   4    2.02    0.38
   3   6   4    3.04    0.37
   3   6   4    1.97    0.34
  -4  -6  -4    0.86    0.15
  -4  -6  -4    0.79    0.13
  -4  -6  -4    0.58    0.25
  -4  -6  -4    0.83    0.25
   4   6   4    0.53    0.28
   4   6   4    0.76    0.32
  -5  -6  -4   -0.43    0.23
  -5  -6  -4    0.45    0.32
   5   6   4    0.06    0.32
  -6  -6  -4    0.44    0.30
  -6  -6  -4   -0.01    0.37
   6   6   4    0.67    0.43
   6   6   4    0.34    0.42
  -7  -6  -4   -0.01    0.45
  -7  -6  -4   -0.01    0.39
   7   6   4   -0.17    0.49
   7   6   4    0.05    0.53
   7  -7  -4    0.41    0.49
   7  -7  -4    0.69    0.46
   7  -7  -4   -0.18    0.54
  -7   7   4   -0.08    0.49
   6  -7  -4    4.61    0.58
   6  -7  -4    3.49    0.63
   6  -7  -4    4.16    0.60
   6  -7  -4    4.71    0.71
  -6   7   4    4.33    0.64
   5  -7  -4    1.19    0.42
   5  -7  -4    0.48    0.36
   5  -7  -4    0.82    0.27
   5  -7  -4    0.34    0.35
   5  -7  -4    0.70    0.31
  -5   7   4    0.38    0.36
   4  -7  -4    5.66    0.65
   4  -7  -4    4.97    0.70
   4  -7  -4    5.73    0.64
  -4   7   4    4.58    0.64
  -4   7   4    4.08    0.60
   3  -7  -4    2.25    0.40
   3  -7  -4    2.49    0.36
   3  -7  -4    1.87    0.41
   3  -7  -4    2.72    0.32
  -3   7   4    1.92    0.37
  -3   7   4    2.08    0.38
  -3   7   4    2.24    0.33
   2  -7  -4    3.43    0.50
   2  -7  -4    3.30    0.49
   2  -7  -4    2.90    0.45
   2  -7  -4    3.83    0.39
  -2   7   4    3.11    0.48
  -2   7   4    2.61    0.46
  -2   7   4    3.74    0.43
  -2   7   4    3.99    0.38
   1  -7  -4    1.49    0.31
   1  -7  -4    1.66    0.23
   1  -7  -4    1.39    0.25
   1  -7  -4    1.45    0.32
  -1   7   4    1.51    0.21
  -1   7   4    2.08    0.26
  -1   7   4    1.80    0.33
  -1   7   4    1.47    0.33
   0  -7  -4    0.15    0.17
   0  -7  -4    0.30    0.23
   0  -7  -4    0.03    0.20
   0  -7  -4    0.18    0.19
   0  -7  -4    0.02    0.28
   0   7   4    0.28    0.14
   0   7   4    0.06    0.14
   0   7   4    0.12    0.24
  -1  -7  -4    3.20    0.42
  -1  -7  -4    2.48    0.34
  -1  -7  -4    2.78    0.40
  -1  -7  -4    3.43    0.46
  -1  -7  -4    2.13    0.37
   1   7   4    2.06    0.39
   1   7   4    2.93    0.38
   1   7   4    2.58    0.36
  -2  -7  -4    0.38    0.21
  -2  -7  -4    0.10    0.18
  -2  -7  -4    0.53    0.25
  -2  -7  -4    0.03    0.21
  -2  -7  -4    0.20    0.27
   2   7   4    0.63    0.28
   2   7   4    0.39    0.20
   2   7   4    0.18    0.24
  -3  -7  -4   -0.14    0.19
  -3  -7  -4    0.19    0.22
  -3  -7  -4    0.53    0.25
  -3  -7  -4    0.25    0.24
  -3  -7  -4   -0.59    0.34
   3   7   4    0.44    0.27
   3   7   4    0.43    0.31
  -4  -7  -4    0.59    0.28
  -4  -7  -4    0.42    0.28
  -4  -7  -4    0.75    0.19
  -4  -7  -4    0.57    0.18
   4   7   4    0.49    0.32
   4   7   4    0.27    0.34
  -5  -7  -4    0.30    0.30
  -5  -7  -4   -0.02    0.34
   5   7   4    0.32    0.38
   5   7   4    0.45    0.37
  -6  -7  -4    1.41    0.42
  -6  -7  -4    0.85    0.44
   6   7   4    0.03    0.49
   6   7   4    0.78    0.47
  -7  -7  -4   -0.29    0.42
  -7  -7  -4   -0.69    0.60
   7   7   4   -0.84    0.57
   7   7   4   -0.12    0.58
   7  -8  -4   -0.32    0.64
   7  -8  -4    0.62    0.58
   7  -8  -4   -0.01    0.53
  -7   8   4   -0.37    0.54
   6  -8  -4    0.19    0.47
   6  -8  -4    1.00    0.58
   6  -8  -4    0.66    0.42
  -6   8   4    0.36    0.46
   5  -8  -4    1.42    0.43
   5  -8  -4    1.25    0.38
   5  -8  -4    1.43    0.56
  -5   8   4    1.12    0.42
   4  -8  -4    4.23    0.65
   4  -8  -4    3.52    0.51
   4  -8  -4    3.44    0.52
   4  -8  -4    3.87    0.58
  -4   8   4    2.50    0.49
  -4   8   4    3.88    0.61
   3  -8  -4    0.39    0.35
   3  -8  -4    0.39    0.27
   3  -8  -4    0.75    0.33
  -3   8   4    0.59    0.33
  -3   8   4    0.23    0.28
  -3   8   4    0.54    0.31
   2  -8  -4    0.24    0.23
   2  -8  -4   -0.02    0.27
  -2   8   4    0.30    0.21
  -2   8   4    0.00    0.29
   1  -8  -4    0.38    0.26
   1  -8  -4    0.38    0.30
   1  -8  -4    0.62    0.22
   1  -8  -4   -0.01    0.17
  -1   8   4    0.58    0.20
  -1   8   4    0.37    0.28
  -1   8   4    0.15    0.11
   0  -8  -4    0.56    0.23
   0  -8  -4    0.76    0.23
   0  -8  -4    0.51    0.32
   0   8   4    0.55    0.22
   0   8   4    0.35    0.16
  -1  -8  -4    0.21    0.33
  -1  -8  -4   -0.25    0.26
  -1  -8  -4   -0.13    0.25
  -1  -8  -4   -0.08    0.25
  -1  -8  -4   -0.19    0.21
   1   8   4    0.17    0.23
   1   8   4    0.02    0.29
   1   8   4   -0.25    0.18
  -2  -8  -4    2.29    0.39
  -2  -8  -4    2.57    0.44
  -2  -8  -4    2.09    0.39
  -2  -8  -4    3.30    0.47
  -2  -8  -4    2.68    0.43
   2   8   4    2.47    0.39
   2   8   4    2.68    0.46
  -3  -8  -4    0.44    0.29
  -3  -8  -4    0.22    0.26
  -3  -8  -4    0.58    0.30
   3   8   4   -0.13    0.34
   3   8   4    0.20    0.30
  -4  -8  -4    1.56    0.39
  -4  -8  -4    1.03    0.35
  -4  -8  -4    0.40    0.24
   4   8   4    0.30    0.40
   4   8   4    1.22    0.42
  -5  -8  -4    1.08    0.39
  -5  -8  -4    0.70    0.44
   5   8   4    0.64    0.46
   5   8   4    1.43    0.50
  -6  -8  -4    0.89    0.55
  -6  -8  -4   -0.14    0.42
   6   8   4    0.53    0.57
   6   8   4    0.33    0.56
   6  -9  -4   -0.89    0.55
   6  -9  -4    0.18    0.67
  -6   9   4    0.16    0.57
   5  -9  -4    1.42    0.56
   5  -9  -4    1.39    0.51
   5  -9  -4    1.58    0.66
  -5   9   4    0.76    0.48
   4  -9  -4    0.10    0.42
   4  -9  -4   -0.22    0.35
   4  -9  -4    1.09    0.56
  -4   9   4    0.24    0.38
   3  -9  -4    0.14    0.39
   3  -9  -4    0.17    0.35
   3  -9  -4    0.53    0.48
  -3   9   4    0.24    0.39
   2  -9  -4    0.91    0.43
   2  -9  -4   -0.33    0.36
   2  -9  -4    0.20    0.27
  -2   9   4    0.49    0.38
   1  -9  -4    1.56    0.33
   1  -9  -4    1.48    0.44
   1  -9  -4    1.59    0.40
  -1   9   4    1.46    0.42
  -1   9   4    1.53    0.35
   0  -9  -4    1.30    0.31
   0  -9  -4    1.05    0.36
   0   9   4    1.41    0.23
   0   9   4    1.11    0.42
   0   9   4    1.15    0.32
  -1  -9  -4   -0.18    0.27
  -1  -9  -4    0.20    0.31
  -1  -9  -4   -0.08    0.32
   1   9   4    0.14    0.20
   1   9   4    0.00    0.39
  -2  -9  -4    0.15    0.34
  -2  -9  -4    0.05    0.34
  -2  -9  -4    0.01    0.31
   2   9   4    0.22    0.42
   2   9   4    0.11    0.27
  -3  -9  -4    3.57    0.55
  -3  -9  -4    3.48    0.51
   3   9   4    3.11    0.60
   3   9   4    3.24    0.54
  -4  -9  -4    1.48    0.46
  -4  -9  -4    2.55    0.50
   4   9   4    1.29    0.57
   4   9   4    2.31    0.51
  -5  -9  -4    3.33    0.60
  -5  -9  -4    3.57    0.67
   5   9   4    3.70    0.78
   5   9   4    4.07    0.72
   4 -10  -4   -0.08    0.54
   4 -10  -4    1.05    0.65
  -4  10   4   -0.01    0.48
   3 -10  -4    0.93    0.59
   3 -10  -4   -0.07    0.38
   3 -10  -4    0.24    0.45
  -3  10   4    0.23    0.47
   2 -10  -4    0.73    0.36
   2 -10  -4    0.23    0.52
   2 -10  -4   -0.28    0.41
  -2  10   4    0.15    0.43
   1 -10  -4    0.91    0.47
   1 -10  -4   -0.18    0.32
   1 -10  -4    0.98    0.45
  -1  10   4    0.39    0.46
   0 -10  -4    0.54    0.41
   0 -10  -4    1.33    0.49
   0 -10  -4    1.05    0.36
   0  10   4    0.49    0.47
  -1 -10  -4    0.42    0.37
  -1 -10  -4    0.65    0.39
  -1 -10  -4   -0.20    0.40
   1  10   4    0.24    0.46
  -2 -10  -4    1.19    0.48
  -2 -10  -4    1.73    0.49
   2  10   4    1.24    0.55
  -3 -10  -4    1.32    0.47
  -3 -10  -4    0.65    0.44
   3  10   4    0.14    0.56
  -4 -10  -4    0.38    0.50
  -4 -10  -4    0.54    0.52
   4  10   4    0.17    0.64
   2 -11  -4    0.80    0.67
   2 -11  -4    0.40    0.56
  -2  11   4   -0.56    0.57
   1 -11  -4    4.53    0.82
   1 -11  -4    4.31    0.76
  -1  11   4    4.86    0.80
   0 -11  -4    5.92    0.82
   0 -11  -4    4.77    0.83
   0  11   4    5.81    0.89
  -1 -11  -4   -0.04    0.45
  -1 -11  -4   -0.54    0.50
  -1 -11  -4    0.09    0.51
   1  11   4   -0.73    0.63
   2  11  -5   -0.12    0.49
   2  11  -5    1.08    0.61
  -2 -11   5    0.14    0.49
  -2 -11   5    0.68    0.47
   1  11  -5    1.07    0.52
   1  11  -5    0.43    0.49
  -1 -11   5    0.39    0.44
  -1 -11   5    0.00    0.47
   0  11  -5    0.62    0.54
   0  11  -5    0.40    0.52
   0 -11   5    0.67    0.52
   0 -11   5   -0.28    0.50
  -1  11  -5    1.24    0.60
  -1  11  -5    1.78    0.55
   1 -11   5    1.02    0.56
   1 -11   5    1.53    0.56
  -2  11  -5   -0.60    0.50
  -2  11  -5   -0.05    0.55
   2 -11   5    0.49    0.52
   2 -11   5   -0.53    0.57
   4  10  -5    0.55    0.57
  -4 -10   5    0.34    0.52
  -4 -10   5    1.03    0.47
   3  10  -5    4.78    0.76
   3  10  -5    4.81    0.65
  -3 -10   5    5.13    0.70
  -3 -10   5    4.48    0.71
   2  10  -5    2.34    0.55
  -2 -10   5    1.88    0.47
  -2 -10   5    3.23    0.53
   1  10  -5    2.05    0.50
   1  10  -5    1.83    0.48
  -1 -10   5    1.63    0.46
  -1 -10   5    1.33    0.44
   0  10  -5   -0.50    0.43
   0  10  -5    0.11    0.39
   0 -10   5    0.46    0.40
   0 -10   5    0.40    0.41
  -1  10  -5   -0.26    0.39
  -1  10  -5   -0.96    0.41
   1 -10   5   -0.35    0.41
   1 -10   5    0.23    0.39
  -2  10  -5    0.02    0.44
  -2  10  -5    0.04    0.46
   2 -10   5    0.34    0.52
   2 -10   5    1.01    0.46
  -3  10  -5    0.43    0.44
  -3  10  -5    0.73    0.51
   3 -10   5    0.49    0.51
   3 -10   5    0.69    0.54
  -4  10  -5    0.51    0.48
  -4  10  -5    1.13    0.56
   4 -10   5    0.90    0.58
   4 -10   5    0.84    0.51
   5   9  -5    0.95    0.54
   5   9  -5    1.11    0.61
  -5  -9   5    0.02    0.41
  -5  -9   5    0.97    0.50
   4   9  -5    1.89    0.48
   4   9  -5    0.20    0.49
  -4  -9   5    0.71    0.37
  -4  -9   5    0.80    0.40
   3   9  -5    0.05    0.32
   3   9  -5    0.17    0.32
   3   9  -5    0.10    0.37
  -3  -9   5    0.15    0.33
  -3  -9   5    0.67    0.39
   2   9  -5    2.68    0.49
   2   9  -5    2.50    0.37
   2   9  -5    2.46    0.44
  -2  -9   5    3.74    0.49
  -2  -9   5    2.29    0.49
   1   9  -5    2.27    0.44
   1   9  -5    1.47    0.39
  -1  -9   5    2.32    0.43
  -1  -9   5    2.33    0.43
   0   9  -5    2.69    0.47
   0  -9   5    3.27    0.52
  -1   9  -5    4.09    0.56
  -1   9  -5    3.24    0.55
   1  -9   5    4.96    0.72
  -2   9  -5    1.59    0.44
   2  -9   5    2.10    0.46
   2  -9   5    2.85    0.49
  -3   9  -5   -0.40    0.37
  -3   9  -5   -0.04    0.35
   3  -9   5    0.05    0.42
   3  -9   5    0.39    0.37
  -4   9  -5   12.43    1.30
  -4   9  -5   11.08    1.39
   4  -9   5   14.41    1.47
   4  -9   5   12.74    1.47
  -5   9  -5    0.79    0.46
  -5   9  -5    1.25    0.54
   5  -9   5    2.29    0.57
   5  -9   5    1.90    0.58
  -6   9  -5    1.09    0.57
  -6   9  -5    1.34    0.53
   6  -9   5    0.33    0.63
   6  -9   5    0.63    0.58
   6   8  -5   -0.82    0.54
   6   8  -5   -0.29    0.57
  -6  -8   5   -0.30    0.38
  -6  -8   5    0.75    0.51
   5   8  -5    0.55    0.48
   5   8  -5    0.54    0.46
  -5  -8   5    0.56    0.33
  -5  -8   5    0.95    0.43
   4   8  -5   -0.04    0.27
   4   8  -5    0.21    0.38
   4   8  -5    0.38    0.36
  -4  -8   5    0.33    0.34
   3   8  -5    0.25    0.36
   3   8  -5    0.02    0.27
   3   8  -5    0.53    0.35
   3   8  -5    0.82    0.32
  -3  -8   5    0.62    0.29
  -3  -8   5    0.26    0.26
  -3  -8   5    0.18    0.26
   2   8  -5    2.37    0.33
   2   8  -5    2.04    0.37
   2   8  -5    2.29    0.34
   2   8  -5    1.42    0.38
  -2  -8   5    1.70    0.35
  -2  -8   5    2.06    0.39
  -2  -8   5    2.89    0.40
   1   8  -5    0.20    0.17
   1   8  -5   -0.37    0.24
   1   8  -5    0.15    0.15
  -1  -8   5    0.29    0.26
  -1  -8   5    0.32    0.24
   0   8  -5    3.65    0.49
   0   8  -5    3.80    0.51
   0  -8   5    4.29    0.61
   0  -8   5    5.01    0.62
  -1   8  -5    0.48    0.27
  -1   8  -5    0.38    0.26
   1  -8   5   -0.42    0.28
   1  -8   5   -0.15    0.26
  -2   8  -5   38.36    3.60
  -2   8  -5   39.05    3.60
   2  -8   5   47.08    3.95
   2  -8   5   39.78    3.92
  -3   8  -5    0.15    0.33
  -3   8  -5   -0.02    0.25
   3  -8   5    0.07    0.31
   3  -8   5   -0.20    0.31
  -4   8  -5    7.10    0.93
  -4   8  -5    6.77    0.85
   4  -8   5    7.48    1.01
   4  -8   5    9.00    1.00
  -5   8  -5   -0.68    0.41
   5  -8   5   -0.31    0.41
   5  -8   5    0.01    0.41
  -6   8  -5    0.21    0.52
  -6   8  -5   -0.09    0.42
   6  -8   5   -0.33    0.45
   6  -8   5   -0.08    0.51
  -7   8  -5    0.66    0.57
   7  -8   5    0.00    0.61
   7  -8   5    0.33    0.67
   7   7  -5    1.27    0.64
   7   7  -5    1.49    0.67
  -7  -7   5    0.79    0.52
  -7  -7   5    0.17    0.39
   6   7  -5   -0.81    0.48
   6   7  -5    0.61    0.50
  -6  -7   5    0.22    0.42
   5   7  -5    6.62    0.90
   5   7  -5    5.24    0.57
  -5  -7   5    5.53    0.74
  -5  -7   5    5.13    0.66
   4   7  -5    0.20    0.34
   4   7  -5    0.49    0.23
   4   7  -5    0.62    0.32
  -4  -7   5    0.82    0.31
  -4  -7   5    0.70    0.24
  -4  -7   5    0.62    0.19
   3   7  -5    0.89    0.32
   3   7  -5    0.96    0.24
   3   7  -5    0.78    0.28
  -3  -7   5    0.96    0.24
  -3  -7   5    0.91    0.28
  -3  -7   5    0.87    0.25
   2   7  -5    3.36    0.43
   2   7  -5    2.49    0.38
   2   7  -5    3.23    0.44
   2   7  -5    2.92    0.45
   2   7  -5    3.29    0.43
  -2  -7   5    3.70    0.46
  -2  -7   5    2.48    0.39
  -2  -7   5    2.84    0.39
   1   7  -5    0.12    0.22
   1   7  -5   -0.03    0.14
   1   7  -5   -0.09    0.19
   1   7  -5    0.04    0.14
   1   7  -5    0.01    0.25
  -1  -7   5    0.00    0.23
  -1  -7   5   -0.17    0.20
  -1  -7   5    0.09    0.21
   0   7  -5   32.78    3.34
   0   7  -5   40.99    3.27
   0   7  -5   34.52    3.30
   0  -7   5   39.89    3.72
   0  -7   5   47.51    3.78
   0  -7   5   36.75    3.72
  -1   7  -5    0.52    0.23
  -1   7  -5    0.34    0.24
  -1   7  -5    0.43    0.22
   1  -7   5    0.42    0.25
   1  -7   5    0.17    0.22
  -2   7  -5    4.37    0.60
  -2   7  -5    5.27    0.63
   2  -7   5    5.20    0.64
   2  -7   5    5.61    0.67
  -3   7  -5    6.60    0.77
  -3   7  -5    7.51    0.83
   3  -7   5    6.45    0.79
   3  -7   5    7.52    0.81
  -4   7  -5    1.38    0.36
  -4   7  -5    0.84    0.30
   4  -7   5    1.49    0.37
   4  -7   5    1.04    0.34
  -5   7  -5    0.59    0.36
  -5   7  -5    0.87    0.31
   5  -7   5    1.46    0.41
   5  -7   5    0.94    0.41
  -6   7  -5   -0.15    0.40
  -6   7  -5   -0.57    0.35
   6  -7   5    0.29    0.42
   6  -7   5    0.29    0.44
  -7   7  -5    0.54    0.43
  -7   7  -5    0.71    0.51
   7  -7   5    1.61    0.55
   7  -7   5    0.74    0.55
   8   6  -5   -0.63    0.69
   8   6  -5    1.08    0.66
  -8  -6   5    0.93    0.43
  -8  -6   5    0.09    0.58
   7   6  -5    0.44    0.50
   7   6  -5    0.79    0.56
  -7  -6   5   -0.11    0.45
   6   6  -5    0.71    0.43
   6   6  -5    0.84    0.44
  -6  -6   5    0.63    0.28
  -6  -6   5    0.65    0.40
   5   6  -5    1.99    0.46
   5   6  -5    2.14    0.46
  -5  -6   5    1.78    0.39
  -5  -6   5    1.95    0.31
   4   6  -5    2.87    0.50
   4   6  -5    4.28    0.56
   4   6  -5    3.50    0.51
   4   6  -5    3.74    0.43
   4   6  -5    3.66    0.55
  -4  -6   5    2.64    0.33
  -4  -6   5    2.81    0.41
  -4  -6   5    2.95    0.41
   3   6  -5    2.38    0.33
   3   6  -5    2.73    0.37
   3   6  -5    2.76    0.39
   3   6  -5    1.80    0.38
   3   6  -5    3.26    0.40
  -3  -6   5    2.46    0.32
  -3  -6   5    1.65    0.32
  -3  -6   5    2.48    0.33
   2   6  -5   31.52    3.13
   2   6  -5   28.62    3.00
   2   6  -5   35.01    3.00
   2   6  -5   37.69    2.99
   2   6  -5   38.30    3.13
   2   6  -5   27.35    3.07
  -2  -6   5   28.75    2.74
  -2  -6   5   31.59    2.73
   1   6  -5    1.29    0.28
   1   6  -5    1.86    0.28
   1   6  -5    1.43    0.22
   1   6  -5    1.58    0.27
   1   6  -5    1.21    0.25
   1   6  -5    1.64    0.22
  -1  -6   5    1.14    0.23
  -1  -6   5    1.72    0.26
  -1  -6   5    1.55    0.29
  -1  -6   5    1.23    0.25
   0   6  -5    3.94    0.42
   0   6  -5    3.39    0.35
   0   6  -5    2.97    0.45
   0   6  -5    4.16    0.46
   0   6  -5    3.66    0.36
   0   6  -5    2.99    0.43
   0  -6   5    4.11    0.50
   0  -6   5    3.02    0.46
   0  -6   5    3.15    0.44
   0  -6   5    4.63    0.51
  -1   6  -5    1.67    0.30
  -1   6  -5    2.40    0.31
  -1   6  -5    2.94    0.36
  -1   6  -5    2.26    0.31
   1  -6   5    2.04    0.32
   1  -6   5    2.10    0.30
   1  -6   5    2.04    0.32
   1  -6   5    2.62    0.37
  -2   6  -5    1.16    0.23
  -2   6  -5    1.45    0.27
  -2   6  -5    0.78    0.22
  -2   6  -5    0.94    0.22
   2  -6   5    1.53    0.29
   2  -6   5    1.49    0.29
   2  -6   5    1.89    0.30
   2  -6   5    1.50    0.32
  -3   6  -5    0.15    0.19
  -3   6  -5   -0.14    0.20
  -3   6  -5    0.20    0.19
   3  -6   5    0.09    0.27
   3  -6   5   -0.16    0.22
   3  -6   5    0.16    0.20
  -4   6  -5    0.86    0.24
  -4   6  -5    0.68    0.27
   4  -6   5    1.01    0.30
   4  -6   5    0.74    0.30
   4  -6   5    0.62    0.15
   4  -6   5    0.91    0.18
   4  -6   5    0.77    0.29
  -5   6  -5    0.85    0.25
  -5   6  -5    0.46    0.33
   5  -6   5    1.00    0.34
   5  -6   5    0.68    0.34
   5  -6   5    0.77    0.35
   5  -6   5    1.02    0.25
   5  -6   5    0.70    0.23
  -6   6  -5    0.62    0.32
   6  -6   5   -0.34    0.38
   6  -6   5    0.00    0.37
   6  -6   5   -0.36    0.28
   6  -6   5    0.40    0.37
  -7   6  -5   -0.57    0.42
  -7   6  -5   -0.12    0.38
   7  -6   5   -0.08    0.46
   7  -6   5    0.41    0.43
   7  -6   5   -0.81    0.37
   7  -6   5    0.18    0.44
  -8   6  -5   -0.19    0.52
   8  -6   5   -0.67    0.54
   8  -6   5    1.29    0.59
   8   5  -5    0.57    0.62
   8   5  -5   -0.56    0.58
  -8  -5   5   -0.05    0.51
  -8  -5   5    0.22    0.41
   7   5  -5   -0.49    0.43
   7   5  -5    0.57    0.43
  -7  -5   5   -0.40    0.30
  -7  -5   5    0.42    0.39
   6   5  -5    0.76    0.35
   6   5  -5    0.79    0.41
  -6  -5   5    1.21    0.36
  -6  -5   5    0.57    0.26
   5   5  -5    0.32    0.31
   5   5  -5   -0.16    0.24
   5   5  -5    0.33    0.28
  -5  -5   5    0.06    0.26
  -5  -5   5    0.02    0.18
   4   5  -5    3.06    0.46
   4   5  -5    2.78    0.45
   4   5  -5    3.35    0.45
   4   5  -5    3.53    0.47
  -4  -5   5    2.26    0.28
  -4  -5   5    2.25    0.30
  -4  -5   5    2.16    0.34
   3   5  -5    5.09    0.63
   3   5  -5    6.46    0.60
   3   5  -5    5.23    0.65
   3   5  -5    6.80    0.64
   3   5  -5    4.55    0.57
  -3  -5   5    5.85    0.52
  -3  -5   5    4.53    0.52
  -3  -5   5    4.49    0.56
   2   5  -5    0.13    0.14
   2   5  -5   -0.07    0.16
   2   5  -5    0.02    0.16
   2   5  -5    0.07    0.15
   2   5  -5    0.00    0.18
   2   5  -5   -0.10    0.14
  -2  -5   5    0.28    0.13
  -2  -5   5   -0.11    0.11
  -2  -5   5    0.01    0.15
   1   5  -5    0.65    0.19
   1   5  -5    0.60    0.17
   1   5  -5    1.05    0.18
   1   5  -5    0.63    0.14
  -1  -5   5    1.23    0.18
  -1  -5   5    0.69    0.16
  -1  -5   5    0.53    0.20
  -1  -5   5    0.80    0.19
   0   5  -5    5.64    0.54
   0   5  -5    5.00    0.54
   0   5  -5    4.97    0.56
   0   5  -5    5.04    0.51
   0   5  -5    5.29    0.55
   0   5  -5    5.27    0.51
   0  -5   5    6.72    0.62
   0  -5   5    6.13    0.59
   0  -5   5    5.31    0.58
   0  -5   5    4.63    0.57
  -1   5  -5    0.36    0.17
  -1   5  -5    0.07    0.12
  -1   5  -5    0.05    0.13
  -1   5  -5    0.78    0.17
   1  -5   5    0.17    0.18
   1  -5   5    0.26    0.15
   1  -5   5    0.10    0.15
  -2   5  -5    0.01    0.16
  -2   5  -5   -0.01    0.14
  -2   5  -5   -0.11    0.13
   2  -5   5   -0.08    0.16
   2  -5   5    0.07    0.17
   2  -5   5    0.15    0.15
   2  -5   5   -0.08    0.15
  -3   5  -5    2.84    0.41
  -3   5  -5    2.68    0.35
  -3   5  -5    3.34    0.41
   3  -5   5    2.73    0.37
   3  -5   5    3.54    0.40
   3  -5   5    3.02    0.38
   3  -5   5    2.81    0.40
   3  -5   5    2.21    0.29
   3  -5   5    2.57    0.30
  -4   5  -5    1.53    0.30
  -4   5  -5    1.61    0.31
  -4   5  -5    1.52    0.26
   4  -5   5    1.47    0.30
   4  -5   5    1.82    0.25
   4  -5   5    2.40    0.32
   4  -5   5    0.97    0.29
  -5   5  -5    0.72    0.29
  -5   5  -5    1.18    0.27
   5  -5   5    1.07    0.25
   5  -5   5    1.01    0.31
   5  -5   5    1.14    0.27
   5  -5   5    1.92    0.31
   5  -5   5    0.49    0.29
  -6   5  -5    0.49    0.25
   6  -5   5    0.42    0.30
   6  -5   5    0.04    0.35
   6  -5   5    0.34    0.30
   6  -5   5   -0.14    0.28
   6  -5   5   -0.31    0.35
  -7   5  -5    0.11    0.39
   7  -5   5    0.43    0.40
   7  -5   5    0.29    0.40
   7  -5   5    0.41    0.44
   7  -5   5    0.66    0.42
  -8   5  -5    0.17    0.46
   8  -5   5    0.10    0.49
   8  -5   5   -0.73    0.49
   9   4  -5   -0.24    0.70
   9   4  -5    0.10    0.69
   8   4  -5   -0.66    0.50
   8   4  -5   -0.47    0.51
  -8  -4   5   -0.04    0.36
  -8  -4   5   -0.17    0.46
   7   4  -5    1.40    0.49
   7   4  -5    1.85    0.50
  -7  -4   5    2.27    0.49
  -7  -4   5    1.54    0.37
   6   4  -5    0.00    0.32
   6   4  -5    0.62    0.27
  -6  -4   5    0.23    0.22
  -6  -4   5    0.13    0.27
   5   4  -5    0.03    0.27
   5   4  -5    0.42    0.22
   5   4  -5    0.14    0.25
  -5  -4   5    0.05    0.15
  -5  -4   5    0.07    0.21
   4   4  -5    0.20    0.17
   4   4  -5    0.19    0.21
   4   4  -5    0.34    0.26
   4   4  -5    0.40    0.21
   4   4  -5    0.48    0.11
  -4  -4   5    0.28    0.18
  -4  -4   5    0.37    0.14
  -4  -4   5    0.39    0.10
  -4  -4   5    0.41    0.23
   3   4  -5    5.88    0.54
   3   4  -5    4.40    0.48
   3   4  -5    4.61    0.54
   3   4  -5    3.85    0.53
  -3  -4   5    4.55    0.49
  -3  -4   5    4.39    0.46
  -3  -4   5    4.45    0.44
   2   4  -5    0.68    0.15
   2   4  -5    0.89    0.16
   2   4  -5    0.76    0.18
   2   4  -5    0.78    0.15
   2   4  -5    0.77    0.19
  -2  -4   5    0.82    0.14
  -2  -4   5    0.90    0.18
   1   4  -5    9.28    0.83
   1   4  -5    8.19    0.80
   1   4  -5    8.19    0.83
   1   4  -5    8.28    0.82
  -1  -4   5    8.96    0.87
  -1  -4   5    8.90    0.88
  -1  -4   5   10.48    0.91
  -1  -4   5    9.05    0.87
   0   4  -5    0.91    0.12
   0   4  -5    0.72    0.15
   0   4  -5    0.86    0.15
   0   4  -5    0.83    0.17
   0  -4   5    0.90    0.15
   0  -4   5    1.12    0.18
   0  -4   5    0.59    0.11
   0  -4   5    0.68    0.15
   0  -4   5    0.78    0.14
  -1   4  -5    0.96    0.16
  -1   4  -5    0.86    0.11
  -1   4  -5    1.09    0.17
  -1   4  -5    0.82    0.18
  -1   4  -5    0.80    0.15
   1  -4   5    0.77    0.11
   1  -4   5    0.94    0.17
   1  -4   5    0.90    0.18
   1  -4   5    0.98    0.18
   1  -4   5    1.12    0.16
  -2   4  -5    4.10    0.49
  -2   4  -5    4.33    0.46
  -2   4  -5    5.03    0.47
  -2   4  -5    4.37    0.44
   2  -4   5    4.96    0.50
   2  -4   5    4.05    0.49
   2  -4   5    5.96    0.53
   2  -4   5    4.47    0.49
   2  -4   5    4.31    0.45
  -3   4  -5    3.69    0.42
  -3   4  -5    3.99    0.44
  -3   4  -5    3.76    0.46
  -3   4  -5    4.05    0.42
   3  -4   5    3.88    0.46
   3  -4   5    4.12    0.45
   3  -4   5    3.71    0.41
   3  -4   5    3.36    0.45
   3  -4   5    5.42    0.51
  -4   4  -5    0.15    0.14
  -4   4  -5    0.20    0.21
  -4   4  -5    0.30    0.17
   4  -4   5    0.18    0.16
   4  -4   5   -0.08    0.18
   4  -4   5    0.04    0.22
   4  -4   5    0.10    0.20
   4  -4   5    0.09    0.19
   4  -4   5    0.08    0.15
   4  -4   5    0.21    0.17
  -5   4  -5    0.21    0.18
  -5   4  -5    0.36    0.24
   5  -4   5   -0.03    0.22
   5  -4   5    0.21    0.21
   5  -4   5    0.48    0.29
   5  -4   5    0.30    0.19
   5  -4   5    0.24    0.25
   5  -4   5    0.18    0.21
  -6   4  -5    6.31    0.79
   6  -4   5    6.28    0.70
   6  -4   5    5.44    0.72
   6  -4   5    6.46    0.69
   6  -4   5    5.29    0.77
   6  -4   5    5.98    0.74
  -7   4  -5   -0.08    0.34
   7  -4   5   -0.27    0.29
   7  -4   5    0.24    0.36
   7  -4   5   -0.17    0.36
   7  -4   5    0.39    0.36
  -8   4  -5    0.07    0.41
   8  -4   5    0.07    0.49
   8  -4   5   -0.41    0.48
   8  -4   5   -0.18    0.45
  -9   4  -5    0.03    0.53
   9  -4   5    0.16    0.61
   9  -4   5    0.07    0.58
   9  -4   5    0.15    0.66
   9   3  -5    0.78    0.68
   9   3  -5   -0.92    0.59
  -9  -3   5    0.29    0.59
  -9  -3   5    0.03    0.49
   8   3  -5    1.62    0.58
   8   3  -5    1.84    0.56
  -8  -3   5    1.20    0.48
  -8  -3   5    1.26    0.42
   7   3  -5    1.60    0.47
   7   3  -5    2.46    0.43
   7   3  -5    1.96    0.49
  -7  -3   5    2.72    0.49
  -7  -3   5    2.33    0.40
   6   3  -5    6.76    0.86
   6   3  -5    7.45    0.75
   6   3  -5    6.26    0.88
  -6  -3   5    5.03    0.65
  -6  -3   5    5.73    0.62
   5   3  -5    0.98    0.28
   5   3  -5    1.34    0.17
   5   3  -5    1.01    0.16
   5   3  -5    1.09    0.31
   5   3  -5    1.16    0.23
  -5  -3   5    1.22    0.21
  -5  -3   5    0.50    0.25
  -5  -3   5    0.75    0.26
   4   3  -5    0.79    0.12
   4   3  -5    0.76    0.24
   4   3  -5    0.86    0.16
   4   3  -5    0.45    0.22
   4   3  -5    0.96    0.21
   4   3  -5    0.58    0.23
  -4  -3   5    0.54    0.19
  -4  -3   5    0.95    0.13
  -4  -3   5    0.61    0.15
   3   3  -5    8.72    0.71
   3   3  -5    6.46    0.73
   3   3  -5    8.18    0.74
   3   3  -5    6.54    0.67
   3   3  -5    6.17    0.74
  -3  -3   5    5.75    0.58
  -3  -3   5    6.41    0.61
  -3  -3   5    6.25    0.58
   2   3  -5    0.39    0.13
   2   3  -5    0.64    0.15
   2   3  -5    0.53    0.11
   2   3  -5    0.67    0.13
   2   3  -5    0.57    0.11
  -2  -3   5    0.30    0.12
  -2  -3   5    0.19    0.12
  -2  -3   5    0.31    0.09
   1   3  -5    0.18    0.09
   1   3  -5    0.29    0.09
   1   3  -5    0.16    0.08
   1   3  -5    0.21    0.08
   1   3  -5    0.08    0.10
  -1  -3   5    0.23    0.10
  -1  -3   5    0.23    0.08
  -1  -3   5    0.22    0.10
  -1  -3   5    0.25    0.08
   0   3  -5    1.83    0.24
   0   3  -5    1.58    0.23
   0   3  -5    1.88    0.22
   0   3  -5    2.09    0.21
   0   3  -5    2.12    0.23
   0  -3   5    1.59    0.20
   0  -3   5    2.00    0.23
   0  -3   5    2.16    0.24
   0  -3   5    2.02    0.22
  -1   3  -5    0.10    0.05
  -1   3  -5    0.08    0.09
  -1   3  -5   -0.10    0.09
  -1   3  -5    0.06    0.08
   1  -3   5    0.08    0.09
   1  -3   5   -0.03    0.08
   1  -3   5    0.03    0.09
   1  -3   5   -0.06    0.04
   1  -3   5    0.15    0.09
   1  -3   5    0.03    0.08
  -2   3  -5    0.12    0.11
  -2   3  -5    0.04    0.07
   2  -3   5    0.19    0.09
   2  -3   5    0.19    0.11
   2  -3   5    0.18    0.12
   2  -3   5    0.01    0.11
   2  -3   5    0.07    0.10
   2  -3   5    0.06    0.08
  -3   3  -5    3.74    0.44
  -3   3  -5    4.75    0.44
  -3   3  -5    3.30    0.43
  -3   3  -5    3.84    0.42
   3  -3   5    3.87    0.40
   3  -3   5    4.58    0.43
   3  -3   5    3.56    0.44
   3  -3   5    3.43    0.41
   3  -3   5    3.92    0.44
  -4   3  -5    0.32    0.16
  -4   3  -5    0.20    0.13
  -4   3  -5    0.36    0.17
  -4   3  -5    0.30    0.17
  -4   3  -5    0.38    0.17
   4  -3   5   -0.11    0.16
   4  -3   5    0.10    0.16
   4  -3   5    0.10    0.13
   4  -3   5    0.24    0.17
   4  -3   5    0.37    0.18
   4  -3   5    0.19    0.18
  -5   3  -5    2.05    0.33
  -5   3  -5    1.78    0.30
  -5   3  -5    2.29    0.34
   5  -3   5    1.65    0.26
   5  -3   5    1.81    0.32
   5  -3   5    1.45    0.30
   5  -3   5    2.18    0.29
   5  -3   5    2.30    0.33
   5  -3   5    2.11    0.33
  -6   3  -5    0.37    0.24
  -6   3  -5    0.04    0.24
   6  -3   5   -0.18    0.20
   6  -3   5    0.54    0.28
   6  -3   5    0.35    0.33
   6  -3   5    0.36    0.28
   6  -3   5    0.05    0.30
   6  -3   5    0.22    0.21
  -7   3  -5   -0.24    0.32
  -7   3  -5    0.27    0.30
   7  -3   5    0.14    0.35
   7  -3   5    0.20    0.34
   7  -3   5   -0.15    0.26
   7  -3   5    0.49    0.28
  -8   3  -5    0.37    0.38
  -8   3  -5    0.24    0.37
   8  -3   5    0.43    0.46
   8  -3   5   -0.02    0.47
  -9   3  -5    1.22    0.56
  -9   3  -5    1.85    0.54
   9  -3   5   -0.05    0.49
   9  -3   5    0.57    0.54
   9  -3   5   -0.06    0.64
   9  -3   5    0.30    0.61
   9   2  -5    0.27    0.63
   9   2  -5   -0.56    0.58
  -9  -2   5   -0.04    0.44
  -9  -2   5   -0.14    0.54
   8   2  -5    3.12    0.61
   8   2  -5    2.09    0.58
  -8  -2   5    2.62    0.46
  -8  -2   5    2.05    0.51
   7   2  -5    7.99    0.85
   7   2  -5    6.66    0.97
   7   2  -5    7.29    0.91
  -7  -2   5    7.94    0.77
  -7  -2   5    5.28    0.76
   6   2  -5    0.49    0.13
   6   2  -5    0.19    0.13
   6   2  -5    0.56    0.24
   6   2  -5    0.59    0.27
   6   2  -5    0.43    0.29
  -6  -2   5    0.38    0.26
  -6  -2   5    0.18    0.29
  -6  -2   5    0.58    0.20
   5   2  -5    0.51    0.23
   5   2  -5    0.59    0.17
   5   2  -5    0.46    0.23
   5   2  -5    0.42    0.11
   5   2  -5    0.38    0.12
   5   2  -5    0.07    0.21
  -5  -2   5    0.68    0.23
  -5  -2   5    0.69    0.17
  -5  -2   5    0.24    0.19
   4   2  -5    0.28    0.11
   4   2  -5    0.28    0.15
   4   2  -5    0.13    0.08
   4   2  -5    0.07    0.16
   4   2  -5    0.22    0.18
  -4  -2   5    0.27    0.14
  -4  -2   5    0.30    0.10
  -4  -2   5    0.38    0.17
  -4  -2   5    0.11    0.10
   3   2  -5    3.58    0.36
   3   2  -5    3.44    0.42
   3   2  -5    3.38    0.35
   3   2  -5    3.86    0.39
  -3  -2   5    3.75    0.40
  -3  -2   5    3.11    0.36
  -3  -2   5    3.25    0.33
  -3  -2   5    3.23    0.33
   2   2  -5    0.09    0.06
   2   2  -5    0.12    0.09
   2   2  -5    0.02    0.05
   2   2  -5   -0.05    0.08
   2   2  -5   -0.01    0.10
  -2  -2   5   -0.09    0.09
  -2  -2   5    0.06    0.06
  -2  -2   5    0.02    0.10
  -2  -2   5   -0.12    0.08
  -2  -2   5    0.02    0.05
   1   2  -5   19.40    1.84
   1   2  -5   20.67    1.85
   1   2  -5   20.40    1.87
   1   2  -5   22.67    1.91
   1   2  -5   20.39    1.94
  -1  -2   5   20.87    1.90
  -1  -2   5   20.84    1.96
  -1  -2   5   22.21    1.89
  -1  -2   5   22.09    1.92
  -1  -2   5   20.03    1.99
   0   2  -5   10.11    0.92
   0   2  -5    9.79    0.90
   0   2  -5    9.98    0.94
   0   2  -5    9.65    0.90
   0  -2   5   10.62    0.92
   0  -2   5   10.70    0.94
   0  -2   5    9.49    0.90
   0  -2   5    9.84    0.95
   0  -2   5    9.45    0.90
  -1   2  -5   29.84    2.81
  -1   2  -5   30.74    2.88
  -1   2  -5   32.26    2.78
  -1   2  -5   30.57    2.75
   1  -2   5   30.21    2.78
   1  -2   5   31.03    2.81
   1  -2   5   31.26    2.84
   1  -2   5   32.90    2.78
   1  -2   5   30.26    2.91
  -2   2  -5   31.89    3.08
  -2   2  -5   32.09    2.97
  -2   2  -5   33.90    2.95
  -2   2  -5   33.95    2.95
  -2   2  -5   32.88    3.00
   2  -2   5   32.08    3.16
   2  -2   5   34.33    3.08
   2  -2   5   34.26    3.02
   2  -2   5   33.47    3.02
   2  -2   5   34.94    3.05
  -3   2  -5    3.99    0.39
  -3   2  -5    3.07    0.38
  -3   2  -5    3.57    0.38
  -3   2  -5    3.32    0.35
  -3   2  -5    3.40    0.39
   3  -2   5    3.55    0.39
   3  -2   5    3.50    0.39
   3  -2   5    3.61    0.36
   3  -2   5    3.75    0.40
   3  -2   5    3.30    0.39
  -4   2  -5    9.73    0.96
  -4   2  -5   10.02    0.95
   4  -2   5    9.39    0.98
   4  -2   5   10.31    0.98
   4  -2   5    9.52    1.03
   4  -2   5   11.63    1.00
   4  -2   5   12.20    1.02
   4  -2   5    9.90    1.00
   4  -2   5   10.71    1.00
  -5   2  -5    0.58    0.23
  -5   2  -5    1.05    0.25
  -5   2  -5    0.56    0.20
   5  -2   5    0.84    0.25
   5  -2   5    0.30    0.25
   5  -2   5    0.66    0.17
   5  -2   5    0.70    0.20
   5  -2   5    0.60    0.23
   5  -2   5    0.36    0.22
  -6   2  -5    0.40    0.28
  -6   2  -5   -0.07    0.24
  -6   2  -5    0.10    0.22
   6  -2   5    0.48    0.20
   6  -2   5    0.28    0.31
   6  -2   5    0.51    0.26
   6  -2   5    0.59    0.20
   6  -2   5    0.55    0.29
   6  -2   5    0.24    0.26
  -7   2  -5    0.15    0.30
  -7   2  -5    0.29    0.28
   7  -2   5    0.40    0.28
   7  -2   5    0.85    0.37
   7  -2   5    1.70    0.36
   7  -2   5    0.51    0.27
   7  -2   5    0.32    0.36
  -8   2  -5    6.93    0.87
  -8   2  -5    7.04    0.93
   8  -2   5    8.27    0.91
   8  -2   5    8.65    1.10
   8  -2   5    6.77    1.05
  -9   2  -5   -0.18    0.49
   9  -2   5    0.73    0.67
   9  -2   5    0.26    0.58
   9   1  -5    1.40    0.65
   9   1  -5    1.26    0.59
  -9  -1   5    1.15    0.47
  -9  -1   5    1.62    0.57
   8   1  -5   -0.12    0.23
   8   1  -5    0.43    0.43
  -8  -1   5    0.27    0.36
  -8  -1   5    0.17    0.45
   7   1  -5    0.29    0.38
   7   1  -5   -0.29    0.22
   7   1  -5    0.27    0.33
   7   1  -5    0.10    0.18
  -7  -1   5   -0.04    0.26
   6   1  -5    2.68    0.43
   6   1  -5    2.38    0.35
   6   1  -5    2.33    0.32
   6   1  -5    2.77    0.46
   6   1  -5    3.79    0.42
  -6  -1   5    3.04    0.38
  -6  -1   5    2.43    0.42
  -6  -1   5    3.14    0.46
   5   1  -5    0.02    0.14
   5   1  -5    0.06    0.21
   5   1  -5    0.17    0.22
   5   1  -5    0.35    0.20
   5   1  -5   -0.07    0.11
   5   1  -5    0.06    0.22
  -5  -1   5    0.03    0.13
  -5  -1   5    0.02    0.18
  -5  -1   5    0.02    0.21
   4   1  -5    7.67    0.90
   4   1  -5    9.75    0.91
   4   1  -5   10.17    0.85
   4   1  -5    7.93    0.88
  -4  -1   5    7.75    0.77
  -4  -1   5    8.95    0.83
  -4  -1   5    7.96    0.79
  -4  -1   5    8.04    0.85
  -4  -1   5    8.75    0.78
   3   1  -5    5.65    0.52
   3   1  -5    5.77    0.57
   3   1  -5    5.15    0.53
   3   1  -5    5.39    0.54
   3   1  -5    6.00    0.58
  -3  -1   5    5.69    0.53
  -3  -1   5    4.97    0.51
  -3  -1   5    6.12    0.59
  -3  -1   5    5.12    0.54
  -3  -1   5    6.21    0.57
   2   1  -5    0.64    0.13
   2   1  -5    0.62    0.10
   2   1  -5    0.68    0.09
   2   1  -5    0.75    0.11
  -2  -1   5    0.63    0.13
  -2  -1   5    0.67    0.10
  -2  -1   5    0.77    0.12
  -2  -1   5    0.57    0.08
   1   1  -5  101.18    8.85
   1   1  -5   97.88    8.83
   1   1  -5   93.81    8.93
   1   1  -5  106.06    9.08
   1   1  -5  100.83    9.30
  -1  -1   5  100.33    8.79
  -1  -1   5   98.45    8.94
  -1  -1   5   97.36    8.71
  -1  -1   5   97.52    9.16
   0   1  -5   17.07    1.69
   0   1  -5   17.10    1.61
   0   1  -5   19.13    1.63
   0   1  -5   17.78    1.61
   0   1  -5   19.17    1.65
   0  -1   5   16.76    1.68
   0  -1   5   18.00    1.59
   0  -1   5   18.64    1.64
   0  -1   5   18.58    1.62
   0  -1   5   17.47    1.60
  -1   1  -5    6.92    0.64
  -1   1  -5    6.85    0.66
  -1   1  -5    7.01    0.63
  -1   1  -5    6.74    0.63
  -1   1  -5    6.82    0.63
   1  -1   5    6.93    0.69
   1  -1   5    7.00    0.66
   1  -1   5    7.38    0.67
   1  -1   5    7.36    0.67
   1  -1   5    7.48    0.67
  -2   1  -5   28.36    2.82
  -2   1  -5   31.92    2.70
  -2   1  -5   30.08    2.69
   2  -1   5   32.31    2.79
   2  -1   5   30.61    2.81
   2  -1   5   30.61    2.79
  -3   1  -5   10.94    1.00
  -3   1  -5   10.62    0.99
  -3   1  -5   10.57    1.04
   3  -1   5   11.90    1.02
   3  -1   5   11.11    1.07
   3  -1   5   10.61    1.01
   3  -1   5   11.12    1.03
   3  -1   5   11.15    1.02
   3  -1   5   11.13    1.03
   3  -1   5   10.38    1.01
  -4   1  -5    6.41    0.61
  -4   1  -5    5.42    0.55
  -4   1  -5    4.39    0.56
   4  -1   5    5.17    0.52
   4  -1   5    5.31    0.58
   4  -1   5    6.00    0.56
   4  -1   5    4.63    0.52
   4  -1   5    6.69    0.58
   4  -1   5    6.49    0.59
   4  -1   5    5.02    0.59
  -5   1  -5    1.85    0.29
  -5   1  -5    1.39    0.23
  -5   1  -5    0.94    0.24
   5  -1   5    1.27    0.21
   5  -1   5    1.14    0.27
   5  -1   5    2.07    0.30
   5  -1   5    1.82    0.25
   5  -1   5    1.41    0.20
   5  -1   5    1.96    0.30
   5  -1   5    1.82    0.30
  -6   1  -5   16.54    1.65
  -6   1  -5   18.35    1.64
   6  -1   5   21.65    1.71
   6  -1   5   17.63    1.71
   6  -1   5   17.71    1.75
   6  -1   5   15.92    1.82
  -7   1  -5    1.10    0.26
   7  -1   5    1.29    0.29
   7  -1   5    1.35    0.42
   7  -1   5    1.88    0.30
   7  -1   5    0.87    0.37
   7  -1   5    1.60    0.31
  -8   1  -5    2.53    0.41
  -8   1  -5    2.08    0.50
   8  -1   5    2.47    0.40
   8  -1   5    2.22    0.56
   8  -1   5    1.20    0.50
   8  -1   5    1.59    0.40
  -9   1  -5    0.06    0.45
   9  -1   5   -0.01    0.55
   9  -1   5   -0.05    0.62
   9   0  -5    1.00    0.62
   9   0  -5    0.46    0.53
  -9   0   5    1.11    0.46
  -9   0   5    0.49    0.51
   8   0  -5    0.30    0.42
   8   0  -5    0.65    0.46
   8   0  -5    0.32    0.27
  -8   0   5    0.02    0.36
  -8   0   5   -0.21    0.36
   7   0  -5    0.13    0.24
   7   0  -5    0.30    0.31
   7   0  -5    0.03    0.29
   7   0  -5    0.27    0.21
  -7   0   5    0.50    0.25
  -7   0   5    0.09    0.31
   6   0  -5   -0.10    0.23
   6   0  -5   -0.09    0.17
   6   0  -5    0.24    0.20
   6   0  -5    0.19    0.17
   6   0  -5    0.27    0.26
   6   0  -5    0.51    0.26
  -6   0   5    0.34    0.24
  -6   0   5   -0.17    0.19
   5   0  -5    0.91    0.18
   5   0  -5    0.83    0.16
   5   0  -5    0.59    0.22
   5   0  -5    0.77    0.18
   5   0  -5    0.64    0.24
   5   0  -5    0.63    0.21
   5   0  -5    0.62    0.21
   5   0  -5    0.21    0.23
  -5   0   5    0.41    0.16
  -5   0   5    0.45    0.18
   4   0  -5    3.40    0.41
   4   0  -5    3.35    0.38
   4   0  -5    3.41    0.42
   4   0  -5    3.45    0.39
   4   0  -5    3.36    0.43
   4   0  -5    4.72    0.45
  -4   0   5    4.32    0.44
  -4   0   5    3.44    0.38
  -4   0   5    3.43    0.43
  -4   0   5    3.24    0.41
   3   0  -5    3.76    0.38
   3   0  -5    3.80    0.41
   3   0  -5    3.71    0.36
   3   0  -5    3.39    0.41
  -3   0   5    3.54    0.35
  -3   0   5    3.60    0.37
  -3   0   5    3.34    0.41
  -3   0   5    3.76    0.37
   2   0  -5   88.63    8.13
   2   0  -5   90.16    8.13
   2   0  -5   92.93    8.14
   2   0  -5   89.75    8.57
   2   0  -5   90.80    8.22
   2   0  -5   99.43    8.36
  -2   0   5   93.00    8.47
  -2   0   5   95.32    8.83
  -2   0   5   92.57    8.39
  -2   0   5   98.20    8.61
   1   0  -5    6.07    0.57
   1   0  -5    6.38    0.56
   1   0  -5    5.94    0.60
   1   0  -5    6.12    0.58
  -1   0   5    6.07    0.57
  -1   0   5    6.00    0.54
  -1   0   5    6.07    0.55
  -1   0   5    6.51    0.59
  -1   0   5    5.89    0.59
   0   0  -5    3.36    0.31
   0   0  -5    3.31    0.33
   0   0  -5    3.28    0.32
   0   0  -5    3.15    0.32
   0   0  -5    3.44    0.32
   0   0   5    3.54    0.35
   0   0   5    3.51    0.32
   0   0   5    3.50    0.32
   0   0   5    3.37    0.34
  -1   0  -5   40.37    3.65
  -1   0  -5   41.44    3.68
  -1   0  -5   42.54    3.73
  -1   0  -5   41.20    3.73
  -1   0  -5   42.56    3.65
  -1   0  -5   37.61    3.83
   1   0   5   40.33    3.73
   1   0   5   43.34    3.89
   1   0   5   41.79    3.70
   1   0   5   40.80    3.70
  -2   0  -5    0.91    0.13
  -2   0  -5    1.18    0.16
   2   0   5    1.01    0.14
   2   0   5    1.02    0.15
   2   0   5    0.86    0.15
  -3   0  -5    5.85    0.55
  -3   0  -5    5.05    0.49
  -3   0  -5    5.16    0.50
  -3   0  -5    4.98    0.52
   3   0   5    5.10    0.54
   3   0   5    5.47    0.57
   3   0   5    5.68    0.54
   3   0   5    5.19    0.50
   3   0   5    5.65    0.52
  -4   0  -5    2.66    0.35
  -4   0  -5    2.45    0.35
  -4   0  -5    2.48    0.32
  -4   0  -5    3.79    0.40
   4   0   5    2.47    0.30
   4   0   5    3.03    0.38
   4   0   5    2.78    0.30
   4   0   5    3.47    0.39
   4   0   5    2.73    0.38
   4   0   5    3.04    0.31
  -5   0  -5    0.65    0.16
  -5   0  -5    0.29    0.23
  -5   0  -5    0.77    0.21
   5   0   5    0.56    0.14
   5   0   5    0.40    0.13
   5   0   5    0.51    0.21
   5   0   5    0.35    0.21
   5   0   5    0.35    0.22
   5   0   5    0.23    0.13
  -6   0  -5    6.17    0.76
  -6   0  -5    7.56    0.72
   6   0   5    6.11    0.77
   6   0   5    6.55    0.66
   6   0   5    7.46    0.68
   6   0   5    6.22    0.75
   6   0   5    5.69    0.67
  -7   0  -5   -0.01    0.21
   7   0   5   -0.38    0.24
   7   0   5    0.34    0.36
   7   0   5    0.01    0.22
   7   0   5   -0.22    0.20
   7   0   5   -0.05    0.38
  -8   0  -5    1.08    0.43
   8   0   5    0.59    0.45
   8   0   5    0.96    0.29
   8   0   5    1.18    0.49
   8   0   5    0.56    0.35
  -9   0  -5    0.06    0.48
   9   0   5    0.65    0.60
   9   0   5   -0.22    0.58
   9  -1  -5    0.88    0.59
   9  -1  -5    1.32    0.48
   9  -1  -5    0.37    0.60
   9  -1  -5    0.30    0.49
  -9   1   5    0.33    0.44
   8  -1  -5    0.62    0.30
   8  -1  -5    0.50    0.41
   8  -1  -5    1.11    0.45
   8  -1  -5    0.56    0.47
   8  -1  -5    0.30    0.34
  -8   1   5   -0.38    0.38
  -8   1   5    0.20    0.32
   7  -1  -5    0.23    0.30
   7  -1  -5    0.47    0.35
   7  -1  -5    0.32    0.27
   7  -1  -5    0.02    0.32
   7  -1  -5    0.34    0.28
  -7   1   5    0.48    0.31
  -7   1   5    0.39    0.26
   6  -1  -5    4.57    0.57
   6  -1  -5    4.04    0.60
   6  -1  -5    3.19    0.48
   6  -1  -5    4.38    0.54
   6  -1  -5    5.05    0.59
   6  -1  -5    4.76    0.54
   6  -1  -5    3.80    0.58
  -6   1   5    4.37    0.52
  -6   1   5    4.19    0.56
   5  -1  -5    1.53    0.27
   5  -1  -5    1.65    0.32
   5  -1  -5    1.69    0.28
   5  -1  -5    1.83    0.28
   5  -1  -5    2.12    0.33
   5  -1  -5    2.02    0.32
   5  -1  -5    2.46    0.31
   5  -1  -5    2.44    0.31
  -5   1   5    2.31    0.33
  -5   1   5    2.26    0.33
   4  -1  -5  103.98    9.22
   4  -1  -5   96.10    9.30
   4  -1  -5  103.37    9.46
   4  -1  -5   92.47    9.46
   4  -1  -5   98.43    9.31
   4  -1  -5  116.75    9.22
   4  -1  -5  118.24    9.71
   4  -1  -5  102.26    9.21
  -4   1   5  102.74    9.57
  -4   1   5  103.50    9.09
  -4   1   5  101.12    9.08
   3  -1  -5    9.60    0.92
   3  -1  -5    9.43    0.90
   3  -1  -5    9.14    0.88
   3  -1  -5    9.15    0.88
   3  -1  -5    9.60    0.93
   3  -1  -5   10.21    0.94
   3  -1  -5   10.08    0.91
  -3   1   5    9.65    0.89
  -3   1   5    9.54    0.94
   2  -1  -5    1.48    0.20
   2  -1  -5    1.38    0.17
   2  -1  -5    1.64    0.20
   2  -1  -5    1.48    0.17
   2  -1  -5    1.62    0.22
   2  -1  -5    1.52    0.17
  -2   1   5    1.49    0.18
  -2   1   5    1.58    0.21
  -2   1   5    1.75    0.21
  -2   1   5    1.68    0.22
   1  -1  -5    3.60    0.34
   1  -1  -5    3.39    0.37
   1  -1  -5    3.78    0.35
   1  -1  -5    4.06    0.38
  -1   1   5    3.10    0.30
  -1   1   5    3.55    0.34
  -1   1   5    3.77    0.31
  -1   1   5    3.17    0.33
  -1   1   5    2.99    0.33
   0  -1  -5  389.55   35.75
   0  -1  -5  392.41   34.33
   0  -1  -5  373.23   34.85
   0  -1  -5  383.98   34.00
   0   1   5  362.40   32.01
   0   1   5  352.10   31.72
   0   1   5  381.56   33.36
   0   1   5  336.97   32.51
   0   1   5  370.09   31.71
   0   1   5  350.90   31.71
  -1  -1  -5  252.36   22.27
  -1  -1  -5  242.59   23.21
  -1  -1  -5  260.70   22.07
  -1  -1  -5  247.16   22.62
  -1  -1  -5  245.76   22.07
   1   1   5  261.57   22.98
   1   1   5  248.99   23.19
   1   1   5  253.84   23.56
   1   1   5  271.57   22.98
   1   1   5  264.48   22.99
  -2  -1  -5    2.58    0.29
  -2  -1  -5    2.32    0.28
  -2  -1  -5    2.67    0.25
  -2  -1  -5    2.49    0.27
  -2  -1  -5    2.38    0.25
   2   1   5    2.45    0.29
   2   1   5    2.43    0.25
   2   1   5    2.60    0.25
   2   1   5    2.17    0.27
   2   1   5    2.47    0.27
  -3  -1  -5    9.49    0.88
  -3  -1  -5    9.22    0.91
  -3  -1  -5    8.61    0.90
  -3  -1  -5   10.75    0.96
  -3  -1  -5   10.24    0.90
   3   1   5   10.52    0.91
   3   1   5    9.08    0.88
   3   1   5    9.74    0.96
   3   1   5    9.36    0.91
   3   1   5    9.58    0.90
  -4  -1  -5    0.19    0.09
  -4  -1  -5   -0.01    0.14
  -4  -1  -5    0.12    0.09
  -4  -1  -5   -0.15    0.13
   4   1   5    0.11    0.08
   4   1   5    0.19    0.16
   4   1   5    0.11    0.10
   4   1   5    0.14    0.15
  -5  -1  -5    0.37    0.16
  -5  -1  -5    0.21    0.11
  -5  -1  -5    0.27    0.14
  -5  -1  -5    0.28    0.21
   5   1   5    0.02    0.21
   5   1   5    0.26    0.12
   5   1   5    0.29    0.16
   5   1   5    0.15    0.21
  -6  -1  -5    1.41    0.29
  -6  -1  -5    1.22    0.19
  -6  -1  -5    1.13    0.31
  -6  -1  -5    1.69    0.26
   6   1   5    0.97    0.34
   6   1   5    1.19    0.18
   6   1   5    1.41    0.26
  -7  -1  -5    0.76    0.36
   7   1   5    0.47    0.36
   7   1   5    0.59    0.17
   7   1   5    0.59    0.36
   7   1   5    0.42    0.25
   7   1   5    0.65    0.28
   7   1   5    1.14    0.18
  -8  -1  -5    1.30    0.43
   8   1   5    2.02    0.55
   8   1   5    1.55    0.40
   8   1   5    1.42    0.46
  -9  -1  -5    0.14    0.50
   9   1   5   -0.07    0.66
   9   1   5   -0.73    0.57
   9  -2  -5    0.77    0.45
   9  -2  -5   -0.32    0.50
   9  -2  -5    1.04    0.61
   9  -2  -5    0.56    0.63
   9  -2  -5   -0.18    0.46
   8  -2  -5    3.36    0.63
   8  -2  -5    5.10    0.64
   8  -2  -5    3.12    0.58
   8  -2  -5    4.03    0.58
   8  -2  -5    4.63    0.69
   7  -2  -5    0.28    0.32
   7  -2  -5    0.54    0.35
   7  -2  -5    0.08    0.28
   7  -2  -5    0.46    0.31
   7  -2  -5    0.32    0.28
   7  -2  -5    0.69    0.33
   6  -2  -5   56.03    6.04
   6  -2  -5   71.94    6.05
   6  -2  -5   62.95    5.95
   6  -2  -5   64.79    5.89
   6  -2  -5   69.41    5.95
   6  -2  -5   60.60    5.90
   6  -2  -5   60.23    6.21
   6  -2  -5   71.66    5.90
   6  -2  -5   75.76    5.91
  -6   2   5   63.34    5.67
   5  -2  -5    0.70    0.26
   5  -2  -5    1.23    0.25
   5  -2  -5    1.11    0.24
   5  -2  -5    1.52    0.25
   5  -2  -5    1.33    0.30
   5  -2  -5    1.87    0.28
   5  -2  -5    1.27    0.25
   5  -2  -5    1.58    0.27
   5  -2  -5    2.04    0.30
   5  -2  -5    1.30    0.29
  -5   2   5    1.16    0.28
  -5   2   5    1.31    0.26
   4  -2  -5    5.97    0.67
   4  -2  -5    5.66    0.62
   4  -2  -5    6.44    0.65
   4  -2  -5    7.52    0.64
   4  -2  -5    7.45    0.66
   4  -2  -5    4.75    0.63
   4  -2  -5    6.55    0.67
   4  -2  -5    5.42    0.62
   4  -2  -5    7.07    0.62
  -4   2   5    6.01    0.62
  -4   2   5    5.55    0.58
   3  -2  -5    1.69    0.21
   3  -2  -5    1.78    0.23
   3  -2  -5    1.61    0.23
   3  -2  -5    1.75    0.25
   3  -2  -5    1.80    0.25
   3  -2  -5    1.86    0.24
   3  -2  -5    2.07    0.24
   3  -2  -5    1.49    0.23
  -3   2   5    1.29    0.22
  -3   2   5    1.71    0.24
  -3   2   5    1.63    0.23
   2  -2  -5   47.35    4.19
   2  -2  -5   47.61    4.13
   2  -2  -5   45.13    4.12
   2  -2  -5   45.56    4.28
   2  -2  -5   44.80    4.06
   2  -2  -5   44.57    4.06
  -2   2   5   41.44    3.65
  -2   2   5   42.64    3.76
  -2   2   5   39.10    3.84
   1  -2  -5   39.77    3.38
   1  -2  -5   37.48    3.51
   1  -2  -5   35.38    3.34
  -1   2   5   34.55    3.17
  -1   2   5   37.13    3.26
  -1   2   5   35.37    3.33
   0  -2  -5  227.95   20.16
   0  -2  -5  228.76   20.67
   0  -2  -5  223.40   19.85
   0  -2  -5  209.65   19.64
   0   2   5  206.38   19.80
   0   2   5  213.65   19.01
   0   2   5  222.68   18.82
   0   2   5  209.46   18.83
  -1  -2  -5  115.06    9.32
  -1  -2  -5  105.74    9.80
  -1  -2  -5  100.29    9.40
  -1  -2  -5  102.77    9.31
  -1  -2  -5  102.44    9.55
   1   2   5  116.35   10.01
   1   2   5  105.46    9.75
   1   2   5  109.61    9.85
   1   2   5  109.60   10.26
  -2  -2  -5    1.90    0.21
  -2  -2  -5    1.74    0.24
  -2  -2  -5    1.88    0.23
  -2  -2  -5    1.80    0.19
  -2  -2  -5    1.78    0.25
   2   2   5    1.90    0.21
   2   2   5    1.88    0.25
   2   2   5    1.74    0.22
   2   2   5    2.04    0.24
  -3  -2  -5   13.07    1.16
  -3  -2  -5   11.05    1.16
  -3  -2  -5   13.10    1.17
  -3  -2  -5   12.75    1.13
   3   2   5   16.85    1.33
   3   2   5   13.60    1.39
   3   2   5   12.96    1.29
  -4  -2  -5    4.08    0.43
  -4  -2  -5    3.61    0.43
  -4  -2  -5    3.56    0.45
   4   2   5    4.18    0.44
   4   2   5    3.63    0.46
   4   2   5    3.45    0.34
   4   2   5    3.25    0.40
  -5  -2  -5    4.44    0.45
  -5  -2  -5    3.06    0.47
  -5  -2  -5    3.73    0.51
   5   2   5    4.72    0.55
   5   2   5    4.23    0.55
   5   2   5    3.40    0.47
  -6  -2  -5    0.85    0.29
  -6  -2  -5    1.12    0.24
  -6  -2  -5    0.52    0.25
   6   2   5    1.07    0.33
   6   2   5    0.68    0.25
  -7  -2  -5    0.00    0.34
  -7  -2  -5    0.01    0.28
  -7  -2  -5    0.28    0.28
   7   2   5    0.00    0.38
   7   2   5   -0.38    0.29
  -8  -2  -5    0.01    0.46
  -8  -2  -5    0.20    0.38
   8   2   5   -0.09    0.39
   8   2   5    0.03    0.49
   8   2   5    0.49    0.47
  -9  -2  -5    1.75    0.65
  -9  -2  -5    1.87    0.59
   9   2   5    1.22    0.68
   9   2   5    1.27    0.72
   9  -3  -5    1.62    0.61
   9  -3  -5    1.46    0.54
   9  -3  -5    0.73    0.66
   9  -3  -5    0.26    0.48
   9  -3  -5    1.58    0.56
   8  -3  -5   15.73    1.57
   8  -3  -5   14.69    1.47
   8  -3  -5   13.03    1.48
   8  -3  -5   13.30    1.44
   7  -3  -5    0.36    0.37
   7  -3  -5   -0.23    0.28
   7  -3  -5    0.11    0.32
   7  -3  -5   -0.06    0.33
   7  -3  -5    0.27    0.32
   6  -3  -5    0.20    0.31
   6  -3  -5    0.67    0.28
   6  -3  -5    0.24    0.24
   6  -3  -5    0.46    0.32
   6  -3  -5    0.20    0.24
   6  -3  -5    0.53    0.31
   6  -3  -5    0.72    0.27
   6  -3  -5    0.06    0.30
   6  -3  -5    0.35    0.29
   5  -3  -5   10.04    1.06
   5  -3  -5   12.51    1.05
   5  -3  -5   12.26    1.12
   5  -3  -5   12.54    1.12
   5  -3  -5   11.88    1.09
   5  -3  -5   10.24    1.11
   5  -3  -5    8.63    1.08
   5  -3  -5   11.74    1.06
   5  -3  -5    9.05    1.10
   5  -3  -5   10.51    1.05
  -5   3   5   10.67    1.09
   4  -3  -5    2.21    0.30
   4  -3  -5    2.32    0.32
   4  -3  -5    2.52    0.33
   4  -3  -5    2.81    0.35
   4  -3  -5    2.15    0.31
   4  -3  -5    2.45    0.34
   4  -3  -5    3.18    0.41
   4  -3  -5    2.30    0.32
  -4   3   5    2.16    0.32
  -4   3   5    2.03    0.30
   3  -3  -5   -0.05    0.11
   3  -3  -5    0.07    0.14
   3  -3  -5    0.07    0.12
   3  -3  -5    0.05    0.11
   3  -3  -5    0.20    0.10
   3  -3  -5    0.09    0.11
   3  -3  -5    0.04    0.13
   3  -3  -5    0.09    0.14
  -3   3   5    0.16    0.12
  -3   3   5    0.21    0.12
  -3   3   5   -0.04    0.14
   2  -3  -5   25.04    2.11
   2  -3  -5   23.42    2.11
   2  -3  -5   21.35    2.05
   2  -3  -5   24.03    2.14
   2  -3  -5   23.33    2.17
   2  -3  -5   22.99    2.06
   2  -3  -5   21.64    2.07
  -2   3   5   21.08    1.98
  -2   3   5   21.47    2.02
  -2   3   5   21.51    1.93
   1  -3  -5   -0.07    0.07
   1  -3  -5    0.08    0.11
   1  -3  -5   -0.02    0.09
   1  -3  -5    0.03    0.10
   1  -3  -5    0.06    0.09
   1  -3  -5    0.09    0.04
  -1   3   5    0.02    0.10
  -1   3   5    0.06    0.05
  -1   3   5    0.02    0.08
  -1   3   5    0.14    0.07
   0  -3  -5   10.21    0.96
   0  -3  -5   10.44    1.01
   0  -3  -5   11.47    1.01
   0  -3  -5   10.78    0.99
   0  -3  -5   10.82    1.00
   0  -3  -5   10.80    1.03
   0   3   5   10.42    1.01
   0   3   5   12.07    1.05
   0   3   5   10.87    0.99
  -1  -3  -5    0.32    0.09
  -1  -3  -5    0.43    0.11
  -1  -3  -5    0.34    0.11
  -1  -3  -5    0.43    0.11
  -1  -3  -5    0.34    0.10
   1   3   5    0.49    0.13
   1   3   5    0.41    0.11
   1   3   5    0.33    0.09
   1   3   5    0.38    0.11
  -2  -3  -5   12.04    1.19
  -2  -3  -5   13.10    1.18
  -2  -3  -5   12.79    1.19
  -2  -3  -5   13.05    1.18
  -2  -3  -5   13.56    1.26
  -2  -3  -5   13.11    1.22
   2   3   5   11.98    1.19
   2   3   5   13.99    1.17
   2   3   5   12.19    1.23
   2   3   5   12.70    1.17
  -3  -3  -5    0.87    0.19
  -3  -3  -5    0.95    0.22
  -3  -3  -5    0.88    0.12
  -3  -3  -5    1.06    0.16
  -3  -3  -5    0.75    0.10
  -3  -3  -5    0.62    0.15
   3   3   5    0.93    0.19
   3   3   5    0.82    0.19
   3   3   5    0.66    0.17
   3   3   5    1.06    0.19
  -4  -3  -5    3.52    0.39
  -4  -3  -5    3.09    0.42
  -4  -3  -5    2.91    0.40
   4   3   5    3.35    0.43
   4   3   5    3.61    0.44
   4   3   5    3.71    0.46
   4   3   5    3.11    0.47
  -5  -3  -5    3.65    0.48
  -5  -3  -5    3.94    0.46
  -5  -3  -5    2.94    0.45
   5   3   5    3.42    0.46
   5   3   5    3.43    0.51
  -6  -3  -5   -0.09    0.24
  -6  -3  -5    0.42    0.32
  -6  -3  -5   -0.07    0.22
   6   3   5   -0.08    0.26
  -7  -3  -5    0.56    0.34
  -7  -3  -5    0.54    0.33
  -7  -3  -5   -0.17    0.30
   7   3   5    0.58    0.40
   7   3   5    0.23    0.34
  -8  -3  -5    0.43    0.38
  -8  -3  -5   -0.23    0.45
   8   3   5    0.52    0.42
   8   3   5   -0.26    0.52
  -9  -3  -5    0.53    0.53
  -9  -3  -5   -1.20    0.62
   9   3   5   -0.48    0.68
   9   3   5   -0.38    0.66
   9  -4  -5    0.95    0.54
   9  -4  -5   -0.69    0.60
   9  -4  -5   -0.13    0.55
   9  -4  -5    0.09    0.56
   9  -4  -5   -0.24    0.64
   8  -4  -5    1.89    0.46
   8  -4  -5    1.35    0.47
   8  -4  -5    1.96    0.48
   8  -4  -5    0.51    0.50
   8  -4  -5    1.68    0.52
   7  -4  -5    0.01    0.36
   7  -4  -5    0.37    0.40
   7  -4  -5    0.79    0.33
   7  -4  -5    0.21    0.33
   7  -4  -5    0.56    0.39
   6  -4  -5    2.32    0.40
   6  -4  -5    2.88    0.47
   6  -4  -5    2.93    0.42
   6  -4  -5    2.44    0.42
   6  -4  -5    2.19    0.42
   6  -4  -5    2.88    0.44
   6  -4  -5    2.44    0.39
   5  -4  -5    3.20    0.45
   5  -4  -5    2.56    0.39
   5  -4  -5    2.47    0.38
   5  -4  -5    2.73    0.39
   5  -4  -5    2.41    0.44
   5  -4  -5    2.66    0.41
   5  -4  -5    3.16    0.42
   5  -4  -5    2.61    0.36
  -5   4   5    2.18    0.37
  -5   4   5    2.55    0.36
   4  -4  -5    0.51    0.19
   4  -4  -5    0.46    0.18
   4  -4  -5    0.87    0.24
   4  -4  -5    0.44    0.16
   4  -4  -5    0.53    0.25
   4  -4  -5    0.78    0.21
   4  -4  -5    0.29    0.21
   4  -4  -5    0.68    0.17
  -4   4   5    0.39    0.17
  -4   4   5    0.42    0.20
   3  -4  -5    1.69    0.27
   3  -4  -5    2.01    0.27
   3  -4  -5    3.01    0.37
   3  -4  -5    2.17    0.29
   3  -4  -5    2.73    0.34
   3  -4  -5    1.73    0.29
  -3   4   5    2.59    0.31
  -3   4   5    1.82    0.28
  -3   4   5    1.79    0.29
   2  -4  -5    4.58    0.49
   2  -4  -5    4.92    0.54
   2  -4  -5    4.65    0.45
   2  -4  -5    4.87    0.49
  -2   4   5    4.67    0.52
  -2   4   5    5.72    0.49
  -2   4   5    4.61    0.45
  -2   4   5    4.13    0.48
   1  -4  -5    0.45    0.13
   1  -4  -5    0.43    0.09
   1  -4  -5    0.58    0.16
   1  -4  -5    0.37    0.11
  -1   4   5    0.57    0.16
  -1   4   5    0.78    0.14
  -1   4   5    0.37    0.09
   0  -4  -5    9.60    0.94
   0  -4  -5   11.31    0.99
   0  -4  -5   10.56    0.97
   0  -4  -5   10.47    0.99
   0  -4  -5   10.02    0.98
   0   4   5   11.23    0.98
   0   4   5   10.30    1.05
   0   4   5   10.99    1.05
  -1  -4  -5    0.10    0.10
  -1  -4  -5    0.10    0.11
  -1  -4  -5    0.08    0.12
  -1  -4  -5    0.12    0.11
  -1  -4  -5    0.10    0.10
  -1  -4  -5    0.21    0.13
   1   4   5    0.15    0.11
   1   4   5    0.14    0.13
   1   4   5    0.25    0.10
   1   4   5    0.06    0.11
  -2  -4  -5    4.07    0.40
  -2  -4  -5    3.19    0.37
  -2  -4  -5    3.42    0.44
  -2  -4  -5    3.16    0.40
  -2  -4  -5    4.14    0.43
  -2  -4  -5    3.51    0.38
   2   4   5    2.57    0.38
   2   4   5    3.39    0.40
   2   4   5    4.00    0.38
   2   4   5    3.26    0.36
  -3  -4  -5    0.04    0.10
  -3  -4  -5    0.09    0.20
  -3  -4  -5    0.00    0.12
  -3  -4  -5    0.21    0.15
  -3  -4  -5    0.07    0.07
  -3  -4  -5    0.04    0.15
   3   4   5    0.02    0.15
   3   4   5    0.15    0.16
   3   4   5   -0.08    0.16
   3   4   5   -0.02    0.16
  -4  -4  -5    3.97    0.53
  -4  -4  -5    5.14    0.51
  -4  -4  -5    3.42    0.49
  -4  -4  -5    4.59    0.60
   4   4   5    3.71    0.52
   4   4   5    4.44    0.56
   4   4   5    4.54    0.55
   4   4   5    4.44    0.52
  -5  -4  -5    4.30    0.58
  -5  -4  -5    4.11    0.54
  -5  -4  -5    5.07    0.57
   5   4   5    4.20    0.63
   5   4   5    5.00    0.60
  -6  -4  -5    0.67    0.31
   6   4   5    0.85    0.34
   6   4   5    0.55    0.39
  -7  -4  -5    0.90    0.36
  -7  -4  -5    0.89    0.44
   7   4   5    0.37    0.46
   7   4   5    0.91    0.39
  -8  -4  -5    2.23    0.55
  -8  -4  -5    0.60    0.44
   8   4   5    1.23    0.50
   8   4   5    0.46    0.56
   8  -5  -5    0.24    0.47
   8  -5  -5    0.37    0.50
   8  -5  -5    0.55    0.55
   8  -5  -5   -0.23    0.43
   8  -5  -5   -0.27    0.51
   7  -5  -5    0.60    0.41
   7  -5  -5    0.66    0.40
   7  -5  -5    1.57    0.53
   7  -5  -5    0.64    0.44
   7  -5  -5    0.65    0.35
   6  -5  -5    0.28    0.26
   6  -5  -5   -0.25    0.32
   6  -5  -5    0.35    0.29
   6  -5  -5   -0.21    0.29
   6  -5  -5    0.10    0.32
  -6   5   5   -0.09    0.32
   5  -5  -5    1.81    0.40
   5  -5  -5    1.85    0.35
   5  -5  -5    3.57    0.44
   5  -5  -5    2.14    0.35
   5  -5  -5    2.13    0.36
   5  -5  -5    2.90    0.38
  -5   5   5    2.12    0.38
   4  -5  -5   17.66    1.59
   4  -5  -5   18.98    1.68
   4  -5  -5   15.68    1.66
   4  -5  -5   17.21    1.59
   4  -5  -5   19.14    1.70
   4  -5  -5   17.78    1.63
   4  -5  -5   14.72    1.61
  -4   5   5   17.40    1.64
  -4   5   5   16.37    1.64
   3  -5  -5    1.35    0.20
   3  -5  -5    1.35    0.21
   3  -5  -5    1.21    0.20
   3  -5  -5    1.31    0.24
   3  -5  -5    1.03    0.29
   3  -5  -5    1.13    0.29
   3  -5  -5    1.37    0.29
  -3   5   5    1.53    0.27
  -3   5   5    0.81    0.23
  -3   5   5    1.39    0.21
   2  -5  -5    0.77    0.19
   2  -5  -5    0.82    0.22
   2  -5  -5    0.75    0.23
   2  -5  -5    0.80    0.15
  -2   5   5    0.68    0.15
  -2   5   5    0.69    0.20
  -2   5   5    0.75    0.14
  -2   5   5    0.69    0.18
   1  -5  -5    7.23    0.71
   1  -5  -5    7.30    0.72
   1  -5  -5    5.99    0.67
   1  -5  -5    7.40    0.75
   1  -5  -5    8.88    0.75
  -1   5   5    7.52    0.69
  -1   5   5    7.84    0.73
  -1   5   5    6.88    0.76
   0  -5  -5    0.19    0.14
   0  -5  -5    0.25    0.16
   0  -5  -5    0.14    0.16
   0  -5  -5    0.27    0.11
   0  -5  -5    0.24    0.12
   0   5   5    0.06    0.17
   0   5   5   -0.02    0.13
   0   5   5    0.13    0.10
   0   5   5    0.14    0.09
  -1  -5  -5    2.26    0.34
  -1  -5  -5    2.70    0.33
  -1  -5  -5    3.10    0.37
  -1  -5  -5    3.65    0.39
  -1  -5  -5    2.54    0.34
   1   5   5    3.34    0.37
   1   5   5    2.28    0.34
   1   5   5    2.56    0.38
   1   5   5    3.24    0.34
  -2  -5  -5    4.23    0.53
  -2  -5  -5    6.26    0.57
  -2  -5  -5    4.84    0.52
  -2  -5  -5    4.30    0.51
  -2  -5  -5    4.94    0.57
  -2  -5  -5    4.90    0.51
   2   5   5    4.96    0.58
   2   5   5    5.22    0.57
   2   5   5    6.44    0.57
   2   5   5    4.99    0.59
  -3  -5  -5    1.18    0.18
  -3  -5  -5    1.01    0.19
  -3  -5  -5    0.86    0.21
  -3  -5  -5    0.93    0.24
  -3  -5  -5    1.06    0.29
  -3  -5  -5    1.02    0.22
   3   5   5    0.84    0.25
   3   5   5    0.96    0.24
   3   5   5    0.75    0.24
   3   5   5    1.28    0.24
  -4  -5  -5   -0.13    0.23
  -4  -5  -5    0.08    0.23
  -4  -5  -5    0.08    0.18
   4   5   5    0.01    0.21
   4   5   5    0.24    0.26
   4   5   5   -0.35    0.24
  -5  -5  -5    0.60    0.30
  -5  -5  -5    0.79    0.25
  -5  -5  -5    0.47    0.29
   5   5   5    0.45    0.29
   5   5   5    0.60    0.32
  -6  -5  -5    0.10    0.35
  -6  -5  -5    0.43    0.26
   6   5   5    0.98    0.41
   6   5   5   -0.07    0.35
  -7  -5  -5    1.00    0.46
  -7  -5  -5    0.86    0.36
   7   5   5    1.37    0.55
   7   5   5    0.49    0.45
  -8  -5  -5   -0.29    0.57
  -8  -5  -5    0.14    0.42
   8   5   5   -0.49    0.60
   8  -6  -5    0.49    0.51
   8  -6  -5    0.35    0.67
   8  -6  -5   -0.43    0.51
   8  -6  -5   -0.01    0.56
   7  -6  -5    0.50    0.48
   7  -6  -5    1.13    0.52
   7  -6  -5    1.25    0.43
   7  -6  -5    1.05    0.43
   7  -6  -5    1.40    0.46
  -7   6   5    0.67    0.48
   6  -6  -5    1.39    0.37
   6  -6  -5    1.55    0.41
   6  -6  -5    1.61    0.47
   6  -6  -5    2.04    0.42
   6  -6  -5    2.45    0.42
  -6   6   5    2.32    0.47
   5  -6  -5    1.57    0.35
   5  -6  -5    1.47    0.32
   5  -6  -5    1.11    0.32
   5  -6  -5    1.65    0.33
   5  -6  -5    1.50    0.40
   5  -6  -5    1.57    0.33
  -5   6   5    1.17    0.36
   4  -6  -5    0.93    0.25
   4  -6  -5    0.87    0.22
   4  -6  -5    0.40    0.32
   4  -6  -5    0.89    0.23
   4  -6  -5    0.77    0.20
  -4   6   5    0.87    0.21
  -4   6   5    0.69    0.28
   3  -6  -5    0.04    0.17
   3  -6  -5    0.37    0.25
   3  -6  -5   -0.21    0.21
  -3   6   5    0.29    0.17
  -3   6   5    0.10    0.15
  -3   6   5   -0.09    0.21
   2  -6  -5    2.60    0.36
   2  -6  -5    2.92    0.41
   2  -6  -5    2.44    0.30
   2  -6  -5    2.10    0.31
  -2   6   5    2.74    0.38
  -2   6   5    1.82    0.32
  -2   6   5    2.47    0.31
   1  -6  -5    0.56    0.22
   1  -6  -5    0.19    0.13
   1  -6  -5    0.46    0.19
   1  -6  -5    0.08    0.21
   1  -6  -5    0.32    0.14
  -1   6   5    0.12    0.21
  -1   6   5    0.41    0.19
  -1   6   5    0.54    0.13
  -1   6   5    0.20    0.12
   0  -6  -5    4.30    0.47
   0  -6  -5    3.96    0.52
   0  -6  -5    5.79    0.58
   0  -6  -5    4.38    0.51
   0  -6  -5    4.73    0.55
   0   6   5    4.38    0.55
   0   6   5    4.67    0.45
   0   6   5    4.09    0.47
  -1  -6  -5    1.76    0.29
  -1  -6  -5    1.65    0.26
  -1  -6  -5    2.46    0.32
  -1  -6  -5    2.39    0.34
  -1  -6  -5    1.97    0.30
  -1  -6  -5    2.22    0.32
   1   6   5    1.28    0.30
   1   6   5    1.97    0.28
   1   6   5    2.26    0.28
   1   6   5    2.29    0.32
  -2  -6  -5    2.73    0.33
  -2  -6  -5    1.84    0.33
  -2  -6  -5    2.06    0.29
  -2  -6  -5    1.71    0.30
  -2  -6  -5    2.85    0.36
  -2  -6  -5    1.93    0.36
   2   6   5    1.57    0.32
   2   6   5    2.24    0.31
   2   6   5    1.97    0.30
  -3  -6  -5    4.75    0.46
  -3  -6  -5    3.59    0.42
  -3  -6  -5    3.79    0.53
  -3  -6  -5    3.03    0.46
  -3  -6  -5    3.01    0.44
   3   6   5    3.24    0.49
   3   6   5    3.02    0.45
   3   6   5    3.94    0.51
  -4  -6  -5    3.90    0.39
  -4  -6  -5    3.59    0.36
  -4  -6  -5    2.83    0.44
  -4  -6  -5    3.15    0.47
   4   6   5    4.05    0.57
   4   6   5    2.99    0.48
  -5  -6  -5    0.26    0.33
  -5  -6  -5    0.30    0.27
   5   6   5    0.11    0.37
   5   6   5    0.57    0.34
  -6  -6  -5   -0.02    0.29
  -6  -6  -5   -0.31    0.36
   6   6   5   -0.30    0.46
   6   6   5    0.19    0.39
  -7  -6  -5    0.24    0.39
  -7  -6  -5    0.31    0.48
   7   6   5    0.60    0.60
   7   6   5    0.73    0.50
   7  -7  -5   -0.81    0.54
   7  -7  -5    0.36    0.49
  -7   7   5   -0.24    0.52
   6  -7  -5    0.59    0.38
   6  -7  -5    0.26    0.47
   6  -7  -5    0.59    0.36
   6  -7  -5    0.79    0.40
  -6   7   5    0.32    0.41
   5  -7  -5    0.72    0.35
   5  -7  -5    0.61    0.28
   5  -7  -5    0.55    0.40
   5  -7  -5    0.38    0.33
   5  -7  -5    0.52    0.29
  -5   7   5    0.15    0.36
   4  -7  -5   -0.03    0.19
   4  -7  -5    0.05    0.35
   4  -7  -5    0.46    0.26
   4  -7  -5    0.38    0.22
   4  -7  -5    0.45    0.24
   3  -7  -5    2.90    0.50
   3  -7  -5    2.72    0.45
   3  -7  -5    3.52    0.41
   3  -7  -5    3.29    0.45
  -3   7   5    3.22    0.42
  -3   7   5    2.29    0.43
   2  -7  -5    1.27    0.26
   2  -7  -5    1.25    0.20
   2  -7  -5    1.26    0.29
   2  -7  -5    1.51    0.36
  -2   7   5    1.41    0.24
  -2   7   5    0.84    0.29
   1  -7  -5    0.28    0.21
   1  -7  -5    0.14    0.25
   1  -7  -5    0.35    0.16
  -1   7   5    0.11    0.12
  -1   7   5    0.34    0.15
  -1   7   5    0.00    0.24
   0  -7  -5    2.21    0.37
   0  -7  -5    2.16    0.32
   0  -7  -5    2.14    0.29
   0  -7  -5    1.71    0.34
   0  -7  -5    3.36    0.44
   0   7   5    2.37    0.29
   0   7   5    2.58    0.32
   0   7   5    1.90    0.39
  -1  -7  -5    8.11    0.86
  -1  -7  -5    9.17    0.90
  -1  -7  -5   10.28    0.94
  -1  -7  -5    7.60    0.89
   1   7   5    9.74    0.98
   1   7   5   10.45    0.95
   1   7   5    8.80    1.03
  -2  -7  -5    4.29    0.60
  -2  -7  -5    4.86    0.60
  -2  -7  -5    3.81    0.58
  -2  -7  -5    6.06    0.65
  -2  -7  -5    6.05    0.69
   2   7   5    3.75    0.51
   2   7   5    3.98    0.58
   2   7   5    4.25    0.53
  -3  -7  -5    2.52    0.47
  -3  -7  -5    2.46    0.35
  -3  -7  -5    2.04    0.39
  -3  -7  -5    2.51    0.36
   3   7   5    2.35    0.39
   3   7   5    1.88    0.40
  -4  -7  -5    1.66    0.24
  -4  -7  -5    1.38    0.34
  -4  -7  -5    1.45    0.36
   4   7   5    0.93    0.37
   4   7   5    1.88    0.41
  -5  -7  -5    0.70    0.33
  -5  -7  -5    0.60    0.39
   5   7   5    0.38    0.41
   5   7   5    0.44    0.41
  -6  -7  -5    0.93    0.50
  -6  -7  -5    0.98    0.43
   6   7   5    1.02    0.51
   6   7   5    1.62    0.52
  -7  -7  -5   -0.37    0.41
  -7  -7  -5    0.50    0.51
   7   7   5   -0.39    0.58
   7   7   5    0.24    0.58
   7  -8  -5   -0.06    0.68
   7  -8  -5    0.92    0.57
  -7   8   5    1.35    0.59
   6  -8  -5   -0.53    0.55
   6  -8  -5    0.41    0.48
   6  -8  -5   -0.22    0.41
  -6   8   5    0.67    0.48
   5  -8  -5   -0.31    0.41
   5  -8  -5    0.08    0.34
   5  -8  -5    0.83    0.51
  -5   8   5    0.05    0.40
   4  -8  -5    0.48    0.31
   4  -8  -5   -0.29    0.30
   4  -8  -5    0.12    0.40
   4  -8  -5   -0.14    0.20
   4  -8  -5    0.33    0.35
  -4   8   5   -0.02    0.32
   3  -8  -5    0.21    0.38
   3  -8  -5    0.53    0.26
   3  -8  -5    1.02    0.35
  -3   8   5    0.42    0.27
  -3   8   5    0.35    0.33
   2  -8  -5    1.31    0.21
   2  -8  -5    1.41    0.28
   2  -8  -5    0.92    0.37
   2  -8  -5    0.89    0.33
  -2   8   5    1.75    0.29
  -2   8   5    1.19    0.37
   1  -8  -5    0.06    0.19
   1  -8  -5   -0.05    0.25
   1  -8  -5    0.17    0.31
   1  -8  -5   -0.02    0.19
  -1   8   5   -0.07    0.28
  -1   8   5    0.23    0.19
   0  -8  -5    5.86    0.78
   0  -8  -5    5.42    0.70
   0  -8  -5    6.80    0.70
   0  -8  -5    5.60    0.65
   0   8   5    5.64    0.72
   0   8   5    6.00    0.58
   0   8   5    4.51    0.56
  -1  -8  -5   -0.07    0.25
  -1  -8  -5    0.81    0.26
  -1  -8  -5    0.17    0.24
  -1  -8  -5    0.32    0.30
   1   8   5    0.50    0.24
   1   8   5    0.40    0.33
   1   8   5    0.82    0.22
  -2  -8  -5   -0.03    0.36
  -2  -8  -5    0.57    0.33
  -2  -8  -5    0.31    0.29
  -2  -8  -5    0.41    0.28
  -2  -8  -5    0.18    0.26
   2   8   5    0.00    0.34
   2   8   5    0.00    0.26
   2   8   5    0.09    0.22
  -3  -8  -5    0.12    0.29
  -3  -8  -5   -0.35    0.30
  -3  -8  -5   -0.26    0.25
   3   8   5    0.22    0.29
   3   8   5    0.43    0.36
  -4  -8  -5    0.34    0.30
   4   8   5    0.36    0.44
  -5  -8  -5   -0.14    0.41
  -5  -8  -5    0.18    0.37
   5   8   5    0.77    0.48
   5   8   5   -0.49    0.47
  -6  -8  -5    0.82    0.47
  -6  -8  -5   -0.04    0.56
   6   8   5   -0.82    0.57
   6   8   5    2.05    0.62
   6  -9  -5    0.11    0.61
   6  -9  -5   -0.31    0.70
  -6   9   5    0.12    0.59
   5  -9  -5    0.76    0.54
   5  -9  -5    1.90    0.69
  -5   9   5    1.02    0.52
   4  -9  -5    0.72    0.37
   4  -9  -5    1.97    0.49
   4  -9  -5    1.31    0.57
  -4   9   5    1.09    0.44
   3  -9  -5    1.06    0.50
   3  -9  -5    0.06    0.39
   3  -9  -5    0.52    0.33
  -3   9   5    0.49    0.38
   2  -9  -5    3.97    0.52
   2  -9  -5    4.29    0.65
   2  -9  -5    4.22    0.61
  -2   9   5    3.69    0.60
   1  -9  -5    0.09    0.25
   1  -9  -5    0.28    0.41
   1  -9  -5    0.49    0.35
  -1   9   5    0.30    0.38
   0  -9  -5    3.73    0.54
   0  -9  -5    3.89    0.55
   0   9   5    4.30    0.61
   0   9   5    3.63    0.48
  -1  -9  -5    0.89    0.30
  -1  -9  -5    0.91    0.35
  -1  -9  -5    0.64    0.34
   1   9   5    0.33    0.41
   1   9   5    0.74    0.24
  -2  -9  -5    0.49    0.34
  -2  -9  -5    1.11    0.40
  -2  -9  -5    0.77    0.36
   2   9   5    1.22    0.33
   2   9   5    0.59    0.44
  -3  -9  -5   -0.24    0.32
  -3  -9  -5    0.06    0.31
  -3  -9  -5   -0.27    0.38
   3   9   5   -0.50    0.34
   3   9   5   -0.28    0.44
  -4  -9  -5   -0.04    0.42
  -4  -9  -5    0.71    0.42
   4   9   5    0.48    0.46
   4   9   5    0.56    0.54
  -5  -9  -5    1.02    0.56
  -5  -9  -5    0.69    0.49
   5   9   5    0.31    0.57
   5   9   5    1.12    0.64
   4 -10  -5    0.05    0.53
   4 -10  -5   -0.10    0.63
  -4  10   5    0.55    0.48
   3 -10  -5    0.48    0.50
   3 -10  -5   -0.12    0.59
  -3  10   5    0.20    0.46
   2 -10  -5    0.68    0.42
   2 -10  -5   -0.33    0.49
   2 -10  -5   -0.12    0.31
  -2  10   5    0.21    0.46
   1 -10  -5    0.72    0.32
   1 -10  -5    0.01    0.40
   1 -10  -5   -0.32    0.44
  -1  10   5    0.75    0.41
   0 -10  -5    2.42    0.49
   0 -10  -5    1.89    0.40
   0 -10  -5    1.69    0.52
   0  10   5    1.93    0.54
  -1 -10  -5    0.08    0.44
  -1 -10  -5   -0.17    0.39
  -1 -10  -5    0.14    0.34
   1  10   5    0.15    0.53
  -2 -10  -5    0.12    0.41
  -2 -10  -5   -0.08    0.42
  -2 -10  -5    0.68    0.44
   2  10   5    0.03    0.51
  -3 -10  -5   -0.47    0.50
  -3 -10  -5    0.71    0.48
   3  10   5   -0.07    0.62
  -4 -10  -5   -0.21    0.52
  -4 -10  -5    1.13    0.53
   4  10   5    0.48    0.68
   2 -11  -5    0.48    0.59
   2 -11  -5    0.17    0.63
  -2  11   5   -0.75    0.55
   1 -11  -5    0.08    0.50
   1 -11  -5   -0.58    0.56
  -1  11   5    0.59    0.57
   0 -11  -5    0.18    0.55
   0 -11  -5    1.71    0.57
   0  11   5    0.95    0.62
  -1 -11  -5    1.02    0.59
  -1 -11  -5   -0.56    0.50
   1  11   5   -0.80    0.60
   2  11  -6    0.99    0.56
   2  11  -6    0.06    0.49
  -2 -11   6    0.23    0.52
  -2 -11   6    0.78    0.47
   1  11  -6    0.65    0.51
   1  11  -6   -0.08    0.54
  -1 -11   6    0.91    0.50
  -1 -11   6    0.47    0.49
   0  11  -6    0.19    0.49
   0  11  -6    0.46    0.54
   0 -11   6    1.07    0.54
   0 -11   6    1.50    0.55
  -1  11  -6   -0.30    0.49
  -1  11  -6   -1.10    0.50
   1 -11   6    0.11    0.49
   1 -11   6   -0.19    0.53
  -2  11  -6    0.06    0.51
  -2  11  -6   -0.21    0.56
   2 -11   6    0.45    0.56
   2 -11   6    0.22    0.54
   4  10  -6    4.37    0.81
  -4 -10   6    5.65    0.77
  -4 -10   6    4.28    0.71
   3  10  -6    0.90    0.50
   3  10  -6   -0.18    0.44
  -3 -10   6    0.85    0.46
  -3 -10   6    0.57    0.41
   2  10  -6    6.33    0.85
  -2 -10   6    6.69    0.94
  -2 -10   6    6.52    0.91
   1  10  -6   -0.10    0.38
   1  10  -6    0.49    0.41
  -1 -10   6   -0.37    0.38
  -1 -10   6   -0.11    0.36
   0  10  -6    0.32    0.40
   0  10  -6   -0.27    0.40
   0 -10   6    0.03    0.38
   0 -10   6    0.31    0.39
  -1  10  -6    1.36    0.46
  -1  10  -6    1.39    0.45
   1 -10   6    1.52    0.49
   1 -10   6    1.23    0.45
  -2  10  -6    0.81    0.47
  -2  10  -6    1.37    0.46
   2 -10   6    0.07    0.46
   2 -10   6    0.49    0.54
  -3  10  -6    0.19    0.43
  -3  10  -6   -0.17    0.49
   3 -10   6   -0.16    0.49
   3 -10   6   -0.25    0.52
  -4  10  -6    1.43    0.59
  -4  10  -6    0.44    0.48
   4 -10   6    1.95    0.64
   4 -10   6    1.47    0.60
   5   9  -6   -0.80    0.47
   5   9  -6    0.52    0.58
  -5  -9   6    0.39    0.52
  -5  -9   6   -0.66    0.39
   4   9  -6    2.38    0.53
   4   9  -6    2.91    0.60
  -4  -9   6    1.80    0.42
  -4  -9   6    2.02    0.52
   3   9  -6    5.18    0.63
   3   9  -6    4.21    0.72
   3   9  -6    5.37    0.72
  -3  -9   6    5.88    0.75
  -3  -9   6    5.38    0.78
   2   9  -6    2.57    0.38
   2   9  -6    2.97    0.47
   2   9  -6    2.42    0.49
  -2  -9   6    2.68    0.43
  -2  -9   6    2.21    0.47
   1   9  -6    0.50    0.32
   1   9  -6    0.12    0.31
  -1  -9   6    0.71    0.33
  -1  -9   6    0.53    0.37
   0   9  -6    0.33    0.31
   0   9  -6    0.79    0.33
   0  -9   6    0.12    0.31
   0  -9   6   -0.11    0.30
  -1   9  -6    0.81    0.35
  -1   9  -6    1.11    0.33
   1  -9   6    1.14    0.41
   1  -9   6    1.15    0.37
  -2   9  -6    0.15    0.33
  -2   9  -6    0.68    0.38
   2  -9   6    0.08    0.38
   2  -9   6    0.72    0.42
  -3   9  -6   -0.52    0.37
  -3   9  -6    0.12    0.34
   3  -9   6    0.94    0.43
   3  -9   6    0.33    0.42
  -4   9  -6   -0.25    0.43
  -4   9  -6    0.83    0.39
   4  -9   6    1.28    0.47
   4  -9   6    1.07    0.50
  -5   9  -6   -0.01    0.44
  -5   9  -6   -0.19    0.52
   5  -9   6    0.09    0.55
   5  -9   6   -0.29    0.49
   6  -9   6    0.13    0.66
   6   8  -6    0.27    0.61
   6   8  -6    0.31    0.57
  -6  -8   6    0.41    0.39
  -6  -8   6    1.01    0.53
   5   8  -6    0.25    0.44
   5   8  -6    0.22    0.49
  -5  -8   6    0.13    0.31
  -5  -8   6   -0.08    0.40
   4   8  -6   -0.10    0.35
   4   8  -6   -0.63    0.35
   4   8  -6   -0.15    0.26
  -4  -8   6   -0.30    0.26
  -4  -8   6   -0.38    0.34
   3   8  -6    0.11    0.29
   3   8  -6    0.49    0.37
   3   8  -6    0.62    0.36
   3   8  -6    0.75    0.29
  -3  -8   6    0.29    0.31
  -3  -8   6    0.04    0.24
  -3  -8   6    0.24    0.29
   2   8  -6    0.35    0.24
   2   8  -6   -0.36    0.23
   2   8  -6   -0.28    0.28
   2   8  -6    0.06    0.24
  -2  -8   6   -0.52    0.21
  -2  -8   6   -0.23    0.31
   1   8  -6   -0.01    0.15
   1   8  -6   -0.05    0.16
   1   8  -6    0.44    0.27
  -1  -8   6    0.20    0.26
  -1  -8   6   -0.10    0.23
   0   8  -6    4.35    0.60
   0   8  -6    4.57    0.63
   0  -8   6    5.56    0.65
   0  -8   6    4.62    0.65
  -1   8  -6    2.98    0.45
  -1   8  -6    3.17    0.45
   1  -8   6    3.40    0.49
   1  -8   6    2.92    0.47
  -2   8  -6    7.93    0.87
  -2   8  -6    7.05    0.90
   2  -8   6    7.06    0.88
   2  -8   6    8.19    0.89
  -3   8  -6    1.75    0.36
  -3   8  -6    1.42    0.38
   3  -8   6    1.85    0.40
  -4   8  -6    0.29    0.33
  -4   8  -6    0.04    0.31
   4  -8   6    0.30    0.37
   4  -8   6    0.34    0.38
  -5   8  -6    0.10    0.33
  -5   8  -6    0.33    0.40
   5  -8   6    0.36    0.45
   5  -8   6   -0.34    0.44
  -6   8  -6   -0.26    0.47
   6  -8   6    0.32    0.53
   6  -8   6   -0.32    0.48
   7   7  -6    1.21    0.64
   7   7  -6   -0.16    0.60
  -7  -7   6   -0.41    0.39
  -7  -7   6    0.44    0.52
   6   7  -6   -0.58    0.49
   6   7  -6    0.27    0.47
  -6  -7   6    1.06    0.44
  -6  -7   6    0.32    0.34
   5   7  -6    2.72    0.36
   5   7  -6    2.53    0.56
  -5  -7   6    3.18    0.55
  -5  -7   6    3.37    0.46
   4   7  -6    3.47    0.49
   4   7  -6    3.80    0.52
   4   7  -6    3.05    0.54
  -4  -7   6    3.09    0.43
  -4  -7   6    3.75    0.44
  -4  -7   6    3.24    0.50
   3   7  -6   -0.01    0.21
   3   7  -6   -0.03    0.24
   3   7  -6    0.29    0.28
   3   7  -6    0.31    0.29
  -3  -7   6   -0.31    0.20
  -3  -7   6   -0.05    0.19
  -3  -7   6    0.25    0.24
   2   7  -6    8.15    0.83
   2   7  -6    7.06    0.81
   2   7  -6    8.46    0.82
   2   7  -6    6.43    0.83
   2   7  -6    8.00    0.82
  -2  -7   6    7.20    0.78
  -2  -7   6    6.63    0.82
  -2  -7   6    9.42    0.83
   1   7  -6    0.23    0.21
   1   7  -6    0.02    0.15
   1   7  -6   -0.33    0.24
   1   7  -6    0.09    0.19
  -1  -7   6    0.49    0.25
  -1  -7   6   -0.03    0.19
  -1  -7   6   -0.04    0.21
   0   7  -6    4.41    0.56
   0   7  -6    5.02    0.60
   0  -7   6    6.71    0.71
   0  -7   6    5.40    0.64
   0  -7   6    4.92    0.65
  -1   7  -6    9.73    1.04
  -1   7  -6   10.64    1.03
   1  -7   6   10.30    1.08
   1  -7   6   11.49    1.07
  -2   7  -6   -0.06    0.22
  -2   7  -6   -0.17    0.21
   2  -7   6   -0.07    0.26
   2  -7   6    0.26    0.25
  -3   7  -6    7.82    0.86
  -3   7  -6    7.45    0.82
   3  -7   6    7.95    0.86
   3  -7   6    7.69    0.86
  -4   7  -6   -0.13    0.24
  -4   7  -6    0.45    0.29
   4  -7   6    0.14    0.30
   4  -7   6   -0.22    0.31
  -5   7  -6    0.87    0.37
  -5   7  -6    0.99    0.31
   5  -7   6    1.77    0.44
   5  -7   6    1.41    0.45
  -6   7  -6   -0.08    0.36
  -6   7  -6   -0.22    0.44
   6  -7   6   -0.05    0.43
   6  -7   6    1.61    0.50
  -7   7  -6    0.88    0.53
   7  -7   6    1.20    0.53
   7  -7   6    0.30    0.53
   8   6  -6    0.51    0.72
   8   6  -6    1.33    0.71
  -8  -6   6    0.68    0.59
   7   6  -6    0.68    0.55
   7   6  -6    0.31    0.49
  -7  -6   6    0.20    0.43
  -7  -6   6    1.14    0.36
   6   6  -6    0.51    0.42
   6   6  -6    0.07    0.39
  -6  -6   6    0.31    0.27
  -6  -6   6    0.49    0.38
   5   6  -6    8.96    0.82
   5   6  -6    8.37    0.94
   5   6  -6    8.41    1.00
   5   6  -6    7.81    1.03
  -5  -6   6    7.85    0.75
  -5  -6   6    7.24    0.83
  -5  -6   6    6.35    0.67
   4   6  -6    4.38    0.66
   4   6  -6    5.24    0.70
   4   6  -6    5.30    0.63
   4   6  -6    4.80    0.54
   4   6  -6    4.43    0.66
  -4  -6   6    4.23    0.47
  -4  -6   6    3.97    0.58
  -4  -6   6    4.58    0.51
   3   6  -6    1.59    0.28
   3   6  -6    1.23    0.25
   3   6  -6    1.53    0.31
   3   6  -6    1.23    0.32
   3   6  -6    1.56    0.30
  -3  -6   6    1.47    0.26
  -3  -6   6    1.71    0.30
  -3  -6   6    1.60    0.24
   2   6  -6    4.17    0.46
   2   6  -6    4.19    0.47
   2   6  -6    3.00    0.46
   2   6  -6    3.27    0.46
   2   6  -6    3.21    0.45
   2   6  -6    3.55    0.48
  -2  -6   6    4.22    0.44
  -2  -6   6    3.02    0.46
  -2  -6   6    3.23    0.42
   1   6  -6    9.93    1.14
   1   6  -6   12.73    1.17
   1   6  -6   11.30    1.15
   1   6  -6   12.55    1.13
   1   6  -6   13.02    1.14
  -1  -6   6    9.88    1.03
  -1  -6   6   13.34    1.12
  -1  -6   6    9.93    1.05
   0   6  -6    1.16    0.27
   0   6  -6    1.65    0.27
   0   6  -6    2.08    0.21
   0   6  -6    1.81    0.28
   0   6  -6    1.41    0.27
   0   6  -6    1.67    0.21
   0  -6   6    1.83    0.30
   0  -6   6    1.18    0.27
   0  -6   6    2.01    0.30
   0  -6   6    1.70    0.27
  -1   6  -6    0.06    0.16
  -1   6  -6    0.22    0.17
  -1   6  -6    0.34    0.20
  -1   6  -6    0.04    0.18
   1  -6   6    0.25    0.20
   1  -6   6   -0.24    0.21
   1  -6   6    0.09    0.22
   1  -6   6    0.33    0.18
  -2   6  -6    4.24    0.52
  -2   6  -6    4.04    0.55
  -2   6  -6    5.06    0.51
   2  -6   6    5.16    0.59
   2  -6   6    5.37    0.60
   2  -6   6    5.82    0.64
   2  -6   6    4.29    0.58
  -3   6  -6    0.37    0.20
  -3   6  -6    0.60    0.21
   3  -6   6    0.83    0.28
   3  -6   6    0.53    0.24
   3  -6   6    0.31    0.23
  -4   6  -6    0.47    0.24
  -4   6  -6    0.58    0.22
   4  -6   6    0.60    0.16
   4  -6   6    0.22    0.26
   4  -6   6    1.20    0.30
   4  -6   6    0.69    0.32
   4  -6   6    0.55    0.15
  -5   6  -6    0.56    0.30
  -5   6  -6    0.17    0.24
   5  -6   6    0.09    0.22
   5  -6   6    0.17    0.35
   5  -6   6    0.30    0.23
   5  -6   6    0.64    0.34
  -6   6  -6   -0.17    0.34
  -6   6  -6    0.14    0.30
   6  -6   6   -0.55    0.38
   6  -6   6    0.06    0.40
   6  -6   6   -0.27    0.28
   6  -6   6    0.54    0.38
  -7   6  -6    0.56    0.47
   7  -6   6    0.99    0.42
   7  -6   6    1.54    0.54
   7  -6   6    1.25    0.44
   7  -6   6    1.23    0.47
  -8   6  -6   -0.25    0.47
   8  -6   6   -1.15    0.57
   8  -6   6   -0.55    0.58
   8   5  -6    0.27    0.59
   8   5  -6    0.45    0.62
  -8  -5   6    0.17    0.52
   7   5  -6    1.94    0.57
   7   5  -6    2.32    0.56
  -7  -5   6    1.34    0.38
  -7  -5   6    1.54    0.45
   6   5  -6    0.70    0.39
   6   5  -6    0.42    0.34
   6   5  -6    0.20    0.40
  -6  -5   6   -0.01    0.23
  -6  -5   6    0.36    0.33
   5   5  -6    3.62    0.52
   5   5  -6    4.16    0.49
   5   5  -6    2.84    0.35
   5   5  -6    2.65    0.51
  -5  -5   6    3.25    0.34
  -5  -5   6    2.74    0.38
  -5  -5   6    2.75    0.44
   4   5  -6    1.85    0.26
   4   5  -6    1.85    0.34
   4   5  -6    2.39    0.33
   4   5  -6    2.79    0.40
   4   5  -6    2.22    0.39
  -4  -5   6    1.96    0.32
  -4  -5   6    1.65    0.25
   3   5  -6    4.19    0.45
   3   5  -6    3.61    0.40
   3   5  -6    2.82    0.43
   3   5  -6    2.63    0.38
   3   5  -6    2.67    0.42
  -3  -5   6    2.53    0.34
  -3  -5   6    2.88    0.37
  -3  -5   6    2.83    0.33
   2   5  -6    1.21    0.23
   2   5  -6    1.55    0.25
   2   5  -6    1.11    0.21
   2   5  -6    1.44    0.23
   2   5  -6    1.34    0.26
   2   5  -6    1.01    0.20
  -2  -5   6    1.04    0.19
  -2  -5   6    1.23    0.24
  -2  -5   6    1.54    0.21
   1   5  -6    0.24    0.16
   1   5  -6    0.09    0.14
   1   5  -6    0.38    0.11
   1   5  -6    0.17    0.13
   1   5  -6    0.19    0.14
   1   5  -6    0.15    0.13
  -1  -5   6    0.54    0.19
  -1  -5   6    0.23    0.14
  -1  -5   6    0.20    0.16
  -1  -5   6    0.26    0.14
   0   5  -6    5.09    0.52
   0   5  -6    5.18    0.53
   0   5  -6    5.56    0.55
   0   5  -6    4.84    0.56
   0   5  -6    5.11    0.56
   0   5  -6    6.42    0.56
   0  -5   6    7.17    0.64
   0  -5   6    7.00    0.65
   0  -5   6    5.46    0.62
   0  -5   6    4.98    0.60
  -1   5  -6    1.75    0.23
  -1   5  -6    0.84    0.20
  -1   5  -6    1.13    0.24
  -1   5  -6    1.64    0.23
   1  -5   6    1.47    0.23
   1  -5   6    1.09    0.21
   1  -5   6    0.95    0.22
  -2   5  -6    0.71    0.18
  -2   5  -6    0.78    0.20
  -2   5  -6    0.80    0.19
   2  -5   6    0.80    0.23
   2  -5   6    1.05    0.23
   2  -5   6    0.95    0.22
   2  -5   6    1.36    0.23
  -3   5  -6    0.11    0.18
  -3   5  -6    0.25    0.16
  -3   5  -6    0.16    0.17
   3  -5   6    0.17    0.11
   3  -5   6    0.11    0.19
   3  -5   6   -0.05    0.10
   3  -5   6    0.01    0.20
   3  -5   6    0.10    0.20
   3  -5   6    0.23    0.20
  -4   5  -6    3.72    0.53
  -4   5  -6    4.14    0.48
   4  -5   6    4.81    0.52
   4  -5   6    5.85    0.57
   4  -5   6    4.09    0.57
   4  -5   6    4.39    0.58
   4  -5   6    4.17    0.54
  -5   5  -6    5.73    0.75
  -5   5  -6    6.45    0.69
   5  -5   6    6.09    0.69
   5  -5   6    6.63    0.74
   5  -5   6    5.95    0.71
   5  -5   6    7.51    0.74
   5  -5   6    4.52    0.74
  -6   5  -6    2.20    0.37
   6  -5   6    2.33    0.45
   6  -5   6    1.44    0.43
   6  -5   6    2.35    0.40
   6  -5   6    1.91    0.39
   6  -5   6    3.10    0.44
  -7   5  -6   -0.35    0.39
   7  -5   6   -0.13    0.41
   7  -5   6    0.47    0.39
   7  -5   6   -0.04    0.45
   7  -5   6    0.15    0.36
  -8   5  -6    0.62    0.44
   8  -5   6    0.81    0.54
   8  -5   6    0.99    0.59
   8   4  -6   -1.26    0.53
   8   4  -6    0.35    0.55
  -8  -4   6   -0.12    0.36
  -8  -4   6    0.03    0.45
   7   4  -6    6.30    0.92
   7   4  -6    6.00    0.82
  -7  -4   6    5.53    0.68
  -7  -4   6    4.93    0.69
   6   4  -6    0.62    0.37
   6   4  -6    1.24    0.30
  -6  -4   6    1.14    0.32
  -6  -4   6    0.83    0.25
   5   4  -6    0.27    0.11
   5   4  -6   -0.02    0.26
   5   4  -6    0.29    0.27
   5   4  -6    0.09    0.22
  -5  -4   6   -0.10    0.16
  -5  -4   6   -0.09    0.11
  -5  -4   6    0.33    0.23
   4   4  -6    0.84    0.26
   4   4  -6    1.06    0.20
   4   4  -6    0.70    0.24
   4   4  -6    0.60    0.26
   4   4  -6    0.58    0.25
  -4  -4   6    0.61    0.16
  -4  -4   6    0.66    0.25
  -4  -4   6    0.41    0.20
  -4  -4   6    0.76    0.13
   3   4  -6    0.03    0.16
   3   4  -6   -0.10    0.16
   3   4  -6    0.30    0.18
   3   4  -6    0.18    0.12
   3   4  -6    0.14    0.13
  -3  -4   6   -0.09    0.14
  -3  -4   6    0.15    0.10
   2   4  -6    1.27    0.18
   2   4  -6    1.34    0.20
   2   4  -6    1.00    0.20
   2   4  -6    1.14    0.23
   2   4  -6    1.11    0.19
   2   4  -6    1.27    0.18
  -2  -4   6    1.21    0.17
  -2  -4   6    0.77    0.18
  -2  -4   6    1.36    0.23
  -2  -4   6    0.91    0.16
  -2  -4   6    1.59    0.22
   1   4  -6   16.93    1.49
   1   4  -6   17.33    1.56
   1   4  -6   14.83    1.54
   1   4  -6   16.54    1.52
  -1  -4   6   16.90    1.61
  -1  -4   6   19.54    1.63
  -1  -4   6   16.74    1.60
  -1  -4   6   17.62    1.66
   0   4  -6    4.54    0.45
   0   4  -6    4.37    0.48
   0   4  -6    4.60    0.47
   0   4  -6    4.31    0.44
   0  -4   6    5.02    0.49
   0  -4   6    4.17    0.46
   0  -4   6    4.53    0.47
   0  -4   6    5.63    0.49
   0  -4   6    4.40    0.48
  -1   4  -6    7.42    0.77
  -1   4  -6    8.27    0.76
  -1   4  -6    8.46    0.79
   1  -4   6    8.78    0.88
   1  -4   6    8.66    0.88
   1  -4   6    8.73    0.88
   1  -4   6    9.74    0.90
   1  -4   6   10.88    0.89
  -2   4  -6   22.51    2.27
  -2   4  -6   28.13    2.23
  -2   4  -6   24.93    2.31
  -2   4  -6   23.17    2.26
   2  -4   6   24.05    2.38
   2  -4   6   29.21    2.31
   2  -4   6   25.91    2.31
   2  -4   6   26.27    2.35
   2  -4   6   22.10    2.30
  -3   4  -6   17.18    1.61
  -3   4  -6   15.49    1.57
  -3   4  -6   15.11    1.58
  -3   4  -6   19.99    1.57
   3  -4   6   20.97    1.67
   3  -4   6   15.64    1.64
   3  -4   6   17.48    1.63
   3  -4   6   16.95    1.65
  -4   4  -6   17.01    1.51
  -4   4  -6   16.32    1.47
  -4   4  -6   15.12    1.48
  -4   4  -6   14.03    1.46
   4  -4   6   14.45    1.38
   4  -4   6   17.13    1.41
   4  -4   6   14.67    1.38
   4  -4   6   14.03    1.41
   4  -4   6   12.88    1.38
  -5   4  -6    1.94    0.27
  -5   4  -6    1.43    0.31
  -5   4  -6    1.91    0.32
   5  -4   6    2.29    0.34
   5  -4   6    1.79    0.32
   5  -4   6    1.71    0.35
   5  -4   6    2.32    0.30
   5  -4   6    1.39    0.34
  -6   4  -6    3.05    0.49
  -6   4  -6    3.57    0.49
   6  -4   6    3.24    0.53
   6  -4   6    4.04    0.56
   6  -4   6    4.27    0.53
   6  -4   6    4.06    0.56
   6  -4   6    3.90    0.55
  -7   4  -6   -0.77    0.34
  -7   4  -6   -0.42    0.33
   7  -4   6   -0.28    0.37
   7  -4   6    0.66    0.37
   7  -4   6   -0.42    0.28
   7  -4   6   -0.37    0.38
  -8   4  -6    0.12    0.38
   8  -4   6   -0.88    0.50
   8  -4   6   -1.07    0.43
   8  -4   6   -0.32    0.46
   9   3  -6    0.01    0.66
   9   3  -6   -0.70    0.63
  -9  -3   6    0.66    0.58
   8   3  -6   -0.56    0.46
   8   3  -6    0.97    0.51
  -8  -3   6   -0.03    0.36
  -8  -3   6   -0.74    0.42
   7   3  -6    0.49    0.32
   7   3  -6    0.74    0.41
  -7  -3   6   -0.04    0.34
  -7  -3   6    0.37    0.26
   6   3  -6   11.43    1.04
   6   3  -6    9.62    1.15
   6   3  -6   10.83    0.97
   6   3  -6    8.94    1.12
  -6  -3   6    7.01    0.86
  -6  -3   6    9.16    0.83
   5   3  -6   -0.08    0.09
   5   3  -6    0.36    0.24
   5   3  -6    0.27    0.17
   5   3  -6    0.18    0.26
  -5  -3   6    0.02    0.25
  -5  -3   6    0.02    0.11
  -5  -3   6    0.06    0.15
  -5  -3   6    0.24    0.20
   4   3  -6    0.14    0.20
   4   3  -6   -0.35    0.18
   4   3  -6   -0.12    0.20
   4   3  -6   -0.25    0.18
   4   3  -6    0.04    0.12
   4   3  -6   -0.04    0.09
  -4  -3   6   -0.02    0.16
  -4  -3   6    0.03    0.09
  -4  -3   6    0.05    0.10
   3   3  -6   14.15    1.57
   3   3  -6   16.07    1.46
   3   3  -6   15.60    1.54
   3   3  -6   19.12    1.50
  -3  -3   6   15.37    1.28
  -3  -3   6   13.19    1.36
  -3  -3   6   14.28    1.30
  -3  -3   6   13.09    1.27
   2   3  -6   14.55    1.40
   2   3  -6   16.64    1.43
   2   3  -6   16.62    1.49
   2   3  -6   14.59    1.42
   2   3  -6   15.73    1.47
  -2  -3   6   14.92    1.33
  -2  -3   6   15.97    1.38
  -2  -3   6   14.68    1.40
  -2  -3   6   13.77    1.33
  -2  -3   6   13.67    1.31
   1   3  -6   15.51    1.50
   1   3  -6   17.21    1.44
   1   3  -6   15.28    1.48
   1   3  -6   15.96    1.45
   1   3  -6   15.27    1.42
  -1  -3   6   15.28    1.48
  -1  -3   6   15.51    1.42
  -1  -3   6   15.86    1.45
  -1  -3   6   16.53    1.44
   0   3  -6   70.39    6.40
   0   3  -6   74.29    6.49
   0   3  -6   70.04    6.64
   0   3  -6   69.62    6.34
   0   3  -6   72.50    6.33
   0  -3   6   72.80    6.32
   0  -3   6   69.99    6.33
   0  -3   6   66.58    6.63
   0  -3   6   71.46    6.49
   0  -3   6   75.57    6.39
  -1   3  -6    9.17    0.86
  -1   3  -6    9.79    0.84
  -1   3  -6    8.66    0.85
  -1   3  -6    8.36    0.84
[truncated: 801,070 more chars]
