# Supplementary material for: Four- and five-component molecular solids: crystal engineering strategies based on structural inequivalence
Source: IUCrJ. 2016 Jan 5;3(Pt 2):96–101. doi: 10.1107/S2052252515023945 (PMC4775157; doi:10.1107/S2052252515023945)
Supplement: Supplementary file 5 [file m-03-00096-sup6.zip › Checkcif Folder/Checkciffiles/18. MRE TMP DPE-I ACR Form I.cif]

 
data_shelx
 
_audit_creation_method            SHELXL-2013
_chemical_name_systematic
;
 ?
;
_chemical_name_common             ?
_chemical_melting_point           ?
_chemical_formula_moiety          ?
_chemical_formula_sum
 'C90 H96 N10 O8' 
_chemical_formula_weight          1445.76

loop_
 _atom_type_symbol
 _atom_type_description
 _atom_type_scat_dispersion_real
 _atom_type_scat_dispersion_imag
 _atom_type_scat_source
 'C'  'C'   0.0033   0.0016
 'International Tables Vol C Tables 4.2.6.8 and 6.1.1.4'
 'H'  'H'   0.0000   0.0000
 'International Tables Vol C Tables 4.2.6.8 and 6.1.1.4'
 'N'  'N'   0.0061   0.0033
 'International Tables Vol C Tables 4.2.6.8 and 6.1.1.4'
 'O'  'O'   0.0106   0.0060
 'International Tables Vol C Tables 4.2.6.8 and 6.1.1.4'
 
_space_group_crystal_system       triclinic
_space_group_IT_number            2
_space_group_name_H-M_alt         'P -1'
_space_group_name_Hall            '-P 1'
 
_shelx_space_group_comment
;
The symmetry employed for this shelxl refinement is uniquely defined
by the following loop, which should always be used as a source of
symmetry information in preference to the above space-group names.
They are only intended as comments.
;
 
loop_
 _space_group_symop_operation_xyz
 'x, y, z'
 '-x, -y, -z'
 
_cell_length_a                    7.3795(10)
_cell_length_b                    8.8871(13)
_cell_length_c                    29.533(5)
_cell_angle_alpha                 89.495(17)
_cell_angle_beta                  84.054(16)
_cell_angle_gamma                 85.281(10)
_cell_volume                      1919.9(5)
_cell_formula_units_Z             1
_cell_measurement_temperature     150(2)
_cell_measurement_reflns_used     ? 
_cell_measurement_theta_min       ? 
_cell_measurement_theta_max       ? 
 
_exptl_crystal_description        'Block' 
_exptl_crystal_colour             'Green' 
_exptl_crystal_density_meas       ? 
_exptl_crystal_density_method     ?              
_exptl_crystal_density_diffrn     1.250          
_exptl_crystal_F_000              770
_exptl_transmission_factor_min    ?                                             
_exptl_transmission_factor_max    ?                                             
_exptl_crystal_size_max           0.350
_exptl_crystal_size_mid           0.250
_exptl_crystal_size_min           0.150
_exptl_absorpt_coefficient_mu     0.081
_shelx_estimated_absorpt_T_min    0.972
_shelx_estimated_absorpt_T_max    0.988
_exptl_absorpt_correction_type    'Multi-scan'
_exptl_absorpt_correction_T_max    1.000
_exptl_absorpt_correction_T_min    0.693
_exptl_absorpt_process_details    'Jacobson, R. (1998) Private communication' 
 
_exptl_special_details
;
 ?
;
 
_diffrn_ambient_temperature       150(2)
_diffrn_radiation_wavelength      0.71073
_diffrn_radiation_type            MoK\a
_diffrn_source                    'Sealed Tube'                       
_diffrn_measurement_device_type   'Rigaku Mercury375R (2x2 bin mode)'
_diffrn_measurement_method        'profile data from \w-scans'
_diffrn_detector_area_resol_mean  ? 
_diffrn_reflns_number             19146
_diffrn_reflns_av_unetI/netI      0.1017
_diffrn_reflns_av_R_equivalents   0.0909
_diffrn_reflns_limit_h_min        -9
_diffrn_reflns_limit_h_max        9
_diffrn_reflns_limit_k_min        -11
_diffrn_reflns_limit_k_max        11
_diffrn_reflns_limit_l_min        -38
_diffrn_reflns_limit_l_max        38
_diffrn_reflns_theta_min          0.693
_diffrn_reflns_theta_max          27.563
_diffrn_reflns_theta_full         25.242
_diffrn_measured_fraction_theta_max   0.986
_diffrn_measured_fraction_theta_full  0.994
_diffrn_reflns_Laue_measured_fraction_max    0.986
_diffrn_reflns_Laue_measured_fraction_full   0.994
_diffrn_reflns_point_group_measured_fraction_max   0.986
_diffrn_reflns_point_group_measured_fraction_full  0.994
_reflns_number_total              8793
_reflns_number_gt                 6196
_reflns_threshold_expression      'I > 2\s(I)'
_reflns_Friedel_coverage          0.000
_reflns_Friedel_fraction_max      .
_reflns_Friedel_fraction_full     .
 
_reflns_special_details
;
 Reflections were merged by SHELXL according to the crystal
 class for the calculation of statistics and refinement.
 
 _reflns_Friedel_fraction is defined as the number of unique
 Friedel pairs measured divided by the number that would be
 possible theoretically, ignoring centric projections and
 systematic absences.
;
 
_computing_data_collection        ?
_computing_cell_refinement        ?
_computing_data_reduction         ?
_computing_structure_solution     ?
_computing_structure_refinement   'SHELXL-2013 (Sheldrick, 2013)'
_computing_molecular_graphics     ?
_computing_publication_material   ?
 
_refine_special_details
;
 ?
;
_refine_ls_structure_factor_coef  Fsqd
_refine_ls_matrix_type            full
_refine_ls_weighting_scheme       calc
_refine_ls_weighting_details
;
 w=1/[\s^2^(Fo^2^)+(0.1126P)^2^+0.0124P]
 where P=(Fo^2^+2Fc^2^)/3
;
_atom_sites_solution_primary      ?
_atom_sites_solution_secondary    ?
_atom_sites_solution_hydrogens    mixed
_refine_ls_hydrogen_treatment     mixed
_refine_ls_extinction_method      none
_refine_ls_extinction_coef        .
_refine_ls_number_reflns          8793
_refine_ls_number_parameters      503
_refine_ls_number_restraints      0
_refine_ls_R_factor_all           0.1001
_refine_ls_R_factor_gt            0.0688
_refine_ls_wR_factor_ref          0.2293
_refine_ls_wR_factor_gt           0.1879
_refine_ls_goodness_of_fit_ref    1.093
_refine_ls_restrained_S_all       1.093
_refine_ls_shift/su_max           0.040
_refine_ls_shift/su_mean          0.001
 
loop_
 _atom_site_label
 _atom_site_type_symbol
 _atom_site_fract_x
 _atom_site_fract_y
 _atom_site_fract_z
 _atom_site_U_iso_or_equiv
 _atom_site_adp_type
 _atom_site_occupancy
 _atom_site_site_symmetry_order  
 _atom_site_calc_flag
 _atom_site_refinement_flags_posn
 _atom_site_refinement_flags_adp
 _atom_site_refinement_flags_occupancy
 _atom_site_disorder_assembly
 _atom_site_disorder_group
H32 H 1.436(4) 2.101(3) 0.0363(10) 0.044(7) Uiso 1 1 d . . . . .
C1 C 0.4745(3) 0.4820(2) 0.40922(7) 0.0271(4) Uani 1 1 d . . . . .
C2 C 0.3547(3) 0.3747(2) 0.42537(7) 0.0273(4) Uani 1 1 d . . . . .
C3 C 0.1990(3) 0.3512(2) 0.40442(8) 0.0323(5) Uani 1 1 d . . . . .
H3 H 0.1187 0.2786 0.4161 0.039 Uiso 1 1 calc R U . . .
C4 C 0.1632(3) 0.4352(3) 0.36626(8) 0.0369(5) Uani 1 1 d . . . . .
H4 H 0.0570 0.4202 0.3518 0.044 Uiso 1 1 calc R U . . .
C5 C 0.2798(3) 0.5410(3) 0.34879(8) 0.0350(5) Uani 1 1 d . . . . .
H5 H 0.2542 0.5976 0.3224 0.042 Uiso 1 1 calc R U . . .
C6 C 0.4344(3) 0.5632(2) 0.37019(7) 0.0300(5) Uani 1 1 d . . . . .
C7 C 0.6408(3) 0.5085(3) 0.43257(8) 0.0365(5) Uani 1 1 d . . . . .
H7A H 0.6999 0.5943 0.4183 0.055 Uiso 1 1 calc R U . . .
H7B H 0.7265 0.4181 0.4298 0.055 Uiso 1 1 calc R U . . .
H7C H 0.6042 0.5306 0.4648 0.055 Uiso 1 1 calc R U . . .
C8 C 0.3537(3) -0.1027(3) 0.45711(9) 0.0408(6) Uani 1 1 d . . . . .
H8A H 0.4257 -0.0157 0.4507 0.061 Uiso 1 1 calc R U . . .
H8B H 0.3419 -0.1549 0.4286 0.061 Uiso 1 1 calc R U . . .
H8C H 0.4152 -0.1722 0.4777 0.061 Uiso 1 1 calc R U . . .
C9 C 0.1669(3) -0.0495(2) 0.47919(7) 0.0295(5) Uani 1 1 d . . . . .
C10 C -0.0253(3) 0.1461(2) 0.51307(7) 0.0308(5) Uani 1 1 d . . . . .
C11 C -0.0512(4) 0.3085(3) 0.52744(9) 0.0417(6) Uani 1 1 d . . . . .
H11A H 0.0605 0.3580 0.5180 0.063 Uiso 1 1 calc R U . . .
H11B H -0.0774 0.3144 0.5606 0.063 Uiso 1 1 calc R U . . .
H11C H -0.1536 0.3592 0.5131 0.063 Uiso 1 1 calc R U . . .
C12 C 0.5047(3) 0.7658(2) 0.23437(8) 0.0321(5) Uani 1 1 d . . . . .
C13 C 0.4898(3) 0.8621(3) 0.19668(8) 0.0338(5) Uani 1 1 d . . . . .
C14 C 0.3745(3) 1.0583(2) 0.24526(8) 0.0315(5) Uani 1 1 d . . . . .
C15 C 0.3860(3) 0.9620(3) 0.28265(8) 0.0319(5) Uani 1 1 d . . . . .
C16 C 0.5763(4) 0.6036(3) 0.22865(10) 0.0466(6) Uani 1 1 d . . . . .
H16A H 0.5832 0.5568 0.2587 0.070 Uiso 1 1 calc R U . . .
H16B H 0.6985 0.5978 0.2119 0.070 Uiso 1 1 calc R U . . .
H16C H 0.4941 0.5503 0.2116 0.070 Uiso 1 1 calc R U . . .
C17 C 0.5484(4) 0.8089(3) 0.14901(9) 0.0492(7) Uani 1 1 d . . . . .
H17A H 0.5093 0.8864 0.1275 0.074 Uiso 1 1 calc R U . . .
H17B H 0.4923 0.7153 0.1436 0.074 Uiso 1 1 calc R U . . .
H17C H 0.6818 0.7902 0.1448 0.074 Uiso 1 1 calc R U . . .
C18 C 0.3067(4) 1.2213(3) 0.24988(10) 0.0464(6) Uani 1 1 d . . . . .
H18A H 0.3397 1.2740 0.2213 0.070 Uiso 1 1 calc R U . . .
H18B H 0.3625 1.2667 0.2746 0.070 Uiso 1 1 calc R U . . .
H18C H 0.1735 1.2298 0.2568 0.070 Uiso 1 1 calc R U . . .
C19 C 0.3258(4) 1.0144(3) 0.33031(9) 0.0459(6) Uani 1 1 d . . . . .
H19A H 0.3297 0.9278 0.3511 0.069 Uiso 1 1 calc R U . . .
H19B H 0.2006 1.0618 0.3319 0.069 Uiso 1 1 calc R U . . .
H19C H 0.4076 1.0879 0.3392 0.069 Uiso 1 1 calc R U . . .
C20 C 0.5166(3) 1.4038(2) 0.09189(7) 0.0261(4) Uani 1 1 d . . . . .
C21 C 0.5319(3) 1.2832(2) 0.12216(7) 0.0302(5) Uani 1 1 d . . . . .
C22 C 0.6932(3) 1.2466(3) 0.14198(8) 0.0354(5) Uani 1 1 d . . . . .
H22 H 0.7021 1.1639 0.1625 0.042 Uiso 1 1 calc R U . . .
C23 C 0.8411(3) 1.3325(3) 0.13138(9) 0.0380(5) Uani 1 1 d . . . . .
H23 H 0.9515 1.3077 0.1447 0.046 Uiso 1 1 calc R U . . .
C24 C 0.8299(3) 1.4531(3) 0.10181(8) 0.0346(5) Uani 1 1 d . . . . .
H24 H 0.9315 1.5114 0.0949 0.042 Uiso 1 1 calc R U . . .
C25 C 0.6676(3) 1.4887(2) 0.08220(7) 0.0275(4) Uani 1 1 d . . . . .
C26 C 0.3444(3) 1.4416(3) 0.06954(8) 0.0331(5) Uani 1 1 d . . . . .
H26A H 0.3105 1.5504 0.0719 0.050 Uiso 1 1 calc R U . . .
H26B H 0.2456 1.3865 0.0848 0.050 Uiso 1 1 calc R U . . .
H26C H 0.3651 1.4124 0.0374 0.050 Uiso 1 1 calc R U . . .
C27 C 0.9595(3) 1.9179(3) 0.06054(8) 0.0346(5) Uani 1 1 d . . . . .
H27 H 0.8584 1.9630 0.0796 0.042 Uiso 1 1 calc R U . . .
C28 C 1.1161(3) 1.9948(3) 0.05372(8) 0.0332(5) Uani 1 1 d . . . . .
H28 H 1.1217 2.0885 0.0685 0.040 Uiso 1 1 calc R U . . .
C29 C 1.2666(3) 1.9332(2) 0.02471(7) 0.0293(5) Uani 1 1 d . . . . .
C30 C 1.2487(3) 1.7946(2) 0.00539(8) 0.0356(5) Uani 1 1 d . . . . .
H30 H 1.3469 1.7470 -0.0141 0.043 Uiso 1 1 calc R U . . .
C31 C 1.0877(3) 1.7255(3) 0.01445(8) 0.0364(5) Uani 1 1 d . . . . .
H31 H 1.0791 1.6308 0.0005 0.044 Uiso 1 1 calc R U . . .
C32 C 1.4314(3) 2.0162(2) 0.01617(8) 0.0322(5) Uani 1 1 d . . . . .
N1 N 0.1382(3) 0.09501(19) 0.49244(6) 0.0308(4) Uani 1 1 d . . . . .
N2 N 0.4531(3) 0.8185(2) 0.27655(7) 0.0332(4) Uani 1 1 d . . . . .
N3 N 0.4259(3) 1.0054(2) 0.20279(6) 0.0324(4) Uani 1 1 d . . . . .
N4 N 0.9426(3) 1.7840(2) 0.04185(7) 0.0345(4) Uani 1 1 d . . . . .
O1 O 0.3996(2) 0.29454(18) 0.46281(5) 0.0369(4) Uani 1 1 d . . . . .
H1 H 0.3151 0.2401 0.4717 0.055 Uiso 1 1 calc R U . . .
O2 O 0.5559(2) 0.6635(2) 0.35396(6) 0.0419(4) Uani 1 1 d . . . . .
H2 H 0.5208 0.7054 0.3304 0.063 Uiso 1 1 calc R U . . .
O3 O 0.3813(2) 1.20263(19) 0.13095(6) 0.0396(4) Uani 1 1 d . . . . .
H3A H 0.4021 1.1355 0.1504 0.059 Uiso 1 1 calc R U . . .
O4 O 0.6478(2) 1.60550(18) 0.05248(5) 0.0354(4) Uani 1 1 d . . . . .
H4A H 0.7391 1.6564 0.0516 0.053 Uiso 1 1 calc R U . . .
C33 C 0.8657(3) -0.0690(3) 0.31393(10) 0.0453(6) Uani 1 1 d . . . . .
C34 C 0.8102(4) -0.0280(4) 0.36042(12) 0.0637(9) Uani 1 1 d . . . . .
H34 H 0.8117 -0.1031 0.3835 0.076 Uiso 1 1 calc R U . . .
C35 C 0.7548(5) 0.1192(5) 0.37183(14) 0.0753(12) Uani 1 1 d . . . . .
H35 H 0.7199 0.1452 0.4028 0.090 Uiso 1 1 calc R U . . .
C36 C 0.7491(4) 0.2313(4) 0.33841(15) 0.0746(11) Uani 1 1 d . . . . .
H36 H 0.7087 0.3322 0.3471 0.089 Uiso 1 1 calc R U . . .
C37 C 0.7996(4) 0.1993(3) 0.29411(13) 0.0608(9) Uani 1 1 d . . . . .
H37 H 0.7950 0.2774 0.2720 0.073 Uiso 1 1 calc R U . . .
C38 C 0.8605(3) 0.0473(3) 0.28027(10) 0.0448(6) Uani 1 1 d . . . . .
C40 C 0.9753(3) -0.1190(3) 0.22282(9) 0.0398(6) Uani 1 1 d . . . . .
C41 C 1.0334(4) -0.1446(4) 0.17583(10) 0.0528(7) Uani 1 1 d . . . . .
H41 H 1.0268 -0.0634 0.1548 0.063 Uiso 1 1 calc R U . . .
C42 C 1.0984(4) -0.2853(4) 0.16110(11) 0.0591(8) Uani 1 1 d . . . . .
H42 H 1.1365 -0.3013 0.1297 0.071 Uiso 1 1 calc R U . . .
C43 C 1.1101(4) -0.4074(3) 0.19155(12) 0.0585(8) Uani 1 1 d . . . . .
H43 H 1.1564 -0.5046 0.1806 0.070 Uiso 1 1 calc R U . . .
C44 C 1.0559(4) -0.3871(3) 0.23630(11) 0.0504(7) Uani 1 1 d . . . . .
H44 H 1.0647 -0.4707 0.2564 0.060 Uiso 1 1 calc R U . . .
C45 C 0.9855(3) -0.2423(3) 0.25405(9) 0.0408(6) Uani 1 1 d . . . . .
C46 C 0.9270(3) -0.2130(3) 0.29950(9) 0.0430(6) Uani 1 1 d . . . . .
H46 H 0.9293 -0.2933 0.3210 0.052 Uiso 1 1 calc R U . . .
N5 N 0.9131(3) 0.0225(2) 0.23576(8) 0.0460(5) Uani 1 1 d . . . . .
 
loop_
 _atom_site_aniso_label
 _atom_site_aniso_U_11
 _atom_site_aniso_U_22
 _atom_site_aniso_U_33
 _atom_site_aniso_U_23
 _atom_site_aniso_U_13
 _atom_site_aniso_U_12
C1 0.0279(11) 0.0278(11) 0.0252(10) -0.0013(8) -0.0036(8) 0.0011(8)
C2 0.0344(12) 0.0237(10) 0.0231(10) -0.0018(7) -0.0029(8) 0.0011(8)
C3 0.0328(12) 0.0312(11) 0.0337(12) -0.0026(8) -0.0035(9) -0.0072(9)
C4 0.0355(13) 0.0419(13) 0.0358(13) 0.0013(9) -0.0116(10) -0.0079(10)
C5 0.0375(13) 0.0382(13) 0.0308(12) 0.0067(9) -0.0112(9) -0.0028(9)
C6 0.0322(12) 0.0289(11) 0.0284(11) 0.0034(8) -0.0017(9) -0.0021(8)
C7 0.0361(13) 0.0426(13) 0.0321(12) 0.0018(9) -0.0085(10) -0.0055(10)
C8 0.0410(14) 0.0387(13) 0.0410(14) -0.0028(10) 0.0009(10) 0.0017(10)
C9 0.0396(13) 0.0268(11) 0.0218(10) 0.0001(8) -0.0039(8) -0.0002(9)
C10 0.0409(13) 0.0242(10) 0.0276(11) 0.0016(8) -0.0069(9) -0.0014(9)
C11 0.0497(16) 0.0257(12) 0.0494(15) -0.0061(10) -0.0051(12) -0.0001(10)
C12 0.0265(12) 0.0288(11) 0.0405(13) 0.0031(9) -0.0026(9) -0.0012(8)
C13 0.0313(12) 0.0338(12) 0.0355(12) 0.0005(9) 0.0005(9) -0.0023(9)
C14 0.0304(12) 0.0300(11) 0.0347(12) 0.0017(8) -0.0055(9) -0.0038(8)
C15 0.0300(12) 0.0347(12) 0.0317(12) 0.0016(9) -0.0057(9) -0.0045(9)
C16 0.0415(15) 0.0307(13) 0.0663(19) 0.0025(11) -0.0053(12) 0.0052(10)
C17 0.0550(18) 0.0495(16) 0.0402(15) -0.0043(11) 0.0065(12) -0.0015(12)
C18 0.0592(18) 0.0300(13) 0.0493(16) -0.0014(10) -0.0067(13) 0.0022(11)
C19 0.0545(17) 0.0521(16) 0.0315(13) -0.0031(10) -0.0048(11) -0.0063(12)
C20 0.0280(11) 0.0280(10) 0.0221(10) -0.0008(7) -0.0024(8) -0.0010(8)
C21 0.0328(12) 0.0310(11) 0.0275(11) 0.0008(8) -0.0053(9) -0.0047(9)
C22 0.0390(13) 0.0301(11) 0.0382(13) 0.0065(9) -0.0121(10) -0.0008(9)
C23 0.0315(13) 0.0393(13) 0.0447(14) 0.0027(10) -0.0133(10) -0.0005(9)
C24 0.0309(12) 0.0372(12) 0.0372(13) 0.0014(9) -0.0072(9) -0.0077(9)
C25 0.0300(11) 0.0283(11) 0.0241(10) -0.0012(8) -0.0012(8) -0.0029(8)
C26 0.0288(12) 0.0374(12) 0.0329(12) 0.0036(9) -0.0045(9) -0.0002(9)
C27 0.0333(13) 0.0391(13) 0.0304(12) 0.0023(9) 0.0018(9) -0.0032(9)
C28 0.0365(13) 0.0338(12) 0.0283(11) -0.0019(8) 0.0012(9) -0.0039(9)
C29 0.0307(12) 0.0276(11) 0.0295(11) 0.0045(8) -0.0024(9) -0.0038(8)
C30 0.0345(13) 0.0282(11) 0.0424(13) -0.0014(9) 0.0041(10) -0.0027(9)
C31 0.0381(14) 0.0280(11) 0.0430(14) 0.0022(9) -0.0019(10) -0.0056(9)
C32 0.0348(13) 0.0287(11) 0.0332(12) -0.0018(9) -0.0013(9) -0.0053(9)
N1 0.0361(11) 0.0276(9) 0.0284(10) 0.0033(7) -0.0022(8) -0.0018(8)
N2 0.0337(11) 0.0341(10) 0.0330(10) 0.0069(8) -0.0081(8) -0.0058(8)
N3 0.0353(11) 0.0310(10) 0.0308(10) 0.0040(7) -0.0026(8) -0.0035(8)
N4 0.0334(11) 0.0354(11) 0.0353(11) 0.0099(8) -0.0032(8) -0.0080(8)
O1 0.0446(10) 0.0380(9) 0.0302(9) 0.0094(6) -0.0092(7) -0.0102(7)
O2 0.0390(10) 0.0467(10) 0.0430(10) 0.0175(8) -0.0110(7) -0.0144(8)
O3 0.0367(10) 0.0426(10) 0.0422(10) 0.0164(7) -0.0106(7) -0.0134(7)
O4 0.0376(10) 0.0358(9) 0.0347(9) 0.0097(6) -0.0075(7) -0.0107(7)
C33 0.0281(13) 0.0569(16) 0.0524(16) -0.0138(12) -0.0061(11) -0.0084(11)
C34 0.0411(17) 0.092(3) 0.057(2) -0.0161(16) 0.0071(14) -0.0158(16)
C35 0.0452(19) 0.094(3) 0.084(3) -0.047(2) 0.0151(17) -0.0119(18)
C36 0.0447(19) 0.068(2) 0.108(3) -0.047(2) 0.0105(18) -0.0047(16)
C37 0.0360(16) 0.0483(17) 0.097(3) -0.0261(16) -0.0039(15) 0.0043(12)
C38 0.0291(13) 0.0433(15) 0.0628(18) -0.0162(12) -0.0084(11) -0.0015(10)
C40 0.0366(14) 0.0386(13) 0.0462(14) -0.0099(10) -0.0178(11) 0.0035(10)
C41 0.0534(18) 0.0621(18) 0.0448(16) -0.0120(13) -0.0191(13) 0.0027(13)
C42 0.0546(19) 0.074(2) 0.0497(17) -0.0267(15) -0.0175(14) 0.0044(15)
C43 0.0482(17) 0.0545(18) 0.075(2) -0.0335(15) -0.0263(15) 0.0103(13)
C44 0.0451(16) 0.0400(14) 0.069(2) -0.0109(12) -0.0262(13) 0.0054(11)
C45 0.0342(13) 0.0371(13) 0.0538(16) -0.0083(11) -0.0188(11) 0.0008(10)
C46 0.0328(13) 0.0488(15) 0.0497(16) 0.0016(11) -0.0134(11) -0.0053(10)
N5 0.0408(13) 0.0415(12) 0.0569(15) -0.0059(10) -0.0144(10) 0.0027(9)
 
_geom_special_details
;
 All esds (except the esd in the dihedral angle between two l.s. planes)
 are estimated using the full covariance matrix.  The cell esds are taken
 into account individually in the estimation of esds in distances, angles
 and torsion angles; correlations between esds in cell parameters are only
 used when they are defined by crystal symmetry.  An approximate (isotropic)
 treatment of cell esds is used for estimating esds involving l.s. planes.
;
 
loop_
 _geom_bond_atom_site_label_1
 _geom_bond_atom_site_label_2
 _geom_bond_distance
 _geom_bond_site_symmetry_2
 _geom_bond_publ_flag
C1 C6 1.400(3) . ?
C1 C2 1.400(3) . ?
C1 C7 1.504(3) . ?
C2 O1 1.365(2) . ?
C2 C3 1.391(3) . ?
C3 C4 1.383(3) . ?
C3 H3 0.9500 . ?
C4 C5 1.387(3) . ?
C4 H4 0.9500 . ?
C5 C6 1.389(3) . ?
C5 H5 0.9500 . ?
C6 O2 1.365(3) . ?
C7 H7A 0.9800 . ?
C7 H7B 0.9800 . ?
C7 H7C 0.9800 . ?
C8 C9 1.504(3) . ?
C8 H8A 0.9800 . ?
C8 H8B 0.9800 . ?
C8 H8C 0.9800 . ?
C9 N1 1.339(3) . ?
C9 C10 1.406(3) 2_556 ?
C10 N1 1.340(3) . ?
C10 C9 1.406(3) 2_556 ?
C10 C11 1.499(3) . ?
C11 H11A 0.9800 . ?
C11 H11B 0.9800 . ?
C11 H11C 0.9800 . ?
C12 N2 1.342(3) . ?
C12 C13 1.406(3) . ?
C12 C16 1.498(3) . ?
C13 N3 1.328(3) . ?
C13 C17 1.498(3) . ?
C14 N3 1.349(3) . ?
C14 C15 1.397(3) . ?
C14 C18 1.495(3) . ?
C15 N2 1.336(3) . ?
C15 C19 1.498(3) . ?
C16 H16A 0.9800 . ?
C16 H16B 0.9800 . ?
C16 H16C 0.9800 . ?
C17 H17A 0.9800 . ?
C17 H17B 0.9800 . ?
C17 H17C 0.9800 . ?
C18 H18A 0.9800 . ?
C18 H18B 0.9800 . ?
C18 H18C 0.9800 . ?
C19 H19A 0.9800 . ?
C19 H19B 0.9800 . ?
C19 H19C 0.9800 . ?
C20 C21 1.395(3) . ?
C20 C25 1.400(3) . ?
C20 C26 1.504(3) . ?
C21 O3 1.373(3) . ?
C21 C22 1.394(3) . ?
C22 C23 1.390(3) . ?
C22 H22 0.9500 . ?
C23 C24 1.379(3) . ?
C23 H23 0.9500 . ?
C24 C25 1.396(3) . ?
C24 H24 0.9500 . ?
C25 O4 1.362(2) . ?
C26 H26A 0.9800 . ?
C26 H26B 0.9800 . ?
C26 H26C 0.9800 . ?
C27 N4 1.337(3) . ?
C27 C28 1.386(3) . ?
C27 H27 0.9500 . ?
C28 C29 1.407(3) . ?
C28 H28 0.9500 . ?
C29 C30 1.384(3) . ?
C29 C32 1.472(3) . ?
C30 C31 1.383(3) . ?
C30 H30 0.9500 . ?
C31 N4 1.345(3) . ?
C31 H31 0.9500 . ?
C32 C32 1.333(4) 2_895 ?
C32 H32 0.97(3) . ?
O1 H1 0.8400 . ?
O2 H2 0.8400 . ?
O3 H3A 0.8400 . ?
O4 H4A 0.8400 . ?
C33 C46 1.379(4) . ?
C33 C38 1.429(4) . ?
C33 C34 1.433(4) . ?
C34 C35 1.372(5) . ?
C34 H34 0.9500 . ?
C35 C36 1.397(6) . ?
C35 H35 0.9500 . ?
C36 C37 1.349(5) . ?
C36 H36 0.9500 . ?
C37 C38 1.437(4) . ?
C37 H37 0.9500 . ?
C38 N5 1.346(4) . ?
C40 N5 1.347(3) . ?
C40 C41 1.424(4) . ?
C40 C45 1.429(4) . ?
C41 C42 1.360(4) . ?
C41 H41 0.9500 . ?
C42 C43 1.406(5) . ?
C42 H42 0.9500 . ?
C43 C44 1.350(4) . ?
C43 H43 0.9500 . ?
C44 C45 1.430(4) . ?
C44 H44 0.9500 . ?
C45 C46 1.387(4) . ?
C46 H46 0.9500 . ?
 
loop_
 _geom_angle_atom_site_label_1
 _geom_angle_atom_site_label_2
 _geom_angle_atom_site_label_3
 _geom_angle
 _geom_angle_site_symmetry_1
 _geom_angle_site_symmetry_3
 _geom_angle_publ_flag
C6 C1 C2 117.41(19) . . ?
C6 C1 C7 121.05(19) . . ?
C2 C1 C7 121.54(19) . . ?
O1 C2 C3 121.96(19) . . ?
O1 C2 C1 116.12(19) . . ?
C3 C2 C1 121.92(19) . . ?
C4 C3 C2 118.8(2) . . ?
C4 C3 H3 120.6 . . ?
C2 C3 H3 120.6 . . ?
C3 C4 C5 121.1(2) . . ?
C3 C4 H4 119.5 . . ?
C5 C4 H4 119.5 . . ?
C4 C5 C6 119.3(2) . . ?
C4 C5 H5 120.3 . . ?
C6 C5 H5 120.3 . . ?
O2 C6 C5 121.87(19) . . ?
O2 C6 C1 116.69(19) . . ?
C5 C6 C1 121.4(2) . . ?
C1 C7 H7A 109.5 . . ?
C1 C7 H7B 109.5 . . ?
H7A C7 H7B 109.5 . . ?
C1 C7 H7C 109.5 . . ?
H7A C7 H7C 109.5 . . ?
H7B C7 H7C 109.5 . . ?
C9 C8 H8A 109.5 . . ?
C9 C8 H8B 109.5 . . ?
H8A C8 H8B 109.5 . . ?
C9 C8 H8C 109.5 . . ?
H8A C8 H8C 109.5 . . ?
H8B C8 H8C 109.5 . . ?
N1 C9 C10 119.8(2) . 2_556 ?
N1 C9 C8 117.8(2) . . ?
C10 C9 C8 122.4(2) 2_556 . ?
N1 C10 C9 120.55(19) . 2_556 ?
N1 C10 C11 117.8(2) . . ?
C9 C10 C11 121.6(2) 2_556 . ?
C10 C11 H11A 109.5 . . ?
C10 C11 H11B 109.5 . . ?
H11A C11 H11B 109.5 . . ?
C10 C11 H11C 109.5 . . ?
H11A C11 H11C 109.5 . . ?
H11B C11 H11C 109.5 . . ?
N2 C12 C13 119.9(2) . . ?
N2 C12 C16 118.7(2) . . ?
C13 C12 C16 121.5(2) . . ?
N3 C13 C12 120.1(2) . . ?
N3 C13 C17 118.1(2) . . ?
C12 C13 C17 121.8(2) . . ?
N3 C14 C15 120.0(2) . . ?
N3 C14 C18 117.3(2) . . ?
C15 C14 C18 122.7(2) . . ?
N2 C15 C14 120.1(2) . . ?
N2 C15 C19 117.9(2) . . ?
C14 C15 C19 122.0(2) . . ?
C12 C16 H16A 109.5 . . ?
C12 C16 H16B 109.5 . . ?
H16A C16 H16B 109.5 . . ?
C12 C16 H16C 109.5 . . ?
H16A C16 H16C 109.5 . . ?
H16B C16 H16C 109.5 . . ?
C13 C17 H17A 109.5 . . ?
C13 C17 H17B 109.5 . . ?
H17A C17 H17B 109.5 . . ?
C13 C17 H17C 109.5 . . ?
H17A C17 H17C 109.5 . . ?
H17B C17 H17C 109.5 . . ?
C14 C18 H18A 109.5 . . ?
C14 C18 H18B 109.5 . . ?
H18A C18 H18B 109.5 . . ?
C14 C18 H18C 109.5 . . ?
H18A C18 H18C 109.5 . . ?
H18B C18 H18C 109.5 . . ?
C15 C19 H19A 109.5 . . ?
C15 C19 H19B 109.5 . . ?
H19A C19 H19B 109.5 . . ?
C15 C19 H19C 109.5 . . ?
H19A C19 H19C 109.5 . . ?
H19B C19 H19C 109.5 . . ?
C21 C20 C25 118.14(19) . . ?
C21 C20 C26 121.45(19) . . ?
C25 C20 C26 120.40(18) . . ?
O3 C21 C22 122.15(19) . . ?
O3 C21 C20 116.61(19) . . ?
C22 C21 C20 121.2(2) . . ?
C23 C22 C21 119.2(2) . . ?
C23 C22 H22 120.4 . . ?
C21 C22 H22 120.4 . . ?
C24 C23 C22 121.0(2) . . ?
C24 C23 H23 119.5 . . ?
C22 C23 H23 119.5 . . ?
C23 C24 C25 119.3(2) . . ?
C23 C24 H24 120.4 . . ?
C25 C24 H24 120.4 . . ?
O4 C25 C24 122.32(19) . . ?
O4 C25 C20 116.52(19) . . ?
C24 C25 C20 121.16(19) . . ?
C20 C26 H26A 109.5 . . ?
C20 C26 H26B 109.5 . . ?
H26A C26 H26B 109.5 . . ?
C20 C26 H26C 109.5 . . ?
H26A C26 H26C 109.5 . . ?
H26B C26 H26C 109.5 . . ?
N4 C27 C28 123.8(2) . . ?
N4 C27 H27 118.1 . . ?
C28 C27 H27 118.1 . . ?
C27 C28 C29 119.6(2) . . ?
C27 C28 H28 120.2 . . ?
C29 C28 H28 120.2 . . ?
C30 C29 C28 116.5(2) . . ?
C30 C29 C32 123.6(2) . . ?
C28 C29 C32 120.0(2) . . ?
C31 C30 C29 119.9(2) . . ?
C31 C30 H30 120.0 . . ?
C29 C30 H30 120.0 . . ?
N4 C31 C30 124.0(2) . . ?
N4 C31 H31 118.0 . . ?
C30 C31 H31 118.0 . . ?
C32 C32 C29 125.6(3) 2_895 . ?
C32 C32 H32 119.8(16) 2_895 . ?
C29 C32 H32 114.7(16) . . ?
C9 N1 C10 119.64(19) . . ?
C15 N2 C12 119.99(18) . . ?
C13 N3 C14 119.89(18) . . ?
C27 N4 C31 116.15(19) . . ?
C2 O1 H1 109.5 . . ?
C6 O2 H2 109.5 . . ?
C21 O3 H3A 109.5 . . ?
C25 O4 H4A 109.5 . . ?
C46 C33 C38 117.6(3) . . ?
C46 C33 C34 124.4(3) . . ?
C38 C33 C34 118.1(3) . . ?
C35 C34 C33 120.4(3) . . ?
C35 C34 H34 119.8 . . ?
C33 C34 H34 119.8 . . ?
C34 C35 C36 120.8(3) . . ?
C34 C35 H35 119.6 . . ?
C36 C35 H35 119.6 . . ?
C37 C36 C35 121.4(3) . . ?
C37 C36 H36 119.3 . . ?
C35 C36 H36 119.3 . . ?
C36 C37 C38 120.2(4) . . ?
C36 C37 H37 119.9 . . ?
C38 C37 H37 119.9 . . ?
N5 C38 C33 123.2(2) . . ?
N5 C38 C37 117.6(3) . . ?
C33 C38 C37 119.2(3) . . ?
N5 C40 C41 117.8(2) . . ?
N5 C40 C45 122.9(2) . . ?
C41 C40 C45 119.3(2) . . ?
C42 C41 C40 120.0(3) . . ?
C42 C41 H41 120.0 . . ?
C40 C41 H41 120.0 . . ?
C41 C42 C43 121.2(3) . . ?
C41 C42 H42 119.4 . . ?
C43 C42 H42 119.4 . . ?
C44 C43 C42 120.3(3) . . ?
C44 C43 H43 119.8 . . ?
C42 C43 H43 119.8 . . ?
C43 C44 C45 121.4(3) . . ?
C43 C44 H44 119.3 . . ?
C45 C44 H44 119.3 . . ?
C46 C45 C40 117.6(2) . . ?
C46 C45 C44 124.6(3) . . ?
C40 C45 C44 117.8(3) . . ?
C33 C46 C45 120.8(2) . . ?
C33 C46 H46 119.6 . . ?
C45 C46 H46 119.6 . . ?
C38 N5 C40 117.9(2) . . ?
 
_refine_diff_density_max    0.322
_refine_diff_density_min   -0.325
_refine_diff_density_rms    0.082

_shelxl_version_number 2013-2

_shelx_res_file
;
TITL datam in P-1
CELL  0.71073   7.3795   8.8871  29.5333   89.495   84.054   85.281
ZERR     1.00   0.0010   0.0013   0.0054    0.017    0.016    0.010
LATT   1
SFAC  C    H    N    O
UNIT  90 96 10 8
MERG   2
FMAP   2
PLAN   20
SIZE     0.150   0.250   0.350
ACTA
BOND   $H
L.S.  10
TEMP  -123.00
WGHT    0.112600    0.012400
FVAR       0.38079
H32   2    1.435617    2.100515    0.036337    11.00000    0.04402
MOLE    1
C1    1    0.474475    0.481960    0.409219    11.00000    0.02789    0.02777 =
         0.02522   -0.00130   -0.00364    0.00108
C2    1    0.354659    0.374724    0.425365    11.00000    0.03438    0.02374 =
         0.02310   -0.00178   -0.00293    0.00113
C3    1    0.198981    0.351156    0.404425    11.00000    0.03275    0.03118 =
         0.03369   -0.00256   -0.00349   -0.00724
AFIX  43
H3    2    0.118697    0.278627    0.416132    11.00000   -1.20000
AFIX   0
C4    1    0.163185    0.435191    0.366262    11.00000    0.03551    0.04190 =
         0.03582    0.00131   -0.01163   -0.00788
AFIX  43
H4    2    0.056984    0.420219    0.351779    11.00000   -1.20000
AFIX   0
C5    1    0.279808    0.540967    0.348792    11.00000    0.03750    0.03823 =
         0.03079    0.00671   -0.01116   -0.00276
AFIX  43
H5    2    0.254206    0.597630    0.322448    11.00000   -1.20000
AFIX   0
C6    1    0.434386    0.563236    0.370189    11.00000    0.03216    0.02891 =
         0.02837    0.00343   -0.00175   -0.00212
C7    1    0.640764    0.508544    0.432572    11.00000    0.03612    0.04264 =
         0.03210    0.00180   -0.00846   -0.00553
AFIX 137
H7A   2    0.699933    0.594290    0.418280    11.00000   -1.50000
H7B   2    0.726525    0.418070    0.429816    11.00000   -1.50000
H7C   2    0.604158    0.530589    0.464833    11.00000   -1.50000
AFIX   0
C8    1    0.353660   -0.102696    0.457114    11.00000    0.04099    0.03872 =
         0.04096   -0.00282    0.00087    0.00170
AFIX 137
H8A   2    0.425678   -0.015708    0.450663    11.00000   -1.50000
H8B   2    0.341873   -0.154929    0.428610    11.00000   -1.50000
H8C   2    0.415170   -0.172153    0.477680    11.00000   -1.50000
AFIX   0
C9    1    0.166877   -0.049452    0.479189    11.00000    0.03963    0.02679 =
         0.02183    0.00011   -0.00390   -0.00021
C10   1   -0.025308    0.146132    0.513074    11.00000    0.04091    0.02425 =
         0.02764    0.00158   -0.00695   -0.00136
C11   1   -0.051173    0.308458    0.527440    11.00000    0.04969    0.02572 =
         0.04942   -0.00611   -0.00514   -0.00014
AFIX 137
H11A  2    0.060508    0.357952    0.517992    11.00000   -1.50000
H11B  2   -0.077374    0.314379    0.560621    11.00000   -1.50000
H11C  2   -0.153567    0.359184    0.513101    11.00000   -1.50000
AFIX   0
C12   1    0.504720    0.765757    0.234370    11.00000    0.02654    0.02880 =
         0.04047    0.00312   -0.00258   -0.00123
C13   1    0.489817    0.862116    0.196684    11.00000    0.03129    0.03382 =
         0.03551    0.00046    0.00050   -0.00228
C14   1    0.374503    1.058349    0.245255    11.00000    0.03039    0.02996 =
         0.03471    0.00165   -0.00548   -0.00384
C15   1    0.386045    0.961989    0.282652    11.00000    0.02999    0.03473 =
         0.03167    0.00165   -0.00574   -0.00447
C16   1    0.576331    0.603648    0.228652    11.00000    0.04146    0.03069 =
         0.06632    0.00247   -0.00534    0.00517
AFIX 137
H16A  2    0.583203    0.556841    0.258661    11.00000   -1.50000
H16B  2    0.698516    0.597790    0.211917    11.00000   -1.50000
H16C  2    0.494122    0.550255    0.211638    11.00000   -1.50000
AFIX   0
C17   1    0.548363    0.808882    0.149010    11.00000    0.05500    0.04954 =
         0.04018   -0.00426    0.00650   -0.00154
AFIX 137
H17A  2    0.509266    0.886361    0.127451    11.00000   -1.50000
H17B  2    0.492349    0.715296    0.143626    11.00000   -1.50000
H17C  2    0.681769    0.790170    0.144771    11.00000   -1.50000
AFIX   0
C18   1    0.306695    1.221250    0.249879    11.00000    0.05919    0.02998 =
         0.04931   -0.00137   -0.00672    0.00216
AFIX 137
H18A  2    0.339651    1.273998    0.221303    11.00000   -1.50000
H18B  2    0.362523    1.266689    0.274593    11.00000   -1.50000
H18C  2    0.173461    1.229847    0.256772    11.00000   -1.50000
AFIX   0
C19   1    0.325770    1.014385    0.330313    11.00000    0.05446    0.05214 =
         0.03152   -0.00315   -0.00484   -0.00630
AFIX 137
H19A  2    0.329740    0.927778    0.351060    11.00000   -1.50000
H19B  2    0.200586    1.061772    0.331865    11.00000   -1.50000
H19C  2    0.407550    1.087887    0.339196    11.00000   -1.50000
AFIX   0
C20   1    0.516600    1.403838    0.091891    11.00000    0.02801    0.02803 =
         0.02210   -0.00080   -0.00240   -0.00097
C21   1    0.531915    1.283248    0.122163    11.00000    0.03284    0.03101 =
         0.02754    0.00084   -0.00531   -0.00472
C22   1    0.693244    1.246577    0.141978    11.00000    0.03900    0.03014 =
         0.03821    0.00649   -0.01208   -0.00075
AFIX  43
H22   2    0.702064    1.163927    0.162471    11.00000   -1.20000
AFIX   0
C23   1    0.841072    1.332466    0.131376    11.00000    0.03149    0.03929 =
         0.04465    0.00265   -0.01327   -0.00048
AFIX  43
H23   2    0.951489    1.307680    0.144694    11.00000   -1.20000
AFIX   0
C24   1    0.829874    1.453123    0.101815    11.00000    0.03089    0.03724 =
         0.03723    0.00141   -0.00725   -0.00769
AFIX  43
H24   2    0.931514    1.511357    0.094884    11.00000   -1.20000
AFIX   0
C25   1    0.667608    1.488723    0.082198    11.00000    0.02999    0.02831 =
         0.02410   -0.00118   -0.00125   -0.00289
C26   1    0.344441    1.441554    0.069541    11.00000    0.02885    0.03744 =
         0.03289    0.00359   -0.00448   -0.00025
AFIX 137
H26A  2    0.310468    1.550360    0.071897    11.00000   -1.50000
H26B  2    0.245619    1.386520    0.084780    11.00000   -1.50000
H26C  2    0.365055    1.412360    0.037382    11.00000   -1.50000
AFIX   0
C27   1    0.959542    1.917917    0.060543    11.00000    0.03332    0.03911 =
         0.03044    0.00234    0.00178   -0.00318
AFIX  43
H27   2    0.858406    1.963013    0.079613    11.00000   -1.20000
AFIX   0
C28   1    1.116103    1.994815    0.053716    11.00000    0.03655    0.03385 =
         0.02834   -0.00192    0.00118   -0.00386
AFIX  43
H28   2    1.121700    2.088518    0.068534    11.00000   -1.20000
AFIX   0
C29   1    1.266621    1.933205    0.024709    11.00000    0.03071    0.02759 =
         0.02953    0.00454   -0.00240   -0.00377
C30   1    1.248693    1.794639    0.005388    11.00000    0.03453    0.02823 =
         0.04239   -0.00138    0.00407   -0.00271
AFIX  43
H30   2    1.346907    1.747050   -0.014088    11.00000   -1.20000
AFIX   0
C31   1    1.087678    1.725466    0.014452    11.00000    0.03807    0.02795 =
         0.04304    0.00217   -0.00191   -0.00557
AFIX  43
H31   2    1.079067    1.630822    0.000465    11.00000   -1.20000
AFIX   0
C32   1    1.431377    2.016162    0.016169    11.00000    0.03480    0.02868 =
         0.03324   -0.00182   -0.00131   -0.00528
N1    3    0.138234    0.095015    0.492436    11.00000    0.03612    0.02758 =
         0.02842    0.00326   -0.00216   -0.00181
N2    3    0.453069    0.818550    0.276554    11.00000    0.03370    0.03414 =
         0.03302    0.00692   -0.00811   -0.00580
N3    3    0.425925    1.005392    0.202794    11.00000    0.03530    0.03098 =
         0.03075    0.00396   -0.00263   -0.00347
N4    3    0.942589    1.783970    0.041849    11.00000    0.03342    0.03535 =
         0.03534    0.00991   -0.00324   -0.00800
O1    4    0.399637    0.294540    0.462814    11.00000    0.04458    0.03798 =
         0.03016    0.00942   -0.00924   -0.01018
AFIX 147
H1    2    0.315062    0.240148    0.471706    11.00000   -1.50000
AFIX   0
O2    4    0.555901    0.663534    0.353957    11.00000    0.03896    0.04671 =
         0.04297    0.01751   -0.01101   -0.01441
AFIX 147
H2    2    0.520816    0.705366    0.330414    11.00000   -1.50000
AFIX   0
O3    4    0.381273    1.202634    0.130953    11.00000    0.03674    0.04262 =
         0.04217    0.01638   -0.01065   -0.01345
AFIX 147
H3A   2    0.402057    1.135510    0.150376    11.00000   -1.50000
AFIX   0
O4    4    0.647770    1.605501    0.052481    11.00000    0.03759    0.03581 =
         0.03472    0.00973   -0.00751   -0.01069
AFIX 147
H4A   2    0.739102    1.656375    0.051584    11.00000   -1.50000
AFIX   0
MOLE    2
C33   1    0.865651   -0.068958    0.313935    11.00000    0.02808    0.05687 =
         0.05239   -0.01382   -0.00606   -0.00841
C34   1    0.810172   -0.027970    0.360418    11.00000    0.04110    0.09247 =
         0.05703   -0.01614    0.00715   -0.01579
AFIX  43
H34   2    0.811743   -0.103143    0.383475    11.00000   -1.20000
AFIX   0
C35   1    0.754773    0.119231    0.371835    11.00000    0.04522    0.09413 =
         0.08372   -0.04683    0.01513   -0.01190
AFIX  43
H35   2    0.719901    0.145246    0.402825    11.00000   -1.20000
AFIX   0
C36   1    0.749062    0.231282    0.338409    11.00000    0.04466    0.06826 =
         0.10772   -0.04657    0.01046   -0.00469
AFIX  43
H36   2    0.708708    0.332184    0.347067    11.00000   -1.20000
AFIX   0
C37   1    0.799613    0.199276    0.294107    11.00000    0.03598    0.04829 =
         0.09666   -0.02607   -0.00386    0.00432
AFIX  43
H37   2    0.794973    0.277425    0.272000    11.00000   -1.20000
AFIX   0
C38   1    0.860453    0.047317    0.280265    11.00000    0.02911    0.04333 =
         0.06284   -0.01619   -0.00840   -0.00150
C40   1    0.975327   -0.118968    0.222821    11.00000    0.03661    0.03858 =
         0.04617   -0.00987   -0.01783    0.00347
C41   1    1.033443   -0.144584    0.175825    11.00000    0.05337    0.06207 =
         0.04481   -0.01198   -0.01905    0.00274
AFIX  43
H41   2    1.026848   -0.063396    0.154763    11.00000   -1.20000
AFIX   0
C42   1    1.098381   -0.285259    0.161096    11.00000    0.05462    0.07433 =
         0.04968   -0.02669   -0.01748    0.00439
AFIX  43
H42   2    1.136497   -0.301319    0.129670    11.00000   -1.20000
AFIX   0
C43   1    1.110117   -0.407369    0.191549    11.00000    0.04823    0.05449 =
         0.07511   -0.03346   -0.02630    0.01029
AFIX  43
H43   2    1.156433   -0.504631    0.180568    11.00000   -1.20000
AFIX   0
C44   1    1.055911   -0.387099    0.236304    11.00000    0.04509    0.04004 =
         0.06901   -0.01088   -0.02615    0.00544
AFIX  43
H44   2    1.064738   -0.470741    0.256434    11.00000   -1.20000
AFIX   0
C45   1    0.985470   -0.242330    0.254047    11.00000    0.03416    0.03711 =
         0.05376   -0.00831   -0.01877    0.00080
C46   1    0.927026   -0.213042    0.299502    11.00000    0.03277    0.04878 =
         0.04970    0.00164   -0.01340   -0.00532
AFIX  43
H46   2    0.929316   -0.293269    0.320960    11.00000   -1.20000
AFIX   0
N5    3    0.913075    0.022456    0.235764    11.00000    0.04082    0.04150 =
         0.05688   -0.00586   -0.01444    0.00266
HKLF    4

REM  datam in P-1
REM R1 =  0.0688 for    6196 Fo > 4sig(Fo)  and  0.1001 for all    8793 data
REM    503 parameters refined using      0 restraints

END

WGHT      0.1138      0.0000

REM Highest difference peak  0.322,  deepest hole -0.325,  1-sigma level  0.082
Q1    1   0.4583  0.5212  0.3916  11.00000  0.05    0.32
Q2    1   0.7522  0.5036  0.4078  11.00000  0.05    0.30
Q3    1   0.4564  0.3993  0.4104  11.00000  0.05    0.30
Q4    1   0.5172  1.3378  0.1001  11.00000  0.05    0.29
Q5    1   0.6605  0.4237  0.4607  11.00000  0.05    0.28
Q6    1   0.3876  1.4984  0.0416  11.00000  0.05    0.27
Q7    1   0.9692  0.0991  0.2220  11.00000  0.05    0.26
Q8    1   0.1959  0.3610  0.3919  11.00000  0.05    0.25
Q9    1   0.8307  1.4226  0.1286  11.00000  0.05    0.24
Q10   1  -0.0015  0.3758  0.3615  11.00000  0.05    0.24
Q11   1   0.6475  0.6473  0.4349  11.00000  0.05    0.24
Q12   1   0.5746  1.4468  0.0899  11.00000  0.05    0.24
Q13   1   0.7979  0.1695  0.3586  11.00000  0.05    0.24
Q14   1   0.0312  0.3306  0.3611  11.00000  0.05    0.23
Q15   1   0.4429  1.2976  0.2459  11.00000  0.05    0.23
Q16   1   0.2222  1.2729  0.2184  11.00000  0.05    0.23
Q17   1   0.4191  1.0785  0.1798  11.00000  0.05    0.23
Q18   1   0.4511  1.2033  0.3702  11.00000  0.05    0.22
Q19   1   0.1991  0.5122  0.3685  11.00000  0.05    0.21
Q20   1   0.5282  1.3010  0.1985  11.00000  0.05    0.21
;
_shelx_res_checksum   61739

_shelx_hkl_file
;
   0   0   1    0.00    0.06
   0   0  -1    0.01    0.06
   0   0  -1   -0.02    0.07
   0   0   1    0.00    0.06
   0   0   2   -0.17    0.08
   0   0  -2   -0.09    0.07
   0   0  -2   -0.20    0.09
   0   0   2   -0.27    0.08
   0   0  -3   -0.16    0.10
   0   0   3   -0.52    0.12
   0   0   3   -0.21    0.12
   0   0   4   28.27    1.36
   0   0  -5   22.50    1.11
   0   0   5   23.27    1.16
   0   0  -6   11.62    2.26
   0   0   8  281.89    4.03
   0   0  -9    6.44    3.67
   0   0 -11   34.03    3.57
   0   0 -12    4.31    1.26
   0   0  12    5.19    2.03
   0   0 -13    2.06    0.80
   0   0  13    2.69    1.19
   0   0  13    0.78    0.21
   0   0 -14  209.18    6.05
   0   0  14  188.27    5.59
   0   0  14  141.21    3.73
   0   0 -15    8.37    1.20
   0   0  15    6.14    1.36
   0   0  16    1.39    0.76
   0   0 -17  208.41    8.18
   0   0  17  185.08    7.72
   0   0 -18  109.41    5.66
   0   0 -19    1.40    0.85
   0   0  19    1.30    1.18
   0   0 -20    2.33    0.81
   0   0  20    4.25    1.09
   0   0 -21   60.74    4.10
   0   0  21   56.06    6.91
   0   0  22   29.63    2.89
   0   0 -23   26.69    4.60
   0   0  23   19.48    3.10
   0   0 -24    0.69    0.72
   0   0  24    1.17    0.81
   0   0 -25   10.19   10.00
   0   0  25    7.68    2.14
   0   0 -26   19.60    3.93
   0   0  26   19.03    3.38
   0   0 -27   40.88    7.52
   0   0  27   38.95    6.66
   0   0 -28   11.58    2.35
   0   0  28   11.46    2.34
   0   0 -29    6.11    1.57
   0   0  29    5.93    1.41
   0   0 -30    1.93    1.27
   0   0  30   -0.06    0.82
   0   0 -31    3.90    1.39
   0   0  31    3.91    1.51
   0   0 -32    1.92    1.23
   0   0  32    0.52    0.98
   0   0 -33    0.45    0.68
   0   0  33    0.19    0.85
   0   0 -34    7.21    1.87
   0   0  34    7.45    2.00
   0   0 -35    9.03    2.00
   0   0  35    7.42    1.89
   0   0 -36    1.09    1.23
   0   0  36    2.74    1.06
   0   0 -37   -0.70    0.69
   0   0  37   -0.03    0.60
   0   0 -38    7.23    1.40
   0   0  38    7.37    1.52
   0   1 -37    3.77    1.77
   0  -1  37    4.39    1.81
   0   1 -36    3.22    1.42
   0  -1  36    1.12    1.10
   0   1 -35    3.88    1.51
   0  -1  35    3.60    1.60
   0  -1  34   -0.25    0.98
   0  -1  33   32.67    3.57
   0  -1  32   20.49    2.69
   0   1 -31    2.46    1.42
   0  -1  31    1.40    1.13
   0   1 -30   21.57    4.23
   0  -1  30   15.02    2.62
   0   1 -29   -0.24    0.80
   0  -1  29    2.11    1.09
   0   1 -28    9.87    2.33
   0  -1  28    7.37    2.34
   0   1 -27   39.09    6.86
   0  -1  27   43.10    6.50
   0  -1  25   34.60    5.64
   0  -1  24    1.46    1.04
   0   1 -22   37.60    6.61
   0  -1  22   36.56    5.19
   0   1 -21   19.97    3.23
   0  -1  21   25.84    2.61
   0   1 -20   11.03    2.51
   0  -1  20   12.94    1.30
   0   1 -19   48.98    2.50
   0  -1  19   50.25    3.17
   0   1 -18  142.20    5.82
   0  -1  18  117.27   65.83
   0   1 -17   -0.53    0.83
   0   1 -16  170.82   36.54
   0   1 -16  120.37    5.09
   0  -1  15    6.44    0.90
   0   1 -14   79.56    4.64
   0  -1  14   78.81    4.63
   0   1 -14   56.99    3.16
   0   1 -13    1.59    0.62
   0  -1  13    3.89    1.84
   0   1 -13    0.78    0.47
   0   1 -12  111.19    6.03
   0   1 -12   77.65    4.10
   0   1 -11   69.92    3.88
   0  -1  11   71.79    4.00
   0   1 -11   51.27    2.83
   0   1 -10  131.59    5.18
   0  -1  10  136.21    5.30
   0   1 -10   91.27    3.69
   0   1  -9  216.69    8.30
   0  -1   9  235.07    8.93
   0   1  -9  167.70    6.27
   0  -1   8   20.99    1.98
   0  -1   8   19.86    1.22
   0   1  -8   16.05    0.82
   0  -1   7  571.57    8.57
   0  -1   7  547.39    8.23
   0   1  -7  399.00    5.89
   0  -1   6   13.55    2.21
   0  -1   6   11.97    4.63
   0   1  -6    5.46    1.51
   0  -1   5  714.67   10.49
   0  -1   5  667.65    9.92
   0   1  -5  520.05    7.55
   0  -1   4 1711.82   24.30
   0  -1   4 1745.20   24.67
   0   1  -4 1328.64   19.25
   0  -1   3  331.64    4.87
   0  -1   1   -0.14    0.13
   0  -1   0   -0.01    0.11
   0   1   0   -0.06    0.10
   0  -1  -1   -0.26    0.13
   0   1   1   17.21    6.26
   0   1   1   -0.17    0.12
   0  -1  -4 2214.38   31.31
   0   1   4 1903.54   26.96
   0   1   4 1704.71   24.07
   0  -1  -5  132.58    7.00
   0   1   5  147.29   28.04
   0   1   5  108.95    5.73
   0  -1  -6 3546.37 1288.67
   0   1   6 2835.89   39.87
   0  -1  -7 1433.46   20.72
   0   1   7 1219.14   17.41
   0  -1  -8   73.90    4.03
   0   1   8   68.22    9.09
   0   1   8   62.56    3.41
   0  -1  -9   20.22    4.07
   0   1   9   16.91    6.40
   0   1   9   14.80    2.45
   0  -1 -10   49.77    2.48
   0   1  10   36.17    1.86
   0   1  10   42.35    1.99
   0  -1 -11   78.28    4.33
   0   1  11   65.32    3.67
   0   1  11   72.98    3.88
   0  -1 -12  104.90    5.72
   0   1  12   94.96    5.06
   0  -1 -13   18.61    3.79
   0   1  13   18.72    1.53
   0   1  13   19.42    1.03
   0  -1 -14   26.95    2.01
   0   1  14   25.44    3.06
   0   1  14   25.60    1.76
   0  -1 -15   57.83   12.42
   0   1  15   49.76    3.05
   0  -1 -16   54.68    3.60
   0   1  16   44.22    5.55
   0   1  16   43.18    2.64
   0  -1 -17   81.12    4.30
   0   1  17   68.10    4.56
   0   1  17   68.90    3.38
   0  -1 -18    9.92    1.71
   0   1  18    9.54    5.47
   0  -1 -19   -0.02    0.70
   0   1  19    0.48    0.69
   0  -1 -20    1.76    1.09
   0   1  20    2.58    1.02
   0  -1 -21   67.91    4.79
   0   1  21   54.33    3.80
   0  -1 -23   -1.71    0.67
   0   1  23    1.70    0.86
   0  -1 -24    3.20    1.31
   0   1  24    2.86    1.30
   0  -1 -25   14.40   10.32
   0   1  25   10.14    1.76
   0  -1 -26    2.09    1.17
   0   1  26    2.49    0.74
   0  -1 -27    1.13    0.85
   0   1  27    1.47    0.95
   0  -1 -28    3.18    1.39
   0   1  28    2.72    1.01
   0  -1 -29   18.94    3.32
   0   1  29   11.88    2.39
   0  -1 -30    1.79    1.12
   0   1  30    1.28    0.85
   0  -1 -31   -0.94    0.89
   0   1  31   -1.81    0.83
   0  -1 -32    1.21    0.99
   0   1  32    0.50    0.98
   0  -1 -33    1.51    1.00
   0   1  33    0.56    0.93
   0  -1 -34    1.37    1.05
   0   1  34    0.63    1.00
   0  -1 -35    0.33    0.67
   0   1  35   -1.66    0.90
   0  -1 -36   13.16    2.19
   0   1  36   10.03    2.34
   0  -1 -37    3.02    1.52
   0   1  37    1.51    1.04
   0   1  38   -0.22    0.92
   0   2 -37    1.07    0.70
   0  -2  37   -0.67    0.87
   0   2 -36    3.98    1.50
   0  -2  36    4.14    1.68
   0   2 -35    6.85    2.00
   0  -2  35    2.40    1.01
   0   2 -34    1.46    1.06
   0  -2  34    1.44    1.26
   0   2 -33    4.04    1.54
   0  -2  33    5.50    1.49
   0   2 -32    1.55    0.94
   0  -2  32   -1.39    0.83
   0   2 -31    4.90    1.52
   0  -2  31    3.73    1.35
   0   2 -30   -0.25    0.76
   0  -2  30    1.17    1.69
   0   2 -29    0.63    0.63
   0  -2  29    2.66    1.37
   0   2 -28    1.30    0.92
   0  -2  28    1.21    0.91
   0   2 -27   -1.38    0.73
   0  -2  27    0.66    0.81
   0   2 -26    7.82    1.70
   0  -2  26    7.76    1.51
   0   2 -25   11.51    2.58
   0  -2  25   10.40    1.70
   0  -2  24   12.28    2.04
   0   2 -23   58.58    8.81
   0  -2  23   55.67    5.65
   0   2 -22    3.81    1.37
   0  -2  22    5.32    1.23
   0   2 -21   25.58    3.02
   0  -2  21   24.81    1.33
   0   2 -20   30.34    4.12
   0  -2  20   27.21    1.41
   0   2 -19    8.12    1.60
   0   2 -19    2.86    0.59
   0   2 -18   12.50    7.33
   0  -2  18   14.17    1.78
   0   2 -18    4.98    1.27
   0   2 -17    3.53    0.72
   0  -2  17    4.82    0.93
   0   2 -17    2.80    0.53
   0   2 -16   38.91    5.29
   0  -2  16   39.44    2.98
   0   2 -16   30.05    2.13
   0   2 -15  170.24    7.56
   0  -2  15  175.86    5.24
   0   2 -15  138.83    3.91
   0   2 -14   28.44    4.41
   0  -2  14   29.87    3.47
   0   2 -14   22.14    1.49
   0  -2  13   79.07    4.61
   0  -2  13   96.93    6.12
   0   2 -13   60.80    3.44
   0  -2  12   30.46    3.43
   0  -2  12   31.22    4.01
   0   2 -12   20.30    1.35
   0  -2  11    1.85    0.72
   0  -2  11    2.78    0.84
   0   2 -11    0.51    0.31
   0  -2  10  206.23    7.95
   0   2 -10  141.00    5.46
   0  -2   9  222.32    8.50
   0  -2   9  195.47    7.48
   0   2  -9  154.36    5.86
   0  -2   8  668.77   10.21
   0  -2   8  623.05    9.29
   0   2  -8  475.13    7.13
   0  -2   7 1681.57   24.21
   0  -2   7 1635.92   23.38
   0   2  -7 1272.83   18.28
   0   2  -6    2.00    0.65
   0  -2   5    1.26    0.58
   0  -2   5    1.13    0.42
   0   2  -5    1.54    0.53
   0  -2   4    9.01    1.47
   0  -2   4    9.01    1.84
   0   2  -4    9.20    1.90
   0  -2   3    7.75    1.83
   0  -2   3    9.74    1.53
   0   2  -3    9.25    1.98
   0  -2   2    0.82    0.31
   0   2  -2    0.93    0.25
   0  -2   2    0.94    0.27
   0   2  -2    0.52    0.26
   0  -2   1   96.72    5.17
   0  -2   1   99.73    5.19
   0   2  -1   75.71    4.08
   0  -2   0   65.02    3.52
   0   2   0   50.61    2.77
   0  -2  -1   20.99    2.41
   0  -2  -1   18.96    6.89
   0   2   1   17.07    0.77
   0   2   1   13.75    0.80
   0  -2  -2  300.43    4.71
   0   2   2  259.84    9.60
   0   2   2  224.38    8.45
   0  -2  -3 1770.94   25.41
   0   2   3 1567.79   22.14
   0   2   3 1326.28   19.06
   0  -2  -4   88.54    4.88
   0   2   4   67.62    3.60
   0   2   4   62.72    3.44
   0  -2  -5  297.94   11.21
   0   2   5  211.77    7.92
   0   2   5  224.70    8.51
   0  -2  -6 1433.71   20.70
   0   2   6 1149.51   16.51
   0   2   6 1079.88   15.65
   0  -2  -7 1191.67   17.38
   0   2   7  954.53   13.88
   0   2   7  923.41   13.45
   0  -2  -8  193.43    7.46
   0   2   8  136.36    5.63
   0   2   8  148.30    5.65
   0  -2  -9  288.52   10.96
   0   2   9  229.49    8.70
   0   2   9  231.49    8.73
   0  -2 -10   79.77    4.51
   0   2  10   61.42    5.04
   0   2  10   64.38    3.51
   0  -2 -11  329.11  119.63
   0   2  11  285.83    4.59
   0  -2 -12   67.50    3.99
   0   2  12   53.77    3.21
   0   2  12   59.33    3.50
   0   2  13   10.00    1.06
   0   2  13   15.24    1.17
   0  -2 -14   28.82    3.68
   0   2  14   23.03    1.80
   0   2  14   23.18    1.94
   0   2  15    5.01    0.75
   0   2  15    5.40    0.78
   0  -2 -16   53.86    3.93
   0   2  16   45.40    5.72
   0   2  16   45.38    3.19
   0  -2 -17   32.38    4.30
   0   2  17   28.22    3.56
   0   2  17   32.13    3.00
   0  -2 -18   -0.27    0.69
   0   2  18    0.02    0.47
   0   2  18   -0.08    0.25
   0  -2 -19    2.54    0.62
   0   2  19    2.64    0.47
   0   2  19    2.29    0.38
   0  -2 -20    1.04    0.75
   0   2  20    0.85    0.66
   0   2  20    0.48    0.36
   0  -2 -21   32.44    3.50
   0   2  21   20.56    1.92
   0  -2 -22    3.72    1.60
   0   2  22    3.20    1.22
   0   2  23   38.56    3.86
   0  -2 -24   18.13    3.09
   0   2  24   15.88    2.38
   0  -2 -25    1.66    1.09
   0   2  25    0.68    0.69
   0  -2 -26   48.51    8.28
   0   2  26   40.51    5.53
   0  -2 -27   16.46    3.47
   0   2  27   12.29    2.83
   0  -2 -28   17.29    3.77
   0   2  28   12.45    2.17
   0  -2 -29    1.58    1.04
   0   2  29    0.84    0.65
   0  -2 -30    6.15    1.70
   0   2  30    5.15    1.57
   0  -2 -31    0.85    0.76
   0   2  31    2.52    1.46
   0  -2 -32    1.62    1.31
   0   2  32    1.35    1.08
   0  -2 -33    3.53    1.54
   0   2  33    1.64    1.20
   0  -2 -34   -1.82    1.07
   0   2  34    1.98    1.36
   0  -2 -35    7.48    1.77
   0   2  35    2.80    1.38
   0  -2 -36   19.37    3.78
   0   2  36   15.83    2.85
   0  -2 -37    2.46    1.59
   0   2  37    1.99    1.35
   0  -3  36   -0.29    0.80
   0   3 -35    0.44    0.85
   0  -3  35    0.85    0.91
   0   3 -34   31.42    5.01
   0  -3  34   23.80    3.53
   0   3 -33    4.56    1.80
   0  -3  33    2.73    1.13
   0   3 -32    1.60    1.14
   0  -3  32    1.52    1.15
   0   3 -31   21.51    2.99
   0  -3  31   15.82    2.97
   0  -3  30    5.69    1.76
   0   3 -29    5.63    1.63
   0  -3  29    3.39    1.32
   0   3 -28    4.17    1.35
   0  -3  28    2.09    1.05
   0   3 -27   40.24    4.90
   0  -3  27   29.98   25.53
   0   3 -26    7.70    1.97
   0  -3  26    9.74    1.98
   0   3 -25    8.59    1.64
   0  -3  25    8.15    1.63
   0   3 -24   24.62    4.55
   0  -3  24   22.49    3.68
   0   3 -23   19.59    4.10
   0  -3  23   20.21    3.91
   0   3 -22    6.09    1.45
   0  -3  22    4.86    1.15
   0   3 -21    9.61    2.02
   0  -3  21   12.79    1.95
   0   3 -21    6.30    1.41
   0   3 -20    8.02    1.76
   0  -3  20    6.50    1.35
   0   3 -20    4.33    1.03
   0   3 -19    3.85    1.14
   0  -3  19    2.79    0.83
   0   3 -19    2.26    0.66
   0   3 -18   31.80    4.76
   0   3 -18   27.62    1.36
   0  -3  17   67.33    6.92
   0  -3  17   55.47    2.69
   0   3 -17   49.00    2.22
   0  -3  16   37.51    4.22
   0  -3  16   31.01    2.36
   0   3 -16   23.34    3.37
   0  -3  15  161.68    6.50
   0  -3  15  153.30    6.10
   0   3 -15  130.91    5.10
   0  -3  14   27.11   15.40
   0  -3  14   25.95    3.16
   0   3 -14   18.90   10.94
   0  -3  13  193.97    5.78
   0  -3  13  188.97    5.50
   0  -3  12    2.88    1.13
   0  -3  12    2.36    1.13
   0   3 -12    2.05    0.96
   0  -3  11   83.99    5.04
   0  -3  11   79.61    4.54
   0   3 -11   62.64    3.61
   0  -3  10  126.38    5.67
   0  -3  10  118.31    5.20
   0   3 -10   93.39    4.16
   0  -3   9    2.13    0.66
   0  -3   9    2.52    0.86
   0   3  -9    0.32    0.16
   0  -3   8   98.26    5.37
   0  -3   8   86.04    4.64
   0   3  -8   71.88    3.94
   0  -3   7  388.59    6.35
   0  -3   7  385.35    5.89
   0   3  -7  312.21    5.08
   0  -3   6   34.52    2.54
   0  -3   6   33.06    2.06
   0   3  -6   27.53    3.48
   0  -3   5   50.27   18.29
   0   3  -5   34.42    1.76
   0  -3   4  195.26   70.98
   0  -3   4  197.81    7.38
   0   3  -4  157.99    6.10
   0  -3   3   55.03    3.09
   0  -3   3   50.37    2.28
   0   3  -3   41.76   15.21
   0  -3   2    4.21    1.05
   0  -3   2    4.29    1.07
   0   3  -2    3.78    1.54
   0  -3   1  171.01    6.60
   0   3  -1  133.87    5.22
   0  -3   0   19.90    1.16
   0   3   0   17.15    1.19
   0  -3  -1   54.91   19.99
   0   3   1   43.94    2.22
   0  -3  -2   21.21    2.83
   0   3   2   17.54    0.81
   0   3   2   18.93    2.65
   0  -3  -3    9.44    2.04
   0   3   3    7.84    1.41
   0   3   3    8.92    1.94
   0  -3  -4    2.03    0.61
   0   3   4    0.27    0.12
   0   3   4    0.81    0.33
   0  -3  -5    1.36    0.44
   0   3   5    1.32    0.34
   0   3   5    2.05    0.55
   0  -3  -6   11.15    2.37
   0   3   6    8.51    1.43
   0   3   6    8.84    1.69
   0  -3  -7   87.78    4.85
   0   3   7   73.61    3.96
   0   3   7   67.86    3.76
   0  -3  -8   72.15    4.22
   0   3   8   53.49    3.17
   0   3   8   62.77    3.53
   0  -3  -9  335.46  121.94
   0   3   9  268.16    4.42
   0   3   9  256.52    9.74
   0  -3 -10   34.98    5.16
   0   3  10   27.47    3.01
   0   3  10   28.60    2.04
   0  -3 -11   -0.33    0.58
   0   3  11    1.41    0.78
   0   3  11    0.33    0.21
   0  -3 -12  108.38   23.19
   0   3  12   93.76    4.83
   0  -3 -13  146.61    6.62
   0   3  13  118.23    5.28
   0   3  13  125.90    5.53
   0  -3 -14  268.84   10.45
   0   3  14  226.43    8.62
   0   3  15    0.84    0.29
   0  -3 -16    4.59    0.90
   0   3  16    2.52    0.62
   0   3  16    3.18    0.54
   0  -3 -17   33.51    2.97
   0   3  17   28.39    3.82
   0   3  17   32.74    1.79
   0  -3 -18   53.21    2.83
   0   3  18   44.52    4.05
   0   3  18   45.99    2.60
   0  -3 -19    5.97    1.43
   0   3  19    6.37    1.27
   0   3  19    3.81    1.12
   0  -3 -20   -0.42    0.79
   0   3  20    1.54    0.79
   0   3  20   -0.45    0.31
   0  -3 -21    4.31    1.47
   0   3  21    3.21    1.15
   0   3  21    3.50    1.18
   0  -3 -22   10.14    2.16
   0   3  22    7.13    1.88
   0   3  22    6.81    1.59
   0  -3 -23    5.42    1.20
   0   3  23    4.73    1.02
   0  -3 -24   -0.03    0.53
   0   3  24    0.47    0.69
   0  -3 -25   -0.24    0.83
   0   3  25   -0.99    0.65
   0  -3 -26   15.93    3.49
   0  -3 -27   78.38   10.46
   0  -3 -28   18.56    3.38
   0   3  28   11.08    1.64
   0  -3 -29   27.06    4.10
   0   3  29   19.92    1.98
   0  -3 -30    8.98    2.69
   0   3  30    9.43    1.72
   0  -3 -31   21.69    2.72
   0   3  31   14.11    1.97
   0  -3 -32    5.12    6.75
   0   3  32    3.20    1.44
   0  -3 -33    2.42    1.43
   0   3  33    3.79    1.61
   0  -3 -34    6.32    2.09
   0   3  34    3.52    1.16
   0  -3 -35    8.04    4.44
   0   3  35    5.04    2.88
   0  -3 -36    2.33    1.87
   0   3  36    3.27    1.24
   0   4 -35    1.12    0.75
   0  -4  35    0.50    0.72
   0   4 -34    1.46    1.04
   0  -4  34    1.11    0.74
   0   4 -33    1.68    0.85
   0  -4  33    2.23    0.92
   0   4 -32   29.01    4.67
   0  -4  32   22.73    3.26
   0   4 -31    1.29    1.16
   0  -4  31    1.65    1.21
   0   4 -30    4.63    1.44
   0  -4  30    6.13    1.45
   0   4 -29    7.24    1.95
   0  -4  29    5.83    1.66
   0   4 -28    2.50    1.28
   0  -4  28    1.42    1.11
   0   4 -27   48.17    6.89
   0  -4  27   48.98    3.63
   0   4 -26   -0.78    0.77
   0  -4  26    0.08    0.64
   0   4 -25   13.25    2.64
   0  -4  25    8.82    1.75
   0   4 -24    6.55    1.76
   0  -4  24    6.70    1.39
   0   4 -23   -1.00    0.63
   0  -4  23   -0.70    0.63
   0   4 -22    3.50    1.02
   0  -4  22    0.31    0.43
   0   4 -22    2.34    0.66
   0   4 -21    2.24    0.93
   0  -4  21    1.84    0.79
   0   4 -21    0.65    0.52
   0  -4  20   18.56    3.07
   0  -4  20   16.45    2.31
   0   4 -20   13.04    2.05
   0  -4  19    1.20    0.92
   0  -4  19   -0.16    0.56
   0   4 -19    0.64    0.59
   0  -4  18   23.39    2.11
   0  -4  18   22.11    2.78
   0   4 -18   15.88    2.52
   0  -4  17   29.78    2.67
   0  -4  17   24.86    2.46
   0   4 -17   18.81    2.26
   0  -4  16    6.95    1.55
   0  -4  16    7.48    1.33
   0   4 -16    4.55    0.99
   0  -4  15    1.13    0.75
   0  -4  15    0.52    0.43
   0   4 -15    0.06    0.25
   0  -4  14   21.85    2.51
   0  -4  14   24.35    1.67
   0   4 -14   18.16    2.58
   0  -4  13    2.59    0.63
   0  -4  13    2.12    0.58
   0   4 -13    1.09    0.43
   0  -4  12    1.56    0.55
   0  -4  12    0.16    0.16
   0  -4  11    5.70    0.94
   0  -4  11    4.78    0.85
   0   4 -11    4.83    0.93
   0  -4  10    4.20    0.65
   0  -4  10    4.32    0.50
   0   4 -10    3.48    0.72
   0  -4   9  123.66    6.03
   0  -4   9  125.11    5.46
   0   4  -9   95.11    4.31
   0  -4   8  128.13    5.79
   0  -4   8  121.70    5.29
   0   4  -8  102.83    5.11
   0  -4   7  135.77    8.91
   0  -4   7  121.56    5.25
   0   4  -7  101.00    4.68
   0  -4   6    1.67    0.70
   0  -4   6    4.02    0.53
   0   4  -6    2.32    0.92
   0  -4   5    6.59    0.76
   0  -4   5    6.42    0.96
   0   4  -5    7.11    1.11
   0  -4   4   56.45    6.32
   0  -4   4   52.57    2.92
   0   4  -4   45.79    2.81
   0  -4   3   18.08    1.53
   0  -4   3   15.63    1.26
   0   4  -3   13.75    2.12
   0  -4   2   41.61    3.61
   0  -4   1  252.57    9.70
   0   4  -1  212.15    8.25
   0  -4   0  183.50    7.22
   0   4   0  149.22    5.94
   0  -4  -1   19.95    3.06
   0   4   1   14.89    1.65
   0  -4  -2   57.72    3.85
   0  -4  -3  758.01   20.40
   0   4   3  613.13   16.66
   0  -4  -4  199.89    5.86
   0   4   4  171.76    4.63
   0   4   4  161.27    6.66
   0  -4  -5  111.06    5.04
   0   4   5   98.33    4.25
   0   4   5   95.66    4.40
   0  -4  -6   23.62    2.93
   0   4   6   17.31    1.88
   0   4   6   17.09    2.39
   0  -4  -7  350.05    9.84
   0   4   7  292.89    7.93
   0   4   7  288.77    8.14
   0  -4  -8    3.11    1.54
   0   4   8    0.90    0.52
   0   4   8    0.44    0.49
   0  -4  -9   15.52    2.03
   0   4   9    9.78    1.12
   0   4   9   11.71    1.58
   0  -4 -10  114.13    5.22
   0   4  10   88.17    3.98
   0   4  10   89.53    4.12
   0  -4 -11    1.04    0.45
   0   4  11    0.70    0.26
   0   4  11    1.94    0.49
   0  -4 -12   15.23    2.73
   0   4  12    9.64    0.93
   0   4  12   12.88    1.78
   0  -4 -13   20.09    3.34
   0   4  13   18.66    2.91
   0  -4 -14   13.61    2.59
   0   4  14    9.54    1.66
   0   4  14   11.20    2.14
   0  -4 -15  128.76    5.71
   0   4  15   98.15    4.29
   0   4  15  100.82    4.47
   0  -4 -16   13.66    2.51
   0   4  16    8.66    1.56
   0   4  16    9.53    1.92
   0  -4 -17    4.05    1.43
   0   4  17    2.79    0.91
   0   4  17    3.50    0.97
   0  -4 -18   16.60    2.45
   0   4  18   13.11    1.98
   0   4  18   11.50    1.68
   0   4  19    3.27    1.20
   0   4  19    4.71    0.94
   0  -4 -20   62.54    6.05
   0   4  20   40.30    4.07
   0   4  20   51.01    5.33
   0   4  21    2.29    1.06
   0   4  21    3.92    0.91
   0  -4 -22   83.56   10.21
   0   4  22   61.65   44.24
   0   4  22   62.73    6.85
   0  -4 -23    2.29    1.45
   0   4  23    0.15    0.24
   0  -4 -24   17.15    2.71
   0   4  24   13.45    1.81
   0  -4 -25    2.37    1.19
   0   4  25    0.19    0.67
   0  -4 -26    8.62    7.41
   0   4  26    3.04    1.25
   0  -4 -27   37.25    3.02
   0   4  27   27.70    2.37
   0  -4 -28    0.63    1.20
   0   4  28    1.53    1.09
   0   4  29    8.73   10.61
   0  -4 -30    7.07    2.14
   0  -4 -31   41.62    3.70
   0   4  31   34.52    3.14
   0  -4 -32    6.63    1.93
   0   4  32    4.78    1.30
   0  -4 -33   15.21    2.59
   0   4  33   11.27    1.40
   0  -4 -34    4.87    2.07
   0   4  34    5.12    2.98
   0  -4 -35   24.85    5.18
   0   4  35   14.56    3.10
   0   5 -34   -0.95    0.82
   0  -5  34   -0.25    0.68
   0   5 -33    2.27    1.36
   0  -5  33   -0.75    0.63
   0   5 -32   12.21    2.06
   0  -5  32   11.06    1.46
   0   5 -31    1.42    1.12
   0  -5  31    1.44    1.04
   0   5 -30    1.71    1.15
   0  -5  30    0.80    0.61
   0   5 -29    8.74    2.05
   0  -5  29    7.73    1.68
   0   5 -28   12.34    2.36
   0  -5  28   10.53    2.57
   0   5 -27    0.08    0.54
   0  -5  27    1.00    0.79
   0   5 -26   12.20    1.80
   0  -5  26   10.30    1.62
   0   5 -25    4.63    1.44
   0  -5  25    4.19    1.32
   0   5 -24    2.92    1.24
   0  -5  24    3.33    1.24
   0  -5  23    4.49    1.39
   0  -5  23    6.32    1.97
   0   5 -23    3.26    1.25
   0  -5  22   16.22    3.34
   0  -5  22   10.34    2.15
   0   5 -22    8.26    1.82
   0  -5  21  109.41    6.47
   0  -5  21   97.59    5.31
   0   5 -21   89.06    4.72
   0  -5  20    2.02    1.10
   0  -5  20    1.48    0.90
   0   5 -20    2.42    0.70
   0  -5  19    1.22    0.73
   0  -5  19    0.82    0.55
   0   5 -19    1.10    0.51
   0  -5  18   10.12    1.96
   0  -5  18    8.41    1.56
   0   5 -18    7.35    1.19
   0  -5  17    0.83    0.75
   0  -5  17    0.09    0.42
   0   5 -17    0.06    0.32
   0  -5  16   12.46    1.70
   0  -5  16   12.12    1.45
   0   5 -16   11.90    2.00
   0  -5  15    2.60    0.92
   0  -5  15    2.12    0.74
   0   5 -15    2.72    0.90
   0  -5  14    1.36    0.67
   0  -5  14    0.76    0.52
   0   5 -14    1.15    0.38
   0  -5  13    2.75    0.88
   0  -5  13    2.13    0.59
   0   5 -13    1.19    0.55
   0  -5  12    5.74    1.05
   0  -5  12    4.63    2.73
   0   5 -12    2.12    0.46
   0  -5  11   58.17    6.09
   0  -5  11   50.53    3.24
   0   5 -11   41.70   24.15
   0  -5  10   32.77    3.47
   0  -5  10   27.20    2.39
   0   5 -10   23.42    3.81
   0  -5   9    5.37    1.12
   0  -5   9    3.14    0.54
   0   5  -9    3.90    0.84
   0  -5   8   70.72    3.82
   0  -5   8   70.57    3.53
   0   5  -8   58.47    3.28
   0  -5   7    5.21    0.87
   0  -5   7    4.29    0.62
   0   5  -7    3.59    0.87
   0  -5   6   40.14    2.82
   0   5  -6   30.72    4.95
   0  -5   5   16.50    2.14
   0  -5   5   14.34    1.28
   0   5  -5   14.85    2.32
   0  -5   4   11.92    1.32
   0   5  -4   11.85    1.67
   0  -5   3   59.54    3.28
   0   5  -3   45.73    2.60
   0  -5   2   74.95    3.99
   0   5  -2   60.51    3.47
   0   5  -1  358.23   10.23
   0  -5   0  113.26    5.19
   0   5   0   90.46    4.61
   0  -5  -1   71.48    4.31
   0   5   1   65.97    9.44
   0  -5  -2  559.48   21.07
   0   5   2  440.90   16.69
   0  -5  -3  250.53    9.80
   0   5   3  211.36    8.95
   0  -5  -4   83.03    4.39
   0   5   4   66.47    3.60
   0  -5  -5   17.80    2.15
   0   5   5   11.98    1.03
   0   5   5   14.38    2.48
   0  -5  -6    8.43    1.44
   0   5   6    6.94    0.98
   0   5   6    6.34    1.23
   0  -5  -7   12.06    1.49
   0   5   7    8.20    1.50
   0   5   7    9.06    1.19
   0  -5  -8   73.66    3.97
   0   5   8   60.47    3.05
   0   5   8   57.97    3.30
   0  -5  -9   -0.50    0.56
   0   5   9    0.67    0.42
   0   5   9   -0.88    0.47
   0  -5 -10    1.78    1.06
   0   5  10    1.21    0.74
   0   5  10    2.11    0.44
   0  -5 -11    1.97    1.25
   0   5  11    1.42    0.84
   0   5  11    2.28    0.39
   0  -5 -12    2.99    0.67
   0   5  12    3.36    0.57
   0   5  12    3.76    0.80
   0  -5 -13   17.80    2.96
   0   5  13   12.97    1.62
   0   5  13   15.78    2.34
   0  -5 -14   43.66    4.57
   0   5  14   32.43    2.45
   0   5  14   37.82    4.50
   0  -5 -15   11.59    2.62
   0   5  15    6.79    1.34
   0   5  15    6.99    1.47
   0  -5 -16    3.98    1.51
   0   5  16    2.28    0.85
   0   5  16    2.67    0.97
   0  -5 -17   10.15    2.02
   0   5  17    9.22    1.29
   0   5  17    8.03    1.89
   0  -5 -18    1.41    0.65
   0   5  18    0.26    0.53
   0   5  18    0.79    0.75
   0   5  19    0.30    0.65
   0   5  19    1.28    0.58
   0  -5 -20   77.10   54.83
   0   5  20   58.64    5.23
   0   5  20   67.41    5.92
   0  -5 -21  110.86    6.68
   0   5  21   89.71    4.90
   0   5  21  105.76    7.12
   0  -5 -22   -0.64    0.98
   0   5  22    0.62    0.89
   0   5  22    0.78    0.76
   0  -5 -23    3.85    1.72
   0   5  23    2.97    1.24
   0   5  23    1.63    0.72
   0  -5 -24    1.62    1.18
   0   5  24    1.98    0.98
   0   5  24    1.38    0.92
   0  -5 -25    2.27    1.07
   0   5  25    0.07    0.61
   0  -5 -26    1.26    1.15
   0   5  26    0.74    0.78
   0  -5 -27    0.40    0.72
   0   5  27    0.79    0.85
   0  -5 -28    1.08    0.95
   0   5  28    0.67    0.57
   0  -5 -29    4.90    1.71
   0   5  29    3.84    1.23
   0  -5 -30    1.50    1.42
   0   5  30    0.17    0.71
   0  -5 -31    4.32    1.88
   0   5  31    2.77    1.29
   0   5  32    3.05    1.19
   0  -5 -33    8.03    4.56
   0   5  33    5.07    2.92
   0  -5 -34    2.03    1.56
   0   5  34    1.18    0.72
   0   6 -32    0.99    0.69
   0  -6  32    0.16    0.46
   0   6 -31    1.09    0.84
   0  -6  31    0.98    1.34
   0   6 -30    3.69    1.25
   0  -6  30    0.80    1.01
   0   6 -29   -0.32    0.88
   0  -6  29    0.60    0.74
   0   6 -28    3.31    1.28
   0  -6  28    3.06    1.25
   0   6 -27    3.96    1.59
   0  -6  27    3.91    1.49
   0   6 -26    1.63    0.87
   0  -6  26    1.02    1.46
   0  -6  25   36.63    5.16
   0  -6  25   32.61    5.24
   0  -6  24    8.01    2.65
   0  -6  24    4.12    1.35
   0   6 -24    2.74    0.91
   0  -6  23    2.98    1.18
   0  -6  23    1.86    0.71
   0   6 -23    0.61    0.60
   0  -6  22    3.36    1.04
   0  -6  22    0.38    0.45
   0   6 -22    1.10    0.70
   0  -6  21    2.23    0.97
   0  -6  21    2.65    0.97
   0   6 -21    1.82    0.70
   0  -6  20    6.37    1.75
   0  -6  20    6.31    1.61
   0   6 -20    3.51    1.40
   0  -6  19    1.18    0.90
   0  -6  19    0.58    0.56
   0   6 -19   -0.65    0.46
   0  -6  18   -0.64    0.71
   0  -6  18    0.33    0.31
   0   6 -18   -0.79    0.45
   0  -6  17   35.71    5.98
   0  -6  17   31.58    5.11
   0   6 -17   28.72    4.21
   0  -6  16    0.68    1.02
   0  -6  16    0.73    0.84
   0   6 -16    0.01    0.30
   0  -6  15   42.85    4.27
   0  -6  15   36.60    4.12
   0   6 -15   35.53    5.96
   0  -6  14   15.57    2.42
   0  -6  14   10.61    2.05
   0   6 -14    9.19    1.58
   0  -6  13    6.84    1.54
   0  -6  13    3.81    0.99
   0   6 -13    3.76    0.92
   0  -6  12   14.85    2.39
   0  -6  12   13.71    1.55
   0   6 -12   10.43    2.07
   0  -6  11    0.60    0.48
   0  -6  11    0.66    0.54
   0   6 -11    1.24    0.60
   0  -6  10   85.69    7.77
   0  -6  10   68.23    4.23
   0   6 -10   56.82    3.19
   0  -6   9    0.06    0.33
   0  -6   9    0.11    0.18
   0   6  -9   -0.75    0.52
   0  -6   8   29.53    3.30
   0   6  -8   23.45    3.94
   0  -6   7    7.48    4.80
   0   6  -7    6.00    1.53
   0   6  -6    1.96    0.55
   0  -6   5    6.61    1.16
   0   6  -5    4.49    1.59
   0  -6   4  184.88    7.94
   0   6  -4  164.29    7.13
   0  -6   3   49.89    2.64
   0   6  -3   42.18   24.44
   0  -6   2    9.10    1.60
   0   6  -2    7.36    1.43
   0  -6   1    8.87    1.55
   0   6  -1    9.36    1.96
   0  -6   0    7.90    1.49
   0   6   0    5.28    1.18
   0  -6  -1   36.77    2.08
   0   6   1   36.14    4.61
   0  -6  -2   10.65    2.01
   0   6   2    8.12    1.66
   0  -6  -3   11.11    2.29
   0   6   3    8.42    1.54
   0  -6  -4    7.49    1.48
   0   6   4    3.84    0.89
   0  -6  -5   49.68    5.36
   0   6   5   43.12    6.64
   0  -6  -6    9.41    1.73
   0   6   6    5.01    1.16
   0  -6  -7   49.47    5.84
   0   6   7   38.42   24.83
   0  -6  -8    9.77    1.86
   0   6   8   10.67    1.73
   0  -6  -9    2.61    0.76
   0   6   9    1.48    0.49
   0   6   9    1.31    0.50
   0  -6 -10    1.43    1.01
   0   6  10    0.13    0.24
   0   6  10    1.43    0.53
   0  -6 -11   31.80    4.18
   0   6  11   18.53    2.43
   0   6  11   29.23    3.94
   0  -6 -12   12.19    2.05
   0   6  12    8.57    1.90
   0   6  12   12.58    1.76
   0  -6 -13   59.83    8.40
   0   6  13   45.30    3.46
   0   6  13   58.34    5.54
   0  -6 -14   17.52    2.76
   0   6  14   11.76    1.89
   0   6  14   14.25    2.38
   0  -6 -15    9.28    2.13
   0   6  15    4.71    1.16
   0   6  15    7.29    1.67
   0  -6 -16   70.71    7.48
   0   6  16   41.52    6.01
   0   6  16   56.52    8.36
   0  -6 -17    1.02    1.14
   0   6  17   -0.48    0.46
   0   6  17    0.28    0.63
   0  -6 -18    0.48    0.87
   0   6  18    1.60    0.70
   0   6  18    1.68    0.78
   0  -6 -19    3.99    1.83
   0   6  19    2.11    0.95
   0   6  19    2.11    0.87
   0  -6 -20    2.28    1.00
   0   6  20    0.89    0.82
   0   6  20    1.68    0.82
   0  -6 -21    9.42    2.05
   0   6  21    4.74    1.07
   0   6  21    6.77    1.54
   0   6  22   -0.05    0.37
   0   6  22    0.05    0.53
   0  -6 -23   37.22    4.78
   0   6  23   21.05    3.02
   0   6  23   34.79    2.66
   0  -6 -24    6.84    1.90
   0   6  24    3.94    1.33
   0   6  24    6.05    1.82
   0  -6 -25    4.61    1.42
   0   6  25    2.57    1.25
   0  -6 -26    3.63    1.26
   0   6  26    3.09    0.96
   0  -6 -27    0.99    1.16
   0   6  27    0.07    0.42
   0  -6 -28    2.04    1.26
   0   6  28    2.11    1.14
   0  -6 -29   -1.00    1.11
   0   6  29   -1.00    0.72
   0  -6 -30    2.68    1.17
   0   6  30    2.05    0.94
   0  -6 -31    6.76    3.87
   0   6  31    5.15    3.00
   0  -6 -32    4.67    1.73
   0   6  32    5.60    1.21
   0   7 -30    3.53    1.28
   0   7 -29   24.19    4.79
   0   7 -28    0.81    1.23
   0  -7  28    2.39    1.27
   0   7 -27    0.56    0.69
   0  -7  27    0.69    0.88
   0  -7  26    1.39    0.98
   0  -7  26    1.28    0.98
   0  -7  25    2.55    1.38
   0  -7  25    1.66    1.00
   0  -7  24    2.51    1.52
   0  -7  24   -0.41    0.48
   0   7 -24    0.63    0.54
   0  -7  23   18.93    2.40
   0  -7  23   15.32    1.78
   0   7 -23   12.29    2.67
   0  -7  22    2.62    1.55
   0  -7  22    3.17    1.01
   0   7 -22    2.05    1.01
   0  -7  21    4.56    1.39
   0  -7  21    3.39    1.21
   0   7 -21    4.59    1.46
   0  -7  20    0.88    0.70
   0  -7  20    0.40    0.57
   0   7 -20    0.55    0.47
   0  -7  19   10.24    1.52
   0   7 -19   12.08    2.08
   0  -7  18   62.65    3.90
   0   7 -18   50.35    7.70
   0  -7  17    5.47    1.18
   0  -7  17    2.97    1.13
   0   7 -17    3.74    0.94
   0  -7  16    2.51    0.97
   0  -7  16    1.87    0.77
   0   7 -16    2.56    1.00
   0  -7  15   31.85    3.98
   0  -7  15   21.16    2.92
   0   7 -15   26.26    4.87
   0  -7  14    5.77    1.51
   0   7 -14    1.65    0.81
   0  -7  13    2.81    0.88
   0   7 -13    3.20    1.04
   0  -7  12  108.37   12.76
   0   7 -12   87.45    6.15
   0  -7  11   51.85    6.53
   0   7 -11   39.31    6.12
   0  -7  10   81.09    7.66
   0   7 -10   66.81    4.84
   0  -7   9   -1.37    0.66
   0   7  -9   -0.54    0.63
   0  -7   8    6.06    1.71
   0  -7   7  128.41    5.66
   0   7  -7  124.48    5.44
   0  -7   6  121.40   11.39
   0   7  -6   95.66    4.57
   0  -7   5  107.22   10.30
   0   7  -5   95.71    6.18
   0   7  -4    4.54    1.26
   0  -7   3   83.83    9.00
   0   7  -3   68.13    3.96
   0  -7   2   44.11    3.67
   0   7  -2   35.99    5.96
   0  -7   1   25.30    3.68
   0   7  -1   23.26    4.86
   0  -7   0    4.69    0.91
   0   7   0    2.43    0.97
   0  -7  -1    9.30    1.75
   0   7   1    6.98    1.40
   0  -7  -2   42.59    3.50
   0   7   2   35.10    7.05
   0  -7  -3    2.32    1.03
   0   7   3    1.33    0.54
   0  -7  -4    0.47    0.71
   0   7   4    0.86    0.76
   0  -7  -5   21.72    2.37
   0   7   5   19.10    2.75
   0  -7  -6    0.68    0.63
   0   7   6    1.55    0.72
   0  -7  -7   25.77    3.72
   0   7   7   22.27    3.82
   0  -7  -8   -0.08    0.72
   0   7   8    0.98    0.42
   0  -7  -9   10.14    1.52
   0   7   9   11.17    1.86
   0  -7 -10   27.42    5.85
   0   7  10   22.44    4.09
   0  -7 -11   52.26    9.19
   0   7  11   45.00    6.72
   0  -7 -12    0.90    0.99
   0   7  12    0.99    0.85
   0  -7 -13    0.00    0.80
   0   7  13    1.05    0.59
   0  -7 -14   17.10    1.90
   0   7  14   14.17    2.08
   0  -7 -15   57.28    9.10
   0   7  15   52.43    8.21
   0  -7 -16    1.53    1.01
   0   7  16    0.15    0.43
   0   7  16    0.04    0.40
   0  -7 -17    1.67    1.49
   0   7  17    0.35    0.49
   0   7  17   -0.23    0.52
   0  -7 -18   26.19    4.20
   0   7  18   12.41    2.53
   0   7  18   19.05    4.02
   0  -7 -19   22.84    3.09
   0   7  19   13.20    2.35
   0   7  19   19.06    2.62
   0   7  20    7.76    2.22
   0   7  20   12.66    1.89
   0  -7 -21    0.04    0.48
   0   7  21    0.23    0.38
   0   7  21    1.01    0.78
   0  -7 -22    5.82    1.76
   0   7  22    1.97    0.94
   0   7  22    3.88    1.37
   0  -7 -23   15.11    3.31
   0   7  23    8.20    1.96
   0   7  23   12.96    3.36
   0  -7 -24    0.98    0.95
   0   7  24   -0.35    0.56
   0  -7 -25    4.22    1.68
   0   7  25    1.88    1.05
   0  -7 -26   -0.23    0.98
   0   7  26    0.29    0.42
   0  -7 -27    4.61    1.48
   0   7  27    3.95    1.46
   0  -7 -28   15.18    3.05
   0  -7 -29    0.79    1.00
   0  -7 -30    6.78    1.73
   0  -8  27   -0.07    0.88
   0  -8  26   10.10    1.69
   0  -8  25   18.46    3.20
   0  -8  24   10.81    1.55
   0  -8  23    4.47    1.29
   0   8 -23    2.48    0.93
   0  -8  22    0.64    0.71
   0   8 -22    0.58    0.88
   0   8 -21    0.51    0.74
   0   8 -20   19.27    3.36
   0  -8  19   10.93    2.33
   0   8 -19    7.73    1.77
   0  -8  18   14.22    2.34
   0   8 -18    7.62    3.09
   0  -8  17   22.63    3.29
   0   8 -17   16.98    2.74
   0  -8  16    4.87    1.36
   0   8 -16    2.69    0.95
   0  -8  15    5.95    1.74
   0   8 -15    4.41    1.45
   0  -8  14   26.08    4.22
   0   8 -14   20.03    3.19
   0  -8  13   13.77    2.60
   0   8 -13   11.55    2.61
   0  -8  12   72.12    8.25
   0   8 -12   57.74    3.92
   0  -8  11   59.56    6.22
   0   8 -11   48.48    7.38
   0  -8  10   18.26    2.38
   0   8 -10   11.20    2.72
   0  -8   9   26.30    3.74
   0   8  -9   20.43    3.48
   0  -8   8   61.41    5.42
   0   8  -8   50.65    8.61
   0  -8   7   -0.49    0.71
   0   8  -7   -0.28    1.47
   0  -8   6   14.03    1.87
   0   8  -6   13.76    2.37
   0  -8   5   60.61    5.81
   0   8  -5   55.57    3.45
   0  -8   4   25.63    3.92
   0   8  -4   19.39    3.18
   0  -8   3   11.29    1.38
   0   8  -3   10.13    8.71
   0  -8   2    8.52    1.71
   0   8  -2    9.76    2.46
   0  -8   1    0.97    0.80
   0   8  -1    0.85    0.73
   0  -8   0    1.52    0.80
   0   8   0   -1.97    0.69
   0  -8  -1    5.82    1.38
   0   8   1    3.35    0.92
   0  -8  -2    1.75    1.01
   0   8   2   -0.18    0.71
   0  -8  -3    9.02    1.67
   0   8   3    8.38    1.68
   0  -8  -4    1.12    0.88
   0  -8  -5   38.43    5.62
   0   8   5   36.31    5.25
   0  -8  -6   18.52    2.08
   0   8   6   15.41    2.68
   0  -8  -7   12.86    1.96
   0   8   7   11.65    1.68
   0  -8  -8    0.52    0.87
   0   8   8    0.73    0.72
   0  -8  -9    4.15    1.61
   0   8   9    3.46    1.27
   0  -8 -10    3.65    1.39
   0   8  10    5.18    1.41
   0  -8 -11   15.16    2.70
   0   8  11   13.08   11.20
   0  -8 -12    5.66    3.02
   0   8  12    6.70    1.56
   0  -8 -13   -0.40    0.81
   0   8  13    1.04    0.74
   0  -8 -14   20.26    3.55
   0   8  14   18.48    3.16
   0  -8 -15    1.04    0.67
   0   8  15    1.99    0.79
   0  -8 -16    0.92    0.70
   0   8  16    1.69    0.89
   0  -8 -17    0.11    0.43
   0   8  17    0.56    0.50
   0  -8 -18    1.87    1.22
   0   8  18    0.44    0.62
   0  -8 -19    1.17    1.01
   0   8  19    1.58    0.97
   0  -8 -20   -0.56    0.88
   0   8  20   -1.00    0.74
   0  -8 -21    7.05    1.78
   0   8  21    9.01    2.34
   0  -8 -22   -0.37    0.96
   0   8  22   -0.23    0.77
   0  -8 -23    6.34    1.99
   0   8  23    3.18    1.38
   0  -8 -24   -0.36    0.67
   0   8  24   -0.07    0.81
   0  -8 -25    0.72    0.88
   0  -8 -26    0.84    0.94
   0  -8 -27    0.82    1.35
   0  -9  23    3.71    1.29
   0  -9  22   16.95    2.81
   0   9 -22   13.90    2.37
   0  -9  21    5.74    3.42
   0   9 -21    6.16    3.44
   0  -9  20   43.39    5.00
   0   9 -20   39.30    4.05
   0  -9  19    0.42    0.60
   0   9 -19    0.25    0.50
   0  -9  18    0.66    0.81
   0   9 -18    0.96    0.80
   0  -9  17    3.43    1.57
   0   9 -17    1.90    1.14
   0  -9  16   16.48    2.34
   0   9 -16   16.71    3.17
   0  -9  15    1.66    1.05
   0   9 -15    2.39    0.83
   0  -9  14    8.26    2.08
   0   9 -14    7.47    1.83
   0  -9  13   -0.18    0.86
   0   9 -13    0.19    0.47
   0  -9  12   13.33    2.65
   0   9 -12   12.49    2.29
   0  -9  11    0.35    0.77
   0   9 -11    1.39    0.86
   0  -9  10   -0.17    0.77
   0   9 -10    1.31    0.85
   0  -9   9   -0.01    0.61
   0   9  -9   -0.96    0.82
   0  -9   8   41.86    5.54
   0   9  -8   38.47    6.12
   0  -9   7   18.61    2.44
   0   9  -7   15.93   19.76
   0  -9   6   23.39    3.16
   0   9  -6   18.74    3.36
   0  -9   5    8.70    1.98
   0   9  -5    4.61    1.46
   0  -9   4    6.00    1.56
   0   9  -4    5.78    1.56
   0  -9   3   21.99    3.62
   0   9  -3   16.02    2.67
   0  -9   2    3.32    1.41
   0   9  -2    3.39    1.11
   0  -9   1    0.34    0.79
   0   9  -1    0.36    0.52
   0  -9   0    1.34    1.08
   0   9   0    1.85    0.92
   0  -9  -1    2.71    1.23
   0   9   1    2.83    0.90
   0  -9  -2    1.76    0.76
   0   9   2    0.29    0.40
   0  -9  -3    1.54    1.00
   0   9   3   -0.36    0.78
   0  -9  -4    8.51    2.24
   0   9   4    8.31    2.15
   0  -9  -5    3.16    1.19
   0   9   5   -0.41    0.58
   0  -9  -6    1.79    1.05
   0   9   6    1.35    1.11
   0  -9  -7   22.77    3.36
   0   9   7   25.38    3.20
   0  -9  -8    1.66    1.14
   0   9   8    2.61    1.04
   0   9   9    6.22    1.71
   0   9  10   21.71    3.51
   0   9  11    0.77    0.77
   0  -9 -12    1.31    0.80
   0   9  12    1.61    1.02
   0   9  13    1.19    0.78
   0  -9 -14    2.19    1.25
   0   9  14    2.25    1.44
   0  -9 -15    0.26    0.83
   0   9  15   -0.19    0.83
   0  -9 -16    1.86    1.08
   0   9  16    1.17    0.99
   0  -9 -17    1.88    1.10
   0   9  17    1.17    0.96
   0  -9 -18    0.58    0.76
   0   9  18    0.11    0.73
   0  -9 -19    2.05    0.95
   0   9  19    0.83    1.01
   0  -9 -20    2.33    1.15
   0   9  20    2.10    1.06
   0  -9 -21    1.98    1.23
   0   9  21    1.81    1.07
   0  -9 -22    8.39    4.82
   0   9  22    4.69    1.73
   0  -9 -23   -1.04    0.96
   0   9  23    1.50    0.86
   0 -10  18    9.78    1.81
   0  10 -18    8.13    1.19
   0 -10  17    3.37    1.60
   0  10 -17    0.17    0.44
   0 -10  16   13.77    2.12
   0  10 -16   11.74    2.48
   0 -10  15    2.98    1.35
   0  10 -15    1.66    0.96
   0 -10  14    2.50    1.03
   0  10 -14    4.00    1.22
   0 -10  13    5.09    1.58
   0  10 -13    4.54    1.44
   0 -10  12    0.95    1.03
   0  10 -12    4.36    1.22
   0 -10  11    6.06    1.31
   0  10 -11    7.05    1.38
   0 -10  10    0.95    1.02
   0  10 -10    2.72    1.14
   0 -10   9   14.43    2.27
   0  10  -9   10.34    2.96
   0 -10   8    2.40    1.19
   0  10  -8    2.88    1.13
   0 -10   7    3.26    1.40
   0  10  -7    0.97    0.85
   0 -10   6    2.09    1.03
   0  10  -6    1.37    0.88
   0 -10   5   -0.97    0.80
   0  10  -5   -0.69    0.86
   0 -10   4   25.21    3.31
   0  10  -4   25.98    3.61
   0 -10   3    7.66    1.91
   0  10  -3    6.96    1.81
   0 -10   2   19.08    2.61
   0  10  -2   19.68    3.29
   0 -10   1    5.96    1.49
   0  10  -1    6.61    1.70
   0 -10   0    8.23    1.89
   0  10   0    6.57    8.68
   0 -10  -1    5.48    1.72
   0  10   1    6.46    8.55
   0 -10  -2    2.31    1.56
   0  10   2    0.88    0.78
   0  10   3   -1.05    0.82
   0 -10  -4   -0.14    0.83
   0  10   4    1.48    0.94
   0 -10  -5    0.53    0.84
   0  10   5   -0.69    0.96
   0 -10  -6    1.80    1.17
   0  10   6    0.79    0.86
   0 -10  -7    1.47    1.11
   0  10   7    2.48    1.25
   0  10   8   16.44    2.74
   0  10   9    1.18    0.84
   0 -10 -10   -0.46    0.87
   0  10  10    1.05    1.15
   0 -10 -11    0.97    1.28
   0  10  11    0.82    1.06
   0  10  12    3.36    1.44
   0 -10 -13    1.53    0.97
   0  10  13    4.08    1.33
   0 -10 -14    1.83    1.17
   0  10  14    0.77    0.92
   0 -10 -15    0.56    0.68
   0  10  15    1.21    0.84
   0 -10 -16    6.62    3.71
   0  10  16    6.71    3.93
   0  10  17   -0.53    0.74
   0 -10 -18    1.96    1.52
   0  10  18    0.34    0.59
   0  10  19    1.08    0.87
   0 -11  11    3.86    1.28
   0  11 -11    1.83    1.12
   0 -11  10    0.62    0.88
   0  11 -10    1.29    0.81
   0 -11   9   -1.12    0.80
   0  11  -9   -0.35    0.90
   0 -11   8    2.79    0.98
   0  11  -8    2.06    1.31
   0 -11   7    2.59    1.20
   0  11  -7    2.00    1.07
   0 -11   6    2.86    1.42
   0  11  -6    1.13    0.84
   0 -11   5    0.88    0.64
   0  11  -5    1.00    0.71
   0 -11   4    8.17    1.73
   0  11  -4    8.14    4.52
   0 -11   3    9.14    1.88
   0  11  -3    5.07    2.83
   0 -11   2    2.34    0.95
   0  11  -2    0.47    0.94
   0  11  -1   -0.33    0.91
   0  11   0    5.04    2.87
   0  11   1    1.77    1.12
   0  11   2   10.76    1.90
   0  11   3    0.94    1.03
   0  11   4    8.13    4.61
   0 -11  -5    2.01    1.01
   0  11   5   -0.41    1.03
   0 -11  -6    3.07    1.37
   0  11   6    2.19    1.15
   0  11   7    2.93    1.39
   0 -11  -8    1.46    1.09
   0 -11  -9    0.45    0.92
   0  11   9    1.56    0.96
   0 -11 -10   -0.12    0.88
   0  11  10    0.20    0.59
   0  11  11    3.91    1.50
  -1  11   9   -0.03    1.09
   1 -11  -8    0.81    0.59
  -1  11   8    1.47    1.02
   1 -11  -7   -0.34    0.88
  -1  11   7    0.20    0.70
  -1  11   6    5.78    1.65
   1 -11  -5    1.36    0.82
  -1  11   5    0.41    0.79
   1 -11  -4    1.51    1.13
  -1  11   4    0.71    0.95
  -1  11   3   13.78    2.85
  -1  11   2   -1.11    1.08
  -1  11   1   12.88    3.11
  -1  11   0   -1.78    1.05
   1 -11   1    2.01    0.94
  -1  11  -1   -0.24    1.05
   1 -11   2    4.54    2.59
  -1  11  -2    3.70    1.50
   1 -11   3   19.77    4.09
  -1  11  -3   17.65    2.96
   1 -11   4   -0.10    0.57
  -1  11  -4   -0.74    1.04
   1 -11   5    4.16    2.36
  -1  11  -5    6.24    3.56
   1 -11   6    8.24    1.17
  -1  11  -6    5.59    1.08
   1 -11   7    3.67    1.30
   1 -11   8    1.32    0.83
  -1  11  -8    2.22    1.37
   1 -11   9    1.06    0.73
  -1  11  -9   -0.07    0.92
   1 -11  10    7.92    1.95
  -1  11 -10    6.67    1.48
   1 -10 -17    0.97    0.77
  -1  10  17    1.56    0.94
   1 -10 -16   13.88    2.43
  -1  10  16    9.04    2.31
  -1  10  15    5.33    2.20
   1 -10 -14    6.25    3.63
  -1  10  14    2.12    1.25
  -1  10  13    2.60    1.09
   1 -10 -12    0.37    0.90
  -1  10  12    0.35    0.73
   1 -10 -11    2.41    1.12
  -1  10  11    2.45    1.04
  -1  10  10    4.95    1.52
   1 -10  -9    0.38    0.94
  -1  10   9   -0.89    1.01
   1 -10  -8   -0.83    0.81
  -1  10   8   -1.14    0.99
   1 -10  -7   -0.01    0.82
  -1  10   7    0.94    1.47
   1 -10  -6    0.96    1.04
  -1  10   6    1.73    1.14
   1 -10  -5    0.77    0.64
  -1  10   5   -0.06    0.98
   1 -10  -4    2.09    1.33
  -1  10   4    1.37    0.96
   1 -10  -3    5.03    1.40
  -1  10   3    2.00    1.12
   1 -10  -2   -0.37    0.84
  -1  10   2    0.94    0.80
   1 -10  -1    1.08    1.12
  -1  10   1   -0.76    0.94
   1 -10   0    4.24    1.58
  -1  10   0    4.41    1.07
   1 -10   1   11.62    2.00
  -1  10  -1   11.76    2.89
   1 -10   2   13.80    2.19
  -1  10  -2   15.54    2.58
   1 -10   3   27.48    3.53
  -1  10  -3   27.24    4.13
   1 -10   4    4.07    1.09
  -1  10  -4    2.33    1.38
   1 -10   5    3.98    1.32
  -1  10  -5    0.24    0.83
   1 -10   6   18.94    3.12
  -1  10  -6   20.89    3.65
   1 -10   7   38.82    4.36
  -1  10  -7   36.74    6.22
   1 -10   8   -0.30    0.81
  -1  10  -8   -0.07    0.91
   1 -10   9    2.82    1.09
  -1  10  -9    3.43    1.43
   1 -10  10    3.11    1.60
  -1  10 -10    4.48    1.41
   1 -10  11    1.18    0.90
  -1  10 -11    0.79    0.96
   1 -10  12    1.41    1.57
  -1  10 -12   -0.84    0.82
   1 -10  13   -0.55    0.89
  -1  10 -13   -0.53    0.64
   1 -10  14    1.83    1.10
  -1  10 -14    1.41    1.01
  -1  10 -15    1.52    1.01
   1 -10  16    9.41    1.65
  -1  10 -16    6.32    3.70
   1 -10  17    7.00    1.63
  -1  10 -17    4.92    0.98
   1 -10  18    6.01    1.26
  -1  10 -18    4.24    1.46
   1  -9 -22    1.52    0.95
  -1   9  22    2.13    1.37
   1  -9 -21   -0.65    0.91
  -1   9  21   -0.90    0.89
   1  -9 -20    5.53    2.23
  -1   9  20    5.61    7.53
   1  -9 -19    4.23    1.86
  -1   9  19    8.21    1.88
   1  -9 -18    1.88    0.88
  -1   9  18    2.60    1.10
   1  -9 -17    8.02    1.62
  -1   9  17    4.72    1.81
   1  -9 -16    0.70    0.87
  -1   9  16    1.12    1.17
   1  -9 -15   -1.10    0.86
  -1   9  15    2.82    1.56
  -1   9  14    1.85    1.23
  -1   9  13    5.24    1.47
   1  -9 -12    0.67    0.94
  -1   9  12    1.99    1.17
   1  -9 -11   19.20    3.03
  -1   9  11   15.48    2.30
   1  -9 -10    1.25    0.81
  -1   9  10    1.58    1.06
   1  -9  -9    0.18    0.77
  -1   9   9   -1.06    0.90
   1  -9  -8    1.30    0.89
  -1   9   8   -0.37    0.87
   1  -9  -7    8.05    1.19
  -1   9   7   10.75    1.85
   1  -9  -6    7.43    2.33
  -1   9   6    5.10    1.42
   1  -9  -5    1.89    1.21
  -1   9   5    2.60    1.12
   1  -9  -4    0.06    0.73
  -1   9   4    0.66    0.66
   1  -9  -3    2.05    0.90
  -1   9   3    3.57    1.49
   1  -9  -2    0.52    0.73
  -1   9   2   -1.10    0.82
   1  -9  -1    0.00    0.48
  -1   9   1   -0.54    0.88
   1  -9   0    0.63    0.93
  -1   9   0    1.10    0.95
   1  -9   1   -0.30    0.77
  -1   9  -1    1.46    0.98
   1  -9   2   14.05    2.34
  -1   9  -2   10.62    1.99
   1  -9   3    2.98    1.38
  -1   9  -3   -0.04    0.87
   1  -9   4    0.40    0.47
  -1   9  -4   -0.46    0.83
   1  -9   5    1.69    0.95
  -1   9  -5    6.74    3.49
   1  -9   6   53.34    5.97
  -1   9  -6   52.98    8.82
   1  -9   7   18.96    2.30
  -1   9  -7   21.07    3.15
   1  -9   8   13.64    1.62
  -1   9  -8   13.30    2.13
   1  -9   9    0.33    0.57
   1  -9  10   14.05    2.52
  -1   9 -10   12.55    2.23
   1  -9  11    4.54    1.39
  -1   9 -11    2.87    1.58
   1  -9  12    1.23    0.74
  -1   9 -12    2.08    1.11
   1  -9  13    0.49    0.54
  -1   9 -13    2.94    1.01
   1  -9  14    1.26    0.84
  -1   9 -14    0.64    0.65
   1  -9  15    6.59    1.78
  -1   9 -15    6.94    1.68
   1  -9  16    7.70    1.91
  -1   9 -16    6.77    1.82
   1  -9  17    1.95    1.42
  -1   9 -17    1.25    1.00
   1  -9  18   18.05    2.55
  -1   9 -18   10.73    2.20
   1  -9  19    2.61    1.33
   1  -9  20    7.47    1.54
  -1   9 -20    7.87    2.57
   1  -9  21    2.29    1.06
  -1   9 -21    1.24    1.00
   1  -9  22    7.14    1.92
  -1   9 -22    6.76    1.72
   1  -9  23    1.35    0.44
   1  -8 -26    1.75    1.04
   1  -8 -25    1.60    1.16
   1  -8 -24    6.01    3.50
  -1   8  24    4.21    1.98
   1  -8 -23    3.91    1.24
  -1   8  23    2.76    1.14
  -1   8  22    3.57    1.36
   1  -8 -21    2.63    1.66
  -1   8  21    1.55    1.17
   1  -8 -20    1.20    1.13
  -1   8  20    2.54    1.34
   1  -8 -19    0.58    0.60
  -1   8  19    1.75    2.43
   1  -8 -18    4.89    1.23
  -1   8  18    7.07    1.95
   1  -8 -17    0.56    0.60
  -1   8  17    0.36    0.71
   1  -8 -16   -0.29    0.79
  -1   8  16    2.12    1.16
   1  -8 -15    2.39    1.33
  -1   8  15    1.96    1.22
  -1   8  14    1.09    1.05
   1  -8 -13   47.33    5.28
  -1   8  13   46.43    6.59
   1  -8 -12    2.50    1.50
  -1   8  12    3.26    1.23
   1  -8 -11   32.10    3.69
  -1   8  11   27.55    5.53
   1  -8 -10   17.76    2.78
  -1   8  10   18.33    3.25
   1  -8  -9    1.06    0.86
  -1   8   9    0.21    0.54
   1  -8  -8    2.84    1.15
  -1   8   8    3.27    1.57
   1  -8  -7    0.32    0.75
  -1   8   7    0.98    0.91
   1  -8  -6    7.06    1.83
  -1   8   6    7.88    2.11
   1  -8  -5   14.23    2.69
  -1   8   5   14.94    3.10
   1  -8  -4   23.37    3.14
  -1   8   4   22.64    4.17
   1  -8  -3   17.56    2.01
  -1   8   3   16.69    2.96
   1  -8  -2    1.24    0.71
  -1   8   2    0.60    0.67
   1  -8  -1    2.34    1.20
  -1   8   1    1.99    1.01
   1  -8   0    2.37    1.18
  -1   8   0    3.13    0.95
   1  -8   1   11.62    1.57
  -1   8  -1   12.91    1.97
   1  -8   2    2.74    0.99
  -1   8  -2    0.46    0.64
   1  -8   3    3.24    0.92
  -1   8  -3    2.12    1.16
   1  -8   4    4.54    3.93
  -1   8  -4    5.80    1.26
   1  -8   5    6.32    5.49
  -1   8  -5    6.56    1.72
   1  -8   6   20.23    2.83
  -1   8  -6   15.31    2.93
   1  -8   7   10.16    2.08
  -1   8  -7    8.30    2.12
   1  -8   8   44.46    6.82
  -1   8  -8   37.86    7.16
   1  -8   9   16.73    2.62
  -1   8  -9    9.90    2.71
   1  -8  10   45.78    4.30
  -1   8 -10   34.29    5.32
   1  -8  11    2.14    0.95
  -1   8 -11    0.79    0.69
   1  -8  12   16.82    2.56
  -1   8 -12   12.54    2.80
   1  -8  13    5.42    1.76
  -1   8 -13    4.08    1.24
   1  -8  14   -0.28    0.72
  -1   8 -14    0.87    0.58
   1  -8  15   -0.47    0.81
  -1   8 -15    0.52    0.48
   1  -8  16   -0.10    0.82
  -1   8 -16    0.86    0.70
   1  -8  17    0.11    0.65
  -1   8 -17    1.07    1.36
   1  -8  18    9.93    2.03
  -1   8 -18    7.54    2.24
   1  -8  19    1.79    1.13
  -1   8 -19    1.90    1.16
   1  -8  20    2.51    3.38
  -1   8 -20    2.21    1.25
   1  -8  21   18.64    2.58
  -1   8 -21   13.44    3.14
   1  -8  22    7.23    1.98
  -1   8 -22    4.48    6.48
   1  -8  23    2.11    1.30
  -1   8 -23    0.93    1.04
   1  -8  24   -0.58    0.95
   1  -8  25   15.31    2.26
   1  -8  26    0.08    0.67
   1  -8  27    8.41    1.51
   1  -7 -29    4.33    1.66
   1  -7 -28    4.96    1.91
   1  -7 -27   16.54    2.89
   1  -7 -26    0.79    1.24
  -1   7  26    0.93    1.11
   1  -7 -25   -0.02    0.54
  -1   7  25    0.60    0.65
   1  -7 -24    0.65    0.95
  -1   7  24    0.51    0.70
  -1   7  24    0.68    0.58
   1  -7 -23    6.85    1.77
  -1   7  23    4.87    1.19
  -1   7  23    7.21    1.79
   1  -7 -22    0.86    1.08
  -1   7  22    0.67    0.68
  -1   7  22    1.12    1.61
   1  -7 -21    1.38    0.79
  -1   7  21   -0.02    0.46
  -1   7  21    0.05    0.43
   1  -7 -20    2.51    1.43
  -1   7  20    1.13    1.44
  -1   7  20    2.99    1.02
   1  -7 -19    1.09    0.86
  -1   7  19    0.15    0.41
  -1   7  19    0.14    0.84
   1  -7 -18    0.52    0.56
  -1   7  18    0.98    0.66
  -1   7  18   -0.50    0.89
   1  -7 -17    0.70    0.78
  -1   7  17    0.02    0.38
  -1   7  17    0.87    0.75
   1  -7 -16    1.61    0.99
  -1   7  16    0.51    0.50
  -1   7  16    2.18    0.91
   1  -7 -15    6.62    1.72
  -1   7  15    6.25    1.72
   1  -7 -14    5.54    1.52
  -1   7  14    5.74    1.74
   1  -7 -13    1.47    0.72
  -1   7  13    0.68    0.77
   1  -7 -12    1.15    0.77
  -1   7  12    1.63    1.00
   1  -7 -11    2.96    0.88
  -1   7  11   -0.14    0.82
   1  -7 -10   71.41    6.01
  -1   7  10   70.75   50.25
   1  -7  -9   -0.37    0.55
  -1   7   9    0.41    0.53
   1  -7  -8    8.21    1.33
  -1   7   8    6.41    1.84
   1  -7  -7  155.32    6.68
  -1   7   7  160.76    7.30
   1  -7  -6    9.61    1.43
  -1   7   6    9.07    2.32
   1  -7  -5   40.33    4.09
  -1   7   5   42.15    6.52
   1  -7  -4   10.73    1.80
  -1   7   4    9.14    9.00
   1  -7  -3    3.92    1.23
  -1   7   3    5.72    1.41
   1  -7  -2    3.48    0.97
  -1   7   2    4.58    1.13
   1  -7  -1   24.68    2.50
  -1   7   1   29.08    5.03
   1  -7   0   21.47    2.81
  -1   7   0   15.41    2.81
   1  -7   1    0.84    0.93
  -1   7  -1    0.79    0.79
   1  -7   2    1.54    0.87
  -1   7  -2   -0.81    0.90
   1  -7   3   58.84    3.06
  -1   7  -3   57.58    5.55
   1  -7   4   38.18    3.85
  -1   7  -4   29.45    5.50
   1  -7   5   29.48    4.08
  -1   7  -5   24.75    4.59
   1  -7   6    0.26    0.42
  -1   7  -6    1.40    0.86
  -1   7  -7   42.17    4.91
  -1   7  -8   59.32    5.74
   1  -7   9   40.06    5.15
  -1   7  -9   35.21    6.37
   1  -7  10    4.88    1.44
  -1   7 -10    2.83    1.12
   1  -7  11    4.47    1.30
  -1   7 -11    2.49    0.98
   1  -7  12  132.58    9.47
  -1   7 -12  122.61    6.64
   1  -7  13   32.72    4.93
  -1   7 -13   26.95    4.46
   1  -7  14    2.13    1.03
  -1   7 -14    1.24    0.60
   1  -7  15    1.71    0.79
  -1   7 -15    1.29    0.65
   1  -7  16    0.90    1.07
   1  -7  16    0.38    0.42
  -1   7 -16   -0.81    0.56
   1  -7  17   -0.03    0.76
   1  -7  17   -0.14    0.36
  -1   7 -17   -0.57    0.57
   1  -7  18    9.66    1.80
   1  -7  18    6.82    1.46
  -1   7 -18    8.50    1.65
   1  -7  19    7.51    1.97
   1  -7  19    5.85    1.41
  -1   7 -19    8.21    2.05
   1  -7  20    7.32    1.94
   1  -7  20    4.80    1.30
  -1   7 -20    6.73    2.02
   1  -7  21    1.39    0.86
   1  -7  21    0.69    0.57
  -1   7 -21   -0.08    0.53
   1  -7  22   -0.71    0.84
   1  -7  22    0.50    0.41
  -1   7 -22    0.58    0.53
   1  -7  23    2.22    1.54
   1  -7  23    0.31    0.45
  -1   7 -23    0.74    0.68
   1  -7  24    4.40    1.35
   1  -7  24    2.17    1.13
   1  -7  25    1.77    1.12
   1  -7  25    3.15    1.25
   1  -7  26    0.07    0.68
   1  -7  26    1.50    1.00
   1  -7  27    2.33    1.22
   1  -7  27    1.35    0.87
  -1   7 -28   -0.10    0.55
  -1   7 -29    2.43    1.20
  -1   7 -30    0.89    0.82
   1  -6 -31    0.30    0.66
  -1   6  31    0.78    1.07
   1  -6 -30    1.27    1.13
  -1   6  30    2.44    1.16
   1  -6 -29    4.25    1.95
  -1   6  29    3.76    1.29
   1  -6 -28    3.22    1.24
  -1   6  28    3.65    1.49
   1  -6 -27    3.94    1.50
  -1   6  27    2.04    1.45
   1  -6 -26    2.12    1.12
  -1   6  26    1.22    0.79
   1  -6 -25   -0.63    1.00
  -1   6  25   -1.41    0.64
  -1   6  25   -0.10    0.59
   1  -6 -24   31.59    5.07
  -1   6  24   26.42    3.07
  -1   6  24   23.14    4.15
   1  -6 -23   11.81    1.71
  -1   6  23    8.76    1.08
  -1   6  23    9.25    1.37
   1  -6 -22   21.58    4.12
  -1   6  22   21.01    1.79
  -1   6  22   20.77    3.39
   1  -6 -21   11.09    3.56
  -1   6  21    9.81    2.43
  -1   6  21   11.92    1.88
  -1   6  20    0.63    0.65
   1  -6 -19    9.17    2.52
  -1   6  19    8.61    2.42
   1  -6 -18   53.81    6.93
  -1   6  18   37.78    4.11
  -1   6  18   46.97    4.10
   1  -6 -17    9.14    1.78
  -1   6  17    7.51    1.40
  -1   6  17    8.79    1.88
   1  -6 -16   11.89    2.03
  -1   6  16    9.51    1.65
  -1   6  16   10.79    2.55
   1  -6 -15  136.50   14.76
  -1   6  15  114.23    7.72
  -1   6  15  135.33    9.38
   1  -6 -14  144.00    9.92
  -1   6  14  108.21    7.33
  -1   6  14  124.26    8.55
   1  -6 -13    7.71    2.09
  -1   6  13    7.53    1.66
  -1   6  13    7.68    1.83
   1  -6 -12    0.95    1.06
  -1   6  12    0.91    0.36
  -1   6  12    2.85    1.15
   1  -6 -11   26.12    3.56
  -1   6  11   16.33    2.14
  -1   6  11   24.20    3.81
   1  -6 -10    7.21    1.61
  -1   6  10    2.80    1.00
  -1   6  10    4.95    1.15
   1  -6  -9    4.44    1.52
  -1   6   9    2.54    0.87
  -1   6   9    4.00    1.35
   1  -6  -8   25.26    3.49
  -1   6   8   21.87   14.15
   1  -6  -7    5.45    1.04
  -1   6   7    5.64    1.04
   1  -6  -6    8.30    1.43
  -1   6   6    8.55    1.70
   1  -6  -5   27.00    2.54
  -1   6   5   27.03    4.27
   1  -6  -4   21.98    2.96
  -1   6   4   18.43    3.57
   1  -6  -3   11.89    1.76
  -1   6   3   11.64    2.05
   1  -6  -2    0.68    0.71
  -1   6   2    0.10    0.30
   1  -6  -1    0.96    0.98
  -1   6   1    1.61    0.95
   1  -6   0    0.59    0.52
  -1   6   0   -0.76    0.71
   1  -6   1   20.47    1.57
  -1   6  -1   19.62    2.76
   1  -6   2    1.92    0.67
  -1   6  -2    1.71    1.09
   1  -6   3   23.20    3.47
  -1   6  -3   23.96    3.42
   1  -6   4  135.47    8.54
  -1   6  -4  132.62    8.54
   1  -6   5    8.77    1.39
  -1   6  -5    4.19    2.95
   1  -6   6   87.51    5.85
  -1   6  -6   84.08    5.46
   1  -6   7   24.34    2.13
  -1   6  -7   17.94    3.72
   1  -6   8    1.01    0.68
   1  -6   8   -0.27    0.19
  -1   6  -8   -0.85    0.73
   1  -6   9   65.21    6.41
   1  -6   9   51.75    3.84
  -1   6  -9   55.95    3.18
   1  -6  10  153.45    7.93
   1  -6  10  130.49    6.35
  -1   6 -10  149.76    7.78
   1  -6  11   53.40    5.29
   1  -6  11   37.21    3.57
  -1   6 -11   42.40    3.40
   1  -6  12    0.65    0.50
   1  -6  12   -0.20    0.29
  -1   6 -12   -0.17    0.55
   1  -6  13   20.16    3.02
   1  -6  13   14.81    2.38
  -1   6 -13   18.04    2.92
   1  -6  14    4.09    0.90
   1  -6  14    3.72    0.81
  -1   6 -14    1.81    0.79
   1  -6  15    1.73    1.04
   1  -6  15    2.26    1.63
  -1   6 -15    1.21    0.58
   1  -6  16    3.22    0.92
   1  -6  16    2.53    0.76
  -1   6 -16    1.76    0.84
   1  -6  17    5.12    1.50
   1  -6  17    3.96    1.12
  -1   6 -17    4.01    1.12
   1  -6  18   29.50    5.05
   1  -6  18   22.18    2.88
  -1   6 -18   24.79    2.80
   1  -6  19   17.63    3.12
   1  -6  19   12.41    2.95
  -1   6 -19   13.95    3.07
   1  -6  20    5.82    1.61
   1  -6  20    4.21    1.13
  -1   6 -20    3.23    1.25
   1  -6  21    2.46    1.20
   1  -6  21   -0.16    0.46
  -1   6 -21    0.08    0.36
   1  -6  22    0.72    0.73
   1  -6  22    1.70    0.78
  -1   6 -22    0.54    0.53
   1  -6  23    8.79    2.52
  -1   6 -23    5.30    1.87
   1  -6  24    1.10    0.84
   1  -6  25   30.02    4.50
   1  -6  25   23.05    4.76
  -1   6 -26    4.23    1.35
   1  -6  26    1.66    1.07
  -1   6 -27    0.52    0.83
  -1   6 -28    4.92    1.78
   1  -6  28    5.82    1.66
  -1   6 -29    0.81    1.16
   1  -6  29    4.57    1.37
  -1   6 -30    3.51    3.94
   1  -6  30    2.71    1.27
  -1   6 -31    5.73    3.22
   1  -6  31    2.45    1.22
  -1   6 -32    3.26    1.86
   1  -6  32    4.18    1.37
   1  -5 -33    1.86    1.08
   1  -5 -32    3.08    1.65
  -1   5  32    1.68    1.07
   1  -5 -31    4.81    1.59
  -1   5  31    4.45    1.46
   1  -5 -30    5.78    1.70
  -1   5  30    3.95    1.61
   1  -5 -29    2.61    1.76
  -1   5  29    0.91    0.94
   1  -5 -28   34.54    3.79
  -1   5  28   19.33    2.25
   1  -5 -27    3.80    1.54
  -1   5  27    0.13    0.74
   1  -5 -26   44.48    7.98
  -1   5  26   43.52    4.91
   1  -5 -25   14.07    2.74
  -1   5  25   12.10    1.33
  -1   5  25    9.16    1.47
   1  -5 -24   43.72    7.31
  -1   5  24   36.65    2.88
  -1   5  24   37.57    3.05
   1  -5 -23    5.10    1.27
  -1   5  23    2.23    1.03
  -1   5  23    2.14    0.95
   1  -5 -22    5.41    1.75
  -1   5  22    2.22    2.00
  -1   5  22    4.25    1.60
   1  -5 -21    5.75    1.47
  -1   5  21    4.53    1.29
  -1   5  21    3.89    1.47
   1  -5 -20   38.20    5.95
  -1   5  20   35.77    3.70
  -1   5  20   36.58    6.48
   1  -5 -19   19.31    3.82
  -1   5  19   13.73    2.05
  -1   5  19   16.07    3.19
   1  -5 -18   38.82    5.63
  -1   5  18   30.65    2.88
  -1   5  18   33.60    5.71
   1  -5 -17  219.24    9.18
  -1   5  17  191.40    7.96
  -1   5  17  215.98   11.03
   1  -5 -16  447.98   18.57
  -1   5  16  356.25   14.04
  -1   5  16  424.00   16.69
   1  -5 -15   26.24    3.42
  -1   5  15   15.83    2.27
  -1   5  15   23.16    3.37
   1  -5 -14  225.07   11.23
  -1   5  14  181.93    8.94
  -1   5  14  218.65   10.81
   1  -5 -13    1.24    0.83
  -1   5  13    0.55    1.03
  -1   5  13    0.86    0.58
  -1   5  12    0.41    0.34
  -1   5  12    0.21    0.41
   1  -5 -11    4.19    1.19
  -1   5  11    3.04    0.92
  -1   5  11    4.22    1.45
   1  -5 -10   -0.31    0.60
  -1   5  10    0.33    0.21
  -1   5  10    0.87    0.88
   1  -5  -9    8.50    1.52
  -1   5   9    6.41    1.19
  -1   5   9    9.84    2.02
   1  -5  -8    0.18    0.50
  -1   5   8    0.16    0.17
  -1   5   8    1.76    1.10
   1  -5  -7   50.63    5.27
  -1   5   7   40.16    2.69
  -1   5   7   43.89    5.89
   1  -5  -6    6.38    1.16
  -1   5   6    4.51    0.81
  -1   5   6    5.87    1.16
   1  -5  -5    4.53    0.77
   1  -5  -5    1.86    0.47
  -1   5   5    6.08    1.08
   1  -5  -4   29.24    3.27
   1  -5  -4   21.79   12.24
  -1   5   4   26.48   15.29
   1  -5  -3   70.53    6.18
   1  -5  -3   58.84    2.93
  -1   5   3   59.74   33.54
   1  -5  -2    5.14    0.88
  -1   5   2    7.58    1.61
   1  -5  -1    0.33    0.52
  -1   5   1    0.86    0.29
   1  -5   0  134.24    5.47
  -1   5   0  127.79    5.29
   1  -5   1  192.83    7.63
  -1   5  -1  184.68    7.47
   1  -5   2   68.81    7.10
  -1   5  -2   57.81    3.22
   1  -5   3    5.95    0.97
  -1   5  -3    5.96    1.37
   1  -5   4   30.67    2.11
  -1   5  -4   30.86    4.93
   1  -5   5   25.47    3.66
   1  -5   5   22.79   12.84
  -1   5  -5   24.34   14.16
   1  -5   6   35.01    2.44
  -1   5  -6   38.74    2.90
   1  -5   7    2.69    0.70
   1  -5   7    1.52    0.51
  -1   5  -7    2.01    0.66
   1  -5   8   77.47    6.78
   1  -5   8   70.80    3.01
  -1   5  -8   68.74    3.20
   1  -5   9   21.89    2.06
   1  -5   9   18.74    2.22
  -1   5  -9   19.18    3.32
   1  -5  10  111.23    6.64
   1  -5  10  102.72    4.38
  -1   5 -10  106.70    4.87
   1  -5  11   26.81    3.03
   1  -5  11   25.21    2.05
  -1   5 -11   17.90    3.01
   1  -5  12   51.25    6.03
   1  -5  12   45.52    3.19
  -1   5 -12   44.94    3.04
   1  -5  13   11.23    1.75
   1  -5  13    9.20    1.61
  -1   5 -13    8.52    1.95
   1  -5  14    2.31    0.79
   1  -5  14    2.01    0.65
  -1   5 -14    2.86    0.93
   1  -5  15    1.88    0.76
   1  -5  15   -0.21    0.35
  -1   5 -15   -0.36    0.41
   1  -5  16    5.09    1.11
   1  -5  16    6.21    1.21
  -1   5 -16    3.96    3.08
   1  -5  17   21.59    2.85
   1  -5  17   21.16    3.12
  -1   5 -17   16.38    2.74
   1  -5  18   27.30    3.41
   1  -5  18   22.41    3.48
  -1   5 -18   20.39    3.84
   1  -5  19    0.38    0.61
   1  -5  19    1.71    0.75
  -1   5 -19   -0.11    0.50
   1  -5  20   -0.16    0.71
   1  -5  20    0.36    0.62
  -1   5 -20   -0.43    0.48
   1  -5  21   34.31    4.69
   1  -5  21   27.15    5.04
  -1   5 -21   24.72    4.20
   1  -5  22    1.37    0.84
   1  -5  22    2.21    1.93
  -1   5 -22    1.71    0.72
   1  -5  23    3.57    1.46
   1  -5  23    4.62    1.26
  -1   5 -23    3.32    1.24
  -1   5 -24   27.56    4.13
   1  -5  24   29.26    2.23
  -1   5 -25    1.50    0.94
   1  -5  25    1.62    1.00
  -1   5 -26    0.54    0.82
   1  -5  26    2.18    1.11
  -1   5 -27   16.46    3.26
   1  -5  27   17.90    2.21
  -1   5 -28    1.71    0.90
   1  -5  28    0.72    0.65
  -1   5 -29    1.00    0.94
   1  -5  29    1.75    1.04
  -1   5 -30    1.21    0.99
   1  -5  30    0.99    0.88
  -1   5 -31    0.14    0.79
   1  -5  31    0.72    0.96
  -1   5 -32    5.79    1.76
   1  -5  32    5.95    1.47
  -1   5 -33    0.91    0.93
   1  -5  33   -0.25    0.66
  -1   5 -34    3.85    1.50
   1  -5  34    3.60    1.34
   1  -4 -35    4.90    1.83
  -1   4  35    2.75    1.24
   1  -4 -34    0.79    1.09
  -1   4  34    0.40    0.92
   1  -4 -33    2.01    1.43
  -1   4  33   -0.51    0.79
   1  -4 -32    5.07    1.86
  -1   4  32    0.05    0.58
   1  -4 -31    7.95    1.82
  -1   4  31    5.56    1.65
   1  -4 -30    3.36    1.41
  -1   4  30    1.18    0.74
   1  -4 -29   29.70    4.47
  -1   4  29   18.34    2.68
   1  -4 -28   12.59    2.76
  -1   4  28    8.84   10.76
   1  -4 -27    5.74    1.60
  -1   4  27    5.68    1.62
   1  -4 -26   45.68    7.39
  -1   4  26   41.54    3.15
   1  -4 -25    2.02    0.99
  -1   4  25    0.75    0.94
   1  -4 -24    7.25    2.08
  -1   4  24    5.86    1.58
  -1   4  24    6.86    1.91
   1  -4 -23    3.04    1.42
  -1   4  23    1.63    1.02
  -1   4  23    0.98    0.82
   1  -4 -22  116.41    8.25
  -1   4  22   88.27    4.90
  -1   4  22   98.77    5.69
   1  -4 -21   25.99    4.97
  -1   4  21   14.06    2.18
  -1   4  21   22.54    4.51
   1  -4 -20  567.02  549.37
  -1   4  20  439.89   17.38
  -1   4  20  519.02  502.84
  -1   4  19   91.50    4.09
  -1   4  19  127.31    7.20
   1  -4 -18    4.29    1.78
  -1   4  18    2.80    1.33
  -1   4  18    3.38    1.11
   1  -4 -17    0.09    0.78
  -1   4  17    0.10    0.54
  -1   4  17    1.02    0.70
   1  -4 -16    1.50    0.93
  -1   4  16   -0.03    0.48
  -1   4  16   -0.09    0.47
   1  -4 -15   99.67    6.39
  -1   4  15   72.90    7.91
  -1   4  15   85.91    5.44
   1  -4 -14    5.40    1.07
  -1   4  14    4.21    0.67
  -1   4  14    5.73    3.37
   1  -4 -13   20.86    2.34
  -1   4  13   15.73    1.16
  -1   4  13   15.89    2.04
   1  -4 -12   -0.06    0.40
  -1   4  12    1.70    0.75
  -1   4  12    0.65    0.56
   1  -4 -11  161.80    6.50
  -1   4  11  133.93    5.28
  -1   4  11  140.66    5.73
   1  -4 -10   14.26    1.93
  -1   4  10   10.29    1.20
  -1   4  10   12.91    1.80
   1  -4  -9  251.01    9.73
  -1   4   9  206.88    7.89
  -1   4   9  228.16    8.86
   1  -4  -8  112.75    5.18
  -1   4   8  101.63    4.48
  -1   4   8  107.47    4.91
   1  -4  -7    2.74    1.04
  -1   4   7    2.34    0.90
  -1   4   7    3.58    1.41
   1  -4  -6   45.10    5.88
  -1   4   6   37.41    2.39
  -1   4   6   52.45    4.77
   1  -4  -5    2.01    0.98
  -1   4   5    0.44    0.26
  -1   4   5    3.04    1.26
   1  -4  -4    0.88    0.61
   1  -4  -4    0.48    0.21
  -1   4   4    2.30    1.07
   1  -4  -3  194.86    5.72
   1  -4  -3  163.80    4.49
  -1   4   3  184.30    5.69
   1  -4  -2    4.29    1.18
   1  -4  -2    2.24    0.87
   1  -4  -1    3.86    0.97
   1  -4  -1    2.62    0.98
  -1   4   1    1.29    0.60
   1  -4   0   37.08    4.69
   1  -4   0   35.87    2.20
  -1   4   0   32.50    2.27
   1  -4   1   31.66    3.70
   1  -4   1   34.38    2.11
  -1   4  -1   34.52    2.39
   1  -4   2    5.36    0.84
   1  -4   2    3.08    1.19
  -1   4  -2    1.39    1.10
   1  -4   3  447.32   12.32
   1  -4   3  475.66   12.63
  -1   4  -3  422.21   11.66
   1  -4   4   27.00    3.00
   1  -4   4   25.94    1.84
  -1   4  -4   19.98    6.50
   1  -4   5   22.18    2.27
   1  -4   5   21.52    1.53
  -1   4  -5   20.01    3.53
   1  -4   6   53.95    3.26
   1  -4   6   52.02    2.97
  -1   4  -6   47.57    3.38
   1  -4   7  172.70    5.20
   1  -4   7  178.94   38.17
  -1   4  -7  161.91    4.82
   1  -4   8    8.54    0.98
   1  -4   8    8.07    1.34
  -1   4  -8    9.28    2.18
   1  -4   9   99.69    4.61
   1  -4   9  104.07    4.59
  -1   4  -9   92.44    4.24
   1  -4  10    9.65    1.07
   1  -4  10    8.63    1.36
  -1   4 -10    7.63    1.47
   1  -4  11   48.47    5.26
   1  -4  11   49.06    3.50
  -1   4 -11   44.67    3.25
   1  -4  12   87.73    4.64
   1  -4  12   81.46    4.18
  -1   4 -12   80.65    4.17
   1  -4  13    0.39    0.40
   1  -4  13   -0.04    0.39
  -1   4 -13    0.33    0.32
   1  -4  14   21.42    2.43
   1  -4  14   14.09    1.20
  -1   4 -14   11.65    1.87
   1  -4  15    0.46    0.53
   1  -4  15    0.55    0.43
  -1   4 -15   -0.61    0.38
   1  -4  16   16.85    2.41
   1  -4  16   18.16    2.57
  -1   4 -16   16.81    3.30
   1  -4  17   16.22    2.39
   1  -4  17   15.40    1.93
  -1   4 -17   12.08    2.41
   1  -4  18    3.17    1.07
   1  -4  18    4.23    3.27
  -1   4 -18    4.81    1.13
   1  -4  19    3.29    1.20
   1  -4  19    2.36    0.81
  -1   4 -19    1.51    0.59
   1  -4  20    1.35    0.81
   1  -4  20    1.21    0.72
  -1   4 -20    0.14    0.28
   1  -4  21    1.12    0.90
  -1   4 -21    0.47    0.47
  -1   4 -22   53.25    8.67
   1  -4  22   58.67    5.97
  -1   4 -22   52.77    4.60
  -1   4 -23    4.20    1.27
   1  -4  23    4.90    1.40
  -1   4 -24    6.38    1.74
   1  -4  24    6.47    1.71
  -1   4 -25    2.84    1.16
   1  -4  25    2.94    1.14
  -1   4 -26    0.85    0.80
   1  -4  26   -0.15    0.61
  -1   4 -27    1.64    1.17
   1  -4  27    1.89    0.93
  -1   4 -28    0.93    0.85
   1  -4  28   -0.75    0.71
  -1   4 -29    3.36    1.66
   1  -4  29    5.34    1.64
  -1   4 -30    4.85    1.55
   1  -4  30    2.62    1.16
  -1   4 -31   19.35    3.76
   1  -4  31   17.55    2.23
  -1   4 -32    1.15    1.28
   1  -4  32    1.15    0.87
  -1   4 -33    1.38    0.99
   1  -4  33    0.67    0.73
  -1   4 -34    0.93    0.92
   1  -4  34   -1.20    0.68
  -1   4 -35    0.47    1.27
   1  -4  35    4.07    1.58
   1  -3 -36    5.37    1.25
  -1   3  36    4.20    1.60
   1  -3 -35    0.26    1.09
  -1   3  35    1.26    0.87
   1  -3 -34    2.04    1.35
  -1   3  34    1.08    1.18
   1  -3 -33   15.83    3.31
  -1   3  33   12.33    2.03
   1  -3 -32    0.44    0.77
  -1   3  32    2.34    1.33
   1  -3 -31   19.84    3.12
  -1   3  31   13.99    1.81
   1  -3 -30    7.50    2.06
  -1   3  30    3.81    1.39
   1  -3 -29    9.04    2.51
  -1   3  29    6.40    1.88
   1  -3 -28    0.09    0.47
  -1   3  28   -0.08    0.69
   1  -3 -27    1.79    0.78
  -1   3  27    0.44    0.52
   1  -3 -26   -0.84    0.83
  -1   3  26   -0.63    0.65
   1  -3 -25   -0.07    0.78
  -1   3  25    0.15    0.43
   1  -3 -24    4.77    1.28
  -1   3  24    2.31    0.98
   1  -3 -23   14.48    2.55
  -1   3  23    8.91    1.52
  -1   3  23    7.85    1.32
   1  -3 -22   42.60    4.26
  -1   3  22   38.02    5.22
  -1   3  22   44.08    4.16
   1  -3 -21   19.37    2.50
  -1   3  21   13.96    2.10
  -1   3  21   16.61    2.46
   1  -3 -20   16.23    2.52
  -1   3  20   12.47    1.69
  -1   3  20   12.80    1.82
   1  -3 -19   20.60    3.21
  -1   3  19   14.82    2.28
  -1   3  19   16.00    2.52
   1  -3 -18    8.75    1.64
  -1   3  18    5.32    1.03
  -1   3  18    8.67    1.87
   1  -3 -17    0.57    0.55
  -1   3  17    0.49    0.38
  -1   3  17   -0.11    0.46
   1  -3 -16   49.38    5.93
  -1   3  16   35.63    4.11
  -1   3  16   42.09    2.04
   1  -3 -15  194.01    8.20
  -1   3  15  151.42    6.43
  -1   3  15  179.96    7.56
   1  -3 -14  260.96   10.17
  -1   3  14  192.77    8.87
  -1   3  14  245.97    9.42
   1  -3 -13  401.35   15.26
  -1   3  13  374.29   14.14
   1  -3 -12   17.29    2.46
  -1   3  12   14.26    2.08
  -1   3  12   14.77    2.33
   1  -3 -11  389.62   10.84
  -1   3  11  312.24    8.67
  -1   3  11  355.47    9.83
   1  -3 -10    4.69    1.81
  -1   3  10    3.70    1.43
  -1   3  10    4.70    0.64
   1  -3  -9 1034.83   27.68
  -1   3   9  881.48   23.46
  -1   3   9  986.66   26.39
   1  -3  -8    4.10    1.73
  -1   3   8    4.68    0.58
   1  -3  -7  131.22    7.15
  -1   3   7  109.53    6.11
  -1   3   7  126.86    6.89
   1  -3  -6    2.75    1.01
  -1   3   6    0.64    0.23
   1  -3  -5  137.30    5.58
  -1   3   5  125.57    4.81
  -1   3   5  134.29    5.31
   1  -3  -4  163.81    6.37
  -1   3   4  141.70    5.37
  -1   3   4  151.08    5.92
   1  -3  -3    7.45    1.42
   1  -3  -3    5.05    0.95
  -1   3   3    8.88    1.76
   1  -3  -2    9.95    1.85
   1  -3  -2    6.78    1.23
  -1   3   2    9.98    1.79
   1  -3  -1   15.63    2.82
   1  -3  -1   14.18    2.32
  -1   3   1   15.63    3.03
   1  -3   0   68.76    3.80
   1  -3   0   73.60    3.90
  -1   3   0   71.99    3.99
   1  -3   1   37.34    1.91
   1  -3   1   41.29    1.91
  -1   3  -1   41.90    2.25
   1  -3   2    5.80    1.12
   1  -3   2    6.68    1.28
  -1   3  -2    5.29    2.10
   1  -3   3    8.49    1.62
   1  -3   3    9.40    1.65
  -1   3  -3    6.49    1.41
   1  -3   4    9.15    1.74
   1  -3   4    9.76    1.54
  -1   3  -4    8.17    1.90
   1  -3   5   53.08    3.02
   1  -3   5   58.09    2.70
  -1   3  -5   45.82    3.32
   1  -3   6   66.74    4.43
   1  -3   6   78.19    4.23
  -1   3  -6   68.94    3.82
   1  -3   7   27.99    3.24
   1  -3   7   32.20    1.66
  -1   3  -7   24.74    1.40
   1  -3   8    5.65    1.09
  -1   3  -8    1.56    0.55
   1  -3   9  335.53    9.38
   1  -3   9  342.63    9.35
  -1   3  -9  305.20    8.50
   1  -3  10   37.22    4.05
   1  -3  10   39.08    3.33
  -1   3 -10   29.74    2.05
   1  -3  11   94.93    4.40
   1  -3  11  107.15    6.16
  -1   3 -11   85.38    4.85
   1  -3  12  305.54    8.70
   1  -3  12  295.62    8.26
  -1   3 -12  268.83    7.48
   1  -3  13   60.94    5.91
   1  -3  13   62.33    3.55
  -1   3 -13   52.85    3.73
   1  -3  14   25.71    3.05
   1  -3  14   27.30    3.56
  -1   3 -14   22.05    3.35
   1  -3  15   -1.35    0.51
   1  -3  15   -0.65    0.46
  -1   3 -15   -0.05    0.29
   1  -3  16   46.94    4.83
   1  -3  16   50.92    5.73
  -1   3 -16   36.74    1.72
   1  -3  17    5.36    1.12
   1  -3  17    5.66    1.09
  -1   3 -17    4.60    0.76
   1  -3  18   51.97    3.73
  -1   3 -18   56.96    3.58
  -1   3 -19    0.13    0.32
   1  -3  19   -0.17    0.54
  -1   3 -19   -0.06    0.28
  -1   3 -20    4.66    1.63
   1  -3  20    2.97    1.15
  -1   3 -20    2.16    0.77
  -1   3 -21    0.70    0.51
   1  -3  21   -1.04    0.59
  -1   3 -21    0.24    0.19
  -1   3 -22    2.00    0.84
   1  -3  22    1.31    0.59
  -1   3 -23    2.04    0.83
   1  -3  23    2.48    1.03
  -1   3 -24    4.86    1.37
   1  -3  24    1.92    1.05
  -1   3 -25   44.21    6.14
   1  -3  25   45.36    4.91
  -1   3 -26    0.38    0.55
   1  -3  26    2.87    1.31
  -1   3 -27   15.93   13.68
   1  -3  27   17.22    2.63
  -1   3 -28   13.31    2.35
   1  -3  28   11.09    1.79
  -1   3 -29    2.76    1.05
   1  -3  29    3.18    1.32
  -1   3 -30    2.37    1.36
   1  -3  30    3.21    1.40
  -1   3 -31    2.93    1.52
   1  -3  31    3.20    1.20
  -1   3 -32   14.07    3.43
   1  -3  32   11.95    2.55
  -1   3 -33    9.53    1.81
   1  -3  33    6.74    1.40
  -1   3 -34    0.19    0.91
   1  -3  34    1.88    0.94
  -1   3 -35    1.00    1.11
   1  -3  35    1.71    0.99
  -1   3 -36    1.73    1.17
   1  -3  36    2.07    1.31
   1  -2 -36    1.02    0.76
  -1   2  36    3.40    1.66
   1  -2 -35   10.67   14.36
  -1   2  35    6.51    3.69
   1  -2 -34    3.10    1.45
  -1   2  34    2.30    1.07
   1  -2 -33    0.75    0.70
  -1   2  33    0.48    1.04
   1  -2 -32    3.69    1.26
  -1   2  32    2.35    1.64
   1  -2 -31    1.56    0.93
  -1   2  31    2.21    1.18
   1  -2 -30    3.06    1.07
  -1   2  30    1.38    0.85
   1  -2 -29    0.92    0.86
  -1   2  29   -0.62    0.75
   1  -2 -28    1.37    1.01
  -1   2  28    0.69    0.63
   1  -2 -27   52.67    7.55
  -1   2  27   38.92    4.67
   1  -2 -26   13.62    3.24
  -1   2  26   10.77    2.15
   1  -2 -25   14.46    2.64
  -1   2  25   12.23    1.99
   1  -2 -24   16.69    3.08
  -1   2  24   12.20    1.95
   1  -2 -23   11.26    1.86
  -1   2  23    8.46    1.98
   1  -2 -22    1.91    1.22
  -1   2  22    0.60    0.59
  -1   2  22    2.03    0.77
   1  -2 -21   42.99    6.45
  -1   2  21   32.11    4.39
  -1   2  21   35.53    3.44
  -1   2  20    0.58    0.47
  -1   2  20    0.73    0.47
   1  -2 -19   12.60    2.15
  -1   2  19    6.64    1.23
  -1   2  19    6.71    1.14
   1  -2 -18    6.29    3.77
  -1   2  18    3.65    0.66
  -1   2  18    5.58    3.27
   1  -2 -17    3.67    0.71
  -1   2  17    1.65    0.96
  -1   2  17    1.93    1.15
   1  -2 -16    0.25    0.51
  -1   2  16    0.95    0.39
  -1   2  16    0.18    0.31
   1  -2 -15    1.62    0.50
  -1   2  15    2.37    0.83
  -1   2  15    1.15    0.38
   1  -2 -14   98.93    5.72
  -1   2  14   76.02    4.44
  -1   2  14   86.02    4.87
   1  -2 -13   64.03    3.91
  -1   2  13   47.11   11.21
  -1   2  13   62.22    4.53
   1  -2 -12   93.80    5.45
  -1   2  12   71.81    4.20
  -1   2  12   88.69    5.02
   1  -2 -11  211.94    6.09
  -1   2  11  169.37    4.95
  -1   2  11  200.68    5.67
   1  -2 -10    1.15    0.48
  -1   2  10    1.60    0.74
  -1   2  10    1.12    0.59
   1  -2  -9  604.73    9.31
  -1   2   9  471.49    7.35
  -1   2   9  544.99    8.50
   1  -2  -8  377.15    6.08
  -1   2   8  292.83    4.77
  -1   2   8  343.26    5.49
   1  -2  -7   58.29    2.83
  -1   2   7   48.25    2.34
  -1   2   7   55.65    2.69
   1  -2  -6 1248.49   18.20
  -1   2   6 1045.19   15.16
   1  -2  -5 2386.12   34.07
  -1   2   5 2006.37   28.53
  -1   2   5 2143.03   31.25
   1  -2  -4  126.58    6.76
  -1   2   4  102.81    5.46
  -1   2   4  118.62    7.75
   1  -2  -3  495.48    7.50
  -1   2   3  452.76    6.72
  -1   2   3  482.04    7.53
   1  -2  -2  880.06   12.89
   1  -2  -2  704.92   10.23
  -1   2   2  879.65   13.13
   1  -2  -1  365.16    5.72
   1  -2  -1  324.07    4.88
   1  -2   0  278.55    4.51
   1  -2   0  263.78    9.81
  -1   2   0  285.42    4.74
   1  -2   1    5.74    1.29
   1  -2   1   10.00    1.62
  -1   2  -1    7.68    2.19
   1  -2   2  173.67    6.61
   1  -2   2  197.09    7.40
  -1   2  -2  167.97    6.67
   1  -2   4 1289.48   18.66
   1  -2   4 1496.81   21.35
  -1   2  -4 1358.16   19.80
   1  -2   5    0.46    0.34
   1  -2   6  309.34    5.01
   1  -2   6  352.76    5.46
  -1   2  -6  314.63    5.04
   1  -2   7  537.62    8.28
   1  -2   7  610.16    9.10
  -1   2  -7  548.05    8.68
   1  -2   8  358.39    5.87
   1  -2   8  401.34    6.26
  -1   2  -8  335.26    5.38
   1  -2   9   23.20    2.65
   1  -2   9   23.40    2.25
  -1   2  -9   18.36    4.33
   1  -2  10  238.20    9.28
   1  -2  10  260.33    9.89
   1  -2  11   34.41    2.11
   1  -2  11   38.71    3.05
  -1   2 -11   28.55    3.78
   1  -2  12   58.81    3.91
   1  -2  12   66.10    4.96
   1  -2  13  131.25    5.90
   1  -2  13  132.99    5.94
   1  -2  14   61.35    3.64
  -1   2 -14   62.22    3.52
   1  -2  15    5.10    1.16
  -1   2 -16  313.49   12.35
   1  -2  16  323.28   12.37
  -1   2 -16  317.48   11.89
  -1   2 -17    4.88    0.85
  -1   2 -17    3.44    0.65
  -1   2 -18    3.77    0.65
   1  -2  18    4.24    0.92
  -1   2 -18    2.39    0.52
  -1   2 -19   42.12    3.36
   1  -2  19   43.78    4.28
  -1   2 -20   -0.16    0.63
   1  -2  20    0.69    0.55
  -1   2 -21   10.96    2.18
   1  -2  21   11.34    1.77
  -1   2 -22  116.35    6.09
   1  -2  22  113.23    5.94
  -1   2 -23   12.24    2.42
  -1   2 -24   30.05    4.63
   1  -2  24   31.80    4.71
   1  -2  25   15.97    2.88
  -1   2 -26  103.21    9.27
   1  -2  26   99.05    5.55
  -1   2 -27    0.90    0.94
   1  -2  27   -0.61    0.81
  -1   2 -28    0.44    0.58
   1  -2  28   -0.66    0.79
  -1   2 -29    3.49    1.44
   1  -2  29    1.49    1.17
   1  -2  30   -0.63    0.91
  -1   2 -31   13.70    2.11
   1  -2  31   11.51    1.98
  -1   2 -32    0.61    0.71
   1  -2  32   -0.88    0.82
  -1   2 -33   24.46    3.38
   1  -2  33   23.11    3.14
  -1   2 -34    3.91    1.63
   1  -2  34    3.57    1.44
  -1   2 -35   -1.61    0.96
   1  -2  35    0.55    0.68
  -1   2 -36    0.71    0.74
   1  -2  36   -0.87    0.80
  -1   2 -37    3.39    2.04
   1  -2  37    2.22    1.51
   1  -1 -37    8.57    2.09
  -1   1  37    4.83    1.10
   1  -1 -36    6.00    2.43
  -1   1  36    4.10    1.64
   1  -1 -35   -0.26    0.92
  -1   1  35   -0.41    0.88
   1  -1 -34    4.06    1.63
   1  -1 -33    0.36    0.78
  -1   1  33   -0.07    0.85
   1  -1 -32    2.81    1.64
  -1   1  32    1.47    0.98
   1  -1 -31    1.19    1.27
  -1   1  31    0.79    0.75
   1  -1 -30   14.52    2.29
  -1   1  30   10.19    1.51
   1  -1 -29    7.57    2.15
  -1   1  29    7.65    2.00
   1  -1 -28    1.07    0.91
  -1   1  28    0.84    0.62
   1  -1 -27   -0.04    0.79
  -1   1  27   -0.01    0.76
   1  -1 -26    2.80    1.47
  -1   1  26    2.79    2.43
   1  -1 -25   39.38    5.98
   1  -1 -24   65.46    6.27
   1  -1 -23    1.10    1.40
  -1   1  23   -1.07    1.09
   1  -1 -22   10.69    2.47
  -1   1  22   13.02    1.86
   1  -1 -21   -0.04    0.71
  -1   1  21   -1.41    0.65
   1  -1 -20   17.30    2.86
  -1   1  20   12.29    1.89
  -1   1  20   10.16    1.94
   1  -1 -19  113.15    5.01
  -1   1  19   92.93    4.25
  -1   1  19   93.43    3.90
   1  -1 -18    6.77    2.69
  -1   1  18    9.82    1.68
  -1   1  18    5.99    1.10
   1  -1 -17  173.19    6.96
  -1   1  17  140.66    5.71
  -1   1  17  151.56    5.79
   1  -1 -16   50.25    3.79
  -1   1  16   52.19    3.82
   1  -1 -15  319.87    9.00
  -1   1  15  270.09    7.80
  -1   1  15  300.86    8.18
   1  -1 -14   15.86    2.59
  -1   1  14    8.88    2.74
   1  -1 -13  547.59   14.87
  -1   1  13  490.96   13.17
   1  -1 -12    0.89    0.41
  -1   1  12    2.28    0.94
   1  -1 -11  257.94    9.87
  -1   1  11  204.58    7.91
  -1   1  11  233.85    8.82
   1  -1 -10    3.20    0.88
  -1   1  10    1.56    0.54
  -1   1  10    2.28    0.67
   1  -1  -9   52.76    2.56
  -1   1   9   42.29    4.34
  -1   1   9   49.78    2.41
   1  -1  -8  289.08   10.87
  -1   1   8  229.90    8.73
  -1   1   8  267.56   10.04
   1  -1  -7   79.27    4.28
  -1   1   7   75.70    4.19
  -1   1   7   73.45    4.03
   1  -1  -6 3235.20   45.72
  -1   1   6 2681.66   38.11
  -1   1   6 3123.72   44.85
   1  -1  -5  678.36    9.94
  -1   1   5  558.44    8.43
  -1   1   5  649.63   10.28
   1  -1  -4   17.75    2.78
  -1   1   4   13.95    2.52
  -1   1   4   15.61    3.19
   1  -1  -3  444.89    6.61
  -1   1   3  375.18    5.63
  -1   1   3  434.01    6.59
   1  -1  -2 2798.19   39.77
  -1   1   2 2601.75   36.85
  -1   1   2 2798.75   39.77
   1  -1  -1  121.51    6.39
   1  -1  -1  104.52    5.56
   1  -1   0  216.94    8.08
   1  -1   0  196.80    7.35
  -1   1   0  241.64    9.14
   1  -1   1  341.09    5.08
   1  -1   1  362.31    5.39
  -1   1  -1  393.93    6.37
   1  -1   2  314.62    4.74
   1  -1   2  349.45    5.20
  -1   1  -2  355.55    5.59
   1  -1   3  127.18    4.82
   1  -1   3  141.27    5.33
  -1   1  -3  143.82    5.44
  -1   1  -4  -13.87   19.72
   1  -1   5 1856.30   26.42
   1  -1   5 1980.04   28.12
   1  -1   6  164.53    6.30
   1  -1   6  183.82    7.06
  -1   1  -6  187.48    8.51
   1  -1   7 2701.06   38.39
   1  -1   7 2799.88   39.72
   1  -1   8  128.73    6.89
  -1   1  -8  119.49   15.33
   1  -1  10  668.74   10.15
  -1   1 -10  641.30    9.47
  -1   1 -11 1083.59   16.19
   1  -1  11 1157.69   17.06
  -1   1 -11 1134.20   16.16
  -1   1 -12  132.50    5.30
  -1   1 -13  341.09    9.52
  -1   1 -13  378.46   10.04
  -1   1 -14   48.52    3.20
   1  -1  14   56.44    6.36
  -1   1 -14   46.81    2.85
  -1   1 -15   14.92    2.07
   1  -1  15   16.47    1.74
  -1   1 -15   13.72    1.13
  -1   1 -16    4.16    1.00
   1  -1  16    4.66    0.70
  -1   1 -17   53.03    5.51
   1  -1  17   54.51    6.45
  -1   1 -18   16.54    2.60
   1  -1  18   12.83    1.70
  -1   1 -19    3.49    0.65
   1  -1  19    4.57    1.04
   1  -1  20   15.78    1.84
   1  -1  21   67.88    4.51
  -1   1 -22   72.55    9.29
  -1   1 -23  147.56    7.62
  -1   1 -24   90.29   10.88
   1  -1  24   86.35    9.06
  -1   1 -25  138.30    9.53
  -1   1 -26    2.29    1.13
   1  -1  26    2.09    1.20
  -1   1 -27   -0.09    0.79
   1  -1  27    1.35    0.75
  -1   1 -28   -0.54    0.85
   1  -1  28    0.11    0.43
  -1   1 -29   18.12    3.24
   1  -1  29   17.75    3.23
  -1   1 -30    3.13    1.33
   1  -1  30    4.51    1.33
  -1   1 -31    1.19    0.95
   1  -1  31    0.91    0.79
  -1   1 -32   11.35    1.88
   1  -1  32    9.72    1.61
  -1   1 -33    1.31    0.82
   1  -1  33    2.04    1.27
  -1   1 -34    1.30    1.01
   1  -1  34   -0.94    0.90
  -1   1 -35    9.59    1.87
   1  -1  35    8.16    1.69
  -1   1 -36   -1.19    1.00
   1  -1  36    1.65    0.89
  -1   1 -37   -1.32    0.96
   1  -1  37    1.12    0.81
  -1   1 -38    0.71    1.04
   1  -1  38    1.19    0.82
   1   0 -37   -0.43    0.92
  -1   0  37   -0.59    0.89
   1   0 -36    0.94    1.02
  -1   0  36   -0.52    0.89
   1   0 -35    2.84    1.16
  -1   0  35    0.27    0.62
   1   0 -34    1.79    1.24
  -1   0  34    2.72    1.30
   1   0 -33    9.29   12.18
  -1   0  33    4.17    1.54
   1   0 -32    3.73    1.06
  -1   0  32    2.77    0.98
   1   0 -31    8.95    2.43
  -1   0  31    5.41    1.68
   1   0 -30    0.25    0.50
  -1   0  30   -0.11    0.56
   1   0 -29    2.49    1.08
  -1   0  29    3.85    1.15
   1   0 -28    3.33    1.19
  -1   0  28    5.87    1.38
   1   0 -27   27.39    4.91
  -1   0  27   25.79    3.49
   1   0 -26   14.20    2.00
  -1   0  26   10.14    1.98
   1   0 -25    1.92    0.83
  -1   0  25    0.91    0.51
   1   0 -24   63.49    6.09
  -1   0  24   54.65    7.41
   1   0 -23    9.11    2.25
  -1   0  23    5.69    1.42
   1   0 -22    0.47    0.59
  -1   0  22    0.93    0.70
   1   0 -21    2.20    0.72
  -1   0  21    1.31    0.91
   1   0 -20   29.65    4.00
  -1   0  20   28.09    3.08
  -1   0  20   19.06    1.30
  -1   0  19   57.48    2.84
   1   0 -18  189.79    8.03
  -1   0  18  138.19    5.67
   1   0 -17  126.16   70.81
  -1   0  17   97.61   54.75
   1   0 -16  176.74    7.09
  -1   0  16  143.37    5.79
   1   0 -15   70.12    5.71
  -1   0  15   53.73    3.30
   1   0 -14  348.28   10.05
  -1   0  14  305.42    8.75
   1   0 -13  483.16   13.16
  -1   0  13  428.63   11.94
   1   0 -12  121.54    6.57
  -1   0  12  112.40    6.28
   1   0 -11   34.25    1.77
  -1   0  11   30.85    3.31
  -1   0  11   29.94    1.50
   1   0 -10   10.95    2.24
  -1   0  10   10.35    1.95
   1   0  -9   60.21   21.90
  -1   0   9   54.23   19.80
  -1   0   9   57.96    3.14
   1   0  -8   10.87    2.28
  -1   0   8    6.39    1.10
  -1   0   8    8.86    1.75
   1   0  -7   13.09    2.95
  -1   0   7   14.61    2.56
  -1   0   7   15.63    3.01
   1   0  -6  416.93    6.25
  -1   0   6  390.82    6.09
  -1   0   6  419.41    7.49
   1   0  -5   83.82    4.97
  -1   0   5   73.38    3.95
  -1   0   5   80.99    4.37
   1   0  -4    7.71    1.21
  -1   0   4    7.62    1.43
  -1   0   3    1.14    0.35
   1   0  -3    1.94    0.55
  -1   0   3    1.95    0.63
  -1   0   2   13.14    2.02
   1   0  -2   15.00    2.30
  -1   0   2    9.81    1.85
   1   0  -1    2.02    0.59
  -1   0   1    2.77    0.68
  -1   0  -1    0.58    0.16
  -1   0  -1    1.15    0.29
   1   0   1    0.33    0.16
  -1   0  -1   -0.11    0.17
  -1   0  -2   88.75    4.65
  -1   0  -3    4.66    1.23
   1   0   3    5.42    1.30
  -1   0  -3    6.28    1.03
  -1   0  -4 1963.27   27.89
   1   0   4 2133.10   30.19
   1   0   5  796.40   11.59
   1   0   6  120.51    6.47
  -1   0  -6  109.25    5.73
   1   0   7  709.72   10.61
  -1   0  -7  631.18    9.06
   1   0   8    7.94    1.46
   1   0   9 1224.33   17.86
  -1   0  -9 1029.69   14.55
  -1   0 -10  167.30    6.68
   1   0  10  177.47    6.85
  -1   0 -10  137.33    5.10
   1   0  11  250.66    9.56
   1   0  12   21.87    1.33
  -1   0 -13  176.49    6.90
   1   0  13  168.85    6.66
   1   0  14    2.77    1.07
   1   0  15  336.36   10.01
  -1   0 -16    2.85    1.53
   1   0  16    1.24    0.55
  -1   0 -17    0.80    0.30
   1   0  17    1.41    0.78
  -1   0 -18   -0.02    0.25
   1   0  18    0.03    0.24
  -1   0 -19    0.36    0.41
   1   0  19    1.36    0.99
  -1   0 -20   17.62    2.54
   1   0  20   12.54    2.04
  -1   0 -21   11.68    2.10
   1   0  21   12.12    2.02
  -1   0 -22   10.15    2.43
  -1   0 -23  109.81    5.79
   1   0  23   98.11    6.85
  -1   0 -24    3.27    1.95
   1   0  24   -0.79    0.75
  -1   0 -25   29.75    5.27
   1   0  25   27.06    2.90
  -1   0 -26    9.69    1.67
   1   0  26    7.54    1.23
  -1   0 -27   51.07    7.31
   1   0  27   46.57    4.81
  -1   0 -28    8.70    2.41
   1   0  28    6.14    1.64
  -1   0 -29    2.01    1.21
   1   0  29    1.25    1.07
  -1   0 -30    3.17    1.33
   1   0  30    0.02    0.84
  -1   0 -31    4.13    1.59
   1   0  31    2.87    1.27
  -1   0 -32   -0.80    1.00
   1   0  32   -0.56    0.84
  -1   0 -33   13.66    3.10
  -1   0 -34    9.52    2.28
   1   0  34    6.71    1.80
  -1   0 -35   -0.25    1.01
   1   0  35    1.40    1.01
  -1   0 -36    0.97    1.07
   1   0  36    0.93    1.34
  -1   0 -37    0.94    0.94
   1   0  37    1.50    1.08
  -1   0 -38    1.31    0.96
   1   0  38    1.96    1.30
   1   1 -37    1.33    0.87
  -1  -1  37    1.83    1.03
   1   1 -36    7.40    4.26
  -1  -1  36    4.31    1.69
   1   1 -35   -1.43    0.88
  -1  -1  35    0.97    1.18
   1   1 -34    1.90    1.10
  -1  -1  34   -0.66    0.90
   1   1 -33   12.58    2.96
  -1  -1  33    7.66    2.03
   1   1 -32    2.33    1.37
  -1  -1  32    3.57    1.14
   1   1 -31    2.19    1.10
  -1  -1  31    0.60    0.64
   1   1 -30    5.49    1.69
  -1  -1  30    5.81    1.56
   1   1 -29    2.21    1.05
  -1  -1  29    0.28    0.43
   1   1 -28   33.29   28.57
  -1  -1  28   29.05    4.17
   1   1 -27    9.59    8.34
  -1  -1  27    7.75    1.97
   1   1 -26    1.39    0.67
  -1  -1  26    1.13    0.59
   1   1 -25    0.93    0.84
  -1  -1  25    1.95    0.90
   1   1 -24   44.97    6.03
  -1  -1  24   42.99    6.82
   1   1 -23  115.28    5.16
  -1  -1  23   99.78    4.53
   1   1 -22   75.34    4.18
  -1  -1  22   60.82    6.42
   1   1 -21   40.12    5.92
  -1  -1  21   41.72   26.64
   1   1 -20  163.21   10.13
  -1  -1  20  119.81    7.26
   1   1 -19   25.36    1.77
  -1  -1  19   20.18    2.50
  -1  -1  19   14.85    1.08
  -1  -1  18    1.25    0.77
  -1  -1  18    1.53    0.91
   1   1 -17    4.18    0.93
  -1  -1  17    3.53    0.60
  -1  -1  17    2.55    0.47
   1   1 -16   14.48    2.16
  -1  -1  16   14.66    2.14
  -1  -1  16    9.24    1.50
   1   1 -15    1.94    0.77
  -1  -1  15    1.62    0.73
  -1  -1  15    1.22    0.47
   1   1 -14   26.54    3.35
  -1  -1  14   24.42    3.05
  -1  -1  14   22.50    1.50
   1   1 -13    4.43    0.64
  -1  -1  13    3.12    1.38
  -1  -1  13    1.91    1.13
   1   1 -12  156.33    6.13
  -1  -1  12  153.59    6.06
  -1  -1  12  138.69    5.30
   1   1 -11    1.39    0.37
  -1  -1  11    1.46    0.50
  -1  -1  11    0.18    0.28
   1   1 -10   36.53    1.85
  -1  -1  10   40.43    4.21
  -1  -1  10   32.73    1.61
   1   1  -9   48.35    2.35
  -1  -1   9   48.05    2.39
  -1  -1   9   43.60    2.29
   1   1  -8   17.58    2.33
  -1  -1   8   20.20    2.08
  -1  -1   8   16.94    1.90
  -1  -1   7   66.58    3.65
  -1  -1   7   64.33    4.38
  -1  -1   6   13.00    2.39
  -1  -1   6   13.55    2.31
  -1  -1   6    9.60    1.70
  -1  -1   5    1.30    0.32
  -1  -1   5    1.72    0.52
  -1  -1   5    1.35    0.43
  -1  -1   4    6.68    1.32
  -1  -1   4    6.77    1.22
  -1  -1   4    5.90    1.11
  -1  -1   3   19.61    1.76
  -1  -1   3   18.92    1.92
  -1  -1   3   18.27    2.03
  -1  -1   2  433.40    6.29
  -1  -1   2  461.08    6.80
  -1  -1   2  404.98    6.19
  -1  -1   1  111.68    5.85
   1   1  -1  100.47    5.30
  -1  -1   1   98.35   12.53
  -1  -1  -1  140.67   51.13
   1   1   1  127.74    4.83
  -1  -1  -1  101.25    5.35
  -1  -1  -2   79.71    4.22
   1   1   2   67.72    3.62
  -1  -1  -2   56.14    3.01
  -1  -1  -3  285.14   10.61
   1   1   3  248.23    9.26
  -1  -1  -3  209.39    7.83
  -1  -1  -4  146.70    7.71
   1   1   4  135.86    5.17
  -1  -1  -4  105.70    5.58
  -1  -1  -5  313.24   11.70
   1   1   5  287.40   10.76
  -1  -1  -5  228.66    8.53
  -1  -1  -6   63.16    2.99
   1   1   6   61.48   22.38
  -1  -1  -6   45.07   16.40
  -1  -1  -7   34.39    1.77
   1   1   7   39.05    2.18
  -1  -1  -7   27.70    1.90
  -1  -1  -8    2.03    0.60
   1   1   8   -0.43    0.61
  -1  -1  -8    0.57    0.20
  -1  -1  -9   12.53    2.75
   1   1   9   10.01    1.80
  -1  -1  -9    7.64    1.36
  -1  -1 -10   31.49    1.67
   1   1  10   35.76    3.93
  -1  -1 -11   11.85    2.30
   1   1  11    9.57    1.69
   1   1  11    6.42    1.32
  -1  -1 -12    3.23    1.15
   1   1  12    4.00    1.20
   1   1  12    1.37    0.49
  -1  -1 -13  158.23    7.01
   1   1  13  114.82    4.88
  -1  -1 -14  338.07    9.44
   1   1  14  313.44    8.86
   1   1  14  281.32    7.46
  -1  -1 -15  268.93    7.70
   1   1  15  252.03    7.40
   1   1  15  234.88    6.22
  -1  -1 -16   62.76    4.03
   1   1  16   53.95    3.50
  -1  -1 -17  249.52    9.69
   1   1  17  231.02    9.03
  -1  -1 -18  151.21    6.13
   1   1  18  137.17    5.88
  -1  -1 -19    4.71    0.95
  -1  -1 -20    5.18    1.04
   1   1  20    4.65    0.77
  -1  -1 -21   17.89    3.20
   1   1  21   13.44    2.26
  -1  -1 -22    1.27    0.90
  -1  -1 -23    1.75    0.70
   1   1  23    0.86    0.92
  -1  -1 -24    0.32    0.44
   1   1  24    0.01    0.70
  -1  -1 -25    9.79    1.74
   1   1  25   10.65    1.74
  -1  -1 -26    3.93    1.20
   1   1  26    2.19    0.93
  -1  -1 -27    4.54    1.26
   1   1  27    4.52    1.35
  -1  -1 -28   -0.30    0.47
   1   1  28    4.91    1.88
  -1  -1 -29    1.14    0.92
   1   1  29    1.20    1.10
   1   1  30    1.75    1.01
  -1  -1 -31    3.39    1.35
   1   1  31    2.85    1.11
  -1  -1 -32   11.88    2.44
   1   1  32   10.55    1.89
  -1  -1 -33   24.38    4.67
   1   1  33   24.33    2.76
  -1  -1 -34   24.21    4.52
   1   1  34   21.45    3.17
  -1  -1 -35   31.04    6.52
   1   1  35   22.29    3.90
  -1  -1 -36    2.60    1.28
   1   1  36    3.37    3.83
  -1  -1 -37    2.61    1.23
   1   1  37    1.16    1.19
  -1  -1 -38    2.56    1.88
   1   1  38    1.05    0.92
   1   2 -36    5.02    1.93
  -1  -2  36    5.44    3.20
   1   2 -35   15.47    2.11
  -1  -2  35   13.53    1.82
   1   2 -34    3.78    1.42
  -1  -2  34    4.07    1.60
   1   2 -33    4.51    1.73
  -1  -2  33    5.79    1.76
   1   2 -32    3.43    1.06
  -1  -2  32    2.48    1.63
   1   2 -31    1.26    0.81
  -1  -2  31    0.61    0.93
   1   2 -30    0.30    0.67
  -1  -2  30    1.00    1.25
  -1  -2  29   -0.42    0.79
   1   2 -28   -0.63    0.73
  -1  -2  28    0.92    0.75
   1   2 -27    1.41    0.73
  -1  -2  27   -0.71    0.82
   1   2 -26   -0.05    0.55
  -1  -2  26    2.14    0.98
   1   2 -25    6.71    5.86
  -1  -2  25    6.28    5.47
  -1  -2  24  128.35   11.44
  -1  -2  23   70.02    7.17
  -1  -2  22  110.03    5.85
  -1  -2  21   11.13    2.11
  -1  -2  20   73.02    4.80
  -1  -2  20   57.71    5.09
  -1  -2  19   -0.23    0.51
  -1  -2  19    0.06    0.17
   1   2 -18   32.59    3.70
  -1  -2  18   29.28    2.91
  -1  -2  18   20.67    1.26
   1   2 -17   85.51    3.91
  -1  -2  17   82.56    3.82
  -1  -2  17   69.86    3.02
   1   2 -16   35.76    2.71
  -1  -2  16   33.53    3.76
  -1  -2  16   28.37    2.43
   1   2 -15   86.46    4.49
  -1  -2  15   86.04    4.75
  -1  -2  15   72.24    3.65
   1   2 -14    5.43    0.70
  -1  -2  14    6.54    0.89
  -1  -2  14    4.18    0.58
   1   2 -13   16.01    2.83
  -1  -2  13   17.88    2.12
  -1  -2  13   14.48    1.12
  -1  -2  12   51.23    5.41
  -1  -2  12   45.94    4.97
  -1  -2  12   35.82    2.31
  -1  -2  11   57.60    3.56
  -1  -2  11   55.68    3.31
  -1  -2  11   47.89    3.85
  -1  -2  10  257.55    9.95
  -1  -2  10  253.31    9.66
  -1  -2  10  214.23    8.12
  -1  -2   9   65.43    5.30
  -1  -2   9   56.28    3.16
  -1  -2   9   45.40   16.55
  -1  -2   8   30.00    1.91
  -1  -2   8   28.33    1.52
  -1  -2   8   27.89    2.81
  -1  -2   7  125.24    6.74
  -1  -2   7  129.85    5.03
  -1  -2   7  104.88    4.09
  -1  -2   6  330.85    5.24
  -1  -2   6  332.32    5.34
  -1  -2   5    8.59    1.58
  -1  -2   5    8.50    1.71
  -1  -2   4    6.69    1.19
  -1  -2   4    9.10    1.59
  -1  -2   4    7.93    1.38
  -1  -2   3   37.12    2.39
  -1  -2   3   40.70    2.48
  -1  -2   3   37.90    2.36
  -1  -2   2    1.97    0.58
   1   2  -2    2.14    0.61
  -1  -2   2    2.53    0.99
  -1  -2   1   28.41    1.86
   1   2  -1   25.54    1.30
  -1  -2   1   26.40    2.92
  -1  -2   0   24.04    1.37
   1   2   0   21.34    1.39
  -1  -2   0   20.64    1.26
  -1  -2  -1  163.57    6.22
  -1  -2  -1  135.20    5.28
  -1  -2  -2   14.17    3.18
   1   2   2   19.01    1.14
  -1  -2  -2   15.36    1.11
  -1  -2  -3   27.08    1.56
   1   2   3   25.01    2.74
  -1  -2  -3   21.78    2.66
  -1  -2  -4   15.32    2.78
   1   2   4   20.04    1.34
  -1  -2  -4   12.89    2.21
   1   2   5    0.64    0.35
  -1  -2  -5    0.75    0.28
  -1  -2  -6    1.01    0.57
   1   2   6   -1.59    0.54
  -1  -2  -6   -0.71    0.48
  -1  -2  -7  375.68    5.97
   1   2   7  335.98    5.29
  -1  -2  -8    3.41    1.01
   1   2   8    1.69    0.50
   1   2   8    1.14    0.36
   1   2   9   -0.07    0.48
   1   2   9    0.34    0.13
  -1  -2 -10   94.74    6.06
   1   2  10   75.02    4.13
   1   2  10   54.08    2.95
  -1  -2 -11   11.51    2.79
   1   2  11   11.73    2.55
   1   2  11    7.26    1.40
  -1  -2 -12  394.67   10.93
   1   2  12  339.07    9.46
   1   2  12  255.96    7.01
  -1  -2 -13    7.47    1.12
   1   2  13    5.01    0.79
   1   2  13    4.39    0.63
  -1  -2 -14  185.46    8.23
   1   2  14  158.70    7.10
   1   2  14  131.65    5.69
  -1  -2 -15   35.54    5.33
   1   2  15   27.46    2.16
   1   2  15   23.10    5.02
  -1  -2 -16  237.49    9.36
   1   2  16  182.12    6.87
  -1  -2 -17  200.07    7.98
   1   2  17  159.21    6.05
  -1  -2 -18   27.33    3.36
   1   2  18   21.50    1.75
  -1  -2 -19   28.16    3.76
   1   2  19   23.12    2.99
  -1  -2 -20    8.95    1.74
   1   2  20    9.66    1.84
  -1  -2 -21    0.46    0.46
   1   2  21    0.47    0.70
  -1  -2 -22    1.81    0.69
   1   2  22    3.48    1.18
  -1  -2 -23    2.25    0.91
   1   2  23    1.47    0.71
  -1  -2 -24    0.42    0.65
   1   2  24    0.41    0.57
  -1  -2 -25    7.85    5.69
   1   2  25    7.15    1.38
  -1  -2 -26   26.04    4.17
   1   2  26   21.10    3.09
  -1  -2 -27   23.88    3.90
   1   2  27   17.17    2.61
  -1  -2 -28    6.91    1.79
   1   2  28    6.92    1.67
   1   2  29   -0.02    0.81
  -1  -2 -30    1.81    1.10
   1   2  30    2.29    1.05
  -1  -2 -31    1.12    0.87
   1   2  31    0.34    0.51
  -1  -2 -32    1.95    1.14
   1   2  32    0.77    0.85
  -1  -2 -33   34.59    6.29
   1   2  33   24.51    4.62
  -1  -2 -34    2.88    1.66
   1   2  34   -0.31    0.91
  -1  -2 -35   10.00    2.32
   1   2  35    5.84    1.61
  -1  -2 -36    1.08    1.49
   1   2  36   -1.41    0.92
  -1  -2 -37   -0.10    1.10
   1   2  37    0.68    0.96
   1   3 -36   -0.40    0.88
  -1  -3  36    0.65    1.06
   1   3 -35    1.94    1.21
  -1  -3  35    2.13    1.32
   1   3 -34   12.34    1.57
  -1  -3  34    9.38    2.34
   1   3 -33    2.40    1.36
  -1  -3  33    1.85    1.16
   1   3 -32    1.64    1.12
  -1  -3  32    1.05    0.88
   1   3 -31    3.72    1.57
  -1  -3  31    4.94    1.27
   1   3 -30    1.72    0.98
  -1  -3  30    0.33    0.55
   1   3 -29   10.25    1.44
  -1  -3  29    7.39    2.08
   1   3 -28    3.16    1.30
  -1  -3  28    1.81    1.07
   1   3 -27    3.21    1.36
  -1  -3  27   -0.71    0.65
   1   3 -26    1.04    0.98
  -1  -3  26   -0.29    0.68
   1   3 -25   31.65    4.77
  -1  -3  25   29.33    3.93
  -1  -3  24    3.44    1.17
  -1  -3  23   50.14    6.29
   1   3 -22   15.01    2.35
  -1  -3  22   13.48    2.03
   1   3 -22    7.90    1.28
   1   3 -21   10.76    1.77
  -1  -3  21   11.46    1.93
   1   3 -21    7.05    1.38
   1   3 -20    7.82    1.60
  -1  -3  20    8.34    1.56
   1   3 -20    5.72    1.16
   1   3 -19   39.90    5.14
  -1  -3  19   36.49    3.34
   1   3 -19   25.95    2.30
   1   3 -18   81.11    5.95
  -1  -3  18   82.12    5.31
   1   3 -18   58.16    3.84
   1   3 -17   30.92    3.99
  -1  -3  17   32.88    3.68
   1   3 -17   22.58    3.09
  -1  -3  16   18.86    2.09
  -1  -3  16   14.12    2.21
  -1  -3  15   11.21    1.31
  -1  -3  15   10.62    1.34
  -1  -3  15    8.37    1.04
  -1  -3  14   33.71    3.87
  -1  -3  14   26.07    2.04
  -1  -3  14   24.05    3.08
  -1  -3  13   22.54    2.68
  -1  -3  13   21.14    3.13
  -1  -3  13   17.61    2.72
  -1  -3  12    1.80    0.69
  -1  -3  12    0.64    0.36
  -1  -3  12    0.61    0.27
  -1  -3  11  311.05    8.73
  -1  -3  11  302.87    8.44
  -1  -3  11  259.38    7.29
  -1  -3  10   20.20    2.56
  -1  -3  10   19.49    1.59
  -1  -3  10   17.01    2.74
  -1  -3   9    1.10    0.70
  -1  -3   9    1.33    0.59
  -1  -3   9    0.84    0.38
  -1  -3   8  156.56    6.15
  -1  -3   8  155.82    6.03
  -1  -3   7  434.49    9.88
  -1  -3   6  453.26    7.19
  -1  -3   6  451.51    6.89
  -1  -3   6  396.31    7.51
  -1  -3   5   50.15   18.42
  -1  -3   5   48.67    2.31
  -1  -3   5   36.52    2.56
  -1  -3   4   13.47    1.37
  -1  -3   4   11.61    1.96
  -1  -3   4   11.44    2.35
  -1  -3   3   10.03    2.04
   1   3  -3    5.91    1.22
  -1  -3   3   11.63    2.11
  -1  -3   2  151.23    5.96
   1   3  -2  134.19    5.09
  -1  -3   2  143.56    5.62
  -1  -3   1   12.39    2.40
   1   3  -1    9.79    1.62
  -1  -3   1   11.07    1.92
  -1  -3   0    0.23    0.17
   1   3   0   -0.01    0.16
  -1  -3   0    0.45    0.32
  -1  -3  -1  121.85    6.52
   1   3   1  118.35    6.23
  -1  -3  -1  104.31    4.16
  -1  -3  -2   10.82    2.16
   1   3   2    9.58    1.97
  -1  -3  -2    9.85    1.78
  -1  -3  -3  776.58   11.70
   1   3   3  725.69   10.55
   1   3   3  524.94    8.15
  -1  -3  -4    2.83    0.72
   1   3   4    3.09    0.76
   1   3   4    2.32    0.60
  -1  -3  -5  111.79    6.07
   1   3   5  102.49    5.45
   1   3   5   71.88    3.97
  -1  -3  -6   28.25    2.92
   1   3   6   24.83    2.72
   1   3   6   16.48    2.37
  -1  -3  -7    4.18    1.09
   1   3   7    3.35    0.88
   1   3   7    2.57    0.68
  -1  -3  -8    2.71    0.94
   1   3   8    4.03    1.08
  -1  -3  -9   75.87    4.43
   1   3   9   67.54    3.88
  -1  -3 -10   17.11    2.32
   1   3  10   14.91    1.76
   1   3  10   10.66    1.42
  -1  -3 -11   66.84    4.00
   1   3  11   56.28    3.34
   1   3  11   45.21    2.78
  -1  -3 -12  113.14    5.18
   1   3  12   95.10    4.35
   1   3  12   76.80    3.49
  -1  -3 -13   13.06    1.83
   1   3  13    9.97    0.98
   1   3  13    9.13    1.24
  -1  -3 -14   59.15    7.51
   1   3  14   48.96    3.56
   1   3  14   37.69    2.69
  -1  -3 -15   38.26    2.96
   1   3  15   26.20    2.11
  -1  -3 -16   64.94    5.33
   1   3  16   46.64    3.29
  -1  -3 -17   19.10    2.35
   1   3  17   14.88    1.25
   1   3  17   11.14    2.48
  -1  -3 -18    8.96    1.72
   1   3  18    7.65    1.42
   1   3  18    6.41    1.16
  -1  -3 -19    2.19    1.09
   1   3  19    1.99    0.59
  -1  -3 -20   43.99    1.92
   1   3  20   39.15   25.11
   1   3  20   35.10    1.09
   1   3  21    5.52    1.19
   1   3  21    4.35    3.41
  -1  -3 -22    6.42    1.52
   1   3  22    2.76    1.16
  -1  -3 -23   23.87    3.34
   1   3  23   13.97    2.08
  -1  -3 -24   10.97    1.89
   1   3  24    7.33    1.56
  -1  -3 -25   -1.56    0.85
   1   3  25    0.33    0.70
  -1  -3 -26    1.41    1.22
   1   3  26    0.54    0.59
  -1  -3 -27    2.72    1.40
   1   3  27    1.53    0.79
  -1  -3 -28  119.41   10.12
   1   3  28   81.27    5.43
  -1  -3 -29   11.99    3.07
   1   3  29   12.78    2.04
  -1  -3 -30    0.00    1.08
   1   3  30    0.61    0.62
  -1  -3 -31    4.02    1.33
   1   3  31    2.02    1.23
  -1  -3 -32   37.29    6.59
   1   3  32   23.93    4.15
  -1  -3 -33   16.64   21.79
   1   3  33    8.00    2.03
  -1  -3 -34   17.26    2.68
   1   3  34   16.91    2.74
  -1  -3 -35    3.09    1.53
   1   3  35    1.89    1.01
  -1  -3 -36    5.62    2.33
   1   3  36    3.03    1.27
  -1  -3 -37    7.41    2.02
   1   3  37    5.32    1.44
   1   4 -35    0.97    0.42
  -1  -4  35    1.48    1.30
   1   4 -34    2.42    1.22
  -1  -4  34    1.74    1.17
   1   4 -33    0.16    0.70
  -1  -4  33   -0.02    0.81
   1   4 -32   13.50    2.34
  -1  -4  32   13.35    1.75
   1   4 -31    2.52    1.29
  -1  -4  31    3.37    1.45
   1   4 -30    4.10    1.48
  -1  -4  30    3.63    1.33
   1   4 -29    2.82    1.45
  -1  -4  29    0.69    0.62
   1   4 -28   23.59    3.87
  -1  -4  28   16.34    2.31
   1   4 -27    0.26    0.41
  -1  -4  27    1.28    0.73
   1   4 -26    0.31    0.51
  -1  -4  26   -0.07    0.72
   1   4 -25   23.92    3.70
  -1  -4  25   21.12    3.16
   1   4 -24    3.91    1.71
  -1  -4  24    1.19    0.63
   1   4 -23   13.39    1.92
  -1  -4  23   11.16    9.56
   1   4 -23    6.63    1.42
   1   4 -22   33.32    5.82
  -1  -4  22   42.66    5.36
   1   4 -22   22.54    3.13
   1   4 -21   24.66    4.43
  -1  -4  21   23.15    3.54
   1   4 -21   15.42    2.99
   1   4 -20   10.62    2.19
  -1  -4  20   12.91    1.81
   1   4 -20    9.54    1.77
  -1  -4  19    5.21    0.99
  -1  -4  19    2.19    0.92
   1   4 -19    2.73    0.96
  -1  -4  18    1.58    0.65
  -1  -4  18    0.72    0.62
   1   4 -18    0.82    0.67
  -1  -4  17    3.80    1.10
  -1  -4  17    1.54    0.51
   1   4 -17    2.15    0.72
  -1  -4  16    1.42    0.60
  -1  -4  16    0.99    0.66
   1   4 -16    0.66    0.46
  -1  -4  15   26.06    2.08
  -1  -4  15   21.57    2.52
   1   4 -15   15.29    2.74
  -1  -4  14   82.26    6.98
  -1  -4  14   67.76    3.11
   1   4 -14   50.21    2.41
  -1  -4  13   25.81    3.09
  -1  -4  13   21.89    1.48
   1   4 -13   16.37    2.32
  -1  -4  12   95.95    6.91
  -1  -4  12   86.28    4.43
   1   4 -12   66.75    3.52
  -1  -4  11    0.30    0.26
  -1  -4  11    0.68    0.27
   1   4 -11    0.09    0.15
  -1  -4  10  121.74    4.99
  -1  -4  10  118.54    4.70
   1   4 -10   87.44    3.66
  -1  -4   9   77.85    4.70
  -1  -4   9   75.78    4.33
   1   4  -9   51.77    3.11
  -1  -4   8    1.23    0.52
  -1  -4   8    2.04    0.85
   1   4  -8    1.50    0.63
  -1  -4   7   25.68    2.63
  -1  -4   7   22.07    1.84
   1   4  -7   18.76    3.00
  -1  -4   6   -0.13    0.42
  -1  -4   6    0.96    0.37
   1   4  -6    1.56    0.76
  -1  -4   5   28.33    2.97
  -1  -4   5   26.97    2.17
   1   4  -5   18.76    2.97
   1   4  -4   91.89    3.99
   1   4  -4   83.81    3.92
  -1  -4   3    1.61    0.77
   1   4  -3    0.58    0.25
   1   4  -3    0.17    0.26
  -1  -4   2   66.16    3.87
   1   4  -2   63.04    3.55
   1   4  -2   51.75    3.14
  -1  -4   1   98.94    4.49
   1   4  -1   92.87    4.04
   1   4  -1   75.64    3.59
  -1  -4   0   27.10    2.63
   1   4   0   24.50    1.69
   1   4   0   16.59    2.48
  -1  -4  -1  303.03    8.49
   1   4   1  304.58    8.12
   1   4   1  227.30    6.57
  -1  -4  -2    1.98    0.77
   1   4   2    1.30    0.49
   1   4   2    0.92    0.55
  -1  -4  -3   97.64    4.45
   1   4   3   93.18    5.15
   1   4   3   68.88    4.38
  -1  -4  -4   54.40    3.26
   1   4   4   55.39    3.14
   1   4   4   41.39    3.48
  -1  -4  -5    0.69    0.51
   1   4   5    0.66    0.36
   1   4   5    0.51    0.53
  -1  -4  -6  289.68    8.21
   1   4   6  256.16    7.01
   1   4   6  196.04    5.70
  -1  -4  -7   69.09    4.20
   1   4   7   57.84    3.31
   1   4   7   45.68    3.48
  -1  -4  -8   35.23    4.17
   1   4   8   29.18    3.18
   1   4   8   27.88    3.42
  -1  -4  -9   93.55    5.56
   1   4   9   87.13    4.93
   1   4   9   67.29   14.42
   1   4  10  285.51    7.90
   1   4  10  228.41    6.54
  -1  -4 -11    1.14    0.54
   1   4  11    0.17    0.38
   1   4  11   -0.09    0.38
  -1  -4 -12  161.35    6.51
   1   4  12  129.26    5.13
   1   4  12  110.57    5.67
  -1  -4 -13    0.11    0.62
   1   4  13    0.38    0.20
   1   4  13    0.94    0.36
  -1  -4 -14   17.60    2.16
   1   4  14   13.68    1.78
   1   4  14   13.06    1.47
  -1  -4 -15    0.29    0.67
   1   4  15   -0.10    0.27
   1   4  15    1.07    0.64
  -1  -4 -16    4.67    0.88
   1   4  16    3.65    0.72
   1   4  16    3.11    0.56
   1   4  17    0.11    0.45
   1   4  17    0.20    0.19
   1   4  18   33.96    3.69
   1   4  18   33.06    1.48
  -1  -4 -19   34.69    5.55
   1   4  19   27.97    4.06
   1   4  19   21.25    3.68
  -1  -4 -20    1.82    0.86
   1   4  20    1.11    0.64
   1   4  20    1.76    0.69
  -1  -4 -21    4.94    1.22
   1   4  21    2.76    1.06
   1   4  21    2.38    0.89
  -1  -4 -22    0.77    1.15
   1   4  22   -0.01    0.39
   1   4  22    0.59    0.59
   1   4  23    0.30    0.61
  -1  -4 -24    4.37    1.51
   1   4  24    2.00    0.90
  -1  -4 -25   37.04    6.15
   1   4  25   29.47    4.35
   1   4  26    1.93    0.98
  -1  -4 -27    5.10    1.58
   1   4  27    3.48    1.16
  -1  -4 -28    2.61    1.51
   1   4  28   -1.20    0.69
  -1  -4 -29    5.71    1.80
   1   4  29    4.41    1.60
  -1  -4 -30    0.54    0.79
   1   4  30    0.11    0.76
  -1  -4 -31   14.19    4.10
   1   4  31   14.73    2.62
  -1  -4 -32   19.20    3.29
   1   4  32   13.86    2.01
  -1  -4 -33   -0.21    1.11
   1   4  33    2.45    1.06
  -1  -4 -34    6.03    2.17
   1   4  34    4.40    1.46
  -1  -4 -35    2.72    1.66
   1   4  35   -0.43    0.84
  -1  -4 -36   12.14    2.54
   1   4  36    9.39    1.41
   1   5 -33    2.07    1.24
  -1  -5  33   -0.12    0.68
   1   5 -32    2.71    1.34
  -1  -5  32   -0.59    0.68
   1   5 -31    1.23    0.92
  -1  -5  31    3.48    1.22
   1   5 -30    0.14    0.48
  -1  -5  30    0.72    0.96
   1   5 -29    1.01    0.90
  -1  -5  29    1.01    0.95
   1   5 -28    2.55    1.47
  -1  -5  28    1.25    0.72
   1   5 -27    3.48    1.07
  -1  -5  27    1.26    0.81
   1   5 -26   17.80    2.59
  -1  -5  26   14.75    1.90
   1   5 -25    6.88    1.90
  -1  -5  25    6.14    1.48
   1   5 -24    1.29    1.07
  -1  -5  24   -0.12    0.59
   1   5 -24    0.38    0.39
   1   5 -23    0.78    0.77
  -1  -5  23    1.03    0.87
   1   5 -23    1.73    0.65
  -1  -5  22    1.44    0.72
  -1  -5  22    1.75    0.76
   1   5 -22    1.16    0.51
  -1  -5  21   28.42    4.42
  -1  -5  21   20.89    2.56
   1   5 -21   16.32    3.33
  -1  -5  20   -0.34    0.69
  -1  -5  20    1.40    0.70
   1   5 -20    0.31    0.29
  -1  -5  19   44.44    5.22
  -1  -5  19   35.86    3.68
   1   5 -19   28.87    4.49
  -1  -5  18   57.21    5.96
  -1  -5  18   46.15    6.12
   1   5 -18   41.02    5.96
  -1  -5  17   89.96    4.75
  -1  -5  17   79.01    4.30
   1   5 -17   68.37    3.13
  -1  -5  16   91.86    8.88
  -1  -5  16   89.40    6.64
   1   5 -16   70.20    3.76
  -1  -5  15    2.07    0.83
  -1  -5  15    1.67    0.78
   1   5 -15    0.93    0.75
  -1  -5  14    0.94    0.66
  -1  -5  14    0.61    0.52
   1   5 -14    0.31    0.37
  -1  -5  13   42.08    5.71
  -1  -5  13   39.97    3.97
   1   5 -13   33.18    4.90
  -1  -5  12    1.09    0.84
  -1  -5  12    0.50    0.43
   1   5 -12    0.90    0.74
  -1  -5  11    5.20    3.08
  -1  -5  11    4.62    0.82
   1   5 -11    4.39    0.91
  -1  -5  10    0.89    0.55
  -1  -5  10   -0.05    0.31
   1   5 -10   -0.19    0.44
  -1  -5   9   10.74    1.81
  -1  -5   9    9.51    1.67
   1   5  -9    7.30    1.42
  -1  -5   8   36.95    3.02
  -1  -5   8   32.93    2.88
   1   5  -8   26.67    2.22
  -1  -5   7   47.79    5.05
  -1  -5   7   44.04    3.09
   1   5  -7   33.63    5.07
  -1  -5   6    1.56    0.41
   1   5  -6    1.55    0.53
  -1  -5   5    3.18    0.56
   1   5  -5    2.36    0.59
   1   5  -5    2.01    0.79
   1   5  -4   58.10    3.20
  -1  -5   3   10.68    1.16
   1   5  -3    7.59    1.11
   1   5  -3    9.24    1.43
  -1  -5   2    8.32    1.45
   1   5  -2    3.75    0.75
   1   5  -2    5.58    0.99
  -1  -5   1   39.17    2.92
   1   5  -1   36.65    2.52
   1   5  -1   29.07    4.50
  -1  -5   0    7.10    1.15
   1   5   0    5.64    0.93
   1   5   0    5.19    1.10
  -1  -5  -1   18.99    1.66
   1   5   1   19.27    1.44
   1   5   1   16.57    2.74
  -1  -5  -2   49.96    3.98
   1   5   2   35.21    2.68
  -1  -5  -3   71.95    3.82
   1   5   3   59.47    4.59
  -1  -5  -4    0.58    0.56
   1   5   4    0.66    0.17
   1   5   4    0.69    0.34
  -1  -5  -5   47.39    3.55
   1   5   5   43.74    3.03
   1   5   5   36.31    5.12
  -1  -5  -6   13.36    2.12
   1   5   6    8.75    1.37
   1   5   6    7.86    1.58
  -1  -5  -7  221.52    8.71
   1   5   7  191.33    7.27
   1   5   7  154.99    6.54
   1   5   8    1.13    0.44
   1   5   8    0.76    0.27
  -1  -5  -9   66.54   37.36
   1   5   9   57.90    2.97
   1   5   9   51.80    2.98
  -1  -5 -10    1.16    0.86
   1   5  10    0.83    0.61
   1   5  10    0.82    0.53
  -1  -5 -11   10.63    1.96
   1   5  11    7.61    1.23
   1   5  11    7.42    1.81
  -1  -5 -12   42.68    5.36
   1   5  12   34.29    3.67
   1   5  12   29.88    3.00
  -1  -5 -13   13.01    2.30
   1   5  13    8.29    1.47
   1   5  13   10.33    1.73
  -1  -5 -14   79.30    7.19
   1   5  14   57.08    4.99
   1   5  14   52.92    3.70
  -1  -5 -15    1.28    0.86
   1   5  15    0.58    0.38
   1   5  15    0.21    0.21
  -1  -5 -16   23.89    4.03
   1   5  16   16.26    2.51
   1   5  16   19.98    2.91
  -1  -5 -17    6.26    1.34
   1   5  17    5.80    1.16
   1   5  17    5.93    1.47
   1   5  18    4.81    1.16
   1   5  18    4.02    0.89
  -1  -5 -19  240.61   10.18
   1   5  19  202.64    8.30
   1   5  19  192.69    7.86
   1   5  20   72.63    8.19
   1   5  20   77.88    6.04
  -1  -5 -21   73.29    9.62
   1   5  21   46.87    6.37
   1   5  22    6.81    1.30
   1   5  22    7.16    1.34
  -1  -5 -23    0.53    0.67
   1   5  23    0.09    0.32
   1   5  23    0.66    0.63
  -1  -5 -24    0.55    1.02
   1   5  24   -0.39    0.62
   1   5  24    0.38    0.36
  -1  -5 -25    0.24    0.94
   1   5  25    0.62    0.85
  -1  -5 -26   14.78    2.72
   1   5  26   10.36    1.71
  -1  -5 -27   13.44    2.03
   1   5  27   11.29    2.22
  -1  -5 -28    0.63    0.86
   1   5  28    0.96    0.78
  -1  -5 -29   -0.28    0.99
   1   5  29   -0.38    0.67
  -1  -5 -30    6.07    1.58
   1   5  30    6.02    1.66
  -1  -5 -31    7.06    2.33
   1   5  31    4.23    1.28
  -1  -5 -32   -0.02    1.07
   1   5  32    0.87    1.06
  -1  -5 -33    1.23    0.99
   1   5  33    1.20    0.96
  -1  -5 -34    2.21    1.30
   1   5  34    3.43    1.32
   1   6 -32    2.44    1.56
  -1  -6  32    0.11    0.69
   1   6 -31    3.36    4.52
  -1  -6  31    2.97    1.53
   1   6 -30    7.61    4.30
  -1  -6  30    8.44    4.69
   1   6 -29    0.66    0.80
   1   6 -28    0.50    0.60
  -1  -6  28   -0.72    0.64
   1   6 -27   13.69    3.20
  -1  -6  27    9.44    2.51
   1   6 -26    0.75    0.76
  -1  -6  26   -0.07    0.60
   1   6 -25    2.38    1.28
  -1  -6  25    2.73    1.32
  -1  -6  24    0.31    0.76
  -1  -6  24    0.30    0.69
   1   6 -24   -0.24    0.39
  -1  -6  23   10.62    1.70
  -1  -6  23    7.76    1.01
   1   6 -23    6.84    1.25
  -1  -6  22   28.88    2.98
  -1  -6  22   26.22    2.75
   1   6 -22   19.29    3.51
  -1  -6  21    7.75    1.25
  -1  -6  21    4.39    1.16
   1   6 -21    4.58    1.12
  -1  -6  20    1.43    1.27
  -1  -6  20    1.75    0.76
   1   6 -20    0.66    0.58
  -1  -6  19    8.30    1.81
  -1  -6  19    5.77    1.55
   1   6 -19    4.69    1.24
  -1  -6  18   51.96    4.18
  -1  -6  18   43.16    6.88
   1   6 -18   44.62    2.69
  -1  -6  17   68.34    4.01
  -1  -6  17   55.85    6.83
   1   6 -17   46.48    6.54
  -1  -6  16    2.79    0.97
  -1  -6  16    0.00    0.41
   1   6 -16    0.49    0.64
  -1  -6  15    0.37    0.48
  -1  -6  15   -0.54    0.39
   1   6 -15   -0.27    0.50
  -1  -6  14   59.44    6.48
  -1  -6  14   46.54    5.81
   1   6 -14   42.35    4.13
  -1  -6  13   60.86    7.49
  -1  -6  13   54.45    5.62
   1   6 -13   46.22    4.47
  -1  -6  12   95.65    7.95
  -1  -6  12   84.45    5.87
   1   6 -12   75.43    4.06
  -1  -6  11    2.13    0.92
  -1  -6  11    0.28    0.29
   1   6 -11    0.67    0.55
  -1  -6  10    0.33    0.30
  -1  -6  10    0.25    0.19
   1   6 -10    3.26    2.66
  -1  -6   9   15.74    2.96
  -1  -6   9   11.89    2.25
   1   6  -9   12.96    2.32
  -1  -6   8   38.15   24.35
   1   6  -8   29.69    4.53
  -1  -6   7    3.08    0.89
   1   6  -7    1.31    0.45
   1   6  -7    2.02    0.70
  -1  -6   6   18.20    2.15
   1   6  -6   14.32    2.71
  -1  -6   5    2.01    0.47
   1   6  -5    1.32    0.90
  -1  -6   4   39.61    2.13
   1   6  -4   37.15    3.55
  -1  -6   3   49.58    2.59
   1   6  -3   38.12    6.01
  -1  -6   2   23.96    2.42
   1   6  -2   18.27    2.64
  -1  -6   1   -0.34    0.57
   1   6  -1    0.99    0.70
  -1  -6   0   98.52    4.46
   1   6   0   82.00    3.83
  -1  -6  -1    2.50    0.66
   1   6   1    1.02    0.64
  -1  -6  -2    3.86    0.76
   1   6   2    3.11    0.54
  -1  -6  -3    1.38    0.88
   1   6   3    1.79    0.38
  -1  -6  -4   86.52    5.47
   1   6   4   62.69    4.73
  -1  -6  -5   47.64    2.49
   1   6   5   37.91    5.26
  -1  -6  -6    9.14    2.03
   1   6   6    7.05    1.46
  -1  -6  -7    9.57    1.70
   1   6   7    5.82    1.05
   1   6   7    7.52    1.45
  -1  -6  -8    8.51    1.80
   1   6   8    4.38    0.82
   1   6   8    6.11    1.34
  -1  -6  -9    1.19    0.81
   1   6   9   -0.12    0.25
   1   6   9    1.36    0.64
  -1  -6 -10    1.37    0.85
   1   6  10    1.45    0.47
   1   6  10    1.70    0.58
  -1  -6 -11    0.90    0.70
   1   6  11    0.33    0.30
   1   6  11    1.25    0.56
  -1  -6 -12   26.00    3.57
   1   6  12   18.44    2.20
   1   6  12   23.98    3.40
  -1  -6 -13   47.12    3.84
   1   6  13   36.08    2.83
   1   6  13   40.16    4.29
  -1  -6 -14   17.50    3.05
   1   6  14   11.04    1.91
   1   6  14   12.62    1.94
  -1  -6 -15   23.53    3.55
   1   6  15   18.04    2.56
  -1  -6 -16   13.94    2.84
   1   6  16    9.16    2.02
   1   6  16   11.97    2.21
  -1  -6 -17  322.81   22.36
   1   6  17  260.16   17.24
   1   6  17  259.65   17.64
   1   6  18    0.25    0.44
   1   6  18    0.41    0.35
  -1  -6 -19  113.14    8.81
   1   6  19   90.28    4.92
   1   6  19   91.39    4.96
  -1  -6 -20   72.76    8.94
   1   6  20   45.66    7.01
   1   6  20   49.90    6.15
  -1  -6 -21   38.52    6.17
   1   6  21   30.31    3.55
   1   6  21   32.77    4.58
  -1  -6 -22   -0.61    0.95
   1   6  22   -0.44    0.54
   1   6  22    1.17    0.85
  -1  -6 -23    3.28    1.34
   1   6  23    3.24    1.13
   1   6  23    2.89    1.08
  -1  -6 -24    0.37    0.63
   1   6  24    2.39    0.85
   1   6  24    0.78    0.58
  -1  -6 -25   -0.60    0.94
   1   6  25   -0.14    0.62
  -1  -6 -26    0.16    0.65
   1   6  26    0.79    0.63
  -1  -6 -27    2.64    1.74
   1   6  27    2.39    1.41
  -1  -6 -28    0.53    0.80
   1   6  28    0.22    0.47
  -1  -6 -29    5.26    7.49
   1   6  29    5.19    1.35
  -1  -6 -30    1.15    1.02
   1   6  30   -0.57    0.74
  -1  -6 -31   11.98    2.34
   1   6  31   11.28    1.77
  -1  -6 -32   -2.70    1.21
   1   6  32    0.61    0.99
  -1  -7  29    6.27    1.30
   1   7 -28    3.35    1.27
  -1  -7  28    1.61    1.05
   1   7 -27    4.19    1.78
  -1  -7  27    5.99    1.43
  -1  -7  26    0.85    1.01
  -1  -7  25    3.13    1.35
  -1  -7  25    2.91    1.17
  -1  -7  24    5.20    1.31
  -1  -7  24    3.57    1.35
   1   7 -24    1.86    0.95
  -1  -7  23   16.50    2.12
  -1  -7  23   13.22    1.83
   1   7 -23    8.72    2.16
  -1  -7  22    5.44    2.02
  -1  -7  22    3.63    1.24
   1   7 -22    3.78    1.11
  -1  -7  21    4.98    1.53
  -1  -7  21    2.81    1.36
   1   7 -21    3.40    1.09
  -1  -7  20    4.00    1.33
  -1  -7  20    1.99    1.01
   1   7 -20    1.37    0.77
  -1  -7  19   -0.56    0.69
  -1  -7  19    0.38    0.36
   1   7 -19    0.00    0.51
  -1  -7  18   -0.06    0.51
  -1  -7  18    0.73    0.55
   1   7 -18    1.32    0.66
  -1  -7  17    8.20    1.40
  -1  -7  17    4.63    1.09
   1   7 -17    3.32    0.88
  -1  -7  16    1.89    1.03
  -1  -7  16   -0.10    0.36
   1   7 -16    1.37    0.65
  -1  -7  15    8.73    1.74
  -1  -7  15    6.50    1.72
   1   7 -15    7.00    1.63
  -1  -7  14   38.41    5.37
  -1  -7  14   23.74    3.77
   1   7 -14   28.15    5.13
  -1  -7  13  117.48   11.60
  -1  -7  13  100.15    5.16
   1   7 -13   87.49    4.84
  -1  -7  12  157.82   15.42
   1   7 -12  122.15    8.43
  -1  -7  11   25.13    4.22
   1   7 -11   17.65    3.45
  -1  -7  10   36.48    4.70
   1   7 -10   23.57    3.78
  -1  -7   9   31.29    4.94
   1   7  -9   24.18    4.47
  -1  -7   8   24.21    3.47
   1   7  -8   20.27    3.96
  -1  -7   7    1.76    0.76
   1   7  -7    2.81    0.99
  -1  -7   6   13.52    1.82
   1   7  -6   12.19    2.90
  -1  -7   5   37.64    4.80
   1   7  -5   28.58    5.23
   1   7  -4   87.66    5.84
  -1  -7   3    9.55    1.48
   1   7  -3    6.91    1.83
  -1  -7   2   -0.21    0.62
   1   7  -2    0.30    0.30
  -1  -7   1   38.07    3.15
   1   7  -1   30.92    5.85
  -1  -7   0   11.81    2.00
   1   7   0    7.95    1.57
  -1  -7  -1   93.59    5.02
   1   7   1   79.92    5.00
  -1  -7  -2    2.35    0.98
   1   7   2    0.63    0.49
  -1  -7  -3    0.77    0.53
   1   7   3    0.65    0.72
  -1  -7  -4   10.09    1.57
   1   7   4    8.45    1.45
  -1  -7  -5   11.47    1.73
   1   7   5    6.33    1.24
  -1  -7  -6   10.90    1.75
   1   7   6    9.45    1.53
  -1  -7  -7    1.02    0.53
   1   7   7    1.62    0.83
  -1  -7  -8    8.67    1.82
   1   7   8    7.37    1.35
  -1  -7  -9    0.35    0.51
   1   7   9   -0.35    0.62
  -1  -7 -10    6.90    4.94
   1   7  10    5.69    1.10
  -1  -7 -11    2.02    1.02
   1   7  11    0.57    0.62
  -1  -7 -12    0.70    0.91
   1   7  12    1.41    0.63
  -1  -7 -13   27.33    4.28
   1   7  13   24.18    3.56
  -1  -7 -14    2.19    1.12
   1   7  14   -0.54    0.33
   1   7  14    0.69    0.64
  -1  -7 -15   82.43    6.02
   1   7  15   49.72   42.53
   1   7  15   67.10    3.83
  -1  -7 -16   27.41    4.88
   1   7  16   13.14    2.85
   1   7  16   22.33    3.12
  -1  -7 -17   42.80    5.42
   1   7  17   23.77    3.84
   1   7  17   36.04    4.63
  -1  -7 -18   26.16    4.29
   1   7  18   15.97    2.62
   1   7  18   22.15    3.03
  -1  -7 -19    0.56    0.66
   1   7  19   -0.25    0.43
   1   7  19   -0.26    0.60
  -1  -7 -20   -0.53    0.89
   1   7  20   -0.19    0.46
   1   7  20    0.86    0.55
  -1  -7 -21   17.18    2.14
   1   7  21    9.43    1.41
   1   7  21   11.58    2.28
  -1  -7 -22    3.49    1.86
   1   7  22    3.87    1.16
   1   7  22    2.83    1.40
  -1  -7 -23   12.00    2.59
   1   7  23    5.11    1.56
   1   7  23    8.50    2.67
  -1  -7 -24   14.42    3.36
   1   7  24   12.22    2.44
   1   7  24    8.62    1.99
  -1  -7 -25    5.11    1.45
   1   7  25    3.40    1.36
  -1  -7 -26    4.75    1.87
   1   7  26    2.09    1.24
  -1  -7 -27    3.39    1.57
   1   7  27    0.29    0.64
  -1  -7 -28   -0.83    1.11
   1   7  28    0.10    0.62
  -1  -7 -29   -0.29    0.67
   1   7  29    0.05    0.56
  -1  -7 -30    4.10    1.41
   1   7  30    0.16    0.44
  -1  -8  27    3.85    1.17
  -1  -8  26    5.38    1.16
  -1  -8  25    1.71    0.93
  -1  -8  24   -0.98    0.83
  -1  -8  23    0.76    0.87
   1   8 -23    0.76    0.63
  -1  -8  22    4.97    1.45
   1   8 -22    4.13    1.12
  -1  -8  21    5.13    1.41
   1   8 -21    4.65    1.37
  -1  -8  20    2.02    1.34
   1   8 -20    0.44    0.71
  -1  -8  19   12.19    2.65
   1   8 -19   10.19    2.25
  -1  -8  18    1.62    0.98
   1   8 -18    0.87    0.64
  -1  -8  17   15.72    2.44
   1   8 -17   13.36   16.28
  -1  -8  16    1.79    1.37
   1   8 -16    1.16    0.73
  -1  -8  15   35.74    4.59
   1   8 -15   30.19    3.51
  -1  -8  14    9.52    2.33
   1   8 -14    6.57    1.75
  -1  -8  13   20.36    2.98
   1   8 -13   16.80    2.40
  -1  -8  12   -0.75    0.75
   1   8 -12   -0.87    0.70
  -1  -8  11    9.96    2.10
   1   8 -11    7.39    1.58
  -1  -8  10    0.81    0.78
   1   8 -10    1.49    0.92
  -1  -8   9  238.10   19.11
   1   8  -9  190.81   16.23
  -1  -8   8  173.77   14.10
   1   8  -8  133.77   11.04
  -1  -8   7    1.74    1.57
   1   8  -7    1.57    0.92
  -1  -8   6    1.72    0.89
   1   8  -6    0.88    0.65
  -1  -8   5    0.00    0.71
   1   8  -5    0.69    0.72
  -1  -8   4   27.75    3.10
   1   8  -4   29.63    5.16
  -1  -8   3   49.70   42.37
   1   8  -3   37.90    6.32
  -1  -8   2   27.92    3.11
   1   8  -2   25.04    4.26
  -1  -8   1    5.82    5.02
   1   8  -1    5.10    1.17
  -1  -8   0    1.79    1.07
   1   8   0    6.59    2.37
  -1  -8  -1    0.76    0.73
   1   8   1   -1.03    0.72
  -1  -8  -2    9.22    1.79
   1   8   2    8.78    1.91
  -1  -8  -3   18.60    2.37
   1   8   3    9.69    1.32
  -1  -8  -4    0.09    0.72
   1   8   4    1.05    0.75
  -1  -8  -5   12.91    1.90
   1   8   5   11.09    1.53
  -1  -8  -6    7.65    1.49
   1   8   6    4.89    4.21
  -1  -8  -7    6.20    1.70
   1   8   7    2.76    0.97
  -1  -8  -8    1.87    0.82
   1   8   8    0.36    0.47
  -1  -8  -9    1.88    0.95
   1   8   9    2.12    0.83
  -1  -8 -10   26.29    3.57
   1   8  10   19.77    2.75
  -1  -8 -11    1.57    0.85
   1   8  11    1.17    0.53
  -1  -8 -12   15.67    2.77
   1   8  12   10.82    1.99
  -1  -8 -13   12.28    2.23
   1   8  13   11.22    2.11
  -1  -8 -14    7.94    1.93
   1   8  14    5.04    1.32
  -1  -8 -15    1.56    1.01
   1   8  15    0.71    0.87
  -1  -8 -16    9.66    1.66
   1   8  16    6.71    1.78
  -1  -8 -17   30.62    3.79
   1   8  17   26.18    3.36
  -1  -8 -18    5.95    2.16
   1   8  18    7.66    1.91
  -1  -8 -19    0.92    0.94
   1   8  19   -0.15    0.70
  -1  -8 -20    0.47    0.78
   1   8  20    1.31    0.82
  -1  -8 -21    1.20    0.99
   1   8  21    1.39    0.88
  -1  -8 -22    1.36    1.10
   1   8  22    0.26    0.48
   1   8  23    1.07    1.16
  -1  -8 -24    2.86    1.60
   1   8  24   -0.06    0.71
  -1  -8 -25    0.73    1.14
  -1  -8 -26    0.52    0.88
  -1  -8 -27    1.08    0.75
  -1  -9  23    2.82    1.96
  -1  -9  22   13.23    2.67
   1   9 -22    9.64    1.61
  -1  -9  21    6.79    3.83
   1   9 -21    2.57    1.28
  -1  -9  20    2.32    1.16
   1   9 -20    0.53    0.79
  -1  -9  19    4.33    1.36
   1   9 -19    6.13    1.51
  -1  -9  18   16.46    2.25
   1   9 -18   12.90    2.11
  -1  -9  17   -0.32    0.80
   1   9 -17    1.01    0.82
  -1  -9  16    0.53    0.76
   1   9 -16    0.75    0.67
  -1  -9  15   35.85    5.05
   1   9 -15   23.43    4.40
  -1  -9  14    2.27    1.55
   1   9 -14    0.90    0.66
  -1  -9  13   24.06    3.95
   1   9 -13   20.72    3.65
   1   9 -12   11.27    2.20
  -1  -9  11   35.73    6.27
   1   9 -11   27.57    4.91
  -1  -9  10   18.46    3.28
   1   9 -10   13.66    1.83
  -1  -9   9   30.96    5.00
   1   9  -9   23.08    3.69
  -1  -9   8   15.45    2.37
   1   9  -8   14.92    2.35
  -1  -9   7    0.57    0.94
   1   9  -7    0.91    0.70
  -1  -9   6    9.32    1.55
   1   9  -6   10.44    1.90
  -1  -9   5   26.01    3.38
   1   9  -5   21.84    3.38
  -1  -9   4    2.64    0.79
   1   9  -4    0.12    0.50
  -1  -9   3    1.01    0.74
   1   9  -3    1.28    0.83
  -1  -9   2    1.00    0.92
   1   9  -2    1.93    1.27
  -1  -9   1    9.45    2.33
   1   9  -1    7.14    1.80
  -1  -9   0   13.88    2.87
   1   9   0   12.52    2.72
  -1  -9  -1    2.36    1.12
   1   9   1    0.94    0.70
  -1  -9  -2    0.80    0.59
   1   9   2    2.11    0.90
  -1  -9  -3   19.59    3.20
   1   9   3   14.23    2.54
  -1  -9  -4   14.60    2.26
   1   9   4    7.63    1.94
  -1  -9  -5   67.23    4.84
   1   9   5   64.99    8.16
  -1  -9  -6   26.76    2.41
   1   9   6   27.32    3.45
  -1  -9  -7    5.32    5.48
   1   9   7    2.00    0.94
  -1  -9  -8   14.33    1.57
   1   9   8   13.37    2.09
  -1  -9  -9   -0.45    0.80
   1   9   9   -0.15    0.53
  -1  -9 -10    1.90    1.00
   1   9  10    0.06    0.50
   1   9  11    8.92    1.37
  -1  -9 -12    1.18    0.89
   1   9  12    0.79    0.70
  -1  -9 -13    5.50    1.78
   1   9  13    5.54    1.45
  -1  -9 -14    4.69    1.34
   1   9  14    0.37    0.81
  -1  -9 -15    5.35    1.35
   1   9  15    5.44    1.34
  -1  -9 -16    3.96    1.51
   1   9  16    2.77    1.08
  -1  -9 -17    0.86    0.96
   1   9  17    1.84    0.96
  -1  -9 -18   -0.51    0.86
   1   9  18    0.17    0.49
  -1  -9 -19    1.59    1.19
   1   9  19    0.93    1.01
  -1  -9 -20    0.00    0.90
   1   9  20    0.23    0.48
  -1  -9 -21    3.16    1.30
   1   9  21    2.19    1.39
  -1  -9 -22    2.98    1.48
   1   9  22    1.91    1.08
  -1  -9 -23    6.03    1.42
   1   9  23    3.38    1.13
  -1  -9 -24    0.64    1.17
   1  10 -18   12.83    2.20
   1  10 -17    9.51    2.02
  -1 -10  16   11.21    1.83
   1  10 -16    8.84    2.05
  -1 -10  15    5.32    3.04
   1  10 -15    6.04    3.40
  -1 -10  14    5.51    1.74
   1  10 -14    1.06    0.96
  -1 -10  13    1.34    0.99
   1  10 -13    0.22    0.58
  -1 -10  12    1.11    1.23
   1  10 -12    0.82    1.02
  -1 -10  11    3.97    1.57
   1  10 -11    5.31    1.17
  -1 -10  10    2.68    1.10
   1  10 -10    0.62    0.84
  -1 -10   9    2.02    1.08
   1  10  -9   -1.02    0.75
  -1 -10   8    9.09    2.56
   1  10  -8    8.60    2.19
  -1 -10   7    8.58    2.20
   1  10  -7    4.25    1.32
  -1 -10   6    3.32    1.22
   1  10  -6    4.20    1.09
  -1 -10   5    3.03    1.14
   1  10  -5    2.59    0.99
  -1 -10   4    5.30    1.37
   1  10  -4    3.77    1.13
  -1 -10   3    1.02    0.69
   1  10  -3    0.79    0.75
  -1 -10   2    1.69    1.24
   1  10  -2   -0.34    0.77
  -1 -10   1    1.76    1.25
   1  10  -1    0.62    0.62
  -1 -10   0    7.84    1.91
   1  10   0    6.15    1.55
  -1 -10  -1   10.56    2.25
   1  10   1    9.74    2.29
  -1 -10  -2    2.78    1.25
   1  10   2    3.15    1.19
  -1 -10  -3    0.21    0.80
   1  10   3    1.10    0.72
  -1 -10  -4    6.32    8.37
   1  10   4    9.71    2.14
  -1 -10  -5   13.99    2.31
   1  10   5   11.01    2.45
  -1 -10  -6    6.65    1.78
   1  10   6    5.94    1.48
  -1 -10  -7    0.60    0.63
   1  10   7    1.55    2.12
  -1 -10  -8    1.97    1.27
   1  10   8    0.25    0.63
  -1 -10  -9    5.38    1.41
   1  10   9    5.49    1.49
  -1 -10 -10    8.32    2.02
   1  10  10   10.82    2.49
  -1 -10 -11    4.05    1.74
   1  10  11    6.21    1.60
   1  10  12    3.14    1.25
  -1 -10 -13    1.81    1.17
   1  10  13    1.36    0.84
  -1 -10 -14    2.37    1.12
   1  10  14    1.56    0.74
  -1 -10 -15    1.68    0.80
   1  10  15    1.97    0.79
  -1 -10 -16    1.54    1.04
   1  10  16    1.13    0.75
  -1 -10 -17    4.38    1.78
   1  10  17    4.25    1.56
   1  10  18    0.90    0.55
   1  10  19    0.51    0.69
  -1 -11  11   -0.26    0.71
   1  11 -11   -1.01    0.76
  -1 -11  10    0.44    0.79
   1  11 -10    2.07    1.44
  -1 -11   9    1.01    0.73
   1  11  -9    1.79    1.25
  -1 -11   8   -0.15    0.80
   1  11  -8    2.39    1.08
  -1 -11   7    3.48    1.34
   1  11  -7    2.76    1.43
  -1 -11   6    8.78    1.19
   1  11  -6    9.87    2.12
  -1 -11   5    5.54    3.11
   1  11  -5    5.87    3.28
  -1 -11   4    0.88    0.75
   1  11  -4    1.82    1.13
  -1 -11   3    6.62    1.39
   1  11  -3    6.00    3.36
  -1 -11   2    0.76    0.72
   1  11  -2   -0.42    0.91
  -1 -11   1    0.99    0.81
   1  11  -1    3.68    1.45
  -1 -11   0    0.27    0.48
   1  11   0    1.16    0.81
  -1 -11  -1    2.07    1.22
   1  11   1    2.85    1.79
   1  11   2   -0.71    0.96
   1  11   3    8.21    4.58
   1  11   4    2.59    1.39
   1  11   5    1.78    1.19
   1  11   6   11.69    2.45
  -1 -11  -7   10.56    2.79
   1  11   7    8.99    1.85
  -1 -11  -8    2.24    1.16
   1  11   8    0.68    0.78
   1  11   9    2.17    1.48
  -1 -11 -10    4.18    1.60
   1  11  10    1.94    1.45
   1  11  11   16.20    3.59
  -1 -11 -12    9.75    3.66
   1  11  12   12.49    1.80
  -2  11   3    8.88    2.20
  -2  11   2    0.27    0.86
   2 -11  -1    1.31    0.74
  -2  11   1    2.06    1.41
   2 -11   0   15.45    2.53
  -2  11   0   16.83    3.01
   2 -11   1    7.73    1.41
  -2  11  -1    9.24    1.77
   2 -11   2    2.52    1.15
  -2  11  -2    0.89    1.27
   2 -11   3   16.72    1.92
  -2  11  -3   16.67    4.61
   2 -11   4    3.97    0.90
  -2  11  -4    6.03    1.70
   2 -11   5    7.13    1.29
  -2  11  -5    8.76    1.97
   2 -10 -15    6.66    1.62
  -2  10  15    8.89    2.54
   2 -10 -14    0.86    0.94
  -2  10  14   -0.97    1.03
   2 -10 -13   -0.27    0.85
  -2  10  13    1.77    1.17
   2 -10 -12    2.76    1.43
  -2  10  12    3.08    1.68
  -2  10  11    7.26    4.05
   2 -10 -10    0.77    1.07
  -2  10  10    0.62    0.87
   2 -10  -9    2.61    1.23
  -2  10   9    1.24    1.10
  -2  10   8    2.73    1.07
   2 -10  -7    1.37    0.66
  -2  10   7    2.14    0.98
   2 -10  -6    0.84    0.58
  -2  10   6    0.85    0.99
   2 -10  -5   12.02    1.75
  -2  10   5    5.59    1.70
   2 -10  -4    0.00    0.77
  -2  10   4   -0.15    1.06
   2 -10  -3    1.63    1.16
  -2  10   3    1.66    1.20
   2 -10  -2    4.58    1.44
  -2  10   2    2.92    1.54
   2 -10  -1   11.05    1.73
  -2  10   1   12.15    2.24
   2 -10   0    4.63    1.10
  -2  10   0    5.75    1.82
   2 -10   1   17.28    2.55
  -2  10  -1   20.47    3.09
   2 -10   2    0.42    0.64
  -2  10  -2    0.20    0.59
   2 -10   3    0.32    0.51
  -2  10  -3   -0.35    1.01
   2 -10   4   11.22    1.89
  -2  10  -4   14.86    2.46
   2 -10   5   -0.75    0.81
  -2  10  -5    2.11    1.30
   2 -10   6   15.58    2.28
  -2  10  -6   14.53    2.33
   2 -10   7   11.37   16.17
  -2  10  -7    9.72    2.77
   2 -10   8    1.15    0.94
  -2  10  -8   -0.40    0.94
   2 -10   9    0.85    1.01
  -2  10  -9    0.50    0.58
   2 -10  10    0.88    0.69
  -2  10 -10    1.92    0.95
   2 -10  11   -0.27    0.81
  -2  10 -11    0.08    0.68
   2 -10  12    2.43    1.11
  -2  10 -12    3.89    1.82
   2 -10  13    0.99    1.38
  -2  10 -13    2.20    1.47
   2 -10  14    1.58    2.16
  -2  10 -14    0.50    1.00
   2 -10  15   -0.83    0.87
  -2  10 -15    2.05    1.43
   2 -10  16    0.76    0.96
  -2  10 -16   -0.75    0.87
   2  -9 -20    0.45    0.93
  -2   9  20    1.59    1.01
  -2   9  19    0.84    1.07
   2  -9 -18   17.28    4.11
  -2   9  18   17.07    3.17
   2  -9 -17    0.47    0.68
  -2   9  17    1.47    1.11
   2  -9 -16    1.45    0.83
  -2   9  16    1.60    0.84
   2  -9 -15   -0.05    0.81
  -2   9  15   -2.18    0.87
   2  -9 -14    3.33    1.44
  -2   9  14    3.41    1.35
   2  -9 -13    8.60    2.68
  -2   9  13   11.87    3.03
  -2   9  12    5.74    1.66
   2  -9 -11    1.07    1.07
  -2   9  11   -1.11    1.02
   2  -9 -10    3.63    1.13
  -2   9  10    2.96    1.01
  -2   9   9    5.92    1.40
   2  -9  -8    0.31    0.81
  -2   9   8    1.90    1.18
  -2   9   7    5.99    2.01
  -2   9   6    0.96    1.10
   2  -9  -5    0.27    0.80
  -2   9   5   -1.09    1.08
   2  -9  -4   -2.19    0.78
  -2   9   4    3.19    1.84
   2  -9  -3    6.22    1.90
  -2   9   3    8.65    2.43
   2  -9  -2   12.38    1.89
  -2   9   2   11.71    1.67
   2  -9  -1    1.58    1.10
  -2   9   1   -0.84    0.95
   2  -9   0    6.27    1.82
  -2   9   0    7.47    2.17
   2  -9   1    7.86    1.21
  -2   9  -1    6.03    1.72
   2  -9   2    0.36    0.50
  -2   9  -2   -1.27    0.98
   2  -9   3    1.18    0.68
  -2   9  -3    1.30    0.82
   2  -9   4    2.67    0.87
  -2   9  -4    2.62    1.35
   2  -9   5    5.08    1.29
  -2   9  -5    2.32    1.26
   2  -9   6    6.52    1.72
  -2   9  -6    3.23    1.35
   2  -9   7    0.33    0.53
  -2   9  -7    1.27    0.79
   2  -9   8    7.76    2.20
  -2   9  -8    8.10    2.16
   2  -9   9    1.32    0.86
  -2   9  -9   -0.35    0.95
   2  -9  10    1.59    0.97
  -2   9 -10    0.93    1.02
   2  -9  11    0.48    0.67
  -2   9 -11   -0.33    0.92
   2  -9  12   38.66    5.06
  -2   9 -12   34.08    6.18
   2  -9  13    1.48    0.91
  -2   9 -13    2.35    1.30
   2  -9  14    1.49    1.03
  -2   9 -14   -1.42    0.89
   2  -9  15    0.53    0.96
  -2   9 -15    4.27    1.67
   2  -9  16    5.70    1.50
  -2   9 -16    3.27    1.39
   2  -9  17   -0.76    0.85
  -2   9 -17    0.25    0.86
   2  -9  18    3.88    1.34
  -2   9 -18    2.63    1.11
   2  -9  19    2.24    1.06
  -2   9 -19    1.11    1.56
   2  -9  20    1.48    1.22
  -2   9 -20   -0.12    0.54
   2  -9  21    2.48    1.60
  -2   9 -21    1.00    0.80
   2  -9  22   -0.04    0.88
   2  -8 -24    1.04    0.64
  -2   8  24    1.36    0.93
   2  -8 -23   11.97    2.08
  -2   8  23   12.02    2.26
   2  -8 -22   -0.30    0.93
  -2   8  22    0.22    0.54
   2  -8 -21    5.15    1.60
  -2   8  21    2.68    1.07
   2  -8 -20   -0.08    0.82
  -2   8  20   -0.61    0.86
   2  -8 -19    1.69    1.29
  -2   8  19   -1.11    0.81
   2  -8 -18    1.43    1.10
  -2   8  18    0.87    0.77
   2  -8 -17    1.15    0.77
  -2   8  17    1.89    1.13
   2  -8 -16    1.13    0.68
  -2   8  16    1.40    0.85
   2  -8 -15    5.70    1.54
  -2   8  15    5.54    1.79
   2  -8 -14    0.91    0.77
  -2   8  14    2.69    1.39
  -2   8  13   17.90    2.02
  -2   8  12    3.05    1.40
   2  -8 -11    1.28    0.99
  -2   8  11   -0.17    0.94
   2  -8 -10    4.42    1.27
  -2   8  10    4.45    1.38
   2  -8  -9    5.67    1.57
  -2   8   9    5.95    1.73
   2  -8  -8   34.03    2.58
  -2   8   8   41.07    6.18
   2  -8  -7   11.29    1.95
  -2   8   7    7.92    2.12
   2  -8  -6   11.04    2.02
  -2   8   6   10.33    1.94
   2  -8  -5    6.82    1.78
  -2   8   5    5.24    1.29
   2  -8  -4    2.04    0.80
  -2   8   4   -0.26    0.90
   2  -8  -3    1.25    0.63
  -2   8   3    0.10    0.51
   2  -8  -2   10.62    2.13
  -2   8   2   10.00    2.17
   2  -8  -1   11.34    2.42
  -2   8   1   13.87    2.98
   2  -8   0   11.01    2.23
  -2   8   0   15.03    3.17
   2  -8   1    3.48    1.42
  -2   8  -1    1.85    0.86
   2  -8   2   23.01   19.98
  -2   8  -2   24.95    4.71
   2  -8   3    1.20    0.63
  -2   8  -3   -1.00    0.85
   2  -8   4   11.20    2.19
  -2   8  -4   12.61    3.10
   2  -8   5    2.87    2.48
  -2   8  -5    2.79    1.27
   2  -8   6    1.88    1.10
  -2   8  -6    2.77    1.31
   2  -8   7    0.14    0.69
  -2   8  -7    1.77    1.09
   2  -8   8    1.46    0.67
  -2   8  -8   -1.75    0.97
  -2   8  -9   20.33    2.61
  -2   8 -10   18.58    2.57
   2  -8  11    2.95    0.92
  -2   8 -11    6.03    1.63
   2  -8  12    2.41    0.97
  -2   8 -12    1.30    0.81
   2  -8  13    1.81    0.99
  -2   8 -13    1.76    0.98
   2  -8  14    1.79    1.14
  -2   8 -14    1.23    0.72
   2  -8  15    1.35    0.81
  -2   8 -15   -0.08    0.78
   2  -8  16   -0.73    0.80
  -2   8 -16   -1.05    0.76
   2  -8  17    1.04    1.46
  -2   8 -17    0.02    0.58
   2  -8  18   15.62    2.13
  -2   8 -18   10.82    2.85
   2  -8  19   21.36    2.82
  -2   8 -19   16.58    2.74
   2  -8  20    0.70    0.71
  -2   8 -20    0.72    0.79
   2  -8  21    2.44    1.73
  -2   8 -21    0.63    0.71
   2  -8  22    7.22    1.98
  -2   8 -22    7.81    1.90
   2  -8  23    2.26    1.03
   2  -8  24    1.35    1.14
   2  -8  25    0.55    0.69
   2  -8  26   -1.23    0.87
   2  -7 -27    0.80    1.27
   2  -7 -26    5.61    2.20
   2  -7 -25    9.22    2.47
   2  -7 -24    5.61    1.94
  -2   7  24    2.28    0.96
   2  -7 -23   -0.17    0.86
  -2   7  23    0.59    0.66
   2  -7 -22    0.79    0.72
  -2   7  22    0.34    0.50
  -2   7  22    1.23    0.95
   2  -7 -21    0.19    0.50
  -2   7  21    0.46    0.42
  -2   7  21   -0.14    0.77
   2  -7 -20    1.98    1.14
  -2   7  20    1.23    0.75
  -2   7  20    1.72    2.32
   2  -7 -19    5.94    2.04
  -2   7  19    2.79    1.36
   2  -7 -18    3.50    1.79
  -2   7  18    3.94    1.35
   2  -7 -17    3.44    1.25
  -2   7  17    2.41    1.29
   2  -7 -16    2.69    1.06
  -2   7  16   -0.36    0.90
   2  -7 -15   10.71    2.87
  -2   7  15    9.87    2.39
   2  -7 -14    1.77    0.80
  -2   7  14    1.95    0.81
   2  -7 -13   12.57    2.51
  -2   7  13   21.31    3.68
   2  -7 -12    5.63    1.45
  -2   7  12    3.00    1.36
   2  -7 -11   28.65    4.51
  -2   7  11   34.93    5.89
   2  -7 -10    7.21    1.38
  -2   7  10    4.83    1.45
   2  -7  -9   -0.15    0.69
  -2   7   9   -0.64    0.93
   2  -7  -8   32.77    4.63
  -2   7   8   35.03    4.93
   2  -7  -7    5.61    1.77
  -2   7   7    3.69    1.10
   2  -7  -6   23.81    3.41
  -2   7   6   22.18    4.72
   2  -7  -5   16.03    2.39
  -2   7   5   13.18    2.08
   2  -7  -4   69.82    5.04
  -2   7   4   71.11   10.92
   2  -7  -3   12.27    1.91
  -2   7   3   14.44    2.86
   2  -7  -2    2.65    0.82
  -2   7   2    2.10    0.91
   2  -7  -1    5.97    1.23
  -2   7   1    7.04    1.30
   2  -7   0    6.22    1.33
  -2   7   0    6.84    4.90
   2  -7   1    6.45    1.20
  -2   7  -1    8.79    2.06
   2  -7   2   10.95    1.83
  -2   7  -2   13.27    2.10
   2  -7   3    0.70    0.71
  -2   7  -3    0.98    0.86
   2  -7   4    7.63    1.28
  -2   7  -4    8.07    1.52
   2  -7   5   68.77    8.23
  -2   7  -5   71.48    5.22
   2  -7   6   46.37    7.39
  -2   7  -6   60.56    5.60
   2  -7   7    1.49    0.85
  -2   7  -7    0.21    0.59
   2  -7   8   64.23   45.90
  -2   7  -8   62.26    5.66
   2  -7   9    0.65    0.80
  -2   7  -9    2.48    1.32
   2  -7  10   69.44    9.11
  -2   7 -10   71.34    4.12
   2  -7  11    4.57    1.45
  -2   7 -11    1.50    0.97
   2  -7  12    2.42    0.92
  -2   7 -12    2.74    1.39
   2  -7  13    1.39    0.66
  -2   7 -13    0.90    0.85
   2  -7  14    6.13    1.72
  -2   7 -14    5.49    1.49
   2  -7  15    9.77    1.83
  -2   7 -15    9.26    1.71
   2  -7  16    5.31    1.27
  -2   7 -16    5.72    1.41
   2  -7  17    1.14    0.86
   2  -7  17   -0.15    0.36
  -2   7 -17    0.42    0.76
   2  -7  18    5.73    1.44
   2  -7  18    4.85    1.34
  -2   7 -18    6.19    1.80
   2  -7  19    1.28    0.78
   2  -7  19   -0.59    0.43
  -2   7 -19    2.13    1.12
   2  -7  20    6.08    1.66
   2  -7  20    4.13    1.42
  -2   7 -20    4.29    1.37
   2  -7  21    8.15    2.28
   2  -7  21    6.41    1.67
  -2   7 -21    5.50    1.65
   2  -7  22   -0.20    0.44
   2  -7  22    0.73    0.74
  -2   7 -22    1.18    0.71
   2  -7  23   -0.22    0.69
   2  -7  23    0.34    0.58
  -2   7 -23    0.09    0.45
   2  -7  24    0.19    0.55
   2  -7  24    0.63    0.48
   2  -7  25    2.73    1.16
   2  -7  25    0.93    0.99
   2  -7  26    6.23    1.44
  -2   7 -28    1.54    1.10
  -2   7 -29    6.79    1.60
   2  -6 -30    2.62    1.62
  -2   6  30    1.46    0.85
   2  -6 -29   20.64    5.06
  -2   6  29   17.17    3.09
   2  -6 -28    1.65    1.00
  -2   6  28    1.56    0.80
   2  -6 -27    0.79    0.93
  -2   6  27    0.57    0.63
   2  -6 -26   -0.52    0.89
  -2   6  26    1.46    1.07
   2  -6 -25    7.12    1.83
  -2   6  25    5.77    1.57
  -2   6  25    5.29    1.45
   2  -6 -24    4.76    1.46
  -2   6  24    2.35    1.36
  -2   6  24    2.12    1.28
   2  -6 -23   23.75    4.22
  -2   6  23   17.73    2.75
  -2   6  23   20.76    3.76
   2  -6 -22   15.33    3.12
  -2   6  22   10.47    1.92
  -2   6  22   12.96    2.49
   2  -6 -21   10.35    1.52
  -2   6  21    9.69    1.66
  -2   6  21   10.85    2.12
   2  -6 -20    1.54    0.94
  -2   6  20    0.29    0.32
  -2   6  20    1.40    0.95
   2  -6 -19    6.82    1.66
  -2   6  19    4.89    1.12
  -2   6  19    8.11    1.72
   2  -6 -18    9.73    1.66
  -2   6  18    6.84    1.65
  -2   6  18    9.12    1.99
   2  -6 -17   53.21    7.82
  -2   6  17   37.78    5.35
  -2   6  17   49.12    7.23
   2  -6 -16   65.28    5.71
  -2   6  16   52.01    6.09
  -2   6  16   74.30    6.31
   2  -6 -15    3.34    0.93
  -2   6  15    1.16    0.62
   2  -6 -14    4.35    1.31
  -2   6  14    4.03    1.07
  -2   6  14    4.02    1.12
   2  -6 -13   15.02    2.86
  -2   6  13   10.13    1.73
  -2   6  13   11.13    2.03
   2  -6 -12   22.72    3.83
  -2   6  12   15.09    2.79
  -2   6  12   20.28    3.85
   2  -6 -11   23.32    3.25
  -2   6  11   23.69    3.36
   2  -6 -10    9.71    1.69
   2  -6  -9   27.94    2.84
  -2   6   9   41.00    5.93
   2  -6  -8    1.03    0.75
   2  -6  -8   -0.21    0.26
  -2   6   8   -0.72    0.79
   2  -6  -7    4.30    0.88
   2  -6  -7    1.66    0.55
  -2   6   7    3.21    1.12
   2  -6  -6    5.62    1.05
  -2   6   6   14.30    2.44
   2  -6  -5    6.25    1.31
   2  -6  -5    3.80    1.20
  -2   6   5    6.46    1.40
   2  -6  -4   23.32    3.01
  -2   6   4   21.89    4.03
   2  -6  -3    3.78    1.31
  -2   6   3    5.07    1.15
   2  -6  -2    1.33    0.62
  -2   6   2    3.01    0.93
   2  -6  -1    3.26    1.05
  -2   6   1    3.34    1.03
   2  -6   0    4.06    2.65
  -2   6   0    3.86    1.21
   2  -6   1    7.30    1.47
  -2   6  -1    9.07    2.28
   2  -6   2  137.57    8.66
  -2   6  -2  158.33    9.95
   2  -6   3    0.89    0.61
  -2   6  -3    1.01    0.86
   2  -6   4   16.65    2.17
  -2   6  -4   17.01    2.23
   2  -6   5   20.91    2.48
  -2   6  -5   24.09    3.49
   2  -6   6  162.38    9.27
  -2   6  -6  186.33    9.53
   2  -6   7   68.33    3.88
   2  -6   7   67.56    5.74
  -2   6  -7   64.32    8.83
   2  -6   8   74.64    7.96
   2  -6   8   65.36    3.49
  -2   6  -8   72.43    4.09
   2  -6   9    4.35    0.90
   2  -6   9    5.66    1.05
  -2   6  -9    6.83    1.95
   2  -6  10   13.89    2.49
  -2   6 -10   14.55    2.11
   2  -6  11  255.48   10.49
   2  -6  11  242.34    9.63
  -2   6 -11  275.50   11.20
   2  -6  12    2.72    1.07
   2  -6  12    0.55    0.46
  -2   6 -12    2.71    1.13
   2  -6  13    0.09    0.70
   2  -6  13    0.20    0.35
  -2   6 -13    0.53    0.59
   2  -6  14   -0.35    0.71
   2  -6  14    0.07    0.35
  -2   6 -14    0.82    0.85
   2  -6  15   62.86    7.71
   2  -6  15   51.52    6.83
  -2   6 -15   55.73    8.36
   2  -6  16   16.43    2.30
   2  -6  16   12.86    1.45
  -2   6 -16   17.07    3.39
   2  -6  17    8.53    1.51
   2  -6  17    6.43    1.41
  -2   6 -17    6.46    1.80
   2  -6  18   17.22    2.63
   2  -6  18   14.93    3.18
  -2   6 -18   10.80    2.59
   2  -6  19   47.82    4.27
   2  -6  19   37.36    5.42
  -2   6 -19   42.01    7.36
   2  -6  20   -0.54    0.75
   2  -6  20    0.45    0.45
  -2   6 -20    1.57    0.78
   2  -6  21   13.69    2.04
   2  -6  21    7.14    1.93
  -2   6 -21    8.00    2.33
   2  -6  22    2.54    0.97
   2  -6  22    1.67    1.06
  -2   6 -22    2.17    0.91
   2  -6  23    3.12    1.09
   2  -6  23    2.99    1.02
  -2   6 -23    2.21    1.12
   2  -6  24   10.40    1.66
   2  -6  24    9.08   11.03
   2  -6  25    8.42    1.83
   2  -6  25    7.25    9.57
  -2   6 -26   -0.06    0.82
   2  -6  26   -0.69    0.58
  -2   6 -27    1.08    0.86
   2  -6  27    3.06    1.43
  -2   6 -28    6.24    1.86
   2  -6  28    6.86    1.29
  -2   6 -29   -1.01    0.88
   2  -6  29    1.44    0.82
  -2   6 -30    3.50    1.74
   2  -6  30   -0.13    0.62
  -2   6 -31    1.22    0.82
   2  -6  31    1.37    0.91
  -2   6 -32    2.31    1.42
   2  -6  32    0.37    0.60
   2  -5 -32    3.61    1.43
  -2   5  32    3.03    1.33
   2  -5 -31    6.30    3.55
  -2   5  31    5.52    3.13
   2  -5 -30   -0.06    1.06
  -2   5  30    2.29    1.17
   2  -5 -29    0.16    0.64
  -2   5  29   -0.20    0.71
   2  -5 -28    0.71    0.86
  -2   5  28   -0.18    0.69
   2  -5 -27    7.48    2.02
  -2   5  27    5.13    1.34
   2  -5 -26    1.07    0.93
  -2   5  26    1.19    0.85
   2  -5 -25    0.73    0.68
  -2   5  25   -0.16    0.63
  -2   5  25    1.22    0.85
   2  -5 -24    8.78    2.34
  -2   5  24    7.05    1.96
  -2   5  24    8.31   10.30
   2  -5 -23    7.74    2.01
  -2   5  23    6.59    1.80
  -2   5  23    8.19    2.41
   2  -5 -22  144.53  145.62
  -2   5  22  102.58   12.18
  -2   5  22  122.11  123.01
   2  -5 -21    0.56    0.68
  -2   5  21   -0.03    0.61
  -2   5  21    1.58    0.80
   2  -5 -20    1.32    0.62
  -2   5  20    1.10    0.49
  -2   5  20    1.06    0.56
   2  -5 -19   41.96    6.76
  -2   5  19   35.04    4.33
  -2   5  19   39.51    6.15
   2  -5 -18   20.61    3.00
  -2   5  18   16.58    1.96
  -2   5  18   17.21    2.69
   2  -5 -17  210.11   14.73
  -2   5  17  164.67   11.33
  -2   5  17  213.37   16.51
   2  -5 -16   13.77    2.52
  -2   5  16   13.26    2.22
  -2   5  16   13.83    2.21
   2  -5 -15  504.26   19.95
  -2   5  15  392.49   15.47
  -2   5  15  507.06   20.01
   2  -5 -14   56.43    5.51
  -2   5  14   37.77    5.54
  -2   5  14   52.07    5.08
   2  -5 -13   19.86    3.17
  -2   5  13   15.11    2.60
  -2   5  13   17.08    2.67
   2  -5 -12  143.22    7.89
  -2   5  12  119.63    6.08
  -2   5  12  152.48    8.75
   2  -5 -11   39.62    5.80
  -2   5  11   33.99    3.88
  -2   5  11   43.75    7.01
   2  -5 -10   22.88    3.09
  -2   5  10   13.48    2.13
  -2   5  10   15.24    2.64
   2  -5  -9   -0.02    0.29
  -2   5   9    1.34    0.89
   2  -5  -8    2.44    0.81
   2  -5  -8    1.43    0.48
  -2   5   8    1.03    0.98
   2  -5  -7   12.63    1.96
   2  -5  -7   13.03    1.57
  -2   5   7   16.60    2.63
   2  -5  -6   15.47    2.10
   2  -5  -6   13.44    1.86
  -2   5   6   17.76    2.64
   2  -5  -5   14.65    1.89
   2  -5  -5   10.60    6.26
  -2   5   5   13.70    2.77
   2  -5  -4    4.54    0.97
   2  -5  -4    2.76    0.54
  -2   5   4    5.68    3.37
   2  -5  -3   -0.43    0.50
   2  -5  -3    0.29    0.19
   2  -5  -2    2.70    0.62
   2  -5  -2    2.48    0.43
  -2   5   2    3.27    0.63
   2  -5  -1   18.57    1.43
  -2   5   1   20.89    1.57
   2  -5   0    1.09    0.71
   2  -5   0    1.55    0.91
  -2   5   0    1.03    0.95
   2  -5   1   50.22    3.45
   2  -5   1   55.59    2.39
  -2   5  -1   53.78    2.65
   2  -5   2   63.23    3.05
   2  -5   2   70.38    3.03
  -2   5  -2   70.49    3.33
   2  -5   3   19.94    2.05
   2  -5   3   22.59    1.80
  -2   5  -3   25.09    3.34
   2  -5   4  121.90    5.20
  -2   5  -4  121.79    5.37
   2  -5   5   49.76    2.17
  -2   5  -5   51.52    6.01
   2  -5   6    0.56    0.42
   2  -5   6    0.57    0.42
  -2   5  -6    0.57    0.42
   2  -5   7    0.31    0.26
   2  -5   7    0.98    0.57
  -2   5  -7    0.78    0.65
   2  -5   8   11.52    1.45
   2  -5   8   10.08    2.20
  -2   5  -8    9.11    1.76
   2  -5   9   12.68    1.62
   2  -5   9   14.38    1.95
  -2   5  -9   14.63    2.50
   2  -5  10   -0.46    0.54
   2  -5  10    1.22    0.75
  -2   5 -10   -1.07    0.56
   2  -5  11   65.64    7.73
   2  -5  11   61.51    4.13
  -2   5 -11   61.33    4.05
   2  -5  12    5.47    1.12
   2  -5  12    5.98    1.12
  -2   5 -12    4.61    3.17
   2  -5  13    5.80    1.27
   2  -5  13    5.14    1.10
  -2   5 -13    4.55    3.58
   2  -5  14    1.80    0.79
   2  -5  14    0.46    0.35
  -2   5 -14    2.47    0.80
   2  -5  15   15.44    2.16
   2  -5  15   14.09    2.89
  -2   5 -15   13.99    2.72
   2  -5  16    3.84    0.82
   2  -5  16    6.83    1.49
  -2   5 -16    4.93    1.23
   2  -5  17    0.13    0.70
   2  -5  17    2.87    1.08
  -2   5 -17    0.74    0.63
   2  -5  18    4.65    1.81
   2  -5  18    5.38    1.53
  -2   5 -18    4.46    1.39
   2  -5  19    3.24    1.37
   2  -5  19    4.56    1.26
  -2   5 -19    2.01    0.86
   2  -5  20   22.42    2.63
   2  -5  20   22.15    3.93
  -2   5 -20   21.35    2.01
   2  -5  21   11.35    2.19
   2  -5  21    6.08    1.73
  -2   5 -21    5.89    1.52
   2  -5  22   13.74    2.64
   2  -5  22   11.18    2.33
  -2   5 -22   10.19    2.16
   2  -5  23    0.75    0.76
   2  -5  23    0.70    0.83
  -2   5 -23   -0.08    0.41
  -2   5 -24    7.65    1.91
   2  -5  24    8.43    2.11
  -2   5 -25   -0.22    0.55
   2  -5  25    0.75    0.59
  -2   5 -26   31.79    5.75
   2  -5  26   35.51    2.87
  -2   5 -27    1.74    1.19
   2  -5  27    1.26    0.73
  -2   5 -28    3.74    1.18
   2  -5  28    3.85    1.21
  -2   5 -29   -0.68    0.82
   2  -5  29    0.66    0.53
  -2   5 -30    0.01    0.63
   2  -5  30    0.70    0.74
  -2   5 -31    0.53    0.78
   2  -5  31   -1.09    0.64
  -2   5 -32    0.59    0.71
   2  -5  32    2.26    1.14
  -2   5 -33    1.35    1.00
   2  -5  33   -0.40    0.63
   2  -4 -33    1.57    1.21
  -2   4  33    2.37    1.54
   2  -4 -32    8.91    5.12
  -2   4  32    4.95    1.86
   2  -4 -31    5.36    1.80
  -2   4  31    5.05    1.63
   2  -4 -30    2.20    1.58
  -2   4  30    0.93    1.02
   2  -4 -29    0.36    0.75
  -2   4  29    1.80    0.95
   2  -4 -28    1.32    1.02
  -2   4  28   -1.94    0.76
  -2   4  27   -0.65    0.73
   2  -4 -26   11.26    1.38
  -2   4  26   10.76    1.49
   2  -4 -25    7.86    2.38
  -2   4  25    9.13    2.26
  -2   4  25    7.36    2.16
   2  -4 -24   60.42    8.05
  -2   4  24   50.95    3.54
  -2   4  24   44.58    5.84
   2  -4 -23   23.02    4.08
  -2   4  23   20.86    2.64
  -2   4  23   23.40    3.53
   2  -4 -22   -2.20    0.97
  -2   4  22    0.37    0.73
  -2   4  22    0.53    0.71
   2  -4 -21   37.09    3.88
  -2   4  21   30.96    4.28
  -2   4  21   34.64    5.61
   2  -4 -20   46.81    6.23
  -2   4  20   43.48    6.40
  -2   4  20   47.22    4.57
   2  -4 -19    2.88    1.00
  -2   4  19    3.65    1.07
  -2   4  19    5.45    1.60
   2  -4 -18    2.30    1.29
  -2   4  18    0.00    0.59
  -2   4  18    0.95    0.99
   2  -4 -17    2.06    1.32
  -2   4  17    2.16    0.91
   2  -4 -16  137.27    7.07
  -2   4  16  107.82    9.37
  -2   4  16  116.37    5.94
   2  -4 -15   15.48    2.90
  -2   4  15   12.47    1.71
  -2   4  15   13.51    1.89
   2  -4 -14   11.37    2.25
  -2   4  14    8.71    1.57
  -2   4  14   11.16    1.56
   2  -4 -13    9.54    2.37
  -2   4  13    8.48    1.51
  -2   4  13   10.17    2.10
  -2   4  12    5.54    0.98
  -2   4  12    8.62    1.54
   2  -4 -11  454.44  262.83
  -2   4  11  375.27  217.04
  -2   4  11  418.53   17.03
   2  -4 -10   64.93    3.29
  -2   4  10   58.76    2.76
  -2   4  10   61.03    3.17
   2  -4  -9  116.81    5.96
  -2   4   9  102.91    5.21
  -2   4   9  119.87   67.28
   2  -4  -8    6.40    1.00
  -2   4   8    5.93    0.91
  -2   4   8    7.43    1.29
   2  -4  -7   88.00    4.95
  -2   4   7   88.71    5.02
   2  -4  -6  209.11    8.25
   2  -4  -6  165.83    6.48
  -2   4   6  224.01    8.79
   2  -4  -5   19.04    2.32
   2  -4  -5   15.97    1.32
  -2   4   5   16.23    1.59
   2  -4  -4   41.95    5.49
   2  -4  -4   35.56    2.84
  -2   4   4   39.41    3.07
   2  -4  -3  211.49    6.16
   2  -4  -3  197.77    5.52
  -2   4   3  224.72    7.21
   2  -4  -2   11.85    1.59
   2  -4  -2   10.74    1.09
  -2   4   2   14.21    2.23
   2  -4  -1  180.86    5.34
   2  -4  -1  168.35    4.99
  -2   4   1  174.88    7.76
   2  -4   0   25.05    2.74
   2  -4   0   24.30    2.23
  -2   4   0   24.95    3.81
   2  -4   1  574.06   15.63
   2  -4   1  591.72   15.81
  -2   4  -1  612.87   16.72
   2  -4   2   53.10    5.28
   2  -4   2   51.25    2.96
  -2   4  -2   44.06   13.41
   2  -4   3  290.34    7.91
   2  -4   4    2.33    0.92
   2  -4   4    3.45    1.36
  -2   4  -4    2.62    1.49
   2  -4   5   99.00    4.36
  -2   4  -5   95.92    4.43
   2  -4   6   20.11    2.47
   2  -4   6   19.60    1.72
  -2   4  -6   21.42    3.86
   2  -4   7   85.95    6.73
   2  -4   7   97.98    4.90
  -2   4  -7   85.53    4.53
   2  -4   8   42.85    4.54
   2  -4   8   49.17    3.49
  -2   4  -8   42.43    3.27
   2  -4   9    8.86    5.07
   2  -4   9    9.45    1.40
  -2   4  -9    9.10    1.68
   2  -4  10   12.93    1.45
   2  -4  10   12.44    2.02
  -2   4 -10   12.89    2.19
   2  -4  11   13.75    1.55
   2  -4  11   15.85    2.40
  -2   4 -11   13.61    2.13
   2  -4  12    4.41    0.95
   2  -4  12    4.09    0.76
  -2   4 -12    2.30    0.43
   2  -4  13    1.34    0.85
   2  -4  13    0.80    0.56
  -2   4 -13    0.61    0.40
   2  -4  14    7.21    1.37
   2  -4  14    5.66    3.36
  -2   4 -14    5.74    1.20
   2  -4  15    2.89    0.88
   2  -4  15    2.50    0.88
  -2   4 -15    1.28    0.86
   2  -4  16    1.45    0.61
   2  -4  16    1.65    0.53
  -2   4 -16    1.84    0.70
   2  -4  17    2.48    0.93
   2  -4  17    2.61    1.02
  -2   4 -17    2.17    0.76
   2  -4  18   12.67    1.73
   2  -4  18   14.63    2.38
  -2   4 -18   11.74    2.14
   2  -4  19    8.80    2.02
   2  -4  19    7.48    1.60
  -2   4 -19    5.71    1.35
   2  -4  20    1.04    0.83
   2  -4  20    0.60    0.54
  -2   4 -20    1.20    0.48
   2  -4  21   29.13   20.72
  -2   4 -21   30.74    3.33
  -2   4 -22    2.17    1.07
   2  -4  22   -0.05    0.56
  -2   4 -22    1.41    0.68
  -2   4 -23   13.90    2.06
   2  -4  23   14.93    2.30
  -2   4 -24   29.18    5.59
   2  -4  24   26.95    4.92
  -2   4 -25    1.11    0.84
   2  -4  25   -0.74    0.65
  -2   4 -26    4.38    1.29
   2  -4  26    6.23    1.58
  -2   4 -27    0.05    0.53
   2  -4  27    0.45    0.67
  -2   4 -28    1.97    1.03
   2  -4  28    4.36    5.39
  -2   4 -29    2.14    1.14
   2  -4  29    0.35    0.79
  -2   4 -30    3.41    1.25
   2  -4  30    4.07    1.15
  -2   4 -31    9.70    2.46
   2  -4  31    6.45    1.73
   2  -4  32    0.25    0.69
  -2   4 -33    4.59    1.49
   2  -4  33    4.10    1.26
  -2   4 -34    2.25    1.36
   2  -4  34    0.29    0.53
  -2   4 -35    0.47    0.94
   2  -4  35   -0.15    0.72
   2  -3 -34    2.79    1.91
  -2   3  34    1.30    1.07
   2  -3 -33    0.92    1.32
  -2   3  33    3.29    1.46
  -2   3  32   36.24    2.18
   2  -3 -31    2.00    1.19
  -2   3  31    0.78    0.89
   2  -3 -30    1.89    1.22
  -2   3  30    1.81    1.01
   2  -3 -29   32.95    5.42
  -2   3  29   31.54    4.23
   2  -3 -28    6.70    1.86
  -2   3  28    5.85    1.67
   2  -3 -27    7.97    2.22
  -2   3  27    8.86    1.20
   2  -3 -26    3.78    1.24
  -2   3  26    1.38    0.96
   2  -3 -25    0.95    0.78
  -2   3  25   -0.16    0.63
   2  -3 -24    9.51    2.65
  -2   3  24    8.93    1.86
  -2   3  24    7.76    2.00
   2  -3 -23   10.83    2.10
  -2   3  23    7.04    1.43
  -2   3  23    6.96    1.54
   2  -3 -22    2.31    1.35
  -2   3  22    4.93    1.42
  -2   3  22    2.46    1.03
   2  -3 -21   42.96    6.26
  -2   3  21   39.18    4.59
  -2   3  21   41.26    3.72
  -2   3  20   58.75    7.66
  -2   3  20   63.39    6.55
   2  -3 -19   26.25    4.69
  -2   3  19   21.39    2.84
  -2   3  19   24.17    3.92
   2  -3 -18    1.53    0.75
  -2   3  18   -0.07    0.60
  -2   3  18    0.81    0.67
   2  -3 -17    9.79    1.78
  -2   3  17    5.42    1.15
  -2   3  17    7.76    1.45
   2  -3 -16   36.96    4.55
  -2   3  16   30.78    2.96
  -2   3  16   36.95    4.60
   2  -3 -15   62.36    3.08
  -2   3  15   55.18    5.58
  -2   3  15   66.54    3.10
   2  -3 -14    4.29    0.85
  -2   3  14    2.48    0.58
  -2   3  14    4.31    0.78
   2  -3 -13    7.69    1.41
  -2   3  13    6.71    1.12
  -2   3  13    6.39    1.35
  -2   3  12   61.35    4.55
   2  -3 -11  488.81   18.40
   2  -3 -10   71.16    3.78
   2  -3  -9   57.23    3.44
  -2   3   9   50.52    4.05
  -2   3   9   55.31    3.35
   2  -3  -8   54.21    3.56
  -2   3   8   50.03    4.13
  -2   3   8   64.28    4.84
   2  -3  -7   58.84    3.48
  -2   3   7   53.86    5.40
  -2   3   7   61.87    3.74
   2  -3  -6  474.07   12.90
  -2   3   6  431.79   11.75
  -2   3   6  486.96   13.40
   2  -3  -5  131.91    5.90
   2  -3  -5  107.75    4.76
  -2   3   5  140.73    6.32
   2  -3  -4   43.12    2.83
   2  -3  -4   36.81    2.40
  -2   3   4   49.01    3.39
   2  -3  -3  211.75    6.03
   2  -3  -3  189.08    5.34
  -2   3   3  229.44    6.68
   2  -3  -2  189.95    5.47
   2  -3  -2  171.54    4.87
  -2   3   2  193.79    5.94
   2  -3  -1  226.02    8.64
   2  -3  -1  209.59    7.95
  -2   3   1  262.18   10.09
   2  -3   0    1.24    0.49
   2  -3   0    1.64    0.44
   2  -3   1    3.96    1.03
   2  -3   1    4.01    1.21
  -2   3  -1    3.76    1.19
   2  -3   2   18.68    1.18
   2  -3   2   22.98    1.32
  -2   3  -2   23.77    3.21
   2  -3   3   12.91    1.41
   2  -3   3   15.65    1.29
  -2   3  -3   19.29    2.82
   2  -3   4   42.55    4.36
   2  -3   4   48.83    3.12
  -2   3  -4   48.12    3.30
   2  -3   5    0.47    0.26
   2  -3   5    0.46    0.48
  -2   3  -5    2.44    1.38
   2  -3   6   36.40    3.49
   2  -3   6   41.03    3.11
  -2   3  -6   36.57    2.48
   2  -3   7    6.24    0.83
   2  -3   7    8.06    0.99
  -2   3  -7    6.74    0.91
   2  -3   8  180.49    5.33
   2  -3   8  200.96    5.73
   2  -3   9  248.53    7.13
   2  -3   9  286.02    7.99
  -2   3  -9  276.87    7.86
   2  -3  10   13.89    1.75
   2  -3  10   14.24    1.21
  -2   3 -10   12.22    3.23
   2  -3  11  136.08    6.03
   2  -3  11  145.63    5.76
   2  -3  12   15.95    2.74
  -2   3 -12   15.13    2.08
   2  -3  13  426.67   16.24
   2  -3  13  435.17   16.44
  -2   3 -13  433.68   16.29
   2  -3  15   37.16    3.59
   2  -3  16   79.69    7.77
   2  -3  16   85.92    8.05
   2  -3  17    5.20    1.01
   2  -3  17    3.64    1.02
  -2   3 -18   35.50    5.35
   2  -3  18   43.04   27.61
  -2   3 -19   32.31    3.27
   2  -3  19   35.92    3.73
  -2   3 -19   30.65    2.73
  -2   3 -20   21.11    3.67
   2  -3  20   22.82    2.79
  -2   3 -20   19.39    2.60
  -2   3 -21   65.78   10.18
   2  -3  21   70.27    6.69
  -2   3 -22    2.06    0.91
   2  -3  22    1.49    0.63
   2  -3  23   30.48    4.52
   2  -3  24   15.07    1.82
  -2   3 -25    3.45    1.31
   2  -3  25    3.83    1.43
  -2   3 -26   13.09    2.79
   2  -3  26   12.32    2.44
  -2   3 -27   58.49    7.15
   2  -3  27   53.78    4.39
  -2   3 -28    1.48    0.95
   2  -3  28    1.33    1.05
  -2   3 -29   -0.74    0.82
   2  -3  29    0.16    0.39
  -2   3 -30    1.36    0.88
   2  -3  30    2.03    1.14
  -2   3 -31    1.19    1.78
   2  -3  31    3.03    0.95
  -2   3 -32    3.06    1.61
   2  -3  32    0.23    0.48
  -2   3 -33   13.45    2.29
   2  -3  33   14.25    1.95
  -2   3 -34    0.18    0.70
   2  -3  34    0.20    0.83
  -2   3 -35    1.65    1.26
   2  -3  35    3.93    1.53
  -2   3 -36    1.05    0.30
   2  -3  36    0.62    0.80
   2  -2 -35    2.40    1.43
  -2   2  35    1.75    1.20
   2  -2 -34    5.39    2.15
  -2   2  34    3.00    1.42
   2  -2 -33    1.64    1.00
  -2   2  33    3.12    1.28
   2  -2 -32   -0.76    0.93
  -2   2  32    2.90    1.19
   2  -2 -31    1.36    1.14
  -2   2  31    0.19    0.55
   2  -2 -30    3.02    0.89
  -2   2  30    0.79    1.02
   2  -2 -29   -0.13    0.82
  -2   2  29    0.66    0.72
   2  -2 -28    2.59    1.48
  -2   2  28    5.01    1.46
   2  -2 -27    1.01    0.71
  -2   2  27   -0.41    0.47
   2  -2 -26    1.62    1.10
  -2   2  26    1.31    1.12
   2  -2 -25    4.97    1.41
  -2   2  25    4.96    1.49
   2  -2 -24   50.93    8.03
  -2   2  24   39.31    4.14
  -2   2  24   34.95    4.56
   2  -2 -23   15.02    3.06
  -2   2  23   12.92    2.00
  -2   2  23   10.64    1.90
   2  -2 -22   -1.20    0.80
  -2   2  22    0.60    0.88
  -2   2  22    0.49    0.59
   2  -2 -21    2.59    1.07
  -2   2  21   -0.18    0.66
  -2   2  21    2.58    0.96
   2  -2 -20    9.00    2.12
  -2   2  20    6.43    1.33
  -2   2  20    5.12    1.06
   2  -2 -19    1.35    1.02
  -2   2  19    1.88    0.69
   2  -2 -18    4.84    1.49
  -2   2  18    5.35    1.09
  -2   2  18    4.52    1.33
   2  -2 -17    2.79    0.80
  -2   2  17    2.73    0.93
  -2   2  17    1.24    0.76
   2  -2 -16    8.42    1.60
  -2   2  16    5.99    1.28
  -2   2  16    6.61    1.13
   2  -2 -15   13.47    2.20
  -2   2  15    9.23    1.58
  -2   2  15   14.00    1.62
   2  -2 -14   31.28    4.73
  -2   2  14   25.65    3.35
  -2   2  14   26.97   15.15
   2  -2 -13   55.06    3.98
  -2   2  13   54.07    3.88
   2  -2 -12   42.90    3.20
  -2   2  12   37.68    2.83
  -2   2  12   42.83    3.19
   2  -2 -11   17.32    2.17
  -2   2  11   16.02    1.73
  -2   2  11   16.68    2.40
   2  -2 -10   32.92    2.61
  -2   2  10   29.76    2.92
  -2   2  10   34.09    2.34
   2  -2  -9   21.12    2.55
  -2   2   9   20.41    2.61
  -2   2   9   22.47    1.80
   2  -2  -8  152.05    6.66
  -2   2   8  123.09    5.47
  -2   2   8  149.89    7.10
   2  -2  -7   51.51    2.56
  -2   2   7   45.61    4.40
   2  -2  -6  246.70    9.35
  -2   2   6  219.43    8.41
   2  -2  -5  348.42    5.68
  -2   2   5  362.71    6.24
   2  -2  -4  138.25    5.49
   2  -2  -4  111.73    4.38
  -2   2   4  146.61    5.77
   2  -2  -3    0.97    0.27
  -2   2   3    1.31    0.54
   2  -2  -2  267.31   10.05
   2  -2  -2  236.80   10.70
  -2   2   2  307.41  111.75
   2  -2  -1    2.08    0.57
   2  -2  -1    2.78    0.73
  -2   2   1    3.38    1.25
   2  -2   0  122.42    4.74
   2  -2   0  120.99    5.12
  -2   2   0  140.64    5.52
   2  -2   1   12.08    1.92
   2  -2   1   12.05    2.32
  -2   2  -1   13.50    2.74
   2  -2   2   14.36    1.43
   2  -2   2   16.45    3.05
  -2   2  -2   15.52    3.09
   2  -2   3   20.51    2.63
   2  -2   3   21.73    1.21
  -2   2  -3   27.77    2.61
   2  -2   4  117.81    4.59
   2  -2   4  130.63    5.06
  -2   2  -4  132.34    7.09
   2  -2   5    5.17    1.92
   2  -2   5    5.52    2.06
  -2   2  -5    5.39    1.72
   2  -2   6   18.48    1.07
   2  -2   6   20.65    1.22
  -2   2  -6   21.72    3.17
   2  -2   7   46.70    4.40
   2  -2   7   52.78    3.47
  -2   2  -7   44.51    2.24
   2  -2   8  211.72    8.15
   2  -2   8  238.64    9.12
  -2   2  -8  228.35    8.69
   2  -2   9   87.01    5.02
   2  -2   9   94.16    5.37
  -2   2  -9   88.44    5.01
   2  -2  10  289.66    8.13
   2  -2  10  296.47    8.29
   2  -2  11   74.40    4.38
   2  -2  12   42.16    2.98
   2  -2  12   37.63    2.58
  -2   2 -12   41.66    3.24
   2  -2  13  137.97    6.22
   2  -2  13  145.12    6.47
  -2   2 -15  206.68    8.17
   2  -2  15  226.90    8.86
  -2   2 -16   62.51    4.28
   2  -2  16   72.44    5.04
   2  -2  17   16.18    2.57
  -2   2 -17   13.28    1.64
  -2   2 -18  162.78    7.07
   2  -2  18  163.84    7.33
  -2   2 -18  169.39    6.89
  -2   2 -19   13.52    3.35
   2  -2  19   13.52    1.82
  -2   2 -19    9.80    2.02
   2  -2  20  162.05   10.58
   2  -2  21   19.88    3.87
  -2   2 -22   85.29    9.42
   2  -2  22   76.09    7.27
   2  -2  23    9.17    8.95
  -2   2 -24   69.47    8.98
   2  -2  24   64.93    7.99
  -2   2 -25   87.33    8.27
   2  -2  25   78.71    4.52
  -2   2 -27   68.15   10.27
   2  -2  27   68.00    5.86
   2  -2  28    0.48    0.58
  -2   2 -29    1.51    1.20
   2  -2  29    0.27    0.54
  -2   2 -30   29.00    3.61
   2  -2  30   29.17    4.21
  -2   2 -31    3.39    1.70
   2  -2  31    0.65    0.58
  -2   2 -32   10.03    2.06
   2  -2  32    9.26    2.20
  -2   2 -33   13.28    3.20
   2  -2  33    9.26    2.28
  -2   2 -34    2.06    1.35
   2  -2  34   -0.45    0.88
  -2   2 -35    3.44    1.54
   2  -2  35    3.66    1.46
  -2   2 -36    2.29    1.28
   2  -2  36    1.82    0.99
  -2   2 -37    7.32    1.57
   2  -2  37    5.69    1.39
   2  -1 -36    0.89    1.40
  -2   1  36    2.55    1.67
   2  -1 -35    6.59    3.71
  -2   1  35    2.79    1.46
   2  -1 -34    2.10    0.92
  -2   1  34    0.29    0.76
   2  -1 -33    1.38    1.13
  -2   1  33   -0.51    0.90
   2  -1 -32    0.83    0.74
  -2   1  32    2.20    1.19
   2  -1 -31    0.31    0.56
  -2   1  31   -0.79    0.87
   2  -1 -30    0.97    0.87
  -2   1  30    1.84    2.38
   2  -1 -29    7.67    2.19
  -2   1  29    4.40    1.69
   2  -1 -28    0.24    0.50
  -2   1  28    1.34    1.08
   2  -1 -27   -0.23    0.82
  -2   1  27    0.08    0.56
   2  -1 -26   40.84    6.44
  -2   1  26   33.97    4.21
   2  -1 -25   -0.75    0.78
  -2   1  25    0.04    0.70
   2  -1 -24   -0.30    0.73
  -2   1  24    1.15    0.64
   2  -1 -23    2.33    1.00
  -2   1  23    1.21    0.63
   2  -1 -22    0.69    0.83
  -2   1  22    0.57    0.56
  -2   1  22    0.18    0.27
   2  -1 -21    1.48    1.21
  -2   1  21   -0.35    0.63
  -2   1  21    0.69    0.50
   2  -1 -20    5.44    1.17
  -2   1  20    6.87    1.46
  -2   1  20    6.18    1.11
   2  -1 -19    0.37    0.43
  -2   1  19   -0.07    0.59
  -2   1  19    0.51    0.43
   2  -1 -18   -0.23    0.53
  -2   1  18   -0.28    0.65
   2  -1 -17   13.31    2.76
  -2   1  17   11.07    2.07
  -2   1  17   14.51    1.19
   2  -1 -16   50.57    2.45
  -2   1  16   48.71    5.88
  -2   1  16   40.77    1.97
   2  -1 -15   26.92    3.91
  -2   1  15   24.93   14.23
  -2   1  15   20.25    1.72
   2  -1 -14   10.17    1.93
  -2   1  14    7.97    1.20
   2  -1 -13    3.01    1.21
  -2   1  13    5.48    0.85
   2  -1 -12  232.03    6.57
  -2   1  12  221.99    6.30
   2  -1 -11   53.63    3.77
  -2   1  11   49.39   10.63
  -2   1  11   57.11    4.81
   2  -1 -10    0.31    0.38
  -2   1  10   -0.57    0.53
  -2   1  10    1.23    0.72
   2  -1  -9    3.22    0.83
  -2   1   9    4.49    1.42
   2  -1  -8  192.72    7.34
  -2   1   8  154.82    6.24
  -2   1   8  181.07    7.03
   2  -1  -7   58.28    2.89
  -2   1   7   48.95    4.98
  -2   1   7   53.98    2.88
   2  -1  -6   82.28    4.42
  -2   1   6   66.90    3.70
   2  -1  -5   83.84    4.50
  -2   1   5   72.23    3.96
  -2   1   5   86.94    4.76
   2  -1  -4    8.03    1.59
   2  -1  -4    6.22    1.42
   2  -1  -3   94.86    5.02
   2  -1  -3   78.92    4.29
  -2   1   3   95.35    5.22
   2  -1  -2   -0.13    0.19
   2  -1  -2   -0.02    0.37
   2  -1  -1   90.90    4.80
   2  -1  -1   82.01    4.43
  -2   1   1  103.49    5.60
   2  -1   0  259.20    3.94
   2  -1   0  262.19   95.30
  -2   1   0  303.87   11.45
   2  -1   1    1.63    0.43
   2  -1   1    0.94    0.39
   2  -1   2   25.94    2.46
   2  -1   2   27.49    3.29
  -2   1  -2   27.89    1.53
   2  -1   3    2.06    0.52
   2  -1   3    1.43    0.50
  -2   1  -3    2.34    0.65
   2  -1   4   44.65    2.12
   2  -1   4   49.69    2.48
  -2   1  -4   47.42    2.37
   2  -1   5   12.53    2.17
   2  -1   5   14.38    2.32
  -2   1  -5   14.82    2.86
   2  -1   6   20.03    1.85
   2  -1   6   19.08    1.15
  -2   1  -6   22.39    2.55
   2  -1   7   32.15    3.50
   2  -1   7   34.91    1.86
   2  -1   8  451.79    7.08
   2  -1  10  591.18    9.35
  -2   1 -10  566.11    8.56
  -2   1 -11    3.21    1.23
  -2   1 -12   92.70    4.49
   2  -1  12  106.58    4.88
  -2   1 -12  103.80    4.90
  -2   1 -13  139.41    7.33
   2  -1  13  160.89    7.18
   2  -1  14  209.90    6.28
   2  -1  15   40.49    3.09
  -2   1 -15   37.74    2.70
  -2   1 -16  124.30    5.12
   2  -1  16  140.05    5.71
  -2   1 -16  117.00   65.62
   2  -1  17   77.30    7.80
  -2   1 -17   64.64    3.20
   2  -1  18  204.73    8.68
  -2   1 -19    1.09    0.84
   2  -1  19    0.71    0.57
  -2   1 -20   37.68    4.35
   2  -1  20   43.39   27.82
   2  -1  21   42.25   27.15
  -2   1 -22   11.77    2.07
   2  -1  22   14.68    2.43
  -2   1 -23    5.00    1.16
   2  -1  23    4.71    1.10
  -2   1 -24   13.38    1.97
   2  -1  24   16.45    2.57
   2  -1  25    8.40    1.56
   2  -1  26  151.15    8.10
  -2   1 -27   19.98    3.10
   2  -1  27   21.58    3.30
  -2   1 -28    1.69    0.73
   2  -1  28    2.34    1.26
  -2   1 -29    3.86    1.61
   2  -1  29    0.38    0.67
  -2   1 -30    9.06    2.44
   2  -1  30    8.20    2.58
  -2   1 -31   30.36    4.29
   2  -1  31   22.69    3.29
  -2   1 -32   18.25    3.18
   2  -1  32   14.11    2.65
  -2   1 -33    1.07    1.04
   2  -1  33    0.67    1.06
  -2   1 -34    0.98    0.95
   2  -1  34    1.44    0.97
  -2   1 -35    8.23    1.80
   2  -1  35    6.01    1.29
  -2   1 -36    1.70    1.31
   2  -1  36    1.07    1.07
  -2   1 -37    1.89    1.65
   2  -1  37   -0.53    0.86
   2   0 -36   -0.03    0.64
   2   0 -35    0.65    0.70
  -2   0  35    1.44    1.04
   2   0 -34    1.93    0.97
  -2   0  34   -0.43    0.90
   2   0 -33   19.86    3.51
  -2   0  33   16.20    2.81
  -2   0  32    1.92    1.03
   2   0 -31    6.00    1.51
  -2   0  31    4.76    1.36
   2   0 -30    1.71    1.01
  -2   0  30   -0.17    0.70
   2   0 -29    3.78    1.29
  -2   0  29    1.85    1.25
   2   0 -28    2.88    1.09
  -2   0  28    2.04    1.12
   2   0 -27    0.72    0.79
  -2   0  27    1.05    1.04
   2   0 -26    4.90    4.26
  -2   0  26    4.96    1.38
   2   0 -25    6.24    1.69
  -2   0  25    4.46    1.21
   2   0 -24   -0.21    0.79
  -2   0  24   -0.53    0.75
   2   0 -23   36.80    6.00
  -2   0  23   31.51    4.07
  -2   0  23   20.62    3.59
   2   0 -22    9.30    2.15
  -2   0  22    5.58    1.46
   2   0 -21   60.94    4.80
  -2   0  21   50.05    6.02
  -2   0  21   45.49    4.13
   2   0 -20    3.28    1.53
  -2   0  20    5.01    1.14
  -2   0  20    3.15    1.05
   2   0 -19   26.20    3.21
  -2   0  19   24.49    2.47
   2   0 -18   48.45    2.44
  -2   0  18   36.64    2.85
  -2   0  18   34.34    2.88
   2   0 -17   32.51    3.62
  -2   0  17   31.39    3.36
  -2   0  17   29.75    1.63
   2   0 -16  106.98    5.60
  -2   0  16   93.34    5.20
   2   0 -15    8.42    2.08
  -2   0  15    2.57    0.76
  -2   0  15    7.01    0.95
   2   0 -14   25.57    2.06
  -2   0  14   27.00    3.07
  -2   0  14   22.77    1.84
   2   0 -13   61.83    3.60
  -2   0  13   56.08    4.48
  -2   0  13   54.70    3.20
   2   0 -12  120.30    5.31
  -2   0  12  116.87    5.43
   2   0 -11  168.54    7.30
  -2   0  11  156.62    6.98
  -2   0  11  145.45    6.39
   2   0 -10   47.95    3.03
  -2   0  10   48.67    4.43
  -2   0  10   50.18    3.16
   2   0  -9    1.00    0.34
  -2   0   9    1.81    0.65
  -2   0   9    1.48    0.56
   2   0  -8   -0.04    0.23
  -2   0   8   -0.91    0.44
   2   0  -7    1.01    0.28
  -2   0   7    1.50    0.48
  -2   0   7    2.80    0.85
   2   0  -6  105.72    5.63
  -2   0   6   91.34    4.97
  -2   0   6   99.02    6.88
   2   0  -5   17.74    2.74
  -2   0   5   16.11    2.90
  -2   0   5   13.11    2.19
   2   0  -4   19.56    3.02
   2   0  -4   16.79    2.46
  -2   0   4   16.09    2.61
   2   0  -3  171.80    6.38
   2   0  -3  135.50    5.27
  -2   0   3  161.57    6.29
  -2   0   2   10.13    1.61
   2   0  -2   10.53    1.62
   2   0  -2    9.40    2.28
  -2   0   2   14.90    4.07
   2   0  -1  143.07    5.61
  -2   0   1  164.44    9.84
  -2   0  -1 1003.54   14.17
   2   0   1 1027.76   15.34
   2   0   2  897.25   13.45
  -2   0  -2  838.82   21.82
  -2   0  -3 1597.53   22.87
   2   0   3 1734.78   24.97
  -2   0  -3 1715.01   27.30
   2   0   4 1565.47   22.55
  -2   0  -4 1529.85   22.87
   2   0   5  295.46  107.39
  -2   0  -5  351.25   11.16
   2   0   6  829.17   12.43
   2   0   7  219.07    8.39
  -2   0  -7  199.69    7.55
  -2   0  -8    6.27    1.16
   2   0   8    7.27    1.38
  -2   0  -8    6.01    1.07
  -2   0  -9    5.41    2.10
   2   0   9    5.24    1.45
  -2   0  -9    4.31    1.10
   2   0  10   87.23    4.82
  -2   0 -10   76.70    4.12
   2   0  11   28.69    3.68
  -2   0 -12    0.29    0.23
   2   0  12    0.11    0.37
  -2   0 -13   42.52    5.27
   2   0  13   42.83    2.93
  -2   0 -13   34.45    2.74
   2   0  14    1.42    0.79
  -2   0 -14    1.04    0.42
  -2   0 -15   83.43    4.87
   2   0  15   88.00    5.73
  -2   0 -15   62.46    3.50
  -2   0 -16   58.02    6.90
   2   0  16   56.87    4.25
  -2   0 -16   34.86    2.78
   2   0  17   10.95    1.40
   2   0  18   62.67    3.11
  -2   0 -19   11.90    2.31
   2   0  19   14.43    1.29
  -2   0 -20    1.51    0.58
   2   0  20    1.29    0.87
   2   0  21   52.33    6.02
  -2   0 -22   71.42    4.89
   2   0  22   62.81    3.80
   2   0  23   90.77    5.06
   2   0  24    7.36    1.72
  -2   0 -25    7.48    5.41
   2   0  25    5.29    1.43
  -2   0 -26    2.85    1.22
   2   0  26   -0.26    0.80
   2   0  27   39.27    4.22
   2   0  28  140.55   11.53
  -2   0 -29    3.73    1.39
   2   0  29    1.20    0.95
  -2   0 -30    0.93    0.94
   2   0  30    1.11    0.80
  -2   0 -31   12.91    1.63
   2   0  31   11.65    1.51
  -2   0 -32    8.62    2.33
   2   0  32    5.76    1.65
  -2   0 -33   29.09    4.23
   2   0  33   26.42    3.71
  -2   0 -34   20.15    2.47
   2   0  34   16.15    2.00
  -2   0 -35    1.64    1.30
   2   0  35    3.67    1.36
  -2   0 -36   -0.55    1.08
   2   0  36    1.74    1.14
  -2   0 -37   20.61    3.91
   2   0  37   15.47    2.42
  -2   0 -38   28.44    3.70
   2   0  38   23.22    3.90
   2   1 -36    2.86    1.87
  -2  -1  36    1.80    1.07
   2   1 -35    2.63    1.31
  -2  -1  35    1.42    1.10
   2   1 -34    1.32    1.07
  -2  -1  34    1.52    0.89
   2   1 -33    4.83    1.86
  -2  -1  33    2.97    1.24
   2   1 -32    1.30    1.14
  -2  -1  32    0.46    0.80
   2   1 -31    0.09    0.54
  -2  -1  31    0.85    1.03
   2   1 -30    4.99    1.63
  -2  -1  30    4.65    1.58
   2   1 -29    1.62    0.89
  -2  -1  29   -0.65    0.86
   2   1 -28    1.34    0.83
  -2  -1  28    1.16    0.74
   2   1 -27   24.01    3.90
  -2  -1  27   24.13    3.57
   2   1 -26   19.22    3.58
  -2  -1  26   12.10    2.34
   2   1 -25    2.45    1.05
  -2  -1  25    2.37    1.08
   2   1 -24    3.44    1.05
  -2  -1  24    4.05    1.13
  -2  -1  23    1.06    0.84
  -2  -1  23    0.58    0.61
  -2  -1  22   82.19    8.62
  -2  -1  22   67.53    2.91
   2   1 -21   17.74    3.07
  -2  -1  21   11.07    2.00
   2   1 -20   34.07    6.34
  -2  -1  20   26.26    2.44
   2   1 -19   13.14    2.04
  -2  -1  19   10.62    1.54
  -2  -1  19    8.41    1.76
   2   1 -18    8.80    1.69
  -2  -1  18    6.47    1.25
   2   1 -17   34.98    4.34
  -2  -1  17   37.34    3.91
  -2  -1  17   27.64    1.42
   2   1 -16   18.48    2.25
  -2  -1  16   15.75    1.54
  -2  -1  16   11.53    0.87
   2   1 -15   27.15    3.68
  -2  -1  15   23.16    2.61
  -2  -1  15   19.42    3.06
   2   1 -14   -0.05    0.14
  -2  -1  14   -0.39    0.52
  -2  -1  14    0.39    0.22
   2   1 -13   34.66    2.41
  -2  -1  13   33.13    2.31
  -2  -1  13   29.16    2.31
   2   1 -12    0.80    0.34
  -2  -1  12    1.76    0.83
  -2  -1  12    0.66    0.32
   2   1 -11    6.30    0.93
  -2  -1  11    5.55    0.82
  -2  -1  11    6.42    1.01
   2   1 -10  128.24    5.64
  -2  -1  10  123.75    5.58
  -2  -1   9   49.47    4.98
  -2  -1   9   51.97   18.93
   2   1  -8   51.01    2.44
  -2  -1   8   55.83   20.82
  -2  -1   8   51.51   18.75
   2   1  -7    0.30    0.13
  -2  -1   7   -0.40    0.40
  -2  -1   7    0.25    0.29
   2   1  -6  131.60    5.00
  -2  -1   6  139.67    5.52
  -2  -1   6  125.36    4.89
   2   1  -5   97.14    5.14
  -2  -1   5  104.06    5.66
  -2  -1   5   97.53    5.26
  -2  -1   4   20.74    1.41
   2   1  -4   14.79    3.06
  -2  -1   4   14.00    2.26
  -2  -1   3   16.67    6.07
   2   1  -3   14.92    3.01
  -2  -1   3   13.42    2.19
  -2  -1   2  102.75    5.38
  -2  -1   2   98.88    5.39
  -2  -1   1 2327.10  845.61
   2   1  -1 2263.89   32.34
  -2  -1   0  621.80    8.87
  -2  -1   0  551.99    8.54
   2   1   1 8062.99 2929.88
  -2  -1  -2  315.89   11.74
   2   1   2  288.48   11.13
  -2  -1  -2  261.90    4.60
  -2  -1  -3 3405.79   47.93
   2   1   3 3130.60 1137.59
  -2  -1  -4   63.01    2.91
   2   1   4   58.08    2.87
  -2  -1  -5  426.00    6.60
   2   1   5  388.04    6.15
  -2  -1  -6  130.58    6.92
   2   1   6  116.56    6.26
  -2  -1  -6   96.94    5.22
  -2  -1  -7   17.62    2.76
   2   1   7   16.08    3.16
  -2  -1  -7   10.76    2.03
  -2  -1  -8   31.11    1.76
   2   1   8   31.49    3.78
  -2  -1  -9  234.58    8.96
   2   1   9  217.66    8.37
  -2  -1  -9  169.25    6.51
  -2  -1 -10   98.74    5.41
   2   1  10   96.90    5.39
  -2  -1 -10   72.02    3.89
  -2  -1 -11  116.84    6.32
   2   1  11  123.87    6.79
  -2  -1 -11   91.07    4.91
  -2  -1 -12    0.14    0.59
   2   1  12    0.00    0.79
  -2  -1 -12    0.37    0.31
   2   1  13   29.08    3.57
  -2  -1 -13   19.73    1.55
  -2  -1 -14  127.87    5.74
   2   1  14  122.56    5.63
  -2  -1 -14   91.20    3.96
  -2  -1 -15  153.24    6.83
   2   1  15  143.61    6.48
  -2  -1 -15  107.18    4.61
  -2  -1 -16    2.37    1.42
   2   1  16    1.09    0.47
  -2  -1 -16    1.28    0.31
  -2  -1 -17   84.09    4.43
   2   1  17   81.68    4.40
  -2  -1 -17   60.66    2.99
  -2  -1 -18   47.04    5.88
   2   1  18   44.40    5.45
  -2  -1 -19   22.36    2.71
   2   1  19   24.51    2.66
  -2  -1 -20   42.80    2.48
   2   1  20   38.87    4.73
  -2  -1 -21    8.18    1.51
   2   1  21    7.92    1.45
  -2  -1 -22    1.55    0.85
   2   1  22    0.33    0.46
  -2  -1 -23   34.64    5.21
   2   1  23   35.49    4.62
   2   1  24   59.41    5.82
  -2  -1 -25    2.43    1.43
   2   1  25    1.24    1.09
  -2  -1 -26   48.70    6.80
   2   1  26   42.34    6.66
   2   1  27   61.02    8.26
   2   1  28    5.31    1.70
  -2  -1 -29    2.11    0.89
   2   1  29   -0.05    0.81
  -2  -1 -30    1.98    1.25
   2   1  30    2.33    1.03
  -2  -1 -31    6.30    1.80
   2   1  31    5.16    1.62
  -2  -1 -32   13.18    2.35
   2   1  32   10.28    1.86
  -2  -1 -33    9.50    2.06
   2   1  33    6.24    1.88
  -2  -1 -34   24.74    5.07
   2   1  34   19.42    2.22
  -2  -1 -35   10.18    1.84
   2   1  35    6.92    1.46
  -2  -1 -36    1.94    1.15
   2   1  36    1.34    1.75
  -2  -1 -37   14.45    2.68
   2   1  37   17.31    2.71
  -2  -1 -38   -1.00    1.13
   2   1  38    2.00    1.27
   2   2 -35    2.82    1.31
  -2  -2  35    0.45    0.73
   2   2 -34    0.71    0.81
   2   2 -33    0.54    0.62
   2   2 -32    1.61    0.93
  -2  -2  32    3.53    1.47
   2   2 -31    1.03    0.88
  -2  -2  31    3.43    1.30
   2   2 -30    0.64    0.60
  -2  -2  30    2.04    1.12
   2   2 -29    3.29    1.18
  -2  -2  29    2.59    1.08
   2   2 -28    0.49    0.50
  -2  -2  28    2.81    2.29
  -2  -2  27   16.30    2.31
  -2  -2  26   30.72    2.51
  -2  -2  25    1.35    1.02
   2   2 -24   74.51    9.44
  -2  -2  24   67.53    4.01
  -2  -2  23   11.00    1.81
  -2  -2  23    7.45    1.40
   2   2 -22   35.66   34.82
  -2  -2  22   41.19    6.14
  -2  -2  22   29.12    3.36
   2   2 -21   15.88    3.19
  -2  -2  21   11.81    1.80
  -2  -2  21    9.79    1.76
   2   2 -20    1.27    1.01
  -2  -2  20    1.96    0.70
  -2  -2  20    2.14    0.74
   2   2 -19   19.11    3.02
  -2  -2  19   17.19    2.72
  -2  -2  19   12.98    1.74
   2   2 -18    2.55    0.92
  -2  -2  18    3.78    1.11
  -2  -2  18    2.43    0.73
   2   2 -17    0.44    0.37
  -2  -2  17    0.49    0.31
   2   2 -16    0.60    0.44
  -2  -2  16    1.50    1.12
  -2  -2  16    0.05    0.31
   2   2 -15    0.02    0.29
  -2  -2  15    0.76    0.55
  -2  -2  15    0.66    0.21
   2   2 -14    0.76    0.28
  -2  -2  14    0.69    0.25
  -2  -2  14    0.83    0.37
   2   2 -13    6.36    1.14
  -2  -2  13    7.47    1.30
  -2  -2  13    6.14    0.90
   2   2 -12   13.90    1.94
  -2  -2  12   13.98    1.31
  -2  -2  12   13.16    1.48
   2   2 -11    0.71    0.35
  -2  -2  11    0.95    0.62
  -2  -2  11    0.50    0.29
  -2  -2  10  206.68    5.85
  -2  -2  10  204.93    5.96
  -2  -2  10  168.41    4.88
  -2  -2   9   52.18    3.09
  -2  -2   9   56.72    5.42
  -2  -2   9   47.00    5.09
  -2  -2   8   72.94    3.99
  -2  -2   8   74.64    4.29
  -2  -2   8   72.34    5.19
  -2  -2   7   69.85    3.93
  -2  -2   7   73.18    4.42
  -2  -2   7   60.87    3.41
  -2  -2   6   63.38    4.40
  -2  -2   6   58.29    3.27
  -2  -2   6   62.05    6.99
  -2  -2   5  577.75    8.59
  -2  -2   5  601.31    9.19
  -2  -2   5  510.46    8.88
  -2  -2   4  208.23    7.84
   2   2  -4  193.97    7.46
  -2  -2   4  222.61   22.49
   2   2  -3  155.30    6.01
  -2  -2   3  142.09    5.54
  -2  -2   1  273.38    4.24
   2   2  -1  264.56    4.35
  -2  -2   1  245.53   22.30
  -2  -2   0 1387.59   19.82
   2   2   0 1319.48   19.15
  -2  -2   0 1168.16   17.38
  -2  -2  -1  566.96    8.36
   2   2   1  530.38    8.07
  -2  -2  -1  442.04    6.98
  -2  -2  -2   28.67    1.44
   2   2   2   24.46    3.07
  -2  -2  -2   20.87    2.27
  -2  -2  -3   62.27   22.65
   2   2   3   59.58    3.32
  -2  -2  -3   48.89    2.76
  -2  -2  -4   24.13    1.45
   2   2   4   22.31    1.28
  -2  -2  -4   15.13    1.01
  -2  -2  -5   16.05    2.55
   2   2   5   16.38    3.25
  -2  -2  -5   13.94    2.43
  -2  -2  -6    7.54    1.46
   2   2   6    7.67    1.52
  -2  -2  -6    6.00    1.11
  -2  -2  -7  148.22    6.20
   2   2   7  130.41    6.99
  -2  -2  -7  101.65    5.49
  -2  -2  -8  236.64    9.06
   2   2   8  207.98    8.00
  -2  -2  -8  164.43    6.32
  -2  -2  -9   60.59    3.61
   2   2   9   60.28   21.96
  -2  -2 -10  104.25    5.93
   2   2  10   94.34    5.53
  -2  -2 -11    4.26    1.62
   2   2  11    5.01    0.79
  -2  -2 -11    2.83    1.10
  -2  -2 -12  103.42    6.23
   2   2  12   86.67    5.23
  -2  -2 -12   68.64    3.92
  -2  -2 -13  102.23    5.92
   2   2  13   85.28    4.97
  -2  -2 -13   65.61    3.80
  -2  -2 -14    7.30    2.77
   2   2  14    7.78    1.34
  -2  -2 -14    5.67    0.82
  -2  -2 -15  161.06    6.46
   2   2  15  143.30    5.84
  -2  -2 -15  105.47    4.10
  -2  -2 -16   18.68    2.86
   2   2  16   17.72    1.99
   2   2  16    9.64    1.11
  -2  -2 -17  103.50    4.68
   2   2  17   91.49    5.18
   2   2  17   60.62    3.74
  -2  -2 -18    9.70    1.75
   2   2  18    6.30    1.29
   2   2  18    3.96    2.33
  -2  -2 -19   16.58    2.69
   2   2  19   16.03    2.10
   2   2  19    7.34    1.37
  -2  -2 -20   20.94    3.98
   2   2  20   19.55    2.89
  -2  -2 -21   59.25    4.67
   2   2  21   58.14   44.70
  -2  -2 -22   30.90    4.69
   2   2  22   29.41    3.37
  -2  -2 -23    3.22    1.47
   2   2  23    2.92    1.12
  -2  -2 -24    1.60    0.76
   2   2  24    0.94    0.64
   2   2  25    5.86    1.69
   2   2  26   82.47    4.71
  -2  -2 -27   40.61    5.99
   2   2  27   35.63    4.77
  -2  -2 -28   48.92    7.18
  -2  -2 -29   25.77    3.75
   2   2  29   24.63    3.49
  -2  -2 -30    0.09    0.77
   2   2  30    1.84    0.98
  -2  -2 -31   26.52    3.25
   2   2  31   22.45    3.65
  -2  -2 -32    2.95    1.89
   2   2  32    6.32    1.77
  -2  -2 -33    1.92    1.17
   2   2  33    1.47    1.46
  -2  -2 -34    7.12    2.08
   2   2  34    5.23    1.62
  -2  -2 -35   12.78    1.45
   2   2  35    7.71    1.62
  -2  -2 -36    7.01    4.01
   2   2  36    7.34    4.16
  -2  -2 -37    1.53    1.41
   2   2  37    1.39    0.98
   2   3 -35    6.33    2.09
  -2  -3  35    8.18    1.61
   2   3 -34    7.59    4.39
  -2  -3  34    8.57    4.77
   2   3 -33   10.38    2.25
  -2  -3  33    8.05    1.80
   2   3 -32    3.57    1.47
  -2  -3  32    2.62    1.31
   2   3 -31   15.27   20.00
  -2  -3  31   10.59    2.47
   2   3 -30   -0.77    0.70
  -2  -3  30   -0.15    0.79
   2   3 -29    3.70    1.10
  -2  -3  29    2.38    1.26
   2   3 -28    1.13    0.84
  -2  -3  28    2.16    1.09
   2   3 -27    4.17    1.27
  -2  -3  27    2.17    0.84
   2   3 -26    5.08    1.23
  -2  -3  26    3.78    1.55
   2   3 -25    2.72    1.09
  -2  -3  25   -0.03    0.69
   2   3 -24    4.77    1.27
  -2  -3  24    8.64    1.72
  -2  -3  24    5.33    1.37
   2   3 -23   66.59    8.30
  -2  -3  23   81.38    6.55
  -2  -3  23   47.25    4.89
  -2  -3  22   91.73   10.21
  -2  -3  22   74.30    5.12
  -2  -3  21   87.36   10.42
  -2  -3  21   68.86    4.76
   2   3 -20    3.36    3.44
  -2  -3  20    5.62    1.61
  -2  -3  20    2.12    0.82
   2   3 -19   68.50    4.28
  -2  -3  19   59.64    3.42
  -2  -3  19   52.44    2.84
   2   3 -18    4.93    1.09
  -2  -3  18    6.97    1.42
  -2  -3  18    4.49    0.90
   2   3 -17   -0.10    0.46
  -2  -3  17    0.49    0.41
  -2  -3  17   -0.54    0.35
   2   3 -16    5.86    1.23
  -2  -3  16    6.88    1.26
  -2  -3  16    4.89    0.88
  -2  -3  15    1.42    0.93
  -2  -3  15    1.92    0.35
  -2  -3  14   15.82    1.53
  -2  -3  14   16.42    1.30
  -2  -3  14   12.02    1.30
  -2  -3  13   19.94    2.86
  -2  -3  13   18.02    2.14
  -2  -3  13   14.31    1.81
  -2  -3  12    2.13    0.52
  -2  -3  12    0.66    0.27
  -2  -3  12    1.29    0.44
  -2  -3  11   -0.26    0.41
  -2  -3  11   -0.09    0.42
  -2  -3  11   -1.11    0.39
  -2  -3  10    3.54    1.36
  -2  -3  10    3.49    1.33
  -2  -3  10    1.06    0.43
  -2  -3   9  466.64   12.74
  -2  -3   9  464.47   12.69
  -2  -3   9  393.76   10.90
  -2  -3   8   40.37    2.85
  -2  -3   8   42.68    3.27
  -2  -3   8   30.37    2.15
  -2  -3   7    1.37    0.55
  -2  -3   7    0.47    0.31
  -2  -3   7    0.62    0.57
  -2  -3   6   85.66    6.19
  -2  -3   6   90.59   19.63
  -2  -3   6   71.88    4.21
  -2  -3   5   45.50    3.65
   2   3  -5   39.60    2.59
  -2  -3   5   33.85    3.96
  -2  -3   3   82.82    4.51
   2   3  -3   79.41    4.34
  -2  -3   2    2.10    0.57
   2   3  -2    1.82    0.79
  -2  -3   2    2.52    0.97
  -2  -3   1  390.75    6.12
   2   3  -1  361.82    5.70
  -2  -3   0    2.93    0.79
   2   3   0    1.78    0.54
  -2  -3   0    4.69    2.18
  -2  -3  -1  149.82    5.79
   2   3   1  147.75    5.69
  -2  -3  -1  122.89    4.91
  -2  -3  -2   15.62    2.93
   2   3   2   11.98    2.45
  -2  -3  -2   11.57    1.91
  -2  -3  -3    6.13    1.21
   2   3   3    6.46    1.12
  -2  -3  -3    3.65    0.91
  -2  -3  -4  121.45    6.56
   2   3   4  117.64    6.31
  -2  -3  -4   96.82    5.31
  -2  -3  -5    3.02    0.88
   2   3   5    3.01    0.97
  -2  -3  -6  130.29    7.02
   2   3   6  126.16    6.81
  -2  -3  -6  106.84    4.38
  -2  -3  -7  126.21    6.41
   2   3   7  125.92    5.64
  -2  -3  -7   95.38    4.35
  -2  -3  -8  140.45    6.23
   2   3   8  132.45    5.86
  -2  -3  -8  107.01    4.79
   2   3   9    0.24    0.34
  -2  -3  -9   -0.16    0.53
  -2  -3 -10   50.63    3.31
   2   3  10   49.76    3.26
  -2  -3 -10   36.80    3.95
  -2  -3 -11   11.22    1.42
   2   3  11   10.00    0.94
  -2  -3 -11    9.53    1.09
  -2  -3 -12   47.01    3.18
   2   3  12   44.51    4.69
  -2  -3 -12   34.17    3.52
  -2  -3 -13   58.13    4.21
   2   3  13   50.95    3.70
   2   3  13   32.38    4.12
  -2  -3 -14   23.91    2.05
   2   3  14   20.27    2.54
   2   3  14   13.62    1.14
  -2  -3 -15   13.55    2.08
   2   3  15    9.95    5.76
   2   3  15    7.29    1.13
  -2  -3 -16   76.61    5.60
   2   3  16   56.25    3.98
   2   3  16   41.50    2.57
  -2  -3 -17  197.16    8.70
   2   3  17  180.80    7.70
   2   3  17  127.69    5.66
  -2  -3 -18    2.13    0.75
   2   3  18    0.75    0.52
   2   3  18    0.98    0.30
  -2  -3 -19  126.99    8.57
   2   3  19  108.06    6.90
   2   3  19   77.66    5.79
  -2  -3 -20    8.61    2.28
   2   3  20   10.99    1.46
   2   3  20    6.84    1.42
  -2  -3 -21    7.95    1.99
   2   3  21    8.49    1.79
   2   3  21    4.26    0.99
  -2  -3 -22   15.22    2.08
   2   3  22   13.75    2.16
  -2  -3 -23    2.39    1.80
   2   3  23    1.44    0.79
  -2  -3 -24   53.73    4.98
   2   3  24   45.20    5.96
  -2  -3 -25    1.43    1.09
   2   3  25    1.32    0.95
  -2  -3 -26   17.33    3.26
   2   3  26   12.36    2.45
  -2  -3 -27    6.07    1.62
   2   3  27    5.91    1.49
  -2  -3 -28   -0.55    0.97
   2   3  28    0.93    0.79
  -2  -3 -29   11.42    1.48
   2   3  29    7.36    1.90
  -2  -3 -30    4.88    1.77
  -2  -3 -31   31.17    3.74
   2   3  31   22.67    3.32
  -2  -3 -32   39.48    7.10
   2   3  32   32.68    4.02
   2   3  33    3.41    1.49
  -2  -3 -34    1.86    1.00
   2   3  34    3.17    3.53
  -2  -3 -35    2.17    1.27
   2   3  35    2.64    1.55
  -2  -3 -36    1.38    1.02
   2   3  36    0.00    0.83
   2   4 -34    2.13    1.36
  -2  -4  34    0.70    0.92
   2   4 -33    1.30    0.91
  -2  -4  33   -0.29    0.83
   2   4 -32   19.64    2.58
  -2  -4  32   17.03    2.51
   2   4 -31   16.27    3.37
  -2  -4  31   16.89    2.69
   2   4 -30   -0.47    0.78
  -2  -4  30   -1.58    0.75
   2   4 -29    2.04    1.19
  -2  -4  29    1.54    2.17
   2   4 -28    2.73    1.38
  -2  -4  28    1.30    0.82
   2   4 -27   -0.14    0.64
  -2  -4  27   -0.04    0.70
   2   4 -26    4.28    1.38
  -2  -4  26    1.73    0.92
   2   4 -25    1.22    0.82
  -2  -4  25    0.83    0.55
   2   4 -24   11.41    2.17
  -2  -4  24   10.63    1.79
   2   4 -24    5.54    1.08
   2   4 -23   32.87   28.35
  -2  -4  23   32.38    3.09
   2   4 -23   19.50    3.83
   2   4 -22   -0.42    0.64
  -2  -4  22    1.10    0.60
   2   4 -22   -0.03    0.21
   2   4 -21   18.87    2.78
  -2  -4  21   17.88    2.88
  -2  -4  21   12.64    2.37
   2   4 -20    6.76    4.89
  -2  -4  20    7.03    1.12
  -2  -4  20    5.73    1.05
   2   4 -19   40.93    5.75
  -2  -4  19   44.94    4.40
  -2  -4  19   38.22    5.05
  -2  -4  18  116.37    6.57
  -2  -4  18   99.89    4.52
  -2  -4  18   81.37    7.44
  -2  -4  17   74.57    5.02
  -2  -4  17   76.30    4.14
  -2  -4  17   59.68    5.63
  -2  -4  16    5.97    1.16
  -2  -4  16    4.19    0.84
  -2  -4  16    1.59    0.61
  -2  -4  15    6.06    1.04
  -2  -4  15    7.38    1.33
  -2  -4  15    5.68    0.95
  -2  -4  14   -0.15    0.47
  -2  -4  14    0.27    0.25
  -2  -4  14    0.61    0.41
  -2  -4  13    0.09    0.46
  -2  -4  13   -0.04    0.38
  -2  -4  13    0.79    0.63
  -2  -4  12   20.04    3.29
  -2  -4  12   18.95    2.04
  -2  -4  12   18.17    1.87
  -2  -4  11   20.35    2.78
  -2  -4  11   19.23    1.32
  -2  -4  11   20.30   11.92
  -2  -4  10   19.20    2.37
  -2  -4  10   22.99    1.91
  -2  -4  10   19.08    2.47
  -2  -4   9   -0.43    0.39
  -2  -4   9   -0.64    0.36
  -2  -4   9   -1.24    2.23
  -2  -4   8  212.36    8.22
  -2  -4   8  208.92    8.03
  -2  -4   8  184.01    7.36
  -2  -4   7   54.23    2.97
  -2  -4   7   47.75   26.82
  -2  -4   6  140.99    8.90
   2   4  -6  113.92    5.23
  -2  -4   6  113.64    5.17
  -2  -4   5  135.05    6.56
  -2  -4   4    4.60    0.54
   2   4  -4    2.88    1.19
  -2  -4   4    4.88    2.08
  -2  -4   3  113.85    5.09
   2   4  -3  108.33    4.76
  -2  -4   3   95.43    4.46
  -2  -4   2  106.72    4.81
   2   4  -2  100.32    4.45
  -2  -4   2   90.84    4.23
  -2  -4   1  121.01    5.39
   2   4  -1  113.60    5.07
  -2  -4   1  109.95    5.04
  -2  -4   0    1.02    0.59
   2   4   0    0.39    0.32
  -2  -4   0    1.20    0.72
  -2  -4  -1   40.60    2.66
  -2  -4  -1   34.10    2.38
  -2  -4  -2    3.89    1.56
   2   4   2    3.87    1.49
  -2  -4  -2    1.14    0.61
  -2  -4  -3   10.54    1.48
   2   4   3    8.82    0.79
  -2  -4  -3    9.78    1.33
  -2  -4  -4  103.93    4.70
   2   4   4   99.65    4.61
  -2  -4  -4   88.10    4.44
  -2  -4  -5   57.69    3.46
   2   4   5   51.73    3.04
  -2  -4  -5   48.97    5.27
  -2  -4  -6   40.53    3.37
   2   4   6   36.00    3.78
  -2  -4  -6   30.30    3.16
  -2  -4  -7   61.00    3.78
   2   4   7   52.60    3.21
  -2  -4  -7   45.51    4.69
  -2  -4  -8   -0.12    0.49
   2   4   8   -0.44    0.39
  -2  -4  -8   -1.28    0.56
  -2  -4  -9   36.53    4.24
   2   4   9   30.09    2.90
   2   4   9   18.71   10.86
  -2  -4 -10   52.09    3.82
   2   4  10   44.23    5.23
   2   4  10   31.98    4.66
  -2  -4 -11   12.09    1.40
   2   4  11    7.66    1.26
   2   4  11    4.22    1.02
  -2  -4 -12  114.46    5.89
   2   4  12  101.81    5.20
   2   4  12   67.90    3.79
  -2  -4 -13   49.39    2.53
   2   4  13   46.68    4.05
   2   4  13   30.76    1.67
  -2  -4 -14  230.66    9.70
   2   4  14  213.91    8.92
   2   4  14  159.98    7.38
  -2  -4 -15    0.60    0.53
   2   4  15    0.53    0.45
   2   4  15    0.38    0.28
  -2  -4 -16   30.80    3.16
   2   4  16   24.24    2.37
   2   4  16   21.35    2.85
  -2  -4 -17    5.62    1.16
   2   4  17    5.16    1.12
   2   4  17    3.64    0.69
  -2  -4 -18    2.49    0.89
   2   4  18    0.55    0.45
   2   4  18    1.08    0.48
  -2  -4 -19    4.58    1.66
   2   4  19    2.34    0.84
   2   4  19    1.85    0.62
   2   4  20    3.58    0.86
   2   4  20    2.25    0.92
  -2  -4 -21    5.17    1.44
   2   4  21    4.32    1.33
   2   4  21    2.17    0.61
  -2  -4 -22    6.37    1.85
   2   4  22    4.68    1.36
   2   4  22    2.46    0.75
   2   4  23    9.24    1.97
  -2  -4 -24   30.69    5.46
   2   4  24   23.29    3.73
  -2  -4 -25   52.75    8.03
   2   4  25   39.48    4.66
  -2  -4 -26    1.85    1.20
   2   4  26   -0.17    0.69
  -2  -4 -27    2.50    1.01
   2   4  27    1.97    0.86
  -2  -4 -28   25.70    4.07
   2   4  28   23.42    2.87
  -2  -4 -29    6.56    2.22
   2   4  29    5.77    1.60
  -2  -4 -30    1.43    1.01
   2   4  30    1.30    0.89
  -2  -4 -31   22.60    4.31
   2   4  31   21.41    2.18
  -2  -4 -32    7.50    1.91
   2   4  32    6.99    1.25
  -2  -4 -33    0.38    0.70
   2   4  33    1.24    0.95
  -2  -4 -34   -0.54    1.05
   2   4  34   -0.30    0.79
  -2  -4 -35    0.62    0.85
   2   4  35   -0.04    0.64
   2   5 -32    2.30    1.52
  -2  -5  32    2.06    1.24
   2   5 -31   46.43    7.80
  -2  -5  31   47.06   62.80
   2   5 -30    5.01    1.76
  -2  -5  30    3.73    1.31
   2   5 -29    3.84    1.51
  -2  -5  29   -0.45    0.66
   2   5 -28   17.01    2.84
  -2  -5  28   19.12    2.10
   2   5 -27    1.70    1.00
  -2  -5  27    0.62    0.73
   2   5 -26    1.55    0.93
  -2  -5  26    1.71    0.86
   2   5 -25    3.21    1.08
  -2  -5  25    3.13    1.07
   2   5 -24    0.72    0.59
  -2  -5  24    1.36    0.75
   2   5 -24    0.89    0.51
   2   5 -23    6.73    1.80
  -2  -5  23    7.31    1.73
   2   5 -23    5.24    1.36
   2   5 -22    5.75    1.35
  -2  -5  22    5.06    1.14
   2   5 -22    4.17    0.93
  -2  -5  21    3.29    1.22
   2   5 -21    3.17    0.94
  -2  -5  20   29.75    5.34
  -2  -5  20   22.44    2.99
   2   5 -20   12.91    2.29
  -2  -5  19   71.71    7.40
  -2  -5  19   61.32    3.55
   2   5 -19   46.22    6.51
  -2  -5  18   27.36    4.10
  -2  -5  18   21.88    3.51
   2   5 -18   16.31    3.18
  -2  -5  17  169.96   11.71
  -2  -5  17  182.50   14.82
   2   5 -17  118.23    8.05
  -2  -5  16   58.40    6.23
  -2  -5  16   57.02    5.65
   2   5 -16   36.52    5.87
  -2  -5  15   12.34    1.76
  -2  -5  15   11.58    1.76
  -2  -5  14  113.99    7.70
  -2  -5  14   94.95    4.92
  -2  -5  14   94.94    7.37
  -2  -5  13   12.82    1.81
  -2  -5  13    9.97    1.94
  -2  -5  13    9.93    1.30
  -2  -5  12    1.15    0.80
  -2  -5  12   -0.57    0.36
  -2  -5  12   -0.85    0.54
  -2  -5  11   13.12    1.86
  -2  -5  11   10.68    1.48
  -2  -5  11   10.20    2.07
  -2  -5  10    0.41    0.38
  -2  -5  10    0.57    0.44
  -2  -5  10    0.54    0.44
  -2  -5   9    1.33    0.86
  -2  -5   9    1.81    0.34
  -2  -5   9    0.70    0.46
  -2  -5   8   11.34    1.69
   2   5  -8    7.23    1.47
  -2  -5   8   12.10    1.08
  -2  -5   7   40.99    4.18
   2   5  -7   32.14    2.06
  -2  -5   7   37.69    2.68
  -2  -5   6    9.96    1.48
   2   5  -6    7.50    1.47
  -2  -5   6    8.17    1.64
  -2  -5   5    1.04    0.33
   2   5  -5    1.87    0.51
  -2  -5   5    1.03    0.31
  -2  -5   4   20.54    2.22
   2   5  -4   17.43    2.15
  -2  -5   4   19.66    2.49
  -2  -5   3    0.17    0.43
   2   5  -3    0.90    0.23
  -2  -5   3   -0.02    0.53
  -2  -5   2   44.63    3.89
   2   5  -2   35.10    2.51
  -2  -5   2   37.41    4.09
  -2  -5   1   10.27    1.44
   2   5  -1   11.58    1.74
  -2  -5   1   14.88    1.68
  -2  -5   0    2.73    0.72
   2   5   0    2.48    0.67
  -2  -5   0    1.71    0.48
  -2  -5  -1   80.37    4.22
   2   5   1   78.24    3.93
  -2  -5  -1   75.71    8.12
  -2  -5  -2    7.73    1.25
   2   5   2    4.75    0.93
   2   5   2    2.25    1.34
  -2  -5  -3   98.07    5.28
   2   5   3   93.32    4.65
   2   5   3   65.32    4.26
  -2  -5  -4  435.42   16.59
   2   5   4  416.94   15.54
   2   5   4  303.97   11.73
  -2  -5  -5    3.31    0.73
   2   5   5    3.02    1.75
   2   5   5    1.19    0.58
  -2  -5  -6  386.63   14.73
   2   5   6  378.58   14.23
   2   5   6  270.54   10.52
  -2  -5  -7   57.09    4.20
   2   5   7   50.30    3.57
   2   5   7   37.74    6.24
  -2  -5  -8   59.26    2.92
   2   5   8   56.98    2.93
   2   5   8   39.24    5.15
  -2  -5  -9    2.31    0.52
   2   5   9    2.01    0.42
   2   5   9    1.66    0.51
  -2  -5 -10   40.97    5.55
   2   5  10   31.42    1.62
   2   5  10   24.17    3.18
  -2  -5 -11    5.66    1.10
   2   5  11    4.13    0.87
   2   5  11    2.30    0.41
  -2  -5 -12   46.90    2.15
   2   5  12   43.19   27.69
   2   5  12   36.49    4.93
  -2  -5 -13   14.64    2.52
   2   5  13   10.33    1.55
   2   5  13    8.35    1.40
  -2  -5 -14    2.11    0.63
   2   5  14    0.93    0.60
   2   5  14    1.53    0.52
  -2  -5 -15   -0.23    0.71
   2   5  15    0.20    0.46
   2   5  15   -0.03    0.38
  -2  -5 -16    5.39    1.07
   2   5  16    2.66    0.90
   2   5  16    2.58    0.88
  -2  -5 -17   -1.64    0.74
   2   5  17    0.64    0.55
   2   5  17    0.84    0.36
  -2  -5 -18   25.56    3.61
   2   5  18   16.53    2.48
   2   5  18   15.11    2.62
  -2  -5 -19   -0.40    0.89
   2   5  19    0.95    0.46
   2   5  19    1.02    0.53
  -2  -5 -20    9.48    1.82
   2   5  20    8.29    1.35
   2   5  20    4.45    1.18
  -2  -5 -21   45.44    6.15
   2   5  21   33.33    4.17
   2   5  21   31.25    4.31
   2   5  22    4.16    1.11
   2   5  22    2.75    1.03
   2   5  23  125.62   10.25
   2   5  23  112.80    9.06
  -2  -5 -25   19.42    3.73
   2   5  25   13.12    2.29
   2   5  26    0.30    0.70
  -2  -5 -27   10.11    2.67
   2   5  27    6.46    1.80
  -2  -5 -28   -0.01    1.08
   2   5  28   -0.25    0.71
  -2  -5 -29    8.44    2.70
   2   5  29    8.84    2.28
  -2  -5 -30    4.47    1.69
   2   5  30    1.70    1.26
  -2  -5 -31    6.48    2.06
   2   5  31    7.19    1.54
   2   5  32    1.17    1.03
  -2  -5 -33    0.62    0.76
   2   5  33    1.51    0.98
  -2  -5 -34   -1.43    1.15
   2   5  34    1.37    0.81
   2   6 -31    3.64    1.21
  -2  -6  31   -0.78    0.71
   2   6 -30   13.41    2.25
  -2  -6  30    8.29    4.95
   2   6 -29    0.99    0.95
  -2  -6  29    2.53    1.25
   2   6 -28   -0.86    0.72
  -2  -6  28   -0.48    0.72
   2   6 -27   15.08    2.22
  -2  -6  27   15.18    2.77
   2   6 -26    3.80    1.44
  -2  -6  26    1.71    0.94
   2   6 -25    0.73    0.78
  -2  -6  25    0.82    0.88
   2   6 -24    0.34    0.49
  -2  -6  24    0.21    0.40
   2   6 -24   -0.20    0.43
  -2  -6  23    0.85    0.70
  -2  -6  23    0.48    0.49
   2   6 -23    0.33    0.47
  -2  -6  22    1.24    0.74
  -2  -6  22    3.05    1.30
   2   6 -22    2.03    0.68
  -2  -6  21    6.23    1.50
  -2  -6  21    6.91    1.66
   2   6 -21    3.87    1.08
  -2  -6  20    6.29    1.45
  -2  -6  20    5.31    1.27
   2   6 -20    4.36    1.03
  -2  -6  19    1.27    0.87
  -2  -6  19    0.08    0.38
   2   6 -19    0.45    0.50
  -2  -6  18   47.07    6.08
  -2  -6  18   32.13    3.75
   2   6 -18   31.99    4.41
  -2  -6  17   12.96    1.76
  -2  -6  17   14.34    2.09
   2   6 -17    9.49    1.64
  -2  -6  16    5.99    1.35
  -2  -6  16    7.52    1.51
   2   6 -16    4.60    3.97
  -2  -6  15    1.48    0.70
  -2  -6  15    0.29    0.50
   2   6 -15   -0.92    0.54
  -2  -6  14  106.38    8.54
  -2  -6  14   95.66    8.08
   2   6 -14   70.41    5.01
  -2  -6  13    7.47    1.60
  -2  -6  13    6.66    1.48
   2   6 -13    5.14    1.28
  -2  -6  12    2.15    1.04
  -2  -6  12    1.57    0.66
   2   6 -12   -0.01    0.61
  -2  -6  11   16.34    2.30
   2   6 -11   13.26    2.37
  -2  -6  10  119.85   11.22
   2   6 -10  103.62    5.22
   2   6 -10   95.40    5.05
  -2  -6   9    4.40    0.85
   2   6  -9    2.61    0.97
   2   6  -9    5.08    1.29
  -2  -6   8    0.53    0.46
   2   6  -8    0.94    0.62
   2   6  -8   -0.27    0.53
  -2  -6   7    1.31    0.63
   2   6  -7    1.07    0.76
   2   6  -7    0.95    0.67
  -2  -6   6   89.89    8.67
   2   6  -6   77.73    4.84
   2   6  -6   72.63    4.78
  -2  -6   5   28.18    3.61
   2   6  -5   25.07    1.98
   2   6  -5   22.86    3.52
  -2  -6   4    6.64    1.26
   2   6  -4    5.82    1.30
   2   6  -4    5.13    1.02
  -2  -6   3    7.99    1.42
   2   6  -3    6.95    1.27
   2   6  -3    9.56    1.96
  -2  -6   2    8.27    1.58
   2   6  -2    3.32    1.43
  -2  -6   1   77.34    6.25
   2   6  -1   66.43    4.12
   2   6  -1   50.19    3.45
  -2  -6   0   83.01    6.56
   2   6   0   80.71    4.95
   2   6   0   69.03    6.67
  -2  -6  -1    6.06    1.22
   2   6   1    3.76    1.11
   2   6   1    3.16    1.05
  -2  -6  -2    5.08    1.04
   2   6   2    4.37    2.84
   2   6   2    2.75    1.09
  -2  -6  -3  128.12    9.45
   2   6   3  118.46    7.22
   2   6   3   85.51    5.60
  -2  -6  -4    2.94    1.01
   2   6   4    1.81    0.59
   2   6   4    1.02    0.41
  -2  -6  -5    5.47    1.15
   2   6   5    2.45    0.71
   2   6   5    4.44    1.47
  -2  -6  -6    2.23    0.93
   2   6   6   -0.18    0.56
  -2  -6  -7   34.03    4.01
   2   6   7   31.58    2.09
   2   6   7   24.69    3.62
  -2  -6  -8  128.51    8.71
   2   6   8   87.20    6.18
  -2  -6  -9   11.75    2.00
   2   6   9    6.94    1.37
   2   6   9    5.06    1.12
  -2  -6 -10   26.89    3.45
   2   6  10   19.98    2.70
   2   6  10   12.44    2.31
  -2  -6 -11   16.44    2.99
   2   6  11   10.07    1.60
   2   6  11   12.05    1.73
  -2  -6 -12    5.74    1.25
   2   6  12    4.35    3.39
   2   6  12    4.93    0.97
  -2  -6 -13   66.51    8.72
   2   6  13   45.89    6.18
   2   6  13   48.32    5.88
  -2  -6 -14    3.32    1.33
   2   6  14    2.33    1.01
   2   6  14    2.06    0.80
  -2  -6 -15    5.69    1.54
   2   6  15    4.07    1.13
   2   6  15    4.91    3.64
  -2  -6 -16   11.71    2.07
   2   6  16    7.82    1.22
   2   6  16   10.69    2.00
  -2  -6 -17   10.65    1.92
   2   6  17    9.49    1.54
   2   6  17    8.14    1.40
  -2  -6 -18   12.34    2.46
   2   6  18    7.60    1.41
   2   6  18    7.80    1.55
  -2  -6 -19   14.38    3.43
   2   6  19   10.46    2.16
   2   6  19   11.11    2.23
  -2  -6 -20   34.69    5.53
   2   6  20   23.99    3.48
   2   6  20   24.64    3.79
  -2  -6 -21   15.24    3.50
   2   6  21   11.72    2.09
   2   6  21   10.85    1.92
  -2  -6 -22    2.02    1.26
   2   6  22    1.03    0.74
   2   6  22    0.83    0.57
  -2  -6 -23    7.48    2.06
   2   6  23    5.79    1.55
   2   6  23    5.52    1.35
  -2  -6 -24   10.97    1.84
   2   6  24    8.53    1.22
   2   6  24    5.13    1.47
  -2  -6 -25    0.00    0.94
   2   6  25    0.76    0.83
  -2  -6 -26   -0.79    1.00
   2   6  26    0.36    0.75
  -2  -6 -27    1.96    1.22
   2   6  27    2.83    1.02
  -2  -6 -28    3.41    1.28
   2   6  28    1.34    1.08
  -2  -6 -29    2.11    1.45
   2   6  29    3.31    1.58
  -2  -6 -30   14.99    2.42
   2   6  30    7.32    2.09
  -2  -6 -31    1.72    1.29
   2   6  31    1.00    0.77
  -2  -6 -32    5.10    1.77
   2   6  32    5.74    1.24
   2   7 -28    1.72    1.02
  -2  -7  28    1.19    0.70
   2   7 -27    0.55    0.63
   2   7 -26    5.31    1.82
  -2  -7  26    3.66    1.19
  -2  -7  25    0.43    0.54
  -2  -7  24   11.10    1.93
  -2  -7  24    8.08    1.51
   2   7 -24    6.18    1.15
  -2  -7  23    2.03    1.04
  -2  -7  23    1.16    0.69
   2   7 -23    1.00    0.69
  -2  -7  22    4.32    1.22
  -2  -7  22    3.36    0.97
   2   7 -22    2.57    0.97
  -2  -7  21   -0.64    0.75
  -2  -7  21    0.35    0.48
   2   7 -21    0.76    0.64
  -2  -7  20    0.43    0.71
  -2  -7  20    0.55    0.53
   2   7 -20    0.80    0.54
  -2  -7  19    4.05    1.47
  -2  -7  19    1.85    0.96
   2   7 -19    1.87    0.63
  -2  -7  18    1.06    0.69
  -2  -7  18   -0.03    0.46
  -2  -7  17    1.49    0.97
  -2  -7  17    1.08    0.63
   2   7 -17    1.67    0.71
  -2  -7  16    5.82    1.62
  -2  -7  16    4.47    1.22
   2   7 -16    3.27    0.82
  -2  -7  15    1.70    0.76
  -2  -7  15    0.41    0.39
   2   7 -15   -0.79    0.57
  -2  -7  14    5.65    1.50
   2   7 -14    4.33    1.18
  -2  -7  13    2.74    1.02
   2   7 -13    1.11    0.53
   2   7 -13    1.74    0.76
  -2  -7  12    6.08    5.23
   2   7 -12    3.28    0.95
   2   7 -12    5.61    1.32
  -2  -7  11    1.06    0.59
   2   7 -11    0.36    0.30
   2   7 -11    2.02    1.77
  -2  -7  10  165.92   12.10
   2   7 -10  150.20   10.01
   2   7 -10  137.34    9.58
   2   7  -9   84.24   12.04
   2   7  -8  118.49    8.21
  -2  -7   7    1.64    0.87
   2   7  -7   -1.07    1.46
  -2  -7   6   91.56    8.79
   2   7  -6   77.64    6.88
  -2  -7   5    0.58    0.54
   2   7  -5   -1.00    0.96
   2   7  -4    8.14    1.81
  -2  -7   3  227.23    9.75
   2   7  -3  179.24    7.69
  -2  -7   2   53.38    5.19
   2   7  -2   37.58    6.13
  -2  -7   1   18.44    1.98
   2   7  -1   12.45    2.23
  -2  -7   0  161.00    7.03
   2   7   0  125.37    5.51
  -2  -7  -1   43.19    4.25
   2   7   1   26.92   26.26
  -2  -7  -2   14.34    1.97
   2   7   2   10.44    1.58
  -2  -7  -3   18.98    2.93
   2   7   3   16.05    2.28
  -2  -7  -4   12.22    1.69
   2   7   4   11.63    1.94
  -2  -7  -5   24.42    4.42
   2   7   5   18.40    2.51
  -2  -7  -6    7.59    1.64
   2   7   6    7.13    1.32
  -2  -7  -7   10.91    1.61
   2   7   7    6.28    1.38
  -2  -7  -8    0.60    0.53
   2   7   8    1.58    0.70
  -2  -7  -9    0.46    0.65
   2   7   9    1.02    0.52
  -2  -7 -10    9.60    1.64
   2   7  10    8.58    1.50
  -2  -7 -11    6.36    1.80
   2   7  11    4.07    1.13
   2   7  11    5.60    1.15
  -2  -7 -12   12.60   10.93
   2   7  12    7.33    1.71
   2   7  12    8.64    1.18
  -2  -7 -13    3.15    0.86
   2   7  13    1.89    0.93
  -2  -7 -14    1.79    0.78
   2   7  14    1.35    0.58
   2   7  14    1.35    0.81
  -2  -7 -15   69.51    9.28
   2   7  15   47.32    5.15
   2   7  15   47.06    5.92
  -2  -7 -16   23.32    3.21
   2   7  16   16.71    2.55
   2   7  16   17.19    3.15
  -2  -7 -17   30.38    6.48
   2   7  17   20.04    3.64
   2   7  17   27.75    2.77
  -2  -7 -18   29.30    4.44
   2   7  18   16.97    3.50
   2   7  18   22.05    3.26
  -2  -7 -19    7.88    2.09
   2   7  19    3.13    1.03
   2   7  19    4.30    1.20
  -2  -7 -20    2.37    1.30
   2   7  20    2.28    1.14
   2   7  20    2.08    2.58
  -2  -7 -21    2.83    1.07
   2   7  21    2.63    0.93
   2   7  21    2.61    0.89
  -2  -7 -22   10.85    2.47
   2   7  22    7.80    2.00
   2   7  22    7.51    2.01
  -2  -7 -23   -0.41    0.98
   2   7  23    0.81    0.70
   2   7  23    0.69    0.63
  -2  -7 -24    2.49    2.13
   2   7  24   -0.04    0.55
   2   7  24    0.74    0.66
  -2  -7 -25    2.58    1.53
   2   7  25    2.89    1.14
  -2  -7 -26    6.05    1.77
   2   7  26    3.37    1.70
  -2  -7 -27    7.60    2.04
   2   7  27    4.26    1.51
  -2  -7 -28    1.58    1.27
   2   7  28    2.14    0.98
  -2  -7 -29    0.84    0.89
   2   7  29   -0.20    0.59
  -2  -7 -30    0.15    0.57
   2   7  30    0.94    0.62
  -2  -8  26    7.62    1.64
  -2  -8  25    1.07    0.74
  -2  -8  24    1.97    1.16
  -2  -8  23    1.00    0.72
   2   8 -23    0.29    0.45
  -2  -8  22    1.46    0.72
   2   8 -22    0.62    0.77
  -2  -8  21    5.46    1.85
   2   8 -21    4.93    0.87
  -2  -8  20    0.70    0.58
   2   8 -20   -0.64    0.59
  -2  -8  19    8.74    2.04
   2   8 -19    5.18    1.45
  -2  -8  18   10.30    2.16
   2   8 -18    7.96    1.92
  -2  -8  17    1.53    0.95
   2   8 -17    1.10    0.65
  -2  -8  16    2.72    1.36
   2   8 -16    3.55    1.25
  -2  -8  15   31.30    3.23
   2   8 -15   18.85    3.55
  -2  -8  14    7.11    2.11
   2   8 -14    4.53    1.35
  -2  -8  13    1.63    0.98
   2   8 -13    2.66    0.91
  -2  -8  12    1.70    1.02
   2   8 -12    0.41    0.50
  -2  -8  11   29.64    2.88
   2   8 -11   22.87   19.70
  -2  -8  10   12.66    2.15
   2   8 -10    8.31    1.68
  -2  -8   9    9.14    1.82
   2   8  -9    9.17    2.03
  -2  -8   8    0.40    0.47
   2   8  -8   -0.74    0.73
  -2  -8   7  100.41    8.54
   2   8  -7   82.10    7.19
  -2  -8   6    2.01    0.84
   2   8  -6    1.02    0.92
  -2  -8   5  106.03    8.93
   2   8  -5   77.13    6.86
  -2  -8   4  469.29  401.22
   2   8  -4  389.98  333.43
  -2  -8   3   15.89    2.23
   2   8  -3    9.85    2.26
  -2  -8   2   68.21    4.05
   2   8  -2   44.37    6.47
  -2  -8   1   95.73    5.39
   2   8  -1   72.35    4.21
  -2  -8   0   90.05    5.09
   2   8   0   68.70    5.91
  -2  -8  -1   22.00    3.09
   2   8   1   22.68    3.62
  -2  -8  -2    7.86    1.63
   2   8   2    6.40    1.24
  -2  -8  -3   19.51    3.79
   2   8   3   19.42    3.07
  -2  -8  -4   13.64    1.61
   2   8   4   12.31    1.72
  -2  -8  -5    2.70    0.75
   2   8   5    1.71    0.73
  -2  -8  -6   12.40    2.84
   2   8   6    9.05    1.87
  -2  -8  -7    1.55    0.71
   2   8   7    0.81    0.51
  -2  -8  -8    3.65    1.55
   2   8   8    3.48    1.12
  -2  -8  -9    1.87    0.85
   2   8   9    1.36    0.62
  -2  -8 -10   10.74    2.35
   2   8  10    8.41    1.77
  -2  -8 -11    4.75    1.23
   2   8  11    1.89    0.82
  -2  -8 -12   30.99    6.01
   2   8  12   23.17   19.89
  -2  -8 -13   40.51    6.11
   2   8  13   25.78    3.09
  -2  -8 -14   21.49    3.70
   2   8  14   17.23    2.74
  -2  -8 -15    1.22    0.83
   2   8  15    2.96    0.85
  -2  -8 -16    3.82    1.53
   2   8  16    0.62    0.62
  -2  -8 -17    9.84    1.42
   2   8  17    6.10    1.71
  -2  -8 -18    3.80    1.19
   2   8  18    2.16    1.06
  -2  -8 -19    1.24    0.85
   2   8  19    0.71    0.70
  -2  -8 -20   12.05    3.21
   2   8  20   11.09    2.23
  -2  -8 -21   -1.98    0.98
   2   8  21    0.72    0.64
   2   8  22    0.45    0.65
  -2  -8 -23    5.01    2.07
   2   8  23    3.00    1.19
  -2  -8 -24    8.25    1.90
   2   8  24    4.83    1.40
  -2  -8 -25    4.09    1.44
  -2  -8 -26   -1.15    0.97
  -2  -8 -27    1.20    0.85
  -2  -9  22    0.69    0.93
   2   9 -22    0.80    0.59
  -2  -9  21    1.37    0.95
   2   9 -21   -0.29    0.65
  -2  -9  20    2.43    1.15
   2   9 -20    3.03    1.10
  -2  -9  19    1.14    0.75
   2   9 -19    3.79    1.15
  -2  -9  18    1.51    0.87
   2   9 -18    1.65    0.79
  -2  -9  17   21.19    2.70
   2   9 -17   16.64    2.86
  -2  -9  16    3.40    1.47
   2   9 -16    1.74    1.04
  -2  -9  15   22.53    3.38
   2   9 -15   18.36    3.86
  -2  -9  14    2.03    1.23
   2   9 -14    1.33    0.92
  -2  -9  13   22.83    2.97
   2   9 -13   17.07    2.97
  -2  -9  12    1.74    1.05
   2   9 -12    1.03    0.63
  -2  -9  11    7.42    2.02
   2   9 -11    6.62    1.78
  -2  -9  10    7.43    2.12
   2   9 -10    4.44    1.49
  -2  -9   9    0.77    0.66
   2   9  -9    0.65    0.61
  -2  -9   8   -0.51    0.73
   2   9  -8   -0.24    0.72
  -2  -9   7   15.00    1.90
   2   9  -7   10.27    1.91
  -2  -9   6    1.93    0.69
   2   9  -6    1.16    0.80
  -2  -9   5    2.69    0.96
   2   9  -5    2.36    0.94
  -2  -9   4   31.17    3.68
   2   9  -4   19.33    3.31
  -2  -9   3    0.99    0.93
   2   9  -3   -0.02    1.12
  -2  -9   1   21.03    2.05
   2   9  -1   16.82    2.77
  -2  -9   0   -0.98    0.70
   2   9   0    1.14    0.81
  -2  -9  -1    7.46    1.82
   2   9   1    4.79    1.29
  -2  -9  -2   71.09    6.63
   2   9   2   63.69    9.55
  -2  -9  -3   30.58    3.32
   2   9   3   20.84    2.93
  -2  -9  -4    9.22    2.28
   2   9   4    7.18    2.03
  -2  -9  -5   13.00    1.91
   2   9   5    8.95    1.49
  -2  -9  -6    3.31    1.32
   2   9   6    1.66    1.01
  -2  -9  -7    6.66    2.04
   2   9   7    5.83    1.57
  -2  -9  -8   30.84    2.81
   2   9   8   28.62    3.68
  -2  -9  -9   -0.12    0.80
   2   9   9    2.04    0.78
  -2  -9 -10   12.83    2.04
   2   9  10    7.47    1.35
  -2  -9 -11    1.69    1.11
   2   9  11   -0.29    0.74
  -2  -9 -12   -0.22    0.81
   2   9  12   -1.37    0.73
  -2  -9 -13    1.30    1.07
   2   9  13    4.16    1.41
  -2  -9 -14    6.51    1.63
   2   9  14    5.62    7.42
   2   9  15   28.42    3.70
  -2  -9 -16   19.57    3.49
   2   9  16   14.62    2.27
  -2  -9 -17    1.00    0.82
  -2  -9 -18    0.07    0.55
   2   9  18   -0.08    0.65
  -2  -9 -19   11.90    2.72
   2   9  19    5.70    0.96
  -2  -9 -20   22.73    3.35
   2   9  20   18.49    2.04
   2   9  21    1.43    0.81
  -2  -9 -22    6.07    3.72
  -2  -9 -23    1.17    1.12
   2   9  23   -1.37    0.67
  -2  -9 -24    1.61    0.99
  -2 -10  17    1.58    0.91
   2  10 -17    0.48    0.71
  -2 -10  16   10.84    1.69
   2  10 -16    8.26    1.61
  -2 -10  15   14.38    2.69
   2  10 -15   14.32    2.35
  -2 -10  14    1.36    1.01
   2  10 -14    1.71    0.99
  -2 -10  13    1.00    0.87
   2  10 -13    0.28    0.56
  -2 -10  12    1.83    0.90
   2  10 -12   -0.43    0.80
  -2 -10  11   28.38    2.53
   2  10 -11   24.97    4.31
  -2 -10  10    5.50    1.49
   2  10 -10    5.43    1.28
  -2 -10   9    8.69    1.47
   2  10  -9    4.47    1.29
  -2 -10   8    3.22    1.25
   2  10  -8    1.33    1.02
  -2 -10   7    7.03    1.63
   2  10  -7    8.41    2.22
  -2 -10   6    0.92    0.65
   2  10  -6    3.48    1.42
  -2 -10   5    0.35    0.79
   2  10  -5   -0.21    0.78
  -2 -10   4    2.52    0.96
   2  10  -4    3.28    1.38
  -2 -10   3    3.57    0.93
   2  10  -3    2.99    1.16
  -2 -10   2   12.39    1.62
   2  10  -2    6.40    1.68
  -2 -10   1    1.00    0.93
   2  10  -1   -1.16    0.80
  -2 -10   0    6.90    1.65
   2  10   0    7.75    2.01
  -2 -10  -1   15.83    2.04
   2  10   1    8.34    2.01
  -2 -10  -2   13.11    2.09
   2  10   2    9.01    2.03
  -2 -10  -3    0.21    0.82
   2  10   3    1.09    1.00
  -2 -10  -4   23.31    2.84
   2  10   4   19.23    2.45
  -2 -10  -5   33.08    5.99
   2  10   5   25.05    3.25
  -2 -10  -6    1.17    1.72
   2  10   6   -0.36    0.99
  -2 -10  -7    0.72    0.65
   2  10   7    1.19    1.15
   2  10   8    1.12    0.73
   2  10   9   15.58    2.56
  -2 -10 -10    4.24    1.40
   2  10  10    4.59    1.24
  -2 -10 -11    2.31    1.55
   2  10  11    1.99    1.22
  -2 -10 -12    0.90    0.98
   2  10  12    1.67    0.99
  -2 -10 -13   -0.52    0.82
   2  10  13    0.92    0.66
  -2 -10 -14   12.90    1.80
   2  10  14    7.81    1.77
  -2 -10 -15    8.35    2.09
   2  10  15    4.88    1.39
   2  10  16    4.70    2.70
  -2 -10 -17   -0.18    0.84
  -2 -10 -18   -0.07    0.86
   2  10  18    0.71    0.36
   2  10  19   14.29    2.18
  -2 -11   9    5.17    1.13
   2  11  -9    2.01    1.22
  -2 -11   8   10.28    2.49
   2  11  -8    9.58    2.05
  -2 -11   7    2.26    1.43
   2  11  -7    1.16    0.75
  -2 -11   6    3.00    1.04
   2  11  -6    3.92    0.98
  -2 -11   5    1.40    0.76
   2  11  -5    1.52    0.95
  -2 -11   4    2.59    1.20
   2  11  -4    0.34    0.55
  -2 -11   3    1.13    1.55
   2  11  -3    2.47    1.29
  -2 -11   2   -0.21    0.49
   2  11  -2   -0.19    0.88
  -2 -11   1    5.15    2.90
   2  11  -1    4.63    2.64
  -2 -11   0    1.15    0.82
   2  11   0    2.26    1.20
  -2 -11  -1    0.98    0.97
   2  11   1   -0.35    0.93
  -2 -11  -2    0.90    1.42
   2  11   2    1.55    0.91
   2  11   3   -0.92    0.93
   2  11   4    4.13    1.71
   2  11   5   13.52    2.25
   2  11   6    0.71    0.90
   2  11   7   27.67    3.99
  -2 -11  -8    8.87    1.60
   2  11   8    5.99    1.41
  -2 -11  -9    5.16    1.34
   2  11   9    2.04    1.33
   2  11  10    4.69    1.06
  -2 -11 -11    2.56    1.91
   2  11  11    2.66    1.01
  -3  10  11    7.16    1.92
  -3  10  10    3.07    1.97
  -3  10   9    6.71    2.65
   3 -10  -8    2.80    1.12
  -3  10   8    0.47    0.91
  -3  10   7    2.71    1.50
  -3  10   6    2.51    1.35
  -3  10   5    3.51    1.67
   3 -10  -4    1.89    1.23
  -3  10   4    3.00    1.53
   3 -10  -3    4.35    1.76
  -3  10   3    3.87    1.63
   3 -10  -2    1.29    0.71
  -3  10   2   -0.05    1.20
   3 -10  -1    1.93    0.91
  -3  10   1    1.65    1.26
   3 -10   0    1.62    0.90
  -3  10   0   -1.69    1.04
   3 -10   1   -0.13    0.78
   3 -10   2    2.35    2.68
  -3  10  -2    5.91    1.84
   3 -10   3    1.26    0.64
  -3  10  -3    3.53    1.64
   3 -10   4    0.63    0.75
  -3  10  -4   -0.61    1.01
   3 -10   5   -0.19    0.84
  -3  10  -5    0.67    1.18
   3 -10   6    6.14    3.45
  -3  10  -6   11.88    2.09
   3 -10   7    2.29    1.25
  -3  10  -7    2.29    1.58
   3 -10   8    2.83    1.28
  -3  10  -8    2.82    1.66
   3 -10   9    4.62    1.71
  -3  10  -9    5.99    3.50
   3 -10  10    1.81    0.98
  -3  10 -10    5.70    3.35
  -3  10 -11   -0.08    1.05
  -3  10 -12   16.15    2.86
   3 -10  13    1.03    1.00
  -3  10 -13   -0.89    1.05
  -3   9  17    6.01    1.27
   3  -9 -16    0.95    0.96
  -3   9  16    2.05    1.08
   3  -9 -15    7.21    4.08
  -3   9  15    9.30    5.25
   3  -9 -14   10.20    1.65
  -3   9  14   14.13    2.42
   3  -9 -13    1.37    0.92
  -3   9  13    4.91    1.75
   3  -9 -12    1.00    0.72
  -3   9  12    1.97    1.15
   3  -9 -11   11.12    2.03
  -3   9  11   13.97   19.92
   3  -9 -10    0.23    0.74
  -3   9  10    4.19    1.89
   3  -9  -9    2.00    1.30
  -3   9   9   -1.24    1.16
   3  -9  -8    0.12    0.76
  -3   9   8    1.18    0.97
  -3   9   7   -0.22    1.20
   3  -9  -6    2.52    1.01
  -3   9   6    1.83    1.22
   3  -9  -5    2.82    1.18
  -3   9   5    4.58    1.97
   3  -9  -4    3.26    1.02
  -3   9   4    1.60    0.99
   3  -9  -3   -0.69    0.74
  -3   9   3    1.68    1.30
   3  -9  -2    4.44    1.39
  -3   9   2    2.31    1.48
   3  -9  -1    4.96    6.61
  -3   9   1    5.20    1.30
   3  -9   0    3.45    1.01
  -3   9   0    5.34    1.58
   3  -9   1    2.58    1.12
  -3   9  -1    1.93    1.49
   3  -9   2    1.29    1.01
  -3   9  -2    0.98    1.29
   3  -9   3    2.25    0.82
  -3   9  -3   -1.81    1.00
   3  -9   4   -1.65    0.73
  -3   9  -4    1.33    1.22
   3  -9   5   -1.36    0.75
  -3   9  -5    3.13    1.47
   3  -9   6    0.32    0.45
  -3   9  -6   -0.29    1.02
   3  -9   7    2.62    1.03
  -3   9  -7    4.94    1.69
   3  -9   8    6.64    1.64
  -3   9  -8    2.61    1.60
   3  -9   9    2.19    1.21
  -3   9  -9    4.77    1.47
   3  -9  10    2.58    1.16
  -3   9 -10    0.15    0.98
   3  -9  11    2.55    3.69
  -3   9 -11    0.79    1.18
   3  -9  12    2.38    1.42
  -3   9 -12    1.40    1.30
   3  -9  13    0.17    0.53
  -3   9 -13    0.79    1.22
   3  -9  14    0.44    0.88
  -3   9 -14    0.43    0.69
   3  -9  15   21.49    2.98
  -3   9 -15   14.10    2.10
   3  -9  16   13.76    2.42
  -3   9 -16   10.32    2.27
   3  -9  17    4.37    1.65
  -3   9 -17    0.35    0.60
   3  -9  18    1.55    1.17
  -3   9 -18   -0.77    0.87
   3  -9  19    1.61    0.93
  -3   9 -19    0.21    0.48
   3  -9  20    8.36    1.84
  -3   9 -20    7.49    1.98
   3  -8 -22   -0.05    0.84
  -3   8  22    1.39    0.94
   3  -8 -21    0.06    0.92
  -3   8  21    0.60    0.80
  -3   8  20    9.06    5.16
   3  -8 -19    8.50    2.12
  -3   8  19   10.02    3.24
   3  -8 -18    2.44    1.19
  -3   8  18    2.18    0.98
  -3   8  17    3.80    1.47
  -3   8  16    0.55    0.75
   3  -8 -15    1.50    0.99
  -3   8  15    0.35    0.66
  -3   8  14    3.35    1.31
   3  -8 -13    2.82    1.06
  -3   8  13    2.88    3.87
   3  -8 -12    1.87    1.12
  -3   8  12    0.81    0.97
   3  -8 -11    0.20    0.71
  -3   8  11    1.54    0.94
   3  -8 -10    0.53    0.62
  -3   8  10    1.61    1.04
   3  -8  -9    3.76    1.30
  -3   8   9    1.92    1.23
   3  -8  -8    3.94    1.53
  -3   8   8    2.18    1.24
   3  -8  -7    7.62    9.41
  -3   8   7    7.69    2.60
   3  -8  -6    0.61    0.51
  -3   8   6    0.85    0.86
   3  -8  -5    5.89    1.87
  -3   8   5    4.16    1.60
   3  -8  -4    5.89    1.61
  -3   8   4    4.41    1.27
   3  -8  -3    5.57    1.60
  -3   8   3    3.48    1.18
   3  -8  -2   11.12    1.70
  -3   8   2    9.79    2.54
   3  -8  -1   10.05    1.67
  -3   8   1    8.69    2.28
   3  -8   0    8.09    1.51
  -3   8   0    5.75    2.04
   3  -8   1   11.75    1.93
  -3   8  -1   14.52    2.29
   3  -8   2   20.95    3.34
  -3   8  -2   20.04    2.85
   3  -8   3    6.65    1.77
  -3   8  -3    4.76    1.65
   3  -8   4   16.79    2.18
  -3   8  -4   15.92    3.09
   3  -8   5    0.91    0.63
  -3   8  -5   -0.94    1.08
   3  -8   6   20.38    2.79
  -3   8  -6   20.65    3.75
   3  -8   7    1.58    0.94
  -3   8  -7   -0.50    1.06
   3  -8   8    2.28    0.77
  -3   8  -8    2.02    1.41
   3  -8   9    1.92    0.99
  -3   8  -9    1.85    1.29
   3  -8  10   11.20    1.52
  -3   8 -10   12.80    1.82
   3  -8  11    3.94    1.39
  -3   8 -11    4.78    1.81
   3  -8  12    4.21    1.33
  -3   8 -12    2.76    1.60
   3  -8  13    3.16    1.01
  -3   8 -13    0.41    0.78
   3  -8  14    5.85    1.67
  -3   8 -14    4.15    1.31
   3  -8  15    6.20    1.65
  -3   8 -15    6.88    1.53
   3  -8  16    1.61    2.18
  -3   8 -16    2.35    1.36
   3  -8  17   37.90    5.36
  -3   8 -17   32.04    5.81
   3  -8  18   -0.53    0.86
  -3   8 -18   -0.11    0.83
   3  -8  19   10.23    2.38
  -3   8 -19    9.77    1.85
   3  -8  20    3.75    1.23
  -3   8 -20    1.13    0.99
   3  -8  21    3.50    1.30
  -3   8 -21    1.70    0.79
   3  -8  22    1.87    1.20
  -3   8 -22    3.00    1.28
   3  -8  23   -0.72    0.86
   3  -8  24    2.56    1.75
   3  -7 -25    1.31    0.97
   3  -7 -24    4.29    1.68
  -3   7  24    0.92    1.05
   3  -7 -23    0.78    1.11
  -3   7  23    1.18    0.77
   3  -7 -22    9.78    2.61
  -3   7  22   11.42    1.87
   3  -7 -21    2.43    1.49
  -3   7  21    0.87    0.95
   3  -7 -20   18.89    2.33
  -3   7  20   17.12    3.60
   3  -7 -19    8.16   10.73
   3  -7 -19    2.77    1.04
  -3   7  19    3.96    1.52
  -3   7  18   -0.55    0.89
   3  -7 -17   18.51    3.15
  -3   7  17   16.89    3.18
   3  -7 -16    6.77    2.09
   3  -7 -16    3.02    1.13
  -3   7  16    5.03    1.57
   3  -7 -15   16.20    2.62
  -3   7  15   15.43    2.20
   3  -7 -14    0.44    0.62
  -3   7  14    1.08    1.02
   3  -7 -13    5.68    1.43
  -3   7  13    4.52    1.51
  -3   7  12   43.00    6.50
  -3   7  11   13.89    3.17
   3  -7 -10   13.31    2.48
  -3   7  10   15.89   13.64
  -3   7   9   -0.35    1.04
   3  -7  -8   28.03    3.23
  -3   7   8   36.47   31.70
   3  -7  -7   31.71    3.25
  -3   7   7   41.19    5.46
   3  -7  -6   66.68    5.68
  -3   7   6   71.41    6.10
   3  -7  -5    0.76    0.89
  -3   7   5    1.40    0.66
   3  -7  -4    2.23    1.03
  -3   7   4    2.98    1.16
   3  -7  -3    3.34    0.90
  -3   7   3    6.12    1.75
   3  -7  -2    2.08    1.10
  -3   7   2    1.99    0.92
   3  -7  -1    0.19    0.68
  -3   7   1   -0.92    0.94
   3  -7   0    5.76    1.69
  -3   7   0    6.08    1.75
   3  -7   1   30.39    3.89
  -3   7  -1   31.73    5.17
   3  -7   2   12.14    1.72
  -3   7  -2   17.67    2.16
   3  -7   3    8.49    7.30
  -3   7  -3    8.27    1.67
   3  -7   4    4.75    0.94
  -3   7  -4    3.57    1.28
   3  -7   5    1.40    0.68
  -3   7  -5   -0.41    1.07
   3  -7   6   14.90    1.67
  -3   7  -6   16.15    1.91
   3  -7   7   19.20    2.64
  -3   7  -7   25.59    3.04
   3  -7   8   28.85    4.89
  -3   7  -8   34.52   29.56
   3  -7   9    2.26    0.97
  -3   7  -9    0.86    1.15
   3  -7  10    4.09    1.53
  -3   7 -10    2.14    1.24
   3  -7  11   30.28    3.49
  -3   7 -11   29.81    3.65
   3  -7  12    0.00    0.43
  -3   7 -12    0.49    1.05
   3  -7  13    3.65    1.55
  -3   7 -13    7.04    1.75
   3  -7  14    6.70    1.68
  -3   7 -14    7.71    2.01
   3  -7  15   -0.40    0.67
  -3   7 -15   -1.05    0.75
   3  -7  16   11.98    1.40
  -3   7 -16   13.18    2.45
   3  -7  17    1.48    0.76
  -3   7 -17    0.48    0.69
   3  -7  18    1.15    0.85
  -3   7 -18    0.68    0.60
   3  -7  19   -0.34    0.75
  -3   7 -19    0.01    0.69
   3  -7  20    1.65    1.03
  -3   7 -20    1.21    0.72
   3  -7  21   37.07    5.65
  -3   7 -21   25.96    5.65
   3  -7  22   11.93    2.75
  -3   7 -22    7.11    2.14
   3  -7  23    2.09    1.19
  -3   7 -23    0.94    0.97
   3  -7  24    6.24    1.99
   3  -7  25   -0.59    0.93
   3  -7  26    3.01    1.47
  -3   7 -27    9.03    1.79
  -3   7 -28   -0.44    0.87
   3  -6 -28    3.62    1.65
  -3   6  28    3.38    1.29
   3  -6 -27    0.73    0.75
  -3   6  27   -0.20    0.68
   3  -6 -26    7.78    4.88
  -3   6  26    6.99    3.98
   3  -6 -25    1.84    0.90
  -3   6  25    3.15    3.52
  -3   6  25    4.04    1.40
   3  -6 -24    2.11    1.38
  -3   6  24    1.91    1.10
  -3   6  24    4.28    1.76
   3  -6 -23    9.01    2.80
  -3   6  23    7.88    2.03
  -3   6  23   10.88    2.60
   3  -6 -22    0.61    0.70
  -3   6  22    1.46    0.76
  -3   6  22    0.56    0.55
   3  -6 -21    7.47    1.80
  -3   6  21    5.62    1.45
  -3   6  21    6.52    1.67
   3  -6 -20    2.67    1.43
  -3   6  20    2.75    1.36
  -3   6  20    4.32    1.56
   3  -6 -19    1.19    0.86
  -3   6  19   -0.56    0.52
  -3   6  19    2.15    1.20
   3  -6 -18    0.98    0.75
  -3   6  18    0.72    0.68
  -3   6  18    0.68    0.55
   3  -6 -17   38.91    5.40
  -3   6  17   28.65    4.07
  -3   6  17   39.97    7.33
   3  -6 -16   29.02    4.80
  -3   6  16   28.69    4.95
   3  -6 -15   30.64   26.32
   3  -6 -15   19.11    3.53
  -3   6  15   34.54    4.30
  -3   6  14    0.80    0.80
   3  -6 -13    3.64    1.41
  -3   6  13    4.12    1.64
   3  -6 -12   12.93    2.95
  -3   6  12   14.49    2.99
   3  -6 -11   21.50    2.54
   3  -6 -11   15.86    2.56
  -3   6  11   21.55    3.68
   3  -6 -10    7.68    1.56
   3  -6 -10    5.34    1.24
  -3   6  10    7.35    1.48
   3  -6  -9    7.16    1.35
   3  -6  -9    4.97    1.51
  -3   6   9    7.74    1.70
   3  -6  -8   50.77    6.50
   3  -6  -8   43.81    3.90
  -3   6   8   55.77    7.54
   3  -6  -7   13.10    2.30
  -3   6   7   15.98    3.37
   3  -6  -6  142.74   10.74
   3  -6  -6  130.87    8.77
  -3   6   6  170.65   11.64
   3  -6  -5   19.94    2.14
   3  -6  -5   18.06    2.32
  -3   6   5   25.11    4.14
   3  -6  -4   57.42    5.51
   3  -6  -4   48.75    5.23
  -3   6   4   58.75    9.15
   3  -6  -3   11.49    1.62
   3  -6  -3    9.07    8.91
  -3   6   3   11.80    2.05
   3  -6  -2   95.36    9.97
  -3   6   2  124.63    5.58
   3  -6  -1    1.37    0.75
  -3   6   1    2.00    1.17
   3  -6   0    4.07    1.08
  -3   6   0    2.92    1.60
   3  -6   1   15.78    2.12
   3  -6   1   10.34    2.34
  -3   6  -1   23.94    3.39
   3  -6   2    0.32    0.51
   3  -6   2    0.63    0.56
  -3   6  -2    1.15    0.59
   3  -6   3    1.56    0.67
   3  -6   3    0.83    0.74
  -3   6  -3    1.09    0.63
   3  -6   4   64.95    7.52
   3  -6   4   70.84    7.49
  -3   6  -4   75.03    8.04
   3  -6   5   89.39    5.96
  -3   6  -5  105.65    4.96
   3  -6   6   24.71    2.73
  -3   6  -6   24.04    2.46
   3  -6   7   19.40    2.55
   3  -6   7   16.33    2.78
  -3   6  -7   22.73    2.37
   3  -6   8   23.21    3.70
   3  -6   8   29.37    2.72
  -3   6  -8   31.58    4.69
   3  -6   9  105.83   12.34
  -3   6  -9  123.34    8.51
   3  -6  10  111.09   10.15
   3  -6  10  102.40    7.37
  -3   6 -10  111.87    8.54
   3  -6  11   15.18    2.47
   3  -6  11    8.43    1.56
  -3   6 -11   12.78    2.67
   3  -6  12    4.36    1.39
   3  -6  12    3.60    0.96
  -3   6 -12    1.97    0.96
   3  -6  13   22.07    2.81
   3  -6  13   17.08    3.02
  -3   6 -13   19.01    3.13
   3  -6  14    2.15    1.00
   3  -6  14    0.80    0.66
  -3   6 -14   -0.01    0.41
   3  -6  15   36.83    4.70
   3  -6  15   28.22    3.81
  -3   6 -15   32.13    5.37
   3  -6  16    0.93    0.90
   3  -6  16    1.81    0.77
  -3   6 -16    0.68    0.62
   3  -6  17    0.31    0.35
   3  -6  17    2.17    0.81
  -3   6 -17    1.32    0.93
   3  -6  18    0.88    0.67
   3  -6  18    2.11    0.80
  -3   6 -18    1.09    0.85
   3  -6  19    3.42    1.07
   3  -6  19    1.56    1.04
  -3   6 -19    2.48    0.91
   3  -6  20   44.04    4.75
   3  -6  20   32.79    3.52
  -3   6 -20   32.40    5.58
   3  -6  21    1.20    0.79
   3  -6  21    1.68    0.85
  -3   6 -21    2.22    1.12
   3  -6  22    8.91    2.27
   3  -6  22    9.12   11.11
  -3   6 -22    4.29    1.82
   3  -6  23   32.46    4.80
   3  -6  23   21.43    3.99
  -3   6 -23   19.21    3.92
   3  -6  24    3.77    1.14
   3  -6  24    3.35    1.08
  -3   6 -25    0.73    0.65
   3  -6  25    1.21    0.81
  -3   6 -26    1.41    1.05
   3  -6  26    2.54    1.17
  -3   6 -27    1.21    0.95
   3  -6  27    0.63    0.69
  -3   6 -28    8.18    1.78
   3  -6  28    6.73    1.48
  -3   6 -29   -0.22    0.84
   3  -6  29    0.48    0.60
  -3   6 -30    3.93    1.30
   3  -6  30    5.33    1.10
   3  -5 -30    6.08    1.42
  -3   5  30    2.41    1.46
   3  -5 -29    5.12    1.95
  -3   5  29    2.53    1.30
   3  -5 -28    6.72    2.13
  -3   5  28    5.23    1.66
  -3   5  27   -1.14    0.71
   3  -5 -26    2.42    1.39
  -3   5  26    1.94    1.25
   3  -5 -25    4.54    1.74
  -3   5  25    4.25    1.19
  -3   5  25    3.52    1.34
   3  -5 -24    2.09    1.25
  -3   5  24    0.82    0.88
  -3   5  24    2.14    1.25
   3  -5 -23    1.64    1.09
  -3   5  23    1.57    1.01
  -3   5  23    0.30    0.45
   3  -5 -22    0.62    0.49
  -3   5  22   -0.28    0.56
  -3   5  22    1.35    0.75
   3  -5 -21    0.58    0.83
  -3   5  21    0.38    0.67
  -3   5  21    1.03    0.75
   3  -5 -20    6.12    2.04
  -3   5  20    6.48    1.80
  -3   5  20    4.35    1.39
   3  -5 -19    0.85    0.82
  -3   5  19    0.97    0.70
  -3   5  19    1.60    0.96
   3  -5 -18    1.21    0.87
  -3   5  18    1.28    0.93
  -3   5  18    2.57    1.22
   3  -5 -17    0.82    0.87
  -3   5  17    1.31    0.74
  -3   5  17   -0.13    0.76
   3  -5 -16   31.03    4.24
  -3   5  16   26.90    3.82
  -3   5  16   29.58    3.92
   3  -5 -15   28.56    4.42
  -3   5  15   24.25    2.85
  -3   5  15   32.23    5.91
   3  -5 -14  123.34    8.71
  -3   5  14  106.91    7.33
  -3   5  14  126.58    8.74
   3  -5 -13  252.21   16.92
  -3   5  13  253.14   17.01
   3  -5 -12  378.30   16.36
   3  -5 -12  304.74   16.39
  -3   5  12  405.55   16.31
   3  -5 -11  102.86    4.71
   3  -5 -11   82.15    3.75
   3  -5 -10    6.63    1.45
   3  -5 -10    4.84    1.39
  -3   5  10    8.89    2.00
   3  -5  -9   66.50    3.67
   3  -5  -9   56.45    3.08
  -3   5   9   73.35    9.29
   3  -5  -8   15.45    2.24
   3  -5  -8   10.85    2.17
  -3   5   8   21.03    3.45
   3  -5  -7    0.88    0.64
   3  -5  -7    0.83    0.61
  -3   5   7    0.80    0.65
   3  -5  -6   30.81    4.25
   3  -5  -6   24.05    3.66
  -3   5   6   33.53    4.77
   3  -5  -5   31.82    1.43
   3  -5  -5   27.46    3.74
  -3   5   5   37.48    4.00
   3  -5  -4   28.78    1.45
   3  -5  -4   23.63    1.06
  -3   5   4   28.92    4.20
   3  -5  -3    1.35    0.60
   3  -5  -3    1.17    0.70
  -3   5   3   -0.53    0.78
   3  -5  -2    1.92    0.70
   3  -5  -2    1.51    0.49
  -3   5   2    1.21    0.92
   3  -5  -1    8.72    1.54
   3  -5  -1    9.03    1.64
  -3   5   1   13.56    2.33
   3  -5   0    7.01    1.28
   3  -5   0    7.57    1.72
  -3   5   0    9.11    2.04
   3  -5   1   -0.24    0.49
   3  -5   1    0.74    0.54
   3  -5   2   21.78    2.17
   3  -5   2   24.83    0.96
  -3   5  -2   28.37    3.73
   3  -5   3    0.91    0.75
   3  -5   3    1.15    0.78
  -3   5  -3    1.29    0.93
   3  -5   4   19.76    1.94
   3  -5   4   24.94    1.80
  -3   5  -4   26.05    3.48
   3  -5   5   20.25    1.64
   3  -5   5   21.41   13.65
  -3   5  -5   16.15    2.99
   3  -5   6    0.31    0.33
   3  -5   6    0.48    0.35
  -3   5  -6   -0.22    1.13
   3  -5   7   44.25    4.77
   3  -5   7   53.51    5.14
  -3   5  -7   50.81    7.19
   3  -5   8   13.49    2.01
   3  -5   8   13.38    2.57
  -3   5  -8   14.80    2.58
   3  -5   9   24.10    2.72
   3  -5   9   26.79    2.44
  -3   5  -9   24.97    3.85
   3  -5  10    3.56    1.24
  -3   5 -10    2.89    1.15
   3  -5  11  202.42   10.14
   3  -5  11  208.82   10.19
  -3   5 -11  222.39   11.00
   3  -5  12  184.53    7.75
  -3   5 -12  201.12    8.47
   3  -5  13    5.93    1.34
  -3   5 -13    6.72    1.66
   3  -5  14    1.60    0.94
   3  -5  14    2.48    1.01
  -3   5 -14    2.29    0.93
   3  -5  15    9.10    1.49
   3  -5  15   10.14    1.77
  -3   5 -15    9.25    1.74
   3  -5  16    8.57    1.43
   3  -5  16    9.64    1.64
   3  -5  17    1.03    0.69
   3  -5  17    0.71    0.68
  -3   5 -17    1.14    0.51
   3  -5  18    1.54    0.76
   3  -5  18    0.31    0.36
  -3   5 -18    0.79    0.67
   3  -5  19   10.59    2.13
   3  -5  19   12.88    2.63
  -3   5 -19    9.39    1.97
   3  -5  20    0.39    0.39
   3  -5  20    1.24    0.51
  -3   5 -20    0.80    0.81
   3  -5  21   15.74    2.16
   3  -5  21    8.68    1.99
  -3   5 -21    6.84    1.74
   3  -5  22    2.82    1.06
   3  -5  22    3.34    1.16
  -3   5 -22    2.39    0.96
  -3   5 -23    3.27    3.35
   3  -5  23    3.45    1.37
  -3   5 -23    3.05    0.85
  -3   5 -24    6.07    1.71
   3  -5  24    6.74    2.08
  -3   5 -25    0.68    0.75
   3  -5  25    0.85    0.71
  -3   5 -26   20.13    3.06
   3  -5  26   16.67    2.92
  -3   5 -27    4.14    1.44
   3  -5  27    4.34    1.17
  -3   5 -28   12.82    3.06
   3  -5  28    9.30    2.19
  -3   5 -29   20.80    3.20
   3  -5  29   17.06    3.17
  -3   5 -30   10.77    2.12
   3  -5  30   10.78    1.46
  -3   5 -31   10.68    2.17
   3  -5  31    6.59    3.63
  -3   5 -32    2.25    1.45
   3  -5  32    0.88    0.82
   3  -4 -32    1.17    0.83
  -3   4  32    1.00    0.76
   3  -4 -31    7.21    4.06
  -3   4  31    9.82    1.69
   3  -4 -30   -0.59    0.82
  -3   4  30   -1.39    0.77
   3  -4 -29    2.44    1.09
  -3   4  29    5.30    1.67
   3  -4 -28    1.04    1.19
  -3   4  28    0.74    1.00
   3  -4 -27    1.84    1.22
  -3   4  27    1.42    1.03
   3  -4 -26    0.27    0.49
  -3   4  26    0.47    0.71
   3  -4 -25    0.39    0.53
  -3   4  25    0.70    0.61
  -3   4  25    0.48    0.66
   3  -4 -24    2.12    1.22
  -3   4  24    0.76    0.59
  -3   4  24   -0.36    0.58
   3  -4 -23   -0.10    0.70
  -3   4  23    1.20    0.76
  -3   4  23    0.98    0.78
   3  -4 -22    2.23    0.96
  -3   4  22    1.11    0.69
  -3   4  22    0.40    0.53
   3  -4 -21    1.60    1.16
  -3   4  21    1.44    0.71
  -3   4  21    0.15    0.66
   3  -4 -20    8.72    2.52
  -3   4  20   11.69    2.46
  -3   4  20   12.90    2.42
   3  -4 -19   -0.33    0.69
  -3   4  19    0.96    0.71
  -3   4  19    1.42    0.72
   3  -4 -18   -0.40    0.70
  -3   4  18    0.52    0.56
  -3   4  18    0.18    0.40
   3  -4 -17  214.20   14.93
  -3   4  17  193.50   13.03
  -3   4  17  221.41   14.88
   3  -4 -16  236.67   15.92
  -3   4  16  193.73   13.04
  -3   4  16  247.63   16.58
   3  -4 -15   51.96    7.20
  -3   4  15   40.95    6.19
  -3   4  15   58.59    5.72
   3  -4 -14   85.74   83.11
  -3   4  14   68.15    9.07
  -3   4  14   87.89    4.14
   3  -4 -13   75.94    4.07
  -3   4  13   64.45    3.55
  -3   4  13   81.23    9.47
   3  -4 -12    1.13    0.78
  -3   4  12    0.66    0.50
  -3   4  12   -0.14    0.84
   3  -4 -11   81.19    4.41
  -3   4  11   90.33    4.88
   3  -4 -10   13.99    2.45
   3  -4 -10   12.27    2.04
  -3   4  10   16.50    2.70
   3  -4  -9    0.65    0.46
   3  -4  -9    0.53    0.34
  -3   4   9   -0.20    0.85
   3  -4  -8   49.29    3.28
   3  -4  -8   45.50    3.02
  -3   4   8   60.89    8.06
   3  -4  -7   39.84    4.62
   3  -4  -7   33.71    3.59
  -3   4   7   48.10    6.39
   3  -4  -6    0.25    0.24
   3  -4  -6   -1.07    0.36
   3  -4  -5    1.76    1.06
   3  -4  -5    1.56    0.90
  -3   4   5    3.51    0.77
   3  -4  -4    3.22    0.62
   3  -4  -4    1.83    0.33
  -3   4   4    2.82    0.73
   3  -4  -3    2.86    0.56
   3  -4  -3    3.15    0.65
  -3   4   3    5.82    3.49
   3  -4  -2   32.67    1.73
   3  -4  -2   34.25    1.80
  -3   4   2   38.73    5.88
   3  -4  -1    3.39    0.57
   3  -4  -1    4.66    0.74
  -3   4   1    7.38    1.33
   3  -4   0   14.47    2.03
   3  -4   0   14.64    2.55
  -3   4   0   16.48    2.51
   3  -4   1   35.17    2.67
   3  -4   1   35.72    2.67
  -3   4  -1   37.95    5.52
   3  -4   2  137.41    5.43
  -3   4  -2  138.94    5.82
   3  -4   3    2.04    0.51
   3  -4   3    3.49    0.71
  -3   4  -3    2.75    1.25
   3  -4   4   -0.31    0.31
   3  -4   4    0.25    0.37
  -3   4  -4    1.27    0.59
   3  -4   5   18.14    1.81
   3  -4   5   23.89    3.08
  -3   4  -5   20.97    3.56
   3  -4   6    2.86    0.52
   3  -4   6    3.18    0.66
  -3   4  -6    1.08    0.71
   3  -4   7   37.77    3.44
   3  -4   7   38.05    2.06
  -3   4  -7   47.54    5.84
   3  -4   8   18.60    2.14
   3  -4   8   21.76    2.38
  -3   4  -8   23.76    3.50
   3  -4   9    1.91    0.38
   3  -4   9   -0.02    0.43
  -3   4  -9    1.23    0.82
   3  -4  10    2.27    0.71
   3  -4  10    3.38    0.80
   3  -4  11   36.91    2.72
   3  -4  11   40.98    4.74
  -3   4 -11   36.49    4.80
   3  -4  12   49.73    5.94
   3  -4  12   50.79    6.11
  -3   4 -12   47.49    6.51
   3  -4  13   22.41    1.25
   3  -4  13   26.88    4.09
  -3   4 -13   23.60    2.93
   3  -4  14    4.78    0.95
   3  -4  14    5.03    0.95
  -3   4 -14    3.94    1.36
   3  -4  15    9.48    1.63
   3  -4  15   11.75    1.79
  -3   4 -15    7.76    1.75
   3  -4  16  106.98    7.78
   3  -4  16  118.44    6.08
   3  -4  17  113.03    7.01
   3  -4  17  121.90    5.32
   3  -4  18  246.78   12.04
  -3   4 -18  208.72    8.45
   3  -4  19   52.38    6.35
   3  -4  19   51.29    6.65
  -3   4 -19   38.94    6.30
   3  -4  20   12.14   10.42
   3  -4  20   13.93    1.90
  -3   4 -20    9.93    2.22
  -3   4 -21   -0.16    0.62
   3  -4  21   -0.64    0.59
  -3   4 -21    0.21    0.50
  -3   4 -22    9.22    7.97
   3  -4  22    9.34    2.07
  -3   4 -22    5.86    1.59
  -3   4 -23   10.24    2.10
   3  -4  23   10.99    2.04
  -3   4 -24    2.27    1.14
   3  -4  24    1.84    0.80
  -3   4 -25    1.89    0.86
   3  -4  25   -0.01    0.68
  -3   4 -26    7.01    2.86
   3  -4  26    2.85    0.95
  -3   4 -27    1.36    0.94
   3  -4  27    0.67    0.85
  -3   4 -28   27.14    3.57
   3  -4  28   27.18    3.94
  -3   4 -29    2.06    1.21
   3  -4  29    2.39    1.51
  -3   4 -30    5.10    1.20
   3  -4  30    4.91    1.20
  -3   4 -31   -0.12    0.94
   3  -4  31   -0.10    0.57
  -3   4 -32    3.13    1.23
   3  -4  32    3.42    1.26
  -3   4 -33    0.69    0.82
   3  -4  33    0.01    0.69
   3  -4  34    1.28    0.75
   3  -3 -33    0.15    0.58
  -3   3  33   -1.38    0.76
   3  -3 -32    1.14    1.63
  -3   3  32    1.26    0.87
   3  -3 -31    1.53    1.10
  -3   3  31    0.74    1.13
   3  -3 -30    1.40    1.09
  -3   3  30    3.72    1.65
   3  -3 -29    0.65    0.93
  -3   3  29    0.54    0.86
   3  -3 -28    4.75    1.73
  -3   3  28    4.80    1.56
   3  -3 -27    1.86    2.50
  -3   3  27    1.33    0.77
   3  -3 -26    1.67    1.00
  -3   3  26    1.80    0.94
   3  -3 -25   -0.28    0.73
  -3   3  25    0.35    0.50
  -3   3  25   -0.01    0.49
   3  -3 -24    3.10    1.29
  -3   3  24    1.61    1.00
  -3   3  24    3.08    1.21
   3  -3 -23    6.27    1.70
  -3   3  23    6.59    1.69
  -3   3  23    6.50    1.55
   3  -3 -22    4.20    1.74
  -3   3  22    2.76    1.21
  -3   3  22    3.26    1.23
   3  -3 -21   12.70    2.64
  -3   3  21   11.18    2.54
  -3   3  21   12.39    2.60
   3  -3 -20    0.93    0.85
  -3   3  20   -0.41    0.56
  -3   3  20    1.42    0.65
   3  -3 -19    6.84    2.07
  -3   3  19    7.54    1.39
  -3   3  19    8.53    1.32
   3  -3 -18    3.30    1.10
  -3   3  18    3.08    1.01
  -3   3  18    2.93    1.06
   3  -3 -17   69.03    6.52
  -3   3  17   63.87    8.20
  -3   3  17   66.31    6.27
   3  -3 -16    0.94    0.64
  -3   3  16   -0.32    0.36
  -3   3  16    0.92    0.79
   3  -3 -15    1.74    0.57
  -3   3  15    1.50    0.58
  -3   3  15    1.80    0.87
   3  -3 -14    7.23    1.72
  -3   3  14    6.13    1.19
  -3   3  14    7.15    1.42
   3  -3 -13    6.34    1.40
  -3   3  13    8.86    1.62
  -3   3  13    8.30    1.62
   3  -3 -12    9.85    1.82
  -3   3  12    8.46    1.73
  -3   3  12   10.81    1.84
   3  -3 -11    8.69    1.61
  -3   3  11    8.36    1.51
  -3   3  11    9.38    1.72
   3  -3 -10    5.27    0.94
  -3   3  10    7.18    1.27
  -3   3  10    7.43    1.89
   3  -3  -9   31.49    3.06
   3  -3  -9   26.11    1.66
  -3   3   9   37.18    4.97
   3  -3  -8    0.50    0.35
   3  -3  -8    0.83    0.35
  -3   3   8    0.06    0.44
   3  -3  -7   43.63    5.03
   3  -3  -7   36.32    2.73
  -3   3   7   44.33    3.57
   3  -3  -6    0.18    0.20
   3  -3  -6   -0.15    0.36
  -3   3   6    0.65    0.65
   3  -3  -5  228.22    8.83
   3  -3  -5  204.60    7.95
  -3   3   5  249.11    9.69
   3  -3  -4    9.69    5.52
   3  -3  -4    9.88    1.76
  -3   3   4   12.45    1.91
   3  -3  -3   85.90    4.37
   3  -3  -3   82.63    4.24
  -3   3   3   92.28    4.87
   3  -3  -2   65.74    3.83
   3  -3  -2   65.48    3.93
  -3   3   2   75.51    4.50
   3  -3  -1    8.43    1.05
   3  -3  -1    9.54    1.71
  -3   3   1   11.45    1.77
   3  -3   0   68.31    3.96
   3  -3   0   67.55    3.93
  -3   3   0   74.65    4.97
   3  -3   1   16.89    1.88
   3  -3   1   20.48    1.88
  -3   3  -1   24.78    3.14
   3  -3   2   62.09    5.90
   3  -3   2   72.24    4.22
  -3   3  -2   75.20    4.47
   3  -3   3    0.60    0.31
   3  -3   3   -0.05    0.44
  -3   3  -3    1.16    0.59
   3  -3   4   89.51    4.09
   3  -3   4  101.55    4.62
  -3   3  -4  105.37    6.30
   3  -3   5   26.96    3.32
   3  -3   5   30.77    2.11
  -3   3  -5   35.51    4.93
   3  -3   6    8.23    1.29
   3  -3   6    7.11    1.05
  -3   3  -6    7.79    1.56
   3  -3   7   58.14    3.12
   3  -3   7   65.05    3.68
  -3   3  -7   68.18    3.63
   3  -3   8    1.85    0.52
   3  -3   8    2.14    0.69
  -3   3  -8    1.37    0.56
   3  -3   9   33.93    3.48
   3  -3   9   39.66    5.42
  -3   3  -9   38.23    3.94
   3  -3  10    3.13    0.71
   3  -3  10    2.70    1.50
  -3   3 -10    4.09    0.70
   3  -3  11   17.01    1.85
   3  -3  11   19.10    2.18
  -3   3 -11   17.91    2.79
   3  -3  12   38.39    3.62
   3  -3  12   51.05    4.69
   3  -3  13    0.81    0.54
   3  -3  13    1.46    0.87
  -3   3 -13   -0.86    0.57
   3  -3  14   69.32    5.53
   3  -3  14   76.78    7.74
  -3   3 -14   74.23    3.65
   3  -3  15   50.14    5.96
   3  -3  15   48.28    3.31
  -3   3 -15   45.03    3.01
   3  -3  16   13.46    1.79
   3  -3  16   13.75    2.29
  -3   3 -16   11.47    1.95
   3  -3  17   33.82    4.43
  -3   3 -17   29.71    3.47
   3  -3  18   27.82    2.82
   3  -3  19   58.27    8.51
  -3   3 -19   56.25    5.74
  -3   3 -20    4.39    1.07
   3  -3  20    2.36    0.91
  -3   3 -21   27.90    4.79
   3  -3  21   33.36    3.22
  -3   3 -21   23.76    3.89
  -3   3 -22  160.94   12.09
   3  -3  22  177.39   14.40
  -3   3 -23  160.77    8.53
   3  -3  23  159.09    8.71
  -3   3 -24   67.92    8.97
  -3   3 -25   22.78    3.29
   3  -3  25   24.53    4.41
  -3   3 -26    1.01    0.82
  -3   3 -27    7.40    1.95
   3  -3  27    5.70    1.51
  -3   3 -28    2.38    1.65
   3  -3  28   -0.70    0.78
  -3   3 -29    3.97    1.18
   3  -3  29    2.39    1.37
   3  -3  30    1.60    0.95
  -3   3 -31    3.14    4.17
   3  -3  31    2.17    1.34
  -3   3 -32   15.03    2.18
   3  -3  32   13.61    2.60
  -3   3 -33   -1.08    1.04
   3  -3  33    1.45    0.81
  -3   3 -34   20.65    3.22
   3  -3  34   16.07    2.46
  -3   3 -35    8.65    1.95
   3  -3  35    5.83    1.18
   3  -2 -34    1.99    1.15
  -3   2  34    1.56    1.12
   3  -2 -33    2.14    1.18
  -3   2  33    2.40    1.31
   3  -2 -32    1.00    1.11
  -3   2  32    0.90    1.01
   3  -2 -31   -0.62    0.86
  -3   2  31    3.22    1.32
   3  -2 -30    0.19    0.88
  -3   2  30    1.26    0.97
   3  -2 -29   13.67    2.76
  -3   2  29   13.95    2.10
  -3   2  28    3.62    1.24
   3  -2 -27    8.21    2.12
  -3   2  27    7.49    1.89
   3  -2 -26    8.33    2.24
  -3   2  26    3.55    1.15
   3  -2 -25   14.86    2.08
  -3   2  25   12.29    2.20
  -3   2  25    9.18    2.20
   3  -2 -24    0.43    0.77
  -3   2  24   -0.13    0.73
  -3   2  24   -0.30    0.42
   3  -2 -23   12.29    2.63
  -3   2  23    9.35    1.91
  -3   2  23   10.74    1.99
   3  -2 -22   34.55    5.40
  -3   2  22   31.08    4.59
  -3   2  22   25.93    3.29
   3  -2 -21    9.65    2.05
  -3   2  21   10.73    2.02
  -3   2  21    7.16    1.37
   3  -2 -20   -0.38    0.65
  -3   2  20   -0.58    0.66
  -3   2  20    0.90    0.66
   3  -2 -19   11.92    2.01
  -3   2  19    9.86    1.61
  -3   2  19   10.22    1.65
   3  -2 -18   -0.03    0.50
  -3   2  18    0.99    0.48
  -3   2  18   -0.45    0.54
   3  -2 -17    0.78    0.59
  -3   2  17    0.93    0.64
  -3   2  17    1.06    0.91
   3  -2 -16    1.96    0.66
  -3   2  16    0.52    0.43
  -3   2  16    1.20    0.96
   3  -2 -15    0.79    0.54
  -3   2  15    0.12    0.36
  -3   2  15    0.14    0.34
   3  -2 -14   20.37    3.80
  -3   2  14   19.44    2.77
  -3   2  14   23.27    2.39
   3  -2 -13    1.20    0.78
  -3   2  13   -0.03    0.50
  -3   2  13    1.90    1.22
   3  -2 -12   28.72    1.52
  -3   2  12   23.96   14.00
  -3   2  12   26.31    2.06
   3  -2 -11   12.94    2.35
  -3   2  11   11.53    1.22
  -3   2  11   14.78    2.16
   3  -2 -10    6.76    1.14
  -3   2  10    6.85    1.09
  -3   2  10    8.22    1.58
   3  -2  -9    3.87    0.85
  -3   2   9    3.77    0.63
  -3   2   9    4.07    0.77
   3  -2  -8    3.30    1.90
   3  -2  -8    3.88    0.73
  -3   2   8    4.70    0.89
   3  -2  -7   69.74    3.99
   3  -2  -7   55.16    3.33
  -3   2   7   76.08    4.58
   3  -2  -6  111.23    4.89
   3  -2  -6   94.94    4.67
  -3   2   6  115.68    5.28
   3  -2  -5   94.80   20.25
   3  -2  -5   81.23    3.84
  -3   2   5  108.13    4.98
   3  -2  -4   24.68    2.87
   3  -2  -4   23.27    1.71
  -3   2   4   31.20    4.48
   3  -2  -3    2.88    1.11
   3  -2  -3    2.52    1.07
  -3   2   3    3.73    1.50
   3  -2  -2   19.08    1.42
   3  -2  -2   16.13    1.75
  -3   2   2   19.93    1.81
   3  -2  -1   91.01    4.02
   3  -2  -1   86.98    4.04
  -3   2   1  104.05   22.27
   3  -2   0   22.74    2.61
   3  -2   0   22.66    2.85
   3  -2   1  359.37   10.03
  -3   2  -1  411.07   11.58
   3  -2   2   17.24    1.73
   3  -2   2   21.26    2.83
  -3   2  -2   17.04    3.95
   3  -2   3   67.73    3.87
   3  -2   3   80.14    4.65
  -3   2  -3   80.92    4.73
   3  -2   5    5.79    0.75
   3  -2   5    6.13    0.72
  -3   2  -5    6.07    0.91
   3  -2   6  157.92    7.27
   3  -2   6  190.90    5.55
  -3   2  -6  188.87   40.33
   3  -2   7    7.05    0.84
   3  -2   7    8.62    1.01
  -3   2  -7    8.77    2.07
   3  -2   8   49.07    4.53
   3  -2   8   55.53    3.49
   3  -2   9  100.87    4.57
   3  -2   9  108.73    4.95
   3  -2  10   63.82    6.32
   3  -2  10   64.47    3.44
   3  -2  11   79.58    4.17
   3  -2  11   88.00    5.22
   3  -2  12    3.31    0.62
   3  -2  12    2.54    0.62
  -3   2 -12    3.79    0.93
   3  -2  13  167.40    9.62
  -3   2 -13  144.49    5.68
  -3   2 -14    8.05    1.48
   3  -2  14    9.64    1.96
  -3   2 -14    9.35    1.69
   3  -2  15    8.13    1.43
   3  -2  16  106.32    4.80
  -3   2 -17   22.74    3.81
   3  -2  17   34.66    3.39
   3  -2  18   26.08    2.83
   3  -2  19   94.86    5.09
  -3   2 -19   85.68    4.30
   3  -2  20   33.65    3.40
  -3   2 -20   25.59    2.70
  -3   2 -21   22.94    3.43
   3  -2  21   21.71    3.84
  -3   2 -22    3.03    0.92
   3  -2  22    1.26    1.03
  -3   2 -23    0.59    0.66
   3  -2  23   -0.84    0.69
  -3   2 -24   28.98    3.73
   3  -2  24   27.25    2.97
   3  -2  25    1.12    0.53
   3  -2  26   59.94    8.40
  -3   2 -27    1.93    0.86
   3  -2  27    2.12    0.99
  -3   2 -28   17.92    2.78
   3  -2  28   21.37    2.28
  -3   2 -29   91.14   10.41
   3  -2  29   91.94   12.48
  -3   2 -30   11.64    1.93
   3  -2  30    6.99    2.06
   3  -2  31   17.10    2.57
  -3   2 -32    6.57    1.63
   3  -2  32    3.20    1.26
  -3   2 -33    3.04    4.32
   3  -2  33    0.96    1.07
  -3   2 -34    1.66    0.84
   3  -2  34    1.14    0.82
  -3   2 -35    4.16    1.76
   3  -2  35    5.10    3.06
  -3   2 -36    3.76    1.32
   3  -2  36    2.76    1.24
   3  -1 -34    1.11    0.74
  -3   1  34    1.17    1.09
   3  -1 -33    1.53    1.01
  -3   1  33    2.05    1.15
   3  -1 -32    2.38    1.24
  -3   1  32    1.70    0.94
   3  -1 -31    0.82    0.93
  -3   1  31   -0.99    0.85
   3  -1 -30    1.92    1.25
  -3   1  30   -0.05    0.82
   3  -1 -29    3.59    1.25
  -3   1  29    2.72    0.88
   3  -1 -28    0.16    0.61
  -3   1  28    2.30    1.17
   3  -1 -27   19.09    3.39
  -3   1  27   20.87    3.14
   3  -1 -26   -0.33    0.71
  -3   1  26    0.61    0.67
   3  -1 -25    3.42    1.34
  -3   1  25    3.27    1.68
  -3   1  25    1.00    0.67
   3  -1 -24   30.35    5.55
  -3   1  24   37.07    5.52
  -3   1  24   27.27    3.01
   3  -1 -23    2.97    1.30
  -3   1  23    1.32    0.61
  -3   1  23    1.69    0.81
   3  -1 -22   -0.28    0.66
  -3   1  22   -0.29    0.44
   3  -1 -21   13.44    2.28
  -3   1  21   13.81    2.21
  -3   1  21    9.91    2.08
   3  -1 -20   25.98    4.58
  -3   1  20   23.78    2.92
  -3   1  20   20.79    3.16
   3  -1 -19   -0.44    0.54
  -3   1  19   -1.42    0.65
  -3   1  19    0.25    0.50
   3  -1 -18    2.38    0.80
  -3   1  18    1.47    0.69
  -3   1  18    1.84    0.75
   3  -1 -17    5.13    1.03
  -3   1  17    5.97    1.31
   3  -1 -16   79.42    5.05
  -3   1  16   69.80    7.61
  -3   1  16   70.46    4.65
   3  -1 -15    0.47    0.39
  -3   1  15    1.69    1.08
   3  -1 -14  166.38    6.97
  -3   1  14  140.82    6.18
  -3   1  14  145.22    6.27
   3  -1 -13   -0.48    0.42
  -3   1  13   -0.39    0.51
   3  -1 -12    0.68    0.35
  -3   1  12    1.02    0.62
  -3   1  12    1.04    0.34
   3  -1 -11   -0.31    0.30
  -3   1  11    0.95    0.30
  -3   1  11    0.63    0.31
   3  -1 -10  150.08    5.80
  -3   1  10  123.24    5.03
  -3   1  10  130.37    5.25
   3  -1  -9  112.06    4.91
  -3   1   9  101.77    4.70
  -3   1   9  104.17    5.09
   3  -1  -8   18.82    1.88
  -3   1   8   19.31    2.53
  -3   1   8   23.04    3.20
   3  -1  -7    9.81    1.36
   3  -1  -7   10.29    1.56
  -3   1   7   10.41    1.13
   3  -1  -6   23.44    1.65
   3  -1  -6   17.62    2.67
  -3   1   6   29.61    3.84
   3  -1  -5   45.78    2.86
   3  -1  -5   39.54    5.23
  -3   1   5   47.26    3.26
   3  -1  -4   26.69    1.71
   3  -1  -4   21.18    3.21
  -3   1   4   30.89    3.40
   3  -1  -3  259.86    9.69
   3  -1  -3  239.03    9.20
  -3   1   3  295.43  107.40
   3  -1  -2   29.32    1.45
   3  -1  -2   34.43    3.85
  -3   1   2   38.35    4.60
   3  -1  -1   11.01    1.94
   3  -1  -1   16.96    2.50
  -3   1   1   16.84    4.07
   3  -1   0   93.26    4.93
   3  -1   0  102.62    5.85
  -3   1   0  114.21    6.25
   3  -1   1    4.48    1.12
   3  -1   1    7.51    1.79
   3  -1   2   12.82    2.11
   3  -1   2   19.39    1.49
  -3   1  -2   14.21    2.78
   3  -1   3    2.10    0.60
   3  -1   3    3.27    0.95
  -3   1  -3    2.14    0.81
   3  -1   4  451.77    6.82
   3  -1   4  512.15    8.20
  -3   1  -4  504.62    8.62
   3  -1   5    7.16    1.22
   3  -1   5   11.17    1.95
  -3   1  -5   11.34    2.73
   3  -1   6   33.33    3.82
   3  -1   6   43.57    3.12
  -3   1  -6   42.50    3.58
   3  -1   7    0.31    0.26
   3  -1   7    2.97    1.50
  -3   1  -7    2.25    1.01
  -3   1  -8   94.24    4.20
   3  -1   8  115.07    5.24
  -3   1  -8  115.09    5.17
  -3   1  -9  168.35   35.95
   3  -1   9  201.88    5.94
   3  -1  10    2.58    1.09
  -3   1 -10    1.85    1.11
  -3   1 -11  160.75    7.07
   3  -1  11  184.94   39.70
  -3   1 -11  172.38    7.50
  -3   1 -12  105.75    7.09
   3  -1  12  118.36    6.07
  -3   1 -12  101.78    5.14
   3  -1  13   26.16    2.98
  -3   1 -13   21.71    3.35
   3  -1  14   19.72    3.36
  -3   1 -14   13.09    1.39
  -3   1 -15    2.60    0.65
   3  -1  15    2.39    0.62
  -3   1 -15    1.86    0.47
   3  -1  16    3.73    0.90
  -3   1 -16    0.61    0.43
  -3   1 -17   63.16    3.66
   3  -1  17   64.86    3.25
  -3   1 -17   49.95    4.06
   3  -1  18    6.42    1.54
  -3   1 -18    4.92    0.92
  -3   1 -19   18.00    3.94
  -3   1 -20   43.43    5.83
   3  -1  20   44.70    6.60
  -3   1 -21   61.09    7.55
   3  -1  21   58.71    8.73
  -3   1 -22  214.96    8.94
   3  -1  22  204.70    8.58
  -3   1 -23   11.48    2.09
   3  -1  23   12.63    2.08
   3  -1  24    3.49    1.10
  -3   1 -25  298.62  254.33
   3  -1  25  270.48   13.97
  -3   1 -26   22.25    3.04
  -3   1 -27    8.48    1.69
   3  -1  27   10.95    2.05
  -3   1 -28   15.14    2.83
   3  -1  28   12.69    2.09
   3  -1  29    3.62    1.13
  -3   1 -30   36.53    4.39
   3  -1  30   29.38    3.46
  -3   1 -31   26.37    3.69
   3  -1  31   27.07    3.32
  -3   1 -32    4.62    1.40
   3  -1  32    4.13    1.36
  -3   1 -33    3.19    4.21
   3  -1  33   -0.48    0.85
  -3   1 -34   14.67    2.53
   3  -1  34    8.79    1.94
  -3   1 -35   11.23    2.66
   3  -1  35    8.33    1.85
   3  -1  36    1.24    1.00
  -3   1 -37    1.48    0.91
   3  -1  37    1.01    0.77
   3   0 -34    8.55    1.61
  -3   0  34    9.66    1.50
   3   0 -33    1.09    1.12
  -3   0  33    6.71    3.72
   3   0 -32    9.98    2.27
  -3   0  32   13.46    1.72
   3   0 -31    3.65    1.54
  -3   0  31    0.64    0.82
   3   0 -30    0.41    0.63
  -3   0  30   -0.70    0.84
   3   0 -29    0.25    0.56
  -3   0  29    1.63    2.26
   3   0 -28   14.05    2.65
  -3   0  28   14.00    2.49
   3   0 -27   -0.20    0.39
  -3   0  27   -1.46    0.84
   3   0 -26    3.61    1.45
  -3   0  26    4.02    1.15
   3   0 -25    0.92    1.03
  -3   0  25   -0.49    0.74
  -3   0  25   -0.63    0.33
   3   0 -24    2.92    1.12
  -3   0  24    4.32    1.48
  -3   0  24    1.46    0.62
   3   0 -23    4.12    1.12
  -3   0  23    2.78    2.48
  -3   0  23    1.60    0.72
  -3   0  22   -0.36    0.57
  -3   0  22    0.24    0.44
   3   0 -21    0.60    0.64
  -3   0  21   -0.27    0.70
  -3   0  21    0.41    0.46
   3   0 -20    0.22    0.34
  -3   0  20    0.61    0.85
  -3   0  20   -0.03    0.42
   3   0 -19    0.44    0.36
  -3   0  19    2.73    1.01
  -3   0  19    1.36    0.58
   3   0 -18    1.97    0.72
  -3   0  18    2.85    1.00
  -3   0  18    1.03    0.76
   3   0 -17   12.69    2.14
  -3   0  17   12.83    1.80
  -3   0  17   11.85    1.53
   3   0 -16   84.58    5.32
  -3   0  16   76.90    9.22
  -3   0  16   68.81    4.48
   3   0 -15   35.08    1.76
  -3   0  15   37.13    3.60
  -3   0  15   32.09    1.74
   3   0 -14   41.32    1.98
  -3   0  14   42.39    4.28
  -3   0  14   37.63    1.92
   3   0 -13   11.04    6.38
  -3   0  13   10.64    1.30
  -3   0  13   10.23    1.63
   3   0 -12  108.45    5.41
  -3   0  12   92.44    4.85
  -3   0  12   95.27    4.93
   3   0 -11   10.45    1.82
  -3   0  11   11.88    1.32
  -3   0  11   14.08    1.85
   3   0 -10 1264.73   33.43
  -3   0  10 1142.31   30.67
   3   0  -9   41.22    2.64
  -3   0   9   34.43    4.11
  -3   0   9   39.60    2.81
   3   0  -8  141.15    6.08
  -3   0   8  125.28    5.70
  -3   0   8  130.09    5.88
   3   0  -7   52.58    3.24
   3   0  -7   42.50    2.89
  -3   0   7   52.58    3.27
   3   0  -6  189.75    8.03
   3   0  -6  146.71    6.54
  -3   0   6  169.50    7.53
   3   0  -5    0.27    0.15
   3   0  -5    1.24    0.64
   3   0  -4    7.36    1.34
   3   0  -4    9.02    1.64
  -3   0   4   15.68    2.97
   3   0  -3    3.53    0.89
   3   0  -3    6.50    1.37
  -3   0   3    3.53    1.10
   3   0  -2   40.42    2.20
  -3   0   2   49.26    5.52
   3   0  -1  171.82    6.70
  -3   0   1  178.24    6.97
   3   0   0    0.70    0.53
  -3   0   0   -0.12    0.68
  -3   0  -1    6.17    1.09
   3   0   1    5.12    1.42
  -3   0  -1    4.23    1.28
  -3   0  -2  112.32    5.89
   3   0   2  112.99    6.14
  -3   0  -2  106.61    5.83
   3   0   3   41.63    2.19
  -3   0  -3   42.65    5.03
   3   0   4 1067.66   16.11
  -3   0  -4 1027.56   15.24
  -3   0  -5    9.49    2.27
   3   0   5   15.15    2.51
  -3   0  -5    7.82    1.52
  -3   0  -6    9.60    1.77
  -3   0  -6   11.37    2.34
   3   0   7   51.66    2.89
  -3   0  -7   40.33    5.03
   3   0   8  274.91    7.86
  -3   0  -8  241.37    6.83
  -3   0  -9    0.90    0.45
   3   0   9    2.98    1.39
   3   0  10   77.43    4.56
  -3   0 -11  252.88    7.13
   3   0  11  261.24    8.73
  -3   0 -11  219.60    6.19
  -3   0 -12    6.87    1.94
   3   0  12    7.73    0.95
  -3   0 -12    6.87    0.95
  -3   0 -13   46.39    3.37
   3   0  13   46.95    6.14
  -3   0 -13   35.50    3.85
  -3   0 -14    5.70    1.09
   3   0  14    5.07    1.06
  -3   0 -15    4.81    0.81
   3   0  15    5.50    1.24
  -3   0 -15    3.26    0.62
  -3   0 -16    4.06    0.74
   3   0  16    5.31    1.05
  -3   0 -16    3.82    0.71
  -3   0 -17   29.64    3.08
   3   0  17   28.40    3.38
  -3   0 -17   22.66    1.19
  -3   0 -18    6.08    1.16
   3   0  18    6.66    1.12
  -3   0 -18    2.59    0.46
   3   0  19   32.49    4.06
  -3   0 -19   12.55    2.41
   3   0  20   24.30    3.71
  -3   0 -21   18.65    2.98
   3   0  21   24.25    3.85
  -3   0 -22  254.97   10.51
   3   0  22  221.39   10.21
  -3   0 -23   66.06    8.95
   3   0  23   66.08    8.60
  -3   0 -24   51.93    7.46
   3   0  24   45.59    4.44
   3   0  25  166.88   10.88
   3   0  26    2.53    2.28
   3   0  27    1.65    0.86
  -3   0 -28   93.15    6.35
   3   0  28   79.32    9.64
  -3   0 -29    2.35    1.07
   3   0  29   -0.23    0.98
  -3   0 -30   17.48    3.14
   3   0  30   14.20    2.07
  -3   0 -31    9.59    2.66
   3   0  31   12.82    2.16
  -3   0 -32    1.83    1.06
   3   0  32    2.28    1.50
  -3   0 -33    1.54    0.93
   3   0  33    1.72    1.04
  -3   0 -34    0.74    0.81
   3   0  34    0.39    1.08
  -3   0 -35   14.79    1.91
   3   0  35   14.49    1.36
  -3   0 -36    3.68    1.70
   3   0  36    1.58    1.22
  -3   0 -37    6.37    1.36
   3   0  37    5.56    1.36
   3   1 -34    4.62    1.51
  -3  -1  34    1.76    1.08
   3   1 -33    0.04    0.50
  -3  -1  33    1.75    1.03
   3   1 -32   10.73    2.95
  -3  -1  32   12.12    1.42
   3   1 -31    5.18    2.01
  -3  -1  31    3.53    1.56
   3   1 -30    3.44    1.35
  -3  -1  30    4.59    1.22
   3   1 -29   16.13    2.48
  -3  -1  29   14.92    2.11
   3   1 -28   35.05    5.51
  -3  -1  28   29.18    4.86
   3   1 -27    5.32    6.58
  -3  -1  27    4.13    1.53
   3   1 -26    6.30    1.91
  -3  -1  26    3.29    1.13
   3   1 -25    5.79    1.31
  -3  -1  25    4.68    1.25
  -3  -1  25    2.16    0.80
   3   1 -24    0.87    0.95
  -3  -1  24    4.88    1.37
  -3  -1  24    1.86    0.74
   3   1 -23   25.33    3.35
  -3  -1  23   19.31    3.02
  -3  -1  23   15.26    2.14
   3   1 -22   27.86    5.20
  -3  -1  22   23.89    3.87
  -3  -1  22   17.03    3.10
   3   1 -21   -0.02    0.55
  -3  -1  21    1.43    0.96
  -3  -1  21    0.23    0.45
  -3  -1  20   25.89    3.44
  -3  -1  20   20.13    2.64
  -3  -1  19   11.74    1.62
  -3  -1  19    9.21    1.25
   3   1 -18   11.74    1.93
  -3  -1  18    7.78    1.64
   3   1 -17    5.07    3.29
  -3  -1  17    4.92    0.98
  -3  -1  17    3.30    0.93
   3   1 -16    1.53    0.43
  -3  -1  16    0.88    0.55
  -3  -1  16    1.37    0.50
   3   1 -15   32.45    3.61
  -3  -1  15   27.98    2.74
  -3  -1  15   26.25    1.54
   3   1 -14  219.16    9.02
  -3  -1  14  209.99    8.91
   3   1 -13   34.14    3.25
  -3  -1  13   40.71    5.45
  -3  -1  13   37.94    2.88
   3   1 -12  111.93    5.57
  -3  -1  12  106.28    5.54
  -3  -1  12   97.59    5.37
   3   1 -11    3.08    0.82
  -3  -1  11    2.56    0.70
  -3  -1  11    2.23    0.99
   3   1 -10   85.96    4.83
  -3  -1  10   88.17    4.61
  -3  -1  10   79.99    4.64
   3   1  -9   23.32    2.05
  -3  -1   9   26.18    2.52
  -3  -1   9   26.09    3.05
   3   1  -8   41.58    3.14
  -3  -1   8   45.68    3.50
  -3  -1   8   43.18    2.92
   3   1  -7   42.47    2.63
   3   1  -7   40.53    2.85
  -3  -1   7   37.82    2.56
   3   1  -6   26.33    5.64
   3   1  -6   26.60    4.03
  -3  -1   6   30.37    2.24
   3   1  -5    3.63    1.47
   3   1  -5    7.25    1.03
  -3  -1   5    3.11    1.39
   3   1  -4   89.75    4.83
   3   1  -4   92.27    5.22
  -3  -1   4  103.53    5.72
   3   1  -2  116.29    4.80
  -3  -1   2  107.24    5.89
   3   1  -1   61.25    4.83
  -3  -1   1   57.51    3.35
  -3  -1  -1   26.75    1.23
   3   1   1   21.90    3.49
  -3  -1  -1   20.36    1.27
  -3  -1  -2  103.66    5.46
   3   1   2   87.02    4.82
  -3  -1  -2   77.30    4.27
  -3  -1  -3  160.47    6.02
   3   1   3  137.60    5.62
  -3  -1  -3  120.81    4.83
  -3  -1  -4    4.05    1.14
   3   1   4    6.90    1.74
  -3  -1  -4    1.50    0.69
  -3  -1  -5  542.60    8.06
   3   1   5  493.61    7.95
  -3  -1  -6   44.88    2.18
  -3  -1  -7   26.47    1.99
   3   1   7   25.51    2.10
  -3  -1  -8  250.93    7.43
   3   1   8  229.99    6.67
  -3  -1  -8  198.71    5.88
  -3  -1  -9   10.23    1.27
   3   1   9    9.64    1.33
  -3  -1 -10  165.42    7.21
   3   1  10  156.72    7.04
  -3  -1 -11  214.25    6.40
   3   1  11  207.38    7.01
  -3  -1 -11  164.61    4.72
  -3  -1 -12    0.79    0.67
   3   1  12   -0.50    0.70
  -3  -1 -12    0.71    0.33
  -3  -1 -13   44.20    3.24
   3   1  13   44.99    5.37
  -3  -1 -14  122.91    6.75
   3   1  14  122.21   68.79
  -3  -1 -14   88.75    4.47
  -3  -1 -15   68.27    3.85
   3   1  15   70.47    3.92
  -3  -1 -15   48.40   27.20
  -3  -1 -16  138.37    6.40
   3   1  16  141.54    7.19
  -3  -1 -16   92.89    4.12
  -3  -1 -17    9.67    2.71
   3   1  17    8.63    2.13
  -3  -1 -17    4.23    2.50
  -3  -1 -18   22.02    3.12
   3   1  18   19.90    2.32
  -3  -1 -18   12.14    1.90
  -3  -1 -19    0.42    0.40
   3   1  19    2.26    0.78
  -3  -1 -19    0.46    0.35
  -3  -1 -20    1.70    1.02
   3   1  20    3.84    1.28
  -3  -1 -21   53.39    7.13
   3   1  21   48.06    4.24
  -3  -1 -22    1.78    0.85
   3   1  22    2.54    1.08
  -3  -1 -23   55.11    7.09
   3   1  23   46.37    6.15
  -3  -1 -24    3.30    1.14
   3   1  24    2.82    1.35
  -3  -1 -25   14.45    3.01
   3   1  25   15.63    3.20
   3   1  26  191.75   15.46
  -3  -1 -27   10.26    2.29
   3   1  27   11.58    2.44
  -3  -1 -28   -0.01    1.01
   3   1  28   -1.96    0.92
  -3  -1 -29    8.73    2.18
   3   1  29    3.03    1.16
  -3  -1 -30    3.35    1.80
   3   1  30    1.20    1.52
  -3  -1 -31   -0.40    0.93
   3   1  31   -0.03    0.92
  -3  -1 -32    4.59    1.47
   3   1  32    5.20    1.44
  -3  -1 -33   12.91    3.14
   3   1  33   14.68    2.01
  -3  -1 -34   -0.97    0.98
   3   1  34   -0.15    0.95
  -3  -1 -35   -0.98    0.97
   3   1  35    1.66    0.83
  -3  -1 -36   -0.11    1.02
  -3  -1 -37    3.24    2.02
   3   1  37    3.55    1.22
   3   2 -34    5.56    1.24
  -3  -2  34    4.86    1.05
   3   2 -33    0.57    0.69
  -3  -2  33    1.38    1.19
   3   2 -32   -0.16    0.77
  -3  -2  32    0.71    0.92
   3   2 -31    3.65    1.55
  -3  -2  31    4.23    1.62
   3   2 -30    4.03    1.54
  -3  -2  30    4.91    1.44
   3   2 -29   12.37    3.01
  -3  -2  29   17.09    2.21
   3   2 -28   37.67    6.60
  -3  -2  28   38.77    5.92
   3   2 -27   12.26    1.49
  -3  -2  27   11.94    2.03
  -3  -2  25   77.25    5.12
  -3  -2  25   46.55    3.73
   3   2 -24   10.63    2.53
  -3  -2  24   10.43    1.90
  -3  -2  24    6.15    1.27
   3   2 -23    5.70    1.57
  -3  -2  23    3.77    1.60
  -3  -2  23    1.66    0.65
   3   2 -22   -0.50    0.60
  -3  -2  22   -1.63    0.74
  -3  -2  22    0.46    0.43
   3   2 -21    8.47    1.61
  -3  -2  21    7.22    1.38
  -3  -2  21    4.77    1.36
   3   2 -20    6.51    1.82
  -3  -2  20    6.32    4.57
  -3  -2  20    5.07    1.39
  -3  -2  19  262.65   11.30
  -3  -2  19  230.89    9.27
   3   2 -18   10.48    1.75
  -3  -2  18   10.68    2.31
  -3  -2  18    8.87    1.34
   3   2 -17   40.33    5.88
  -3  -2  17   43.18    5.61
  -3  -2  17   28.18    2.30
   3   2 -16   28.22    3.91
  -3  -2  16   28.48    2.45
  -3  -2  16   19.49    1.01
   3   2 -15   20.31   13.07
  -3  -2  15   20.63    2.32
  -3  -2  15   18.82    1.48
   3   2 -14    1.56    0.95
  -3  -2  14    0.57    0.39
   3   2 -13   24.27    2.65
  -3  -2  13   24.29   14.28
  -3  -2  13   18.12    1.87
   3   2 -12   18.62    2.62
  -3  -2  12   18.31    2.86
  -3  -2  12   14.30    1.84
   3   2 -11   90.26    4.55
  -3  -2  11  100.02    5.22
  -3  -2  11   86.98    4.52
   3   2 -10   24.91   14.29
  -3  -2  10   21.58    2.46
  -3  -2  10   20.70    1.77
   3   2  -9   10.09    1.33
  -3  -2   9   11.20    1.86
  -3  -2   9    7.12    1.13
  -3  -2   8   57.43    3.46
  -3  -2   7  210.00    5.79
   3   2  -7  182.63    5.59
  -3  -2   7  181.72    5.36
  -3  -2   6    8.77    1.00
   3   2  -6    9.75    1.47
  -3  -2   6    9.05    2.16
  -3  -2   5   82.45    4.60
   3   2  -5   79.16   16.96
  -3  -2   5   82.38    4.93
  -3  -2   4   41.94    2.61
   3   2  -4   41.36    3.03
  -3  -2   4   43.55    9.73
  -3  -2   3   24.65    1.79
   3   2  -3   23.66    3.69
  -3  -2   3   24.49    3.89
  -3  -2   2    3.69    0.90
   3   2  -2    4.19    0.62
  -3  -2   2    2.71    1.09
  -3  -2   1    0.40    0.28
   3   2  -1    0.55    0.63
  -3  -2   1    1.15    0.74
  -3  -2   0  182.10    6.84
   3   2   0  192.12    7.52
  -3  -2   0  168.74    6.64
  -3  -2  -1  153.58    5.81
   3   2   1  150.11    6.23
  -3  -2  -1  133.33    5.63
  -3  -2  -2  218.55    8.23
   3   2   2  199.66    7.84
   3   2   3    4.03    1.16
  -3  -2  -3    3.40    1.08
  -3  -2  -4   47.68    3.04
   3   2   4   45.87    3.08
  -3  -2  -4   38.39    2.64
  -3  -2  -5    1.15    0.54
   3   2   5    2.87    1.25
  -3  -2  -5    0.24    0.35
  -3  -2  -6  481.04   12.98
   3   2   6  450.81   12.38
  -3  -2  -7  195.85   41.79
   3   2   7  180.13    7.93
  -3  -2  -8  458.19   12.44
   3   2   8  433.61   11.97
  -3  -2  -8  332.97    9.23
  -3  -2  -9   91.74    5.29
   3   2   9   88.32    6.27
  -3  -2  -9   72.65    4.23
  -3  -2 -10  181.87    7.93
   3   2  10  162.73    7.30
  -3  -2 -10  120.01    5.32
  -3  -2 -11    0.34    0.31
   3   2  11   -1.27    0.69
  -3  -2 -11    0.52    0.34
  -3  -2 -12   12.26    2.01
   3   2  12    9.94    5.71
  -3  -2 -12    7.37    1.13
  -3  -2 -13    1.94    0.55
   3   2  13    2.91    0.79
  -3  -2 -13    1.49    0.43
  -3  -2 -14  194.83    7.65
   3   2  14  177.28    7.40
  -3  -2 -14  134.47    5.28
  -3  -2 -15  155.90    6.65
   3   2  15  149.53    6.52
  -3  -2 -15  108.16    4.58
  -3  -2 -16   42.35    2.25
   3   2  16   46.44    5.82
  -3  -2 -17    2.14    1.39
  -3  -2 -17    0.10    0.16
  -3  -2 -18  279.49   17.06
   3   2  18  254.85   15.64
  -3  -2 -18  183.88  116.37
  -3  -2 -19   18.90    3.31
   3   2  19   20.93    2.95
  -3  -2 -19    8.85    1.51
  -3  -2 -20   48.62    3.89
   3   2  20   46.89    5.40
  -3  -2 -20   27.56    2.96
  -3  -2 -21   22.33    3.38
   3   2  21   23.15    3.09
  -3  -2 -22   27.17    3.94
   3   2  22   29.32    3.86
  -3  -2 -23    4.64    1.47
   3   2  23    5.25    1.75
  -3  -2 -24    5.23    1.56
   3   2  24    2.40    1.05
   3   2  25   15.97    2.33
   3   2  26    1.60    0.79
  -3  -2 -27   22.04    3.41
   3   2  27   20.51    3.00
  -3  -2 -28    2.34    1.30
   3   2  28    3.83    1.33
  -3  -2 -29   10.47    1.46
   3   2  29    8.48    1.29
  -3  -2 -30   32.59    6.35
   3   2  30   22.90    4.07
  -3  -2 -31    8.60    2.41
   3   2  31    8.31    2.30
  -3  -2 -32   10.12    2.38
   3   2  32    6.98    1.63
  -3  -2 -33    6.82    1.95
   3   2  33    4.82    1.44
  -3  -2 -34    1.72    0.88
   3   2  34    3.44    1.35
  -3  -2 -35    1.67    0.79
   3   2  35    1.75    0.80
  -3  -2 -36    3.14    1.58
   3   2  36    0.90    1.01
  -3  -2 -37    2.22    1.53
   3   2  37    1.90    1.34
   3   3 -33    1.39    0.85
  -3  -3  33    2.53    1.60
   3   3 -32    1.43    0.98
  -3  -3  32    3.69    1.63
   3   3 -31    1.11    0.79
  -3  -3  31   -0.10    0.92
   3   3 -30   32.70    4.78
  -3  -3  30   26.91    4.87
   3   3 -29   10.63    2.48
  -3  -3  29    2.49    1.32
   3   3 -28   41.08    6.55
  -3  -3  28   39.70    6.40
  -3  -3  27   12.70    2.51
   3   3 -26   40.29    6.14
  -3  -3  26   45.46    5.41
   3   3 -25   11.54    2.41
  -3  -3  25   13.13    2.09
  -3  -3  25    9.97    1.94
   3   3 -24   47.02    4.36
  -3  -3  24   42.34    4.18
  -3  -3  24   29.51    2.94
   3   3 -23  254.65   20.27
  -3  -3  23  232.44   19.32
  -3  -3  23  168.84   13.45
   3   3 -22   27.31    6.82
  -3  -3  22   29.03    3.83
  -3  -3  22   21.15    3.23
   3   3 -21  174.93    9.03
  -3  -3  21  169.10    8.90
  -3  -3  21  142.28    7.37
   3   3 -20   52.41    5.47
  -3  -3  20   59.17    6.77
  -3  -3  20   35.43    3.27
   3   3 -19    2.19    0.89
  -3  -3  19    3.32    1.04
  -3  -3  19    3.31    0.95
   3   3 -18    3.78    0.84
  -3  -3  18    4.64    1.08
  -3  -3  18    3.75    0.95
   3   3 -17   17.66    2.79
  -3  -3  17   18.74    2.40
  -3  -3  17   16.05    2.81
   3   3 -16   -0.22    0.43
  -3  -3  16    0.22    0.60
  -3  -3  16    0.14    0.34
   3   3 -15    1.78    0.52
  -3  -3  15    1.23    0.82
  -3  -3  15    0.54    0.49
   3   3 -14    7.82    1.62
  -3  -3  14    8.08    1.64
  -3  -3  14    6.38    1.43
   3   3 -13   11.31    2.45
  -3  -3  13   13.16    1.82
  -3  -3  13   11.43    1.27
  -3  -3  12    6.73    1.32
  -3  -3  12    5.71    1.03
  -3  -3  12    5.54    1.09
  -3  -3  11   38.28    3.03
  -3  -3  11   36.39    4.78
  -3  -3  11   31.25    1.73
  -3  -3  10   30.60    4.18
  -3  -3  10   31.79    2.74
  -3  -3  10   22.33    1.80
  -3  -3   9   43.97    3.15
  -3  -3   9   39.66    3.49
  -3  -3   8   19.77    2.04
   3   3  -8   15.32    2.88
  -3  -3   8   18.71    2.76
  -3  -3   7  381.79   14.32
   3   3  -7  337.89   12.86
  -3  -3   7  340.75   13.00
  -3  -3   6    1.49    0.36
   3   3  -6    0.49    0.26
  -3  -3   6    1.27    0.49
  -3  -3   5   31.76    2.92
   3   3  -5   31.10    4.18
  -3  -3   5   31.62    3.27
  -3  -3   4    0.57    0.26
  -3  -3   4    3.02    1.51
  -3  -3   3   13.32    1.85
   3   3  -3   12.88    2.41
  -3  -3   3   14.53    1.83
  -3  -3   1  257.09    7.06
   3   3  -1  236.06    6.75
  -3  -3   1  225.75    6.58
  -3  -3   0   58.36    3.34
   3   3   0   58.86    3.47
  -3  -3   0   55.49    3.86
  -3  -3  -1    4.83    0.66
   3   3   1    5.89    0.90
  -3  -3  -1    5.56    1.20
  -3  -3  -2   90.64   19.37
   3   3   2   89.02    5.17
  -3  -3  -2   72.09    4.31
  -3  -3  -3   40.41    2.80
   3   3   3   41.36    2.82
  -3  -3  -3   32.36    4.31
  -3  -3  -4   38.70    2.58
   3   3   4   40.69    2.74
  -3  -3  -4   31.72    3.68
  -3  -3  -5   51.88    3.31
   3   3   5   51.80   11.14
  -3  -3  -5   41.58    4.75
  -3  -3  -6    2.66    1.03
   3   3   6    2.33    1.05
  -3  -3  -6    1.96    0.79
  -3  -3  -7   41.61    2.72
   3   3   7   39.95    4.55
  -3  -3  -7   29.84    3.29
  -3  -3  -8   34.21    2.35
   3   3   8   31.64    3.77
  -3  -3  -8   24.09    1.74
  -3  -3  -9   26.83    2.17
   3   3   9   25.66    2.80
  -3  -3  -9   20.96   11.87
  -3  -3 -10    9.48    1.67
   3   3  10    9.66    5.63
  -3  -3 -10    6.02    1.12
  -3  -3 -11   11.78    1.90
   3   3  11   10.53    1.56
  -3  -3 -11    8.44    1.02
  -3  -3 -12  105.60    5.43
   3   3  12   97.11    5.06
  -3  -3 -12   69.04    6.37
  -3  -3 -13    4.11    0.84
   3   3  13    3.67    0.74
  -3  -3 -13    3.16    0.62
  -3  -3 -14   25.72    3.28
   3   3  14   25.47    1.88
  -3  -3 -14   18.96    1.98
  -3  -3 -15   52.87    2.63
   3   3  15   49.58    2.55
  -3  -3 -15   36.48    2.77
  -3  -3 -16   79.75    5.17
   3   3  16   76.80    5.01
  -3  -3 -16   47.32    5.02
  -3  -3 -17   74.67    4.90
   3   3  17   66.94    7.16
  -3  -3 -17   43.07    4.81
  -3  -3 -18   22.26    3.66
   3   3  18   19.97    4.12
  -3  -3 -18   13.07    2.22
  -3  -3 -19   24.61    3.20
   3   3  19   24.36    3.19
   3   3  19   11.51    1.72
  -3  -3 -20   -1.04    0.83
   3   3  20    0.57    0.56
   3   3  20    0.59    0.52
  -3  -3 -21   24.26    6.06
   3   3  21   19.72    3.13
   3   3  21    9.39    1.41
  -3  -3 -22   12.04    1.97
   3   3  22   10.31    1.84
  -3  -3 -23   11.46    2.08
   3   3  23   10.33    1.86
  -3  -3 -24    0.56    1.09
   3   3  24    2.19    1.07
  -3  -3 -25   11.82    2.36
   3   3  25    9.20    2.12
  -3  -3 -26    3.85    1.81
   3   3  26    2.92    1.23
  -3  -3 -27   11.29    2.77
   3   3  27    7.70    2.01
  -3  -3 -28   13.38    1.59
   3   3  28   10.81    1.74
  -3  -3 -29    6.29    1.94
   3   3  29    3.66    1.46
  -3  -3 -30    9.97    2.64
   3   3  30   10.37    1.78
  -3  -3 -31    3.79    1.46
   3   3  31    2.57    0.79
  -3  -3 -32   16.25    4.69
   3   3  32   13.30   17.41
  -3  -3 -33    2.39    1.44
   3   3  33    3.23    1.32
  -3  -3 -34    4.48    1.43
   3   3  34    2.14    0.88
  -3  -3 -35    1.66    1.09
   3   3  35    0.96    1.01
  -3  -3 -36    2.17    1.17
   3   3  36    1.75    1.00
   3   4 -32    2.76    1.66
  -3  -4  32    1.86    1.19
   3   4 -31    2.01    1.10
  -3  -4  31    1.89    1.03
   3   4 -30    0.80    0.93
  -3  -4  30    3.09    1.44
   3   4 -29    4.94    1.37
  -3  -4  29    2.92    1.16
   3   4 -28    5.39    1.42
  -3  -4  28    7.98    1.77
   3   4 -27    1.51    0.82
  -3  -4  27    0.72    0.74
   3   4 -26   10.94    2.02
  -3  -4  26   11.74    1.98
   3   4 -25   29.92    4.91
  -3  -4  25   36.07    3.94
  -3  -4  25   23.65    3.08
   3   4 -24   47.52    6.98
  -3  -4  24   48.87    5.12
  -3  -4  24   33.28    3.22
   3   4 -23   96.24    7.30
  -3  -4  23   91.13    7.52
  -3  -4  23   76.09    5.12
   3   4 -22    5.36    1.52
  -3  -4  22    4.01    1.17
  -3  -4  22    3.83    0.90
   3   4 -21   41.62    5.42
  -3  -4  21   41.60    5.75
  -3  -4  21   31.51    3.41
   3   4 -20   73.43    7.53
  -3  -4  20   73.11    7.11
  -3  -4  20   58.29    3.38
   3   4 -19  108.82    5.91
  -3  -4  19  108.96   10.24
  -3  -4  19   97.97    5.24
   3   4 -18   19.67    3.77
  -3  -4  18   19.60    3.51
  -3  -4  18   13.37    2.01
   3   4 -17   53.34    7.83
  -3  -4  17   58.47    5.42
  -3  -4  17   48.87    4.40
  -3  -4  16   13.12    1.99
  -3  -4  16   12.30    1.95
  -3  -4  16   11.10    1.93
  -3  -4  15   68.70    4.29
  -3  -4  15   64.79    7.18
  -3  -4  15   66.89    5.50
  -3  -4  14   31.65    3.09
  -3  -4  14   37.36    4.45
  -3  -4  14   26.46    2.27
  -3  -4  13   15.48    2.20
  -3  -4  13   15.50    2.26
  -3  -4  13   12.56    2.01
  -3  -4  12   14.05    1.97
  -3  -4  12   14.93    2.52
  -3  -4  12   14.37    2.32
  -3  -4  11    1.25    0.43
  -3  -4  11    0.13    0.26
  -3  -4  11    0.86    0.61
  -3  -4  10   13.05    1.33
   3   4 -10   10.49    1.61
  -3  -4  10   14.07    1.49
  -3  -4   9    2.75    0.50
   3   4  -9    2.94    0.52
  -3  -4   9    1.74    0.52
  -3  -4   8   10.77    2.05
   3   4  -8    8.61    1.62
  -3  -4   8    9.85    1.94
  -3  -4   7  242.18    9.94
   3   4  -7  231.09    9.61
  -3  -4   7  217.59    9.40
  -3  -4   6  110.83    4.46
   3   4  -6  100.86   56.60
  -3  -4   6   88.81    4.65
  -3  -4   5   98.23   55.19
   3   4  -5   95.50   53.58
  -3  -4   5   86.18    4.70
  -3  -4   4    4.52    0.80
   3   4  -4    4.38    0.76
  -3  -4   4    6.10    1.04
  -3  -4   3   30.60    3.00
   3   4  -3   30.42    4.39
  -3  -4   3   30.76    3.64
  -3  -4   2   93.94    4.75
   3   4  -2   92.43    4.71
  -3  -4   2   85.69    5.80
  -3  -4   1   49.19    5.36
   3   4  -1   49.57    3.55
  -3  -4   1   52.54    6.02
  -3  -4   0   16.08    1.63
   3   4   0   16.08    2.54
  -3  -4   0   14.82    1.75
  -3  -4  -1   20.30    1.67
   3   4   1   19.87    2.87
  -3  -4  -1   17.27    2.22
  -3  -4  -2    3.51    0.61
   3   4   2    3.40    0.74
  -3  -4  -2    1.99    1.53
  -3  -4  -3   39.43    4.81
   3   4   3   38.82    4.06
  -3  -4  -3   33.09    2.57
  -3  -4  -4  202.39    7.83
   3   4   4  203.24    7.85
  -3  -4  -5   16.00    2.21
   3   4   5   12.64    1.18
  -3  -4  -6   10.48    1.40
   3   4   6   10.63    1.05
  -3  -4  -6    8.48    1.31
  -3  -4  -7   18.72    2.91
   3   4   7   16.37    2.44
  -3  -4  -7   12.68    1.26
  -3  -4  -8   91.91    4.76
   3   4   8   87.60    4.53
  -3  -4  -8   69.67    3.74
  -3  -4  -9    7.41    1.34
   3   4   9    6.68    2.20
  -3  -4  -9    4.09    0.73
  -3  -4 -10   -0.14    0.45
   3   4  10    0.11    0.46
  -3  -4 -10    0.16    0.21
  -3  -4 -11    5.88    1.10
   3   4  11    4.37    0.85
  -3  -4 -11    4.99    0.97
  -3  -4 -12    3.50    0.63
   3   4  12    4.59    0.88
  -3  -4 -12    3.39    0.60
  -3  -4 -13   12.01    7.67
   3   4  13   12.52    2.25
  -3  -4 -13    9.23    1.23
  -3  -4 -14    6.31    1.24
   3   4  14    6.93    1.29
  -3  -4 -14    4.00    0.74
  -3  -4 -15    1.82    0.82
   3   4  15    3.06    0.91
  -3  -4 -15    0.68    0.46
  -3  -4 -16    0.41    0.56
   3   4  16    1.73    0.63
   3   4  16    0.84    0.60
  -3  -4 -17    1.41    1.13
   3   4  17    0.95    0.75
   3   4  17    0.28    0.23
  -3  -4 -18   -0.48    0.73
   3   4  18    0.91    0.91
   3   4  18   -0.37    0.39
  -3  -4 -19   -1.01    0.72
   3   4  19    2.49    1.11
   3   4  19    0.64    0.68
  -3  -4 -20   10.45    2.26
   3   4  20    7.20    1.33
   3   4  20    5.51    0.90
  -3  -4 -21   -0.15    0.81
   3   4  21    1.51    0.91
   3   4  21   -0.15    0.33
  -3  -4 -22    9.37    1.79
   3   4  22    5.82    1.64
   3   4  22    4.79    1.17
  -3  -4 -23    3.33    1.34
   3   4  23    4.27    1.24
  -3  -4 -24    0.49    0.97
   3   4  24    0.42    0.57
  -3  -4 -25    0.99    0.82
   3   4  25    1.38    0.81
  -3  -4 -26   -0.57    1.04
   3   4  26    0.64    0.66
  -3  -4 -27   32.25    3.73
   3   4  27   27.50    3.23
  -3  -4 -28   -0.64    0.96
   3   4  28   -0.16    0.81
  -3  -4 -29   -1.48    0.99
   3   4  29   -0.26    0.74
  -3  -4 -30    5.56    1.81
   3   4  30    3.09    1.20
  -3  -4 -31    1.09    1.05
   3   4  31    0.68    0.60
  -3  -4 -32   -0.06    1.10
   3   4  32    1.60    1.01
  -3  -4 -33    0.61    0.78
   3   4  33   -0.03    0.79
  -3  -4 -34    0.41    0.80
   3   4  34    0.48    0.88
  -3  -4 -35   -1.47    1.06
   3   4  35    0.35    0.64
   3   5 -31    3.04    1.04
  -3  -5  31    1.50    0.98
   3   5 -30   -1.09    0.64
  -3  -5  30   -0.31    0.66
   3   5 -29   10.82    1.33
  -3  -5  29   10.26    2.01
   3   5 -28    4.06    1.65
  -3  -5  28    2.84    1.16
   3   5 -27    4.17    1.99
  -3  -5  27    6.11    1.28
   3   5 -26   -0.35    0.50
  -3  -5  26    1.85    0.95
   3   5 -25    5.87    1.43
  -3  -5  25    3.85    1.35
   3   5 -25    2.63    0.83
   3   5 -24    3.97    1.31
  -3  -5  24    3.85    1.27
   3   5 -23    0.87    0.69
  -3  -5  23    0.38    0.72
  -3  -5  23    0.22    0.32
   3   5 -22    5.32    1.53
  -3  -5  22    3.32    0.92
  -3  -5  22    2.94    0.89
   3   5 -21    1.47    0.99
  -3  -5  21   -0.16    0.59
  -3  -5  21   -0.54    0.53
   3   5 -20    6.25    1.54
  -3  -5  20    6.34    1.56
  -3  -5  20    5.58    1.32
  -3  -5  19   38.08    5.40
  -3  -5  19   40.78    5.11
  -3  -5  19   35.06    3.11
  -3  -5  18   17.31    2.73
  -3  -5  18   15.07    2.24
  -3  -5  18   12.47    2.33
  -3  -5  17   76.92    5.08
  -3  -5  17   66.98    6.24
  -3  -5  17   58.85    6.23
  -3  -5  16   62.98   45.25
  -3  -5  16   57.25    6.89
  -3  -5  16   50.96    4.61
  -3  -5  15    1.28    0.68
  -3  -5  15    0.83    0.42
  -3  -5  15    0.13    0.41
  -3  -5  14    4.98    1.21
  -3  -5  14    1.46    0.71
  -3  -5  14    3.84    0.82
  -3  -5  13   99.53    5.34
  -3  -5  13   91.90    5.03
  -3  -5  13   80.56    4.64
  -3  -5  12   55.88    6.49
   3   5 -12   42.77    4.74
  -3  -5  12   42.42    4.30
  -3  -5  11   47.92    4.66
   3   5 -11   40.41    3.24
  -3  -5  11   38.01    3.15
  -3  -5  10    5.17    0.99
   3   5 -10    3.73    0.72
  -3  -5  10    4.32    0.96
  -3  -5   9    1.56    0.62
   3   5  -9    2.71    0.79
  -3  -5   9    3.33    1.08
  -3  -5   8   10.78    1.60
   3   5  -8    7.75    1.62
  -3  -5   8    8.76    1.28
  -3  -5   7    2.31    0.66
   3   5  -7    0.44    0.52
  -3  -5   7    1.66    0.78
  -3  -5   6   16.29    2.33
   3   5  -6   13.64    2.45
  -3  -5   6   14.59    2.43
  -3  -5   5   15.37    1.32
   3   5  -5   16.41    2.75
  -3  -5   5   13.39    2.02
  -3  -5   4   33.71    3.93
   3   5  -4   30.10    3.29
  -3  -5   4   26.94    2.98
  -3  -5   3    0.99    0.62
   3   5  -3    0.44    0.29
  -3  -5   3    0.98    0.85
  -3  -5   2    1.24    0.83
   3   5  -2    1.66    0.96
  -3  -5   2    0.67    0.71
  -3  -5   1    5.51    1.16
   3   5  -1    6.00    1.22
  -3  -5   1    6.45    1.29
  -3  -5   0   16.82    2.43
   3   5   0   14.55    2.32
  -3  -5   0   15.05    1.37
  -3  -5  -1   13.92    1.09
   3   5   1   12.54    2.18
  -3  -5  -1   11.93    1.14
  -3  -5  -2   56.03    2.67
   3   5   2   58.11    2.67
  -3  -5  -2   56.71    4.51
  -3  -5  -3    3.78    0.64
   3   5   3    4.34    0.78
  -3  -5  -3    4.67    1.29
  -3  -5  -4   44.09    2.78
   3   5   4   38.78    1.96
  -3  -5  -4   32.77    1.95
  -3  -5  -5   29.88    3.44
   3   5   5   24.82    4.09
  -3  -5  -5   22.08    2.49
  -3  -5  -6    0.12    0.33
   3   5   6    1.83    1.10
  -3  -5  -6    1.38    0.84
  -3  -5  -7    3.34    0.62
   3   5   7    2.88    0.58
  -3  -5  -7    1.92    0.53
  -3  -5  -8   88.07    5.62
   3   5   8   90.45    5.74
  -3  -5  -8   69.93    6.51
  -3  -5  -9    0.59    0.59
   3   5   9    2.91    0.92
  -3  -5  -9    1.33    0.42
  -3  -5 -10   42.01    5.27
   3   5  10   36.69    4.08
  -3  -5 -10   28.19    2.67
  -3  -5 -11   44.18    4.24
   3   5  11   39.85    2.76
  -3  -5 -11   26.61    2.11
  -3  -5 -12   21.21    3.28
   3   5  12   17.48    2.75
   3   5  12   11.06    2.08
  -3  -5 -13    7.21    1.48
   3   5  13    5.77    1.22
   3   5  13    4.47    0.99
  -3  -5 -14   44.72    3.65
   3   5  14   37.49    4.98
   3   5  14   26.85    3.54
  -3  -5 -15    1.73    0.82
   3   5  15    0.35    0.57
   3   5  15    0.29    0.35
  -3  -5 -16   15.29    2.66
   3   5  16   11.31    2.18
   3   5  16    8.69    1.36
  -3  -5 -17   43.61    6.85
  -3  -5 -18    1.41    0.58
   3   5  18   -0.17    0.49
   3   5  18    0.73    0.39
  -3  -5 -19    5.97    1.64
   3   5  19    1.81    0.77
   3   5  19    3.37    0.96
  -3  -5 -20    8.17    1.72
   3   5  20    6.65    1.44
   3   5  20    3.84    1.08
  -3  -5 -21   -0.39    1.01
   3   5  21    2.70    1.14
   3   5  21    0.24    0.35
  -3  -5 -22   14.44    2.68
   3   5  22   12.53    2.26
   3   5  22    9.22    1.91
  -3  -5 -23   23.15    2.95
   3   5  23   19.74    2.88
   3   5  23   12.02    2.34
  -3  -5 -24   24.75    4.11
   3   5  24   17.77    2.73
  -3  -5 -25    3.48    1.24
   3   5  25    4.82    1.44
  -3  -5 -26   -0.86    0.99
   3   5  26   -1.02    0.68
  -3  -5 -27    2.49    1.47
   3   5  27    4.19    1.29
  -3  -5 -28    1.70    0.98
   3   5  28    1.45    0.84
  -3  -5 -29    1.74    1.13
   3   5  29    2.42    1.37
  -3  -5 -30    2.27    1.29
   3   5  30    1.87    1.16
  -3  -5 -31   11.14    2.53
   3   5  31    4.95    1.58
  -3  -5 -32    0.05    1.12
  -3  -5 -33    1.65    1.09
   3   5  33    1.42    1.11
   3   6 -29    3.44    1.15
  -3  -6  29    3.63    1.31
   3   6 -28    1.82    0.96
  -3  -6  28    1.68    0.95
   3   6 -27    1.52    0.76
  -3  -6  27   -0.82    0.66
   3   6 -26    3.40    1.13
  -3  -6  26    4.37    1.30
   3   6 -25    6.35    1.36
  -3  -6  25    5.76    8.19
   3   6 -24    2.37    1.19
  -3  -6  24    1.49    0.86
   3   6 -24    1.35    0.82
   3   6 -23    1.13    0.62
  -3  -6  23    0.50    0.74
   3   6 -23    0.73    0.63
   3   6 -22   -0.35    0.60
  -3  -6  22    1.61    2.01
   3   6 -22    0.59    0.61
  -3  -6  21    2.97    0.88
  -3  -6  21    0.38    0.56
   3   6 -21    0.94    0.57
  -3  -6  20    8.03    1.49
  -3  -6  20    6.34    1.76
   3   6 -20    5.92    1.81
  -3  -6  19    1.69    0.78
  -3  -6  19    1.23    0.75
   3   6 -19    2.02    0.94
  -3  -6  18    0.00    0.73
  -3  -6  18    0.32    0.34
  -3  -6  18   -0.61    0.58
  -3  -6  17    1.35    0.52
  -3  -6  17    0.48    0.62
  -3  -6  17    0.44    0.48
  -3  -6  16   40.48    3.60
  -3  -6  16   39.25    6.16
  -3  -6  16   37.18    3.74
  -3  -6  15   21.24    3.65
  -3  -6  15   22.50    3.02
  -3  -6  14   19.11    1.94
   3   6 -14   13.19    2.36
  -3  -6  14   14.30    1.86
  -3  -6  13   10.97    9.45
   3   6 -13    6.76    1.89
  -3  -6  13    8.74    1.66
  -3  -6  12   11.25    2.08
   3   6 -12    8.53    2.11
  -3  -6  12   11.51    1.77
  -3  -6  11   88.57    9.44
   3   6 -11   77.13    5.39
  -3  -6  11   73.93    6.75
  -3  -6  10   64.51    8.34
   3   6 -10   61.61    5.81
  -3  -6  10   60.78    8.31
  -3  -6   9   23.72    2.71
   3   6  -9   19.84    3.62
  -3  -6   9   19.03    2.45
  -3  -6   8   14.69    2.22
   3   6  -8   11.89    1.88
  -3  -6   8   16.33    2.04
  -3  -6   7   42.93    5.56
   3   6  -7   42.70    4.08
  -3  -6   7   42.20    4.94
  -3  -6   6   57.02    5.26
   3   6  -6   50.43    4.08
  -3  -6   6   51.66    5.10
  -3  -6   5    7.55    1.30
   3   6  -5    4.40    0.96
  -3  -6   5    4.67    0.94
  -3  -6   4   10.53    1.84
   3   6  -4    8.88    1.88
  -3  -6   4    7.63    1.46
  -3  -6   3   10.10    1.60
   3   6  -3    9.51    2.13
  -3  -6   3    9.87    1.41
  -3  -6   2    0.13    0.51
   3   6  -2    1.15    0.81
  -3  -6   2   -0.97    0.64
  -3  -6   1   58.62    3.26
   3   6  -1   54.46    4.14
  -3  -6   1   57.08    7.51
  -3  -6   0   64.69    4.22
   3   6   0   64.02    3.38
  -3  -6   0   53.31    5.22
  -3  -6  -1  270.66   13.21
   3   6   1  278.09   13.38
  -3  -6  -1  240.33   11.92
  -3  -6  -2   17.85    2.07
   3   6   2   20.21    2.23
  -3  -6  -2   23.36    4.73
  -3  -6  -3   19.89    1.77
   3   6   3   21.12    2.97
  -3  -6  -3   19.14    2.48
  -3  -6  -4    4.44    0.94
   3   6   4    5.74    1.34
  -3  -6  -4    8.31    6.40
  -3  -6  -5   96.19    5.07
   3   6   5   94.67    5.05
  -3  -6  -5   92.76    7.13
  -3  -6  -6    0.40    0.65
   3   6   6    0.71    0.64
  -3  -6  -7   88.22    4.68
   3   6   7   91.13    4.63
   3   6   7   57.22    3.30
  -3  -6  -8    4.97    1.42
   3   6   8    4.18    1.47
   3   6   8    3.14    1.04
  -3  -6  -9    1.29    0.85
   3   6   9    1.06    0.84
   3   6   9    2.91    1.19
  -3  -6 -10    3.71    0.95
   3   6  10    3.21    1.25
   3   6  10    3.91    0.97
  -3  -6 -11    8.42    1.95
  -3  -6 -12   37.96    5.49
   3   6  12   23.91    3.25
  -3  -6 -13    7.61    1.31
   3   6  13    5.87    1.75
   3   6  13    5.67    1.21
  -3  -6 -14   12.26    2.53
   3   6  14    9.38    1.67
   3   6  14    7.72    1.57
  -3  -6 -15   36.55    5.06
   3   6  15   24.20    4.02
   3   6  15   21.85    2.68
  -3  -6 -16    1.66    0.91
   3   6  16    0.65    0.61
   3   6  16    1.66    0.71
  -3  -6 -17   27.70    4.37
   3   6  17   17.52    2.64
  -3  -6 -18   27.09    4.43
   3   6  18   19.68    3.55
   3   6  18   19.37    2.59
  -3  -6 -19   34.29    5.61
   3   6  19   27.60    4.47
   3   6  19   21.45    3.47
  -3  -6 -20   81.59   10.69
   3   6  20   59.63    9.02
   3   6  20   54.25    4.00
  -3  -6 -21   18.83    3.45
   3   6  21   13.88    2.46
   3   6  21   12.66    2.09
  -3  -6 -22   43.22    7.94
   3   6  22   21.48    3.29
   3   6  22   20.38    2.32
  -3  -6 -23    4.20    1.74
   3   6  23    6.15    1.76
   3   6  23    2.55    0.93
  -3  -6 -24   12.24    2.17
   3   6  24   11.71    1.89
  -3  -6 -25    4.15    1.61
   3   6  25    2.31    1.29
  -3  -6 -26    5.99    1.53
   3   6  26    6.09    1.56
  -3  -6 -27    1.66    1.18
   3   6  27    1.55    0.99
  -3  -6 -28    6.60    1.93
   3   6  28    6.64    1.20
  -3  -6 -29   -1.20    0.99
   3   6  29    0.97    0.80
  -3  -6 -30    1.35    1.02
   3   6  30    2.51    1.24
  -3  -6 -31    2.63    1.27
   3   6  31    0.52    0.89
  -3  -6 -32    2.03    1.40
   3   6  32    1.99    1.25
   3   7 -27   14.01    2.16
  -3  -7  27   14.97    3.15
   3   7 -26    1.71    1.02
  -3  -7  26    0.55    0.61
   3   7 -25    4.40    1.61
   3   7 -24    2.56    1.10
  -3  -7  24    2.54    0.93
   3   7 -24    2.68    0.89
  -3  -7  23    0.65    0.82
  -3  -7  23   -0.31    0.59
   3   7 -23    0.69    0.80
  -3  -7  22   11.31    2.47
  -3  -7  22    6.83    1.74
   3   7 -22    6.95    1.65
  -3  -7  21   15.26    1.99
  -3  -7  21    7.85    1.93
   3   7 -21   10.53    1.41
  -3  -7  20    3.36    0.99
  -3  -7  20    0.03    0.40
   3   7 -20    1.60    0.99
   3   7 -19    1.12    0.74
  -3  -7  18   14.82    2.28
   3   7 -18    8.91    1.90
   3   7 -18    8.81    2.00
  -3  -7  17    6.71    1.88
   3   7 -17    5.40    1.48
   3   7 -17    6.50    1.12
  -3  -7  16    7.29    2.03
   3   7 -16    4.87    1.43
   3   7 -16    5.62    1.59
  -3  -7  15    1.35    0.89
   3   7 -15    0.34    0.49
   3   7 -15    1.27    0.82
  -3  -7  14    2.01    0.89
   3   7 -14    1.10    0.80
   3   7 -14    0.83    0.65
  -3  -7  13    4.21    1.07
   3   7 -13    3.17    2.80
   3   7 -13    5.13    1.21
  -3  -7  12    1.44    0.62
   3   7 -12    0.31    0.30
   3   7 -12    0.94    0.50
  -3  -7  11   12.53    2.66
   3   7 -11    7.14    1.93
   3   7 -11    8.48    1.96
  -3  -7  10   14.23    2.70
   3   7 -10   11.57    2.24
   3   7 -10   10.15    2.33
  -3  -7   9    6.95    1.33
   3   7  -9    6.21    1.32
   3   7  -9    5.63    1.15
  -3  -7   8    2.94    1.03
   3   7  -8    3.22    0.89
   3   7  -8    2.11    1.90
  -3  -7   7   71.37    6.91
   3   7  -7   65.52    3.69
   3   7  -7   49.49    7.63
   3   7  -6   49.21    6.63
   3   7  -6   41.85    6.95
  -3  -7   5    4.42    1.39
   3   7  -5    3.77    1.04
   3   7  -5    2.37    0.86
   3   7  -4   81.93    5.55
   3   7  -4   60.62    4.46
  -3  -7   3   12.79    2.19
   3   7  -3   11.36    2.18
   3   7  -3   10.37    2.03
  -3  -7   2    1.54    0.78
   3   7  -2    2.50    0.83
  -3  -7   1   17.00    2.63
   3   7  -1   10.98    2.15
  -3  -7   0    3.29    1.23
   3   7   0    2.11    0.91
   3   7   0    2.90    1.07
  -3  -7  -1  161.81   10.96
   3   7   1  120.25    9.27
  -3  -7  -2    9.21    1.55
   3   7   2    6.61    4.75
   3   7   2    5.48    1.44
  -3  -7  -3   33.17    3.17
   3   7   3   21.13    3.52
   3   7   3   24.81    5.04
  -3  -7  -4    0.48    0.77
   3   7   4    1.18    0.56
   3   7   4    1.10    0.56
  -3  -7  -5  146.25   12.09
   3   7   5  135.62    9.07
   3   7   5  104.83    8.87
  -3  -7  -6   37.55    4.72
   3   7   6   27.15    5.35
   3   7   6   29.73    3.94
  -3  -7  -7  130.59    9.02
   3   7   7   86.68    6.14
  -3  -7  -8    2.31    1.13
   3   7   8    2.42    0.71
  -3  -7  -9  145.50    9.11
   3   7   9   94.18    9.02
  -3  -7 -10   89.31    6.00
   3   7  10   56.49    5.88
  -3  -7 -11   52.60    6.73
   3   7  11   38.11    5.44
   3   7  11   42.99    4.23
  -3  -7 -12    0.74    0.67
   3   7  12    0.65    0.62
  -3  -7 -13    0.52    0.94
   3   7  13   -0.23    0.62
  -3  -7 -14    1.73    1.02
   3   7  14    0.63    0.56
   3   7  14    1.65    0.80
  -3  -7 -15    4.20    1.72
   3   7  15    3.51    1.36
   3   7  15    2.11    0.98
  -3  -7 -16   48.73    7.13
   3   7  16   29.32   25.18
   3   7  16   39.65    4.08
  -3  -7 -17    1.61    1.17
   3   7  17    1.36    0.63
  -3  -7 -18  108.94    7.44
   3   7  18  100.34    6.64
   3   7  18   75.37    7.62
  -3  -7 -19    0.62    0.86
   3   7  19    0.20    0.43
   3   7  19    0.55    0.48
  -3  -7 -20  125.68    9.77
   3   7  20  105.41    7.42
   3   7  20   72.20    8.58
   3   7  21    2.78    1.57
   3   7  21    2.96    0.91
  -3  -7 -22   19.33    2.51
   3   7  22   11.04    2.40
   3   7  22    8.18    1.59
  -3  -7 -23    2.72    1.74
   3   7  23    2.78    0.90
   3   7  23    2.72    0.81
  -3  -7 -24    7.15    1.72
   3   7  24    5.78    1.74
   3   7  24    4.71    1.10
  -3  -7 -25    6.63    1.82
   3   7  25    4.53    1.36
  -3  -7 -26    2.51    2.80
   3   7  26    2.01    0.89
  -3  -7 -27    6.70    7.44
   3   7  27    3.90    1.47
  -3  -7 -28    1.14    1.23
   3   7  28    0.92    1.37
  -3  -7 -29    9.88    2.74
   3   7  29    9.17    2.00
  -3  -8  24    0.96    0.71
  -3  -8  23   17.28    2.48
   3   8 -23   11.33    2.90
  -3  -8  22    4.79    1.81
   3   8 -22    0.72    0.73
  -3  -8  21   45.03   50.05
   3   8 -21   31.85    5.66
  -3  -8  20    1.43    0.69
   3   8 -20    1.41    0.76
  -3  -8  19    0.91    0.97
   3   8 -19    0.76    0.81
  -3  -8  18    1.08    0.86
   3   8 -18    1.06    0.74
  -3  -8  17    1.17    0.88
   3   8 -17    0.59    0.62
  -3  -8  16    7.23    2.07
   3   8 -16    3.66    1.04
  -3  -8  15    2.20    1.26
   3   8 -15    2.08    0.71
  -3  -8  14   13.76    2.01
   3   8 -14   10.06    2.00
  -3  -8  13    4.24    1.43
   3   8 -13    2.92    1.03
  -3  -8  12    3.82    1.30
   3   8 -12    1.78    1.07
  -3  -8  11    9.70    1.11
   3   8 -11    7.89    1.16
  -3  -8  10   10.70    1.66
   3   8 -10    7.73    1.94
  -3  -8   9    8.62    2.39
   3   8  -9    5.27    1.90
  -3  -8   8   21.75    3.08
   3   8  -8   19.52    3.29
  -3  -8   7   74.69    5.08
   3   8  -7   49.99    7.14
  -3  -8   6   54.29    6.15
   3   8  -6   43.09    6.88
  -3  -8   5   33.38    4.32
   3   8  -5   27.51    3.77
  -3  -8   4    8.35    1.71
   3   8  -4    5.81    5.12
  -3  -8   3   38.50    3.50
   3   8  -3   27.48    4.06
  -3  -8   2    7.51    2.02
   3   8  -2    4.24    1.16
  -3  -8   1    0.92    1.08
   3   8  -1    1.32    0.77
  -3  -8   0  175.83   15.68
   3   8   0  128.92   11.18
  -3  -8  -1    1.74    1.12
   3   8   1   -1.27    0.76
  -3  -8  -2   -0.20    0.66
   3   8   2   -0.86    0.67
  -3  -8  -3    0.30    0.68
   3   8   3    0.41    0.51
  -3  -8  -4    1.01    0.76
   3   8   4    0.91    0.48
  -3  -8  -5    5.60    1.72
   3   8   5    5.00    1.43
  -3  -8  -6    2.92    1.42
   3   8   6    0.83    0.87
  -3  -8  -7   12.08    2.39
   3   8   7   10.43    2.02
  -3  -8  -8    0.23    0.39
   3   8   8    0.54    0.67
  -3  -8  -9    1.33    1.02
   3   8   9    3.10    1.22
  -3  -8 -10   14.50    2.30
   3   8  10    8.50    1.74
  -3  -8 -11   -0.13    0.52
   3   8  11    0.84    0.61
  -3  -8 -12    0.75    0.80
   3   8  12    0.62    0.67
  -3  -8 -13   17.01    3.06
   3   8  13    8.76    1.56
  -3  -8 -14   64.94    9.91
   3   8  14   51.80    7.34
  -3  -8 -15   43.62    6.80
   3   8  15   29.05    4.29
  -3  -8 -16    3.82    1.29
   3   8  16    4.17    1.32
  -3  -8 -17    1.38    1.00
   3   8  17    1.26    0.72
  -3  -8 -18    2.59    1.64
   3   8  18    2.16    0.68
  -3  -8 -19    9.02    2.71
   3   8  19    6.45    1.41
  -3  -8 -20   16.96    2.71
   3   8  20   16.74    1.99
  -3  -8 -21    3.74    1.65
   3   8  21    1.16    0.75
  -3  -8 -22    1.42    1.14
   3   8  22    0.60    0.77
  -3  -8 -23    2.43    1.16
   3   8  23   -0.42    0.63
  -3  -8 -24    1.66    1.10
  -3  -8 -25    1.77    1.14
  -3  -8 -26    8.83    2.11
  -3  -9  20    2.61    1.56
   3   9 -20    0.61    0.74
   3   9 -19   -0.08    0.62
  -3  -9  18    4.61    1.61
   3   9 -18    5.13    2.95
  -3  -9  17    9.34    2.21
   3   9 -17    9.28    1.22
  -3  -9  16    1.59    0.74
   3   9 -16    0.38    0.46
  -3  -9  15    3.04    1.28
   3   9 -15    2.14    0.88
  -3  -9  14    1.93    1.14
   3   9 -14    1.24    1.82
  -3  -9  13    2.04    1.04
   3   9 -13    0.36    0.59
  -3  -9  12    8.59    1.89
   3   9 -12    3.88    1.32
  -3  -9  11   -0.59    0.64
   3   9 -11   -0.31    0.76
  -3  -9  10    1.75    1.07
   3   9 -10   -0.76    0.78
  -3  -9   9    4.99    1.15
   3   9  -9    0.80    1.17
  -3  -9   8   13.37    1.82
   3   9  -8   12.54    1.76
  -3  -9   7   23.54    3.44
   3   9  -7   20.63    3.91
  -3  -9   6   14.57    2.33
   3   9  -6   11.76    2.07
  -3  -9   5   12.88    1.74
   3   9  -5   10.19    1.83
  -3  -9   4   13.07    2.75
   3   9  -4   11.87    2.14
  -3  -9   3   12.83   15.82
   3   9  -3   10.88    2.09
  -3  -9   2    4.79    1.42
   3   9  -2    3.28    1.34
  -3  -9   1    0.45    0.82
   3   9  -1   -0.04    0.82
  -3  -9   0    2.04    1.23
   3   9   0    1.28    0.69
  -3  -9  -1    7.09    1.95
   3   9   1    2.58    0.96
  -3  -9  -2   22.00    2.18
   3   9   2   15.27    2.07
  -3  -9  -3   21.49    3.56
   3   9   3   18.79    2.25
  -3  -9  -4    5.25    1.64
   3   9   4    4.54    1.26
  -3  -9  -5    4.63    1.42
   3   9   5    6.59    0.97
  -3  -9  -6    2.50    1.08
   3   9   6    1.83    0.99
  -3  -9  -7    0.30    0.44
   3   9   7    3.57    1.15
  -3  -9  -8   13.37    2.05
   3   9   8   10.78    1.82
  -3  -9  -9    1.11    0.81
   3   9   9   -0.25    0.61
  -3  -9 -10    0.69    0.63
   3   9  10    0.00    0.45
  -3  -9 -11   10.06    2.21
   3   9  11   11.30    1.91
  -3  -9 -12    1.60    0.95
   3   9  12   -0.78    0.80
  -3  -9 -13   47.02    6.60
   3   9  13   40.61    5.31
   3   9  14    1.81    0.91
  -3  -9 -15    9.88    2.51
   3   9  15    7.88    1.76
  -3  -9 -16    6.48    1.16
   3   9  16    3.78    1.06
   3   9  17    1.07    0.83
  -3  -9 -18   19.13    3.25
   3   9  18   19.90    1.97
  -3  -9 -19    7.75    1.72
   3   9  19    4.39    0.88
  -3  -9 -20    0.91    1.14
   3   9  20   -0.01    0.69
  -3  -9 -21   -0.04    0.82
   3   9  21    0.23    0.49
  -3  -9 -22   -0.03    0.83
   3   9  22    1.60    1.03
  -3  -9 -23    0.79    0.92
  -3 -10  15    1.57    1.22
   3  10 -15    0.21    0.66
  -3 -10  14   33.96    5.07
   3  10 -14   27.83    4.49
  -3 -10  13    2.18    1.07
   3  10 -13    5.32    3.07
  -3 -10  12    3.35    1.33
   3  10 -12    3.63    1.42
  -3 -10  11    1.67    1.04
   3  10 -11   -0.89    0.80
  -3 -10  10    4.81    1.69
   3  10 -10    3.93    1.25
  -3 -10   9    1.96    0.89
   3  10  -9    1.57    0.85
  -3 -10   8   15.04    2.19
   3  10  -8   11.93    1.86
  -3 -10   7   -0.79    0.69
   3  10  -7    1.55    1.10
  -3 -10   6    3.22    1.35
   3  10  -6    1.71    1.29
  -3 -10   5    0.73    0.85
   3  10  -5   -1.13    0.89
  -3 -10   4    5.97    0.96
   3  10  -4    2.22    1.21
  -3 -10   3    1.08    0.98
   3  10  -3    0.46    0.53
  -3 -10   2    0.96    0.68
   3  10  -2    1.07    0.77
  -3 -10   1    4.42    1.23
   3  10  -1    8.32    1.99
  -3 -10   0    5.06    1.50
   3  10   0    1.71    0.91
  -3 -10  -1   12.97    1.73
   3  10   1    9.36    2.05
  -3 -10  -2    1.48    1.10
   3  10   2    2.66    1.11
  -3 -10  -3    6.07    1.70
   3  10   3    6.76    1.64
  -3 -10  -4    0.49    0.90
   3  10   4    0.52    0.89
  -3 -10  -5   -0.96    0.79
   3  10   5    2.62    1.37
  -3 -10  -6   19.75    2.36
   3  10   6   21.89    3.23
  -3 -10  -7    9.00    1.75
   3  10   7   10.66    1.74
  -3 -10  -8    1.77    1.24
   3  10   8    0.92    0.82
  -3 -10  -9    2.39    3.48
   3  10   9    0.07    0.42
  -3 -10 -10    3.88    1.54
   3  10  10    4.12    1.25
  -3 -10 -11    2.05    1.09
   3  10  11    0.98    0.85
  -3 -10 -12    3.63    1.32
   3  10  12    7.39    1.52
  -3 -10 -13   -0.18    0.80
   3  10  13    0.63    0.72
  -3 -10 -14    1.85    1.07
   3  10  14    1.45    0.86
  -3 -10 -15    2.11    1.19
   3  10  15    0.79    1.08
  -3 -10 -16    1.76    0.95
   3  10  16    0.50    0.66
  -3 -10 -17    1.45    0.95
   3  10  17    2.74    0.87
  -3 -10 -18   18.89    4.41
   3  10  18   12.11    2.11
  -3 -11   6    1.57    0.92
   3  11  -6    1.25    0.77
  -3 -11   5    1.17    0.70
   3  11  -5    1.39    0.97
  -3 -11   4   -0.34    0.65
   3  11  -4    0.97    0.68
  -3 -11   3   -1.09    0.66
   3  11  -3    0.91    0.75
  -3 -11   2    4.16    1.07
   3  11  -2    4.09    0.94
  -3 -11   1    1.99    0.78
   3  11  -1    1.29    0.98
  -3 -11   0   11.26    1.53
   3  11   0    6.93    1.45
  -3 -11  -1    0.34    0.78
   3  11   1   -0.31    0.94
  -3 -11  -2    9.92    1.27
   3  11   2    6.03    1.63
  -3 -11  -3    1.14    0.98
   3  11   3   -0.17    0.87
   3  11   4    2.21    1.37
  -3 -11  -5    1.54    1.12
   3  11   5    2.43    0.85
  -3 -11  -6    2.42    0.51
   3  11   6    1.82    1.11
  -3 -11  -7    3.39    1.31
   3  11   7    3.29    1.48
  -3 -11  -8   11.38    1.75
   3  11   8    6.81    1.57
   4 -10  -2    1.07    0.78
  -4  10   2    3.02    1.83
   4 -10  -1    9.27    1.40
  -4  10   1    8.80    1.91
   4 -10   0    0.96    0.73
  -4  10   0    0.27    0.67
   4 -10   1    0.87    0.73
  -4  10  -1   -1.97    1.16
   4 -10   2    2.52    1.52
  -4  10  -2    0.35    1.04
   4 -10   3   14.04    2.05
  -4  10  -3   18.82    3.08
   4 -10   4    3.56    1.24
  -4  10  -4    4.28    1.63
   4 -10   5    1.52    0.88
  -4  10  -5    1.84    0.99
   4 -10   6    2.44    1.52
  -4  10  -6    2.53    1.58
   4  -9 -13    8.37    1.48
  -4   9  13    4.30    1.64
  -4   9  12    3.13    1.98
   4  -9 -11    2.95    1.55
  -4   9  11    2.31    1.38
  -4   9  10   19.23    3.62
   4  -9  -9    0.41    0.48
  -4   9   9   -0.32    1.25
   4  -9  -8   10.33    1.34
  -4   9   8    9.53    2.40
  -4   9   7   -0.21    0.88
  -4   9   6    3.92    1.44
   4  -9  -5    3.44    1.20
  -4   9   5    4.51    1.59
   4  -9  -4    7.94    1.95
  -4   9   4   12.40    1.52
  -4   9   3    2.41    1.67
  -4   9   2    2.33    1.40
   4  -9  -1    3.72    1.14
  -4   9   1    5.14    1.53
   4  -9   0    0.89    0.87
  -4   9   0    0.91    1.02
   4  -9   1    9.95    1.96
  -4   9  -1   12.06    2.53
   4  -9   2    5.43    1.06
  -4   9  -2    8.66    2.01
   4  -9   3   -0.23    0.73
  -4   9  -3    0.51    0.72
   4  -9   4    6.23    1.20
  -4   9  -4    6.81    1.93
  -4   9  -5   -0.12    1.05
   4  -9   6    0.58    0.65
  -4   9  -6    1.49    1.23
   4  -9   7   -0.83    0.72
  -4   9  -7   -0.41    1.09
   4  -9   8    9.47    1.62
  -4   9  -8   10.38    2.51
  -4   9  -9   21.52    2.94
   4  -9  10    1.89    0.82
  -4   9 -10    1.39    0.92
   4  -9  11   17.76    2.38
  -4   9 -11   16.64    3.23
  -4   9 -12   -0.41    1.03
   4  -9  13    0.50    0.64
  -4   9 -13    0.87    0.88
   4  -9  14    0.80    1.05
  -4   9 -14   -0.65    0.98
   4  -9  15    0.54    0.68
  -4   9 -15   -0.61    0.99
   4  -9  16    1.22    0.75
  -4   9 -16    2.36    1.49
   4  -9  17    1.37    0.79
  -4   9 -17    3.05    1.83
   4  -8 -19    0.00    0.67
  -4   8  19    0.69    0.88
   4  -8 -18    0.51    0.63
  -4   8  18    2.13    1.47
   4  -8 -17    1.67    1.09
  -4   8  17    3.10    1.45
   4  -8 -16    3.79    1.50
  -4   8  16    6.53    3.70
   4  -8 -15   -0.16    0.68
  -4   8  15    1.54    0.98
   4  -8 -14    1.79    0.97
  -4   8  14    2.05    1.00
  -4   8  13    2.15    1.40
   4  -8 -12    1.26    1.07
  -4   8  12    1.53    1.08
  -4   8  11    2.70    1.63
   4  -8 -10    1.10    1.54
  -4   8  10    0.33    0.66
  -4   8   9    1.10    1.19
   4  -8  -8    0.11    0.61
  -4   8   8    1.87    1.21
   4  -8  -7    2.33    0.83
  -4   8   7    0.82    0.81
   4  -8  -6    1.65    1.12
  -4   8   6    2.87    3.83
   4  -8  -5    3.71    1.25
  -4   8   5    5.37    1.35
   4  -8  -4   38.35    4.41
  -4   8   4   38.65    7.16
  -4   8   3   11.20    2.44
  -4   8   2  111.02   17.51
   4  -8  -1   34.43    5.23
  -4   8   1   45.95    6.69
   4  -8   0    2.65    0.94
  -4   8   0    0.87    0.79
   4  -8   1    2.33    1.04
  -4   8  -1    2.60    1.33
   4  -8   2   12.28    1.95
  -4   8  -2   16.32    3.10
   4  -8   3    2.22    2.75
  -4   8  -3    1.07    0.96
   4  -8   4    2.33    1.23
  -4   8  -4    5.57    2.14
   4  -8   5   10.69    1.75
  -4   8  -5   12.67    2.83
   4  -8   6    0.60    0.58
  -4   8  -6   -0.88    1.01
   4  -8   7    2.37    1.46
  -4   8  -7    7.33    1.97
   4  -8   8    5.51    1.27
  -4   8  -8    6.51    1.78
   4  -8   9    3.18    1.18
  -4   8  -9   -0.04    1.07
   4  -8  10    9.12    1.97
  -4   8 -10   10.07    2.20
   4  -8  11    0.04    0.58
  -4   8 -11    1.28    0.72
   4  -8  12   -1.74    0.71
  -4   8 -12    2.82    1.70
   4  -8  13    2.49    3.28
  -4   8 -13    1.13    1.00
   4  -8  14    1.68    0.96
  -4   8 -14    1.56    1.01
   4  -8  15   30.56    4.54
  -4   8 -15   31.72    5.40
   4  -8  16    2.84    1.11
  -4   8 -16    0.60    0.74
   4  -8  17    2.76    1.14
  -4   8 -17    2.47    1.02
   4  -8  18    0.33    0.61
  -4   8 -18    1.27    1.02
   4  -8  19    5.79    3.30
  -4   8 -19    5.16    1.87
   4  -8  20    4.08    1.57
  -4   8 -20    1.48    0.98
   4  -8  21    1.92    1.36
  -4   8 -21    1.82    1.16
   4  -8  22    1.35    0.56
   4  -7 -22   -0.12    0.73
  -4   7  22    0.99    0.93
   4  -7 -21    2.30    1.17
  -4   7  21    4.11    1.68
   4  -7 -20    9.65    2.21
  -4   7  20   14.99    2.85
   4  -7 -19    2.41    1.00
  -4   7  19    2.05    1.19
   4  -7 -18    8.09    1.55
  -4   7  18    4.90    1.41
   4  -7 -17   14.21    2.90
  -4   7  17   20.79    2.36
   4  -7 -16   10.28    2.42
  -4   7  16   12.93    3.35
   4  -7 -15    2.07    1.10
  -4   7  15    4.90    1.14
   4  -7 -14    2.31    1.34
  -4   7  14    0.33    0.56
   4  -7 -13   -0.13    0.66
  -4   7  13    0.17    0.57
   4  -7 -12    5.10    1.36
  -4   7  12    6.07    1.89
   4  -7 -11    1.58    2.08
  -4   7  11    1.84    1.14
   4  -7 -10    1.46    0.84
  -4   7  10    1.22    1.15
   4  -7  -9   -0.02    0.55
  -4   7   9    1.63    0.86
  -4   7   8    0.77    0.71
   4  -7  -7   19.08    2.59
  -4   7   7   22.50    4.31
   4  -7  -6    2.31    0.95
  -4   7   6    2.63    1.16
   4  -7  -5   31.84    4.31
  -4   7   5   44.87    6.13
   4  -7  -4   12.67    2.20
  -4   7   4   18.43    3.31
   4  -7  -3    2.09    1.18
  -4   7   3    0.44    0.66
  -4   7   2    1.29    0.98
   4  -7  -1    1.86    0.73
  -4   7   1   -0.49    0.94
   4  -7   0    0.44    0.60
  -4   7   0    0.65    0.76
   4  -7   1   17.53    3.08
  -4   7  -1   21.84    3.84
   4  -7   2   56.99    6.86
  -4   7  -2   68.46    8.82
  -4   7  -3  172.83   10.67
   4  -7   4   21.19    3.34
  -4   7  -4   22.18    3.85
   4  -7   5   35.63    3.98
  -4   7  -5   44.81    5.43
   4  -7   6    5.11    1.18
  -4   7  -6    4.15    1.75
   4  -7   7    0.67    0.64
  -4   7  -7   -0.14    0.97
   4  -7   8    4.58    1.41
  -4   7  -8    4.68    1.37
   4  -7   9   -0.31    0.65
  -4   7  -9    1.49    0.92
   4  -7  10   27.20    2.38
  -4   7 -10   26.06    3.29
   4  -7  11    1.16    0.65
  -4   7 -11    1.49    0.81
   4  -7  12    1.40    0.94
  -4   7 -12    0.78    0.70
   4  -7  13   11.62    1.71
  -4   7 -13   12.53    2.03
   4  -7  14   15.56    2.48
  -4   7 -14   19.96    3.48
   4  -7  15    1.60    0.98
  -4   7 -15   -0.64    0.89
   4  -7  16    2.71    1.34
  -4   7 -16    4.58    1.50
   4  -7  17    2.15    1.24
  -4   7 -17    1.12    0.74
   4  -7  18    0.25    0.38
  -4   7 -18    1.41    0.90
   4  -7  19    5.95    1.63
  -4   7 -19    5.65    1.83
   4  -7  20    4.57    1.40
  -4   7 -20    4.46    1.68
   4  -7  21   12.13   17.22
  -4   7 -21   10.68    2.29
   4  -7  22    6.29    1.31
  -4   7 -22    5.53    1.65
   4  -7  23    0.74    1.10
   4  -7  24    4.76    1.72
   4  -7  25   -1.38    0.87
  -4   7 -26    1.43    0.98
   4  -6 -25    3.75    1.62
  -4   6  25    3.63    1.41
   4  -6 -24    3.17    1.50
   4  -6 -23    0.50    0.64
   4  -6 -23    0.23    0.38
  -4   6  23   -0.63    0.75
   4  -6 -22    0.73    1.00
   4  -6 -22    1.63    0.79
  -4   6  22    2.00    1.10
   4  -6 -21    0.43    0.54
   4  -6 -21    0.44    0.49
  -4   6  21    2.65    1.07
   4  -6 -20    4.05    1.56
   4  -6 -20    7.02    1.73
  -4   6  20    7.51    1.94
   4  -6 -19    6.65    1.61
   4  -6 -19    7.02    1.83
  -4   6  19    7.47    1.98
   4  -6 -18    6.66    1.92
   4  -6 -18    4.44    1.40
  -4   6  18    8.07    2.13
   4  -6 -17   19.04    3.28
   4  -6 -17   20.00    4.09
  -4   6  17   19.69    2.47
   4  -6 -16    9.86    1.92
   4  -6 -16    7.21    1.95
  -4   6  16   12.39    1.95
   4  -6 -15    1.07    1.34
   4  -6 -15    0.67    0.53
  -4   6  15    0.50    0.71
   4  -6 -14    0.48    0.86
   4  -6 -14   -0.07    0.48
  -4   6  14   -1.58    0.86
   4  -6 -13   18.74    4.92
   4  -6 -13   15.21    2.76
  -4   6  13   26.71    3.49
   4  -6 -12    0.69    0.69
   4  -6 -12    0.52    0.53
  -4   6  12    1.66    1.09
   4  -6 -11    1.58    0.67
   4  -6 -11    0.70    0.50
  -4   6  11    0.10    0.61
   4  -6 -10   20.15    3.43
   4  -6 -10   16.97    3.29
  -4   6  10   24.92    4.28
   4  -6  -9    1.06    0.87
   4  -6  -9    1.07    0.77
  -4   6   9   -0.02    0.99
   4  -6  -8    2.67    1.11
   4  -6  -8    0.68    0.71
  -4   6   8    3.33    1.42
   4  -6  -7   -0.98    0.55
   4  -6  -7    0.80    0.73
  -4   6   7    1.51    0.83
   4  -6  -6   13.61    2.55
   4  -6  -6   10.85    2.22
  -4   6   6   15.59    2.95
   4  -6  -5   64.29    3.75
   4  -6  -5   56.05    6.70
  -4   6   5   86.36    6.33
   4  -6  -4   16.34    1.98
   4  -6  -4   17.85    3.23
  -4   6   4   24.02    3.60
   4  -6  -3    3.78    1.08
   4  -6  -3    2.60    1.41
  -4   6   3    6.74    5.85
   4  -6  -2    7.21    1.44
  -4   6   2    5.17    1.47
   4  -6  -1   72.65    4.14
  -4   6   1   79.35   11.08
   4  -6   0    8.69    1.35
  -4   6   0   14.23    2.16
   4  -6   1   45.28    4.63
   4  -6   1   47.22    4.70
  -4   6  -1   49.19    7.45
   4  -6   2   26.58    3.70
   4  -6   2   31.40    3.22
  -4   6  -2   32.81    5.34
   4  -6   3    3.74    1.01
   4  -6   3    6.39    1.65
  -4   6  -3    7.48    1.81
   4  -6   4   20.53    2.66
   4  -6   4   21.66    2.33
  -4   6  -4   28.50    3.90
   4  -6   5    3.47    0.93
   4  -6   5    1.92    1.07
  -4   6  -5    4.59    1.40
   4  -6   6   70.85    6.83
  -4   6  -6   88.51    8.00
   4  -6   7    5.25    1.35
  -4   6  -7    5.33    1.86
   4  -6   8   73.12    4.45
  -4   6  -8   84.59    9.05
   4  -6   9  285.39   22.59
  -4   6  -9  302.74  258.85
   4  -6  10    2.07    1.03
   4  -6  10    3.48    1.28
  -4   6 -10    3.82    1.57
   4  -6  11   46.66    7.18
   4  -6  11   47.91    4.80
  -4   6 -11   48.70    7.30
   4  -6  12   -1.07    0.67
  -4   6 -12    1.72    0.76
   4  -6  13    2.05    0.88
   4  -6  13    1.19    0.85
  -4   6 -13    1.08    0.89
   4  -6  14    0.61    0.62
   4  -6  14    0.08    0.33
  -4   6 -14   -1.03    0.71
   4  -6  15   16.90    2.79
   4  -6  15   17.25    2.72
  -4   6 -15   15.08    2.69
   4  -6  16    1.43    0.92
  -4   6 -16   -1.45    0.70
   4  -6  17    4.21    1.48
   4  -6  17    1.44    0.92
  -4   6 -17    3.18    1.26
   4  -6  18   -0.31    0.72
   4  -6  18   -0.32    0.58
  -4   6 -18    1.04    0.79
   4  -6  19    7.94    2.19
   4  -6  19    4.54    1.32
  -4   6 -19    5.74    1.73
   4  -6  20    7.60    1.98
   4  -6  20    4.75    1.38
  -4   6 -20    5.23    1.69
   4  -6  21    1.98    1.12
   4  -6  21    1.09    0.59
  -4   6 -21    0.98    0.91
   4  -6  22    2.50    3.35
   4  -6  22   -0.29    0.58
  -4   6 -22   -0.08    0.42
   4  -6  23    1.50    1.04
   4  -6  23    0.89    0.82
  -4   6 -24    1.04    1.15
  -4   6 -25    2.39    0.99
   4  -6  25    0.88    0.97
  -4   6 -26    1.18    0.81
   4  -6  26    1.58    0.84
  -4   6 -27    6.83    4.06
   4  -6  27    5.26    2.95
  -4   6 -28    0.68    0.90
   4  -6  28   -0.50    0.67
  -4   6 -29    2.89    0.94
   4  -6  29    0.77    1.04
  -4   5  28    5.49    1.67
   4  -5 -27    0.29    0.74
  -4   5  27   -0.71    0.69
   4  -5 -26    4.81    1.84
  -4   5  26    5.02    2.84
   4  -5 -25    1.69    1.07
  -4   5  25   -0.04    0.71
   4  -5 -24    0.68    0.75
  -4   5  24   -0.67    0.69
  -4   5  24    0.88    0.95
   4  -5 -23    2.81    1.49
  -4   5  23    3.09    1.27
  -4   5  23    4.30    1.80
   4  -5 -22    0.72    0.69
  -4   5  22   -0.01    0.42
  -4   5  22    1.43    0.89
   4  -5 -21    0.58    0.65
  -4   5  21   -0.65    0.61
  -4   5  21    0.17    0.48
   4  -5 -20    1.53    0.90
  -4   5  20    1.95    0.95
  -4   5  20    2.63    1.38
   4  -5 -19    3.49    1.06
   4  -5 -19    2.51    3.07
  -4   5  19    1.52    1.10
   4  -5 -18    9.78    1.66
   4  -5 -18   11.04    1.79
  -4   5  18   13.60    2.27
   4  -5 -17    1.58    1.01
   4  -5 -17    1.58    0.68
  -4   5  17    1.73    1.12
   4  -5 -16    3.35    1.21
   4  -5 -16    2.48    0.79
  -4   5  16    5.97    1.53
   4  -5 -15    4.73    1.14
   4  -5 -15    3.99    1.02
  -4   5  15    4.79    1.12
   4  -5 -14    1.33    0.90
  -4   5  14    1.89    1.07
   4  -5 -13   25.10    4.24
   4  -5 -13   21.12    3.44
  -4   5  13   34.99    5.66
   4  -5 -12    7.16    1.93
   4  -5 -12    5.18    1.37
  -4   5  12    6.26    1.67
   4  -5 -11    9.13    1.90
   4  -5 -11    7.73    1.49
  -4   5  11   11.88    2.15
   4  -5 -10   -0.25    0.49
   4  -5 -10    1.67    0.81
  -4   5  10    1.36    0.64
   4  -5  -9    1.21    0.60
   4  -5  -9    0.41    0.57
  -4   5   9    2.07    1.06
   4  -5  -8    3.50    0.94
   4  -5  -8    3.13    0.90
  -4   5   8    5.45    1.50
   4  -5  -7   49.10    6.56
   4  -5  -7   43.28    5.34
  -4   5   7   65.71    9.89
   4  -5  -6   10.91    1.62
   4  -5  -6    8.95    2.10
  -4   5   6   12.81    2.58
   4  -5  -5    2.02    0.91
   4  -5  -5    2.62    1.00
  -4   5   5    3.41    3.38
   4  -5  -4   25.82    3.55
   4  -5  -4   28.89    4.03
  -4   5   4   32.49    5.03
   4  -5  -3    9.74    1.33
   4  -5  -3   12.33    1.96
  -4   5   3   11.08    2.02
   4  -5  -2   10.34    1.53
   4  -5  -2   11.24    1.66
  -4   5   2   11.86    2.04
   4  -5  -1   20.91    2.57
   4  -5  -1   21.96    3.06
  -4   5   1   25.22    4.23
   4  -5   0    0.63    0.58
  -4   5   0    1.16    0.79
   4  -5   1   33.45    4.48
   4  -5   1   40.47    3.91
  -4   5  -1   47.03    6.54
   4  -5   2   11.30    1.64
   4  -5   2   15.03    1.94
  -4   5  -2   15.32    2.49
   4  -5   3    1.90    0.89
  -4   5  -3   -1.32    0.87
   4  -5   4    0.57    0.58
   4  -5   4    0.46    0.56
  -4   5  -4   -1.36    0.82
   4  -5   5  140.04    6.08
   4  -5   5  160.42    6.58
  -4   5  -5  172.80    7.38
   4  -5   6    7.89    1.43
   4  -5   6   12.09    1.91
  -4   5  -6    4.82    1.78
   4  -5   7   40.72    5.25
   4  -5   7   49.39    5.35
  -4   5  -7   52.66    8.85
   4  -5   8   36.33    5.21
   4  -5   8   39.65    4.92
  -4   5  -8   39.23    6.35
   4  -5   9    0.39    0.46
   4  -5   9    1.01    0.54
  -4   5  -9    1.29    0.57
   4  -5  10    3.75    1.05
  -4   5 -10    3.13    1.16
   4  -5  11  260.86   17.43
   4  -5  11  276.79   18.35
   4  -5  12  100.74    7.06
   4  -5  12  101.57    7.18
  -4   5 -12  105.80    7.46
   4  -5  13    0.90    0.76
   4  -5  13    1.37    0.81
  -4   5 -13   -0.27    0.69
   4  -5  14   81.13    8.10
   4  -5  14   95.82    5.18
  -4   5 -14   94.70    5.21
   4  -5  15    6.03    1.26
   4  -5  15    5.47    1.62
  -4   5 -15    6.32    1.29
   4  -5  16    1.65    0.92
   4  -5  16    2.55    1.06
  -4   5 -16    3.10    1.24
   4  -5  17    1.84    0.83
   4  -5  17    0.59    0.73
  -4   5 -17    0.61    0.63
   4  -5  18    3.23    1.39
   4  -5  18    3.80    1.50
  -4   5 -18    1.10    0.79
   4  -5  19    9.51    1.65
   4  -5  19    8.40    1.82
  -4   5 -19    6.93    1.96
   4  -5  20   11.36    1.84
  -4   5 -20    8.55    2.29
   4  -5  21   -0.08    0.73
   4  -5  21    0.62    0.48
  -4   5 -21    0.90    0.70
  -4   5 -22    6.31    1.71
   4  -5  22    7.81    2.11
  -4   5 -22    5.19    1.43
  -4   5 -23    4.20    1.35
   4  -5  23    4.63    1.55
  -4   5 -24    5.76    1.75
   4  -5  24    6.92    1.62
  -4   5 -25   15.90    3.04
   4  -5  25   12.93    2.85
  -4   5 -26   11.46    2.87
   4  -5  26   12.18    2.79
  -4   5 -27   18.38    2.59
   4  -5  27   13.27    1.86
  -4   5 -28    9.70    1.94
   4  -5  28    7.85    1.72
   4  -5  29    2.39    1.23
   4  -5  30    4.24    1.68
  -4   5 -31   -0.12    0.49
   4  -5  31    0.83    0.51
   4  -4 -29    1.27    0.80
   4  -4 -28    0.70    0.80
  -4   4  28    1.05    0.80
   4  -4 -27    1.00    1.30
  -4   4  27    1.75    1.36
   4  -4 -26    1.04    1.12
  -4   4  26   -0.11    0.73
   4  -4 -25   -0.12    0.71
  -4   4  25    0.13    0.53
  -4   4  25    0.54    0.76
   4  -4 -24    0.64    0.88
  -4   4  24    2.12    1.12
  -4   4  24    0.91    0.72
   4  -4 -23   -0.44    0.68
  -4   4  23    2.00    1.15
  -4   4  23    0.73    0.77
   4  -4 -22    3.12    1.54
  -4   4  22    3.49    1.06
  -4   4  22    3.63    1.10
   4  -4 -21    3.59    1.21
  -4   4  21    2.87    0.97
  -4   4  21    2.33    1.16
   4  -4 -20    0.41    0.55
  -4   4  20    0.82    0.68
  -4   4  20   -0.18    0.50
   4  -4 -19    3.70    1.29
  -4   4  19    6.26    1.63
  -4   4  19    4.88    1.40
   4  -4 -18    2.64    1.03
  -4   4  18    2.54    0.98
  -4   4  18    2.63    1.19
   4  -4 -17    3.71    1.51
  -4   4  17    4.00    1.10
  -4   4  17    4.44    1.06
   4  -4 -16    1.77    0.92
   4  -4 -16    2.08    0.78
  -4   4  16    2.76    1.30
   4  -4 -15    2.08    0.97
   4  -4 -15    1.92    0.94
  -4   4  15    1.44    0.91
   4  -4 -14    7.47    1.71
   4  -4 -14    7.66    1.52
  -4   4  14    9.19    1.74
   4  -4 -13    3.30    0.94
   4  -4 -13    1.77    0.84
  -4   4  13    6.79    4.93
   4  -4 -12   22.15    3.67
   4  -4 -12   19.19    4.07
  -4   4  12   26.22    4.66
   4  -4 -11   75.11    7.04
   4  -4 -11   67.35    3.25
  -4   4  11   92.81    5.66
   4  -4 -10   17.36    2.38
   4  -4 -10   14.28    2.04
  -4   4  10   20.48    3.26
   4  -4  -9    3.59    1.01
   4  -4  -9    4.70    1.06
  -4   4   9    5.47    1.37
   4  -4  -8    9.07    1.72
   4  -4  -8    9.22    1.69
  -4   4   8   14.60    2.89
   4  -4  -7    2.28    0.74
   4  -4  -7    1.77    0.68
  -4   4   7    3.48    1.22
   4  -4  -6    7.16    1.27
   4  -4  -6    7.18    1.41
  -4   4   6    9.85    2.10
   4  -4  -5    6.04    1.15
   4  -4  -5    6.59    1.49
  -4   4   5    9.41    1.87
   4  -4  -4    0.60    0.53
   4  -4  -4    0.57    0.42
  -4   4   4   -1.77    0.74
   4  -4  -3   25.22    2.81
   4  -4  -3   28.44    2.74
  -4   4   3   37.98    4.82
   4  -4  -2   17.51    2.60
   4  -4  -2   15.48    2.34
  -4   4   2   23.48    2.45
   4  -4  -1   49.00    4.57
   4  -4  -1   54.12    3.74
  -4   4   1   70.36   10.11
   4  -4   0   88.80    5.65
   4  -4   0   96.78    6.18
  -4   4   0  111.52    7.16
   4  -4   1    8.33    1.28
   4  -4   1   10.89    1.76
  -4   4  -1   11.16    2.38
   4  -4   2    4.10    0.81
   4  -4   2    4.93    1.01
  -4   4  -2    5.24    1.02
   4  -4   3   16.05    2.11
   4  -4   3   19.01    2.35
  -4   4  -3   19.84    2.99
   4  -4   4   43.61    5.18
   4  -4   4   49.30    3.36
  -4   4  -4   56.02    3.89
   4  -4   5    2.54    0.74
   4  -4   5    4.54    2.95
  -4   4  -5    2.26    0.95
   4  -4   6    3.24    0.90
   4  -4   6    2.86    0.79
  -4   4  -6    2.19    0.88
   4  -4   7    1.98    0.60
   4  -4   7    2.33    0.73
  -4   4  -7    3.71    1.17
   4  -4   8    5.89    1.16
   4  -4   8    5.48    1.10
  -4   4  -8    9.68    1.80
   4  -4   9    6.17    1.16
   4  -4   9    6.08    1.16
  -4   4  -9    7.81    1.57
   4  -4  10    3.36    1.12
   4  -4  10    5.58    1.12
  -4   4 -10    3.54    1.31
   4  -4  11   47.23    5.71
   4  -4  11   49.41    3.96
  -4   4 -11   52.11    7.00
   4  -4  12   13.52    2.28
   4  -4  12   17.33    2.79
  -4   4 -12   16.27    2.49
   4  -4  13   22.34    3.86
   4  -4  13   25.33    3.19
  -4   4 -13   23.79    3.68
   4  -4  14   15.12    2.02
   4  -4  14    9.95    1.89
  -4   4 -14   10.73    1.52
   4  -4  15   48.90    6.58
   4  -4  15   51.82    6.97
   4  -4  16   26.26    4.07
   4  -4  16   29.30    5.84
  -4   4 -16   28.88   20.88
   4  -4  17   37.63    4.78
   4  -4  17   38.68    4.52
   4  -4  18    3.38    0.88
   4  -4  18    3.19    0.86
  -4   4 -18    2.06    0.86
   4  -4  19    2.05    1.06
  -4   4 -19    0.66    0.71
  -4   4 -20    6.87    1.81
   4  -4  20    7.28    1.94
  -4   4 -20    8.18    2.13
  -4   4 -21    6.82    1.74
   4  -4  21    8.42    1.48
  -4   4 -21    6.36    1.51
  -4   4 -22    4.00    1.65
   4  -4  22    2.22    1.09
  -4   4 -22    1.64    0.71
  -4   4 -23    6.12    1.61
   4  -4  23    3.48    0.98
  -4   4 -24    2.42    1.23
   4  -4  24   -0.23    0.70
  -4   4 -25    1.49    0.91
   4  -4  25    2.18    1.06
  -4   4 -26    9.87    2.53
   4  -4  26   11.39    1.89
  -4   4 -27   17.01    2.38
   4  -4  27   14.12    2.49
  -4   4 -28   -0.44    0.88
   4  -4  28    2.78    1.06
  -4   4 -29    6.99    1.42
   4  -4  29    6.91    1.60
  -4   4 -30    1.33    1.05
   4  -4  30   -0.16    0.76
  -4   4 -31   20.38    4.38
   4  -4  31   19.38    3.55
  -4   4 -32    5.29    1.94
   4  -4  32    6.06    3.48
  -4   4 -33    2.66    1.60
   4  -4  33    1.63    1.09
   4  -3 -31   -0.51    0.82
  -4   3  31    1.58    1.00
   4  -3 -30    1.32    0.88
  -4   3  30   -0.11    0.54
   4  -3 -29   -0.62    0.73
  -4   3  29    1.16    0.94
   4  -3 -28    2.90    1.25
  -4   3  28    3.06    1.22
   4  -3 -27    1.58    1.11
  -4   3  27    1.41    1.09
   4  -3 -26    0.56    0.97
  -4   3  26    1.16    0.79
   4  -3 -25   12.52    2.87
  -4   3  25   10.49    2.20
  -4   3  25    9.11    2.30
   4  -3 -24   13.32    3.23
  -4   3  24   17.01    2.93
  -4   3  24   17.24    2.34
   4  -3 -23    1.92    1.15
  -4   3  23    1.59    0.89
  -4   3  23    2.19    1.22
   4  -3 -22   24.30    3.78
  -4   3  22   25.24    3.42
  -4   3  22   26.30    2.24
   4  -3 -21    1.08    0.75
  -4   3  21    2.23    0.94
  -4   3  21    1.97    0.78
   4  -3 -20   13.78    2.99
  -4   3  20   13.81    2.07
  -4   3  20   15.73    2.06
   4  -3 -19   55.02    7.61
  -4   3  19   49.83    6.27
  -4   3  19   55.38    6.79
   4  -3 -18    0.04    0.44
  -4   3  18   -0.50    0.69
  -4   3  18    0.89    0.91
   4  -3 -17    9.40    1.87
  -4   3  17    7.16    1.52
  -4   3  17   11.98    2.34
   4  -3 -16    6.13    1.77
  -4   3  16    5.67    1.58
  -4   3  16    7.03    1.56
   4  -3 -15   40.58    5.66
  -4   3  15   35.56    5.13
  -4   3  15   47.46    4.36
   4  -3 -14    0.06    0.34
   4  -3 -14    0.89    0.45
  -4   3  14    0.02    0.36
   4  -3 -13    0.49    0.42
   4  -3 -13    0.91    0.52
  -4   3  13   -0.12    0.72
   4  -3 -12   13.15    2.79
   4  -3 -12   11.78    2.18
  -4   3  12   18.33    2.52
   4  -3 -11    2.86    1.18
   4  -3 -11    2.41    0.89
  -4   3  11    3.10    1.03
   4  -3 -10    4.27    3.30
   4  -3 -10    5.14    1.03
  -4   3  10    6.61    1.18
   4  -3  -9    5.73    1.26
   4  -3  -9    6.20    1.30
  -4   3   9    8.38    1.75
   4  -3  -8    2.81    0.85
   4  -3  -8    2.25    0.68
  -4   3   8    2.77    0.79
   4  -3  -7    1.39    0.45
   4  -3  -7    1.15    0.57
  -4   3   7    1.31    1.08
   4  -3  -6    2.84    0.77
   4  -3  -6    2.62    0.77
  -4   3   6    2.90    1.31
   4  -3  -5  117.51    5.01
   4  -3  -5  128.34    5.60
  -4   3   5  141.94    6.26
   4  -3  -4   26.37    1.39
   4  -3  -4   20.81    3.71
  -4   3   4   35.50    4.43
   4  -3  -3    6.06    1.22
   4  -3  -3    8.52    1.63
  -4   3   3   10.50    2.20
   4  -3  -2   78.32    3.55
   4  -3  -2   77.18    3.51
  -4   3   2   95.74    4.56
   4  -3  -1   43.40    4.16
   4  -3  -1   57.42    3.39
  -4   3   1   62.63    3.48
   4  -3   0  220.25    9.30
  -4   3   0  265.95   11.13
   4  -3   1    1.21    0.73
   4  -3   1    3.08    0.67
  -4   3  -1    4.18    8.37
   4  -3   2  186.25    7.71
   4  -3   2  209.75   10.18
  -4   3  -2  223.60    9.46
   4  -3   3   40.55    3.63
   4  -3   3   51.11    5.35
  -4   3  -3   51.31    2.63
   4  -3   4  352.92   14.39
   4  -3   4  420.97   17.08
  -4   3  -4  445.80  257.84
   4  -3   5    0.61    0.55
   4  -3   5    0.73    0.67
   4  -3   6   18.40    1.99
   4  -3   6   20.75    1.60
  -4   3  -6   20.19    1.57
   4  -3   7    5.34    0.95
   4  -3   7    4.39    0.92
  -4   3  -7    4.84    1.12
   4  -3   8   10.56    1.94
   4  -3   8   10.56    2.04
  -4   3  -8   14.71    2.02
   4  -3   9    1.39    0.44
   4  -3   9    2.08    0.65
  -4   3  -9    1.34    0.99
   4  -3  10   13.61    1.90
   4  -3  10   18.21    3.07
  -4   3 -10   17.14    2.73
   4  -3  11   35.24    3.45
   4  -3  11   39.32    3.64
  -4   3 -11   40.51    5.60
   4  -3  12   30.51    3.36
   4  -3  12   40.03    3.97
  -4   3 -12   38.81    3.81
   4  -3  13   50.40    6.03
   4  -3  13   56.99    7.31
  -4   3 -13   52.28    4.12
   4  -3  14    9.73    1.62
   4  -3  14   10.95    2.02
  -4   3 -14    9.28    2.39
   4  -3  15   16.95    2.74
   4  -3  15   20.67    2.98
  -4   3 -15   19.71    3.05
   4  -3  16   23.41    3.97
  -4   3 -16   22.90    2.27
   4  -3  17   91.61    4.22
  -4   3 -17   77.79    7.26
  -4   3 -18    1.64    0.83
   4  -3  18    2.55    1.92
  -4   3 -18    1.03    0.73
  -4   3 -19    5.18    1.49
   4  -3  19    4.63    1.30
  -4   3 -19    3.04    0.91
  -4   3 -20    2.37    0.98
   4  -3  20    3.91    1.10
  -4   3 -20    3.46    0.96
  -4   3 -21    5.30    1.40
   4  -3  21    9.52    1.89
  -4   3 -21    5.77    1.51
  -4   3 -22    3.17    1.22
   4  -3  22    2.52    1.00
  -4   3 -22    2.29    0.96
  -4   3 -23   10.75    1.95
   4  -3  23   12.12    2.61
  -4   3 -24    1.09    0.73
   4  -3  24   -0.73    0.71
  -4   3 -25    3.18    1.18
   4  -3  25    3.18    1.14
  -4   3 -26    5.69    1.56
   4  -3  26    6.68    1.79
  -4   3 -27    2.23    1.17
   4  -3  27    3.01    1.50
  -4   3 -28    0.33    0.52
   4  -3  28    2.73    0.81
  -4   3 -29   -0.81    0.83
   4  -3  29   -0.26    0.81
  -4   3 -30   15.44    3.82
   4  -3  30   13.34   17.45
  -4   3 -31    1.40    1.09
   4  -3  31    1.92    1.37
  -4   3 -32    3.08    1.30
   4  -3  32    2.43    1.19
  -4   3 -33    0.76    0.82
   4  -3  33    0.10    0.67
  -4   3 -34    4.93    1.70
   4  -3  34    4.50    1.16
   4  -2 -32    0.83    1.06
  -4   2  32    2.46    1.54
   4  -2 -31    2.52    1.51
  -4   2  31    1.90    1.06
   4  -2 -30    0.89    0.94
  -4   2  30    0.15    0.74
   4  -2 -29   -1.23    0.81
   4  -2 -28    9.36    2.05
  -4   2  28    7.57    1.47
   4  -2 -27    0.32    0.55
  -4   2  27    0.88    1.01
   4  -2 -26    1.37    0.83
  -4   2  26    2.59    1.08
  -4   2  26    3.40    1.14
   4  -2 -25    1.14    0.93
  -4   2  25   -0.07    0.55
  -4   2  25    2.31    1.15
   4  -2 -24    1.18    0.94
  -4   2  24    1.66    1.05
  -4   2  24    1.74    0.91
   4  -2 -23   33.00    5.41
  -4   2  23   34.34    4.22
  -4   2  23   34.00    2.92
   4  -2 -22    0.62    0.67
  -4   2  22    0.99    0.70
  -4   2  22   -0.11    0.40
   4  -2 -21   11.92    2.80
  -4   2  21   16.92    2.82
  -4   2  21   14.61   12.49
   4  -2 -20   21.19    2.63
  -4   2  20   23.20    3.13
  -4   2  20   21.30    2.75
   4  -2 -19    3.07    2.70
  -4   2  19    3.66    1.11
  -4   2  19    3.09    1.06
   4  -2 -18   16.19    2.24
  -4   2  18   12.53    1.91
  -4   2  18   15.58    1.76
   4  -2 -17    5.96    1.65
  -4   2  17    3.26    0.90
  -4   2  17    4.27    1.35
   4  -2 -16   63.51    7.28
  -4   2  16   57.59    8.14
  -4   2  16   64.23    5.74
   4  -2 -15    0.64    0.57
  -4   2  15   -0.28    0.68
  -4   2  15    0.92    0.79
   4  -2 -14   32.76    5.22
  -4   2  14   38.10    4.78
  -4   2  14   35.95    3.60
   4  -2 -13   11.48    1.73
  -4   2  13   16.70    2.35
   4  -2 -12   11.08    1.64
   4  -2 -12   10.22    1.72
  -4   2  12   13.02    1.94
   4  -2 -11    0.70    0.45
   4  -2 -11    1.11    0.38
  -4   2  11    0.08    0.72
   4  -2 -10    4.88    3.14
   4  -2 -10    5.62    1.15
  -4   2  10    9.19    1.72
   4  -2  -9    0.32    0.33
   4  -2  -9    0.84    0.66
  -4   2   9   -0.44    0.75
   4  -2  -8   14.73    1.90
   4  -2  -8   15.20    2.81
  -4   2   8   21.13    2.66
   4  -2  -7    8.27    1.71
   4  -2  -7    8.75    2.05
  -4   2   7   13.41    2.49
   4  -2  -6   16.62    2.08
   4  -2  -6   16.38    2.35
  -4   2   6   22.47    3.68
   4  -2  -5   58.06    2.54
  -4   2   5   67.12    3.23
   4  -2  -4    5.46    0.78
   4  -2  -4    6.22    1.11
  -4   2   4    5.66    1.18
   4  -2  -3    2.80    0.48
   4  -2  -3    3.94    0.83
  -4   2   3    2.74    0.85
   4  -2  -2  100.45    4.99
   4  -2  -2  103.70   58.23
  -4   2   2  115.07    5.96
   4  -2  -1    2.61    0.44
   4  -2  -1    3.31    1.15
  -4   2   1    3.99    0.91
   4  -2   0   92.60    4.60
   4  -2   0   95.78    5.00
  -4   2   0  110.87    5.71
   4  -2   1   65.89    3.35
   4  -2   1   72.22    3.86
  -4   2  -1   90.94    6.93
   4  -2   2  119.08    4.70
   4  -2   2  141.65    6.97
  -4   2  -2  141.58    5.76
   4  -2   3   38.75    3.26
   4  -2   3   44.61    3.36
  -4   2  -3   44.04    3.49
   4  -2   4   68.26    3.48
   4  -2   4   72.24    3.95
  -4   2  -4   81.25    5.20
   4  -2   5   13.77    1.34
   4  -2   5   18.00    1.64
  -4   2  -5   20.65    2.88
   4  -2   6    0.23    0.18
   4  -2   6    1.14    0.58
  -4   2  -6   -0.42    0.51
   4  -2   7    0.07    0.24
   4  -2   7    1.91    0.74
  -4   2  -7    0.13    0.36
   4  -2   8   12.29    2.03
   4  -2   8   13.24    2.16
  -4   2  -8   13.47    1.63
   4  -2   9   12.58    1.63
   4  -2   9   15.93    2.47
  -4   2  -9   11.50    1.85
   4  -2  10    2.88    0.56
   4  -2  10    4.38    1.13
  -4   2 -10    1.97    1.22
   4  -2  11    0.53    0.48
  -4   2 -12   11.73    2.29
   4  -2  12   22.20    3.53
  -4   2 -12   14.15    2.00
  -4   2 -13    0.98    0.66
   4  -2  13    3.13    1.27
  -4   2 -13    0.95    0.64
  -4   2 -14   22.88    3.72
   4  -2  14   33.81    3.77
  -4   2 -14   24.83    3.05
  -4   2 -15   33.14    3.76
   4  -2  15   38.28    2.41
  -4   2 -15   35.20    3.17
  -4   2 -16  130.75    6.94
   4  -2  16  149.56    7.71
  -4   2 -16  136.50    6.84
  -4   2 -17  120.68    6.20
   4  -2  17  139.74    7.31
  -4   2 -17  126.43    6.38
  -4   2 -18    6.84    1.46
   4  -2  18    5.16    1.41
  -4   2 -18    7.46    1.56
  -4   2 -19    1.41    0.68
   4  -2  19    1.26    0.59
  -4   2 -19    0.06    0.40
  -4   2 -20   46.10    6.34
   4  -2  20   47.73    6.47
  -4   2 -20   41.10    3.65
   4  -2  21   48.20    4.51
  -4   2 -21   30.53    5.97
   4  -2  22    4.38    1.25
  -4   2 -23   14.99    2.91
   4  -2  23   16.80    3.39
  -4   2 -24    7.17    1.80
   4  -2  24    7.18    1.89
   4  -2  25    0.86    0.77
   4  -2  26   25.68    2.25
  -4   2 -27    0.48    0.95
   4  -2  27    2.50    3.23
  -4   2 -28    0.65    0.72
   4  -2  28    1.24    0.72
   4  -2  29    2.25    1.38
  -4   2 -30    7.47    1.84
   4  -2  30    6.54    1.51
  -4   2 -31    4.55    1.85
   4  -2  31    0.58    0.86
  -4   2 -32    8.74    1.70
   4  -2  32    5.62    1.83
  -4   2 -33   17.20    2.19
   4  -2  33   16.22    2.05
  -4   2 -34    3.43    1.68
   4  -2  34    1.37    1.23
  -4   2 -35   10.01    1.75
   4  -2  35    7.31    1.51
   4  -1 -32    4.36    1.41
  -4   1  32    7.54    1.65
   4  -1 -31   10.51    5.99
  -4   1  31   10.47    1.96
   4  -1 -30    3.47    1.30
  -4   1  30    2.42    1.01
   4  -1 -29   -0.56    0.78
  -4   1  29   -0.98    0.93
   4  -1 -28    3.84    1.40
  -4   1  28    3.54    1.45
   4  -1 -27    1.24    1.67
  -4   1  27    0.08    0.87
   4  -1 -26    1.24    1.04
  -4   1  26    1.29    0.83
  -4   1  26    1.07    0.78
   4  -1 -25    0.63    0.64
  -4   1  25   -1.24    0.77
  -4   1  25    0.47    0.57
   4  -1 -24    1.49    0.82
  -4   1  24    0.73    0.58
  -4   1  24    1.25    0.89
   4  -1 -23    6.55    1.86
  -4   1  23    5.23    2.29
  -4   1  23    4.88    1.36
   4  -1 -22   21.02    3.70
  -4   1  22   19.44    2.98
  -4   1  22   18.93    3.42
   4  -1 -21   10.40    2.06
  -4   1  21   10.77    2.34
  -4   1  21    8.40    2.23
   4  -1 -20   26.00    2.40
  -4   1  20   21.75    2.26
  -4   1  20   23.39    4.34
   4  -1 -19    1.82    0.97
  -4   1  19    2.75    2.40
  -4   1  19    3.95    1.21
  -4   1  18    1.50    0.68
  -4   1  18    0.82    0.88
  -4   1  17    3.21    0.81
  -4   1  17    3.98    0.98
   4  -1 -16   92.07    3.96
  -4   1  16   80.10    7.56
  -4   1  16   78.61    7.21
   4  -1 -15   15.80    2.63
  -4   1  15   14.56    2.25
  -4   1  15   17.07    3.07
   4  -1 -14    1.67    0.59
  -4   1  14    0.93    0.78
  -4   1  14    2.00    0.91
   4  -1 -13   35.84    2.30
  -4   1  13   33.55    3.57
  -4   1  13   37.98    5.23
   4  -1 -12   91.97    5.72
  -4   1  12   87.58    5.65
   4  -1 -11    0.76    0.51
  -4   1  11   -0.78    0.62
   4  -1 -10    0.48    0.29
   4  -1 -10    0.14    0.41
  -4   1  10    1.47    1.06
   4  -1  -9    1.36    0.77
  -4   1   9    3.12    0.93
   4  -1  -8   11.31    2.24
   4  -1  -8   13.94    2.22
  -4   1   8   14.44    1.23
   4  -1  -7    3.13    0.58
   4  -1  -7    3.25    0.94
  -4   1   7    2.89    0.88
   4  -1  -6  102.26    5.00
   4  -1  -6   84.67    4.67
   4  -1  -5    0.36    0.12
   4  -1  -5    1.12    0.54
   4  -1  -4   14.51    1.37
   4  -1  -4   15.36    1.84
  -4   1   4   19.98    2.97
   4  -1  -3   66.21    3.80
  -4   1   3   76.88    4.16
   4  -1  -2   15.30    1.42
   4  -1  -2   19.93    2.44
  -4   1   2   21.27    2.51
   4  -1  -1  142.77    5.36
   4  -1  -1  153.48    6.16
  -4   1   1  172.03    6.89
   4  -1   0    6.35    0.97
   4  -1   0    9.53    5.48
  -4   1   0    9.87    5.76
   4  -1   1  117.06    4.51
   4  -1   1  130.79    5.30
  -4   1  -1  135.14    5.47
   4  -1   2   52.71    3.02
   4  -1   2   62.53    4.65
  -4   1  -2   68.11    8.90
   4  -1   3    0.03    0.15
   4  -1   3   -0.15    0.52
  -4   1  -3    1.01    0.64
   4  -1   4   29.97    2.46
   4  -1   4   30.87    2.46
  -4   1  -4   34.92    4.71
  -4   1  -5    2.62    0.64
   4  -1   5    2.81    1.01
  -4   1  -5   -0.27    0.73
  -4   1  -6   46.40    3.40
   4  -1   6   56.06    4.19
  -4   1  -6   53.31    3.89
  -4   1  -7    4.76    1.32
   4  -1   7    4.02    0.89
  -4   1  -7    3.18    1.97
  -4   1  -8  181.90    7.45
   4  -1   8  221.22    8.71
  -4   1  -9   88.87    4.50
   4  -1   9  106.83    5.55
  -4   1 -10   30.36    2.33
   4  -1  10   41.42    3.21
  -4   1 -10   33.42    4.12
  -4   1 -11   12.91    1.50
   4  -1  11   15.34    1.69
  -4   1 -11   14.75    1.25
   4  -1  12   70.96    5.93
  -4   1 -12   61.10    5.67
  -4   1 -13   41.93    2.20
   4  -1  13   49.88    2.97
  -4   1 -13   41.06    5.29
  -4   1 -14    6.47    1.27
   4  -1  14    8.12    1.47
  -4   1 -14    6.09    1.10
  -4   1 -15    3.22    1.17
   4  -1  15    4.05    1.23
  -4   1 -15    0.46    0.36
   4  -1  16   61.64    7.91
  -4   1 -17   60.59    5.02
   4  -1  17   71.18    8.27
  -4   1 -18   11.06    2.11
   4  -1  18   11.26    1.64
  -4   1 -18    8.18    1.64
  -4   1 -19   34.32    5.17
   4  -1  19   34.15    3.38
  -4   1 -19   22.65    3.34
   4  -1  20   30.20    4.32
   4  -1  21   93.52    6.90
  -4   1 -21   74.50    5.08
  -4   1 -22   12.46    2.05
   4  -1  22   10.93    1.75
   4  -1  23   19.83    3.09
   4  -1  25   46.91    3.41
   4  -1  26   20.76    3.46
  -4   1 -27   29.08    3.46
   4  -1  27   29.64    2.78
  -4   1 -28    4.66    1.56
   4  -1  28    2.44    1.31
  -4   1 -29   22.51    3.48
   4  -1  29   19.95    3.81
  -4   1 -30   18.21    2.32
   4  -1  30   12.66    2.63
  -4   1 -31    1.13    1.00
  -4   1 -32   19.15    2.89
   4  -1  32   15.00    2.51
  -4   1 -33   -0.37    1.00
   4  -1  33    0.93    1.26
  -4   1 -34    4.51    1.68
   4  -1  34   -0.17    0.98
  -4   1 -35   -0.41    0.95
   4  -1  35    1.95    1.35
  -4   1 -36    7.48    1.51
   4  -1  36    4.74    0.92
   4   0 -32   10.96    2.47
  -4   0  32    8.17    2.18
   4   0 -31    0.51    0.83
  -4   0  31    1.41    1.49
   4   0 -30    8.65    2.05
  -4   0  30    9.65    2.30
   4   0 -29   10.77    2.70
  -4   0  29   10.92    2.25
   4   0 -28   19.20    3.69
  -4   0  28   19.02    2.07
   4   0 -27    9.82    2.40
  -4   0  27    9.52    2.09
   4   0 -26    0.00    0.72
  -4   0  26    2.28    1.43
   4   0 -25    7.26    2.42
  -4   0  25    7.89    2.18
  -4   0  25    3.19    1.11
   4   0 -24    0.94    0.86
  -4   0  24    0.69    0.75
  -4   0  24    0.17    0.36
   4   0 -23    0.04    0.40
  -4   0  23    0.70    0.66
  -4   0  23    2.22    1.06
   4   0 -22    3.88    1.39
  -4   0  22    1.33    1.22
  -4   0  22    1.46    0.56
   4   0 -21    0.05    0.63
  -4   0  21   -0.64    0.74
  -4   0  21    0.44    0.61
   4   0 -20    2.30    1.04
  -4   0  20    2.14    1.05
  -4   0  20    1.24    0.61
   4   0 -19    0.85    1.00
  -4   0  19    0.61    0.67
  -4   0  19    2.31    1.11
   4   0 -18    5.02    1.43
  -4   0  18    7.36    1.54
  -4   0  18    5.22    1.45
   4   0 -17   -0.21    0.55
  -4   0  17   -1.95    0.80
  -4   0  17   -0.61    0.57
   4   0 -16   65.49    6.32
  -4   0  16   61.21    5.90
  -4   0  16   56.52    5.48
   4   0 -15   -0.09    0.76
  -4   0  15    0.69    0.63
   4   0 -14    1.15    0.79
  -4   0  14    2.24    1.03
  -4   0  14    2.08    1.01
   4   0 -13    8.49    1.66
  -4   0  13   10.45    2.17
  -4   0  13    8.97    1.68
   4   0 -12  106.61    6.66
  -4   0  12   95.76    6.13
   4   0 -11   15.53    1.55
   4   0 -11   13.84    2.37
  -4   0  11   17.75    2.27
   4   0 -10   51.29    2.22
   4   0 -10   44.12    5.60
  -4   0  10   44.98    2.34
   4   0  -9   66.00    2.81
   4   0  -9   56.69    2.89
  -4   0   9   58.59    3.58
   4   0  -8   -0.09    0.10
  -4   0   8   -0.45    0.62
   4   0  -7   43.58    3.00
   4   0  -7   37.06    3.86
  -4   0   7   41.16    3.12
   4   0  -6    7.54    1.33
  -4   0   6    8.61    1.30
   4   0  -5    0.94    0.33
  -4   0   5   -1.08    0.59
   4   0  -4    5.83    1.14
  -4   0   4    5.84    1.21
   4   0  -3   17.42    2.33
  -4   0   3   17.72    2.39
   4   0  -2   31.26    5.10
  -4   0   2   33.47    2.64
   4   0  -1   14.26    2.22
  -4   0   1   19.03    2.79
   4   0   0   87.39    5.12
  -4   0   0   98.28    4.66
   4   0   1   -0.82    0.58
  -4   0  -1    2.10    1.00
  -4   0  -2   56.99    3.17
   4   0   2   51.07    3.21
  -4   0  -2   60.95    6.66
  -4   0  -3   81.81    4.52
   4   0   3   75.65    4.58
  -4   0  -3   70.91    4.22
   4   0   4   28.26    2.16
  -4   0  -4   26.38    3.29
  -4   0  -5  468.99   12.57
   4   0   5  467.09   12.93
  -4   0  -6   61.65    3.51
   4   0   6   75.26    4.60
  -4   0  -6   58.70    3.99
  -4   0  -7   22.12    1.79
   4   0   7   20.30    1.86
  -4   0  -7   18.31    1.78
  -4   0  -8  317.99   12.09
   4   0   8  340.46   13.06
  -4   0  -8  303.44   11.61
  -4   0  -9    1.69    0.52
   4   0   9    1.59    0.60
  -4   0  -9    0.65    0.32
   4   0  10    4.69    1.03
  -4   0 -10    5.02    0.93
   4   0  11   97.80    5.24
  -4   0 -11   81.67    4.25
   4   0  12    3.33    1.14
  -4   0 -12    1.20    0.74
  -4   0 -13   59.54    2.76
   4   0  13   60.62   35.18
  -4   0 -13   51.41    2.46
  -4   0 -14   36.08    1.94
   4   0  14   43.85    4.48
  -4   0 -14   35.87    3.90
  -4   0 -15    0.82    0.59
   4   0  15    1.31    0.89
  -4   0 -16   11.10    7.14
   4   0  16   10.45    2.26
  -4   0 -16    8.10    1.41
  -4   0 -17    0.77    0.56
   4   0  17    2.88    0.95
  -4   0 -17    1.05    0.67
  -4   0 -18   33.02    4.16
   4   0  18   34.67    3.64
  -4   0 -18   22.52    2.99
  -4   0 -19   13.12    1.78
   4   0  19   12.84    2.34
  -4   0 -19   10.25    1.29
   4   0  20    9.62    2.14
  -4   0 -20    3.41    0.76
  -4   0 -21   38.74    4.70
   4   0  21   39.33    5.01
  -4   0 -22    1.82    0.81
   4   0  22    0.76    1.13
  -4   0 -23   18.76    2.46
   4   0  23   17.41    2.88
  -4   0 -24   10.38    2.11
   4   0  24   13.43    2.67
  -4   0 -25   12.35    2.86
   4   0  25   11.23    2.20
  -4   0 -26    1.13    0.78
   4   0  26    1.98    0.89
  -4   0 -27   62.70    5.92
   4   0  27   56.13    8.04
  -4   0 -28    1.88    1.03
   4   0  28   -0.56    0.97
  -4   0 -29   -0.99    0.83
   4   0  29    0.90    1.10
  -4   0 -30   10.91   13.25
   4   0  30    6.62    1.80
  -4   0 -31    7.05    1.67
   4   0  31    5.11    1.27
  -4   0 -32    4.49    1.73
   4   0  32    1.80    2.44
  -4   0 -33   -0.82    0.94
   4   0  33   -0.20    0.85
  -4   0 -34    2.73    1.20
   4   0  34    4.28    1.45
  -4   0 -35   -0.72    0.94
   4   0  35    1.65    1.24
  -4   0 -36    0.31    0.78
   4   0  36    2.12    1.41
   4   1 -32   25.65    5.93
  -4  -1  32   34.68    4.23
   4   1 -31    9.16    5.23
  -4  -1  31   10.02    1.86
   4   1 -30    4.26    1.31
  -4  -1  30    4.88    1.51
   4   1 -29    6.64    2.35
  -4  -1  29    7.30    1.59
   4   1 -28   45.69    7.93
  -4  -1  28   47.33   61.86
   4   1 -27    3.70    1.33
  -4  -1  27    3.81    1.62
   4   1 -26   -0.09    0.68
  -4  -1  26    0.95    0.82
   4   1 -25    5.56    6.87
  -4  -1  25    6.48    1.97
  -4  -1  25    3.64    1.18
   4   1 -24   41.70    7.41
  -4  -1  24   42.57    6.08
  -4  -1  24   42.55    3.10
   4   1 -23    5.38    1.42
  -4  -1  23    6.51    1.95
  -4  -1  23    3.13    1.25
   4   1 -22    9.30    1.76
  -4  -1  22    8.05    1.55
  -4  -1  22    6.31    1.42
   4   1 -21   32.45    5.35
  -4  -1  21   30.95    4.19
  -4  -1  21   24.28    3.38
   4   1 -20    0.94    0.75
  -4  -1  20   -0.49    0.76
  -4  -1  20    0.18    0.39
   4   1 -19    2.15    0.87
  -4  -1  19    2.01    0.82
   4   1 -18   52.51    6.07
  -4  -1  18   44.16    6.56
  -4  -1  18   37.98    3.70
   4   1 -17   31.80    4.49
  -4  -1  17   31.60    4.36
  -4  -1  17   24.37    2.42
   4   1 -16    0.39    0.45
  -4  -1  16    0.66    0.66
  -4  -1  16    0.68    0.75
   4   1 -15   32.69    2.80
  -4  -1  15   34.38    4.85
  -4  -1  15   27.33    2.34
   4   1 -14   60.63    4.55
  -4  -1  14   50.44    4.04
  -4  -1  14   57.58    3.93
   4   1 -13   18.17    2.19
  -4  -1  13   20.84    1.99
  -4  -1  13   21.45    3.13
   4   1 -12   24.90    2.24
  -4  -1  12   18.05    2.70
   4   1 -11    4.04    0.72
   4   1 -11    3.82    0.74
  -4  -1  11    4.44    1.50
   4   1 -10  131.64    5.40
   4   1 -10  104.24    4.87
   4   1  -9   12.02    1.95
   4   1  -9   11.45    2.44
  -4  -1   9   12.09    1.12
   4   1  -8   68.76    3.39
   4   1  -8   55.33    3.97
  -4  -1   8   60.40    3.37
   4   1  -7    3.09    0.78
   4   1  -7    3.60    0.62
  -4  -1   7    3.22    0.84
   4   1  -6  124.91    5.19
  -4  -1   6  124.81    5.17
   4   1  -5   20.88    2.92
  -4  -1   5   24.04   13.52
   4   1  -4    0.90    0.43
  -4  -1   4   -0.17    0.52
   4   1  -3    2.80    1.60
  -4  -1   3    2.16    0.76
   4   1  -2   12.28    1.58
  -4  -1   2    9.55    1.02
   4   1  -1   85.87   18.41
  -4  -1   1   85.93    5.06
  -4  -1   0    0.94    0.74
   4   1   1  143.11    6.42
  -4  -1  -1  137.47    6.26
   4   1   2  633.22   17.54
  -4  -1  -2  587.27   16.06
  -4  -1  -3  538.46   14.26
   4   1   3  504.05   14.03
  -4  -1  -3  457.90   12.68
  -4  -1  -4  268.13    7.27
   4   1   4  256.21    7.51
  -4  -1  -4  222.57    6.53
  -4  -1  -5 1349.47   35.73
   4   1   5 1280.83  273.08
  -4  -1  -6  136.00   76.28
  -4  -1  -7   70.38    3.63
   4   1   7   73.25    3.97
  -4  -1  -8   82.03    4.13
   4   1   8   79.53    4.26
  -4  -1  -9  255.07    9.68
   4   1   9  244.65    9.56
  -4  -1  -9  218.44    8.51
  -4  -1 -10    3.02    0.77
   4   1  10    4.71    0.99
  -4  -1 -11   83.59    4.38
   4   1  11   78.05    5.51
  -4  -1 -11   61.27    5.75
  -4  -1 -12    4.55    0.77
   4   1  12    5.53    1.16
  -4  -1 -13   55.67    2.76
   4   1  13   50.51    3.21
  -4  -1 -13   38.94    2.87
  -4  -1 -14    6.60    1.26
   4   1  14    5.90    3.51
  -4  -1 -14    3.61    0.61
   4   1  15   24.78    3.25
  -4  -1 -15   15.92    2.55
   4   1  16    4.49    1.38
  -4  -1 -16    2.96    0.85
  -4  -1 -17   17.80    2.57
   4   1  17   16.98    3.45
  -4  -1 -17   10.34    1.63
  -4  -1 -18    6.98    1.37
   4   1  18    6.73    1.55
  -4  -1 -18    2.32    0.79
  -4  -1 -19   15.81    2.42
   4   1  19   15.53    2.71
  -4  -1 -19    7.75    1.67
  -4  -1 -20   58.22    5.72
   4   1  20   54.90    5.82
  -4  -1 -20   34.33    3.93
  -4  -1 -21    2.35    1.05
   4   1  21    1.71    1.02
  -4  -1 -21    0.68    0.73
  -4  -1 -22   -0.18    0.72
   4   1  22   -0.45    0.84
   4   1  23    1.22    0.65
   4   1  24   16.42    3.25
  -4  -1 -25   88.82   12.16
   4   1  25   84.02   10.72
  -4  -1 -26   19.99    2.85
   4   1  26   15.24   13.27
  -4  -1 -27    4.29    1.41
   4   1  27    4.95    1.70
  -4  -1 -28   35.32    4.10
   4   1  28   28.73    3.46
  -4  -1 -29    3.75    4.59
   4   1  29    3.33    1.36
  -4  -1 -30    7.79    1.86
   4   1  30    5.75    1.48
  -4  -1 -31    8.27    1.99
   4   1  31    8.85    2.30
  -4  -1 -32    3.19    4.19
   4   1  32    3.79    1.49
  -4  -1 -33   -0.09    0.92
  -4  -1 -34    0.94    1.07
   4   1  34    1.35    1.09
  -4  -1 -35    8.93    5.04
   4   1  35    8.13    4.67
  -4  -1 -36    1.20    1.01
   4   1  36    0.39    0.63
   4   2 -32    2.25    1.24
  -4  -2  32    4.03    1.58
   4   2 -31   16.27    2.40
  -4  -2  31   17.01    2.60
   4   2 -30    3.77    1.51
  -4  -2  30    2.44    1.01
   4   2 -29    9.51    1.76
  -4  -2  29    4.39    1.34
   4   2 -28    3.75    1.47
  -4  -2  28    2.15    1.20
   4   2 -27   11.75    2.84
  -4  -2  27   10.72    2.19
   4   2 -26   13.63    2.15
  -4  -2  26   12.14    2.51
   4   2 -25  162.75  196.94
  -4  -2  25  129.57  157.18
  -4  -2  25   97.26   10.36
   4   2 -24   19.34    2.84
  -4  -2  24   12.13    1.99
   4   2 -23    4.62    1.31
  -4  -2  23    4.53    1.32
  -4  -2  23    3.13    0.90
   4   2 -22   -0.78    0.58
  -4  -2  22    3.36    1.63
  -4  -2  22   -0.26    0.52
   4   2 -21  124.63   10.10
  -4  -2  21  110.43   14.29
  -4  -2  21   89.55    7.45
   4   2 -20    0.25    0.42
  -4  -2  20    0.49    0.69
   4   2 -19   20.47    2.63
  -4  -2  19   21.71    4.04
  -4  -2  19   16.96    2.51
   4   2 -18   18.25    2.98
  -4  -2  18   15.10    2.97
   4   2 -17  192.52   12.85
  -4  -2  17  153.80   10.41
   4   2 -16    0.85    0.77
  -4  -2  16    3.25    1.23
  -4  -2  16    0.07    0.59
   4   2 -15   25.74    3.26
  -4  -2  15   22.14    4.54
  -4  -2  15   21.18    1.93
   4   2 -14    0.56    0.39
  -4  -2  14    0.75    0.62
  -4  -2  14    1.71    0.83
   4   2 -13   26.97    3.01
  -4  -2  13   22.59    2.80
  -4  -2  13   25.20    2.47
   4   2 -12    0.65    0.43
   4   2 -12    2.45    1.04
  -4  -2  12    1.18    0.82
   4   2 -11   34.96    1.52
   4   2 -11   31.01    2.56
  -4  -2  11   30.58    4.25
   4   2 -10    2.25    0.45
   4   2 -10    2.58    0.60
  -4  -2  10    2.36    0.62
   4   2  -9    0.15    0.18
   4   2  -9    0.86    0.59
  -4  -2   9   -0.70    0.51
   4   2  -8    0.48    0.33
   4   2  -8   -0.11    0.56
  -4  -2   8    1.04    0.72
   4   2  -7   67.88    2.94
   4   2  -7   69.61    3.34
  -4  -2   7   68.20    3.54
   4   2  -6    3.59    0.60
   4   2  -6    6.62    1.18
  -4  -2   6    4.32    0.92
   4   2  -5   15.13    1.28
   4   2  -5   16.74    2.73
  -4  -2   5   15.08    1.39
   4   2  -4   49.50    3.69
  -4  -2   4   47.78    5.45
  -4  -2   3   41.33    3.16
   4   2  -3   39.11    4.25
  -4  -2   3   40.00    3.04
   4   2  -2    1.03    0.43
  -4  -2   2    1.35    0.60
  -4  -2   1    2.82    0.50
   4   2  -1    5.61    0.93
  -4  -2   1    3.37    0.80
   4   2   0  452.27   17.26
  -4  -2  -1  182.12    6.82
   4   2   1  213.20    8.96
  -4  -2  -1  174.31    6.97
  -4  -2  -2  970.36   35.75
   4   2   2  995.78  558.45
  -4  -2  -3  203.66    7.67
   4   2   3  212.81    8.46
  -4  -2  -3  167.07    6.72
  -4  -2  -4  791.25   29.35
   4   2   4  799.24   29.85
  -4  -2  -5   78.95    3.98
  -4  -2  -5   64.90    3.50
  -4  -2  -6  396.81   14.82
   4   2   6  370.87   14.16
  -4  -2  -6  314.36   12.46
  -4  -2  -7   36.87    2.77
   4   2   7   39.92    3.08
  -4  -2  -8    1.90    0.56
   4   2   8    0.88    0.69
  -4  -2  -9    6.10    0.90
   4   2   9    6.53    1.08
  -4  -2  -9    6.50    1.09
  -4  -2 -10    8.04    1.82
   4   2  10    8.31    1.57
  -4  -2 -10    7.93    4.88
  -4  -2 -11    6.12    3.64
   4   2  11    7.66    1.46
  -4  -2 -11    4.62    2.71
  -4  -2 -12    7.99    1.42
   4   2  12    8.56    1.52
  -4  -2 -12    7.75    1.52
  -4  -2 -13   28.33    4.27
   4   2  13   31.27    3.12
  -4  -2 -13   19.77    1.36
  -4  -2 -14   18.83    3.23
   4   2  14   19.63    2.64
  -4  -2 -14   12.32    1.84
  -4  -2 -15   35.18    4.21
   4   2  15   31.93    3.95
  -4  -2 -15   20.77    2.40
  -4  -2 -16    6.50    1.46
   4   2  16    8.46    1.56
  -4  -2 -16    3.38    1.00
  -4  -2 -17    0.57    0.63
   4   2  17    2.19    0.89
  -4  -2 -18    3.33    1.32
   4   2  18    2.77    1.12
  -4  -2 -18    2.19    0.79
   4   2  19   46.55    4.60
  -4  -2 -19   25.34    3.10
  -4  -2 -20   21.25    2.85
  -4  -2 -20   10.25    1.52
  -4  -2 -21    0.45    0.63
  -4  -2 -21    0.44    0.45
  -4  -2 -22    0.38    0.78
   4   2  22   -1.63    0.80
  -4  -2 -23   26.96    4.47
   4   2  23   32.81    4.87
  -4  -2 -24    0.46    0.57
   4   2  24    1.19    0.70
  -4  -2 -25    3.70    1.46
   4   2  25    6.98    1.65
  -4  -2 -26   11.30    2.17
   4   2  26    6.27    1.54
  -4  -2 -27    1.97    1.39
   4   2  27    3.82    1.55
  -4  -2 -28   -0.41    0.60
   4   2  28    0.83    0.82
  -4  -2 -29    7.94    2.33
   4   2  29    8.35    2.20
  -4  -2 -30    1.78    1.06
   4   2  30    1.94    1.50
  -4  -2 -31    3.46    1.40
   4   2  31    3.67    1.49
  -4  -2 -32    4.17    1.65
   4   2  32    2.29    1.55
  -4  -2 -33    2.97    1.24
   4   2  33    1.06    0.90
  -4  -2 -34    3.41    1.58
   4   2  34    2.26    0.97
  -4  -2 -35    1.36    0.96
   4   2  35    1.57    1.26
   4   3 -31    0.22    0.56
  -4  -3  31   -1.28    0.93
   4   3 -30   -0.32    0.64
  -4  -3  30    1.49    1.04
   4   3 -29    3.90    4.35
  -4  -3  29    4.70    1.49
   4   3 -28   16.06    2.42
  -4  -3  28   14.59    1.95
   4   3 -27   10.33    2.50
  -4  -3  27    6.17    1.69
  -4  -3  26   35.72    5.21
   4   3 -25   11.29    1.85
  -4  -3  25   10.23    1.70
  -4  -3  25    6.88    1.82
   4   3 -24   29.04    4.45
  -4  -3  24   35.33    3.87
  -4  -3  24   18.92    2.34
   4   3 -23   35.40    5.03
  -4  -3  23   33.31    4.41
  -4  -3  23   24.96    2.13
   4   3 -22    0.51    0.50
  -4  -3  22    0.01    0.85
  -4  -3  22    1.40    1.00
   4   3 -21  309.84   17.89
  -4  -3  21  303.74  258.19
  -4  -3  21  258.28  219.54
   4   3 -20    1.84    1.03
  -4  -3  20    4.55    1.55
  -4  -3  20    2.75    1.26
   4   3 -19  101.66    8.25
  -4  -3  19   87.63   11.36
  -4  -3  19   72.83    6.35
   4   3 -18   14.35    2.59
  -4  -3  18   20.55    2.69
  -4  -3  18   11.48    1.35
   4   3 -17   22.86    3.69
  -4  -3  17   18.52    3.65
   4   3 -16   -0.18    0.48
  -4  -3  16    0.85    0.88
  -4  -3  16   -0.32    0.61
   4   3 -15   79.15    3.47
  -4  -3  15   86.04    4.03
  -4  -3  15   66.88    6.27
   4   3 -14    6.06    1.42
  -4  -3  14    6.88    1.48
   4   3 -13   61.62    3.25
  -4  -3  13   59.58    6.88
   4   3 -12    0.63    0.50
   4   3 -12    1.08    0.91
  -4  -3  12    0.27    0.36
   4   3 -11    4.87    0.96
   4   3 -11    4.06    0.92
  -4  -3  11    6.48    1.14
   4   3 -10    0.58    0.39
   4   3 -10    0.39    0.52
  -4  -3  10    0.34    0.27
  -4  -3   9   43.15    3.36
   4   3  -9   38.72    5.72
  -4  -3   9   34.74   22.03
  -4  -3   8    7.45    1.30
   4   3  -8    6.81    1.70
  -4  -3   8    5.35    1.09
  -4  -3   7    2.20    0.37
   4   3  -7    2.05    0.34
  -4  -3   7    2.81    0.77
  -4  -3   6   31.16    3.20
   4   3  -6   32.72    4.43
  -4  -3   6   41.55    5.04
  -4  -3   5    5.21    1.02
   4   3  -5    5.16    0.98
  -4  -3   5    8.35    1.49
  -4  -3   4    0.26    0.18
   4   3  -4    0.17    0.36
  -4  -3   4    0.37    0.41
  -4  -3   3   43.96    3.61
   4   3  -3   49.34    6.46
  -4  -3   3   55.18    5.69
  -4  -3   2   44.61    2.30
   4   3  -2   43.24    5.71
  -4  -3   2   47.15    5.89
  -4  -3   1    3.40    0.67
   4   3  -1    6.17    1.05
  -4  -3   1    3.75    1.20
  -4  -3   0  131.20    5.06
   4   3   0  133.93    5.47
  -4  -3   0  118.31    5.01
  -4  -3  -1   44.41    3.98
   4   3   1   45.53    3.53
  -4  -3  -1   41.01    3.12
  -4  -3  -2    2.31    0.65
   4   3   2    3.16    1.86
  -4  -3  -2    2.94    0.74
  -4  -3  -3    4.81    1.04
   4   3   3    7.01    1.18
  -4  -3  -3    4.53    0.86
  -4  -3  -4   62.39    3.64
   4   3   4   60.49    3.29
  -4  -3  -4   53.54    3.90
  -4  -3  -5    1.92    0.57
   4   3   5    2.72    0.85
  -4  -3  -5    1.68    0.51
  -4  -3  -6    1.86    0.50
   4   3   6    2.50    0.81
  -4  -3  -6    0.72    0.28
  -4  -3  -7   12.99    2.55
   4   3   7   11.37    1.90
  -4  -3  -7    9.53    1.56
  -4  -3  -8   23.74    1.93
   4   3   8   23.97    1.71
  -4  -3  -8   17.78    1.88
  -4  -3  -9   13.38    2.54
   4   3   9   15.03    2.29
  -4  -3  -9   10.73    1.00
  -4  -3 -10    4.03    0.83
   4   3  10    5.04    1.02
  -4  -3 -10    3.24    0.66
  -4  -3 -11    0.65    0.64
   4   3  11    1.39    0.97
  -4  -3 -11    0.69    0.58
  -4  -3 -12    0.88    0.57
   4   3  12   -0.24    0.65
  -4  -3 -12    0.75    0.47
  -4  -3 -13   13.04    2.07
   4   3  13   14.51    2.58
  -4  -3 -13    9.78    1.60
  -4  -3 -14   14.87    2.32
   4   3  14   14.88    2.55
  -4  -3 -14    9.32    1.43
  -4  -3 -15    6.69    1.45
   4   3  15    8.32    1.71
  -4  -3 -15    4.91    1.01
  -4  -3 -16   17.43    2.82
   4   3  16   14.48    2.04
  -4  -3 -16    9.83    1.63
  -4  -3 -17    5.55    1.25
   4   3  17    5.64    1.39
  -4  -3 -17    2.32    0.96
  -4  -3 -18   12.04    2.52
   4   3  18   14.47    2.44
  -4  -3 -18    8.00    1.09
  -4  -3 -19    9.44    2.08
   4   3  19    8.88    1.66
  -4  -3 -19    6.90    1.05
  -4  -3 -20    1.72    0.78
   4   3  20    2.69    0.92
  -4  -3 -20    1.04    0.46
  -4  -3 -21   11.84    2.28
   4   3  21    8.49    1.95
  -4  -3 -21    4.04    1.12
  -4  -3 -22   -0.17    0.76
   4   3  22    1.61    0.88
  -4  -3 -22    0.38    0.38
  -4  -3 -23    0.86    0.85
   4   3  23    5.54    1.63
  -4  -3 -24   -0.55    0.75
   4   3  24   -0.01    0.46
  -4  -3 -25    4.70    1.39
   4   3  25    1.77    0.82
  -4  -3 -26   11.93    2.99
   4   3  26    7.44    2.16
  -4  -3 -27   -0.96    0.88
   4   3  27    1.51    0.86
  -4  -3 -28    7.19    2.08
   4   3  28    8.80    2.38
  -4  -3 -29    1.09    0.94
   4   3  29    0.76    0.75
  -4  -3 -30    5.48    1.39
   4   3  30    3.37    1.69
  -4  -3 -31    1.08    1.38
   4   3  31    1.72    1.01
  -4  -3 -32    5.35    1.69
   4   3  32    2.60    1.17
  -4  -3 -33   -0.68    0.97
   4   3  33    1.68    0.82
  -4  -3 -34   -0.78    0.96
   4   3  34    0.80    0.88
  -4  -3 -35   -0.71    0.96
   4   3  35   -1.45    0.87
   4   4 -30    1.76    1.05
  -4  -4  30    3.06    1.33
   4   4 -29    1.22    0.88
  -4  -4  29    1.37    1.20
   4   4 -28   15.30    2.07
  -4  -4  28   14.19    1.94
   4   4 -27    2.22    1.36
  -4  -4  27   -1.38    0.83
   4   4 -26   10.63    2.28
  -4  -4  26    9.04    2.09
   4   4 -25    0.90    0.82
  -4  -4  25    1.89    1.08
  -4  -4  25    1.31    0.91
   4   4 -24    0.72    0.68
  -4  -4  24    0.84    0.84
  -4  -4  24    0.63    0.66
   4   4 -23    2.12    1.03
  -4  -4  23    0.62    0.50
  -4  -4  23    1.28    0.76
   4   4 -22    3.22    1.18
  -4  -4  22    1.84    0.96
  -4  -4  22    2.83    0.96
   4   4 -21    2.70    1.05
  -4  -4  21    0.59    0.75
  -4  -4  20   54.24    5.74
  -4  -4  20   38.82    3.77
  -4  -4  19   37.72    4.48
  -4  -4  19   37.99    3.74
   4   4 -18    1.00    0.56
  -4  -4  18   -0.34    0.72
  -4  -4  18   -0.04    0.58
   4   4 -17    4.38    1.15
  -4  -4  17    2.29    1.12
  -4  -4  17    3.09    0.84
   4   4 -16    0.61    0.51
  -4  -4  16    0.35    0.41
  -4  -4  16    1.01    0.68
   4   4 -15   21.06    4.58
  -4  -4  15   20.05    2.89
   4   4 -14   37.82    5.71
  -4  -4  14   43.57    4.27
  -4  -4  13   12.41    1.78
   4   4 -13    8.68    1.45
  -4  -4  13   12.33    2.08
  -4  -4  12    0.86    0.84
   4   4 -12    0.27    0.31
  -4  -4  12   -0.24    0.56
  -4  -4  11    0.82    0.57
   4   4 -11    0.66    0.63
  -4  -4  11    1.52    0.62
  -4  -4  10   15.29    2.22
   4   4 -10   13.38    2.34
  -4  -4  10   12.41    1.64
  -4  -4   9   -0.02    0.28
   4   4  -9    1.46    0.52
  -4  -4   9    0.42    0.43
  -4  -4   8   17.31    2.53
   4   4  -8   17.21   11.17
  -4  -4   8   17.07    1.12
  -4  -4   7    0.54    0.37
   4   4  -7    1.57    0.61
  -4  -4   7    1.46    0.69
[truncated: 191,664 more chars]
