# Supplementary material for: Four- and five-component molecular solids: crystal engineering strategies based on structural inequivalence
Source: IUCrJ. 2016 Jan 5;3(Pt 2):96–101. doi: 10.1107/S2052252515023945 (PMC4775157; doi:10.1107/S2052252515023945)
Supplement: Supplementary file 5 [file m-03-00096-sup6.zip › Checkcif Folder/Checkciffiles/19. MRE TMP DPE-I ACR Form II.cif]

 
data_shelx
 
_audit_creation_method            SHELXL-2013
_chemical_name_systematic
;
 ?
;
_chemical_name_common             ?
_chemical_melting_point           ?
_chemical_formula_moiety          ?
_chemical_formula_sum
 'C75 H73 N8 O6' 
_chemical_formula_weight          1182.41

loop_
 _atom_type_symbol
 _atom_type_description
 _atom_type_scat_dispersion_real
 _atom_type_scat_dispersion_imag
 _atom_type_scat_source
 'C'  'C'   0.0033   0.0016
 'International Tables Vol C Tables 4.2.6.8 and 6.1.1.4'
 'H'  'H'   0.0000   0.0000
 'International Tables Vol C Tables 4.2.6.8 and 6.1.1.4'
 'N'  'N'   0.0061   0.0033
 'International Tables Vol C Tables 4.2.6.8 and 6.1.1.4'
 'O'  'O'   0.0106   0.0060
 'International Tables Vol C Tables 4.2.6.8 and 6.1.1.4'
 
_space_group_crystal_system       triclinic
_space_group_IT_number            2
_space_group_name_H-M_alt         'P -1'
_space_group_name_Hall            '-P 1'
 
_shelx_space_group_comment
;
The symmetry employed for this shelxl refinement is uniquely defined
by the following loop, which should always be used as a source of
symmetry information in preference to the above space-group names.
They are only intended as comments.
;
 
loop_
 _space_group_symop_operation_xyz
 'x, y, z'
 '-x, -y, -z'
 
_cell_length_a                    7.478(12)
_cell_length_b                    8.739(14)
_cell_length_c                    23.37(3)
_cell_angle_alpha                 92.36(3)
_cell_angle_beta                  90.29(3)
_cell_angle_gamma                 93.131(19)
_cell_volume                      1524(4)
_cell_formula_units_Z             1
_cell_measurement_temperature     150(2)
_cell_measurement_reflns_used     ? 
_cell_measurement_theta_min       ? 
_cell_measurement_theta_max       ? 
 
_exptl_crystal_description        'Block' 
_exptl_crystal_colour             'Pale yellow' 
_exptl_crystal_density_meas       ? 
_exptl_crystal_density_method     ?              
_exptl_crystal_density_diffrn     1.288          
_exptl_crystal_F_000              627
_exptl_transmission_factor_min    ?                                             
_exptl_transmission_factor_max    ?                                             
_exptl_crystal_size_max           0.300
_exptl_crystal_size_mid           0.300
_exptl_crystal_size_min           0.120
_exptl_absorpt_coefficient_mu     0.083
_shelx_estimated_absorpt_T_min    0.976
_shelx_estimated_absorpt_T_max    0.990
_exptl_absorpt_correction_type    'Multi-scan' 
_exptl_absorpt_correction_T_min   0.532 
_exptl_absorpt_correction_T_max   1.000 
_exptl_absorpt_process_details    'Jacobson, R. (1998) Private communication' 
 
_exptl_special_details
;
 ?
;
 
_diffrn_ambient_temperature       150(2)
_diffrn_radiation_wavelength      0.71073
_diffrn_radiation_type            MoK\a
_diffrn_source                    'Sealed Tube'                       
_diffrn_measurement_device_type   'Rigaku Mercury375R (2x2 bin mode)'
_diffrn_measurement_method        'profile data from \w-scans'
_diffrn_detector_area_resol_mean  ? 
_diffrn_reflns_number             13754
_diffrn_reflns_av_unetI/netI      0.1092
_diffrn_reflns_av_R_equivalents   0.1135
_diffrn_reflns_limit_h_min        -9
_diffrn_reflns_limit_h_max        9
_diffrn_reflns_limit_k_min        -11
_diffrn_reflns_limit_k_max        11
_diffrn_reflns_limit_l_min        -30
_diffrn_reflns_limit_l_max        30
_diffrn_reflns_theta_min          0.872
_diffrn_reflns_theta_max          27.892
_diffrn_reflns_theta_full         25.242
_diffrn_measured_fraction_theta_max   0.961
_diffrn_measured_fraction_theta_full  0.974
_diffrn_reflns_Laue_measured_fraction_max    0.961
_diffrn_reflns_Laue_measured_fraction_full   0.974
_diffrn_reflns_point_group_measured_fraction_max   0.961
_diffrn_reflns_point_group_measured_fraction_full  0.974
_reflns_number_total              7022
_reflns_number_gt                 4024
_reflns_threshold_expression      'I > 2\s(I)'
_reflns_Friedel_coverage          0.000
_reflns_Friedel_fraction_max      .
_reflns_Friedel_fraction_full     .
 
_reflns_special_details
;
 Reflections were merged by SHELXL according to the crystal
 class for the calculation of statistics and refinement.
 
 _reflns_Friedel_fraction is defined as the number of unique
 Friedel pairs measured divided by the number that would be
 possible theoretically, ignoring centric projections and
 systematic absences.
;
 
_computing_data_collection        ?
_computing_cell_refinement        ?
_computing_data_reduction         ?
_computing_structure_solution     ?
_computing_structure_refinement   'SHELXL-2013 (Sheldrick, 2013)'
_computing_molecular_graphics     ?
_computing_publication_material   ?
 
_refine_special_details
;
 ?
;
_refine_ls_structure_factor_coef  Fsqd
_refine_ls_matrix_type            full
_refine_ls_weighting_scheme       calc
_refine_ls_weighting_details
;
 w=1/[\s^2^(Fo^2^)+(0.1605P)^2^]
 where P=(Fo^2^+2Fc^2^)/3
;
_atom_sites_solution_primary      ?
_atom_sites_solution_secondary    ?
_atom_sites_solution_hydrogens    mixed
_refine_ls_hydrogen_treatment     mixed
_refine_ls_extinction_method      SHELXL
_refine_ls_extinction_coef        0.058(9)
_refine_ls_extinction_expression
 'Fc^*^=kFc[1+0.001xFc^2^\l^3^/sin(2\q)]^-1/4^'
_refine_ls_number_reflns          7022
_refine_ls_number_parameters      418
_refine_ls_number_restraints      0
_refine_ls_R_factor_all           0.1271
_refine_ls_R_factor_gt            0.0922
_refine_ls_wR_factor_ref          0.3001
_refine_ls_wR_factor_gt           0.2642
_refine_ls_goodness_of_fit_ref    1.011
_refine_ls_restrained_S_all       1.011
_refine_ls_shift/su_max           0.006
_refine_ls_shift/su_mean          0.000
 
loop_
 _atom_site_label
 _atom_site_type_symbol
 _atom_site_fract_x
 _atom_site_fract_y
 _atom_site_fract_z
 _atom_site_U_iso_or_equiv
 _atom_site_adp_type
 _atom_site_occupancy
 _atom_site_site_symmetry_order  
 _atom_site_calc_flag
 _atom_site_refinement_flags_posn
 _atom_site_refinement_flags_adp
 _atom_site_refinement_flags_occupancy
 _atom_site_disorder_assembly
 _atom_site_disorder_group
C1 C 0.5502(3) 0.5810(3) 0.38476(9) 0.0318(5) Uani 1 1 d . . . . .
C2 C 0.6963(4) 0.4975(3) 0.39779(10) 0.0343(6) Uani 1 1 d . . . . .
C3 C 0.8632(4) 0.5291(3) 0.37337(11) 0.0418(6) Uani 1 1 d . . . . .
H3 H 0.9621 0.4705 0.3824 0.050 Uiso 1 1 calc R U . . .
C4 C 0.8825(4) 0.6461(3) 0.33613(12) 0.0462(7) Uani 1 1 d . . . . .
H4 H 0.9967 0.6696 0.3201 0.055 Uiso 1 1 calc R U . . .
C5 C 0.7411(4) 0.7296(3) 0.32160(11) 0.0435(7) Uani 1 1 d . . . . .
H5 H 0.7564 0.8094 0.2954 0.052 Uiso 1 1 calc R U . . .
C6 C 0.5733(4) 0.6958(3) 0.34586(10) 0.0358(6) Uani 1 1 d . . . . .
C7 C 0.3745(4) 0.5491(3) 0.41315(11) 0.0386(6) Uani 1 1 d . . . . .
H7A H 0.3791 0.5938 0.4523 0.058 Uiso 1 1 calc R U . . .
H7B H 0.3496 0.4380 0.4142 0.058 Uiso 1 1 calc R U . . .
H7C H 0.2796 0.5945 0.3916 0.058 Uiso 1 1 calc R U . . .
C8 C 0.4571(4) 0.0158(3) 0.14518(11) 0.0406(6) Uani 1 1 d . . . . .
C9 C 0.4496(4) -0.0837(3) 0.18974(11) 0.0404(6) Uani 1 1 d . . . . .
C10 C 0.5622(4) 0.1097(3) 0.25176(12) 0.0412(6) Uani 1 1 d . . . . .
C11 C 0.5713(4) 0.2096(3) 0.20717(12) 0.0409(6) Uani 1 1 d . . . . .
C12 C 0.3965(5) -0.0316(4) 0.08584(13) 0.0552(8) Uani 1 1 d . . . . .
H12A H 0.4153 0.0551 0.0609 0.083 Uiso 1 1 calc R U . . .
H12B H 0.2690 -0.0639 0.0862 0.083 Uiso 1 1 calc R U . . .
H12C H 0.4656 -0.1171 0.0715 0.083 Uiso 1 1 calc R U . . .
C13 C 0.3846(5) -0.2474(3) 0.18159(15) 0.0570(8) Uani 1 1 d . . . . .
H13A H 0.4104 -0.3023 0.2162 0.085 Uiso 1 1 calc R U . . .
H13B H 0.4455 -0.2944 0.1488 0.085 Uiso 1 1 calc R U . . .
H13C H 0.2551 -0.2532 0.1744 0.085 Uiso 1 1 calc R U . . .
C14 C 0.6179(5) 0.1587(4) 0.31122(14) 0.0591(9) Uani 1 1 d . . . . .
H14A H 0.5880 0.0756 0.3370 0.089 Uiso 1 1 calc R U . . .
H14B H 0.5550 0.2498 0.3234 0.089 Uiso 1 1 calc R U . . .
H14C H 0.7474 0.1829 0.3124 0.089 Uiso 1 1 calc R U . . .
C15 C 0.6382(5) 0.3730(3) 0.21598(16) 0.0557(8) Uani 1 1 d . . . . .
H15A H 0.6533 0.4195 0.1787 0.084 Uiso 1 1 calc R U . . .
H15B H 0.7536 0.3776 0.2362 0.084 Uiso 1 1 calc R U . . .
H15C H 0.5516 0.4291 0.2388 0.084 Uiso 1 1 calc R U . . .
C16 C 0.5885(7) 0.3940(4) 0.02995(17) 0.0764(14) Uani 1 1 d . . . . .
C17 C 0.4256(7) 0.4388(5) 0.04836(17) 0.0781(14) Uani 1 1 d . . . . .
C18 C 0.3345(6) 0.5464(4) 0.01903(16) 0.0724(13) Uani 1 1 d . . . . .
C19 C 0.1786(8) 0.5809(7) 0.0332(2) 0.0449(13) Uani 0.5 1 d . . P . .
H19A H 0.1578 0.6847 0.0213 0.067 Uiso 0.5 1 calc R U P . .
H19B H 0.1663 0.5768 0.0748 0.067 Uiso 0.5 1 calc R U P . .
H19C H 0.0907 0.5078 0.0144 0.067 Uiso 0.5 1 calc R U P . .
C20 C 0.9897(4) 0.0739(3) 0.42562(11) 0.0426(7) Uani 1 1 d . . . . .
H20 H 0.8992 0.0264 0.4012 0.051 Uiso 1 1 calc R U . . .
C21 C 1.1426(4) -0.0024(3) 0.43415(11) 0.0403(6) Uani 1 1 d . . . . .
H21 H 1.1564 -0.0999 0.4157 0.048 Uiso 1 1 calc R U . . .
C22 C 1.2775(4) 0.0634(3) 0.46990(10) 0.0358(6) Uani 1 1 d . . . . .
C23 C 1.2475(4) 0.2058(3) 0.49455(12) 0.0429(6) Uani 1 1 d . . . . .
H23 H 1.3350 0.2566 0.5193 0.052 Uiso 1 1 calc R U . . .
C24 C 1.0925(4) 0.2731(3) 0.48332(12) 0.0456(7) Uani 1 1 d . . . . .
H24 H 1.0765 0.3717 0.5006 0.055 Uiso 1 1 calc R U . . .
C25 C 1.4382(4) -0.0190(3) 0.48023(11) 0.0389(6) Uani 1 1 d . . . . .
C26 C -0.0613(4) -0.0830(4) 0.16475(13) 0.0469(7) Uani 1 1 d . . . . .
C27 C -0.1243(5) -0.2359(4) 0.15087(18) 0.0673(10) Uani 1 1 d . . . . .
H27 H -0.1291 -0.3098 0.1796 0.081 Uiso 1 1 calc R U . . .
C28 C -0.1776(6) -0.2765(6) 0.0968(2) 0.0887(16) Uani 1 1 d . . . . .
H28 H -0.2179 -0.3798 0.0878 0.106 Uiso 1 1 calc R U . . .
C29 C -0.1748(6) -0.1701(6) 0.0537(2) 0.0853(15) Uani 1 1 d . . . . .
H29 H -0.2108 -0.2019 0.0158 0.102 Uiso 1 1 calc R U . . .
C30 C -0.1218(6) -0.0248(5) 0.06557(16) 0.0725(11) Uani 1 1 d . . . . .
H30 H -0.1240 0.0470 0.0362 0.087 Uiso 1 1 calc R U . . .
C31 C -0.0621(4) 0.0254(4) 0.12115(13) 0.0510(8) Uani 1 1 d . . . . .
C32 C -0.0004(5) 0.1737(4) 0.13456(15) 0.0564(8) Uani 1 1 d . . . . .
H32 H 0.0004 0.2483 0.1061 0.068 Uiso 1 1 calc R U . . .
C33 C 0.0598(5) 0.2138(4) 0.18861(15) 0.0551(9) Uani 1 1 d . . . . .
C34 C 0.1294(6) 0.3637(4) 0.2079(2) 0.0805(14) Uani 1 1 d . . . . .
H34 H 0.1378 0.4444 0.1819 0.097 Uiso 1 1 calc R U . . .
C35 C 0.1836(6) 0.3904(6) 0.2634(3) 0.0937(18) Uani 1 1 d . . . . .
H35 H 0.2246 0.4911 0.2759 0.112 Uiso 1 1 calc R U . . .
C36 C 0.1801(6) 0.2740(8) 0.3020(2) 0.102(2) Uani 1 1 d . . . . .
H36 H 0.2217 0.2950 0.3401 0.123 Uiso 1 1 calc R U . . .
C37 C 0.1195(6) 0.1348(6) 0.28604(17) 0.0823(13) Uani 1 1 d . . . . .
H37 H 0.1177 0.0565 0.3130 0.099 Uiso 1 1 calc R U . . .
C38 C 0.0569(4) 0.0988(4) 0.22963(13) 0.0539(8) Uani 1 1 d . . . . .
N1 N 0.5175(3) 0.1613(3) 0.15461(10) 0.0425(6) Uani 1 1 d . . . . .
N2 N 0.5004(4) -0.0352(3) 0.24242(10) 0.0433(6) Uani 1 1 d . . . . .
N3 N -0.0040(4) -0.0464(3) 0.21761(11) 0.0542(7) Uani 1 1 d . . . . .
N4 N 0.9615(3) 0.2109(3) 0.44984(9) 0.0413(6) Uani 1 1 d . . . . .
O1 O 0.6684(3) 0.3841(2) 0.43529(7) 0.0415(5) Uani 1 1 d . . . . .
H1 H 0.7597 0.3325 0.4367 0.062 Uiso 1 1 calc R U . . .
O2 O 0.4279(3) 0.7752(2) 0.33323(8) 0.0482(5) Uani 1 1 d . . . . .
H2 H 0.4511 0.8301 0.3053 0.072 Uiso 1 1 calc R U . . .
O3 O 0.6583(6) 0.3039(5) 0.06205(18) 0.0529(10) Uiso 0.5 1 d . . P . .
H3A H 0.5905 0.2870 0.0899 0.079 Uiso 0.5 1 calc R U P . .
O4 O 0.3688(6) 0.3742(5) 0.08905(17) 0.0507(10) Uiso 0.5 1 d . . P . .
H4A H 0.4422 0.3110 0.0992 0.076 Uiso 0.5 1 calc R U P . .
H25 H 1.451(4) -0.113(4) 0.4546(13) 0.051(9) Uiso 1 1 d . . . . .
 
loop_
 _atom_site_aniso_label
 _atom_site_aniso_U_11
 _atom_site_aniso_U_22
 _atom_site_aniso_U_33
 _atom_site_aniso_U_23
 _atom_site_aniso_U_13
 _atom_site_aniso_U_12
C1 0.0349(14) 0.0324(12) 0.0281(11) -0.0026(9) -0.0005(9) 0.0038(10)
C2 0.0386(15) 0.0358(13) 0.0293(11) 0.0010(9) -0.0006(9) 0.0082(11)
C3 0.0345(15) 0.0472(15) 0.0451(15) 0.0049(11) 0.0037(10) 0.0135(12)
C4 0.0376(16) 0.0522(17) 0.0498(16) 0.0083(12) 0.0112(11) 0.0076(13)
C5 0.0482(18) 0.0421(14) 0.0417(14) 0.0121(11) 0.0090(11) 0.0067(13)
C6 0.0370(14) 0.0380(13) 0.0332(12) 0.0017(10) 0.0002(9) 0.0076(11)
C7 0.0303(14) 0.0449(14) 0.0407(14) 0.0029(11) -0.0022(10) 0.0037(11)
C8 0.0370(15) 0.0444(15) 0.0409(14) -0.0003(11) -0.0015(10) 0.0069(12)
C9 0.0387(16) 0.0378(14) 0.0448(14) 0.0003(11) -0.0031(11) 0.0047(12)
C10 0.0405(16) 0.0379(14) 0.0456(15) 0.0004(11) -0.0081(11) 0.0067(12)
C11 0.0351(15) 0.0377(14) 0.0503(15) 0.0029(11) -0.0031(11) 0.0055(12)
C12 0.054(2) 0.071(2) 0.0413(15) -0.0035(14) -0.0055(12) 0.0080(17)
C13 0.066(2) 0.0385(15) 0.065(2) -0.0028(14) -0.0065(15) -0.0016(15)
C14 0.066(2) 0.0586(19) 0.0520(18) -0.0049(14) -0.0223(15) 0.0060(17)
C15 0.0433(19) 0.0397(16) 0.083(2) 0.0007(15) 0.0013(15) -0.0018(14)
C16 0.101(4) 0.057(2) 0.069(2) 0.0262(18) -0.041(2) -0.031(2)
C17 0.111(4) 0.058(2) 0.063(2) 0.0264(17) -0.040(2) -0.034(2)
C18 0.101(3) 0.0528(19) 0.060(2) 0.0119(15) -0.035(2) -0.030(2)
C19 0.030(3) 0.058(4) 0.047(3) 0.006(2) 0.006(2) 0.011(3)
C20 0.0398(16) 0.0498(16) 0.0388(14) 0.0028(11) -0.0093(11) 0.0081(13)
C21 0.0404(16) 0.0409(14) 0.0401(13) 0.0001(11) -0.0052(10) 0.0077(12)
C22 0.0340(14) 0.0364(13) 0.0377(13) 0.0063(10) -0.0024(10) 0.0051(11)
C23 0.0415(16) 0.0344(13) 0.0529(16) 0.0000(11) -0.0091(12) 0.0042(12)
C24 0.0463(18) 0.0353(14) 0.0562(17) 0.0051(12) -0.0040(12) 0.0099(13)
C25 0.0390(16) 0.0351(13) 0.0430(14) 0.0014(11) -0.0063(10) 0.0069(11)
C26 0.0386(17) 0.0483(16) 0.0523(17) -0.0089(13) 0.0114(12) -0.0037(13)
C27 0.060(2) 0.0534(19) 0.086(3) -0.0140(18) 0.0181(18) -0.0131(18)
C28 0.061(3) 0.086(3) 0.112(4) -0.056(3) 0.009(2) -0.018(2)
C29 0.057(3) 0.119(4) 0.077(3) -0.043(3) -0.0110(19) 0.007(3)
C30 0.061(2) 0.103(3) 0.054(2) -0.015(2) -0.0047(16) 0.023(2)
C31 0.0389(17) 0.064(2) 0.0498(17) -0.0087(14) 0.0069(12) 0.0062(15)
C32 0.053(2) 0.0532(18) 0.065(2) 0.0096(15) 0.0210(15) 0.0102(16)
C33 0.0426(19) 0.0458(16) 0.075(2) -0.0140(15) 0.0258(15) -0.0027(14)
C34 0.058(2) 0.056(2) 0.125(4) -0.023(2) 0.041(2) -0.0103(19)
C35 0.055(3) 0.083(3) 0.134(4) -0.072(3) 0.038(3) -0.020(2)
C36 0.058(3) 0.141(5) 0.099(3) -0.071(4) 0.026(2) -0.020(3)
C37 0.065(3) 0.121(4) 0.057(2) -0.037(2) 0.0155(17) -0.007(2)
C38 0.0403(17) 0.067(2) 0.0511(17) -0.0189(15) 0.0176(13) -0.0087(15)
N1 0.0429(14) 0.0413(12) 0.0445(13) 0.0082(10) 0.0014(9) 0.0073(11)
N2 0.0502(16) 0.0367(12) 0.0438(13) 0.0063(9) -0.0084(10) 0.0056(11)
N3 0.0541(17) 0.0596(16) 0.0476(14) -0.0027(12) 0.0139(11) -0.0051(14)
N4 0.0372(13) 0.0453(13) 0.0430(12) 0.0126(10) -0.0024(9) 0.0088(10)
O1 0.0412(12) 0.0454(11) 0.0401(10) 0.0130(8) 0.0046(8) 0.0120(9)
O2 0.0437(13) 0.0522(12) 0.0517(12) 0.0209(9) 0.0029(8) 0.0146(10)
 
_geom_special_details
;
 All esds (except the esd in the dihedral angle between two l.s. planes)
 are estimated using the full covariance matrix.  The cell esds are taken
 into account individually in the estimation of esds in distances, angles
 and torsion angles; correlations between esds in cell parameters are only
 used when they are defined by crystal symmetry.  An approximate (isotropic)
 treatment of cell esds is used for estimating esds involving l.s. planes.
;
 
loop_
 _geom_bond_atom_site_label_1
 _geom_bond_atom_site_label_2
 _geom_bond_distance
 _geom_bond_site_symmetry_2
 _geom_bond_publ_flag
C1 C6 1.386(4) . ?
C1 C2 1.386(4) . ?
C1 C7 1.492(4) . ?
C2 O1 1.358(3) . ?
C2 C3 1.394(4) . ?
C3 C4 1.373(4) . ?
C3 H3 0.9500 . ?
C4 C5 1.366(4) . ?
C4 H4 0.9500 . ?
C5 C6 1.401(4) . ?
C5 H5 0.9500 . ?
C6 O2 1.359(4) . ?
C7 H7A 0.9800 . ?
C7 H7B 0.9800 . ?
C7 H7C 0.9800 . ?
C8 N1 1.335(4) . ?
C8 C9 1.384(4) . ?
C8 C12 1.492(4) . ?
C9 N2 1.332(4) . ?
C9 C13 1.490(4) . ?
C10 N2 1.333(4) . ?
C10 C11 1.387(4) . ?
C10 C14 1.488(4) . ?
C11 N1 1.336(4) . ?
C11 C15 1.492(4) . ?
C12 H12A 0.9800 . ?
C12 H12B 0.9800 . ?
C12 H12C 0.9800 . ?
C13 H13A 0.9800 . ?
C13 H13B 0.9800 . ?
C13 H13C 0.9800 . ?
C14 H14A 0.9800 . ?
C14 H14B 0.9800 . ?
C14 H14C 0.9800 . ?
C15 H15A 0.9800 . ?
C15 H15B 0.9800 . ?
C15 H15C 0.9800 . ?
C16 O3 1.243(6) . ?
C16 C17 1.366(7) . ?
C16 C18 1.391(6) 2_665 ?
C17 O4 1.194(6) . ?
C17 C18 1.392(6) . ?
C18 C19 1.262(7) . ?
C18 C16 1.392(6) 2_665 ?
C19 H19A 0.9800 . ?
C19 H19B 0.9800 . ?
C19 H19C 0.9800 . ?
C20 N4 1.331(4) . ?
C20 C21 1.373(4) . ?
C20 H20 0.9500 . ?
C21 C22 1.391(4) . ?
C21 H21 0.9500 . ?
C22 C23 1.380(4) . ?
C22 C25 1.459(4) . ?
C23 C24 1.357(4) . ?
C23 H23 0.9500 . ?
C24 N4 1.329(4) . ?
C24 H24 0.9500 . ?
C25 C25 1.323(5) 2_856 ?
C25 H25 1.00(3) . ?
C26 N3 1.327(4) . ?
C26 C27 1.416(5) . ?
C26 C31 1.420(5) . ?
C27 C28 1.352(6) . ?
C27 H27 0.9500 . ?
C28 C29 1.398(7) . ?
C28 H28 0.9500 . ?
C29 C30 1.327(7) . ?
C29 H29 0.9500 . ?
C30 C31 1.416(5) . ?
C30 H30 0.9500 . ?
C31 C32 1.375(5) . ?
C32 C33 1.365(5) . ?
C32 H32 0.9500 . ?
C33 C38 1.417(5) . ?
C33 C34 1.436(5) . ?
C34 C35 1.365(7) . ?
C34 H34 0.9500 . ?
C35 C36 1.386(8) . ?
C35 H35 0.9500 . ?
C36 C37 1.313(7) . ?
C36 H36 0.9500 . ?
C37 C38 1.414(5) . ?
C37 H37 0.9500 . ?
C38 N3 1.342(5) . ?
O1 H1 0.8400 . ?
O2 H2 0.8400 . ?
O3 H3A 0.8400 . ?
O4 H4A 0.8400 . ?
 
loop_
 _geom_angle_atom_site_label_1
 _geom_angle_atom_site_label_2
 _geom_angle_atom_site_label_3
 _geom_angle
 _geom_angle_site_symmetry_1
 _geom_angle_site_symmetry_3
 _geom_angle_publ_flag
C6 C1 C2 118.2(2) . . ?
C6 C1 C7 121.5(2) . . ?
C2 C1 C7 120.3(2) . . ?
O1 C2 C1 116.8(2) . . ?
O1 C2 C3 122.0(2) . . ?
C1 C2 C3 121.2(3) . . ?
C4 C3 C2 119.0(3) . . ?
C4 C3 H3 120.5 . . ?
C2 C3 H3 120.5 . . ?
C5 C4 C3 121.5(3) . . ?
C5 C4 H4 119.3 . . ?
C3 C4 H4 119.3 . . ?
C4 C5 C6 119.1(3) . . ?
C4 C5 H5 120.4 . . ?
C6 C5 H5 120.4 . . ?
O2 C6 C1 117.3(2) . . ?
O2 C6 C5 121.8(2) . . ?
C1 C6 C5 120.9(2) . . ?
C1 C7 H7A 109.5 . . ?
C1 C7 H7B 109.5 . . ?
H7A C7 H7B 109.5 . . ?
C1 C7 H7C 109.5 . . ?
H7A C7 H7C 109.5 . . ?
H7B C7 H7C 109.5 . . ?
N1 C8 C9 120.1(3) . . ?
N1 C8 C12 117.3(3) . . ?
C9 C8 C12 122.6(3) . . ?
N2 C9 C8 120.5(3) . . ?
N2 C9 C13 117.2(3) . . ?
C8 C9 C13 122.3(3) . . ?
N2 C10 C11 120.3(3) . . ?
N2 C10 C14 117.6(3) . . ?
C11 C10 C14 122.1(3) . . ?
N1 C11 C10 120.1(3) . . ?
N1 C11 C15 118.0(3) . . ?
C10 C11 C15 121.9(3) . . ?
C8 C12 H12A 109.5 . . ?
C8 C12 H12B 109.5 . . ?
H12A C12 H12B 109.5 . . ?
C8 C12 H12C 109.5 . . ?
H12A C12 H12C 109.5 . . ?
H12B C12 H12C 109.5 . . ?
C9 C13 H13A 109.5 . . ?
C9 C13 H13B 109.5 . . ?
H13A C13 H13B 109.5 . . ?
C9 C13 H13C 109.5 . . ?
H13A C13 H13C 109.5 . . ?
H13B C13 H13C 109.5 . . ?
C10 C14 H14A 109.5 . . ?
C10 C14 H14B 109.5 . . ?
H14A C14 H14B 109.5 . . ?
C10 C14 H14C 109.5 . . ?
H14A C14 H14C 109.5 . . ?
H14B C14 H14C 109.5 . . ?
C11 C15 H15A 109.5 . . ?
C11 C15 H15B 109.5 . . ?
H15A C15 H15B 109.5 . . ?
C11 C15 H15C 109.5 . . ?
H15A C15 H15C 109.5 . . ?
H15B C15 H15C 109.5 . . ?
O3 C16 C17 113.6(5) . . ?
O3 C16 C18 125.8(6) . 2_665 ?
C17 C16 C18 120.6(4) . 2_665 ?
O4 C17 C16 114.6(4) . . ?
O4 C17 C18 124.6(6) . . ?
C16 C17 C18 120.7(4) . . ?
C19 C18 C16 119.7(5) . 2_665 ?
C19 C18 C17 121.4(5) . . ?
C16 C18 C17 118.7(5) 2_665 . ?
C18 C19 H19A 109.5 . . ?
C18 C19 H19B 109.5 . . ?
H19A C19 H19B 109.5 . . ?
C18 C19 H19C 109.5 . . ?
H19A C19 H19C 109.5 . . ?
H19B C19 H19C 109.5 . . ?
N4 C20 C21 123.4(3) . . ?
N4 C20 H20 118.3 . . ?
C21 C20 H20 118.3 . . ?
C20 C21 C22 119.8(3) . . ?
C20 C21 H21 120.1 . . ?
C22 C21 H21 120.1 . . ?
C23 C22 C21 116.3(3) . . ?
C23 C22 C25 123.7(3) . . ?
C21 C22 C25 120.0(2) . . ?
C24 C23 C22 119.7(3) . . ?
C24 C23 H23 120.1 . . ?
C22 C23 H23 120.1 . . ?
N4 C24 C23 124.6(3) . . ?
N4 C24 H24 117.7 . . ?
C23 C24 H24 117.7 . . ?
C25 C25 C22 125.7(3) 2_856 . ?
C25 C25 H25 119.8(19) 2_856 . ?
C22 C25 H25 114.6(19) . . ?
N3 C26 C27 119.1(3) . . ?
N3 C26 C31 122.5(3) . . ?
C27 C26 C31 118.3(3) . . ?
C28 C27 C26 120.0(4) . . ?
C28 C27 H27 120.0 . . ?
C26 C27 H27 120.0 . . ?
C27 C28 C29 121.5(4) . . ?
C27 C28 H28 119.3 . . ?
C29 C28 H28 119.3 . . ?
C30 C29 C28 120.2(4) . . ?
C30 C29 H29 119.9 . . ?
C28 C29 H29 119.9 . . ?
C29 C30 C31 121.3(4) . . ?
C29 C30 H30 119.3 . . ?
C31 C30 H30 119.3 . . ?
C32 C31 C26 118.3(3) . . ?
C32 C31 C30 123.0(4) . . ?
C26 C31 C30 118.6(3) . . ?
C33 C32 C31 120.1(3) . . ?
C33 C32 H32 119.9 . . ?
C31 C32 H32 119.9 . . ?
C32 C33 C38 118.1(3) . . ?
C32 C33 C34 125.6(4) . . ?
C38 C33 C34 116.3(4) . . ?
C35 C34 C33 120.2(4) . . ?
C35 C34 H34 119.9 . . ?
C33 C34 H34 119.9 . . ?
C34 C35 C36 121.5(4) . . ?
C34 C35 H35 119.2 . . ?
C36 C35 H35 119.2 . . ?
C37 C36 C35 120.2(5) . . ?
C37 C36 H36 119.9 . . ?
C35 C36 H36 119.9 . . ?
C36 C37 C38 121.6(5) . . ?
C36 C37 H37 119.2 . . ?
C38 C37 H37 119.2 . . ?
N3 C38 C37 117.2(4) . . ?
N3 C38 C33 122.8(3) . . ?
C37 C38 C33 120.0(3) . . ?
C8 N1 C11 119.6(2) . . ?
C10 N2 C9 119.5(2) . . ?
C26 N3 C38 118.1(3) . . ?
C24 N4 C20 116.0(3) . . ?
C2 O1 H1 109.5 . . ?
C6 O2 H2 109.5 . . ?
C16 O3 H3A 109.5 . . ?
C17 O4 H4A 109.5 . . ?
 
loop_
 _geom_torsion_atom_site_label_1
 _geom_torsion_atom_site_label_2
 _geom_torsion_atom_site_label_3
 _geom_torsion_atom_site_label_4
 _geom_torsion
 _geom_torsion_site_symmetry_1
 _geom_torsion_site_symmetry_2
 _geom_torsion_site_symmetry_3
 _geom_torsion_site_symmetry_4
 _geom_torsion_publ_flag
C6 C1 C2 O1 -178.9(2) . . . . ?
C7 C1 C2 O1 2.4(3) . . . . ?
C6 C1 C2 C3 1.1(4) . . . . ?
C7 C1 C2 C3 -177.6(2) . . . . ?
O1 C2 C3 C4 -179.5(2) . . . . ?
C1 C2 C3 C4 0.5(4) . . . . ?
C2 C3 C4 C5 -1.5(4) . . . . ?
C3 C4 C5 C6 0.8(4) . . . . ?
C2 C1 C6 O2 179.3(2) . . . . ?
C7 C1 C6 O2 -2.0(3) . . . . ?
C2 C1 C6 C5 -1.8(4) . . . . ?
C7 C1 C6 C5 176.9(2) . . . . ?
C4 C5 C6 O2 179.7(2) . . . . ?
C4 C5 C6 C1 0.9(4) . . . . ?
N1 C8 C9 N2 0.8(4) . . . . ?
C12 C8 C9 N2 -178.1(3) . . . . ?
N1 C8 C9 C13 -179.6(3) . . . . ?
C12 C8 C9 C13 1.5(5) . . . . ?
N2 C10 C11 N1 0.2(4) . . . . ?
C14 C10 C11 N1 -179.0(3) . . . . ?
N2 C10 C11 C15 179.4(3) . . . . ?
C14 C10 C11 C15 0.1(5) . . . . ?
O3 C16 C17 O4 -6.6(5) . . . . ?
C18 C16 C17 O4 176.3(4) 2_665 . . . ?
O3 C16 C17 C18 176.2(3) . . . . ?
C18 C16 C17 C18 -0.9(6) 2_665 . . . ?
O4 C17 C18 C19 -2.0(7) . . . . ?
C16 C17 C18 C19 175.0(4) . . . . ?
O4 C17 C18 C16 -176.0(4) . . . 2_665 ?
C16 C17 C18 C16 0.9(6) . . . 2_665 ?
N4 C20 C21 C22 0.3(4) . . . . ?
C20 C21 C22 C23 -0.6(4) . . . . ?
C20 C21 C22 C25 178.4(2) . . . . ?
C21 C22 C23 C24 0.2(4) . . . . ?
C25 C22 C23 C24 -178.8(3) . . . . ?
C22 C23 C24 N4 0.7(5) . . . . ?
C23 C22 C25 C25 10.3(6) . . . 2_856 ?
C21 C22 C25 C25 -168.6(4) . . . 2_856 ?
N3 C26 C27 C28 -177.8(3) . . . . ?
C31 C26 C27 C28 2.2(5) . . . . ?
C26 C27 C28 C29 -1.0(6) . . . . ?
C27 C28 C29 C30 -1.1(7) . . . . ?
C28 C29 C30 C31 1.9(6) . . . . ?
N3 C26 C31 C32 0.2(5) . . . . ?
C27 C26 C31 C32 -179.8(3) . . . . ?
N3 C26 C31 C30 178.6(3) . . . . ?
C27 C26 C31 C30 -1.4(4) . . . . ?
C29 C30 C31 C32 177.7(3) . . . . ?
C29 C30 C31 C26 -0.6(5) . . . . ?
C26 C31 C32 C33 0.0(5) . . . . ?
C30 C31 C32 C33 -178.2(3) . . . . ?
C31 C32 C33 C38 0.2(5) . . . . ?
C31 C32 C33 C34 179.2(3) . . . . ?
C32 C33 C34 C35 179.1(3) . . . . ?
C38 C33 C34 C35 -1.8(5) . . . . ?
C33 C34 C35 C36 2.6(6) . . . . ?
C34 C35 C36 C37 -1.8(7) . . . . ?
C35 C36 C37 C38 0.2(7) . . . . ?
C36 C37 C38 N3 -179.4(4) . . . . ?
C36 C37 C38 C33 0.5(6) . . . . ?
C32 C33 C38 N3 -0.7(5) . . . . ?
C34 C33 C38 N3 -179.8(3) . . . . ?
C32 C33 C38 C37 179.4(3) . . . . ?
C34 C33 C38 C37 0.3(5) . . . . ?
C9 C8 N1 C11 0.3(4) . . . . ?
C12 C8 N1 C11 179.3(3) . . . . ?
C10 C11 N1 C8 -0.8(4) . . . . ?
C15 C11 N1 C8 179.9(3) . . . . ?
C11 C10 N2 C9 0.9(4) . . . . ?
C14 C10 N2 C9 -179.8(3) . . . . ?
C8 C9 N2 C10 -1.4(4) . . . . ?
C13 C9 N2 C10 179.0(3) . . . . ?
C27 C26 N3 C38 179.3(3) . . . . ?
C31 C26 N3 C38 -0.7(5) . . . . ?
C37 C38 N3 C26 -179.2(3) . . . . ?
C33 C38 N3 C26 1.0(5) . . . . ?
C23 C24 N4 C20 -1.0(5) . . . . ?
C21 C20 N4 C24 0.5(4) . . . . ?
 
_refine_diff_density_max    0.552
_refine_diff_density_min   -0.406
_refine_diff_density_rms    0.115

_shelxl_version_number 2013-2

_shelx_res_file
;
TITL datam in P-1
CELL  0.71073   7.4777   8.7393  23.3748   92.365   90.288   93.131
ZERR     1.00   0.0118   0.0136   0.0349    0.030    0.028    0.019
LATT   1
SFAC  C    H    N    O
UNIT  75 73 8 6
MERG   2
FMAP   2
PLAN   20
SIZE     0.120   0.300   0.300
ACTA
BOND   $H
CONF
L.S.  10
TEMP  -123.00
WGHT    0.160500
EXTI    0.058061
FVAR       0.67415
C1    1    0.550204    0.580968    0.384759    11.00000    0.03489    0.03241 =
         0.02808   -0.00258   -0.00054    0.00384
C2    1    0.696267    0.497469    0.397785    11.00000    0.03856    0.03579 =
         0.02929    0.00098   -0.00062    0.00821
C3    1    0.863178    0.529065    0.373374    11.00000    0.03448    0.04724 =
         0.04515    0.00489    0.00367    0.01351
AFIX  43
H3    2    0.962104    0.470465    0.382379    11.00000   -1.20000
AFIX   0
C4    1    0.882502    0.646115    0.336126    11.00000    0.03759    0.05225 =
         0.04982    0.00834    0.01117    0.00760
AFIX  43
H4    2    0.996722    0.669607    0.320093    11.00000   -1.20000
AFIX   0
C5    1    0.741138    0.729562    0.321603    11.00000    0.04823    0.04205 =
         0.04172    0.01209    0.00904    0.00667
AFIX  43
H5    2    0.756371    0.809429    0.295403    11.00000   -1.20000
AFIX   0
C6    1    0.573341    0.695801    0.345863    11.00000    0.03697    0.03799 =
         0.03319    0.00173    0.00019    0.00760
C7    1    0.374539    0.549101    0.413151    11.00000    0.03035    0.04489 =
         0.04067    0.00291   -0.00223    0.00368
AFIX 137
H7A   2    0.379148    0.593839    0.452306    11.00000   -1.50000
H7B   2    0.349562    0.438006    0.414224    11.00000   -1.50000
H7C   2    0.279560    0.594534    0.391564    11.00000   -1.50000
AFIX   0
C8    1    0.457083    0.015792    0.145181    11.00000    0.03696    0.04438 =
         0.04087   -0.00032   -0.00154    0.00693
C9    1    0.449632   -0.083725    0.189743    11.00000    0.03869    0.03782 =
         0.04481    0.00033   -0.00305    0.00473
C10   1    0.562220    0.109675    0.251758    11.00000    0.04051    0.03792 =
         0.04560    0.00043   -0.00806    0.00674
C11   1    0.571342    0.209619    0.207173    11.00000    0.03507    0.03769 =
         0.05034    0.00294   -0.00309    0.00545
C12   1    0.396538   -0.031595    0.085843    11.00000    0.05364    0.07054 =
         0.04126   -0.00354   -0.00549    0.00799
AFIX 137
H12A  2    0.415278    0.055116    0.060869    11.00000   -1.50000
H12B  2    0.268982   -0.063909    0.086157    11.00000   -1.50000
H12C  2    0.465586   -0.117116    0.071529    11.00000   -1.50000
AFIX   0
C13   1    0.384600   -0.247399    0.181593    11.00000    0.06620    0.03850 =
         0.06522   -0.00281   -0.00649   -0.00156
AFIX 137
H13A  2    0.410360   -0.302266    0.216160    11.00000   -1.50000
H13B  2    0.445535   -0.294400    0.148842    11.00000   -1.50000
H13C  2    0.255124   -0.253198    0.174414    11.00000   -1.50000
AFIX   0
C14   1    0.617939    0.158688    0.311223    11.00000    0.06618    0.05864 =
         0.05203   -0.00487   -0.02231    0.00600
AFIX 137
H14A  2    0.588017    0.075569    0.336998    11.00000   -1.50000
H14B  2    0.555042    0.249831    0.323414    11.00000   -1.50000
H14C  2    0.747450    0.182939    0.312418    11.00000   -1.50000
AFIX   0
C15   1    0.638164    0.372987    0.215978    11.00000    0.04328    0.03974 =
         0.08340    0.00066    0.00125   -0.00182
AFIX 137
H15A  2    0.653257    0.419489    0.178747    11.00000   -1.50000
H15B  2    0.753560    0.377610    0.236210    11.00000   -1.50000
H15C  2    0.551554    0.429139    0.238757    11.00000   -1.50000
AFIX   0
C16   1    0.588532    0.393965    0.029947    11.00000    0.10122    0.05669 =
         0.06907    0.02617   -0.04121   -0.03086
C17   1    0.425577    0.438767    0.048356    11.00000    0.11099    0.05774 =
         0.06296    0.02636   -0.04038   -0.03393
C18   1    0.334499    0.546441    0.019028    11.00000    0.10146    0.05281 =
         0.05955    0.01193   -0.03485   -0.02993
C19   1    0.178598    0.580871    0.033179    10.50000    0.03039    0.05841 =
         0.04734    0.00599    0.00569    0.01141
AFIX 137
H19A  2    0.157820    0.684698    0.021295    10.50000   -1.50000
H19B  2    0.166264    0.576816    0.074816    10.50000   -1.50000
H19C  2    0.090658    0.507833    0.014413    10.50000   -1.50000
AFIX   0
C20   1    0.989652    0.073886    0.425625    11.00000    0.03985    0.04982 =
         0.03876    0.00280   -0.00927    0.00807
AFIX  43
H20   2    0.899187    0.026403    0.401167    11.00000   -1.20000
AFIX   0
C21   1    1.142628   -0.002365    0.434151    11.00000    0.04036    0.04088 =
         0.04012    0.00011   -0.00523    0.00770
AFIX  43
H21   2    1.156350   -0.099852    0.415676    11.00000   -1.20000
AFIX   0
C22   1    1.277508    0.063436    0.469904    11.00000    0.03403    0.03643 =
         0.03770    0.00634   -0.00240    0.00511
C23   1    1.247517    0.205824    0.494554    11.00000    0.04150    0.03443 =
         0.05286   -0.00002   -0.00912    0.00420
AFIX  43
H23   2    1.335006    0.256581    0.519293    11.00000   -1.20000
AFIX   0
C24   1    1.092521    0.273098    0.483317    11.00000    0.04630    0.03534 =
         0.05616    0.00510   -0.00401    0.00985
AFIX  43
H24   2    1.076537    0.371659    0.500603    11.00000   -1.20000
AFIX   0
C25   1    1.438236   -0.019024    0.480226    11.00000    0.03901    0.03515 =
         0.04296    0.00140   -0.00630    0.00692
C26   1   -0.061280   -0.082992    0.164748    11.00000    0.03855    0.04830 =
         0.05230   -0.00890    0.01143   -0.00370
C27   1   -0.124309   -0.235850    0.150869    11.00000    0.05983    0.05335 =
         0.08577   -0.01401    0.01812   -0.01315
AFIX  43
H27   2   -0.129138   -0.309772    0.179580    11.00000   -1.20000
AFIX   0
C28   1   -0.177593   -0.276531    0.096762    11.00000    0.06114    0.08604 =
         0.11169   -0.05581    0.00900   -0.01801
AFIX  43
H28   2   -0.217868   -0.379757    0.087799    11.00000   -1.20000
AFIX   0
C29   1   -0.174761   -0.170129    0.053708    11.00000    0.05654    0.11882 =
         0.07685   -0.04346   -0.01096    0.00694
AFIX  43
H29   2   -0.210849   -0.201914    0.015842    11.00000   -1.20000
AFIX   0
C30   1   -0.121808   -0.024829    0.065566    11.00000    0.06054    0.10345 =
         0.05387   -0.01506   -0.00469    0.02289
AFIX  43
H30   2   -0.124000    0.046959    0.036173    11.00000   -1.20000
AFIX   0
C31   1   -0.062097    0.025395    0.121145    11.00000    0.03894    0.06385 =
         0.04982   -0.00873    0.00685    0.00623
C32   1   -0.000375    0.173661    0.134564    11.00000    0.05252    0.05323 =
         0.06505    0.00960    0.02096    0.01022
AFIX  43
H32   2    0.000362    0.248335    0.106148    11.00000   -1.20000
AFIX   0
C33   1    0.059831    0.213803    0.188607    11.00000    0.04262    0.04580 =
         0.07515   -0.01402    0.02584   -0.00275
C34   1    0.129418    0.363662    0.207856    11.00000    0.05783    0.05562 =
         0.12478   -0.02300    0.04134   -0.01031
AFIX  43
H34   2    0.137777    0.444437    0.181858    11.00000   -1.20000
AFIX   0
C35   1    0.183581    0.390365    0.263401    11.00000    0.05533    0.08296 =
         0.13430   -0.07169    0.03772   -0.01974
AFIX  43
H35   2    0.224618    0.491069    0.275905    11.00000   -1.20000
AFIX   0
C36   1    0.180108    0.273978    0.301992    11.00000    0.05801    0.14075 =
         0.09929   -0.07064    0.02622   -0.02046
AFIX  43
H36   2    0.221736    0.294981    0.340123    11.00000   -1.20000
AFIX   0
C37   1    0.119499    0.134831    0.286035    11.00000    0.06519    0.12060 =
         0.05656   -0.03658    0.01553   -0.00716
AFIX  43
H37   2    0.117655    0.056461    0.313041    11.00000   -1.20000
AFIX   0
C38   1    0.056895    0.098759    0.229632    11.00000    0.04030    0.06735 =
         0.05111   -0.01892    0.01764   -0.00872
N1    3    0.517484    0.161257    0.154607    11.00000    0.04291    0.04127 =
         0.04454    0.00819    0.00145    0.00732
N2    3    0.500378   -0.035159    0.242424    11.00000    0.05021    0.03669 =
         0.04375    0.00627   -0.00844    0.00557
N3    3   -0.004024   -0.046352    0.217612    11.00000    0.05412    0.05960 =
         0.04759   -0.00266    0.01389   -0.00507
N4    3    0.961510    0.210879    0.449845    11.00000    0.03719    0.04533 =
         0.04300    0.01264   -0.00244    0.00883
O1    4    0.668387    0.384143    0.435294    11.00000    0.04121    0.04537 =
         0.04008    0.01300    0.00463    0.01197
AFIX 147
H1    2    0.759687    0.332495    0.436711    11.00000   -1.50000
AFIX   0
O2    4    0.427916    0.775221    0.333232    11.00000    0.04368    0.05217 =
         0.05166    0.02094    0.00286    0.01464
AFIX 147
H2    2    0.451110    0.830121    0.305264    11.00000   -1.50000
AFIX   0
O3    4    0.658337    0.303904    0.062050    10.50000    0.05285
AFIX  83
H3A   2    0.590516    0.287038    0.089894    10.50000   -1.50000
AFIX   0
O4    4    0.368768    0.374203    0.089052    10.50000    0.05075
AFIX  83
H4A   2    0.442157    0.311006    0.099245    10.50000   -1.50000
AFIX   0
H25   2    1.450672   -0.112500    0.454607    11.00000    0.05096
HKLF    4

REM  datam in P-1
REM R1 =  0.0922 for    4024 Fo > 4sig(Fo)  and  0.1271 for all    7022 data
REM    418 parameters refined using      0 restraints

END

WGHT      0.1548      0.0000

REM Highest difference peak  0.552,  deepest hole -0.406,  1-sigma level  0.115
Q1    1   0.1340  0.4518  0.2287  11.00000  0.05    0.55
Q2    1   0.4103  0.4188  0.1026  11.00000  0.05    0.53
Q3    1   0.3676  0.5288  0.0107  11.00000  0.05    0.51
Q4    1   0.3415  0.3375  0.0791  11.00000  0.05    0.48
Q5    1  -0.1971 -0.2515  0.1303  11.00000  0.05    0.46
Q6    1   0.0747  0.3955  0.1685  11.00000  0.05    0.42
Q7    1   0.3803  0.4268  0.0488  11.00000  0.05    0.41
Q8    1  -0.2093 -0.2608  0.0903  11.00000  0.05    0.40
Q9    1   0.1174  0.3612  0.2213  11.00000  0.05    0.39
Q10   1   0.1259  0.4931  0.0583  11.00000  0.05    0.38
Q11   1  -0.0019  0.1837  0.1526  11.00000  0.05    0.37
Q12   1   1.2731  0.1420  0.4890  11.00000  0.05    0.36
Q13   1   0.5269  0.4343  0.0375  11.00000  0.05    0.34
Q14   1  -0.1360 -0.2622  0.1602  11.00000  0.05    0.33
Q15   1   0.4013  0.5089  0.0497  11.00000  0.05    0.33
Q16   1   0.9874  0.5361  0.4033  11.00000  0.05    0.33
Q17   1   0.9229  0.5883  0.3001  11.00000  0.05    0.32
Q18   1   0.0970  0.4578  0.0310  11.00000  0.05    0.32
Q19   1   0.7829  0.6290  0.3176  11.00000  0.05    0.31
Q20   1  -0.0336  0.5954  0.0228  11.00000  0.05    0.31
;
_shelx_res_checksum   95915

_shelx_hkl_file
;
   0   0  -1    0.00    0.04
   0   0   1    0.00    0.03
   0   0   1   -0.01    0.04
   0   0  -1    0.00    0.03
   0   0  -2   -0.14    0.12
   0   0   2   -0.10    0.10
   0   0   2   -0.07    0.06
   0   0  -2   -0.17    0.11
   0   0   2   -0.02    1.79
   0   0  -2   -0.05    0.10
   0   0   4    8.36    1.08
   0   0   4    5.95    1.39
   0   0  -4    7.32    1.47
   0   0  -4   10.48    3.10
   0   0  -5   69.42    4.60
   0   0  -5   79.88    5.47
   0   0   6   31.63    2.91
   0   0  -6   26.58    1.57
   0   0  -6   39.25    5.55
   0   0   7  225.29    6.91
   0   0  -7  193.89    4.94
   0   0  -7  240.09    8.97
   0   0   8 1068.73   16.10
   0   0  -8  870.37   11.09
   0   0   9   53.57   14.81
   0   0  -9   44.56   11.95
   0   0  10   58.32    5.95
   0   0 -10   45.23    7.02
   0   0 -10   57.30   11.90
   0   0  11  539.37   15.55
   0   0 -12   68.33    4.98
   0   0 -12   91.44   32.85
   0   0  13   14.61    4.45
   0   0 -13    7.75    1.62
   0   0 -13   11.65    4.55
   0   0  14    6.51    2.46
   0   0 -14    3.47    1.30
   0   0 -14    7.27    2.45
   0   0  15    1.51    2.28
   0   0 -15    0.60    0.68
   0   0 -15    3.29    1.54
   0   0 -16    0.08    0.63
   0   0 -16    0.28    1.06
   0   0  17  114.06   13.73
   0   0 -17   90.19    8.32
   0   0 -17  137.40   17.63
   0   0  18    1.18    1.57
   0   0 -18    1.52    0.87
   0   0 -18    1.33    1.16
   0   0  19    6.74    2.54
   0   0 -19    2.57    1.01
   0   0 -19    5.95    2.87
   0   0  20    5.43    2.83
   0   0 -20    6.60    3.00
   0   0  21   51.32    7.09
   0   0 -21   61.53   20.84
   0   0  22   35.96    5.88
   0   0 -22   49.48    6.84
   0   0  23    7.30    3.40
   0   0 -23    7.30    4.34
   0   0  24    3.79    3.73
   0   0 -24    3.34    1.80
   0   0  25    2.18    1.38
   0   0 -25    0.35    1.99
   0   0  26    0.51    2.25
   0   0 -26    1.45    2.32
   0   0  27    0.28    1.70
   0   0 -27    0.57    1.55
   0   0  28    1.25    2.61
   0   0 -28    1.33    2.45
   0   0  29    4.74    4.55
   0   0 -29    1.64    2.31
   0   0  30    6.72    4.28
   0   0 -30    6.24    3.85
   0  -1  30    3.68    2.06
   0   1 -30    3.84    2.79
   0  -1  29    2.40    3.12
   0   1 -29    3.69    3.09
   0  -1  28    3.09    3.39
   0   1 -28    1.41    2.87
   0  -1  27    2.37    2.43
   0   1 -27    2.03    2.09
   0  -1  26    7.10    3.13
   0   1 -26    6.62    3.69
   0  -1  25    4.08    1.34
   0   1 -25    7.05    3.60
   0  -1  24   10.40    4.21
   0   1 -24    7.16    3.29
   0  -1  23    3.12    2.48
   0   1 -23    3.63    2.69
   0  -1  22   68.91   21.89
   0   1 -22   33.60    9.30
   0   1 -22   65.67   18.02
   0  -1  21   47.25    6.96
   0   1 -21   29.06    8.72
   0   1 -21   54.15   19.32
   0  -1  20    1.11    1.78
   0   1 -20    1.63    1.64
   0   1 -20    1.24    1.85
   0  -1  19    2.23    5.66
   0   1 -19    2.39    3.84
   0   1 -19    2.37    1.93
   0  -1  18  221.49   12.48
   0   1 -18  118.95   10.87
   0   1 -18  175.45   13.66
   0  -1  17  328.81   29.67
   0   1 -17  233.10   21.79
   0   1 -17  361.00   32.04
   0  -1  16   -0.39    3.40
   0   1 -16    1.13    1.76
   0   1 -16    2.24    2.72
   0  -1  15   16.11    4.28
   0   1 -15    9.85    1.84
   0   1 -15   16.49    6.88
   0  -1  14  239.17    8.54
   0   1 -14  183.26    6.31
   0   1 -14  254.10   10.66
   0  -1  13   83.52    7.51
   0   1 -13   64.96    5.34
   0   1 -13   81.94    6.56
   0  -1  12   23.44    3.62
   0   1 -12   13.89    3.53
   0   1 -12   20.72    3.87
   0  -1  11   88.94    8.13
   0   1 -11   66.85    5.24
   0   1 -11   89.55    7.81
   0  -1  10  225.54    6.98
   0   1 -10  233.87    9.33
   0  -1   9   98.16    6.99
   0   1  -9   73.98    5.54
   0   1  -9   97.82    8.07
   0  -1   8   10.14    1.54
   0   1  -8    7.66    1.88
   0   1  -8   11.35    4.30
   0  -1   7   -0.54    1.28
   0   1  -7    2.06    3.42
   0   1  -7   -0.47    1.54
   0  -1   6  545.03    9.95
   0   1  -6  399.21    7.47
   0   1  -6  552.05    9.38
   0  -1   5  187.29    5.00
   0   1  -5  116.34   14.70
   0   1  -5  195.52    4.79
   0  -1   4  352.85    6.19
   0   1  -4  192.54   30.85
   0   1  -4  410.26    6.41
   0   1  -3 5090.38   49.60
   0  -1   1   10.06    0.87
   0   1   0    5.79    0.44
   0   1   1    0.95    0.26
   0  -1  -1    4.90    8.84
   0   1   1    2.49    0.38
   0   1   1    1.25    0.29
   0  -1  -2  457.09    6.63
   0  -1  -3 2195.93   24.18
   0   1   4 1765.01   20.17
   0  -1  -4 1878.28   22.02
   0   1   6  632.14   11.74
   0  -1  -6  728.35   12.46
   0   1   7   35.42    9.26
   0  -1  -7   38.17    4.52
   0   1   8  135.42    9.17
   0  -1  -8  151.08   10.20
   0   1   9   61.68    5.05
   0  -1  -9   75.29    6.25
   0   1  10  227.79    8.90
   0  -1 -10  265.53   14.09
   0   1  11  406.97   11.86
   0  -1 -11  313.16    6.33
   0   1  12  109.62   12.72
   0  -1 -12   67.93    4.65
   0  -1 -12  145.78   48.06
   0  -1 -13  716.14    5.61
   0  -1 -13 1047.79   17.85
   0   1  14   23.76    4.02
   0  -1 -14   20.83    6.35
   0   1  15    6.95    3.22
   0  -1 -15   12.04    4.91
   0   1  16   70.47    8.78
   0  -1 -16   79.08   11.12
   0   1  17    3.47    3.68
   0  -1 -17    0.79    1.22
   0   1  18    1.25    2.00
   0  -1 -18   -0.34    1.91
   0   1  19   29.47    5.65
   0  -1 -19   31.28   12.59
   0   1  20    8.52    3.06
   0  -1 -20   12.39    3.81
   0   1  21   -0.76    2.26
   0  -1 -21    0.61    0.89
   0   1  22    7.78    3.77
   0  -1 -22    8.74    3.54
   0   1  23    2.54    2.83
   0  -1 -23    5.00    2.37
   0   1  24    1.85    2.70
   0  -1 -24   -0.14    2.19
   0   1  25    8.95    3.75
   0  -1 -25   11.30    4.31
   0   1  26    0.45    2.39
   0  -1 -26    1.05    1.57
   0   1  27    0.52    2.50
   0  -1 -27    1.01    0.84
   0   1  28    5.85    3.88
   0  -1 -28    5.32    2.73
   0   1  29    4.60    3.36
   0  -1 -29    5.58    3.10
   0   1  30    0.55    2.66
   0  -1 -30    0.63    1.93
   0  -2  30    1.96    2.64
   0   2 -30    0.59    2.55
   0  -2  29    6.52    3.41
   0   2 -29    1.40    1.87
   0  -2  28    6.00    2.76
   0   2 -28    2.69    2.62
   0  -2  27    1.86    2.50
   0   2 -27    3.59    2.21
   0  -2  26    6.23    1.95
   0   2 -26    4.13    2.44
   0  -2  25    1.33    2.01
   0   2 -25    2.51    2.18
   0  -2  24    2.47    1.80
   0   2 -24    0.82    0.84
   0   2 -24    0.09    1.79
   0  -2  23    1.72    3.15
   0   2 -23   -0.79    1.09
   0   2 -23    0.09    1.96
   0  -2  22   -0.42    2.83
   0   2 -22    0.76    1.27
   0   2 -22    2.83    2.14
   0  -2  21    7.57    2.81
   0   2 -21    5.21    1.79
   0   2 -21    5.73    2.55
   0  -2  20   24.67    4.56
   0   2 -20   18.31    3.31
   0   2 -20   36.47    4.93
   0  -2  19    0.69    3.44
   0   2 -19    0.63    0.81
   0   2 -19    3.35    3.48
   0  -2  18   13.47    4.54
   0   2 -18    8.77    3.37
   0   2 -18   13.89    3.15
   0  -2  17   41.52    5.88
   0   2 -17   26.98    6.35
   0   2 -17   44.57    4.36
   0  -2  16    8.78    3.39
   0   2 -16    5.72    2.37
   0   2 -16    8.54    3.24
   0  -2  15   41.54    5.59
   0   2 -15   30.57    6.25
   0   2 -15   43.76    5.34
   0  -2  14    1.53    2.15
   0   2 -14    1.25    1.96
   0   2 -14   -0.28    1.27
   0  -2  13  196.93    7.51
   0   2 -13  145.70    6.65
   0   2 -13  215.10    6.79
   0  -2  12  208.88    7.37
   0   2 -12  143.59    5.43
   0   2 -12  220.12   12.88
   0  -2  11    5.75    2.46
   0   2 -11    2.53    1.50
   0   2 -11    6.18    1.68
   0  -2  10   21.68    2.90
   0   2 -10   16.47    2.40
   0   2 -10   23.37    2.57
   0  -2   9   45.69    4.52
   0   2  -9   32.86    8.38
   0   2  -9   42.48    3.62
   0  -2   8 1257.52   18.06
   0   2  -8  897.23   14.77
   0   2  -8 1388.48   17.75
   0  -2   7    6.04    1.68
   0   2  -7   16.15    2.14
   0  -2   6 7231.61   71.77
   0   2  -6 5270.28   26.67
   0  -2   5   41.13    6.32
   0   2  -5   23.83   12.76
   0   2  -5   54.75    4.61
   0  -2   4   47.80    5.23
   0   2  -4   29.97    4.49
   0   2  -4   59.76    5.31
   0  -2   3   42.63    3.41
   0   2  -3   31.48    4.26
   0   2  -3   41.47    3.08
   0  -2   2   14.90    2.42
   0   2  -2   10.97    2.29
   0   2  -2   13.03    1.12
   0   2  -1  110.50    7.19
   0   2  -1  109.53    6.60
   0   2   0   91.59    5.88
   0   2   0   87.28    6.73
   0   2   0   86.86    5.47
   0   2   1   18.93    2.81
   0   2   1   17.24    2.96
   0   2   1   21.21    1.87
   0   2   2 3542.32   35.85
   0   2   3    3.73    1.13
   0   2   3    2.19    6.11
   0   2   4    8.82    2.41
   0   2   4    3.63    0.99
   0  -2  -4   13.04    3.56
   0   2   5 4196.31   44.50
   0   2   5 4110.18   39.27
   0  -2  -5 4634.26   48.61
   0   2   6  844.07   14.34
   0  -2  -6  966.10   15.71
   0   2   7  151.63    5.68
   0  -2  -7  180.86    8.22
   0   2   8  319.95   10.16
   0  -2  -8  353.25    9.30
   0   2   9  515.23   13.87
   0  -2  -9  567.28   18.48
   0   2  10  110.57   11.59
   0  -2 -10  123.80   12.19
   0   2  11  100.07    8.25
   0  -2 -11  104.80    8.87
   0   2  12    3.53    1.49
   0  -2 -12    4.53    1.47
   0   2  13    1.67    1.77
   0  -2 -13    2.36    1.32
   0   2  14    3.44    1.94
   0  -2 -14    3.93    1.77
   0   2  15   19.43    3.41
   0  -2 -15   21.16    5.91
   0   2  16   18.25    3.45
   0  -2 -16   20.63    5.52
   0   2  17   11.25    2.93
   0  -2 -17   16.84    5.26
   0   2  18   79.87   10.28
   0  -2 -18  100.30   11.16
   0   2  19   12.07    3.25
   0  -2 -19   16.19    6.34
   0   2  20   45.89    5.48
   0  -2 -20   54.29   13.97
   0   2  21    7.02    4.17
   0  -2 -21    7.70    3.62
   0   2  22   56.79    7.05
   0  -2 -22   69.91   22.48
   0   2  23   29.68    5.22
   0  -2 -23   33.06   10.32
   0   2  24    2.33    2.84
   0  -2 -24    1.23    2.70
   0   2  25    9.42    3.81
   0  -2 -25   15.84    4.93
   0   2  26    0.79    2.52
   0  -2 -26    1.70    1.51
   0   2  27    3.82    2.19
   0  -2 -27    5.21    3.54
   0   2  28    9.82    4.28
   0  -2 -28   10.65    5.09
   0   2  29   16.47    6.38
   0  -2 -29   18.71    7.82
   0  -3  29    1.02    1.61
   0   3 -29    0.66    1.75
   0  -3  28   38.10    7.68
   0   3 -28   35.09   11.59
   0  -3  27   18.57    8.07
   0   3 -27   18.79    3.73
   0  -3  26   10.42    4.31
   0   3 -26   12.65    3.50
   0  -3  25    4.89    3.16
   0   3 -25    3.65    1.95
   0   3 -25    7.18    3.46
   0  -3  24    1.77    2.36
   0   3 -24    0.77    1.32
   0   3 -24    1.17    1.33
   0  -3  23   20.31    4.46
   0   3 -23   18.02    3.83
   0   3 -23   23.24    6.05
   0  -3  22    9.40    3.24
   0   3 -22    6.75    2.26
   0   3 -22   12.83    3.79
   0  -3  21    1.13    2.58
   0   3 -21    1.01    1.78
   0   3 -21    2.04    1.28
   0  -3  20   90.82    8.42
   0   3 -20   75.10   10.40
   0   3 -20  124.23   17.99
   0  -3  19   -0.32    2.79
   0   3 -19    0.38    0.77
   0   3 -19   -0.13    1.64
   0  -3  18   25.69    4.71
   0   3 -18   20.47    4.33
   0   3 -18   32.16    8.69
   0  -3  17    5.15    3.10
   0   3 -17    4.35    2.29
   0   3 -17    7.72    3.86
   0  -3  16   17.77    3.24
   0   3 -16   17.25    3.39
   0   3 -16   21.68    3.04
   0  -3  15    4.20    2.45
   0   3 -15   -0.51    1.57
   0   3 -15    1.27    1.25
   0  -3  14   20.79    6.36
   0   3 -14   11.69    2.67
   0   3 -14   20.01    6.98
   0  -3  13    6.88    2.18
   0   3 -13    3.67    2.44
   0   3 -13    6.60    1.92
   0  -3  12  193.63    7.47
   0   3 -12  132.28    6.97
   0   3 -12  204.09    6.55
   0  -3  11  246.72    8.00
   0   3 -11  174.96    7.24
   0   3 -11  255.44    6.61
   0  -3  10  177.54   12.67
   0   3 -10  119.63   10.04
   0   3 -10  191.26   12.73
   0  -3   9  836.70   19.65
   0   3  -9  598.28   15.51
   0   3  -9 1011.30   20.87
   0  -3   8   43.00    3.54
   0   3  -8   24.35    5.99
   0   3  -8   46.71    3.06
   0  -3   7  257.68    8.33
   0   3  -7  191.27   12.14
   0   3  -7  252.04    6.79
   0  -3   6 1223.62   17.73
   0   3  -6  800.33   14.38
   0   3  -6 1147.51   14.47
   0  -3   5  248.13    7.70
   0   3  -5  155.01   10.77
   0   3  -5  203.36    4.60
   0  -3   4  359.03    8.41
   0   3  -4  252.20    7.42
   0   3  -4  277.38    5.33
   0   3  -3  205.37   10.95
   0   3  -3  223.99    4.72
   0   3  -2   24.48    5.21
   0   3  -2   33.05    2.60
   0   3  -1  482.12    8.83
   0   3  -1  419.23    9.53
   0   3  -1  401.23    6.89
   0   3   0  225.57    5.83
   0   3   0  192.52    8.81
   0   3   0  213.42    5.06
   0   3   1  150.00    4.79
   0   3   1  148.50    7.52
   0   3   1  153.28    4.51
   0   3   2   14.80    2.91
   0   3   2   12.52    1.76
   0   3   2   11.92    1.66
   0   3   3   23.07    2.34
   0   3   3   19.73    1.79
   0   3   3   26.67    2.50
   0   3   4   31.88    3.30
   0   3   4   28.32    4.20
   0  -3  -4   29.17    9.40
   0   3   5  227.38    6.77
   0   3   5  202.65    4.64
   0  -3  -5  221.97    7.38
   0   3   6    0.37    0.43
   0  -3  -6    1.10    1.42
   0   3   7  309.37    9.67
   0   3   7  278.12    6.36
   0  -3  -7  324.23   10.04
   0   3   8   13.15    2.30
   0  -3  -8   18.28    5.76
   0   3   9  245.33    9.22
   0  -3  -9  269.69   12.16
   0   3  10  395.42   14.21
   0  -3 -10  437.83   15.85
   0   3  11  333.75   10.11
   0  -3 -11  385.72   17.05
   0   3  12    4.09    3.94
   0  -3 -12    3.72    1.54
   0   3  13   21.79    3.72
   0  -3 -13   27.81    8.27
   0   3  14   92.08    6.80
   0  -3 -14  101.90   12.24
   0   3  15    2.96    2.22
   0  -3 -15    2.76    1.60
   0   3  16   -0.09    2.28
   0  -3 -16    0.29    0.96
   0   3  17   17.38    3.39
   0  -3 -17   19.01    5.49
   0   3  18    4.55    3.02
   0  -3 -18    5.48    2.10
   0   3  19    1.32    2.48
   0  -3 -19    1.45    1.33
   0   3  20   22.58    4.84
   0  -3 -20   30.93    8.91
   0   3  21   37.94    5.52
   0  -3 -21   48.04   18.70
   0   3  22   71.23    8.60
   0  -3 -22   80.96   26.23
   0   3  23   33.72    5.70
   0  -3 -23   42.23   12.72
   0   3  24   24.32    4.98
   0  -3 -24   32.39   11.65
   0   3  25    8.99    4.26
   0  -3 -25   11.70    4.00
   0   3  26    5.17    3.56
   0  -3 -26    7.17    2.92
   0   3  27   23.93    5.59
   0  -3 -27   22.87    5.89
   0   3  28    4.48    4.03
   0  -3 -28    7.12    3.00
   0   3  29    0.55    2.69
   0  -3 -29    1.72    2.92
   0  -4  29    1.33    1.64
   0  -4  28   -0.02    2.39
   0  -4  27    2.06    1.93
   0   4 -27    0.41    0.86
   0   4 -27   -1.06    1.94
   0  -4  26   33.34   16.32
   0   4 -26   20.14    8.29
   0   4 -26   31.01    9.61
   0  -4  25    0.19    2.20
   0   4 -25    0.80    1.64
   0   4 -25   -0.74    1.64
   0  -4  24    0.01    2.12
   0   4 -24    6.39    3.07
   0   4 -24    4.41    1.79
   0   4 -23   37.04   10.53
   0   4 -23   51.30   16.78
   0   4 -22   48.06    5.69
   0   4 -22   68.71   12.85
   0  -4  21    3.71    2.89
   0   4 -21    4.37    2.34
   0   4 -21    6.54    3.15
   0  -4  20   11.63    4.13
   0   4 -20    8.51    2.02
   0   4 -20   12.67    4.32
   0  -4  19   15.99    4.72
   0   4 -19   11.65    3.17
   0   4 -19   18.63    5.00
   0  -4  18    4.07    2.17
   0   4 -18    5.04    2.06
   0   4 -18    4.68    1.83
   0  -4  17   56.83    5.69
   0   4 -17   38.66    4.87
   0   4 -17   53.74   14.82
   0  -4  16    0.34    2.30
   0   4 -16    1.60    3.01
   0   4 -16    1.65    0.82
   0  -4  15  114.00    8.62
   0   4 -15   85.39   16.93
   0   4 -15  116.56    6.11
   0  -4  14   28.96    4.19
   0   4 -14   20.52    3.64
   0   4 -14   34.85    9.34
   0  -4  13   27.75    3.62
   0   4 -13   20.52    3.57
   0   4 -13   29.77    4.72
   0   4 -12    1.66    2.03
   0   4 -12    0.07    0.80
   0  -4  11    6.63    2.69
   0   4 -11    4.15    2.28
   0   4 -11    7.95    3.12
   0  -4  10   28.05    3.99
   0   4 -10   20.14    3.41
   0   4 -10   24.64    2.95
   0  -4   9    6.99    2.18
   0   4  -9    3.97    2.17
   0   4  -9   16.02    1.96
   0   4  -8  144.28    7.38
   0   4  -8  167.83    4.66
   0  -4   7  438.24   13.10
   0   4  -7  324.81   11.05
   0   4  -7  357.90    9.11
   0  -4   6  183.93    7.19
   0   4  -6  153.37    6.91
   0  -4   5    8.29    2.09
   0   4  -5    2.61    1.83
   0   4  -5    4.82    1.09
   0  -4   4   24.31    5.16
   0   4  -4   18.23    2.89
   0   4  -4   19.34    1.73
   0  -4   3   60.51    5.16
   0   4  -3   53.25    5.05
   0   4  -2   33.01    6.84
   0   4  -2   50.77    4.13
   0   4  -1  909.92   20.72
   0   4  -1  831.70   17.53
   0   4   0  291.84    8.95
   0   4   0  262.46   60.27
   0   4   1  159.86    6.40
   0   4   1  134.88   19.79
   0   4   2 1250.73   26.47
   0   4   2 1230.12   27.97
   0   4   3  607.00   15.23
   0   4   3  522.75   17.49
   0   4   4  588.59   15.17
   0   4   4  526.93   13.32
   0  -4  -4  532.44   13.99
   0   4   5  262.63   11.51
   0   4   5  224.16   13.56
   0  -4  -5  237.42    8.60
   0   4   6  134.24    9.79
   0   4   6  127.24    8.52
   0  -4  -6  142.90    9.83
   0   4   7   14.19    2.91
   0   4   7   14.70    3.35
   0  -4  -7   17.83    8.03
   0   4   8   62.06    4.93
   0   4   8   61.24    4.20
   0  -4  -8   66.92    7.13
   0   4   9   53.99    5.05
   0  -4  -9   57.52   14.47
   0   4  10   21.77    6.59
   0  -4 -10   15.32    2.46
   0  -4 -10   20.83    6.30
   0   4  11   77.51    5.99
   0  -4 -11   85.27    6.50
   0   4  12   63.30    5.52
   0  -4 -12   68.77   15.97
   0   4  13    8.71    3.25
   0  -4 -13    9.94    4.00
   0   4  14    1.36    3.08
   0  -4 -14    0.70    1.68
   0   4  15   14.36    3.13
   0  -4 -15   20.23    7.12
   0   4  16   30.63    5.39
   0  -4 -16   34.29    8.32
   0   4  17    1.72    3.04
   0  -4 -17    1.47    1.85
   0   4  18    8.33    2.58
   0  -4 -18   15.59    3.74
   0   4  19   19.12    4.03
   0  -4 -19   26.56    5.50
   0   4  20    0.41    2.66
   0  -4 -20    2.52    2.33
   0   4  21    9.12    4.41
   0  -4 -21    7.88    3.66
   0   4  22   14.16    4.82
   0  -4 -22   17.43    5.14
   0   4  23    4.47    3.21
   0  -4 -23    3.95    3.42
   0   4  24   22.75    4.89
   0  -4 -24   34.83   11.01
   0   4  25    5.69    3.76
   0  -4 -25    6.47    4.40
   0   4  26   -0.17    2.53
   0  -4 -26    1.29    1.84
   0   4  27    4.56    2.96
   0  -4 -27    4.06    2.87
   0   4  28    3.97    3.87
   0  -4 -28    3.47    2.53
   0  -5  28    3.52    3.13
   0  -5  27    4.06    3.72
   0   5 -27    2.40    2.03
   0  -5  26    0.50    2.22
   0   5 -26   -0.09    1.60
   0  -5  25    3.57    3.28
   0   5 -25    0.57    1.75
   0  -5  24   16.98    5.92
   0   5 -24    7.95    3.07
   0  -5  23    1.74    2.16
   0   5 -23    2.13    1.75
   0   5 -23    0.05    0.53
   0  -5  22    1.25    2.15
   0   5 -22    0.92    1.76
   0   5 -22    0.75    1.25
   0  -5  21   13.88    4.36
   0   5 -21    8.50    3.02
   0   5 -21   12.11    5.18
   0  -5  20    1.25    1.86
   0   5 -20    1.08    2.04
   0   5 -20   -0.44    1.04
   0  -5  19   32.52   10.33
   0   5 -19   23.02    6.17
   0   5 -19   29.37   10.34
   0  -5  18   26.05    4.90
   0   5 -18   14.55    3.90
   0   5 -18   21.20    6.47
   0  -5  17  280.52   15.75
   0   5 -17  215.46   18.66
   0   5 -17  263.82   11.99
   0  -5  16   12.25    3.56
   0   5 -16    7.76    3.82
   0   5 -16   11.67    4.95
   0  -5  15   65.01    5.71
   0   5 -15   51.21    8.45
   0   5 -15   62.85    4.29
   0  -5  14   38.24    5.37
   0   5 -14   26.48    5.35
   0   5 -14   33.30    6.30
   0  -5  13   69.24    7.20
   0   5 -13   51.51   14.21
   0   5 -13   56.52    4.33
   0  -5  12   19.60    3.89
   0   5 -12   14.54    3.88
   0   5 -12   18.06    6.70
   0  -5  11    0.80    1.95
   0   5 -11   -0.79    1.71
   0   5 -11    0.20    0.70
   0  -5  10   51.43    6.68
   0   5 -10   35.43    5.43
   0   5 -10   44.45    4.89
   0  -5   9  178.50    9.54
   0   5  -9  129.27   18.49
   0  -5   8   54.28    7.44
   0   5  -8   41.96   11.24
   0   5  -8   38.05    4.29
   0  -5   7   62.88    7.12
   0   5  -7   49.61    6.27
   0  -5   6   44.29    6.08
   0   5  -6   37.01    6.72
   0   5  -6   31.60    3.18
   0  -5   5   16.15    3.85
   0   5  -5    7.43    2.18
   0   5  -5   10.67    1.77
   0  -5   4   87.02    7.49
   0   5  -4   74.48    5.87
   0  -5   3   65.62    5.32
   0   5  -3   59.02    6.25
   0   5  -3   58.22    4.02
   0  -5   2    4.19    1.63
   0   5  -2    0.75    0.61
   0   5  -1  577.90   11.96
   0   5  -1  478.32    8.66
   0   5   0  571.52   11.72
   0   5   0  461.45   24.60
   0   5   1  957.08   20.41
   0   5   2  308.38   22.64
   0   5   3  354.85    9.59
   0   5   3  337.90    9.41
   0   5   4    3.81    1.86
   0   5   4    1.09    0.85
   0  -5  -4    2.01    1.50
   0   5   5    6.70    2.60
   0   5   5    4.02    1.33
   0  -5  -5    5.45    2.02
   0   5   6   57.83    6.34
   0   5   6   53.87    3.79
   0  -5  -6   61.07    8.14
   0   5   7    1.47    1.75
   0   5   7    1.00    0.72
   0  -5  -7    1.57    0.98
   0   5   8    1.31    1.77
   0   5   8    0.43    0.65
   0  -5  -8    1.56    1.41
   0   5   9    1.05    1.83
   0   5   9    0.36    0.47
   0  -5  -9    0.96    0.81
   0   5  10   10.01    3.48
   0  -5 -10   12.59    3.70
   0   5  11   23.16    3.60
   0  -5 -11   25.64   10.62
   0   5  12   31.89    4.83
   0  -5 -12   35.55    7.22
   0   5  13   -0.40    2.94
   0  -5 -13    0.83    1.41
   0   5  14  231.39   20.78
   0  -5 -14  270.82   24.04
   0   5  15   40.20   11.22
   0  -5 -15   48.15   12.31
   0   5  16   80.54    7.45
   0  -5 -16   89.96   19.64
   0   5  17   89.57    9.21
   0  -5 -17  113.08   25.35
   0   5  18   -0.19    2.30
   0  -5 -18    1.89    2.07
   0   5  19    0.33    1.48
   0  -5 -19    0.91    1.89
   0   5  20   -0.63    2.17
   0  -5 -20    0.78    2.80
   0   5  21    0.75    2.18
   0  -5 -21    3.03    3.18
   0   5  22    0.85    2.29
   0  -5 -22   -0.03    2.86
   0   5  23    1.10    2.66
   0  -5 -23    1.88    2.16
   0   5  24    1.47    2.68
   0  -5 -24    3.30    2.79
   0   5  25    4.19    3.01
   0  -5 -25    3.79    3.33
   0   5  26   -1.04    2.61
   0  -5 -26    1.41    2.11
   0   5  27    1.43    2.59
   0  -6  26    0.71    1.49
   0   6 -26    0.89    1.24
   0  -6  25   -0.79    2.09
   0   6 -25    0.78    1.84
   0  -6  24    5.08    3.01
   0   6 -24    2.03    2.61
   0  -6  23    2.31    2.84
   0   6 -23    0.86    1.79
   0  -6  22    7.58    3.26
   0   6 -22    5.02    3.36
   0  -6  21   23.96    5.38
   0   6 -21   19.29    4.75
   0  -6  20   50.80   20.22
   0   6 -20   33.22   10.41
   0  -6  19    1.84    2.64
   0   6 -19    1.49    1.11
   0  -6  18    1.26    2.12
   0   6 -18    1.31    1.44
   0  -6  17    3.00    2.52
   0   6 -17    1.06    2.42
   0   6 -17    2.92    1.39
   0  -6  16   17.24    3.61
   0   6 -16   14.62    3.85
   0   6 -16   11.17    2.59
   0  -6  15   30.91    5.87
   0   6 -15   17.06    4.42
   0   6 -15   20.57    5.39
   0  -6  14  203.77   17.88
   0   6 -14  148.21   19.83
   0   6 -14  137.63   11.06
   0   6 -13   -0.70    2.67
   0  -6  12  139.29   13.65
   0   6 -12  100.96   14.33
   0  -6  11   12.72    4.05
   0   6 -11   11.48    3.46
   0  -6  10   17.91    8.51
   0   6 -10   14.51    5.54
   0   6 -10   10.65    2.97
   0  -6   9   11.78    4.42
   0   6  -9    7.08    3.30
   0  -6   8   57.08   11.30
   0   6  -8   47.97    8.34
   0  -6   7   43.11   13.36
   0   6  -7   38.49    5.83
   0  -6   6    9.03    3.15
   0   6  -6    5.63    3.24
   0   6  -5   54.83    7.73
   0   6  -4  396.93   18.49
   0   6  -4  359.63   14.30
   0  -6   3  202.22   10.74
   0   6  -3  175.59   14.85
   0   6  -3  191.64    9.62
   0  -6   1   24.97    4.91
   0   6  -1   26.44    6.26
   0   6  -1   22.84    3.37
   0   6   0   63.66    5.60
   0   6   0   52.02    7.16
   0   6   1   15.39    3.04
   0   6   1   11.44    2.93
   0   6   2   12.08    2.88
   0   6   3   69.00   16.42
   0   6   4   33.50    5.38
   0  -6  -4   31.24    8.16
   0   6   5   45.27    5.49
   0  -6  -5   42.63   11.03
   0   6   6    3.28    1.69
   0   6   6    5.58    2.09
   0  -6  -6    3.16    1.50
   0   6   7    3.96    2.73
   0   6   7    0.99    0.62
   0  -6  -7    2.85    1.71
   0   6   8   14.58    5.34
   0   6   8   13.91    2.98
   0  -6  -8   14.28    5.28
   0   6   9   10.95    4.92
   0   6   9    8.47    3.00
   0  -6  -9    9.38    2.73
   0   6  10   38.75    5.45
   0  -6 -10   41.45    9.87
   0   6  11  128.31   12.47
   0  -6 -11  144.06   21.04
   0   6  12  217.22   21.91
   0  -6 -12  235.10   36.15
   0   6  13   27.47    4.97
   0  -6 -13   32.86    7.72
   0   6  14   87.19    7.99
   0  -6 -14  103.80   28.95
   0   6  15   11.19    4.18
   0  -6 -15   14.27    4.72
   0   6  16   20.87    4.74
   0  -6 -16   24.29    7.83
   0   6  17    0.20    2.29
   0  -6 -17    2.10    2.52
   0   6  18   21.26    4.40
   0  -6 -18   22.96    9.17
   0   6  19    1.08    2.22
   0  -6 -19   -0.03    1.54
   0   6  20    0.86    2.16
   0  -6 -20    1.74    1.30
   0   6  21    0.01    2.21
   0  -6 -21    1.45    2.14
   0   6  22    0.68    3.16
   0  -6 -22    2.97    2.62
   0   6  23    1.20    2.68
   0  -6 -23    0.98    1.43
   0   6  24    1.65    2.80
   0  -6 -24    2.58    2.63
   0   6  25    8.10    4.08
   0  -6 -25    6.83    3.56
   0  -7  24   21.58    4.61
   0   7 -24   12.63    4.90
   0  -7  23    5.40    3.14
   0   7 -23    4.96    3.46
   0  -7  22    0.73    2.18
   0   7 -22   -0.48    1.79
   0  -7  21    0.19    1.47
   0   7 -21    0.92    1.99
   0  -7  20    1.45    1.06
   0   7 -20    1.16    2.18
   0  -7  19    6.06    3.14
   0   7 -19    4.76    3.57
   0  -7  18    4.53    2.41
   0   7 -18    2.28    2.30
   0  -7  17    2.81    3.02
   0   7 -17    0.96    1.12
   0  -7  16   44.34    7.10
   0   7 -16   25.84    7.04
   0  -7  15   89.64   10.20
   0   7 -15   62.27    9.14
   0  -7  14   20.81    5.29
   0   7 -14   11.94    4.25
   0  -7  13    0.85    2.78
   0   7 -13    0.25    2.20
   0  -7  12   33.41    5.41
   0   7 -12   30.17    8.19
   0   7 -11   22.15    4.91
   0   7 -10   53.13   15.02
   0   7  -9   85.99   14.66
   0   7  -8  110.91   15.00
   0   7  -7  153.29   15.73
   0   7  -6   33.04    8.94
   0   7  -5  472.88   14.64
   0   7  -5  546.06   10.52
   0   7  -4   12.51    4.21
   0  -7   3  149.78    9.25
   0   7  -3  149.81    9.98
   0   7  -3  118.81    6.26
   0   7  -2  214.18   12.30
   0   7  -2  202.37    8.69
   0   7  -1    3.19    4.79
   0   7   0   14.60    3.35
   0   7   0   15.36    2.82
   0   7   1   74.85   11.53
   0   7   2    0.05    0.92
   0   7   3   26.75    3.71
   0  -7  -3   22.17    7.02
   0   7   4    0.87    1.89
   0  -7  -4    0.73    1.09
   0   7   5   45.53    5.53
   0  -7  -5   39.54   12.11
   0   7   6   22.32    4.37
   0  -7  -6   21.03    5.95
   0   7   7    1.72    2.50
   0   7   7    0.94    1.17
   0  -7  -7    0.71    1.03
   0   7   8    2.21    1.96
   0   7   8    0.66    0.91
   0  -7  -8    1.15    1.52
   0   7   9    3.03    2.10
   0   7   9    2.78    1.28
   0  -7  -9    3.70    1.64
   0   7  10    0.52    1.91
   0   7  10    0.43    0.50
   0  -7 -10    0.90    1.11
   0   7  11   22.00    8.81
   0  -7 -11   22.25    6.27
   0   7  12    2.21    2.29
   0  -7 -12    3.76    1.83
   0   7  13   15.23    3.74
   0  -7 -13   10.60    3.68
   0   7  14    0.33    2.85
   0  -7 -14   -0.65    2.01
   0   7  15    0.27    2.03
   0  -7 -15    0.17    1.39
   0   7  16    1.63    1.38
   0  -7 -16    1.37    1.90
   0   7  17   11.12    3.74
   0  -7 -17   13.11    4.72
   0   7  18    6.75    3.77
   0  -7 -18    7.20    2.98
   0   7  19    4.24    3.24
   0  -7 -19    6.89    2.77
   0   7  20   -0.24    2.14
   0  -7 -20   -0.82    2.70
   0   7  21    6.01    3.47
   0  -7 -21    8.44    3.75
   0   7  22    5.83    3.76
   0  -7 -22    5.33    2.89
   0   7  23    2.74    4.09
   0  -7 -23    2.36    2.96
   0  -8  22    4.14    2.40
   0   8 -22    3.05    3.34
   0  -8  21    1.51    2.17
   0   8 -21    1.14    2.27
   0  -8  20    0.49    3.03
   0   8 -20    1.44    3.29
   0  -8  19    1.33    2.34
   0   8 -19   -0.51    2.11
   0  -8  18    0.11    2.15
   0   8 -18    0.32    2.26
   0  -8  17   19.48    4.12
   0   8 -17    9.39    3.78
   0   8 -16    2.52    3.65
   0  -8  15    2.90    3.40
   0   8 -15    2.12    2.28
   0  -8  14    6.55    3.16
   0   8 -14    2.15    1.81
   0  -8  13    1.12    2.05
   0   8 -13    2.78    1.57
   0  -8  12   15.91    4.33
   0   8 -12   14.84    5.19
   0   8 -11    0.70    0.85
   0   8 -10    4.50    2.50
   0   8  -9   20.08    5.15
   0   8  -8   53.04    8.94
   0   8  -7   55.57    7.56
   0   8  -6   28.22    6.85
   0   8  -5  148.71   10.26
   0   8  -5  118.28    6.51
   0   8  -4    3.75    1.33
   0   8  -3   10.21    4.56
   0   8  -3   10.38    2.49
   0   8  -2    6.47    2.41
   0   8  -1    1.70    1.79
   0  -8   0    3.23    1.72
   0   8   0    2.67    2.04
   0  -8  -1    0.62    1.01
   0   8   1    0.89    2.06
   0  -8  -1    1.39    0.99
   0   8   2   23.35    3.84
   0  -8  -2   14.84    6.15
   0   8   3   19.11    3.38
   0  -8  -3   18.76    6.41
   0   8   4    2.53    1.88
   0  -8  -4    4.10    1.45
   0   8   5   73.64    9.04
   0  -8  -5   66.41   16.01
   0   8   6    4.65    3.90
   0  -8  -6   11.31    4.06
   0   8   7    5.62    2.89
   0   8   7    1.77    1.45
   0  -8  -7    4.55    2.16
   0   8   8   82.69   12.03
   0   8   8   82.66    8.48
   0  -8  -8   70.82   22.22
   0   8   9    3.56    3.23
   0   8   9    1.14    0.60
   0  -8  -9    2.35    1.80
   0  -8 -10    0.66    1.20
   0   8  11    5.55    2.73
   0  -8 -11    5.38    2.43
   0   8  12    1.01    2.11
   0  -8 -12    1.56    1.23
   0   8  13    1.04    2.07
   0  -8 -13    1.55    1.94
   0   8  14    0.61    1.99
   0  -8 -14    0.00    2.04
   0   8  15    0.72    1.27
   0  -8 -15    0.75    1.22
   0   8  16    1.40    2.99
   0  -8 -16    1.26    1.48
   0   8  17   16.08    6.36
   0  -8 -17   20.50    6.20
   0   8  18    1.54    2.71
   0  -8 -18   -0.58    2.45
   0   8  19    0.66    2.57
   0  -8 -19   -0.20    2.33
   0   8  20    4.99    3.57
   0  -8 -20    3.55    1.99
   0   8  21    0.67    2.58
   0  -9  19    7.51    3.34
   0   9 -19    5.10    2.97
   0  -9  18    0.98    2.12
   0   9 -18    0.58    2.54
   0  -9  17    4.68    2.62
   0   9 -17    2.67    2.72
   0  -9  16   12.44    4.58
   0   9 -16    6.17    3.93
   0  -9  15    4.57    2.94
   0   9 -15    2.45    2.61
   0  -9  14   -0.04    2.00
   0   9 -14    0.43    2.50
   0   9 -13   31.34    6.10
   0   9 -12    1.72    3.76
   0  -9  11    6.44    3.70
   0   9 -11    7.65    4.14
   0   9 -10    0.93    2.34
   0  -9   9    1.33    1.50
   0   9  -9    2.00    2.82
   0   9  -8    2.83    3.06
   0   9  -7    6.76    3.36
   0   9  -6    0.59    2.01
   0   9  -5   12.85    4.38
   0   9  -4    1.92    2.07
   0  -9   3   -0.75    1.56
   0   9  -3   -0.72    1.69
   0  -9   2    0.51    1.09
   0   9  -2    1.52    2.41
   0  -9   1    1.36    0.90
   0   9  -1   -0.15    1.58
   0  -9   1   -0.27    0.87
   0   9   0    0.35    1.62
   0  -9   0    0.94    0.94
   0  -9  -1    0.95    1.09
   0   9   1    0.82    1.59
   0  -9  -1    0.30    0.64
   0  -9  -2    1.99    1.30
   0   9   2    1.63    1.61
   0  -9  -2    0.37    0.81
   0   9   3    0.78    1.55
   0  -9  -3    0.89    1.00
   0   9   4    0.71    0.97
   0  -9  -4    0.03    1.35
   0   9   5   43.66   15.44
   0  -9  -5   42.28   16.44
   0   9   6    0.61    0.60
   0  -9  -6    1.25    1.21
   0   9   7    0.13    1.88
   0   9   7    0.44    1.13
   0  -9  -7    0.58    0.94
   0   9   8    7.50    3.36
   0   9   8    6.19    2.07
   0  -9  -8    5.54    1.89
   0  -9  -9    1.84    1.06
   0   9  10    5.51    3.16
   0  -9 -10    4.89    1.83
   0   9  11    3.27    3.15
   0  -9 -11    1.30    1.06
   0   9  12    1.54    2.26
   0  -9 -12    0.77    1.04
   0   9  13    0.97    2.03
   0   9  14    1.98    2.80
   0  -9 -14    3.83    2.54
   0   9  15    0.89    2.06
   0  -9 -15    2.17    1.62
   0   9  16    0.83    2.37
   0  -9 -16    1.51    1.42
   0   9  17    8.33    4.65
   0  -9 -17    8.72    3.05
   0 -10  15   29.54    5.96
   0  10 -15   16.29    5.87
   0  10 -14    0.55    2.70
   0  10 -13   21.25    5.67
   0  10 -12    2.40    3.75
   0  10 -11    0.42    2.23
   0  10 -10    0.95    2.42
   0  10  -9    5.36    3.66
   0  10  -8    6.46    3.36
   0  10  -7   -0.39    2.12
   0  10  -6    0.79    2.11
   0  10  -5    1.92    2.78
   0  10  -4    4.20    3.01
   0  10  -3   10.47    4.00
   0  10  -2   18.83    4.88
   0  10  -1   13.99    3.87
   0  10   0    3.46    2.37
   0  10   1    0.89    1.60
   0 -10  -2   -1.02    1.51
   0  10   2    1.26    1.02
   0 -10  -2   -0.19    1.01
   0 -10  -3   -0.24    1.60
   0  10   3    2.49    1.81
   0 -10  -3    2.18    0.97
   0  10   4    1.89    1.69
   0  10   5    9.07    2.95
   0 -10  -5    8.91    4.81
   0  10   6   10.06    3.56
   0  10   6    8.68    2.92
   0 -10  -6    6.07    3.35
   0  10   7    1.00    0.99
   0 -10  -7    1.33    0.92
   0  10   8   -0.01    1.81
   0 -10  -8    0.85    1.07
   0  10   9    1.32    2.32
   0 -10  -9    1.11    1.63
   0  10  10    0.15    1.78
   0 -10 -10   -1.50    1.71
   0  10  11    1.56    2.04
   0 -10 -11    2.14    1.63
   0  10  12   12.95    4.74
   0 -10 -12    8.50    4.79
   0  10  13    1.94    2.99
   0 -10 -13    2.80    1.96
   0  11  -9    1.75    2.36
   0  11  -8    0.64    2.16
   0  11  -7    3.94    3.21
   0  11  -6    8.40    3.61
   0  11  -5    0.19    2.40
   0  11  -4    5.74    3.24
   0  11  -3   10.07    3.70
   0  11  -2    4.32    2.25
   0  11  -1    9.26    2.77
   0  11   0    1.30    1.15
   0  11   1    7.43    2.51
   0  11   2    3.09    2.41
   0  11   3    2.13    2.54
   0  11   4   12.76    4.11
  -1  11   2    0.34    1.58
   1 -11  -1    1.30    1.03
  -1  11   1    0.60    0.63
  -1  11   0    1.19    0.90
  -1  11  -1    2.30    1.88
  -1  11  -2    0.86    1.72
  -1  11  -3    0.68    1.73
  -1  11  -4    2.91    2.93
  -1  11  -5   11.14    4.32
   1 -11   6   -0.34    1.62
  -1  11  -6   -0.35    2.20
  -1  11  -7    2.71    3.10
  -1  11  -8    0.64    1.16
  -1  11  -9    0.03    2.23
  -1  10  13    2.34    1.93
   1 -10 -13    2.78    2.09
  -1  10  12    2.10    1.82
   1 -10 -12    2.52    2.44
  -1  10  11    4.77    3.11
   1 -10 -11    5.51    3.60
  -1  10  10    2.48    2.82
   1 -10 -10    3.04    1.86
  -1  10   9    2.84    2.63
   1 -10  -9    1.94    1.56
  -1  10   8    2.65    2.60
   1 -10  -8    1.35    1.63
   1 -10  -7   22.93    7.10
   1 -10  -6   10.36    3.86
   1 -10  -6   10.56    4.05
   1 -10  -5    4.37    1.97
  -1  10   4    2.82    2.33
   1 -10  -4    0.63    0.96
  -1  10   3   24.65    7.00
   1 -10  -3   18.14    7.20
  -1  10   2    8.85    2.46
   1 -10  -2    7.12    3.51
  -1  10   1    3.27    1.74
  -1  10   0    6.25    2.96
  -1  10  -1   23.37    5.64
  -1  10  -1   19.12    3.66
  -1  10  -2    1.89    1.97
  -1  10  -2    3.58    2.12
   1 -10   3    0.96    0.71
  -1  10  -3    3.50    2.77
  -1  10  -4   -0.11    1.89
  -1  10  -5   10.72    4.36
   1 -10   6    3.09    1.23
  -1  10  -6    1.92    1.85
  -1  10  -7   20.00    6.76
  -1  10  -8   10.73    4.41
  -1  10  -9    2.19    1.96
  -1  10 -10    5.45    2.60
   1 -10  11    0.73    1.82
  -1  10 -11    1.86    1.86
  -1  10 -12   -0.17    1.86
  -1  10 -13   13.12    6.08
  -1  10 -14   19.29    5.88
  -1  10 -15   20.20    5.76
  -1   9  17    3.92    3.11
   1  -9 -17    5.57    2.28
  -1   9  16    5.00    2.50
   1  -9 -16    2.84    2.26
  -1   9  15    2.86    1.56
   1  -9 -15    2.10    1.69
  -1   9  14    4.79    2.26
   1  -9 -14    5.00    1.96
  -1   9  13    0.79    1.89
   1  -9 -13   -0.17    2.09
  -1   9  12    2.24    2.55
   1  -9 -12    1.25    1.46
  -1   9  11   -0.76    1.59
   1  -9 -11   -0.56    1.83
  -1   9  10    9.01    3.21
   1  -9 -10    6.85    3.28
  -1   9   9    6.34    2.64
   1  -9  -9    5.93    2.42
  -1   9   8    3.60    2.20
   1  -9  -8    2.54    1.71
   1  -9  -8    4.99    2.24
   1  -9  -7    4.49    1.92
   1  -9  -7    6.19    2.72
  -1   9   6    5.19    2.59
   1  -9  -6    5.28    1.91
  -1   9   5   12.12    2.85
  -1   9   5    3.03    2.04
   1  -9  -5    5.52    1.95
  -1   9   4   14.88    4.42
  -1   9   3   74.09    8.73
  -1   9   2   71.69    7.49
  -1   9   2   69.64    7.21
  -1   9   1   54.48    8.20
  -1   9   1   52.53    5.89
  -1   9   0    1.65    1.97
  -1   9  -1   15.05    4.64
  -1   9  -1   10.77    3.17
  -1   9  -2   26.02    7.01
  -1   9  -2   24.23    4.01
  -1   9  -3    7.45    3.75
  -1   9  -4    1.93    2.15
  -1   9  -4    0.17    1.21
  -1   9  -5   25.99    7.63
  -1   9  -5   20.03    3.46
  -1   9  -6   10.66    4.96
  -1   9  -6   11.38    2.82
  -1   9  -7    1.37    2.90
  -1   9  -8   52.17   21.21
  -1   9  -9   28.30   10.49
  -1   9 -10   87.23   23.89
  -1   9 -11   31.59    9.99
  -1   9 -12   10.20    4.35
  -1   9 -13   45.67    6.65
  -1   9 -14    6.26    3.50
  -1   9 -15    7.19    4.08
   1  -9  16   10.45    3.91
  -1   9 -16    9.78    4.70
   1  -9  17    3.61    2.93
  -1   9 -17    1.07    1.21
   1  -9  18    9.24    4.03
  -1   9 -18    6.03    2.74
  -1   9 -19    9.96    4.57
  -1   8  21    1.11    2.38
  -1   8  20    3.65    2.53
   1  -8 -20    5.95    2.70
  -1   8  19    0.84    1.75
   1  -8 -19   -0.22    2.47
  -1   8  18    2.03    2.71
   1  -8 -18   -2.09    2.45
  -1   8  17    0.14    2.10
   1  -8 -17   -0.57    2.30
   1  -8 -16   -0.13    2.27
  -1   8  15   11.76    5.58
   1  -8 -15    9.26    3.87
  -1   8  14   -0.09    2.16
   1  -8 -14    1.41    1.96
  -1   8  13   38.14   10.96
   1  -8 -13   41.57   15.39
  -1   8  12   20.76    7.33
   1  -8 -12   21.66    8.93
  -1   8  11    4.27    2.59
   1  -8 -11    4.34    1.86
  -1   8  10    6.77    2.82
   1  -8 -10    6.67    2.86
  -1   8   9   43.73   14.61
   1  -8  -9   39.56    6.78
   1  -8  -9   42.60   12.81
  -1   8   8    1.55    2.75
   1  -8  -8   -0.01    0.41
   1  -8  -8    1.78    1.67
  -1   8   7   28.56    4.72
   1  -8  -7   24.15    6.17
  -1   8   6    0.08    1.71
  -1   8   6    0.67    1.14
   1  -8  -6    1.50    2.25
  -1   8   5    0.62    1.62
  -1   8   5    0.98    0.87
  -1   8   4    2.05    2.30
  -1   8   4    2.66    1.73
  -1   8   4    2.38    2.02
  -1   8   3   20.34    3.40
  -1   8   3   21.71    3.93
  -1   8   2   12.29    3.56
  -1   8   2    9.92    2.78
  -1   8   1    2.19    1.68
  -1   8   1    2.00    2.11
  -1   8   0    0.37    1.06
  -1   8   0   -0.49    1.32
  -1   8  -1    0.98    1.15
  -1   8  -1   -0.96    1.32
  -1   8  -2   29.92    7.54
  -1   8  -3   56.87    6.43
  -1   8  -3   48.35    4.62
   1  -8   4    0.91    1.55
  -1   8  -4   -0.23    2.54
  -1   8  -5    5.05    3.24
   1  -8   6    2.24    1.54
  -1   8  -6    0.19    2.54
  -1   8  -7   92.29    8.38
  -1   8  -8    8.17    4.10
  -1   8  -9   41.27    6.07
  -1   8  -9   38.27    3.79
  -1   8 -10   -1.16    2.54
  -1   8 -11   20.06    4.64
  -1   8 -12   24.76    5.73
   1  -8  13   17.59    4.03
  -1   8 -13   10.45    3.62
   1  -8  14   25.71    8.20
  -1   8 -14   16.62    6.18
   1  -8  15   25.17    5.04
  -1   8 -15   19.83    4.90
   1  -8  16    8.01    3.57
  -1   8 -16    4.32    2.83
   1  -8  17   23.44    8.00
  -1   8 -17   23.41    5.11
   1  -8  18    1.61    1.35
  -1   8 -18    1.13    2.51
   1  -8  19    2.05    1.51
  -1   8 -19    2.44    1.91
   1  -8  20    1.97    0.96
  -1   8 -20    0.94    1.37
   1  -8  21    1.30    2.05
  -1   8 -21    3.04    1.99
   1  -8  22    4.55    2.83
  -1   8 -22    4.29    2.86
  -1   7  23    2.68    2.91
   1  -7 -23    1.50    2.33
  -1   7  22    1.34    2.48
   1  -7 -22    2.66    2.04
  -1   7  21    5.78    3.23
   1  -7 -21    7.38    3.11
  -1   7  20    0.21    2.39
   1  -7 -20    1.70    2.15
  -1   7  19    0.39    2.25
   1  -7 -19    1.29    1.96
  -1   7  18    1.79    3.23
   1  -7 -18    0.90    3.16
  -1   7  17    0.14    2.01
   1  -7 -17    2.76    3.49
  -1   7  16   15.39    6.14
   1  -7 -16   16.00    6.49
  -1   7  15    1.56    2.17
   1  -7 -15    5.09    2.23
  -1   7  14   11.01    3.79
   1  -7 -14    8.88    2.46
  -1   7  13  155.70   14.33
   1  -7 -13  161.57   25.10
  -1   7  12   58.15    9.19
   1  -7 -12   57.30   13.19
  -1   7  11   14.17    3.48
   1  -7 -11   14.33    5.82
  -1   7  10    0.86    2.63
   1  -7 -10   -0.54    2.02
   1  -7  -9    0.30    0.64
   1  -7  -9    1.49    1.22
  -1   7   8   14.59    5.87
   1  -7  -8   12.33    4.09
   1  -7  -8   15.20    5.26
  -1   7   7    3.12    1.95
   1  -7  -7    4.94    2.47
  -1   7   6   12.61    3.01
  -1   7   6   13.53    2.84
  -1   7   5   -0.17    1.31
  -1   7   5    0.66    0.81
  -1   7   4    2.77    1.42
  -1   7   4    5.02    2.42
  -1   7   3    1.19    1.85
  -1   7   3    0.02    1.38
  -1   7   3   -1.11    1.64
  -1   7   2    7.33    2.81
  -1   7   2    7.46    2.33
  -1   7   1    0.51    1.07
  -1   7   0   60.35   13.17
  -1   7   0   61.05    5.44
   1  -7   1    4.02    1.58
  -1   7  -1    1.48    2.47
  -1   7  -1    1.09    1.90
   1  -7   2    9.03    3.43
  -1   7  -2    8.67    3.77
  -1   7  -2    5.52    2.42
  -1   7  -3    1.10    3.30
  -1   7  -3    1.95    1.78
   1  -7   4  134.45   12.47
  -1   7  -4  127.99   12.46
  -1   7  -4  114.93   10.66
   1  -7   5   19.15    5.95
  -1   7  -5   14.59    4.63
   1  -7   6   51.08   13.64
  -1   7  -6   45.90    6.68
  -1   7  -6   41.65    4.12
  -1   7  -7   80.02    9.44
  -1   7  -8   36.70    5.33
  -1   7  -9   66.10    7.81
  -1   7 -10    9.84    3.72
   1  -7  11    1.85    2.37
  -1   7 -11    1.48    2.31
   1  -7  12    0.97    1.70
  -1   7 -12    0.87    2.03
  -1   7 -12   -0.21    0.87
   1  -7  13   -0.26    1.61
  -1   7 -13    1.10    2.81
  -1   7 -13   -0.02    0.85
   1  -7  14    0.54    1.82
  -1   7 -14    0.25    2.00
  -1   7 -14    0.16    0.87
   1  -7  15    1.31    1.84
  -1   7 -15    1.55    3.61
  -1   7 -15    0.27    0.93
   1  -7  16    3.86    2.55
  -1   7 -16    2.53    2.36
  -1   7 -16    3.17    1.78
   1  -7  17    8.29    3.45
  -1   7 -17    5.13    3.19
  -1   7 -17    6.57    2.11
   1  -7  18   11.28    5.56
  -1   7 -18    7.77    3.50
  -1   7 -18    8.22    2.57
   1  -7  19   30.13   12.63
  -1   7 -19   26.48    5.55
  -1   7 -20    1.74    2.53
   1  -7  21    0.31    1.85
  -1   7 -21    0.77    1.05
   1  -7  22    5.69    2.67
  -1   7 -22    6.60    2.90
   1  -7  23    0.81    1.99
  -1   7 -23    0.85    1.92
   1  -7  24    2.08    2.68
  -1   7 -24    0.17    2.07
  -1   6  25   11.48    7.38
   1  -6 -25   11.80    4.04
  -1   6  24    5.69    4.01
   1  -6 -24   10.19    4.68
  -1   6  23    8.49    3.72
   1  -6 -23   10.64    4.27
  -1   6  22    0.97    1.64
   1  -6 -22    0.48    1.38
  -1   6  21    1.59    2.32
  -1   6  20    0.52    3.07
   1  -6 -20   -0.15    2.56
  -1   6  19    2.36    2.71
   1  -6 -19    0.76    1.46
  -1   6  18   20.37    5.49
   1  -6 -18   22.34    5.53
  -1   6  17   11.10    3.76
   1  -6 -17   14.37    4.73
  -1   6  16   57.99    8.21
   1  -6 -16   72.35   14.18
  -1   6  15  575.48   20.43
   1  -6 -15  585.16   20.12
  -1   6  14    9.16    7.07
   1  -6 -14    5.10    2.88
  -1   6  13  212.05   17.91
   1  -6 -13  227.56   30.58
  -1   6  12   13.84    4.01
   1  -6 -12    8.54    3.43
  -1   6  11    6.05    2.94
   1  -6 -11    2.73    1.38
   1  -6 -11    5.47    3.25
  -1   6  10   63.70    7.42
   1  -6 -10   59.26    9.01
   1  -6 -10   62.75   19.07
  -1   6   9   62.58    9.57
   1  -6  -9   56.30    5.72
   1  -6  -9   60.09   11.18
  -1   6   8    1.09    1.66
   1  -6  -8    0.78    0.88
   1  -6  -8    1.06    0.82
  -1   6   7    8.77    3.11
   1  -6  -7    8.52    3.32
  -1   6   6    7.54    2.88
  -1   6   6    6.61    2.17
  -1   6   6    4.97    2.75
  -1   6   5    0.43    1.39
  -1   6   5    1.44    1.02
  -1   6   5    0.93    1.58
  -1   6   4    3.76    1.90
  -1   6   4    3.13    1.73
  -1   6   4    3.63    1.93
  -1   6   3    8.96    2.29
  -1   6   3    8.27    3.02
  -1   6   2   31.01    7.48
  -1   6   2   27.23    4.57
  -1   6   1    4.04    1.89
  -1   6   1    2.76    1.52
  -1   6   1    2.30    1.51
  -1   6   0    5.02    2.01
  -1   6   0    2.04    3.95
  -1   6  -1  110.94   12.53
  -1   6  -1  100.63    6.27
   1  -6   2    4.78    2.26
  -1   6  -2    2.57    3.02
   1  -6   3   55.32    5.18
  -1   6  -3   52.31    5.26
  -1   6  -3   48.98    5.78
   1  -6   4   58.77    7.47
  -1   6  -4   47.38    6.38
  -1   6  -4   46.25    5.35
   1  -6   5   24.06    3.09
  -1   6  -5   17.29    3.54
   1  -6   6    1.44    1.35
  -1   6  -6    1.49    1.78
   1  -6   7   15.33    6.90
  -1   6  -7   10.58    2.98
  -1   6  -7   13.06    2.51
   1  -6   8    2.05    1.18
  -1   6  -8    0.18    1.67
  -1   6  -8    0.19    0.94
   1  -6   9    1.51    1.04
  -1   6  -9    0.51    1.74
  -1   6  -9    0.82    0.98
   1  -6  10   20.29    3.35
  -1   6 -10   13.75    3.19
   1  -6  11    2.74    2.03
  -1   6 -11    0.41    1.95
   1  -6  12   24.34    3.84
  -1   6 -12   15.84    3.83
  -1   6 -12   17.73    2.76
   1  -6  13    0.47    1.70
  -1   6 -13    0.49    2.36
  -1   6 -13    0.86    1.22
   1  -6  14  122.84   11.35
  -1   6 -14   91.66    9.57
   1  -6  15   33.73    4.65
  -1   6 -15   19.27    3.99
  -1   6 -15   23.97    3.12
   1  -6  16   13.57    5.09
  -1   6 -16    9.89    3.62
  -1   6 -16   11.34    4.68
   1  -6  17    2.11    1.71
  -1   6 -17    1.69    2.94
  -1   6 -17    1.69    1.08
   1  -6  18   29.07   10.59
  -1   6 -18   21.72    4.39
  -1   6 -18   28.68    9.09
   1  -6  19   68.22    6.88
  -1   6 -19   46.19    6.18
  -1   6 -19   56.19    5.48
   1  -6  20   -0.54    1.83
  -1   6 -20    0.42    1.54
  -1   6 -20    0.36    0.78
   1  -6  21    1.25    2.48
  -1   6 -21    1.72    1.78
   1  -6  22   19.85    7.34
  -1   6 -22   14.89    4.57
  -1   6 -22   17.07    5.64
   1  -6  23    6.81    3.69
  -1   6 -23    3.31    1.72
   1  -6  24    0.88    1.36
  -1   6 -24    0.61    1.87
   1  -6  25   12.37    4.28
  -1   6 -25    7.01    3.53
   1  -6  26    0.87    2.68
  -1   6 -26   -0.37    1.59
  -1   5  26    0.78    2.71
   1  -5 -26   -1.14    2.76
   1  -5 -25    1.24    1.55
  -1   5  24   12.42    4.03
   1  -5 -24   18.04    5.67
  -1   5  23    1.43    3.43
   1  -5 -23    3.28    2.46
  -1   5  22    2.90    3.49
   1  -5 -22    6.47    3.06
  -1   5  21   23.49    7.52
   1  -5 -21   32.52   11.90
  -1   5  20   27.19    5.18
   1  -5 -20   37.79   14.72
  -1   5  19    2.87    3.32
   1  -5 -19    1.64    2.29
  -1   5  18   34.27    4.94
   1  -5 -18   43.88   10.86
  -1   5  17   11.24    3.87
   1  -5 -17   20.48    4.82
  -1   5  16  200.21   12.28
   1  -5 -16  219.90   22.95
  -1   5  15   56.49    7.59
   1  -5 -15   69.72   17.16
  -1   5  14   17.12    3.70
   1  -5 -14   20.92    5.79
  -1   5  13   13.32    5.86
   1  -5 -13   16.58    4.77
  -1   5  12   11.25    2.70
   1  -5 -12   14.44    4.90
  -1   5  11    8.14    3.79
   1  -5 -11    6.25    2.81
   1  -5 -11    7.53    3.65
  -1   5  10  154.27   15.01
   1  -5 -10  154.35   13.92
   1  -5 -10  157.22   16.17
  -1   5   9   18.22    3.12
   1  -5  -9   18.22    5.20
   1  -5  -9   20.14    7.66
  -1   5   8    0.85    1.41
   1  -5  -8    1.03    0.55
  -1   5   7   26.42    4.00
   1  -5  -7   26.92    3.89
  -1   5   7   27.76    4.59
  -1   5   6   34.22   12.01
  -1   5   6   39.74    5.62
  -1   5   5  166.26    8.11
  -1   5   5  179.29    6.80
  -1   5   5  181.21    7.65
  -1   5   4   38.42    4.48
  -1   5   4   40.54    5.05
  -1   5   4   45.49    4.68
  -1   5   3   24.94    8.86
  -1   5   3   26.57    3.95
  -1   5   3   25.48    3.98
  -1   5   2   60.57    4.87
  -1   5   2   59.82    7.90
  -1   5   1  160.89    5.89
  -1   5   1  161.28   14.25
  -1   5   1  144.35    5.97
  -1   5   0   27.82    3.55
  -1   5   0   23.72    4.22
  -1   5   0   24.38    3.50
  -1   5  -1    7.44    2.31
  -1   5  -1    8.09    2.30
   1  -5   2   22.85    2.70
  -1   5  -2   21.31    3.37
  -1   5  -2   22.66    3.46
   1  -5   3   23.72    3.43
  -1   5  -3   15.14    3.13
   1  -5   4  110.67    4.92
  -1   5  -4   94.36    6.70
   1  -5   5   -0.01    1.06
  -1   5  -5    0.63    2.79
  -1   5  -5    0.82    1.04
   1  -5   6   79.81    5.93
  -1   5  -6   55.21    5.14
   1  -5   7  127.83    7.08
  -1   5  -7   79.12    5.99
   1  -5   8   53.59   11.09
  -1   5  -8   44.53    5.86
  -1   5  -8   60.97    4.41
   1  -5   9    8.33    2.31
  -1   5  -9    3.64    2.00
  -1   5  -9    8.12    2.16
   1  -5  10    1.51    1.52
  -1   5 -10    0.92    1.80
  -1   5 -10    1.52    0.92
   1  -5  11   11.10    3.41
  -1   5 -11    8.30    3.52
  -1   5 -11    9.92    4.00
   1  -5  12    8.87    3.41
  -1   5 -12    6.10    3.53
  -1   5 -12    8.53    3.68
   1  -5  13   94.98    6.32
  -1   5 -13   65.46    5.81
  -1   5 -13   79.16    6.57
   1  -5  14    6.30    3.96
  -1   5 -14    1.43    2.73
  -1   5 -14    4.18    2.34
   1  -5  15   22.92   11.13
  -1   5 -15   15.02    3.77
  -1   5 -15   25.53    7.09
   1  -5  16   75.67   10.07
  -1   5 -16   60.92    7.52
  -1   5 -16   83.79    9.57
   1  -5  17   97.24    7.84
  -1   5 -17   74.19    7.22
  -1   5 -17   87.95    6.26
   1  -5  18    4.11    1.96
  -1   5 -18    1.02    2.35
  -1   5 -18    2.53    1.60
   1  -5  19    6.94    2.63
  -1   5 -19    4.83    2.48
  -1   5 -19    8.19    4.05
   1  -5  20    2.39    2.22
  -1   5 -20    1.05    1.80
  -1   5 -20    1.09    0.98
   1  -5  21   14.16    3.90
  -1   5 -21    9.60    2.80
  -1   5 -21   13.85    5.17
   1  -5  22   18.60    7.70
  -1   5 -22   12.48    4.48
  -1   5 -22   19.91    7.13
   1  -5  23    7.34    3.31
  -1   5 -23    6.17    2.57
  -1   5 -23    9.10    3.65
   1  -5  24   26.58    5.20
  -1   5 -24   19.28    4.52
  -1   5 -24   24.82    6.22
   1  -5  25    0.87    1.62
  -1   5 -25    2.35    2.87
  -1   5 -25    3.75    1.89
   1  -5  26    2.14    3.08
  -1   5 -26    1.14    1.77
   1  -5  27    5.13    2.63
  -1   5 -27    1.50    0.90
   1  -5  28    3.74    1.39
  -1   4  28    0.45    2.75
   1  -4 -28    0.51    1.17
  -1   4  27   -1.28    2.72
   1  -4 -27    2.84    3.50
  -1   4  26    4.04    3.39
   1  -4 -26    4.46    3.28
  -1   4  25    2.84    2.40
   1  -4 -25    7.53    2.76
  -1   4  24    3.45    2.49
   1  -4 -24    5.56    2.82
  -1   4  23    1.61    3.56
   1  -4 -23    1.82    2.34
  -1   4  22   22.38    7.20
   1  -4 -22   25.32    8.91
  -1   4  21    8.98    3.43
   1  -4 -21   13.15    4.15
  -1   4  20    4.75    3.53
   1  -4 -20    4.68    3.62
  -1   4  19   71.09    6.76
   1  -4 -19   75.75   14.67
  -1   4  18    5.38    2.76
   1  -4 -18    8.62    3.99
  -1   4  17    1.39    2.32
   1  -4 -17    2.71    1.88
  -1   4  16   11.17    3.62
   1  -4 -16   15.37    3.71
  -1   4  15   35.28    4.26
   1  -4 -15   45.63   12.57
  -1   4  14    1.72    2.02
   1  -4 -14    7.55    3.22
  -1   4  13   22.88    3.36
   1  -4 -13   27.39    7.00
  -1   4  12    5.22    2.36
   1  -4 -12    3.91    1.91
  -1   4  11   -0.60    1.92
   1  -4 -11    1.24    0.40
   1  -4 -11    0.41    0.77
  -1   4  10   24.13    3.81
   1  -4 -10   25.13    3.63
   1  -4 -10   30.68    8.15
  -1   4   9  124.50    6.21
   1  -4  -9  125.10    6.62
   1  -4  -9  114.23    8.78
  -1   4   8   50.39    4.50
  -1   4   7  581.63   11.73
   1  -4  -7  596.09    8.84
  -1   4   7  604.23   12.70
  -1   4   6   55.71    5.17
   1  -4  -6   49.29    6.00
  -1   4   6   52.90    5.44
  -1   4   5    1.64    1.38
  -1   4   5    0.54    1.49
  -1   4   4  181.16    6.81
  -1   4   4  189.38    6.59
  -1   4   3   12.78    1.76
  -1   4   3   13.62    2.37
  -1   4   3   13.69    2.52
  -1   4   2    0.48    0.85
  -1   4   2    1.40    1.19
  -1   4   2    2.42    1.59
  -1   4   1   63.52    5.09
  -1   4   1   65.11    8.84
  -1   4   1   63.81    5.46
  -1   4   0  209.24    6.66
  -1   4   0  203.39    7.58
  -1   4   0  194.01    6.84
  -1   4  -1   10.81    3.33
  -1   4  -1   16.29    2.50
   1  -4   3   14.27    2.60
  -1   4  -3    7.26    2.65
  -1   4  -3   15.55    2.27
   1  -4   4  124.80    8.74
  -1   4  -4  102.37    8.04
  -1   4  -4  122.27    8.66
   1  -4   5   25.30    3.49
  -1   4  -5   11.41    2.58
  -1   4  -5   22.55    2.65
   1  -4   6   88.77    7.03
  -1   4  -6   65.54    6.19
  -1   4  -6   92.59    7.18
   1  -4   7    0.28    0.61
  -1   4  -7   -0.43    1.96
  -1   4  -7    0.35    1.37
   1  -4   8   59.96    3.70
  -1   4  -8   42.31    4.31
  -1   4  -8   67.96    4.77
   1  -4   9  259.97    7.57
  -1   4  -9  148.80    6.71
  -1   4  -9  217.03    7.39
   1  -4  10   53.32    5.54
  -1   4 -10   26.98    4.54
  -1   4 -10   50.51    5.02
   1  -4  11  233.10   10.92
  -1   4 -11  146.85    8.42
  -1   4 -11  197.68    9.48
   1  -4  12  137.53    7.89
  -1   4 -12   91.51    7.21
  -1   4 -12  138.43    7.59
   1  -4  13   23.60   10.07
  -1   4 -13    8.26    2.49
  -1   4 -13   24.82    8.71
   1  -4  14   37.73    4.91
  -1   4 -14   27.47    3.86
  -1   4 -14   43.44    6.92
   1  -4  15   21.12    3.69
  -1   4 -15   10.35    3.17
  -1   4 -15   18.49    6.69
   1  -4  16   51.05    4.94
  -1   4 -16   40.87    4.65
  -1   4 -16   60.89   16.60
   1  -4  17   29.71    4.60
  -1   4 -17   19.77    3.98
  -1   4 -17   30.89    5.06
   1  -4  18   30.07    4.68
  -1   4 -18   25.22    4.97
  -1   4 -18   31.86    8.83
   1  -4  19   24.50    4.66
  -1   4 -19   16.06    4.11
  -1   4 -19   30.87    8.22
   1  -4  20    1.55    1.81
  -1   4 -20    0.19    1.63
  -1   4 -20    1.20    0.78
   1  -4  21   52.81    7.10
  -1   4 -21   36.12    9.66
  -1   4 -21   54.56   10.57
   1  -4  22    5.38    3.14
  -1   4 -22    3.35    1.70
  -1   4 -22    4.30    3.41
   1  -4  23    1.52    1.98
  -1   4 -23    0.30    1.44
  -1   4 -23    2.11    1.66
   1  -4  24   40.37    5.43
  -1   4 -24   35.16    4.92
  -1   4 -24   45.33   12.54
   1  -4  25    1.58    2.13
  -1   4 -25    0.36    1.62
  -1   4 -25    0.89    1.53
   1  -4  26   31.98   20.73
  -1   4 -26   24.57   10.37
  -1   4 -26   41.11   15.40
   1  -4  27    3.92    2.78
  -1   4 -27    8.68    2.98
   1  -4  28    2.51    1.68
  -1   4 -28   -0.77    1.79
   1  -4  29   -0.75    1.98
  -1   3  29    6.28    3.97
   1  -3 -29    8.92    4.47
  -1   3  28    8.98    3.99
   1  -3 -28   10.41    3.66
  -1   3  27    4.90    3.38
   1  -3 -27    9.83    3.99
  -1   3  26   -1.83    2.71
   1  -3 -26   -1.16    2.65
  -1   3  25    6.01    7.66
   1  -3 -25    2.12    1.86
  -1   3  24   24.98    5.40
   1  -3 -24   25.48    7.45
  -1   3  23    1.51    4.99
   1  -3 -23    0.78    1.80
  -1   3  22  106.89   14.74
   1  -3 -22  131.61   12.73
  -1   3  21    1.04    2.35
   1  -3 -21    6.01    2.24
  -1   3  20    0.60    2.20
   1  -3 -20    2.10    2.35
  -1   3  19    6.71    2.85
   1  -3 -19   10.36    3.03
  -1   3  18    6.47    2.72
   1  -3 -18    6.92    2.75
  -1   3  17    2.25    2.15
   1  -3 -17    2.28    1.52
  -1   3  16   -0.16    1.98
  -1   3  15   28.01    3.76
   1  -3 -15   34.12    8.51
  -1   3  14    0.67    1.98
   1  -3 -14    0.86    1.16
  -1   3  13    2.41    1.86
   1  -3 -13    5.21    1.91
  -1   3  12   30.44    4.65
   1  -3 -12   38.25   11.20
  -1   3  11    4.50    2.04
   1  -3 -11    3.29    0.72
   1  -3 -11    5.11    1.89
  -1   3  10   48.71    4.30
   1  -3 -10   60.85    3.21
   1  -3 -10   50.58   13.90
  -1   3   9   22.31    2.74
   1  -3  -9   25.56    2.80
   1  -3  -9   20.80    5.50
  -1   3   8  108.47    8.15
   1  -3  -8  139.45    8.99
   1  -3  -8  109.07    8.52
  -1   3   7  202.17    7.31
   1  -3  -7  215.02    6.09
  -1   3   7  193.93    7.74
  -1   3   6   12.84    2.06
   1  -3  -6   12.72    3.98
  -1   3   6   14.44    2.57
  -1   3   5   10.06    1.60
   1  -3  -5    8.49    4.04
  -1   3   5   11.84    2.43
  -1   3   4   12.55    4.26
   1  -3  -4   14.28    2.53
  -1   3   4   12.11    1.97
  -1   3   3   72.14    5.11
  -1   3   3   70.22    5.40
  -1   3   2  600.54    9.90
  -1   3   2  654.35   10.77
  -1   3   2  625.27   11.20
  -1   3   1   94.68    6.27
  -1   3   1   94.83    6.69
  -1   3   1  103.28    7.24
  -1   3   0  249.15    5.56
  -1   3   0  247.91    6.60
  -1   3   0  245.68    6.32
  -1   3  -1  102.14    6.57
  -1   3  -1   88.73    7.70
  -1   3  -1  101.13    6.90
  -1   3  -2  340.80    7.27
   1  -3   3   16.61    1.83
  -1   3  -3    8.86    2.47
  -1   3  -3   14.82    2.02
   1  -3   4   42.41    3.75
  -1   3  -4   28.50    3.78
  -1   3  -4   47.21    4.05
   1  -3   5   84.45    6.48
  -1   3  -5   53.95    5.23
  -1   3  -5   82.48    6.90
  -1   3  -6   44.55    4.42
  -1   3  -6  108.06    8.30
  -1   3  -7  560.44   14.54
  -1   3  -7  856.57   18.80
   1  -3   8   40.05    3.39
  -1   3  -8   26.08    4.18
  -1   3  -8   47.24    3.98
   1  -3   9  212.97    7.28
  -1   3  -9  139.85    6.38
  -1   3  -9  222.71    8.12
   1  -3  10  162.00   11.15
  -1   3 -10  116.26    8.69
  -1   3 -10  174.25   12.20
   1  -3  11    1.77    1.72
  -1   3 -11    0.24    1.34
  -1   3 -11   -0.75    1.33
   1  -3  12    3.82    1.54
  -1   3 -12    2.26    1.48
  -1   3 -12    4.42    2.14
   1  -3  13    0.43    1.60
  -1   3 -13    0.13    1.47
  -1   3 -13    1.61    1.07
   1  -3  14   90.19    6.19
  -1   3 -14   65.40    5.26
  -1   3 -14   95.50   10.43
   1  -3  15  207.36   19.18
  -1   3 -15  163.58   18.02
  -1   3 -15  226.34   23.93
   1  -3  16   38.62    4.78
  -1   3 -16   23.76    3.41
  -1   3 -16   40.39    5.20
   1  -3  17  122.54    9.31
  -1   3 -17   94.84    6.58
  -1   3 -17  135.23    7.84
   1  -3  18  282.72   24.09
  -1   3 -18  211.39   20.72
  -1   3 -18  299.50   26.92
   1  -3  19  183.76   20.32
  -1   3 -19  150.44   18.72
  -1   3 -19  208.02   17.16
   1  -3  20    0.76    0.75
  -1   3 -20    0.43    0.97
  -1   3 -20   -1.55    2.25
   1  -3  21    3.77    2.51
  -1   3 -21    2.62    1.70
  -1   3 -21    2.43    2.27
   1  -3  22    9.96    4.33
  -1   3 -22    7.80    2.53
  -1   3 -22   12.27    3.09
   1  -3  23    3.96    2.14
  -1   3 -23    3.45    1.71
  -1   3 -23    4.62    2.29
   1  -3  24    4.98    2.71
  -1   3 -24    4.92    1.67
  -1   3 -24    6.53    2.84
   1  -3  25   16.31    3.77
  -1   3 -25   13.19    3.22
  -1   3 -25   19.87    5.95
   1  -3  26    0.89    1.95
  -1   3 -26    2.41    1.81
   1  -3  27    5.46    2.38
  -1   3 -27    7.09    3.40
   1  -3  28    8.71    3.89
  -1   3 -28   12.88    5.05
   1  -3  29    2.92    2.67
  -1   3 -29    3.55    2.68
  -1   2  29   -0.27    2.68
   1  -2 -29    0.07    1.74
  -1   2  28    3.07    3.82
   1  -2 -28    1.53    1.80
  -1   2  27    3.61    4.27
   1  -2 -27    0.32    2.76
  -1   2  26    6.69    3.78
   1  -2 -26    7.40    3.12
  -1   2  25    2.53    2.62
   1  -2 -25    5.43    2.83
  -1   2  24   10.52    4.79
   1  -2 -24    9.64    2.92
  -1   2  23    4.88    4.27
   1  -2 -23    5.36    2.65
  -1   2  22   16.87    3.54
   1  -2 -22   20.29    5.18
  -1   2  21    3.26    2.68
   1  -2 -21    5.90    2.70
  -1   2  20   10.04    3.39
   1  -2 -20   11.78    3.12
  -1   2  19    0.69    2.49
   1  -2 -19    2.11    1.74
  -1   2  18    5.59    2.14
   1  -2 -18    7.51    1.91
  -1   2  17    1.71    2.47
   1  -2 -17    4.51    2.05
  -1   2  16   16.35    3.57
   1  -2 -16   18.87    4.56
   1  -2 -15    1.10    1.71
   1  -2 -14  374.93   17.58
   1  -2 -13    5.16    1.76
  -1   2  12  265.36   10.37
   1  -2 -12  282.74    8.99
  -1   2  11  323.65   10.41
   1  -2 -11  357.36    7.61
   1  -2 -11  338.64   12.44
  -1   2  10   62.62    6.00
   1  -2 -10   84.05    5.51
   1  -2 -10   72.24    6.42
  -1   2   9  211.80    7.57
   1  -2  -9  280.51    6.38
   1  -2  -9  223.30    8.90
  -1   2   8  110.79    7.71
   1  -2  -8  147.75    8.80
   1  -2  -8  112.68   10.58
  -1   2   7   32.91    3.34
   1  -2  -7   38.73    2.85
  -1   2   7   29.72    2.97
  -1   2   6   10.31    1.82
   1  -2  -6   13.44    2.15
  -1   2   6   10.12    2.16
  -1   2   5  563.10    9.74
   1  -2  -5  609.57    8.81
  -1   2   5  513.27   10.31
  -1   2   4   15.97    1.78
   1  -2  -4   19.65    3.47
  -1   2   4   15.11    2.93
  -1   2   3   51.50    4.03
   1  -2  -3   55.94    4.63
  -1   2   3   57.78    5.14
  -1   2   2  121.76    7.52
   1  -2  -2  148.74    5.04
  -1   2   2  133.84    4.77
  -1   2   1   40.61    3.01
   1  -2  -1   38.48    7.60
  -1   2   1   46.69    4.14
  -1   2   0   59.96    3.93
  -1   2   0   69.61   10.75
  -1   2   0   76.83    5.58
  -1   2  -1    5.45    1.46
   1  -2   2    5.62    2.35
  -1   2  -2    5.69    1.82
  -1   2  -2   11.68    2.08
   1  -2   3  142.19    8.57
  -1   2  -3  100.15    8.81
  -1   2  -3  147.66    9.89
   1  -2   4    6.05    0.99
  -1   2  -4    3.35    1.28
  -1   2  -4    7.02    2.18
   1  -2   5 1034.05   13.23
  -1   2  -5  988.84   14.24
   1  -2   6  102.59    6.75
  -1   2  -6   53.18    6.39
  -1   2  -6   90.68    6.39
   1  -2   7   49.20    4.99
  -1   2  -7   21.89    2.79
  -1   2  -7   65.76    6.97
   1  -2   8  639.19   10.93
  -1   2  -8  447.47    9.60
  -1   2  -8  745.33   12.79
   1  -2   9    6.62    1.92
  -1   2  -9    5.67    2.70
  -1   2  -9    8.15    2.26
   1  -2  10   16.64    2.32
  -1   2 -10    9.26    1.67
  -1   2 -10   18.53    2.50
   1  -2  11    1.63    1.20
  -1   2 -11    1.04    1.62
  -1   2 -11    0.89    0.89
   1  -2  12   34.69    4.05
  -1   2 -12   22.48    3.01
  -1   2 -12   37.17    4.14
   1  -2  13  136.28    9.15
  -1   2 -13  108.97    5.54
  -1   2 -13  156.42    9.34
   1  -2  14  105.18    7.18
  -1   2 -14   87.03   12.49
  -1   2 -14  130.33   11.35
   1  -2  15  211.02   13.41
  -1   2 -15  171.56   12.01
  -1   2 -15  258.96   15.53
   1  -2  16   26.50    8.32
  -1   2 -16   19.12    4.65
  -1   2 -16   22.32    7.92
   1  -2  17   40.81    9.71
  -1   2 -17   28.36    6.07
  -1   2 -17   38.86    4.35
   1  -2  18  319.17   13.55
  -1   2 -18  249.21   15.24
  -1   2 -18  400.61   15.28
  -1   2 -19    5.51    3.50
   1  -2  20  533.60   40.59
  -1   2 -20  424.85   33.30
  -1   2 -20  647.14   47.73
   1  -2  21   96.88   17.62
  -1   2 -21   69.71   14.30
  -1   2 -21   95.07    7.55
   1  -2  22   51.46   13.09
  -1   2 -22   40.44    4.89
  -1   2 -22   55.53    5.60
   1  -2  23    1.19    2.33
  -1   2 -23    0.69    2.14
   1  -2  24    6.52    2.57
  -1   2 -24    8.23    2.93
   1  -2  25   26.86    7.84
  -1   2 -25   -0.13    1.82
   1  -2  26    0.57    2.04
  -1   2 -26    2.20    1.32
   1  -2  27    2.46    3.16
  -1   2 -27    0.84    1.73
   1  -2  28   21.25    7.57
  -1   2 -28   31.57   10.97
   1  -2  29   25.39    5.23
  -1   2 -29   29.37   10.61
   1  -2  30   12.37    4.84
  -1   2 -30   15.02    4.61
  -1   1  30    4.19    3.54
   1  -1 -30    2.18    2.33
  -1   1  29   10.10    4.46
   1  -1 -29   13.47    5.96
  -1   1  28   18.44    5.82
   1  -1 -28   18.69    9.86
  -1   1  27   92.59   10.63
   1  -1 -27  100.80   25.06
  -1   1  26   32.40    6.11
   1  -1 -26   44.87   12.75
  -1   1  25   23.72    8.94
   1  -1 -25   22.05    8.57
  -1   1  24    1.90    1.87
   1  -1 -24    4.06    2.02
  -1   1  23    2.18    1.55
   1  -1 -23    0.94    1.69
  -1   1  22    3.07    2.65
   1  -1 -22    1.71    1.85
  -1   1  21    0.52    2.52
   1  -1 -21    1.60    1.48
  -1   1  20    8.47    3.57
   1  -1 -20   11.07    3.95
  -1   1  19    2.10    1.87
   1  -1 -19    0.30    1.51
  -1   1  18    1.96    2.41
   1  -1 -18   -0.23    1.79
  -1   1  17    0.62    2.42
   1  -1 -17    0.59    0.50
   1  -1 -17    2.41    2.07
  -1   1  16   28.51    7.91
   1  -1 -16   18.59    3.15
   1  -1 -16   26.48    6.28
  -1   1  15    2.09    3.35
   1  -1 -15    0.44    0.86
   1  -1 -15    2.58    1.26
  -1   1  14  534.10   12.62
   1  -1 -14  557.90   12.86
  -1   1  13   58.69    5.92
   1  -1 -13   64.66    4.75
   1  -1 -13   67.61   12.62
  -1   1  12  312.21   12.44
   1  -1 -12  321.25   10.70
  -1   1  11  323.22   10.15
   1  -1 -11  342.05   12.65
  -1   1  10   78.15    8.25
   1  -1 -10   90.47    6.10
   1  -1 -10   86.18    8.35
  -1   1   9   23.07    2.35
   1  -1  -9   30.99    3.11
   1  -1  -9   29.75    9.53
  -1   1   8   51.50    4.86
   1  -1  -8   57.44    4.73
   1  -1  -8   53.92    7.37
  -1   1   7   11.27    4.01
   1  -1  -7   10.81    2.09
   1  -1  -7    8.23    3.01
  -1   1   6   64.49    5.28
   1  -1  -6   90.35    5.83
  -1   1   6   63.70    5.31
  -1   1   5   63.63    4.90
   1  -1  -5   98.67    6.59
  -1   1   5   69.37    5.77
  -1   1   4  231.41    6.08
   1  -1  -4  296.27    5.35
  -1   1   4  216.18    5.32
  -1   1   3  669.97    9.35
   1  -1  -3  779.01    9.88
  -1   1   3  551.00    8.54
  -1   1   2  644.63    8.30
   1  -1  -2  649.32    8.68
  -1   1   1   36.61    2.48
   1  -1  -1   38.31    2.95
  -1   1   1   29.63    2.48
   1  -1   0 1754.36   16.74
  -1   1   0 1517.76   14.60
   1  -1   0 1800.60   19.69
  -1   1   0 1696.83   18.69
   1  -1   1   16.58    4.19
  -1   1  -1   18.28    1.48
  -1   1  -2  633.64    6.77
   1  -1   2  647.20    6.97
  -1   1  -2  604.14    8.65
   1  -1   3   47.62    3.05
   1  -1   3   31.53    4.75
  -1   1  -3   56.44    4.21
   1  -1   4    8.18    1.09
  -1   1  -4    6.16    1.36
  -1   1  -4    8.30    1.55
   1  -1   5   52.80    4.93
  -1   1  -5   49.49    4.90
  -1   1  -5   83.51    7.06
   1  -1   6  240.43    5.42
  -1   1  -6  198.40    5.15
  -1   1  -6  307.84    7.57
   1  -1   7   82.16    9.52
  -1   1  -7   67.33    4.91
  -1   1  -7  102.37    6.90
   1  -1   8    1.03    1.28
  -1   1  -8    0.76    1.31
   1  -1   9    8.37    2.77
  -1   1  -9    7.09    1.50
  -1   1  -9   13.27    6.04
   1  -1  10  188.47    6.62
  -1   1 -10  152.41    6.13
  -1   1 -10  229.92    7.89
   1  -1  11   63.28   17.16
  -1   1 -11   41.21    4.24
  -1   1 -11   68.51    5.99
   1  -1  12    3.13    1.36
  -1   1 -12    0.43    0.94
  -1   1 -12    5.05    1.78
   1  -1  13    3.73    1.41
  -1   1 -13    1.40    0.83
  -1   1 -13    3.78    1.58
   1  -1  14   10.02    3.36
  -1   1 -14    7.75    1.83
  -1   1 -14    7.39    2.05
   1  -1  15   94.92    7.38
  -1   1 -15   78.05   11.16
  -1   1 -15  122.03    8.21
   1  -1  16   55.03   16.95
  -1   1 -16   34.67    5.92
  -1   1 -16   54.56    6.64
   1  -1  17   51.33   16.67
  -1   1 -17   31.55    5.67
  -1   1 -17   52.91    7.04
   1  -1  18  728.42   27.92
  -1   1 -18  592.09   13.16
  -1   1 -18  900.44   28.84
   1  -1  19    4.91    3.64
  -1   1 -19    2.93   10.96
   1  -1  20   16.65    3.68
  -1   1 -20   18.00    3.63
   1  -1  21   23.77    4.33
  -1   1 -21   36.67    4.88
   1  -1  22    5.99    2.38
   1  -1  22    3.80    1.34
  -1   1 -22    8.78    3.44
   1  -1  23   40.92    6.43
  -1   1 -23   58.82    7.24
   1  -1  24    0.42    2.35
  -1   1 -24    0.13    2.07
   1  -1  25    1.02    1.85
  -1   1 -25    1.99    2.64
   1  -1  26    3.02    2.13
  -1   1 -26    7.45    2.99
   1  -1  27    2.55    2.17
  -1   1 -27    3.18    2.72
   1  -1  28   16.60    4.82
  -1   1 -28   22.70    5.22
   1  -1  29    1.34    2.45
  -1   1 -29    1.46    2.66
   1  -1  30   -0.25    2.34
  -1   1 -30    1.62    1.58
  -1   0  30   11.52    5.15
   1   0 -30   11.71    6.72
  -1   0  29    0.87    1.52
   1   0 -29    1.00    1.97
  -1   0  28    1.01    2.60
   1   0 -28    0.61    1.31
  -1   0  27    7.91    3.22
   1   0 -27   13.28    4.16
  -1   0  26    3.39    3.28
   1   0 -26    5.70    1.92
  -1   0  25    0.29    2.45
   1   0 -25    0.76    1.23
  -1   0  24    6.34    1.66
   1   0 -24    7.30    3.40
  -1   0  23    1.28    2.06
   1   0 -23    1.04    1.82
  -1   0  22   32.63   12.92
   1   0 -22   31.74    7.13
   1   0 -21  128.57   30.68
  -1   0  20  169.67   17.29
  -1   0  19   19.85    7.80
   1   0 -19    9.96    2.00
   1   0 -19   18.89    5.16
  -1   0  18  149.15    9.68
   1   0 -18  120.61    6.77
   1   0 -18  174.20   21.22
  -1   0  17  110.81   15.72
   1   0 -17   85.41    9.24
   1   0 -17  119.11   15.91
  -1   0  16    0.61    2.87
   1   0 -16   -0.10    0.82
   1   0 -16    1.35    1.37
  -1   0  15   51.57    7.33
   1   0 -15   38.71    4.34
   1   0 -15   47.73   13.26
  -1   0  14   68.51    6.36
   1   0 -14   56.76    3.86
   1   0 -14   67.90   16.56
  -1   0  13   69.16    6.22
   1   0 -13   64.81    6.36
  -1   0  12  108.55   12.35
   1   0 -12  107.83    8.59
   1   0 -11  281.49    9.30
  -1   0  10   67.32    5.67
   1   0 -10   59.61    4.65
   1   0 -10   63.81    8.04
  -1   0   9   71.10    7.59
   1   0  -9   62.87    4.45
   1   0  -9   71.72   10.60
  -1   0   8    1.84    1.11
   1   0  -8    2.38    0.90
   1   0  -8    3.49    1.35
  -1   0   7  609.84   10.95
   1   0  -7  561.54    8.71
   1   0  -7  475.51    8.53
  -1   0   6  561.40    9.96
   1   0  -6  532.17    8.71
   1   0  -6  422.43    8.09
  -1   0   5  205.84    5.63
   1   0  -5  189.17    4.60
  -1   0   4  285.81    8.25
   1   0  -4  284.90    5.16
  -1   0   4  226.65    4.52
  -1   0   3 2295.60   24.09
   1   0  -3 2271.97   23.69
  -1   0   3 1663.82   17.75
  -1   0   2   57.00    3.88
   1   0  -2   50.16    3.45
  -1   0   2   45.38    3.19
  -1   0   1   86.89    5.49
   1   0  -1   51.11    3.37
  -1   0   1   54.51    3.49
   1   0   0   13.98    0.96
  -1   0  -1    2.51    0.85
   1   0   1    1.45    0.36
   1   0   1    0.82    0.37
  -1   0  -1    2.17    0.77
   1   0   2   10.18    1.52
   1   0   2    9.12    1.19
  -1   0  -2   14.47    1.33
   1   0   3    8.52    0.92
   1   0   3    9.54    2.83
  -1   0  -3   11.18    1.21
   1   0   4  138.76    8.34
   1   0   4  142.21    2.98
  -1   0  -4  198.85    4.37
   1   0   5  666.49    9.68
   1   0   5  654.04    8.76
  -1   0  -5  954.44   13.78
   1   0   6   40.24    4.84
   1   0   6   40.24    4.49
  -1   0  -6   52.75    8.41
   1   0   7   50.80    5.46
   1   0   7   47.79    4.81
  -1   0  -7   67.88    5.58
   1   0   8    1.69    1.74
   1   0   8    0.54    0.43
  -1   0  -8    1.33    1.10
   1   0   9   14.91    1.87
   1   0   9   17.69    5.51
  -1   0  -9   29.58   13.15
   1   0  10  249.48    7.95
   1   0  10  212.44    5.76
  -1   0 -10  314.12   12.61
   1   0  11  108.34    8.84
   1   0  11   86.32    7.09
  -1   0 -11  133.98   12.81
   1   0  12  634.80   16.24
   1   0  12  505.76   11.42
  -1   0 -12  793.95   23.95
   1   0  13  173.09    6.91
   1   0  13  135.01    8.71
  -1   0 -13  198.14    9.91
   1   0  14  324.50    9.58
   1   0  14  258.31    7.38
  -1   0 -14  389.37   20.50
   1   0  15  355.88   15.59
   1   0  15  288.34   13.72
  -1   0 -15  450.88   32.77
   1   0  16   88.73    8.92
   1   0  16   77.80    5.73
  -1   0 -16  120.98    8.31
   1   0  17   -0.09    2.40
   1   0  17    0.63    0.76
  -1   0 -17    1.41    3.33
   1   0  18   61.21    8.03
   1   0  18   46.10    3.64
  -1   0 -18   74.39    7.11
   1   0  19   30.32    9.98
   1   0  19   19.05    2.77
  -1   0 -19   37.31   10.06
   1   0  20    9.77    3.30
  -1   0 -20   14.69    6.14
   1   0  21    2.33    2.48
  -1   0 -21    0.35    1.09
   1   0  22    2.39    2.49
  -1   0 -22    2.30    2.67
   1   0  23    2.09    3.24
  -1   0 -23    1.49    2.99
   1   0  24   -0.35    2.21
  -1   0 -24    2.50    3.21
   1   0  25    2.78    2.09
  -1   0 -25    3.95    2.57
   1   0  26   -0.41    2.12
  -1   0 -26    2.22    2.49
   1   0  27    0.51    2.34
  -1   0 -27    0.22    2.35
   1   0  28    4.28    3.19
  -1   0 -28    7.00    3.53
   1   0  29    3.12    3.78
  -1   0 -29    0.14    2.37
   1   0  30    9.52    3.95
  -1   0 -30   14.12    4.61
  -1  -1  30    3.80    3.52
   1   1 -30    1.85    2.09
  -1  -1  29    2.96    2.93
   1   1 -29    3.81    3.22
  -1  -1  28    8.43    4.06
   1   1 -28   11.14    3.45
  -1  -1  27    7.53    3.24
   1   1 -27    4.27    1.45
  -1  -1  26    1.30    1.56
   1   1 -26   -0.08    1.63
  -1  -1  25   25.80    8.74
   1   1 -25   23.81   11.30
  -1  -1  24    1.16    1.38
   1   1 -24    6.11    2.52
  -1  -1  23   49.80    7.40
   1   1 -23   54.13   14.89
  -1  -1  22    0.65    3.07
   1   1 -22    0.15    0.44
   1   1 -22    1.21    1.42
  -1  -1  21  103.48   22.25
   1   1 -21   54.58    4.68
   1   1 -21  102.36   21.10
  -1  -1  20  654.25   19.09
   1   1 -20  466.91   34.14
   1   1 -20  691.63   51.41
  -1  -1  19   22.81    7.82
   1   1 -19   13.58    3.74
   1   1 -19   18.11    8.94
  -1  -1  18  378.93   15.69
  -1  -1  17   42.38    7.15
   1   1 -17   33.62    6.85
   1   1 -17   45.20   14.53
  -1  -1  16    9.12    3.51
   1   1 -16    6.98    1.92
   1   1 -16    9.64    3.04
  -1  -1  15   91.99    8.23
   1   1 -15   78.57    7.51
   1   1 -15   94.69    7.41
  -1  -1  14    4.71    1.77
   1   1 -14    4.50    1.53
   1   1 -14    6.19    2.27
  -1  -1  13   83.89    6.25
   1   1 -13   70.15    5.59
   1   1 -13   80.76    8.40
  -1  -1  12   53.29    5.57
   1   1 -12   43.11    7.36
   1   1 -12   49.75   10.70
  -1  -1  11    4.43    2.34
   1   1 -11    2.77    1.32
  -1  -1  10  144.61   12.04
   1   1 -10  111.54    8.64
   1   1 -10  116.91    8.22
  -1  -1   9  307.54    9.03
  -1  -1   8 3514.51   39.97
  -1  -1   7  853.76   14.07
   1   1  -7  675.80   14.24
   1   1  -7  699.66   18.46
  -1  -1   6 3264.57   36.09
   1   1  -6 2866.84   32.51
   1   1  -6 2725.74   28.80
   1   1  -5 2513.12   30.71
   1   1  -5 2203.94   23.45
  -1  -1   4 2480.31   27.64
   1   1  -4 1867.47   19.44
  -1  -1   2  507.01    7.76
   1   1  -2  551.40    8.40
   1   1  -2  532.56    5.62
  -1  -1   2  403.34    4.45
   1   1  -1  909.99   11.66
   1   1  -1 1041.92   10.56
   1   1   0    1.40    0.64
   1   1   0    4.89    2.09
   1   1   0    1.54    0.47
  -1  -1   0    2.22    0.55
   1   1   1   38.56    3.38
   1   1   1   46.77    3.56
  -1  -1  -1   49.06    3.55
   1   1   3   19.56    2.09
   1   1   4  607.40    9.76
  -1  -1  -4  741.03   20.26
   1   1   5 3879.88   42.86
  -1  -1  -5 5168.47   55.12
   1   1   6  275.32    9.20
   1   1   6  333.81    7.54
  -1  -1  -6  325.87   16.89
   1   1   7  400.24    8.59
   1   1   7  474.67    6.41
  -1  -1  -7  490.14    9.80
   1   1   8    4.79    1.71
   1   1   8    3.63    0.84
  -1  -1  -8    2.68    6.50
   1   1   9  433.01    9.85
   1   1   9  443.62    6.18
  -1  -1  -9  533.40   12.24
   1   1  10   36.31    3.97
   1   1  10   34.57    2.57
  -1  -1 -10   41.53   18.76
   1   1  11  298.92    6.60
  -1  -1 -11  383.73   14.78
   1   1  12  527.09   15.01
   1   1  12  474.03    9.86
  -1  -1 -12  615.26   21.01
   1   1  13   52.17    6.90
   1   1  13   46.09    3.91
  -1  -1 -13   69.13   10.99
   1   1  14  120.32    7.78
   1   1  14  108.60    6.13
  -1  -1 -14  151.83   11.17
   1   1  15    9.61    3.18
  -1  -1 -15   11.57    2.95
   1   1  16    2.71    2.07
  -1  -1 -16    0.29    1.14
   1   1  17    1.88    2.06
  -1  -1 -17   -0.13    1.96
   1   1  18    3.82    2.53
  -1  -1 -18    4.05    1.86
   1   1  19   58.57    7.27
  -1  -1 -19   80.82   22.27
   1   1  20   69.33    8.06
  -1  -1 -20   93.79    9.73
   1   1  21   28.99    4.53
  -1  -1 -21   43.87   13.31
   1   1  22    6.72    3.00
  -1  -1 -22    9.61    3.53
   1   1  23    7.56    3.10
  -1  -1 -23    6.98    3.45
   1   1  24    8.25    3.33
  -1  -1 -24   13.00    4.51
   1   1  25    1.45    2.22
  -1  -1 -25    0.40    1.36
   1   1  26    0.94    2.40
  -1  -1 -26    0.26    1.12
   1   1  27    1.84    3.24
  -1  -1 -27    3.27    3.74
   1   1  28    0.92    2.37
  -1  -1 -28    2.44    2.75
   1   1  29    1.22    2.52
  -1  -1 -29    1.99    2.69
   1   1  30    3.23    3.02
  -1  -1 -30    1.13    2.54
  -1  -2  30    2.69    2.14
   1   2 -30    0.96    0.81
  -1  -2  29    6.44    3.75
   1   2 -29    8.70    3.33
  -1  -2  28    2.25    3.46
   1   2 -28    2.33    2.55
  -1  -2  27    3.16    1.68
   1   2 -27    2.35    1.95
  -1  -2  26   21.14    8.21
   1   2 -26   21.26    4.38
  -1  -2  25    8.82    3.77
   1   2 -25    9.25    3.41
  -1  -2  24   30.79    5.70
   1   2 -24   19.01    4.64
   1   2 -24   30.75    4.77
  -1  -2  23   18.28    4.94
   1   2 -23   11.53    3.78
   1   2 -23   21.51    4.69
  -1  -2  22    8.55    3.53
   1   2 -22    5.47    2.36
   1   2 -22    9.16    3.12
  -1  -2  21  141.93   12.79
   1   2 -21   96.25   20.08
   1   2 -21  150.72    8.77
  -1  -2  20  173.32   16.28
   1   2 -20  118.83   10.53
   1   2 -20  166.62   19.07
  -1  -2  19   21.90    6.03
   1   2 -19   13.15    2.71
   1   2 -19   16.03    4.95
  -1  -2  18   85.88    7.66
   1   2 -18   52.64    5.00
   1   2 -18   78.04    5.30
  -1  -2  17    2.31    3.40
   1   2 -17   -0.58    1.33
   1   2 -17    0.20    0.77
  -1  -2  16    0.17    2.15
   1   2 -16    0.51    1.75
   1   2 -16   -0.03    1.07
  -1  -2  15   46.32    6.43
   1   2 -15   39.18   11.36
   1   2 -15   46.22    7.63
  -1  -2  14    3.63    2.08
   1   2 -14    2.20    1.14
   1   2 -14    3.18    1.94
  -1  -2  13   85.49    7.73
   1   2 -13   61.26    4.66
   1   2 -13   72.44    4.91
  -1  -2  12  455.44   13.64
   1   2 -12  426.02    8.30
  -1  -2  11   16.16    3.54
   1   2 -11   14.89    3.32
   1   2 -11   13.56    4.11
  -1  -2  10  976.75   22.70
   1   2 -10  745.14   17.89
  -1  -2   9  174.65   12.65
   1   2  -9  139.42   14.83
   1   2  -9  152.39   10.97
  -1  -2   8  584.77   12.30
   1   2  -8  483.73   10.71
   1   2  -8  574.68    8.79
  -1  -2   7   11.35    2.00
   1   2  -7   11.26    2.60
   1   2  -7   15.20    1.41
  -1  -2   6   34.48    8.31
   1   2  -6   24.25   13.50
   1   2  -6   34.13    3.16
  -1  -2   5  967.70   14.85
   1   2  -5  871.59   14.03
   1   2  -5 1134.56   11.78
  -1  -2   4  241.89    8.15
   1   2  -4  225.77   13.27
  -1  -2   3 3156.56   34.85
   1   2  -3 2960.06   36.31
  -1  -2   2 1104.92   10.72
   1   2   0  249.76    6.13
  -1  -2   0  241.22    4.32
   1   2   1  164.40    5.05
   1   2   1  138.31   12.98
  -1  -2  -1  104.29    9.12
   1   2   2 3919.27   41.20
   1   2   3    3.58    1.44
   1   2   3   -8.55   54.84
  -1  -2  -3   17.22   26.24
   1   2   4 1731.65   22.05
   1   2   4 1906.99   33.48
  -1  -2  -4 2056.74   27.83
   1   2   5 1470.32   19.89
  -1  -2  -5 1660.66   43.01
   1   2   6  350.26    8.48
  -1  -2  -6  404.96   49.03
   1   2   7  898.52   15.80
  -1  -2  -7 1073.78   19.21
   1   2   8   46.85    4.42
  -1  -2  -8   39.10   14.62
   1   2   9  497.33   13.48
  -1  -2  -9  561.80   15.24
  -1  -2 -10  231.12    9.12
   1   2  11   57.52    5.53
  -1  -2 -11   76.97    9.93
   1   2  12   52.64    5.46
  -1  -2 -12   60.93   17.81
   1   2  13    6.90    1.90
  -1  -2 -13    9.64    3.35
   1   2  14   -0.25    1.69
   1   2  15    1.52    1.98
  -1  -2 -15    1.89    1.28
   1   2  16    3.33    2.22
  -1  -2 -16    6.03    2.92
   1   2  17   18.20    3.49
  -1  -2 -17   26.91    8.56
   1   2  18   38.89    4.53
  -1  -2 -18   46.89   16.00
   1   2  19   43.84    5.28
  -1  -2 -19   53.47   16.93
   1   2  20    8.54    2.97
  -1  -2 -20   13.22    5.05
   1   2  21    6.04    2.37
  -1  -2 -21    9.39    3.80
   1   2  22   49.44    7.29
  -1  -2 -22   68.84    8.71
   1   2  23    1.21    3.58
  -1  -2 -23    1.39    1.62
   1   2  24   10.32    3.46
  -1  -2 -24   18.00    5.62
   1   2  25    2.03    3.16
  -1  -2 -25    4.75    3.45
   1   2  26   -0.62    2.24
  -1  -2 -26   -0.56    2.98
   1   2  27    1.00    2.43
  -1  -2 -27   -0.85    2.62
   1   2  28    3.79    2.70
  -1  -2 -28    6.34    4.34
   1   2  29    1.83    3.84
  -1  -2 -29    2.18    2.73
  -1  -3  29    3.83    2.87
  -1  -3  28   13.24    7.70
   1   3 -28    2.10    2.11
  -1  -3  27    7.49    3.80
   1   3 -27    2.91    2.07
  -1  -3  26   48.40   13.23
   1   3 -26   29.19    6.02
   1   3 -26   39.81   13.48
  -1  -3  25    1.41    2.52
   1   3 -25    1.41    0.54
   1   3 -25    1.52    2.15
  -1  -3  24    0.40    2.36
   1   3 -24   -0.34    1.26
   1   3 -24    0.64    1.55
  -1  -3  23    0.41    2.23
   1   3 -23    1.72    1.58
   1   3 -23    1.09    2.06
  -1  -3  22   -0.32    2.31
   1   3 -22    0.12    1.52
   1   3 -22    0.88    1.65
  -1  -3  21   89.03    8.42
   1   3 -21   59.69   12.47
   1   3 -21   94.61    7.73
  -1  -3  20   -0.38    2.83
   1   3 -20    0.39    1.60
   1   3 -20   -0.22    1.36
  -1  -3  19    2.87    3.77
   1   3 -19    2.40    2.58
   1   3 -19    2.29    1.17
  -1  -3  18   -0.44    2.37
   1   3 -18    0.68    2.01
   1   3 -18    0.31    1.17
  -1  -3  17    0.53    2.36
   1   3 -17    0.62    1.52
   1   3 -17    0.90    1.20
  -1  -3  16    2.13    1.69
   1   3 -16    0.40    1.38
   1   3 -16    1.34    1.08
  -1  -3  15   20.28    4.28
   1   3 -15   15.74    3.48
   1   3 -15   18.18    2.97
  -1  -3  14   47.96    9.64
   1   3 -14   33.03    6.01
   1   3 -14   51.25    6.57
  -1  -3  13  179.48   10.30
   1   3 -13  124.86    9.12
   1   3 -13  179.05    8.28
   1   3 -12   -0.28    0.68
   1   3 -12    0.50    0.48
  -1  -3  11    4.54    3.72
   1   3 -11    1.38    1.90
   1   3 -11    4.69    1.33
  -1  -3  10   21.67    3.69
   1   3 -10   16.94    3.33
   1   3 -10   25.51    5.01
  -1  -3   9    4.49    2.17
   1   3  -9    4.40    2.25
   1   3  -9    6.29    2.02
  -1  -3   8    0.66    1.72
   1   3  -8    1.48    0.50
  -1  -3   7  400.70   11.57
   1   3  -7  393.84    8.18
  -1  -3   6   44.29    7.67
   1   3  -6   33.83    7.24
   1   3  -6   31.11    1.24
  -1  -3   5   45.93    7.39
   1   3  -5   33.91    7.91
  -1  -3   4  173.50    6.10
   1   3  -4  153.68    5.81
   1   3  -4  123.30    2.10
  -1  -3   3   74.50    5.74
   1   3  -3   75.90    5.95
  -1  -3   2    3.68    1.40
  -1  -3   2    2.47    0.72
  -1  -3   1   53.67    3.75
   1   3   0  190.08    5.85
  -1  -3   0  197.91    4.54
   1   3   1    1.43    0.97
   1   3   1    0.96    1.43
  -1  -3  -1    0.99    1.70
   1   3   2   65.90    5.63
   1   3   2   69.11    4.99
  -1  -3  -2   68.56    5.03
   1   3   3   97.10    7.29
   1   3   3   91.62    6.10
   1   3   4  168.76    5.89
   1   3   4  175.95    4.78
  -1  -3  -4  194.90    6.89
   1   3   5    3.63    1.32
   1   3   5    2.72    1.15
  -1  -3  -5    4.98    1.71
   1   3   6   85.68    6.99
   1   3   6   70.05    5.72
  -1  -3  -6   91.12   11.94
   1   3   7 1405.41   30.08
   1   3   7 1355.43   85.88
  -1  -3  -7 1635.56   34.40
   1   3   8  196.33    8.76
   1   3   8  178.98    6.66
  -1  -3  -8  211.77   11.37
   1   3   9  266.82   10.70
   1   3   9  245.97    6.25
  -1  -3  -9  294.82   14.77
   1   3  10  532.89   12.67
  -1  -3 -10  604.01   19.57
   1   3  11  671.55   15.29
  -1  -3 -11  784.51   20.99
   1   3  12  292.85   14.23
  -1  -3 -12  355.67   87.77
   1   3  13   29.77    5.49
  -1  -3 -13   35.27   10.21
   1   3  14   28.35    4.47
  -1  -3 -14   39.53   10.97
   1   3  15   21.40    6.85
  -1  -3 -15   19.01    6.53
   1   3  16    0.28    2.46
  -1  -3 -16   -1.41    2.50
   1   3  17  123.23   12.53
  -1  -3 -17  149.49   21.53
   1   3  18   10.64    5.59
  -1  -3 -18    9.73    3.65
   1   3  19   59.93    8.46
  -1  -3 -19   75.05   24.31
  -1  -3 -20    3.33    3.00
   1   3  21   42.89    5.67
  -1  -3 -21   50.19   14.32
   1   3  22   19.98    3.99
  -1  -3 -22   31.53    9.48
   1   3  23   -1.45    2.44
  -1  -3 -23   -0.24    3.18
   1   3  24    4.08    2.58
  -1  -3 -24    3.00    3.30
   1   3  25   11.27    3.92
  -1  -3 -25   18.62    7.99
   1   3  26   18.89    4.72
  -1  -3 -26   28.28    8.98
   1   3  27    1.05    2.49
  -1  -3 -27    1.96    2.09
   1   3  28    2.20    3.59
  -1  -3 -28    0.62    1.75
   1   3  29    4.91    3.86
  -1  -4  28    3.06    3.78
  -1  -4  27    7.50    4.28
   1   4 -27    1.46    1.54
  -1  -4  26   42.55    7.47
   1   4 -26   20.71    7.01
  -1  -4  25   15.01    4.28
   1   4 -25   11.81    3.07
  -1  -4  24   -0.26    2.39
   1   4 -24   -0.59    1.32
   1   4 -24    1.81    1.65
  -1  -4  23    1.03    2.52
   1   4 -23    0.57    1.43
  -1  -4  22   -0.35    2.39
   1   4 -22    1.89    1.21
   1   4 -22    0.48    0.79
  -1  -4  21    2.17    2.54
   1   4 -21    1.19    1.73
   1   4 -21    1.25    1.58
  -1  -4  20    7.45    3.56
   1   4 -20    6.02    2.89
   1   4 -20    7.73    2.91
  -1  -4  19    2.25    2.87
   1   4 -19    1.38    1.48
   1   4 -19    3.94    1.57
  -1  -4  18   27.93    5.13
   1   4 -18   19.82    3.74
   1   4 -18   32.25    5.02
  -1  -4  17    8.58    3.26
   1   4 -17    6.76    2.21
   1   4 -17   10.11    2.66
  -1  -4  16    1.11    2.72
   1   4 -16    1.79    1.96
   1   4 -16    0.27    0.58
  -1  -4  15   26.33    4.58
   1   4 -15   20.31    3.70
   1   4 -15   29.14    6.81
  -1  -4  14   17.75    4.72
   1   4 -14   12.67    3.42
   1   4 -14   18.19    6.50
  -1  -4  13    1.35    2.44
   1   4 -13    1.96    0.96
  -1  -4  12   11.70    3.81
   1   4 -12    7.14    2.56
   1   4 -12   11.22    3.76
  -1  -4  11    6.66    2.39
   1   4 -11    1.67    1.37
   1   4 -11    3.97    1.40
   1   4 -10   88.69    9.38
   1   4 -10  103.02    5.77
  -1  -4   9  123.27   10.33
   1   4  -9  107.32    9.22
   1   4  -9  113.76    5.34
  -1  -4   8    2.74    1.10
   1   4  -8    0.92    2.47
  -1  -4   7  213.63    7.70
   1   4  -7  172.50    8.79
   1   4  -7  144.36    2.83
  -1  -4   6  284.21   13.41
   1   4  -6  245.17    9.29
  -1  -4   5  179.19   10.33
   1   4  -5  149.53    8.71
  -1  -4   4  114.68   11.35
   1   4  -4   79.07    7.68
   1   4  -4   57.80    3.96
  -1  -4   3  190.96    7.85
   1   4  -3  178.72    7.72
   1   4  -2  136.31   10.20
  -1  -4   2  104.82    6.92
   1   4  -1   72.14    6.30
  -1  -4   1   69.67    5.08
   1   4   0   38.00    3.46
  -1  -4   0   25.05    6.30
   1   4   1   16.08    2.63
   1   4   1    8.47    2.11
  -1  -4  -1   13.10    5.12
   1   4   2  163.39    6.92
   1   4   2  173.63    6.65
   1   4   3   66.29    6.10
   1   4   3   37.46    3.89
   1   4   4    8.38    2.25
   1   4   4    0.53    0.89
   1   4   5   61.93    6.64
   1   4   5   60.77    6.71
  -1  -4  -5   66.12    5.65
   1   4   6  205.58    9.06
   1   4   6  187.62    5.66
  -1  -4  -6  202.16    9.59
   1   4   7  283.20   12.14
   1   4   7  241.63    7.58
  -1  -4  -7  281.78   10.81
   1   4   8   26.52    4.31
   1   4   8   21.51    2.46
  -1  -4  -8   26.86    7.25
   1   4   9  161.10    7.50
   1   4   9  148.85    3.86
  -1  -4  -9  187.07   10.29
   1   4  10   72.45    3.74
  -1  -4 -10   83.18    7.10
   1   4  11   95.08    7.37
  -1  -4 -11  102.54   26.82
  -1  -4 -12  125.81   26.82
   1   4  13    0.84    1.57
  -1  -4 -13    2.53    1.64
   1   4  14    9.10    3.74
  -1  -4 -14    7.28    3.31
   1   4  15   58.69   14.02
  -1  -4 -15   62.94   14.25
  -1  -4 -16  850.05   35.56
   1   4  17  205.57   20.59
  -1  -4 -17  240.22   65.69
   1   4  18   44.99    5.80
  -1  -4 -18   65.36   18.58
   1   4  19    2.29    4.83
  -1  -4 -19    3.23    2.50
   1   4  20   56.80    8.17
  -1  -4 -20   62.18   18.73
   1   4  21   14.02    3.76
  -1  -4 -21   20.30    6.17
   1   4  22   -0.51    2.54
  -1  -4 -22    1.52    1.96
   1   4  23    1.47    1.46
  -1  -4 -23    0.66    2.03
   1   4  24    1.83    2.17
  -1  -4 -24    1.20    2.67
   1   4  25    4.35    3.17
  -1  -4 -25    8.10    4.55
   1   4  26    2.68    3.69
  -1  -4 -26    0.74    2.74
   1   4  27    5.06    2.91
  -1  -4 -27    7.32    4.37
   1   4  28   -0.23    2.74
  -1  -5  27    9.21    3.57
   1   5 -27    5.49    3.20
  -1  -5  26    3.91    4.67
   1   5 -26    0.65    0.98
  -1  -5  25    4.28    4.36
   1   5 -25    3.62    1.80
  -1  -5  24    7.16    4.26
   1   5 -24    2.07    1.84
  -1  -5  23    2.59    2.62
   1   5 -23    2.09    1.45
  -1  -5  22   16.70    4.73
   1   5 -22   16.01    4.62
  -1  -5  21   13.24    4.90
   1   5 -21    6.96    3.06
  -1  -5  20    0.44    2.89
   1   5 -20    1.22    2.00
  -1  -5  19   95.48   10.83
   1   5 -19   66.89   13.26
  -1  -5  18    1.24    2.96
   1   5 -18   -0.52    2.62
  -1  -5  17   82.19   11.84
   1   5 -17   69.57    6.88
  -1  -5  16   12.40    3.83
   1   5 -16    4.33    2.11
   1   5 -16    6.71    2.78
  -1  -5  15   63.37    7.33
   1   5 -15   42.20    6.73
   1   5 -14   10.64    3.29
  -1  -5  13   65.23    7.18
   1   5 -13   49.80    6.39
   1   5 -12    3.04    2.26
   1   5 -12    5.97    1.74
  -1  -5  11    3.75    1.92
   1   5 -11    6.25    3.03
  -1  -5  10    3.90    1.81
   1   5 -10    2.93    1.59
   1   5 -10    1.85    0.60
  -1  -5   9    0.91    1.23
   1   5  -9   -0.14    2.18
  -1  -5   8   60.87   16.39
   1   5  -8   49.30    8.65
  -1  -5   7    5.30    1.93
   1   5  -7    2.37    2.04
  -1  -5   6   38.40    9.41
   1   5  -6   32.27   10.42
   1   5  -6   21.17    2.35
  -1  -5   5    0.56    1.48
   1   5  -5   -0.41    1.54
  -1  -5   4    1.02    1.04
   1   5  -4   -0.50    1.61
  -1  -5   3  139.95    6.62
   1   5  -2  134.09    8.36
  -1  -5   2  106.61    5.71
   1   5  -1  587.86   15.67
  -1  -5   1  445.53    7.77
  -1  -5   0  111.57   12.27
   1   5   1   48.52    4.42
  -1  -5  -1   17.60    5.78
   1   5   2   82.97    9.08
  -1  -5  -2   74.15   11.86
   1   5   3   23.00    3.30
  -1  -5  -3   25.51    5.58
   1   5   4    8.65    2.43
   1   5   4    4.60    1.75
  -1  -5  -4    5.63    1.61
   1   5   5   53.80    6.71
   1   5   5   52.32    6.17
   1   5   6    5.13    3.74
   1   5   6    3.53    1.38
   1   5   7   13.77    4.64
   1   5   7   12.91    1.80
  -1  -5  -7   15.48    6.15
   1   5   8    0.90    1.81
   1   5   8    1.15    0.96
  -1  -5  -8    0.83    0.77
   1   5   9   15.63    3.09
   1   5   9   14.29    3.61
  -1  -5  -9   16.78    5.31
   1   5  10    1.15    2.52
   1   5  10    0.19    0.45
  -1  -5 -10   -0.06    1.08
   1   5  11  210.36   11.47
  -1  -5 -11  246.98   11.85
  -1  -5 -12    4.79    4.47
   1   5  13 1214.90   24.36
   1   5  14   13.95   14.22
  -1  -5 -14    2.16    2.92
   1   5  15  197.16   17.15
  -1  -5 -15  234.16   21.79
   1   5  16   10.16    4.06
  -1  -5 -16    8.71    4.41
   1   5  17   -1.58    2.74
  -1  -5 -17    1.35    2.36
   1   5  18    1.08    2.92
  -1  -5 -18    0.88    1.66
   1   5  19   64.16    8.63
  -1  -5 -19   64.45   23.05
   1   5  20   52.79   11.73
  -1  -5 -20   68.84   22.42
   1   5  21   18.30    5.17
  -1  -5 -21   18.31    5.61
   1   5  22    9.71    3.76
  -1  -5 -22    9.70    4.19
   1   5  23    4.90    1.75
  -1  -5 -23    4.56    2.41
   1   5  24    3.64    2.84
  -1  -5 -24    7.59    3.87
   1   5  25    0.34    1.29
  -1  -5 -25    1.42    1.87
   1   5  26    7.38    2.56
  -1  -5 -26    7.21    2.79
  -1  -6  26   -1.18    2.58
   1   6 -26    0.92    2.42
  -1  -6  25   12.41    5.03
   1   6 -25    5.27    2.87
  -1  -6  24    0.06    2.37
   1   6 -24    0.19    1.76
  -1  -6  23    7.85    3.82
   1   6 -23    6.49    3.50
  -1  -6  22    5.80    3.15
   1   6 -22    2.00    1.35
  -1  -6  21   21.66    5.81
   1   6 -21   12.09    3.91
  -1  -6  20   31.43   11.22
   1   6 -20   25.87   12.28
   1   6 -19    5.99    3.18
  -1  -6  18    1.82    2.49
   1   6 -18    2.27    2.39
  -1  -6  17    1.96    2.86
   1   6 -17    0.10    2.04
  -1  -6  16   65.03    8.65
   1   6 -16   43.21    6.65
  -1  -6  15   94.09   10.00
   1   6 -15   70.50    7.27
  -1  -6  14    0.50    2.64
   1   6 -14    0.36    2.64
  -1  -6  13   73.79    8.38
   1   6 -13   53.49    7.55
   1   6 -12   32.54    5.99
  -1  -6  11   36.41   10.70
   1   6 -11   24.84    6.04
   1   6 -10    2.26    3.01
  -1  -6   9  169.07    9.62
   1   6  -9  128.05    8.34
   1   6  -8   26.40    4.35
   1   6  -7   53.51    9.75
  -1  -6   6  168.53   18.65
  -1  -6   5   48.50    6.91
  -1  -6   4   45.88    7.99
  -1  -6   3  109.21   13.67
  -1  -6   3   83.16    7.77
  -1  -6   2   -0.16    0.74
  -1  -6   1   26.41    8.85
   1   6  -1   21.47    4.30
  -1  -6   1   18.71    5.52
   1   6   0    3.50    2.04
  -1  -6   0    3.26    1.77
   1   6   1    2.96    2.11
   1   6   1    0.47    1.53
  -1  -6  -1    0.95    0.57
   1   6   2   24.34    7.41
  -1  -6  -2   21.13    5.45
  -1  -6  -3  105.30   13.69
  -1  -6  -4   22.43    6.53
   1   6   5   12.92    3.63
   1   6   5   10.26    2.16
  -1  -6  -5   12.82    3.56
   1   6   6   28.44    4.09
   1   6   6   25.60    6.32
  -1  -6  -6   27.16    8.07
   1   6   7    2.88    2.44
   1   6   7    0.69    0.90
  -1  -6  -7    1.58    1.03
   1   6   8   22.14    8.03
   1   6   8   20.43    3.12
  -1  -6  -8   18.34    5.69
   1   6   9   33.90    5.59
   1   6   9   29.10    4.22
  -1  -6  -9   31.85   11.47
   1   6  10   19.83    3.97
   1   6  10   18.44    2.50
  -1  -6 -10   22.99    6.81
   1   6  11  116.76   11.60
  -1  -6 -11  112.65   29.90
  -1  -6 -12  253.28   27.38
   1   6  13   64.42    6.99
  -1  -6 -13   71.14   24.94
   1   6  14   54.86    7.41
  -1  -6 -14   65.02   17.25
  -1  -6 -15   47.84   10.55
  -1  -6 -16   25.44    8.39
  -1  -6 -17   26.31    7.87
   1   6  18   50.37   14.24
  -1  -6 -18   52.59   20.25
   1   6  19    9.79    3.81
  -1  -6 -19   14.08    6.09
   1   6  20    1.03    2.82
  -1  -6 -20    3.28    2.92
   1   6  21   16.42    4.56
  -1  -6 -21   20.30    7.04
   1   6  22    0.48    2.45
  -1  -6 -22    2.67    2.87
   1   6  23   14.51    4.33
  -1  -6 -23   17.16    7.05
   1   6  24   18.70    4.82
  -1  -6 -24   23.91    6.84
   1   6  25    4.62    3.76
  -1  -7  24    1.64    2.86
   1   7 -24    1.59    2.33
  -1  -7  23    6.66    3.84
   1   7 -23    2.79    1.89
  -1  -7  22   18.99    5.07
   1   7 -22    8.21    3.74
  -1  -7  21    1.48    1.64
   1   7 -21    0.79    1.46
  -1  -7  20   17.63    5.15
   1   7 -20   15.26    4.12
  -1  -7  19    7.15    4.52
   1   7 -19    1.27    1.69
  -1  -7  18    0.04    2.19
   1   7 -18    1.88    2.48
  -1  -7  17    4.77    3.35
   1   7 -17    1.42    2.12
  -1  -7  16    9.74    4.58
   1   7 -16    2.24    2.38
   1   7 -15   52.55    7.56
   1   7 -14    1.60    2.58
  -1  -7  13   -0.08    2.37
   1   7 -13    0.88    2.23
   1   7 -12   37.77    6.20
   1   7 -11    1.55    9.28
  -1  -7  10  393.41   26.28
   1   7 -10  304.03   15.73
   1   7  -9   99.17   12.10
   1   7  -8   46.71    6.81
   1   7  -7   61.37    8.18
  -1  -7   6   24.52    9.15
   1   7  -6   17.71    4.51
  -1  -7   5   -0.17    2.62
   1   7  -5   -0.79    2.34
   1   7  -4    3.28    2.53
  -1  -7   3   56.79    7.49
  -1  -7   3   36.01    6.30
  -1  -7   2    8.67   10.32
  -1  -7   2    5.02    2.06
   1   7  -1    6.12    2.68
  -1  -7   1    6.28    2.92
   1   7   0   71.51    7.98
  -1  -7   0   49.75   11.94
   1   7   1    9.11    2.58
  -1  -7  -1    6.42    3.05
   1   7   2    1.04    1.83
  -1  -7  -2    0.31    0.49
   1   7   3    9.53    3.53
  -1  -7  -3    8.97    3.09
   1   7   4   27.23    4.75
  -1  -7  -4   29.71    6.80
   1   7   5  156.06   19.68
  -1  -7  -5  175.45   15.44
  -1  -7  -6    2.70    2.27
   1   7   7   29.79    4.57
   1   7   7   25.30    6.62
  -1  -7  -7   28.57    7.57
   1   7   8   24.57    4.72
   1   7   8   13.64    4.55
  -1  -7  -8   19.22    5.65
   1   7   9    5.13    2.50
   1   7   9    2.88    1.37
  -1  -7  -9    1.49    1.45
   1   7  10    1.49    2.17
   1   7  10    2.79    1.27
  -1  -7 -10    6.27    3.30
   1   7  11   10.88    5.78
  -1  -7 -11   13.93    4.96
   1   7  12    4.09    2.80
  -1  -7 -12    2.85    2.08
   1   7  13    6.67    3.36
  -1  -7 -13    5.68    3.07
   1   7  14    3.67    2.88
  -1  -7 -14    3.28    2.48
   1   7  15    4.52    2.59
  -1  -7 -15    4.29    2.23
   1   7  16   -0.55    2.18
  -1  -7 -16    0.84    1.37
   1   7  17    1.46    2.45
  -1  -7 -17    3.61    2.73
   1   7  18   11.01    4.30
  -1  -7 -18   12.56    4.91
   1   7  19    1.75    1.66
  -1  -7 -19    2.44    1.92
   1   7  20    3.54    4.76
  -1  -7 -20    1.91    1.77
   1   7  21   20.23    5.33
  -1  -7 -21   20.80    8.15
  -1  -7 -22   19.23    7.48
   1   7  23   12.60    4.62
  -1  -8  22    8.00    2.56
   1   8 -22    4.85    2.11
  -1  -8  21    9.64    5.18
   1   8 -21    7.59    4.16
  -1  -8  20    0.76    2.39
   1   8 -20    1.14    3.03
  -1  -8  19    2.28    2.60
   1   8 -19    1.18    1.57
  -1  -8  18    1.81    2.42
   1   8 -18    2.19    1.95
  -1  -8  17   25.69    5.75
   1   8 -17   17.84    5.00
   1   8 -16    2.51    1.92
  -1  -8  15   13.48    5.00
   1   8 -15    7.30    2.84
   1   8 -14   -0.62    2.17
  -1  -8  13    1.33    2.23
   1   8 -13    0.26    2.24
  -1  -8  12   10.99    5.05
   1   8 -12    7.27    3.99
  -1  -8  11   -0.44    2.06
   1   8 -11   -0.30    2.66
   1   8 -10   68.05   10.22
   1   8  -9   -0.56    2.56
   1   8  -8    9.76    3.23
   1   8  -7  106.85   28.19
  -1  -8   6   -0.15    2.19
   1   8  -6   -1.18    2.52
   1   8  -5   16.71    3.76
   1   8  -4    3.53    2.60
   1   8  -3    4.72    1.83
   1   8  -2    4.06    2.17
   1   8  -1    1.32    1.66
  -1  -8   1    0.61    0.54
  -1  -8   0    1.02    1.35
   1   8   0   -0.20    1.47
  -1  -8   0   -0.02    0.76
  -1  -8  -1    1.09    0.80
   1   8   1    0.67    0.73
  -1  -8  -1    0.98    1.00
   1   8   2    1.90    1.86
  -1  -8  -2    0.70    1.07
   1   8   3   23.02    4.45
  -1  -8  -3   21.22    6.49
   1   8   4   16.89    4.38
  -1  -8  -4   15.49    5.39
   1   8   5    7.93    3.68
   1   8   5    3.25    1.54
  -1  -8  -5    6.50    2.27
   1   8   6   13.90    4.17
  -1  -8  -6   15.61    5.29
   1   8   7    5.26    2.36
   1   8   7    5.79    2.40
  -1  -8  -7    6.18    2.04
   1   8   8   11.09    4.19
   1   8   8    6.49    1.80
  -1  -8  -8    9.09    3.31
   1   8   9   28.34    3.95
  -1  -8  -9   24.05    7.56
   1   8  10   32.62   12.15
  -1  -8 -10   41.57   11.37
   1   8  11   -0.96    2.30
  -1  -8 -11    0.46    0.77
   1   8  12    4.10    3.07
  -1  -8 -12    3.65    2.14
   1   8  13    1.61    2.14
  -1  -8 -13    1.03    1.24
   1   8  14   13.69    3.92
  -1  -8 -14   15.08    5.40
   1   8  15    0.44    2.20
  -1  -8 -15    1.06    1.22
   1   8  16    2.72    2.97
  -1  -8 -16    4.34    3.57
   1   8  17    4.30    2.85
  -1  -8 -17    4.98    2.65
   1   8  18    4.83    3.49
  -1  -8 -18    2.65    1.38
   1   8  19   11.79    2.92
  -1  -8 -19   10.00    4.51
  -1  -8 -20    1.62    1.14
  -1  -9  19    0.40    2.46
   1   9 -19    0.42    1.37
  -1  -9  18    2.16    3.46
   1   9 -18    4.00    2.92
  -1  -9  17    2.17    2.11
   1   9 -17    1.05    2.82
  -1  -9  16   14.82    5.81
   1   9 -16   10.70    4.71
   1   9 -15   23.88    8.49
   1   9 -14    1.48    2.00
  -1  -9  13   38.89   13.46
   1   9 -13   33.11    6.83
   1   9 -12   -0.46    2.61
   1   9 -11   12.08    4.89
   1   9 -10   15.40    4.15
   1   9  -9    0.65    3.15
   1   9  -8    2.25    2.48
   1   9  -7   19.75    7.31
   1   9  -6    2.58    2.71
   1   9  -5   32.60    9.74
   1   9  -4    7.58    3.35
   1   9  -3    2.38    2.05
   1   9  -2    6.35    2.82
   1   9  -1    0.35    1.73
   1   9   0   -0.19    1.57
   1   9   1    4.87    2.82
   1   9   2   -0.60    1.41
  -1  -9  -2   -0.38    0.87
   1   9   3   12.44    3.36
  -1  -9  -3   10.30    4.05
   1   9   4    0.35    1.39
  -1  -9  -4    1.47    1.18
   1   9   5    7.13    2.49
  -1  -9  -5    6.12    2.23
   1   9   6    1.48    1.65
  -1  -9  -6   -0.17    1.20
   1   9   7    0.12    0.98
  -1  -9  -7   -1.20    1.25
   1   9   8    6.51    1.87
  -1  -9  -8    7.96    3.01
  -1  -9  -9   10.65    3.78
   1   9  10   11.21    4.56
  -1  -9 -10    7.34    2.89
  -1  -9 -11    1.82    1.22
   1   9  12   -0.26    2.07
  -1  -9 -12    0.87    1.00
   1   9  13    3.84    2.45
  -1  -9 -13    5.78    2.29
   1   9  14    1.25    3.10
  -1  -9 -14    2.11    2.01
   1   9  15   14.66    4.71
  -1  -9 -15    9.01    4.61
   1   9  16   17.20    7.56
  -1  -9 -16   13.78    6.15
  -1  -9 -17    0.55    1.02
  -1 -10  15    7.96    4.10
   1  10 -15    6.20    3.49
   1  10 -14    1.23    1.76
   1  10 -13   11.86    5.67
   1  10 -12    2.96    2.16
  -1 -10  11   -0.48    2.11
   1  10 -11   -0.12    2.20
  -1 -10  10    1.25    1.27
   1  10 -10    5.17    3.42
  -1 -10   9    4.24    1.86
   1  10  -9    0.51    2.34
   1  10  -8   17.44    4.22
   1  10  -7    0.71    1.15
   1  10  -6    1.99    2.67
   1  10  -5   36.35    6.66
   1  10  -4    0.61    1.12
   1  10  -3    2.67    1.32
  -1 -10   2    3.03    1.89
   1  10  -2   -1.03    1.57
   1  10  -1    1.42    1.62
   1  10   0   -0.02    1.49
   1  10   1    1.60    1.76
   1  10   2    9.84    3.11
   1  10   3    0.82    1.59
   1  10   4    1.04    1.93
   1  10   5    0.51    1.83
   1  10   6    3.25    2.45
   1  10   6    1.86    1.99
   1  10   7    3.04    2.68
  -1 -10  -7    1.44    1.34
   1  10   8   -0.54    1.96
  -1 -10  -8   -0.09    1.27
   1  10   9    4.47    3.19
  -1 -10  -9    1.37    1.38
  -1 -10 -10    1.45    1.12
   1  10  11    8.55    3.73
  -1 -10 -11    6.93    2.97
  -1 -10 -12    2.18    1.30
  -1 -11   8    4.61    1.95
  -1 -11   7    1.00    1.38
   1  11  -7    0.68    3.27
   1  11  -6    7.08    3.84
   1  11  -5    1.24    2.18
  -1 -11   4    1.76    1.36
   1  11  -4    0.46    1.96
   1  11  -3    7.21    3.07
   1  11  -2    1.75    1.86
   1  11  -1    1.74    1.90
   1  11   0    7.63    3.30
   1  11   1    3.61    2.46
   1  11   2    0.95    1.55
   1  11   3    0.83    1.57
  -1 -11  -4    3.27    2.41
   1  11   4    0.40    1.22
  -1 -11  -6    1.53    1.54
   2 -11  -5    1.77    5.01
   2 -11  -4    7.07    2.22
   2 -11  -4    4.02    2.44
   2 -11  -3    7.54    5.68
   2 -11  -2    6.12    2.31
   2 -11  -1    1.18    1.05
   2 -11   0    1.64    1.33
  -2  11   0    1.61    2.22
   2 -11   1    0.36    0.91
  -2  11  -5    0.10    2.07
  -2  11  -6    4.74    4.06
  -2  11  -7    1.87    3.20
  -2  11  -8   13.15    3.97
  -2  10  13    7.63    3.09
  -2  10  12    0.10    1.92
   2 -10 -12    0.23    1.37
  -2  10  11    0.34    1.86
   2 -10 -11   -0.11    2.19
   2 -10 -10    1.58    1.30
  -2  10   9    5.03    3.30
   2 -10  -9    2.71    1.44
  -2  10   8    4.89    2.65
   2 -10  -8    1.55    2.34
  -2  10   7    8.49    5.46
   2 -10  -7    5.31    2.61
   2 -10  -7    5.74    2.82
   2 -10  -6    7.25    3.62
   2 -10  -6   10.03    4.21
   2 -10  -5    3.77    1.66
   2 -10  -4    1.82    1.76
  -2  10   4   -0.11    1.69
   2 -10  -3   10.58    4.92
  -2  10   3    8.47    3.28
   2 -10  -2   32.07   13.47
  -2  10   2   38.39    6.01
   2 -10  -1   29.34   12.30
  -2  10   1   41.98    6.31
  -2  10  -2    8.78    3.84
  -2  10  -3    5.16    2.76
  -2  10  -4    0.43    2.02
  -2  10  -4   -0.93    1.42
  -2  10  -5    9.42    3.46
  -2  10  -6    3.10    2.13
  -2  10  -6    1.31    1.94
  -2  10  -7    1.29    1.64
  -2  10  -8    2.66    2.81
  -2  10  -9    5.65    2.65
  -2  10 -10   10.03    3.38
  -2  10 -11   37.23   11.28
  -2  10 -12    1.90    1.96
  -2  10 -13   14.45    5.83
  -2  10 -14    1.05    1.62
  -2  10 -15    8.26    3.21
  -2   9  17    2.30    1.61
   2  -9 -17    0.79    1.83
  -2   9  16    8.50    3.42
   2  -9 -16   12.08    5.13
  -2   9  15    3.47    2.09
   2  -9 -15    4.16    2.41
  -2   9  14    1.50    1.43
   2  -9 -14    1.54    2.29
  -2   9  13    1.39    1.70
   2  -9 -13    0.33    1.27
  -2   9  12    3.23    2.51
   2  -9 -12    2.98    2.62
  -2   9  11    2.93    2.35
   2  -9 -11    9.53    3.07
  -2   9  10    2.50    1.52
   2  -9 -10    2.65    2.34
   2  -9  -9    0.02    0.93
   2  -9  -8   28.02   10.00
   2  -9  -8   23.45    9.73
   2  -9  -7   41.15   15.57
   2  -9  -6    4.94    1.88
   2  -9  -5   56.64   23.12
  -2   9   5   68.16   18.53
  -2   9   4    3.86    2.17
   2  -9  -4    1.87    2.07
  -2   9   4    3.83    2.74
   2  -9  -3    1.12    1.06
   2  -9  -2    8.90    4.53
  -2   9   0  133.66   10.38
  -2   9  -1   18.08    4.66
  -2   9  -2    2.91    2.44
  -2   9  -3  102.83   18.78
  -2   9  -3   93.08    7.53
  -2   9  -4    0.93    1.47
  -2   9  -4    0.57    1.66
  -2   9  -5   31.52   10.96
  -2   9  -6    0.36    2.18
  -2   9  -7    8.40    3.42
  -2   9  -8   -1.20    2.10
  -2   9  -8    0.40    1.33
  -2   9  -9   18.97    5.05
  -2   9 -10    0.30    2.28
  -2   9 -11    2.21    2.47
  -2   9 -12   10.44    4.64
  -2   9 -13    8.41    3.88
  -2   9 -14   49.17    6.81
  -2   9 -15   22.89    4.85
  -2   9 -16   -0.45    2.58
  -2   9 -17    2.98    1.71
  -2   9 -18    0.85    3.29
  -2   9 -19    3.39    2.56
  -2   8  20    2.08    1.83
   2  -8 -20    2.15    3.31
  -2   8  19    5.87    3.18
   2  -8 -19    6.28    3.28
  -2   8  18    7.10    3.20
   2  -8 -18    9.00    3.69
  -2   8  17   10.93    4.20
   2  -8 -17   14.74    5.08
  -2   8  16    2.18    2.03
  -2   8  15    7.50    2.84
   2  -8 -15    8.94    3.90
  -2   8  14    2.34    1.92
   2  -8 -14    0.54    1.37
  -2   8  13    1.01    1.69
   2  -8 -13    2.56    2.73
  -2   8  12    5.27    1.87
   2  -8 -12    8.69    3.97
  -2   8  11    6.25    2.26
   2  -8 -11    3.92    2.04
  -2   8  10    4.64    2.71
   2  -8 -10    5.73    1.60
   2  -8 -10    6.91    2.36
  -2   8   9   32.30    4.97
   2  -8  -9   28.82    9.23
  -2   8   8    1.04    1.76
  -2   8   8    0.06    2.10
   2  -8  -7   32.25   12.43
  -2   8   7   39.50    6.19
  -2   8   6    5.04    2.13
   2  -8  -6    5.94    1.84
  -2   8   6    6.41    3.13
   2  -8  -5    5.96    3.23
  -2   8   5    7.43    2.76
  -2   8   4    2.16    1.97
   2  -8  -4    0.76    0.86
   2  -8  -3   23.76    8.52
  -2   8   3   20.71    3.83
   2  -8  -2    9.16    4.56
  -2   8   2   13.70    4.04
   2  -8  -1    4.27    2.52
  -2   8   0   83.89   15.66
   2  -8   1    0.24    2.70
  -2   8  -1    2.50    3.15
  -2   8  -2  412.95   19.08
  -2   8  -3    1.54    9.07
  -2   8  -4  341.77   39.70
  -2   8  -5  827.14   38.64
  -2   8  -5  981.41   18.63
   2  -8   6    8.70    2.94
  -2   8  -6    4.09   10.37
  -2   8  -6    3.76    2.08
  -2   8  -7   23.27    6.33
  -2   8  -8    2.96    3.19
  -2   8  -9    3.87    3.02
  -2   8 -10    9.70    4.15
  -2   8 -11   -0.01    2.15
  -2   8 -11   -0.39    1.33
  -2   8 -12    7.13    4.29
  -2   8 -12    7.27    2.61
   2  -8  13   50.29   13.61
  -2   8 -13   35.92   10.71
   2  -8  14   20.96    3.89
  -2   8 -14   10.46    3.88
   2  -8  15    0.87    1.43
  -2   8 -15    0.17    2.40
   2  -8  16   -0.31    1.74
  -2   8 -16    1.97    2.52
  -2   8 -16    0.96    1.22
  -2   8 -17    0.80    0.90
  -2   8 -18   21.94    6.34
  -2   8 -19    0.94    3.51
  -2   8 -20    3.56    2.53
  -2   8 -21   17.12    7.31
  -2   8 -22    4.65    2.99
  -2   7  23    3.77    2.95
  -2   7  22    0.28    2.20
   2  -7 -22    1.06    1.33
  -2   7  21    0.02    2.07
   2  -7 -21    1.17    1.60
  -2   7  20   10.58    3.51
   2  -7 -20   10.83    4.25
  -2   7  19    4.85    2.73
   2  -7 -19    7.85    4.10
  -2   7  18    0.98    2.10
   2  -7 -18    4.17    2.16
  -2   7  17    0.36    2.00
   2  -7 -17   -0.40    2.75
  -2   7  16   31.73    4.83
   2  -7 -16   36.60    9.66
  -2   7  15    8.53    3.24
   2  -7 -15    6.99    3.03
  -2   7  14   24.33    5.12
   2  -7 -14   23.94    6.85
  -2   7  13  165.41   14.47
   2  -7 -13  177.51   30.77
  -2   7  12    7.20    3.25
   2  -7 -12    8.63    4.01
  -2   7  11   61.09   19.44
   2  -7 -11   66.68   15.85
   2  -7 -11   61.68   16.01
  -2   7  10    6.99    3.01
   2  -7 -10    4.38    1.33
  -2   7   9   37.59    4.55
   2  -7  -9   31.17   13.38
  -2   7   9   40.56    5.95
  -2   7   8    9.21    3.86
   2  -7  -8    8.48    2.68
  -2   7   8    9.18    3.27
  -2   7   7    0.05    1.08
   2  -7  -7    0.29    0.70
  -2   7   7   -0.07    1.96
  -2   7   6   14.60    4.73
   2  -7  -6   14.26    5.94
  -2   7   6   14.05    3.48
  -2   7   5    6.45    2.61
   2  -7  -5    8.59    3.45
  -2   7   5    7.66    2.87
  -2   7   4   11.06    2.85
   2  -7  -4    9.70    5.25
  -2   7   4   11.06    3.19
  -2   7   3   -0.03    1.07
   2  -7  -3    1.22    1.13
  -2   7   3   -0.24    1.63
  -2   7   2    1.19    1.62
   2  -7  -2    1.94    1.59
  -2   7   2    1.39    1.74
  -2   7   1    0.47    1.05
  -2   7   1    0.08    1.62
   2  -7   0   15.00    8.69
  -2   7   0   16.05    3.51
  -2   7   0   19.15    4.04
  -2   7  -1   29.09    8.53
  -2   7  -2  543.95   16.03
   2  -7   3   45.84    6.80
  -2   7  -3   27.52    9.80
  -2   7  -4  137.93   23.15
  -2   7  -4  132.62   12.59
  -2   7  -5   84.70   12.00
   2  -7   6    0.17    0.85
  -2   7  -6   -0.73    2.99
  -2   7  -7   53.41    7.27
  -2   7  -7   50.78    4.76
  -2   7  -8  454.14   35.13
  -2   7  -8  455.39   34.06
  -2   7  -9  214.98   12.92
   2  -7  10   62.29    5.61
  -2   7 -10   32.92    4.58
   2  -7  11    2.73    1.63
   2  -7  12    0.92    1.34
  -2   7 -12    1.21    1.19
  -2   7 -12   -0.06    1.26
   2  -7  13    0.43    1.90
  -2   7 -13   -0.71    2.01
   2  -7  14    2.52    2.13
  -2   7 -14    0.81    2.06
  -2   7 -14    1.31    1.90
   2  -7  15    8.94    5.01
  -2   7 -15    6.99    3.80
  -2   7 -15    5.61    2.18
   2  -7  16    1.83    1.66
  -2   7 -16   -0.22    2.02
  -2   7 -16    1.58    1.97
   2  -7  17   -0.81    1.46
  -2   7 -17    2.09    1.73
  -2   7 -17    0.55    1.49
   2  -7  18   11.59    3.35
  -2   7 -18    9.98    4.11
  -2   7 -18    9.01    2.92
   2  -7  19    1.66    2.26
  -2   7 -19    1.68    2.42
  -2   7 -19    1.70    1.66
   2  -7  20   23.17    4.12
  -2   7 -20   16.45    4.99
  -2   7 -20   20.27    4.25
   2  -7  21    0.05    1.15
  -2   7 -21    1.10    1.34
  -2   7 -21   -0.32    1.44
   2  -7  22    0.37    0.62
  -2   7 -22    0.67    1.79
  -2   7 -23    6.99    2.77
  -2   7 -24    1.63    1.34
  -2   6  24    2.60    2.78
   2  -6 -24    3.72    1.89
  -2   6  23    8.65    3.73
   2  -6 -23    7.17    3.44
  -2   6  22    2.77    3.13
   2  -6 -22    4.92    3.37
  -2   6  21    2.94    3.44
   2  -6 -21    2.77    2.99
  -2   6  20   -0.87    2.35
   2  -6 -20    2.31    2.32
  -2   6  19    3.95    2.54
   2  -6 -19    8.33    3.58
  -2   6  18   25.79    8.37
   2  -6 -18   25.83    9.33
  -2   6  17   54.68    8.37
   2  -6 -17   65.77   12.51
  -2   6  16   24.86   11.79
   2  -6 -16   34.45    8.14
  -2   6  15   71.88   14.43
   2  -6 -15   80.02   15.76
  -2   6  14   46.52    5.41
   2  -6 -14   48.08   10.61
  -2   6  13   18.75    3.88
   2  -6 -13   19.37    7.36
  -2   6  12    0.59    1.79
   2  -6 -12    0.51    0.98
   2  -6 -12   -0.18    2.20
  -2   6  11   29.31    4.04
   2  -6 -11   33.89    7.67
   2  -6 -11   30.45    9.09
  -2   6  10   25.59    3.69
   2  -6 -10   27.06    6.15
  -2   6  10   28.01    4.98
  -2   6   9   19.99    3.39
   2  -6  -9   22.53    9.08
  -2   6   9   23.84    4.48
  -2   6   8   28.61    3.56
  -2   6   8   35.03    5.35
  -2   6   7    3.05    2.45
   2  -6  -7    0.82    1.05
  -2   6   7    2.50    3.15
  -2   6   6  117.44   10.90
   2  -6  -6  136.07    7.63
  -2   6   6  122.49    8.30
  -2   6   5   11.40    2.52
   2  -6  -5   12.39    4.88
  -2   6   5   11.92    3.41
  -2   6   4   18.79    5.95
   2  -6  -4   20.88    8.31
  -2   6   4   23.78    4.39
  -2   6   3  113.41   11.04
   2  -6  -3  110.95   15.85
  -2   6   2   57.14    6.36
   2  -6  -2   56.19    7.24
  -2   6   1  179.05   16.27
   2  -6   1   17.02    4.35
  -2   6  -1   13.01    3.28
  -2   6  -1   17.17    3.31
   2  -6   2    9.68    5.45
  -2   6  -2    9.91    3.17
   2  -6   3    5.97    2.31
  -2   6  -3    5.13    2.55
  -2   6  -3    4.07    2.30
   2  -6   4    7.57    3.31
  -2   6  -4    4.43    2.11
   2  -6   5   76.31    9.94
  -2   6  -5   69.68    8.24
  -2   6  -6  131.74    8.48
  -2   6  -6  153.19    7.91
   2  -6   7   46.62    3.69
  -2   6  -7   29.05    4.51
   2  -6   8    5.52    2.56
  -2   6  -8    3.60    3.25
  -2   6  -8    3.72    2.94
  -2   6  -9  144.73   17.32
  -2   6  -9  161.38   14.24
  -2   6 -10   69.63    8.56
  -2   6 -11    0.26    2.05
  -2   6 -11    1.40    1.90
   2  -6  12   12.97    2.71
  -2   6 -12   10.59    3.83
  -2   6 -12   10.64    2.56
   2  -6  13   92.60   10.03
  -2   6 -13   78.70   10.07
  -2   6 -13   82.72    8.31
   2  -6  14   22.84   12.37
  -2   6 -14   12.58    3.50
  -2   6 -14   28.45    4.28
   2  -6  15   12.66    7.39
  -2   6 -15    7.34    3.49
  -2   6 -15   11.96    3.28
   2  -6  16    4.46    2.18
  -2   6 -16    5.28    3.23
  -2   6 -16    5.86    2.75
   2  -6  17   15.95    3.23
  -2   6 -17    9.07    3.71
  -2   6 -17   11.88    3.04
   2  -6  18    1.97    1.43
  -2   6 -18    3.18    2.07
  -2   6 -18    1.54    0.97
   2  -6  19    1.20    1.79
  -2   6 -19    1.49    2.69
  -2   6 -19    1.17    0.71
   2  -6  20    0.47    1.55
  -2   6 -20    1.10    2.27
  -2   6 -20    0.75    1.17
   2  -6  21    0.26    1.53
  -2   6 -21    1.54    2.12
  -2   6 -21    2.57    2.25
   2  -6  22    9.92    9.24
  -2   6 -22   18.16    5.03
  -2   6 -22   16.33    6.39
   2  -6  23    1.27    1.32
  -2   6 -23    3.22    2.30
  -2   6 -23    0.91    2.51
   2  -6  24    1.97    1.94
  -2   6 -24    3.31    2.31
   2  -6  25    2.66    1.11
  -2   6 -25    6.59    2.81
  -2   5  26    1.67    3.63
   2  -5 -26    2.24    1.98
  -2   5  25    0.96    2.48
   2  -5 -25    1.72    2.85
  -2   5  24    3.16    2.90
   2  -5 -24    6.39    3.37
  -2   5  23   14.51    4.06
   2  -5 -23   17.85    5.13
  -2   5  22    5.59    3.70
   2  -5 -22    5.42    2.80
  -2   5  21    1.25    2.50
   2  -5 -21    0.97    2.08
  -2   5  20    1.27    2.27
   2  -5 -20    4.77    2.61
  -2   5  19    0.50    2.23
   2  -5 -19    3.20    2.81
  -2   5  18  124.91   11.95
   2  -5 -18  136.96   24.50
  -2   5  17   -0.64    2.18
  -2   5  16    3.37    2.13
   2  -5 -16    1.81    2.08
  -2   5  15    7.17    2.77
   2  -5 -15    7.42    3.12
  -2   5  14    0.12    1.90
   2  -5 -14   -0.05    2.27
  -2   5  13   44.37    4.65
   2  -5 -13   50.77   12.59
  -2   5  12   21.76    6.02
   2  -5 -12   22.66    5.85
   2  -5 -12   25.58    6.19
  -2   5  11   65.57    5.98
   2  -5 -11   62.34    5.82
  -2   5  10   18.33    2.81
   2  -5 -10   20.93    5.80
  -2   5  10   22.09    4.25
  -2   5   9   11.55    3.92
   2  -5  -9    9.89    3.69
  -2   5   9   11.45    3.74
  -2   5   8   22.72    2.82
   2  -5  -8   29.04    4.83
  -2   5   8   29.46    4.43
  -2   5   7    1.85    1.79
   2  -5  -7    0.86    0.98
  -2   5   7    1.27    2.03
  -2   5   6  199.60    9.86
   2  -5  -6  220.66   11.45
  -2   5   6  212.42   11.48
   2  -5  -5    3.97    3.04
  -2   5   4 1371.10   17.54
   2  -5  -4 1521.62   22.30
   2  -5  -3  300.64   14.73
   2  -5  -2   87.71    9.72
  -2   5   1  134.56    5.13
   2  -5  -1  126.31    8.21
  -2   5   0  159.61    5.29
   2  -5   2    2.89    0.94
  -2   5  -2    0.55    1.25
  -2   5  -2    1.47    1.28
   2  -5   3   45.31    3.52
  -2   5  -3   34.62    8.06
   2  -5   4   44.74    6.32
  -2   5  -4   42.69   12.86
   2  -5   5    0.99    0.59
  -2   5  -5   -0.41    1.57
  -2   5  -5    0.68    1.20
   2  -5   6    0.88    0.77
  -2   5  -6   -0.34    1.61
  -2   5  -6    1.24    1.25
   2  -5   7   12.09    1.86
  -2   5  -7   11.10    3.80
  -2   5  -7   13.20    5.72
   2  -5   8    1.30    1.57
  -2   5  -8   -0.17    1.75
  -2   5  -8    0.83    1.08
  -2   5  -9   10.36    2.98
  -2   5  -9   10.37    3.35
  -2   5 -10   33.90    4.70
  -2   5 -10   35.30    4.02
   2  -5  11    3.16    1.78
  -2   5 -11    2.24    3.11
  -2   5 -11    3.16    1.83
   2  -5  12    4.37    2.47
  -2   5 -12    2.45    2.81
  -2   5 -12    4.73    2.43
   2  -5  13  154.66   13.58
  -2   5 -13  113.07   11.52
  -2   5 -13  127.80   13.96
   2  -5  14  243.85   20.30
  -2   5 -14  166.48   15.12
  -2   5 -14  211.79   19.81
   2  -5  15   91.62    8.72
  -2   5 -15   66.07    7.66
  -2   5 -15   85.12    8.46
   2  -5  16   20.58    3.15
  -2   5 -16   15.32    3.41
  -2   5 -16   21.59    8.89
   2  -5  17    6.76    2.99
  -2   5 -17    4.57    2.05
  -2   5 -17    6.38    2.50
   2  -5  18    0.22    1.49
  -2   5 -18   -0.31    1.86
  -2   5 -18    0.98    1.33
   2  -5  19    4.56    2.02
  -2   5 -19    2.31    1.59
  -2   5 -19    4.05    1.81
   2  -5  20    1.19    1.59
  -2   5 -20    1.16    1.48
  -2   5 -20    1.39    1.97
   2  -5  21    3.82    2.43
  -2   5 -21    1.77    0.91
  -2   5 -21    5.47    2.87
   2  -5  22    0.37    0.89
  -2   5 -22    0.53    1.24
  -2   5 -22   -0.08    1.93
   2  -5  23    1.19    1.84
  -2   5 -23    1.54    1.86
   2  -5  24    0.71    1.09
  -2   5 -24    1.42    2.07
   2  -5  25   11.70   10.87
   2  -5  25   13.10    4.70
  -2   5 -25   26.32    8.88
   2  -5  26   29.93    4.80
   2  -5  26   24.14    8.25
  -2   5 -26   30.33   11.09
   2  -5  27    4.74    2.29
   2  -5  27    6.01    2.55
  -2   5 -27    7.32    2.54
  -2   4  27    1.06    2.64
   2  -4 -27    3.11    1.98
  -2   4  26    1.13    2.49
   2  -4 -26   -0.19    2.77
  -2   4  25    0.63    2.42
   2  -4 -25    0.23    1.85
  -2   4  24    0.15    2.33
  -2   4  23    9.73    3.79
   2  -4 -23    8.73    3.70
  -2   4  22   13.29    3.85
   2  -4 -22   15.26    5.56
  -2   4  21   24.01    5.76
   2  -4 -21   23.23    6.57
  -2   4  20    0.81    2.13
   2  -4 -20    3.09    2.60
  -2   4  19   59.21    6.31
   2  -4 -19   74.91   14.11
  -2   4  18   41.42    5.08
   2  -4 -18   52.71   12.01
  -2   4  17   13.07    3.20
   2  -4 -17   16.27    4.36
  -2   4  16    1.57    3.27
   2  -4 -16    0.99    1.41
  -2   4  15    0.64    1.86
   2  -4 -15    0.76    0.97
  -2   4  14    3.81    2.61
   2  -4 -14    2.01    1.72
  -2   4  13    0.49    1.66
   2  -4 -13    0.08    0.49
   2  -4 -13    1.29    1.33
  -2   4  12   14.45    2.85
   2  -4 -12   16.70    3.08
   2  -4 -12   13.52    3.65
  -2   4  11   33.43    4.10
   2  -4 -11   39.02    2.72
  -2   4  10   98.78    6.87
   2  -4 -10  110.44    6.33
  -2   4  10   91.09    7.33
  -2   4   9   14.67    2.84
   2  -4  -9   14.74    4.72
  -2   4   9   15.20    3.40
  -2   4   8   45.72    4.67
   2  -4  -8   51.72    4.47
  -2   4   8   48.16    5.40
  -2   4   7   42.40    3.62
   2  -4  -7   43.68    7.25
  -2   4   7   38.89    4.75
  -2   4   6   14.68    2.31
   2  -4  -6   14.05    7.18
  -2   4   6   13.99    3.69
  -2   4   5   72.97    4.92
  -2   4   4    7.10    1.40
   2  -4  -4    8.60    4.42
  -2   4   3  213.96    6.75
   2  -4  -3  245.13    8.34
  -2   4   2  200.35    6.28
   2  -4  -2  219.40    8.15
  -2   4   1    0.91    0.50
   2  -4  -1    0.75    0.84
  -2   4   0    7.86    1.34
   2  -4   0    8.54    2.74
  -2   4   0    8.18    2.27
   2  -4   1  118.33   14.62
   2  -4   2   10.32    3.57
  -2   4  -2   20.66    3.10
   2  -4   3  178.17    5.86
  -2   4  -3  135.34   21.55
   2  -4   4  262.37    7.03
  -2   4  -4  223.09   13.24
   2  -4   5  140.84    7.34
  -2   4  -5  107.50   25.34
   2  -4   6  268.94    6.12
  -2   4  -6  177.59   17.33
  -2   4  -6  204.47    7.27
   2  -4   7  928.96   10.87
  -2   4  -7  563.79   12.68
  -2   4  -7  729.87   13.10
   2  -4   8   11.72    2.04
  -2   4  -8    5.70    3.52
  -2   4  -8   11.41    5.46
   2  -4   9    1.75    0.68
  -2   4  -9    0.79    1.47
  -2   4  -9    3.96    1.83
   2  -4  10    2.20    1.67
  -2   4 -10    1.30    1.56
  -2   4 -10    2.20    1.31
   2  -4  11    8.60    3.10
  -2   4 -11    7.02    2.34
  -2   4 -11    9.44    4.15
   2  -4  12    7.12    2.58
  -2   4 -12    6.05    2.27
  -2   4 -12    8.46    3.47
   2  -4  13    9.43    2.93
  -2   4 -13    7.88    3.17
  -2   4 -13   10.23    3.42
   2  -4  14   27.17    3.60
  -2   4 -14   21.68    3.33
  -2   4 -14   34.40   10.71
   2  -4  15    0.26    1.33
  -2   4 -15    0.64    1.24
  -2   4 -15   -0.56    1.81
   2  -4  16    3.75    1.94
  -2   4 -16    2.84    1.78
  -2   4 -16    6.76    3.11
   2  -4  17   52.11    6.84
  -2   4 -17   45.32   11.20
  -2   4 -17   67.55   16.11
   2  -4  18    2.49    1.54
  -2   4 -18   -1.48    1.76
  -2   4 -18    1.10    2.44
   2  -4  19   29.39    8.42
  -2   4 -19   22.86    3.84
  -2   4 -19   34.16   10.09
   2  -4  20    0.69    0.72
  -2   4 -20   -0.01    1.57
  -2   4 -20   -0.30    1.96
   2  -4  21    0.93    1.92
  -2   4 -21    3.89    2.04
   2  -4  22   -0.03    0.88
  -2   4 -22    1.76    1.19
   2  -4  23    1.36    1.85
   2  -4  23    1.31    1.08
  -2   4 -23    2.39    1.44
   2  -4  24    1.78    1.95
   2  -4  24    0.16    0.69
  -2   4 -24    3.88    1.75
   2  -4  25    0.92    1.87
   2  -4  25    0.88    0.93
  -2   4 -25    2.10    1.87
   2  -4  26   28.62   11.36
   2  -4  26   23.33   10.35
  -2   4 -26   39.61   14.23
   2  -4  27    3.12    2.46
  -2   4 -27    2.92    1.92
   2  -4  28    2.38    1.89
  -2   4 -28    1.88    1.18
  -2   3  28    1.67    2.71
   2  -3 -28    1.59    2.60
  -2   3  27    2.39    2.46
   2  -3 -27    0.79    1.74
  -2   3  26    1.94    2.81
   2  -3 -26    0.37    1.32
  -2   3  25    4.07    3.59
   2  -3 -25    5.11    4.01
  -2   3  24    8.15    4.10
   2  -3 -24    6.05    2.85
  -2   3  23    3.40    3.24
   2  -3 -23    2.79    2.12
  -2   3  22    0.17    2.35
   2  -3 -22    0.50    0.99
  -2   3  21   10.92    4.66
   2  -3 -21    8.93    3.17
  -2   3  20    5.76    3.41
   2  -3 -20    6.15    2.80
  -2   3  19    2.07    2.20
   2  -3 -19    3.60    2.77
  -2   3  18   17.58    3.72
   2  -3 -18   18.41    5.30
  -2   3  17   14.49    3.95
   2  -3 -17   21.35    5.92
  -2   3  16    1.33    2.11
   2  -3 -16    2.78    1.74
  -2   3  15   80.53    6.32
   2  -3 -15   91.74   15.41
  -2   3  14   41.42    5.33
   2  -3 -14   47.29    6.62
   2  -3 -14   51.85   10.68
  -2   3  13   89.70    9.43
   2  -3 -13  113.09   10.19
   2  -3 -13  103.34   12.19
  -2   3  12  128.36    8.11
   2  -3 -12  165.53    7.17
   2  -3 -12  134.46    8.94
  -2   3  11    8.66    4.52
   2  -3 -11   11.91    1.81
  -2   3  10    8.55    2.44
   2  -3 -10    9.56    2.27
  -2   3  10    9.52    3.24
   2  -3  -9    8.15    1.71
  -2   3   9    4.45    2.33
  -2   3   8   46.69    4.40
   2  -3  -8   55.48    4.91
  -2   3   8   48.74    5.66
  -2   3   7   37.92    3.94
   2  -3  -7   47.82    4.45
  -2   3   7   36.10    4.01
  -2   3   6   15.06    2.10
   2  -3  -6   17.91    2.07
  -2   3   6   16.31    3.08
  -2   3   5  576.60   13.46
   2  -3  -5  647.87   15.39
  -2   3   4  117.61    8.10
   2  -3  -4  129.73    9.11
  -2   3   3   86.32    5.98
   2  -3  -3  112.69    8.18
  -2   3   3  115.33    8.60
  -2   3   2  142.22    3.89
   2  -3  -2  187.13    6.22
  -2   3   2  177.33    6.36
  -2   3   1   13.85    2.63
   2  -3  -1   15.13    7.23
  -2   3   1   14.35    2.35
  -2   3   0   35.30    2.60
   2  -3   0   31.33    3.23
  -2   3   0   36.65    3.57
   2  -3   1  348.58    8.92
   2  -3   3   25.14    3.58
   2  -3   3   17.01    7.05
  -2   3  -3   26.95    4.08
   2  -3   4 1871.62  119.55
  -2   3  -4 2387.75  155.79
   2  -3   5   12.69    1.67
   2  -3   6  386.46    9.30
  -2   3  -6  309.09   11.12
   2  -3   7  291.63    8.00
  -2   3  -7  215.79   13.08
  -2   3  -7  307.25   11.52
   2  -3   8  670.52   14.92
  -2   3  -8  529.74   14.86
  -2   3  -8  743.96   19.89
   2  -3   9    1.23    2.66
  -2   3  -9    2.63    3.37
  -2   3  -9    1.55    1.60
   2  -3  10   40.80    5.35
  -2   3 -10   36.27    4.72
  -2   3 -10   46.58    4.99
   2  -3  11   19.87    2.82
  -2   3 -11   13.60    2.45
  -2   3 -11   26.32    9.76
   2  -3  12    1.89    1.73
  -2   3 -12    2.70    1.43
   2  -3  13   37.60    6.46
  -2   3 -13   36.83    5.55
  -2   3 -13   48.02    6.10
   2  -3  14    1.05    1.03
  -2   3 -14    0.08    1.52
  -2   3 -14    0.58    1.58
   2  -3  15   -0.02    1.28
  -2   3 -15   -1.74    1.57
  -2   3 -15    1.76    2.76
   2  -3  16    6.70    2.60
  -2   3 -16    4.26    2.34
  -2   3 -16    8.69    3.78
   2  -3  17   12.19    4.84
  -2   3 -17   18.86    8.32
   2  -3  18    2.56    2.30
  -2   3 -18    1.52    1.73
   2  -3  19  140.93    8.83
  -2   3 -19  190.24   13.41
   2  -3  20   -0.18    2.32
   2  -3  20    1.74    1.65
  -2   3 -20    6.63    8.02
   2  -3  21   26.00    8.30
   2  -3  21   20.60    7.13
  -2   3 -21   34.65   11.56
   2  -3  22    4.96    2.06
   2  -3  22    2.88    1.23
  -2   3 -22    6.79    3.65
   2  -3  23    2.38    1.48
   2  -3  23    2.64    1.42
  -2   3 -23    6.17    2.46
   2  -3  24    1.18    2.08
   2  -3  24    1.28    1.10
  -2   3 -24    4.82    2.21
   2  -3  25   -0.13    1.83
   2  -3  25   -0.03    0.99
  -2   3 -25    3.08    2.08
   2  -3  26    1.47    1.66
  -2   3 -26    7.50    3.94
   2  -3  27    2.20    2.94
  -2   3 -27    2.04    1.96
   2  -3  28    2.83    2.25
  -2   3 -28   -1.12    2.02
   2  -3  29    1.01    1.96
  -2   3 -29    3.85    2.54
  -2   2  29    2.11    3.00
   2  -2 -29    1.13    1.72
  -2   2  28    9.06    4.16
   2  -2 -28   10.83    4.01
  -2   2  27   55.82    7.96
   2  -2 -27   53.73   12.05
  -2   2  26    6.71    3.80
   2  -2 -26    6.48    2.72
  -2   2  25   -0.18    2.35
   2  -2 -25    0.92    1.06
  -2   2  24    1.85    2.46
   2  -2 -24    1.78    1.78
  -2   2  23    0.53    2.35
   2  -2 -23    1.38    1.96
  -2   2  22    3.44    2.79
   2  -2 -22    0.97    1.82
  -2   2  21    1.63    2.59
   2  -2 -21    0.92    1.23
  -2   2  20   10.34    3.59
   2  -2 -20    9.86    3.63
  -2   2  19    3.57    2.62
   2  -2 -19    4.19    1.85
  -2   2  18    1.38    2.22
   2  -2 -18    2.73    2.28
  -2   2  17   40.78    5.28
   2  -2 -17   48.95   10.12
  -2   2  16   28.55    4.33
   2  -2 -16   43.04    7.32
  -2   2  15  266.93   24.40
   2  -2 -15  276.88   23.90
   2  -2 -15  304.70   39.46
  -2   2  14   17.64   19.99
   2  -2 -14   12.10    3.91
  -2   2  13  591.88   18.88
   2  -2 -13  645.62   23.16
  -2   2  12  145.18    7.57
   2  -2 -12  187.55    8.52
  -2   2  11  110.52    7.34
   2  -2 -11  143.40    7.15
  -2   2  10   65.60    5.71
   2  -2 -10   94.06    6.70
  -2   2  10   74.33    6.86
  -2   2   9  295.46    9.63
   2  -2  -9  376.78    9.60
  -2   2   9  279.32    9.69
   2  -2  -8    0.54    0.86
  -2   2   8    0.76    1.80
  -2   2   7   25.53    2.41
   2  -2  -7   32.70    2.57
  -2   2   7   26.59    3.18
  -2   2   6    0.04    1.40
   2  -2  -6    1.04    0.95
  -2   2   6    1.08    1.37
  -2   2   5  835.79   12.92
   2  -2  -5  968.53   14.56
  -2   2   4    8.02    1.52
   2  -2  -4   11.24    5.56
  -2   2   3  101.94    6.54
   2  -2  -3  119.27    8.51
  -2   2   3   88.21    6.57
  -2   2   2  402.22    6.46
  -2   2   2  405.46    9.09
   2  -2  -1    1.33    1.21
  -2   2   1    1.66    2.17
  -2   2   0  162.14    2.80
   2  -2   0  189.73    6.12
  -2   2   0  192.04    6.81
   2  -2   1 2256.61   29.97
  -2   2  -1 2465.78   30.98
   2  -2   2  264.76   12.21
  -2   2  -2  356.03    9.28
   2  -2   3  320.46    4.13
   2  -2   3  288.80    9.00
  -2   2  -3  403.17    9.09
   2  -2   4   20.28    6.56
   2  -2   4   19.43    9.31
  -2   2  -4   31.80    3.98
   2  -2   5  324.19    5.27
   2  -2   5  296.34    8.00
  -2   2  -5  414.77    9.71
   2  -2   6   34.00    7.63
   2  -2   6   36.57   19.01
  -2   2  -6   56.31    5.45
   2  -2   7  577.00   12.45
   2  -2   7  523.57   13.67
  -2   2  -7  734.48   17.55
   2  -2   8   49.19    4.94
   2  -2   8   54.21   15.83
  -2   2  -8   75.86    6.44
   2  -2   9  281.10    7.91
   2  -2   9  245.26    9.99
  -2   2  -9  363.67   11.30
   2  -2  10   -1.11    1.80
   2  -2  10    0.12    0.51
  -2   2 -10    0.83    0.83
   2  -2  11  115.61    6.50
   2  -2  11   96.72    9.56
  -2   2 -11  147.11    8.60
   2  -2  12    1.53    0.59
   2  -2  12   -0.15    1.08
  -2   2 -12    1.29    1.18
   2  -2  13   17.89    4.99
   2  -2  13   14.10    4.68
  -2   2 -13   21.40    3.32
   2  -2  14   36.80    5.92
   2  -2  14   32.80    6.43
  -2   2 -14   52.08    6.75
   2  -2  15   -0.14    0.64
   2  -2  15    0.11    0.63
  -2   2 -15    1.30    3.00
   2  -2  16   35.77    9.55
   2  -2  16   30.29   10.89
  -2   2 -16   49.24    5.07
   2  -2  17  139.20    7.79
   2  -2  17  118.77    9.47
  -2   2 -17  194.24   11.33
   2  -2  18   31.17   12.07
   2  -2  18   25.36    4.10
  -2   2 -18   45.08   14.33
   2  -2  19   11.50    3.31
   2  -2  19    8.08    3.15
  -2   2 -19   14.29    7.85
   2  -2  20   61.25    7.52
   2  -2  20   49.91    5.85
  -2   2 -20   95.62   25.17
   2  -2  21   67.71    6.71
   2  -2  21   58.35    7.31
  -2   2 -21  101.22   23.03
   2  -2  22   13.69    4.22
   2  -2  22   12.06    4.48
  -2   2 -22   15.63    3.76
   2  -2  23   -0.44    1.94
   2  -2  23   -0.70    0.93
  -2   2 -23   -0.35    2.35
   2  -2  24    6.15    2.98
   2  -2  24    6.00    2.66
  -2   2 -24   12.28    5.31
   2  -2  25    1.32    1.38
  -2   2 -25    2.62    3.04
   2  -2  26    8.42    3.41
  -2   2 -26    9.49    4.51
   2  -2  27   -0.29    2.00
  -2   2 -27    0.06    2.30
   2  -2  28    0.44    1.93
  -2   2 -28    0.13    1.07
   2  -2  29   24.58    4.07
  -2   2 -29    0.77    1.18
  -2   1  29   11.53    4.11
   2  -1 -29   13.25    4.70
  -2   1  28   -0.90    2.98
   2  -1 -28    2.04    2.32
  -2   1  27   27.45    7.63
   2  -1 -27   35.07    8.14
  -2   1  26   33.43    6.34
   2  -1 -26   37.45   13.11
  -2   1  25   16.72    7.45
   2  -1 -25   17.65    5.94
  -2   1  24    0.24    2.96
   2  -1 -24    1.11    1.15
  -2   1  23   10.74    4.18
   2  -1 -23   11.00    5.29
  -2   1  22    3.79    3.28
   2  -1 -22    1.03    1.10
  -2   1  21    1.85    2.66
   2  -1 -21    1.80    1.90
  -2   1  20    3.04    3.00
   2  -1 -20    4.31    1.79
  -2   1  19    5.60    1.84
   2  -1 -19    5.47    2.05
  -2   1  18    5.02    2.06
   2  -1 -18    2.47    1.03
   2  -1 -18    4.28    1.49
  -2   1  17    6.14    2.71
   2  -1 -17    6.07    2.61
   2  -1 -17    8.26    3.81
  -2   1  16   32.46    9.21
   2  -1 -16   26.07    2.54
   2  -1 -16   30.52    8.01
  -2   1  15    3.74    1.77
   2  -1 -15    2.56    1.10
   2  -1 -15    3.72    2.02
  -2   1  14   98.40    9.81
   2  -1 -14   98.09   12.03
  -2   1  13   16.62    5.88
   2  -1 -13   12.67    3.95
  -2   1  12  307.95   20.30
   2  -1 -12  274.40    8.62
   2  -1 -11  354.21    9.48
   2  -1 -11  290.25    9.92
  -2   1  10    9.21    2.87
   2  -1 -10    8.81    1.81
   2  -1 -10    7.89    2.46
  -2   1   9    1.92    2.32
   2  -1  -9    1.05    1.03
  -2   1   9    0.92    1.60
  -2   1   8  331.86   11.00
   2  -1  -8  387.45    9.73
  -2   1   8  283.65    8.93
  -2   1   7   22.13    3.71
   2  -1  -7   28.70    2.64
  -2   1   7   17.67    2.25
  -2   1   6   11.61    3.00
   2  -1  -6   18.63    4.07
  -2   1   6    9.61    2.00
  -2   1   5   36.21   12.76
   2  -1  -5   43.64    5.34
  -2   1   5   26.90    2.41
  -2   1   4  776.60   68.10
  -2   1   4  556.22   10.33
   2  -1  -3 3425.79   39.85
  -2   1   3 2866.66   34.05
  -2   1   2 9999.99   40.01
  -2   1   1  140.07   16.03
  -2   1  -1  917.79    9.31
   2  -1   2   26.03   11.74
  -2   1  -2  104.54   10.56
   2  -1   3   89.74    5.33
   2  -1   3  113.16   10.48
  -2   1  -3  132.14    9.27
   2  -1   4    1.80    0.52
   2  -1   4    0.90    0.75
  -2   1  -4    9.35    3.63
   2  -1   5  523.78    7.53
   2  -1   5  568.36   10.24
  -2   1  -5  805.87   13.69
   2  -1   6    3.36    1.58
   2  -1   6    1.28    0.94
   2  -1   7  167.87    4.80
   2  -1   7  163.88    6.07
  -2   1  -7  241.90    9.06
   2  -1   8  105.81    8.54
   2  -1   8  110.74    9.96
  -2   1  -8  171.19   12.08
   2  -1   9  181.97    6.04
   2  -1   9  174.70    6.29
  -2   1  -9  260.89    9.03
   2  -1  10    5.95    3.11
   2  -1  10    5.92    2.70
  -2   1 -10   18.58    7.43
   2  -1  11   86.32    6.96
   2  -1  11   80.22    6.99
  -2   1 -11  131.39   11.08
   2  -1  12   24.48    3.71
   2  -1  12   20.26    5.59
  -2   1 -12   40.71   12.89
   2  -1  13    7.55    1.80
   2  -1  13    8.77    3.00
  -2   1 -13   12.22    3.18
   2  -1  14   19.33    2.98
   2  -1  14   18.78    4.17
  -2   1 -14   26.13    3.50
   2  -1  15    4.70    1.98
   2  -1  15    2.46    1.56
  -2   1 -15    5.73    6.06
   2  -1  16   83.21   11.99
   2  -1  16   70.99   10.17
  -2   1 -16  120.48   13.28
   2  -1  17   21.23    9.32
   2  -1  17   16.54    5.70
  -2   1 -17   28.26   10.40
   2  -1  18   16.27    6.15
   2  -1  18    9.94    2.95
  -2   1 -18   17.08    6.73
   2  -1  19   -0.43    1.94
   2  -1  19    0.42    0.57
  -2   1 -19    1.40    3.43
   2  -1  20    4.49    2.52
   2  -1  20    4.62    1.90
  -2   1 -20    6.68    3.42
   2  -1  21    2.58    2.39
   2  -1  21    1.16    0.72
  -2   1 -21    1.42    2.04
   2  -1  22   65.05    6.23
  -2   1 -22   95.57    8.81
   2  -1  23    1.79    2.42
  -2   1 -23    1.77    1.82
   2  -1  24   38.94   11.37
  -2   1 -24   53.96   19.54
   2  -1  25   -0.25    2.13
  -2   1 -25    1.96    3.46
   2  -1  26    5.46    2.87
  -2   1 -26   10.53    3.87
   2  -1  27    0.68    2.07
  -2   1 -27    2.34    1.91
   2  -1  28    0.48    1.99
  -2   1 -28    1.42    2.69
   2  -1  29    1.18    2.40
  -2   1 -29    2.39    2.68
  -2   0  30   20.07    8.73
  -2   0  29   12.44    4.53
   2   0 -29   15.85    7.92
  -2   0  28   16.21    5.03
   2   0 -28   15.88    5.99
  -2   0  27    8.86    3.52
   2   0 -27    9.90    3.57
  -2   0  26   32.58    9.50
   2   0 -26   30.73    8.91
  -2   0  25   66.35    7.45
   2   0 -25   74.60   16.65
  -2   0  24    9.11    3.71
   2   0 -24    9.11    3.92
  -2   0  23    0.02    1.88
   2   0 -23    2.21    1.99
  -2   0  22  143.75   33.21
   2   0 -22  128.51   14.10
  -2   0  21  150.24   12.01
   2   0 -21  101.30    8.48
   2   0 -21  154.26   18.20
   2   0 -20    0.04    0.97
   2   0 -20    1.38    2.12
  -2   0  19    0.14    3.22
   2   0 -19    0.69    0.96
   2   0 -19    0.80    1.03
  -2   0  18   13.70    3.89
   2   0 -18   10.39    2.74
   2   0 -18   13.88    3.84
  -2   0  17    6.11    2.67
   2   0 -17    7.93    4.86
  -2   0  16   21.88    4.49
   2   0 -16   15.86    6.25
   2   0 -16   20.51    4.88
  -2   0  15    1.25    2.17
   2   0 -15    0.89    0.90
   2   0 -15    0.40    0.93
  -2   0  14   28.22    4.85
   2   0 -14   27.17    3.75
   2   0 -14   26.51    7.89
  -2   0  13  117.43    8.00
   2   0 -13  100.22    6.04
   2   0 -13  102.74    7.96
  -2   0  12    1.57    1.15
   2   0 -12    0.33    1.17
   2   0 -12    0.94    0.80
  -2   0  11   36.59    3.87
   2   0 -11   34.92    2.75
   2   0 -11   34.08    7.43
  -2   0  10   21.23    3.41
   2   0 -10   16.35    2.47
   2   0 -10   17.69    4.27
  -2   0   9   36.61    3.71
   2   0  -9   36.50    7.66
   2   0  -9   27.63    6.09
  -2   0   8  185.76    8.49
   2   0  -8  178.63    7.83
  -2   0   8  145.31    5.05
  -2   0   7   40.73    3.75
   2   0  -7   37.14    4.77
  -2   0   7   30.17    2.87
  -2   0   6  176.95    5.48
  -2   0   6  134.86    4.50
  -2   0   5 2716.52   30.81
  -2   0   4  899.82   13.91
  -2   0   3 6634.79   27.58
  -2   0  -1  102.52   10.39
   2   0   2   12.00    1.80
   2   0   2   10.30    2.85
  -2   0  -2   13.32    4.97
   2   0   3  170.02    4.19
   2   0   3  228.48    6.84
  -2   0  -3  265.72    7.33
   2   0   4    6.57    1.08
   2   0   4    9.56    3.49
   2   0   5    6.11    1.03
   2   0   5    7.55    3.14
  -2   0  -5    9.92    1.91
   2   0   6   30.74    3.58
   2   0   6   42.16    3.96
  -2   0  -6   50.29    4.62
   2   0   7    0.44    0.51
   2   0   7    1.30    0.58
  -2   0  -7    1.12    1.72
   2   0   8    5.10    1.47
   2   0   8    7.97    3.00
  -2   0  -8    9.64    2.22
   2   0   9  169.39   10.75
   2   0   9  156.78   25.14
  -2   0  -9  247.14   19.38
   2   0  10 1009.00   22.34
   2   0  10 1019.85   22.70
  -2   0 -10 1412.91   31.38
   2   0  11  238.79    8.67
   2   0  11  228.21    7.45
  -2   0 -11  323.62   11.60
   2   0  12    4.99    4.39
   2   0  12    1.79    1.10
  -2   0 -12    2.71    7.73
   2   0  13  175.75    8.98
   2   0  13  167.47    6.70
  -2   0 -13  230.32    8.63
   2   0  14    2.55    1.81
   2   0  14    3.39    1.43
   2   0  15    0.96    1.72
   2   0  15    1.34    0.86
  -2   0 -15    3.24    3.07
   2   0  16   -0.32    1.71
   2   0  16    1.12    0.75
  -2   0 -16    1.53    2.03
   2   0  17    7.19    2.76
   2   0  17    6.69    2.49
  -2   0 -17    9.28    3.76
   2   0  18   13.91    3.54
   2   0  18   10.50    3.65
  -2   0 -18   15.39    3.40
   2   0  19   11.90    2.92
   2   0  19   10.26    3.60
  -2   0 -19   21.45    4.66
   2   0  20   10.89    2.87
  -2   0 -20   14.02    3.52
   2   0  21    1.38    2.26
  -2   0 -21    3.88    3.52
   2   0  22   23.43    4.39
  -2   0 -22   33.18    5.73
   2   0  23    0.53    2.12
  -2   0 -23    2.58    3.60
   2   0  24    7.98    3.49
  -2   0 -24    9.67    3.79
   2   0  25   35.24    5.54
  -2   0 -25   40.50   13.67
   2   0  26    0.67    2.18
  -2   0 -26    1.77    1.45
   2   0  27   37.35    6.14
  -2   0 -27   59.05   12.69
   2   0  28    0.66    1.37
  -2   0 -28    0.06    2.79
   2   0  29    0.16    1.40
  -2   0 -29    5.56    3.95
  -2  -1  30    3.03    2.20
  -2  -1  29    1.61    2.50
   2   1 -29    1.82    2.23
  -2  -1  28    0.81    1.73
   2   1 -28    1.24    2.07
  -2  -1  27   -0.25    2.76
   2   1 -27    0.94    1.24
  -2  -1  26    1.18    1.81
   2   1 -26    0.45    1.54
  -2  -1  25   75.16   27.11
   2   1 -25   75.89   12.06
  -2  -1  24   21.69    8.60
   2   1 -24   20.84    7.75
  -2  -1  23   16.41    4.86
   2   1 -23   10.62    3.41
   2   1 -23   17.81    5.75
  -2  -1  22   78.82   23.67
   2   1 -22   50.82    8.14
   2   1 -22   72.45   15.23
  -2  -1  21   59.65    7.38
   2   1 -21   44.25    8.56
   2   1 -21   67.62    7.79
  -2  -1  20   22.83    7.05
   2   1 -20   18.74    4.98
   2   1 -20   25.42    6.56
  -2  -1  19  114.75   13.21
   2   1 -19   85.26    8.23
   2   1 -19   94.80   15.54
  -2  -1  18   38.54    5.09
   2   1 -18   35.47    6.41
   2   1 -18   42.12    8.96
  -2  -1  17    6.09    3.24
   2   1 -17    4.41    1.95
   2   1 -17    7.22    2.75
  -2  -1  16    4.25    2.36
   2   1 -16    3.92    1.70
   2   1 -16    4.79    1.98
  -2  -1  15   48.42    7.25
   2   1 -15   36.25    5.49
   2   1 -15   38.89    7.60
  -2  -1  14  120.67    8.57
   2   1 -14   97.74    6.21
   2   1 -14  103.24   15.04
  -2  -1  13   15.77    4.48
   2   1 -13   11.31    2.67
   2   1 -13   12.21    4.68
  -2  -1  12   56.39    7.18
   2   1 -12   45.92    4.92
   2   1 -12   49.43    7.86
  -2  -1  11   10.01    3.18
   2   1 -11    7.40    2.21
   2   1 -11    5.32    1.85
  -2  -1  10   19.78    5.41
   2   1 -10   14.35    2.64
   2   1 -10   13.61    4.31
  -2  -1   9  143.74   10.58
   2   1  -9  105.32    7.36
  -2  -1   8 1325.47   28.01
   2   1  -8 1116.05   23.86
   2   1  -8  953.12   19.44
  -2  -1   7   63.76    5.58
   2   1  -7   66.23    6.02
  -2  -1   6 1301.86   18.73
   2   1  -6 1099.69   16.52
  -2  -1   6  944.37   12.26
  -2  -1   4   86.22    7.54
   2   1  -4   72.03    5.80
  -2  -1   4   53.75    3.88
  -2  -1   3  173.68    5.07
  -2  -1   3  121.71    7.41
  -2  -1   2    0.26    0.72
  -2  -1   1    4.45    1.35
   2   1  -1    2.57    2.24
  -2  -1   1    3.94    1.25
  -2  -1  -1    5.22    1.95
   2   1   2   33.70    3.14
   2   1   2   39.21    4.59
  -2  -1  -2   44.44    3.77
   2   1   3  153.44    4.67
   2   1   3  204.84    6.15
  -2  -1  -3  221.46    5.82
   2   1   4   70.98    5.11
  -2  -1  -4  107.00    7.36
   2   1   5  112.94    7.47
   2   1   5  145.38    9.18
  -2  -1  -5  163.13   10.48
   2   1   6  230.72    6.25
   2   1   6  291.55    6.70
  -2  -1  -6  351.15   11.00
   2   1   7  379.11    8.56
   2   1   7  466.48    9.17
   2   1   8  123.24    9.49
   2   1   8  147.67   12.90
  -2  -1  -8  225.55   11.61
   2   1   9  101.97    7.78
   2   1   9  113.37    7.87
  -2  -1  -9  130.88    9.99
   2   1  10  655.93   16.49
   2   1  10  734.81   15.53
  -2  -1 -10  871.61   26.20
   2   1  11    0.18    2.25
   2   1  11    0.04    0.80
  -2  -1 -11    1.21    1.74
   2   1  12    2.27    1.91
   2   1  12    0.31    0.49
  -2  -1 -12    1.33    0.94
   2   1  13   30.94    4.36
   2   1  13   30.66    2.92
  -2  -1 -13   40.36   12.25
   2   1  14   28.99    4.42
   2   1  14   34.20    3.72
  -2  -1 -14   44.77   13.14
   2   1  15    1.43    2.54
   2   1  15    0.72    0.70
  -2  -1 -15    0.83    1.05
   2   1  16    0.65    1.85
   2   1  16    0.12    0.32
  -2  -1 -16    0.60    0.92
   2   1  17    0.99    1.86
  -2  -1 -17    2.75    2.61
   2   1  18    3.02    2.01
  -2  -1 -18    3.07    2.16
   2   1  19    0.23    1.92
  -2  -1 -19    1.30    3.19
   2   1  20    9.53    3.31
  -2  -1 -20   10.07    3.51
   2   1  21    3.97    3.34
  -2  -1 -21    1.51    2.53
   2   1  22   19.13    3.71
  -2  -1 -22   37.19    6.12
   2   1  23    4.57    2.15
  -2  -1 -23    6.35    3.88
   2   1  24    3.31    2.81
  -2  -1 -24    1.34    2.74
   2   1  25    7.36    3.09
  -2  -1 -25   11.88    4.26
   2   1  26   -0.25    2.01
  -2  -1 -26   -1.11    2.50
   2   1  27    0.45    2.15
  -2  -1 -27    2.82    2.88
   2   1  28    0.03    2.21
  -2  -1 -28    2.69    3.12
   2   1  29    3.59    3.52
  -2  -1 -29    3.02    4.27
  -2  -2  29    3.04    2.30
  -2  -2  28    7.11    3.17
   2   2 -28    8.07    2.84
  -2  -2  27    0.05    1.66
   2   2 -27    0.99    1.87
  -2  -2  26   -0.88    2.86
   2   2 -26    1.50    2.29
  -2  -2  25   14.21    9.51
   2   2 -25   11.41    2.60
   2   2 -25   13.92    5.00
  -2  -2  24    4.70    4.29
   2   2 -24    2.54    1.68
   2   2 -24    4.29    1.93
  -2  -2  23    2.90    3.20
   2   2 -23   -0.31    1.36
   2   2 -23    1.39    1.67
  -2  -2  22    2.35    4.84
   2   2 -22    0.28    0.99
   2   2 -22    1.03    1.16
  -2  -2  21    9.60    4.32
   2   2 -21    9.40    2.79
   2   2 -21   10.49    4.68
  -2  -2  20  242.39   14.80
   2   2 -20  168.56   15.23
   2   2 -20  221.36   12.61
  -2  -2  19   73.25    9.57
   2   2 -19   47.17    4.52
   2   2 -19   58.64   13.20
  -2  -2  18   -0.60    3.23
   2   2 -18   -0.46    1.54
   2   2 -18    0.54    1.00
  -2  -2  17   77.75    7.69
   2   2 -17   52.81    8.61
   2   2 -17   67.64    9.44
  -2  -2  16  214.21   15.25
   2   2 -16  162.93   18.06
   2   2 -16  196.04    8.60
  -2  -2  15  219.98   25.63
   2   2 -15  169.66   16.25
   2   2 -15  190.19   18.40
  -2  -2  14  297.17   15.42
   2   2 -14  207.71   12.97
  -2  -2  13  143.82   11.30
   2   2 -13  116.38   11.98
   2   2 -13  126.69    7.65
  -2  -2  12   84.61    7.72
   2   2 -12   63.63    5.82
  -2  -2  11 1785.70   22.40
   2   2 -10  291.00   12.99
   2   2 -10  269.36    9.92
  -2  -2   9  101.43    9.15
   2   2  -9   83.82    8.91
   2   2  -9   77.52   10.02
  -2  -2   8  382.09   12.15
  -2  -2   7  276.97   10.56
   2   2  -7  209.06    5.32
   2   2  -6  530.81    6.92
  -2  -2   4   28.24    6.06
   2   2  -4   19.43    2.93
  -2  -2   4   18.24    0.82
  -2  -2   3  165.64    5.61
   2   2  -3  174.04    6.17
  -2  -2   3  132.65    7.65
  -2  -2   2   34.22    1.85
   2   2  -1   25.14   10.03
  -2  -2   1   24.59    3.49
  -2  -2   0  243.77    4.76
   2   2   1  145.76    9.47
  -2  -2  -1  166.47   10.08
   2   2   2  248.03    6.67
   2   2   2  282.95    7.47
  -2  -2  -2  342.07    6.93
   2   2   3   65.76    5.33
   2   2   3   28.57    3.64
  -2  -2  -3   54.62    4.28
   2   2   4  925.23   14.90
   2   2   4 1031.22   15.91
   2   2   5  206.18    8.86
   2   2   5  123.32   18.51
   2   2   6    4.07    1.80
   2   2   6    3.15    2.43
  -2  -2  -6    6.51    2.95
   2   2   7  186.20    7.05
   2   2   7  226.32    6.51
  -2  -2  -7  253.60    8.96
   2   2   8    7.34    1.97
   2   2   8    4.08    2.48
  -2  -2  -8    3.58    2.00
   2   2   9   75.44    7.70
   2   2   9   81.70    8.74
  -2  -2  -9   93.87    7.32
   2   2  10   99.68    7.24
   2   2  10  102.91    8.62
  -2  -2 -10  121.36    7.45
   2   2  11   73.99    5.49
   2   2  11   78.91    4.33
  -2  -2 -11   94.42    9.97
   2   2  12   43.46    5.54
   2   2  12   42.52    4.24
  -2  -2 -12   52.31    6.37
   2   2  13    7.78    2.24
   2   2  13    8.01    1.90
  -2  -2 -13   10.43    3.90
   2   2  14    0.21    1.73
  -2  -2 -14    0.63    1.07
   2   2  15    1.15    1.90
  -2  -2 -15    1.22    2.25
   2   2  16    1.96    2.12
  -2  -2 -16    5.52    2.62
   2   2  17   24.51    3.87
  -2  -2 -17   33.48    8.93
   2   2  18    1.05    2.33
  -2  -2 -18    4.00    2.29
   2   2  19   -0.99    2.22
  -2  -2 -19    4.63    2.66
   2   2  20    0.11    2.22
   2   2  21   18.03    3.96
  -2  -2 -21   24.36    7.06
   2   2  22   -0.93    2.30
  -2  -2 -22    1.62    2.26
   2   2  23    0.66    2.32
  -2  -2 -23    1.42    2.19
   2   2  24    5.99    2.72
  -2  -2 -24    6.42    3.74
   2   2  25    1.30    3.10
  -2  -2 -25    0.85    2.58
   2   2  26    1.66    2.28
  -2  -2 -26    1.48    2.82
   2   2  27    8.19    5.58
  -2  -2 -27   14.64    5.79
   2   2  28    0.58    2.45
  -2  -2 -28    2.05    3.13
   2   2  29    1.96    3.33
  -2  -2 -29    1.60    2.87
  -2  -3  29    0.35    1.67
  -2  -3  28    4.48    3.84
  -2  -3  27    0.89    2.90
  -2  -3  26   11.77    6.93
   2   3 -26    7.65    3.16
   2   3 -25    0.72    1.51
  -2  -3  24   -0.34    2.70
   2   3 -24   -0.12    1.40
   2   3 -24   -0.33    1.14
  -2  -3  23    1.41    2.87
   2   3 -23    0.89    1.56
   2   3 -23    2.70    2.01
  -2  -3  22    0.94    2.79
   2   3 -22    1.28    1.62
   2   3 -22    1.37    1.63
  -2  -3  21   23.54    5.76
   2   3 -21   13.77    5.29
   2   3 -21   20.62    3.29
  -2  -3  20    6.37    3.47
   2   3 -20    5.67    2.22
   2   3 -20    4.69    1.61
  -2  -3  19    7.07    4.48
   2   3 -19    3.55    1.63
   2   3 -19    6.26    2.22
  -2  -3  18    1.24    2.29
   2   3 -18    1.50    2.46
   2   3 -18    1.41    1.59
   2   3 -17   24.31    4.32
   2   3 -17   28.41    2.69
  -2  -3  16  105.23    8.87
   2   3 -16   79.58    7.64
   2   3 -16   99.39    5.03
  -2  -3  15   43.77    6.65
   2   3 -15   36.54    7.38
   2   3 -15   32.06    2.52
  -2  -3  14   47.77    7.07
   2   3 -14   34.75    8.50
   2   3 -14   36.73    2.59
  -2  -3  13  132.48    9.86
   2   3 -13  101.79    8.98
   2   3 -13  117.24    5.58
  -2  -3  12   84.39    8.29
   2   3 -12   61.54    8.34
   2   3 -12   56.39    7.15
  -2  -3  11  559.64   23.30
   2   3 -11  440.95   20.22
   2   3 -11  490.91   18.06
   2   3 -10 1023.76   10.08
  -2  -3   9    1.63    3.17
   2   3  -9    7.22    7.62
   2   3  -9    3.81    1.14
  -2  -3   8  860.70   21.33
   2   3  -8  715.54   19.26
  -2  -3   6  632.35   16.50
   2   3  -6  542.96   14.95
  -2  -3   4   27.75    3.13
   2   3  -4   22.04    3.20
  -2  -3   3   77.96    7.65
   2   3  -3   75.58    6.56
  -2  -3   2   43.64    6.50
   2   3  -2   43.01    5.24
  -2  -3   2   45.19    2.57
   2   3  -1   91.64    7.28
  -2  -3   1  103.49    6.61
   2   3   0   52.63    7.89
  -2  -3   0   61.22    4.39
   2   3   1  451.74   31.57
   2   3   2  768.27   18.24
  -2  -3  -2  814.09   18.18
   2   3   3  214.22    8.05
  -2  -3  -3  153.13   11.13
   2   3   4  301.73    9.81
   2   3   4  297.33   15.59
  -2  -3  -4  337.83    9.87
   2   3   5  334.82   11.02
   2   3   5  297.11    9.55
  -2  -3  -5  342.14   10.78
   2   3   6   49.52    7.08
   2   3   6    4.75    4.18
  -2  -3  -6   29.21    9.67
   2   3   7  302.37   10.35
  -2  -3  -7  365.54   11.19
  -2  -3  -8   12.79    4.87
   2   3   9  411.33   10.86
   2   3   9  430.00    6.94
  -2  -3  -9  526.33   12.12
   2   3  10   57.51    5.45
  -2  -3 -10   47.49    7.22
   2   3  11   -0.63    2.06
  -2  -3 -11   -1.72    4.43
   2   3  12   72.14    6.30
  -2  -3 -12   99.54   12.98
   2   3  13   44.92    6.27
  -2  -3 -13   59.95   16.21
   2   3  14    2.98    1.42
  -2  -3 -14    2.55    1.32
   2   3  15    2.43    2.43
  -2  -3 -15    0.07    2.60
   2   3  16   61.63   18.76
  -2  -3 -16   77.97    9.13
   2   3  17    3.92    2.01
  -2  -3 -17    3.25    2.84
   2   3  18    0.76    2.45
  -2  -3 -18    1.52    2.00
   2   3  19    6.28    2.37
  -2  -3 -19   10.42    3.79
   2   3  20    5.39    2.90
  -2  -3 -20    1.95    2.52
   2   3  21    3.81    2.73
  -2  -3 -21    6.88    2.36
   2   3  22   -1.06    2.19
  -2  -3 -22   -0.43    1.94
   2   3  23    9.38    3.83
  -2  -3 -23   11.30    4.17
   2   3  24    9.71    3.42
  -2  -3 -24   11.35    4.59
   2   3  25    3.13    4.03
  -2  -3 -25    0.31    2.57
   2   3  26   13.96    5.21
  -2  -3 -26   16.86    7.33
   2   3  27    5.65    3.35
  -2  -3 -27    6.20    4.52
   2   3  28    0.26    1.67
  -2  -3 -28    2.48    3.75
  -2  -4  28    5.83    2.50
  -2  -4  27    3.11    2.98
   2   4 -27    2.93    1.80
  -2  -4  26    2.39    2.89
   2   4 -26    1.36    2.33
   2   4 -25    1.21    1.06
  -2  -4  24    2.95    2.73
   2   4 -24    2.93    2.39
  -2  -4  23    0.60    2.82
   2   4 -23   -0.25    1.46
  -2  -4  22    1.70    3.11
   2   4 -22    2.33    1.62
  -2  -4  21    7.76    4.66
   2   4 -21    2.19    2.38
  -2  -4  20   13.64    4.09
   2   4 -20    8.49    2.61
  -2  -4  19   13.86    5.44
   2   4 -19   10.32    3.39
  -2  -4  18   28.33    6.19
   2   4 -18   19.12    6.21
  -2  -4  17    5.75    3.56
   2   4 -17    2.88    2.33
  -2  -4  16   19.29    4.89
   2   4 -16   13.20    3.08
  -2  -4  15   -0.99    2.78
   2   4 -15    1.90    2.06
   2   4 -14    0.64    1.81
  -2  -4  13    0.26    2.59
   2   4 -13    0.06    1.59
  -2  -4  12    5.67    3.10
   2   4 -12    4.04    2.35
  -2  -4  11    0.82    2.48
   2   4 -11   -0.07    1.88
  -2  -4  10   21.02    5.94
   2   4 -10   14.25    3.64
  -2  -4   9    0.95    1.26
   2   4  -9    1.72    1.96
  -2  -4   8    5.56    1.95
   2   4  -8    0.32    1.69
  -2  -4   7   65.26    5.26
   2   4  -7   59.22    5.45
  -2  -4   6   19.18    5.77
   2   4  -6   12.56    3.20
  -2  -4   5   31.29    7.71
   2   4  -5   23.73    5.08
  -2  -4   4  136.45   10.09
   2   4  -4  134.31   18.44
   2   4  -3    1.60    8.31
   2   4  -2  446.19   21.78
  -2  -4   2  491.64   10.08
  -2  -4   1 1364.60   25.93
   2   4   0   29.01    9.25
  -2  -4   0   30.04    8.09
   2   4   1  803.39   19.90
  -2  -4  -1  727.85   16.24
  -2  -4  -2  351.29   10.05
   2   4   3    9.59    2.38
  -2  -4  -3   27.85    3.01
   2   4   4   62.31    5.53
   2   4   4   52.99    4.01
  -2  -4  -4   56.83    5.53
   2   4   5  203.79    7.86
   2   4   5  182.44    5.75
  -2  -4  -5  213.45    6.62
   2   4   6  109.58    8.85
   2   4   6   81.25    5.24
  -2  -4  -6   96.02   11.00
   2   4   7  280.65   13.97
   2   4   7  261.05    6.66
  -2  -4  -7  315.68    9.92
   2   4   8    7.62    2.87
   2   4   8    2.37    1.65
  -2  -4  -8    3.23    3.46
   2   4   9  411.71   17.95
   2   4   9  406.44   15.38
  -2  -4  -9  496.82   22.50
   2   4  10   46.17   12.55
   2   4  10   18.37    4.51
  -2  -4 -10   24.03    8.85
   2   4  11    2.26    1.81
   2   4  11    1.94    0.86
  -2  -4 -11    2.16    2.14
   2   4  12   10.72    3.56
  -2  -4 -12   15.31    6.15
   2   4  13  141.44    9.04
  -2  -4 -13  169.94    9.69
   2   4  14  131.29   13.80
  -2  -4 -14  128.96   16.86
   2   4  15   78.97    9.43
  -2  -4 -15   65.18   25.89
   2   4  16    0.35    2.90
  -2  -4 -16    3.18    2.40
   2   4  17   -0.82    2.38
  -2  -4 -17   -1.90    2.73
   2   4  18    3.02    2.55
  -2  -4 -18    2.12    1.54
   2   4  19   -1.59    2.27
  -2  -4 -19    0.34    2.89
   2   4  20    3.06    1.92
  -2  -4 -20    4.91    4.89
   2   4  21    4.14    2.63
  -2  -4 -21    5.09    2.35
   2   4  22    2.42    1.92
  -2  -4 -22    2.20    2.28
   2   4  23    4.40    1.94
  -2  -4 -23    6.20    2.58
   2   4  24    0.46    1.22
  -2  -4 -24   -0.88    2.80
   2   4  25    1.03    1.61
  -2  -4 -25    4.04    3.90
   2   4  26    3.06    1.92
  -2  -4 -26    6.12    3.56
   2   4  27    0.96    1.18
  -2  -4 -27    1.47    1.83
  -2  -5  27    1.99    3.92
   2   5 -27    0.94    1.82
  -2  -5  26    4.25    4.12
   2   5 -26   -0.28    1.69
  -2  -5  25    1.01    2.67
   2   5 -25    0.15    1.64
  -2  -5  24    0.12    2.52
   2   5 -24    2.48    1.86
  -2  -5  23    0.72    2.69
   2   5 -23    1.51    1.83
  -2  -5  22    4.35    3.60
   2   5 -22    2.70    2.70
  -2  -5  21    7.49    3.63
   2   5 -21    4.27    2.61
  -2  -5  20    9.75    4.32
   2   5 -20    5.89    2.27
  -2  -5  19   12.71    3.60
   2   5 -19   11.10    3.22
  -2  -5  18   10.79    3.99
   2   5 -18    6.86    2.67
  -2  -5  17    2.95    2.90
   2   5 -17    0.75    1.86
  -2  -5  16    2.02    2.90
   2   5 -16    1.47    2.21
  -2  -5  15   10.01    4.10
   2   5 -15    5.94    2.62
  -2  -5  14   -0.51    2.70
   2   5 -14    0.49    1.96
  -2  -5  13    1.01    2.65
   2   5 -13    1.92    2.05
  -2  -5  12    2.60    2.64
   2   5 -12    1.63    2.32
  -2  -5  11   12.73    4.69
   2   5 -11    9.16    4.17
  -2  -5  10    8.01    3.42
   2   5 -10    1.22    1.96
  -2  -5   9   36.60    9.56
   2   5  -9   26.18    5.03
   2   5  -8   31.32    6.89
   2   5  -7   59.53   17.42
  -2  -5   6   23.35   11.07
   2   5  -6   23.22    6.71
  -2  -5   5    5.15    4.13
   2   5  -5    1.34    2.55
  -2  -5   4  133.78    8.66
   2   5  -4  108.14    7.22
  -2  -5   3   98.48    8.40
   2   5  -3   91.80   12.99
  -2  -5   2   30.31    5.85
   2   5  -2   18.38    6.79
  -2  -5   2   16.11    3.24
  -2  -5   1   22.01    7.96
   2   5  -1   23.45    6.35
  -2  -5   1   16.80    4.40
  -2  -5   0   17.81    6.33
   2   5   0   15.81    3.84
  -2  -5   0   14.58    4.44
   2   5   1   29.02    4.86
   2   5   1   26.42    7.48
  -2  -5  -1   21.88    5.88
   2   5   2    4.09    2.06
   2   5   2    1.22    1.41
  -2  -5  -2    0.96    0.58
   2   5   3    5.43    2.02
  -2  -5  -3    6.54    2.28
   2   5   4   23.02    4.35
  -2  -5  -4   25.54    7.55
   2   5   5   32.17    6.87
  -2  -5  -5   29.51    8.67
   2   5   6   36.34    5.64
   2   5   6   32.24    5.86
  -2  -5  -6   35.67    9.98
   2   5   7    0.94    1.76
   2   5   7    0.71    0.61
  -2  -5  -7    2.27    1.41
   2   5   8   39.30    4.55
  -2  -5  -8   48.17    8.83
   2   5   9  155.55    6.44
  -2  -5  -9  188.58    9.17
   2   5  10   99.05    9.68
   2   5  10   79.58    9.26
  -2  -5 -10   99.20   13.03
   2   5  11  101.86    9.24
  -2  -5 -11  130.86   17.56
  -2  -5 -12 1263.63   26.13
   2   5  13  106.07   24.25
  -2  -5 -13   89.83   25.96
   2   5  14   36.64    6.36
  -2  -5 -14   46.62   14.36
   2   5  15   81.28    7.72
  -2  -5 -15   98.65   19.75
   2   5  16   12.59    4.58
  -2  -5 -16   12.16    5.88
   2   5  17   25.76    4.99
  -2  -5 -17   32.69   10.23
   2   5  18  121.24   12.41
  -2  -5 -18  145.65   17.00
   2   5  19    1.89    2.98
  -2  -5 -19    2.80    2.06
   2   5  20    0.98    2.45
  -2  -5 -20    2.72    2.52
   2   5  21   14.89    4.23
  -2  -5 -21   15.28    5.32
   2   5  22    2.80    3.52
  -2  -5 -22   -0.69    2.76
   2   5  23    2.10    2.56
  -2  -5 -23    3.24    2.49
   2   5  24    0.45    2.52
  -2  -5 -24   -0.75    2.80
   2   5  25   12.78    4.65
  -2  -5 -25   14.34    7.26
   2   5  26    2.10    4.01
  -2  -6  25    2.87    4.13
   2   6 -25    1.82    1.37
  -2  -6  24    1.83    2.82
   2   6 -24    1.31    2.06
  -2  -6  23    5.88    3.19
   2   6 -23    4.78    2.20
  -2  -6  22    5.09    3.93
   2   6 -22    5.37    3.66
  -2  -6  21    0.33    2.73
   2   6 -21   -0.44    1.90
  -2  -6  20    6.79    4.84
   2   6 -20    5.86    3.32
  -2  -6  19    3.07    4.16
   2   6 -19    0.25    1.13
  -2  -6  18    0.77    2.69
   2   6 -18    1.83    2.17
  -2  -6  17    0.14    2.48
   2   6 -17    0.64    1.22
  -2  -6  16    4.12    2.57
   2   6 -16    4.23    2.52
  -2  -6  15    6.23    3.61
   2   6 -15    2.84    2.63
  -2  -6  14    2.69    3.43
   2   6 -14    0.20    2.01
  -2  -6  13    6.03    4.01
   2   6 -13    1.43    2.14
   2   6 -12   32.54    5.04
   2   6 -11    5.79    3.20
  -2  -6  10   10.17    3.32
   2   6 -10    3.74    4.51
  -2  -6   9  206.97   19.53
   2   6  -9  160.18   25.56
  -2  -6   8  414.22   38.23
   2   6  -6   -1.35    9.13
  -2  -6   5  655.71   22.26
   2   6  -5  532.45   19.97
   2   6  -4   59.94    7.14
   2   6  -3    4.51    5.78
  -2  -6   2   89.00   10.09
   2   6  -2   80.77    9.19
  -2  -6   1   18.87    5.53
  -2  -6   1   -0.06    0.52
   2   6   0   19.43    3.38
  -2  -6   0   14.86    4.79
   2   6   1   11.73    2.77
  -2  -6  -1    7.56    2.95
   2   6   2    1.33    2.03
  -2  -6  -2    1.47    0.93
   2   6   3   45.72    4.19
  -2  -6  -3   50.55   12.69
   2   6   4   22.96    3.63
  -2  -6  -4   24.68    6.73
   2   6   5    4.90    3.14
   2   6   5    9.33    3.50
  -2  -6  -5    7.41    2.95
   2   6   6    6.14    3.05
   2   6   6    5.18    2.46
  -2  -6  -6    6.51    2.73
   2   6   7   12.77    3.09
  -2  -6  -7   15.70    5.75
   2   6   8    3.16    1.34
  -2  -6  -8    5.61    2.59
   2   6   9  130.54   13.02
   2   6   9  115.23   14.13
  -2  -6  -9  147.34   17.82
   2   6  10    0.93    2.62
   2   6  10   -0.08    0.92
  -2  -6 -10   -0.65    3.84
   2   6  11    2.35    2.46
  -2  -6 -11    1.45    2.13
   2   6  12   46.81   13.64
  -2  -6 -12   45.18   12.61
   2   6  13  162.21   31.77
  -2  -6 -13  187.05   10.44
   2   6  14    0.95    2.38
  -2  -6 -14    0.67    1.98
   2   6  15    1.52    3.82
  -2  -6 -15    0.48    1.50
   2   6  16   11.03    3.91
  -2  -6 -16    9.46    4.06
  -2  -6 -17   29.04   11.44
   2   6  18   95.43    9.08
  -2  -6 -18  107.04   32.67
   2   6  19   21.16    4.72
  -2  -6 -19   30.24    8.41
   2   6  20    3.44    3.34
  -2  -6 -20    0.49    1.09
   2   6  21    0.80    2.91
  -2  -6 -21    0.02    1.87
   2   6  22    7.01    3.97
  -2  -6 -22    5.64    4.63
   2   6  23   12.67    4.51
  -2  -6 -23   16.56    5.04
   2   6  24    0.03    2.71
  -2  -6 -24   -0.14    2.78
  -2  -7  23   11.37    5.54
   2   7 -23    7.50    3.98
  -2  -7  22    3.26    4.33
   2   7 -22    0.80    2.29
  -2  -7  21   17.83    6.20
   2   7 -21    5.67    3.98
  -2  -7  20    0.60    2.75
   2   7 -20    1.10    2.27
  -2  -7  19   -1.98    2.73
   2   7 -19    0.35    2.28
  -2  -7  18    2.02    2.86
   2   7 -18    1.17    2.34
  -2  -7  17    0.97    2.57
   2   7 -17    1.04    2.35
  -2  -7  16    1.75    2.62
   2   7 -16    3.00    2.89
  -2  -7  15    3.93    3.31
   2   7 -15    4.93    3.28
  -2  -7  14    3.92    3.33
   2   7 -14    3.59    3.09
  -2  -7  13    9.63    3.46
   2   7 -13    5.00    2.95
  -2  -7  12    7.51    3.17
   2   7 -12    2.81    2.01
   2   7 -11   75.73   23.91
  -2  -7  10   62.49   16.29
   2   7 -10   53.56    8.45
  -2  -7   9   17.03    7.65
   2   7  -9    8.50    5.55
   2   7  -8  168.78   14.67
   2   7  -7   69.03   12.70
   2   7  -6   15.63    6.24
   2   7  -5  184.22   16.00
   2   7  -4    8.92    3.04
   2   7  -3    1.68    1.11
  -2  -7   2    6.65    2.74
   2   7  -2    5.91    1.98
  -2  -7   1    1.35    1.69
   2   7  -1    0.82    1.71
   2   7   0   30.52    7.68
  -2  -7   0   22.66    6.56
   2   7   1   14.29    3.49
  -2  -7  -1   10.93    3.29
   2   7   2    5.70    2.28
  -2  -7  -2    6.85    2.34
   2   7   3  184.01   16.22
   2   7   3  143.99   16.71
  -2  -7  -3  176.95   14.06
   2   7   4    4.79    3.91
  -2  -7  -4    4.33    2.01
   2   7   5   47.70    8.75
  -2  -7  -5   51.80   12.29
   2   7   6  104.53   11.63
  -2  -7  -6  123.60   13.42
   2   7   7   18.88   11.75
  -2  -7  -7   20.81    5.79
   2   7   8    3.72    3.01
   2   7   8    0.62    1.12
  -2  -7  -8    3.02    1.87
   2   7   9   31.80    4.68
  -2  -7  -9   40.29   11.58
  -2  -7 -10    2.86    1.21
   2   7  11    5.87    2.94
  -2  -7 -11    3.32    1.65
   2   7  12    6.59    3.40
  -2  -7 -12    6.45    3.17
   2   7  13    2.55    2.55
  -2  -7 -13    2.48    1.37
   2   7  14    5.36    3.07
  -2  -7 -14    5.71    1.81
   2   7  15   13.18    4.48
  -2  -7 -15   10.76    3.89
   2   7  16   11.71    4.03
  -2  -7 -16   12.37    5.62
   2   7  17   -0.48    2.39
  -2  -7 -17   -0.29    2.63
   2   7  18    2.23    2.69
  -2  -7 -18    3.54    2.08
   2   7  19   15.01    4.50
  -2  -7 -19   18.93    6.52
   2   7  20    7.48    3.20
  -2  -7 -20    8.15    2.76
   2   7  21    0.35    2.57
  -2  -7 -21    0.06    1.26
   2   7  22    3.70    3.39
  -2  -7 -22    4.22    3.17
  -2  -8  21    0.82    2.85
   2   8 -21    0.24    2.29
  -2  -8  20    0.32    2.82
   2   8 -20    2.25    3.86
  -2  -8  19    0.31    2.81
   2   8 -19    1.63    3.59
  -2  -8  18   25.60    6.09
   2   8 -18   18.32    5.22
  -2  -8  17    0.13    2.72
   2   8 -17    1.44    2.74
  -2  -8  16    4.22    3.90
   2   8 -16    3.52    3.26
  -2  -8  15   25.59    6.43
   2   8 -15   14.21    4.38
   2   8 -14    6.07    3.72
  -2  -8  13   -0.48    2.32
   2   8 -13   -1.27    2.13
  -2  -8  12    3.98    2.52
   2   8 -12    0.75    2.23
  -2  -8  11    1.66    1.43
   2   8 -11    1.92    2.35
   2   8 -10   15.60    4.70
   2   8  -9    0.32    3.18
   2   8  -8  123.98   12.26
   2   8  -7   -0.11    2.52
  -2  -8   6    3.46    1.41
   2   8  -6    4.90    3.15
   2   8  -5    3.37    3.17
   2   8  -4    1.78    2.04
   2   8  -3    8.33    2.98
   2   8  -2    4.70    2.61
  -2  -8   1    3.51    1.69
   2   8  -1    2.31    1.81
   2   8   0   -0.12    1.00
   2   8   1    0.58    0.76
   2   8   2    8.56    2.99
  -2  -8  -2    7.84    3.21
   2   8   3   18.58    3.77
  -2  -8  -3   16.53    4.74
   2   8   4    0.55    1.34
  -2  -8  -4    0.82    1.50
   2   8   5    1.70    1.37
  -2  -8  -5    0.81    0.73
   2   8   6   60.41    7.83
  -2  -8  -6   63.67   16.43
   2   8   7   22.03    8.22
  -2  -8  -7   22.25    6.89
   2   8   8   -0.77    2.25
   2   8   8    0.12    1.13
  -2  -8  -8    1.01    0.80
   2   8   9    1.96    1.32
  -2  -8  -9    1.22    1.17
  -2  -8 -10   18.42    7.55
   2   8  11    1.28    2.37
  -2  -8 -11    1.80    1.60
   2   8  12    2.55    1.63
  -2  -8 -12    0.72    1.08
   2   8  13    0.59    2.26
  -2  -8 -13    2.06    1.74
  -2  -8 -14    0.51    1.28
   2   8  15    0.73    1.71
  -2  -8 -15    1.67    1.97
   2   8  16    1.40    2.59
  -2  -8 -16   -0.03    1.93
   2   8  17    8.90    4.27
  -2  -8 -17    7.09    3.25
   2   8  18    4.58    2.23
  -2  -8 -18    1.36    1.66
   2   8  19    2.91    2.05
  -2  -8 -19    1.47    2.42
  -2  -9  18   -0.46    2.61
   2   9 -18    0.38    2.58
  -2  -9  17    0.43    2.76
   2   9 -17    1.18    3.45
  -2  -9  16    6.62    4.48
   2   9 -16    6.70    3.66
  -2  -9  15    4.36    4.16
   2   9 -15    2.42    1.29
  -2  -9  14    7.47    4.43
   2   9 -14    8.33    3.90
   2   9 -13    1.26    2.71
  -2  -9  12    2.84    1.91
   2   9 -12    0.78    3.49
   2   9 -11    1.01    3.34
   2   9 -10   28.06    5.55
  -2  -9   9    4.55    3.20
   2   9  -9    1.09    3.20
   2   9  -8   16.88    4.93
   2   9  -7    1.03    2.41
   2   9  -6    8.65    3.57
   2   9  -5   41.64   12.11
   2   9  -4   -0.07    2.12
   2   9  -3    5.57    2.86
   2   9  -2    0.81    1.88
   2   9  -1    1.02    2.76
   2   9   0    6.01    2.52
   2   9   1    6.44    2.56
   2   9   2   13.34    3.90
   2   9   3    0.22    0.85
   2   9   4    0.40    1.39
   2   9   5    6.46    3.77
   2   9   6   10.10    2.46
  -2  -9  -6    5.03    1.93
   2   9   7    8.70    2.70
  -2  -9  -7    8.76    3.81
   2   9   8    0.12    0.50
  -2  -9  -8    0.93    0.84
  -2  -9  -9    1.75    1.14
  -2  -9 -10    8.08    4.09
  -2  -9 -11    1.85    1.08
   2   9  12   12.05    4.55
  -2  -9 -12    9.37    3.91
  -2  -9 -13    0.76    1.26
   2   9  14   22.32    5.73
  -2  -9 -14   22.55    9.07
   2   9  15   18.53    5.32
  -2  -9 -15   13.21    4.83
   2   9  16    1.26    2.11
  -2  -9 -16    1.58    1.35
  -2 -10  13    2.67    2.92
   2  10 -13    2.87    1.65
  -2 -10  12    1.56    2.43
   2  10 -12    0.13    2.45
   2  10 -11    0.72    3.22
  -2 -10  10    1.38    1.58
   2  10 -10    1.37    2.36
   2  10  -9    0.44    2.24
  -2 -10   8    1.04    1.42
   2  10  -8    2.52    3.31
   2  10  -7    2.76    2.50
   2  10  -6   21.62    4.92
   2  10  -5   35.12    5.92
   2  10  -4    6.43    3.24
   2  10  -3    2.65    2.49
   2  10  -2    0.38    1.79
   2  10  -1   10.00    3.54
   2  10   0   18.33    5.98
   2  10   1    7.75    3.04
   2  10   2    0.37    1.73
   2  10   3    2.53    1.81
   2  10   4    3.33    2.29
   2  10   5    1.29    1.46
   2  10   6    0.92    0.83
   2  10   9    5.93    3.81
   2  10  10    0.24    2.31
   2  11  -3   28.95    5.49
   2  11  -2    0.77    1.66
   2  11  -1   -0.56    1.80
   2  11   0    4.09    2.99
   2  11   1   -0.45    1.55
   3 -11  -1    1.21    1.81
   3 -11   0    2.99    2.26
   3 -11   1    3.42    2.97
   3 -11   2    2.12    1.72
  -3  11  -2    1.04    1.59
   3 -11   3    3.20    1.87
   3 -10 -11   -0.45    2.38
   3 -10 -10    1.91    1.68
   3 -10  -9    3.55    2.86
   3 -10  -7    1.23    0.88
  -3  10   7    2.47    3.09
   3 -10  -6    2.61    1.61
  -3  10   6    0.81    2.00
   3 -10  -5    5.41    2.08
  -3  10   5    6.07    3.62
   3 -10  -4   16.86    5.30
  -3  10   4   15.37    4.17
   3 -10  -3   16.81    6.02
  -3  10   3   18.43    4.66
   3 -10  -2    2.18    2.94
  -3  10   2    4.90    3.41
   3 -10  -1    3.92    2.12
   3 -10   0    3.06    1.99
   3 -10   1    1.70    2.05
  -3  10  -1    3.06    2.70
   3 -10   2    0.48    2.30
   3 -10   3   -0.46    1.83
  -3  10  -3    0.59    1.85
   3 -10   4   -0.13    2.02
  -3  10  -4    0.04    1.75
   3 -10   5   14.87    5.36
   3 -10   6    1.57    1.66
   3 -10   7    6.48    3.55
  -3  10  -7    4.62    2.54
   3 -10   8    1.13    1.74
  -3  10  -8    0.59    1.66
   3 -10   9   -0.19    2.21
  -3  10  -9   -0.03    1.56
   3 -10  10    7.27    3.50
  -3  10 -10    3.54    1.79
   3 -10  11    3.71    2.41
   3 -10  12    2.88    2.49
   3 -10  13   30.79   10.88
  -3   9  16    0.00    1.09
   3  -9 -16    0.91    1.59
  -3   9  15    3.08    1.91
   3  -9 -15    3.82    3.53
  -3   9  14    1.03    1.72
   3  -9 -14   -0.26    2.40
  -3   9  13    4.31    2.64
   3  -9 -13    6.67    2.62
  -3   9  12    1.09    1.61
   3  -9 -12    2.90    2.92
  -3   9  11    4.18    2.69
   3  -9 -11    4.96    2.21
  -3   9  10    0.71    1.55
  -3   9   9   24.24    4.61
   3  -9  -9   15.46    5.51
  -3   9   9   21.44    6.43
  -3   9   8    9.66    3.59
   3  -9  -8    8.94    3.90
  -3   9   8    7.00    3.84
  -3   9   7    7.38    2.36
   3  -9  -7    7.92    3.31
  -3   9   6    2.94    2.24
   3  -9  -6    1.21    1.22
  -3   9   6    3.12    3.28
  -3   9   5    3.63    2.23
   3  -9  -5    5.41    2.21
  -3   9   5    4.61    3.72
  -3   9   4    1.65    2.04
   3  -9  -4    0.93    1.43
  -3   9   4    1.58    2.01
   3  -9  -3    0.48    1.12
  -3   9   3    0.71    1.90
   3  -9  -2    1.60    2.02
   3  -9  -1   11.11    3.33
   3  -9   0   20.70    9.70
   3  -9   1    0.13    1.36
   3  -9   2    3.41    2.12
   3  -9   3   24.55   10.07
   3  -9   4   25.05   10.36
   3  -9   5    0.16    0.84
   3  -9   6    0.47    1.59
  -3   9  -6    2.85    2.80
   3  -9   7   41.57   16.81
   3  -9   8    8.31    3.48
   3  -9   9   -0.63    2.14
  -3   9  -9    2.23    1.93
   3  -9  10    3.38    2.11
  -3   9 -10    1.77    2.26
   3  -9  11    6.40    2.28
   3  -9  12    3.45    1.63
   3  -9  13    2.77    2.63
   3  -9  14    5.20    3.07
  -3   9 -14    2.84    2.34
   3  -9  15    2.98    2.54
  -3   9 -15    3.12    2.07
   3  -9  16    2.58    1.89
   3  -9  17    1.05    1.32
  -3   8  19    9.29    3.85
   3  -8 -19    8.19    4.45
  -3   8  18    1.22    2.61
   3  -8 -18    3.28    3.00
  -3   8  17    6.13    2.76
   3  -8 -17    7.16    2.72
  -3   8  16    2.71    2.30
   3  -8 -16    3.52    2.11
  -3   8  15   11.72    5.21
   3  -8 -15   13.13    4.86
  -3   8  14    1.04    1.72
   3  -8 -14   -0.34    2.08
  -3   8  13    5.38    2.92
   3  -8 -13    7.46    4.13
  -3   8  12    3.75    2.38
   3  -8 -12    2.04    2.26
  -3   8  11    1.25    0.99
  -3   8  10    1.16    0.92
   3  -8 -10    1.65    1.28
  -3   8  10    1.06    2.44
  -3   8   9    2.80    1.70
   3  -8  -9    1.80    1.25
  -3   8   9    2.28    2.91
  -3   8   8    2.49    1.32
   3  -8  -8    2.54    1.44
  -3   8   7    0.58    1.20
   3  -8  -7    2.54    3.26
  -3   8   7    2.56    2.29
  -3   8   6    6.85    2.75
   3  -8  -6    4.93    1.95
  -3   8   6    5.81    3.45
  -3   8   5    1.51    1.29
   3  -8  -5    0.76    0.76
  -3   8   4    7.15    2.40
   3  -8  -4    6.98    2.51
  -3   8   4    8.56    3.76
  -3   8   3   10.07    2.63
   3  -8  -3    8.50    2.45
   3  -8  -2    5.63    2.10
   3  -8  -1    0.76    0.79
   3  -8  -1    1.74    1.16
  -3   8   1    0.85    1.90
   3  -8   0    2.26    1.23
   3  -8   0    0.78    1.12
  -3   8   0    2.98    2.88
   3  -8   1   53.49   12.01
   3  -8   2   10.36    5.88
   3  -8   3   12.98    5.75
   3  -8   4   42.65   15.44
   3  -8   5   97.34   12.34
   3  -8   6    4.15    2.34
   3  -8   7  118.14   14.79
  -3   8  -7   60.75    6.81
   3  -8   8   28.77   10.23
   3  -8   9   -0.51    2.81
  -3   8 -12    2.29    2.08
  -3   8 -13    7.99    3.01
  -3   8 -14    0.41    1.65
  -3   8 -15    2.79    2.16
   3  -8  16    7.51    3.31
  -3   8 -16    3.61    2.51
   3  -8  17    1.33    1.32
  -3   8 -17   -0.20    1.61
   3  -8  18   26.29   10.73
  -3   8 -18   21.15    4.19
   3  -8  19   26.51   11.95
  -3   8 -19   23.50    6.10
   3  -8  20   38.10   13.57
  -3   7  22    1.39    1.16
  -3   7  21    4.34    3.31
   3  -7 -21    2.75    2.61
  -3   7  20    4.25    2.72
   3  -7 -20    4.01    2.24
  -3   7  19    2.11    2.06
   3  -7 -19    2.23    2.13
  -3   7  18   57.83    6.71
   3  -7 -18   58.24   12.52
  -3   7  17   17.51    5.30
   3  -7 -17   15.06    5.56
  -3   7  16    8.43    3.35
   3  -7 -16    5.39    2.90
  -3   7  15  257.78   11.97
   3  -7 -15  250.67   49.49
  -3   7  14    9.67    4.45
  -3   7  13   30.89    4.83
   3  -7 -13   30.37   12.63
  -3   7  12    0.42    1.63
   3  -7 -12    0.80    0.83
  -3   7  11    0.89    1.41
   3  -7 -11    1.14    0.99
  -3   7  11    2.04    3.40
  -3   7  10    0.57    0.83
   3  -7 -10    0.94    0.95
  -3   7  10   -0.29    2.06
  -3   7   9    0.47    0.88
   3  -7  -9    1.82    0.98
  -3   7   9    2.36    3.16
  -3   7   8    4.67    2.01
   3  -7  -8    3.71    1.47
  -3   7   8    3.67    2.79
  -3   7   7    1.09    1.62
   3  -7  -7    1.60    1.47
  -3   7   7    1.47    2.92
  -3   7   6    0.41    1.07
   3  -7  -6    1.55    1.52
  -3   7   5   17.90    6.03
   3  -7  -5   26.03   11.01
   3  -7  -4   92.01   17.19
   3  -7  -3  292.15   23.91
   3  -7  -2   83.88   12.51
   3  -7  -1   11.00    3.98
   3  -7   0  100.66   13.83
   3  -7   1   64.50    8.55
   3  -7   1   53.94   17.33
   3  -7   2  138.08   24.30
   3  -7   3   40.89   14.78
   3  -7   4   97.09   20.22
  -3   7  -4   83.32    9.11
   3  -7   5   27.29   13.15
   3  -7   6  123.83   24.87
   3  -7   7  129.96   14.99
   3  -7   8    1.44    1.34
   3  -7   9    5.28    2.47
   3  -7  11    0.21    0.80
  -3   7 -12    2.53    2.09
  -3   7 -14   20.64    9.32
  -3   7 -15   18.63    6.23
   3  -7  16   12.06    5.79
  -3   7 -16   11.69    3.48
   3  -7  17    5.86    2.35
   3  -7  18   39.25   16.83
  -3   7 -18   41.35    5.79
   3  -7  19    6.67    2.57
  -3   7 -19    5.63    2.65
   3  -7  20    2.73    3.04
  -3   7 -20    1.68    2.64
   3  -7  21    1.68    1.41
  -3   7 -21    0.32    1.71
   3  -7  22    2.90    2.06
  -3   7 -22    4.17    2.50
   3  -7  23   26.25    9.36
  -3   7 -23   31.62    4.95
  -3   6  24    1.87    2.20
  -3   6  23    1.34    2.01
   3  -6 -23    2.69    2.15
  -3   6  22    0.42    1.73
   3  -6 -22    2.61    2.78
  -3   6  21    1.44    2.54
   3  -6 -21    1.92    2.32
  -3   6  20   39.17    5.86
   3  -6 -20   43.63    8.47
  -3   6  19    6.21    3.60
  -3   6  18  107.82   10.69
   3  -6 -18  126.13   24.05
  -3   6  17   31.60    9.20
   3  -6 -17   36.79   12.03
  -3   6  16   45.54    6.23
   3  -6 -16   50.97   11.71
  -3   6  15   49.45   17.34
   3  -6 -15   56.12   14.74
  -3   6  14   17.08    3.92
   3  -6 -14   18.96    5.95
  -3   6  13    2.35    2.40
  -3   6  12   20.20    3.20
   3  -6 -12    3.15    1.00
  -3   6  12    3.17    2.09
  -3   6  11   13.10    2.92
   3  -6 -11   15.00    6.34
  -3   6  11   16.28    4.58
  -3   6  10    6.51    2.01
   3  -6 -10    7.97    3.87
  -3   6  10    6.26    2.77
  -3   6   9    1.16    1.77
   3  -6  -9    0.67    0.71
  -3   6   9    0.32    2.10
  -3   6   8   26.12    3.21
   3  -6  -8   30.21   10.65
  -3   6   8   26.00    4.52
  -3   6   7   11.46    4.91
   3  -6  -7   15.10    6.33
  -3   6   6   -0.18    0.92
   3  -6  -6    0.05    1.09
  -3   6   6    2.08    2.91
  -3   6   5    0.61    0.95
   3  -6  -5   -0.08    1.45
  -3   6   5    0.96    1.88
  -3   6   4   37.90    5.92
   3  -6  -4   50.54    8.13
  -3   6   4   49.99    5.46
   3  -6  -3   66.49   14.48
  -3   6   2   28.60    2.94
   3  -6  -2   24.80   10.04
  -3   6   1   13.50    2.27
   3  -6  -1    6.37    3.64
   3  -6   0  183.50   22.00
   3  -6   1  320.51   17.28
   3  -6   2  137.58   19.98
   3  -6   3   56.72    4.88
   3  -6   3   44.67   10.57
   3  -6   4   24.44    2.61
   3  -6   4   22.63    8.73
   3  -6   5    8.03    4.04
   3  -6   5    5.27    4.55
  -3   6  -5   12.26    3.37
   3  -6   6   96.80   13.55
   3  -6   7  158.70   23.76
   3  -6   8   12.76    6.74
   3  -6   9   62.30   14.84
   3  -6  10  229.36   18.01
   3  -6  10  173.86   26.14
   3  -6  11   98.75    8.47
   3  -6  11   67.31   20.44
   3  -6  12   28.01    3.22
   3  -6  12   14.61    7.08
   3  -6  13   56.61    4.39
   3  -6  13   48.27   16.36
  -3   6 -13   63.69    6.32
   3  -6  14   96.39    5.48
   3  -6  14   75.47   10.11
  -3   6 -14   87.44    7.27
   3  -6  15    3.75    1.51
   3  -6  15    3.59    1.94
  -3   6 -15    2.77    2.18
   3  -6  16    3.30    1.37
   3  -6  16    3.01    2.34
   3  -6  17    4.13    3.45
   3  -6  17    5.65    2.83
   3  -6  18   -0.15    0.97
   3  -6  18    0.49    0.68
  -3   6 -18    0.17    1.56
   3  -6  19   -0.44    1.02
   3  -6  19   -0.07    0.79
  -3   6 -19    0.91    1.63
   3  -6  20    1.20    2.13
  -3   6 -20    0.61    1.28
   3  -6  21    7.09    3.38
  -3   6 -21    5.32    2.58
   3  -6  22   37.09    7.66
  -3   6 -22   44.80   13.11
   3  -6  23    0.28    1.50
  -3   6 -23   -0.52    2.15
   3  -6  24    9.32    3.82
  -3   6 -24    9.93    3.72
   3  -6  25    3.11    2.10
  -3   6 -25    2.10    2.31
  -3   5  25   -0.30    2.19
   3  -5 -25   -1.16    2.95
  -3   5  24   21.05    4.84
   3  -5 -24   26.19    7.63
  -3   5  23    0.40    2.35
   3  -5 -23    1.31    1.45
  -3   5  22    1.42    3.06
   3  -5 -22    0.99    2.47
  -3   5  21    7.70    3.34
   3  -5 -21    9.26    4.00
  -3   5  20    6.75    3.00
   3  -5 -20   12.75    4.30
  -3   5  19    7.08    2.89
   3  -5 -19    9.41    4.70
  -3   5  18   -0.60    1.71
   3  -5 -18    2.10    2.02
  -3   5  17    1.26    1.12
   3  -5 -17    1.34    2.04
  -3   5  16    7.14    2.44
   3  -5 -16    8.60    3.14
  -3   5  15    9.29    2.91
   3  -5 -15   10.37    3.66
  -3   5  14   -0.22    1.54
   3  -5 -14    1.46    0.94
   3  -5 -14   -0.87    2.24
  -3   5  13   19.18    3.17
   3  -5 -13   28.38    3.12
  -3   5  12   10.69    4.93
   3  -5 -12   14.31    2.90
  -3   5  12   12.16    3.82
  -3   5  11    4.86    2.02
   3  -5 -11    5.85    3.78
  -3   5  11    7.14    3.36
  -3   5  10    8.76    1.98
   3  -5 -10   13.07    5.37
  -3   5  10   12.45    3.92
  -3   5   9   27.54    3.37
   3  -5  -9   32.68    6.79
  -3   5   9   28.24    4.47
  -3   5   8    1.16    1.05
   3  -5  -8    2.39    2.07
  -3   5   7  123.28   11.80
   3  -5  -7  156.71   16.04
  -3   5   6    8.36    2.67
   3  -5  -6    3.75    2.10
  -3   5   6    5.98    3.13
  -3   5   5   13.73    4.32
   3  -5  -5   17.10    7.20
  -3   5   5   16.10    3.56
  -3   5   4   36.04    4.30
   3  -5  -4   40.48   11.13
  -3   5   4   36.09    4.70
  -3   5   3   18.72    2.41
  -3   5   2    1.69    0.94
   3  -5  -2    2.16    1.74
  -3   5   1   20.99    2.73
   3  -5  -1   22.10    9.16
   3  -5   1   24.89    3.81
   3  -5   1   20.43    8.27
   3  -5   2    1.89    0.96
   3  -5   2    1.33    1.00
  -3   5  -2    2.80    1.69
   3  -5   3   23.34    3.08
   3  -5   3   21.78    9.92
   3  -5   4   57.23    5.67
   3  -5   4   49.27    8.12
   3  -5   5   36.84    2.11
   3  -5   5   36.02   10.38
   3  -5   6    0.84    0.63
   3  -5   6   -0.27    1.66
   3  -5   7    2.82    1.40
   3  -5   7    1.19    1.42
   3  -5   8   48.28    4.85
   3  -5   8   44.07   11.59
  -3   5  -8   46.33    6.32
   3  -5   9    0.55    1.00
   3  -5   9    0.73    1.39
  -3   5  -9    3.10    2.67
   3  -5  10   27.29    3.18
   3  -5  10   22.55    9.05
  -3   5 -10   28.63    4.46
   3  -5  11  222.07   17.87
   3  -5  11  170.28   21.17
  -3   5 -11  216.20   19.02
   3  -5  12  163.35   14.91
   3  -5  12  145.04   18.06
  -3   5 -12  164.31   15.08
   3  -5  13    1.52    1.57
   3  -5  13    1.35    1.56
  -3   5 -13   -0.67    2.19
   3  -5  14   35.38    3.10
   3  -5  14   32.67    9.52
  -3   5 -14   43.15   13.78
   3  -5  15  197.11    9.46
   3  -5  15  169.09   16.17
  -3   5 -15  210.20   12.37
   3  -5  16   33.22    5.41
   3  -5  16   32.21   11.20
  -3   5 -16   44.27   11.49
   3  -5  17    6.80    3.29
   3  -5  17    7.88    4.85
  -3   5 -17    7.05    2.91
   3  -5  18    1.73    1.36
   3  -5  18   -0.14    1.56
  -3   5 -18   -0.14    1.52
   3  -5  19    2.18    0.94
   3  -5  19    2.95    2.14
  -3   5 -19    3.75    2.11
   3  -5  20    8.03    2.88
   3  -5  20   10.24    4.04
  -3   5 -20   11.27    3.31
   3  -5  21    3.49    1.25
   3  -5  21    0.85    0.98
  -3   5 -21    3.93    1.81
   3  -5  22    6.78    2.76
   3  -5  22    6.86    4.98
  -3   5 -22   12.69    5.75
   3  -5  23    0.85    1.11
   3  -5  23   -0.87    1.54
  -3   5 -23    1.70    1.44
   3  -5  24   41.37   12.34
  -3   5 -24   55.39   21.13
   3  -5  25    4.29    1.87
   3  -5  26   -0.49    1.47
  -3   5 -26    0.85    0.96
  -3   4  26    0.20    2.42
   3  -4 -26    1.64    1.68
  -3   4  25    0.97    2.69
   3  -4 -25    1.54    1.48
  -3   4  24   31.78    6.20
   3  -4 -24   38.39   13.12
  -3   4  23    1.85    2.58
   3  -4 -23    2.17    2.96
  -3   4  22    7.25    3.67
   3  -4 -22    9.77    4.11
  -3   4  21   51.96   14.50
   3  -4 -21   51.87   17.82
  -3   4  20   -0.15    1.96
   3  -4 -20    1.84    1.70
  -3   4  19    2.54    2.79
   3  -4 -19    5.38    2.30
  -3   4  18    2.80    2.87
   3  -4 -18    1.88    1.56
  -3   4  17    2.40    2.09
   3  -4 -17    2.67    1.43
  -3   4  16    6.01    2.66
   3  -4 -16    5.99    1.96
  -3   4  15    6.79    2.33
   3  -4 -15   10.85    1.92
   3  -4 -15    7.98    3.15
  -3   4  14    0.29    0.70
   3  -4 -14    0.34    0.79
   3  -4 -14    1.60    1.12
  -3   4  13   -0.09    0.81
   3  -4 -13    0.24    0.84
  -3   4  13    0.81    2.07
  -3   4  12    0.27    1.19
   3  -4 -12    0.94    0.85
  -3   4  12   -0.10    1.98
  -3   4  11    0.37    1.28
   3  -4 -11    2.58    1.60
  -3   4  11    3.55    3.15
  -3   4  10    0.53    1.20
   3  -4 -10    2.53    1.63
  -3   4  10    1.87    1.96
  -3   4   9    0.38    1.05
   3  -4  -9    1.53    1.73
  -3   4   9    0.44    1.94
  -3   4   8    4.66    1.84
   3  -4  -8    3.74    2.03
  -3   4   8    4.10    2.81
  -3   4   7   35.48    4.32
   3  -4  -7   53.34    8.17
  -3   4   7   38.28    5.71
  -3   4   6   77.20    5.79
  -3   4   5   45.93    8.59
   3  -4  -5   69.86    6.30
  -3   4   4   58.00    3.92
  -3   4   3   41.04    3.79
  -3   4   3   59.15    5.46
  -3   4   2  266.51    5.58
  -3   4   1   77.03    5.42
  -3   4   0    5.47    0.99
   3  -4   0    1.96    1.92
   3  -4   2   18.65    3.06
   3  -4   2   23.81    9.54
   3  -4   3    9.67    3.43
  -3   4  -3   14.35    3.11
   3  -4   4    1.65    0.54
   3  -4   4    1.70    0.83
  -3   4  -4    4.74    2.22
   3  -4   5  133.16   15.94
   3  -4   6  252.72    9.49
   3  -4   6  218.81   11.62
   3  -4   7  156.93    6.43
   3  -4   7  136.79    9.27
  -3   4  -7  201.81   10.96
   3  -4   8    1.02    1.08
   3  -4   8    0.47    1.31
  -3   4  -8    3.91    2.61
   3  -4   9   44.86    4.70
   3  -4   9   43.49   14.41
  -3   4  -9   50.99    6.52
   3  -4  10    0.05    0.46
   3  -4  10    1.08    1.72
  -3   4 -10    1.96    1.24
   3  -4  11   31.06    2.67
   3  -4  11   31.28   10.83
  -3   4 -11   51.05   13.78
   3  -4  12  111.31    5.28
   3  -4  12  104.47   15.00
  -3   4 -12  132.67    8.55
   3  -4  13  109.96    6.78
   3  -4  13  103.92   14.20
  -3   4 -13  130.79   11.37
   3  -4  14    1.55    2.40
   3  -4  14    2.84    1.61
   3  -4  15   90.07    9.26
   3  -4  15   86.03   14.87
  -3   4 -15  133.49   40.54
   3  -4  16  222.87   17.39
   3  -4  16  213.15   22.14
  -3   4 -16  281.76   23.26
   3  -4  17    5.82    2.46
   3  -4  17    4.18    2.13
  -3   4 -17    7.62    4.07
   3  -4  18  168.91    7.91
   3  -4  18  151.01   11.87
  -3   4 -18  191.37   10.53
   3  -4  19   35.18   13.83
   3  -4  19   37.90   10.83
  -3   4 -19   49.25   19.73
   3  -4  20  131.74    8.73
   3  -4  20  133.26   11.51
  -3   4 -20  173.97   14.41
   3  -4  21   54.88   14.86
   3  -4  21   53.17   21.24
  -3   4 -21   75.30   22.13
   3  -4  22   39.34    4.36
   3  -4  22   31.50   10.92
  -3   4 -22   48.37   13.96
   3  -4  23   20.58    9.08
   3  -4  23   19.11    7.83
  -3   4 -23   30.59   11.54
   3  -4  24    2.02    2.51
   3  -4  24    2.11    1.80
  -3   4 -24    4.00    3.60
   3  -4  25    8.66    4.61
   3  -4  25    8.85    4.43
  -3   4 -25   12.10    3.42
   3  -4  26    3.78    2.02
   3  -4  26    2.99    2.16
  -3   4 -26    5.61    3.41
  -3   4 -27   23.94    5.16
  -3   3  27    1.75    2.71
   3  -3 -27   -0.09    2.25
  -3   3  26    2.13    3.86
   3  -3 -26    4.41    2.42
  -3   3  25   17.16    4.71
   3  -3 -25   17.15    5.48
  -3   3  24    5.96    4.16
   3  -3 -24    5.55    2.59
  -3   3  23    0.95    2.54
   3  -3 -23    2.27    2.10
  -3   3  22    4.91    3.53
   3  -3 -22    4.02    1.96
  -3   3  21   -0.54    2.21
   3  -3 -21    1.29    1.21
  -3   3  20    1.92    2.29
   3  -3 -20    2.44    2.02
  -3   3  19    4.55    3.26
   3  -3 -19    3.26    2.33
  -3   3  18    9.88    3.32
   3  -3 -18   12.84    4.22
  -3   3  17   36.68    4.95
   3  -3 -17   40.42    8.51
  -3   3  16   21.71    3.49
   3  -3 -16   25.38    3.91
   3  -3 -16   28.41    6.94
  -3   3  15    4.23    3.07
   3  -3 -15    5.13    1.49
   3  -3 -15    4.03    1.74
  -3   3  14  132.36    7.96
   3  -3 -14  150.79    6.56
   3  -3 -14  122.52   14.54
  -3   3  13   70.80    5.95
   3  -3 -13   99.35    5.62
  -3   3  12   44.79    5.77
   3  -3 -12   55.97    5.98
  -3   3  12   40.93    6.06
  -3   3  11    3.88    1.95
   3  -3 -11    7.90    3.21
  -3   3  11    6.94    2.85
  -3   3  10   73.31    5.31
   3  -3 -10   86.03    9.70
  -3   3  10   73.27    5.96
  -3   3   9    9.21    2.04
   3  -3  -9   13.79    2.32
  -3   3   9   11.78    3.12
  -3   3   8   99.12    6.21
   3  -3  -8  147.79    8.44
  -3   3   8  100.84    7.58
  -3   3   7  221.42    7.61
  -3   3   5    4.59    2.22
   3  -3  -4  178.39   13.57
  -3   3   2   99.64    6.77
  -3   3   2  117.81    9.14
  -3   3   1   13.98    3.14
  -3   3   1   38.78    3.90
   3  -3   0    7.91    2.49
  -3   3   0   12.83    2.85
  -3   3  -1  165.18    7.45
   3  -3   3  211.72   10.59
   3  -3   4   16.97    5.24
  -3   3  -4   87.17    7.60
   3  -3   5    1.66    1.57
  -3   3  -5    4.62    2.22
   3  -3   6  209.39    3.28
   3  -3   6  221.28    9.76
  -3   3  -6  283.42    9.38
   3  -3   7  123.56    5.69
   3  -3   7  137.58   16.24
  -3   3  -7  234.77    8.53
   3  -3   8  119.34    5.72
   3  -3   8  133.04   11.90
  -3   3  -8  168.12    7.41
   3  -3   9   50.51    5.96
   3  -3   9   56.63    7.71
  -3   3  -9   74.21    8.25
   3  -3  10   22.33    4.43
   3  -3  10   21.88    7.04
  -3   3 -10   31.52    9.94
   3  -3  11    7.18    3.55
   3  -3  11    8.08    3.25
  -3   3 -11   11.26    4.06
   3  -3  12    3.24    1.68
   3  -3  12    3.71    2.37
  -3   3 -12    7.97    3.09
   3  -3  13   30.54    6.80
   3  -3  13   31.24   10.30
  -3   3 -13   45.57   14.76
   3  -3  14    8.00    3.04
   3  -3  14    6.97    4.61
  -3   3 -14   15.97    5.35
   3  -3  15   78.87    9.52
   3  -3  15   81.02   14.24
  -3   3 -15  116.97   12.05
   3  -3  16   12.42    2.33
   3  -3  16   11.14    5.52
  -3   3 -16   24.62    8.34
   3  -3  17   66.72    7.23
   3  -3  17   61.26   10.02
  -3   3 -17  102.07   10.22
   3  -3  18  481.02   12.54
   3  -3  18  427.25   30.09
  -3   3 -18  604.48   25.62
   3  -3  19   69.71    6.59
   3  -3  19   69.11   23.62
  -3   3 -19   99.48    8.83
   3  -3  20   28.84    4.38
   3  -3  20   32.75    5.55
  -3   3 -20   43.25   15.58
   3  -3  21   -0.30    1.70
   3  -3  21    0.19    1.23
  -3   3 -21    0.11    2.50
   3  -3  22   18.22    6.84
   3  -3  22   15.09    7.45
  -3   3 -22   25.42    8.29
   3  -3  23   38.64    6.46
   3  -3  23   31.90    9.80
  -3   3 -23   48.93    5.92
   3  -3  24   62.80    6.10
   3  -3  24   51.17   16.62
  -3   3 -24   91.03    8.08
   3  -3  25   42.10    5.39
  -3   3 -25   56.05    6.49
   3  -3  26    4.99    2.79
  -3   3 -26    3.15    2.72
   3  -3  27    1.83    2.19
  -3   3 -27    3.06    2.61
   3  -3  28    0.55    1.96
  -3   3 -28   -0.63    2.18
  -3   2  28   -0.41    2.74
   3  -2 -28    1.34    1.18
  -3   2  27   -0.60    2.60
   3  -2 -27   -0.25    1.02
  -3   2  26    3.41    3.74
   3  -2 -26    0.69    1.34
  -3   2  25    1.78    1.58
   3  -2 -25    3.33    1.95
  -3   2  24   -0.73    2.17
   3  -2 -24    1.56    1.35
  -3   2  23    0.29    2.22
   3  -2 -23    0.15    1.36
  -3   2  22    0.34    2.23
   3  -2 -22    3.70    2.04
  -3   2  21    2.29    2.41
   3  -2 -21    4.03    2.97
  -3   2  20   29.91    5.66
   3  -2 -20   29.89    6.88
  -3   2  19    2.68    2.90
   3  -2 -19    3.07    2.87
  -3   2  18    4.40    3.45
   3  -2 -18    2.06    1.93
  -3   2  17    7.13    4.83
   3  -2 -17    5.11    1.66
   3  -2 -17    8.54    3.39
  -3   2  16  202.97   20.84
   3  -2 -16  215.12   19.85
   3  -2 -16  207.10   27.10
  -3   2  15   74.99    9.74
   3  -2 -15   98.56    8.93
   3  -2 -15  104.08   20.64
  -3   2  14  339.98   30.92
   3  -2 -14  372.63   33.10
   3  -2 -14  331.99   12.18
  -3   2  13   10.40    9.13
   3  -2 -13   11.17    3.55
  -3   2  12    6.32    4.14
   3  -2 -12    5.60    1.54
  -3   2  12    4.74    2.88
  -3   2  11  203.32   15.20
   3  -2 -11  267.87   11.89
  -3   2  11  215.03   11.27
  -3   2  10  123.70    7.65
  -3   2   9    4.22    2.33
  -3   2   8    0.18    1.20
   3  -2  -8   -0.18    1.24
  -3   2   8    0.20    1.43
  -3   2   5   37.25    2.55
  -3   2   5   39.64    4.80
  -3   2   4   88.22    7.01
  -3   2   4  104.13    8.64
  -3   2   1  141.94    8.81
   3  -2  -1  175.36   12.89
  -3   2   0  396.86    7.54
   3  -2   0  539.42   14.41
  -3   2   0  508.67   13.63
   3  -2   1  350.93   12.30
   3  -2   3   38.74    7.94
  -3   2  -3   70.72    6.49
   3  -2   4   63.15    5.53
  -3   2  -4   84.34    8.46
   3  -2   5   37.49    2.67
   3  -2   5   48.47    9.28
  -3   2  -5   79.82    7.62
   3  -2   6   43.56    3.09
   3  -2   6   43.19    4.68
  -3   2  -6   85.12    7.96
   3  -2   7  347.64    7.96
   3  -2   7  426.99   12.59
   3  -2   8    0.21    0.87
   3  -2   8   -1.30    1.70
   3  -2   9    6.88    2.45
   3  -2   9    6.99    2.74
  -3   2  -9   13.84    5.39
   3  -2  10  169.68    4.89
   3  -2  10  179.81    6.90
  -3   2 -10  248.39    9.11
   3  -2  11   -0.40    0.97
   3  -2  11    0.98    0.82
  -3   2 -11   -0.44    1.70
   3  -2  12    0.67    1.10
   3  -2  12    1.50    0.77
  -3   2 -12    2.63    1.75
   3  -2  13   72.90    7.35
   3  -2  13   77.27   11.75
  -3   2 -13  111.25   11.94
   3  -2  14    5.51    3.25
   3  -2  14    5.05    2.81
  -3   2 -14   10.57    6.04
   3  -2  15  187.28    8.28
   3  -2  15  186.23   16.37
  -3   2 -15  283.97   13.56
   3  -2  16  313.68   25.48
   3  -2  16  301.51   29.32
  -3   2 -16  431.65   35.24
   3  -2  17  101.99    9.83
   3  -2  17  103.30   17.64
  -3   2 -17  136.04   13.54
   3  -2  18   52.45    5.91
   3  -2  18   52.50    7.15
  -3   2 -18   88.39   24.27
   3  -2  19   45.44    4.85
   3  -2  19   45.51    8.64
  -3   2 -19   75.21   17.44
   3  -2  20   -0.51    1.89
   3  -2  20    1.46    1.72
  -3   2 -20   -1.65    2.85
   3  -2  21  205.36   16.56
   3  -2  21  182.64   21.86
  -3   2 -21  279.84   23.29
   3  -2  22   37.35    4.91
   3  -2  22   41.60    9.02
  -3   2 -22   57.47   17.87
   3  -2  23    5.76    2.13
   3  -2  23    6.14    2.98
  -3   2 -23    2.49    1.91
   3  -2  24    1.54    2.72
  -3   2 -24    0.57    1.54
   3  -2  25    1.12    2.54
  -3   2 -25    1.26    1.57
   3  -2  26    3.36    2.87
  -3   2 -26    4.77    2.94
   3  -2  27    0.90    1.87
  -3   2 -27    2.25    4.52
   3  -2  28    1.01    1.93
  -3   2 -28    1.14    2.67
  -3   1  29   13.98    4.65
  -3   1  28    1.67    1.79
   3  -1 -28    0.52    0.94
  -3   1  27    2.17    4.20
   3  -1 -27    2.31    1.99
  -3   1  26    4.81    3.81
   3  -1 -26    3.85    1.78
  -3   1  25   31.71   11.39
   3  -1 -25   28.57    8.11
  -3   1  24    3.80    2.14
   3  -1 -24    3.30    1.85
  -3   1  23   21.01    7.87
   3  -1 -23   22.28   11.11
  -3   1  22    1.45    1.95
   3  -1 -22    1.62    1.10
  -3   1  21    1.89    2.03
   3  -1 -21    1.79    1.60
  -3   1  20  125.08   13.34
   3  -1 -20  112.32    5.78
   3  -1 -20  120.31   25.70
  -3   1  19    6.06    4.09
   3  -1 -19    0.74    1.07
   3  -1 -19    3.29    2.00
  -3   1  18    4.28    2.89
   3  -1 -18    3.60    1.57
   3  -1 -18    3.64    2.03
  -3   1  17   14.95    5.50
   3  -1 -17   13.34    2.57
   3  -1 -17   14.67    4.88
  -3   1  16   59.44    9.90
   3  -1 -16   57.80    4.43
   3  -1 -16   57.76   16.91
  -3   1  15   17.98    3.81
   3  -1 -15   18.29    2.68
   3  -1 -15   17.39    5.37
  -3   1  14   59.29    7.30
   3  -1 -14   59.08    8.22
   3  -1 -14   60.61   11.23
  -3   1  13    1.88    3.53
   3  -1 -13    2.75    1.13
   3  -1 -13    2.30    1.34
  -3   1  12  110.90   10.66
  -3   1  11  352.67   10.90
  -3   1  11  301.55    9.12
  -3   1  10   55.75    4.76
  -3   1   9    2.99    5.67
   3  -1  -9    6.37    2.10
  -3   1   9    3.28    2.28
  -3   1   8  525.46   17.06
   3  -1  -8  549.39   14.15
  -3   1   6  158.78   11.22
  -3   1   5  153.97   10.93
  -3   1   4   85.36    7.61
   3  -1  -4   71.45    6.50
  -3   1   3 1618.29   20.25
  -3   1   3 1164.18   17.42
  -3   1   2  780.34   13.75
  -3   1   1  105.55    6.51
  -3   1   1  140.36    9.53
  -3   1   0  791.15    9.72
   3  -1   0  689.55   13.63
  -3   1   0  693.97   12.66
  -3   1  -1  316.26    4.92
  -3   1  -1  290.91    8.05
  -3   1  -2   16.84    1.50
  -3   1  -2   23.94    3.02
  -3   1  -3 1202.43   18.91
   3  -1   4  299.52    7.00
   3  -1   4  426.36   14.88
  -3   1  -4  528.81   17.63
   3  -1   5  204.79    5.30
   3  -1   5  259.66    9.01
   3  -1   6    3.50    0.84
   3  -1   6    4.44    1.66
   3  -1   7  126.57    9.11
   3  -1   7  152.95   11.25
  -3   1  -7  209.81   15.31
   3  -1   8   87.07    6.99
   3  -1   8   99.31    9.39
  -3   1  -8  157.18   12.57
   3  -1   9   69.83    4.29
   3  -1   9   83.07    7.19
  -3   1  -9  123.35    8.47
   3  -1  10   65.01    4.68
   3  -1  10   67.72    6.91
  -3   1 -10   96.88    7.35
   3  -1  11    2.86    1.64
   3  -1  11    2.08    1.09
   3  -1  12  210.79   12.37
  -3   1 -12  305.34   14.73
   3  -1  13    5.09    2.36
  -3   1 -13   12.83    4.99
   3  -1  14    1.25    2.27
   3  -1  14    0.87    0.71
  -3   1 -14    1.57    1.95
   3  -1  15  135.89   12.30
   3  -1  15  143.50   10.46
  -3   1 -15  198.20   10.28
   3  -1  16   74.81    6.23
   3  -1  16   70.34    6.30
  -3   1 -16  114.68    7.99
   3  -1  17   14.65    2.89
   3  -1  17   13.50    5.02
  -3   1 -17   19.23    8.04
   3  -1  18   27.38    3.56
   3  -1  18   27.80    3.77
  -3   1 -18   47.69   13.98
   3  -1  19    2.44    1.89
   3  -1  19    2.30    0.90
  -3   1 -19    5.02    4.42
   3  -1  20    0.21    1.56
   3  -1  20    0.10    0.72
  -3   1 -20    0.13    2.49
   3  -1  21   12.31    3.16
   3  -1  21   10.88    3.39
  -3   1 -21   21.64    4.69
   3  -1  22    0.90    1.82
  -3   1 -22    0.93    1.94
   3  -1  23   34.62   10.11
  -3   1 -23   55.03   19.40
   3  -1  24   15.48    3.68
  -3   1 -24   24.96    7.73
   3  -1  25    0.94    2.05
  -3   1 -25    1.06    2.15
   3  -1  26   49.10   15.21
  -3   1 -26   85.05   28.34
   3  -1  27    0.84    2.22
  -3   1 -27    1.48    2.98
   3  -1  28   11.02    3.40
  -3   1 -28   17.45    5.18
   3  -1  29    0.77    1.96
  -3   1 -29   -0.24    2.66
  -3   0  29    7.25    3.33
   3   0 -29    4.78    2.97
  -3   0  28   24.63    6.71
   3   0 -28   21.05    4.55
  -3   0  27    9.85    6.59
   3   0 -27   11.49    3.87
  -3   0  26    2.95    1.81
   3   0 -26    1.37    1.67
  -3   0  25   -0.22    2.73
   3   0 -25    1.98    1.48
  -3   0  24   15.79    4.11
   3   0 -24   13.58    4.14
  -3   0  23  199.86   15.46
   3   0 -23  183.18   19.45
  -3   0  22  123.65   33.36
   3   0 -22   76.35   13.28
   3   0 -22   95.78   24.78
  -3   0  21  158.12   11.37
   3   0 -21  110.47   18.84
   3   0 -21  145.76   23.48
  -3   0  20  222.78   15.34
   3   0 -20  180.50   12.18
   3   0 -20  215.00   22.21
  -3   0  19   10.29    4.01
   3   0 -19    8.04    2.41
   3   0 -19    8.09    3.15
  -3   0  18    2.28    2.07
   3   0 -18    1.60    1.26
   3   0 -18    2.76    1.50
  -3   0  17   50.19    5.38
   3   0 -17   45.91    4.17
   3   0 -17   43.39   13.13
  -3   0  16    9.65    4.20
   3   0 -16    7.32    2.92
   3   0 -16    6.82    2.85
  -3   0  15   29.29    4.55
   3   0 -15   24.59    3.33
   3   0 -15   22.29    6.24
  -3   0  14    6.03    2.96
   3   0 -14    4.99    2.33
   3   0 -14    6.64    2.49
  -3   0  13   56.77    7.20
   3   0 -13   53.87    6.60
   3   0 -13   46.22    8.94
  -3   0  12    6.07    2.51
   3   0 -12    3.58    1.57
   3   0 -12    2.80    1.12
  -3   0  11    0.36    1.91
   3   0 -11    0.74    1.26
  -3   0  10  165.09    7.19
   3   0 -10  154.80    8.56
  -3   0  10  122.97    5.38
  -3   0   9    4.73    1.66
  -3   0   9    2.53    1.11
  -3   0   8  306.66   10.95
  -3   0   8  218.90    7.62
  -3   0   7  275.03    9.71
  -3   0   7  156.84    6.26
  -3   0   6  163.72   11.37
  -3   0   6  140.07    5.93
  -3   0   5  359.70    9.69
  -3   0   3  273.56    6.79
   3   0  -3  280.47    8.27
  -3   0   3  221.43    6.42
  -3   0   2  736.58   11.90
   3   0  -2  731.09   13.90
  -3   0   2  593.89   10.67
  -3   0   1  291.10    8.86
  -3   0   1  277.09    7.10
  -3   0   0   54.96    4.26
  -3   0   0   70.55    5.55
  -3   0  -1  118.20    6.13
   3   0   1  140.40    9.63
  -3   0  -1  156.29   13.18
  -3   0  -2  247.50    8.87
   3   0   3  131.79    8.19
   3   0   3  165.49    6.18
  -3   0  -3  173.61   11.28
   3   0   4    3.18    2.21
  -3   0  -4   24.39    2.97
   3   0   5   56.62    5.25
   3   0   5   73.06    5.86
  -3   0  -5   94.42    8.14
   3   0   6   46.31    4.11
   3   0   6   63.80    8.45
  -3   0  -6   87.01   11.70
   3   0   7    2.34    1.23
   3   0   7    3.81    1.50
  -3   0  -7   12.99    7.59
   3   0   8   47.01    4.77
   3   0   8   51.51   11.91
  -3   0  -8   77.52   10.60
   3   0   9 1519.30   17.95
  -3   0  -9 1964.45   32.93
   3   0  10  155.99   10.42
   3   0  10  173.89   16.18
  -3   0 -10  232.61   10.27
   3   0  11    1.03    1.90
   3   0  11    1.65    1.23
  -3   0 -11    2.43    1.62
   3   0  12    0.66    1.46
   3   0  12    2.86    1.14
  -3   0 -12    3.26    3.64
   3   0  13   49.38    4.38
   3   0  13   54.45    8.64
  -3   0 -13   86.35    7.70
   3   0  14   66.81    7.37
   3   0  14   70.66    7.93
  -3   0 -14  100.02   11.16
   3   0  15    5.31    2.40
  -3   0 -15    7.04    3.86
   3   0  16    1.95    1.63
   3   0  16    1.93    0.95
  -3   0 -16    3.50    2.32
   3   0  17    0.19    1.42
   3   0  17   -0.01    0.67
  -3   0 -17    1.20    2.30
   3   0  18   -0.61    1.45
   3   0  18    0.62    0.58
  -3   0 -18    2.13    2.41
   3   0  19    3.07    2.82
   3   0  19    1.91    1.05
  -3   0 -19    1.09    2.70
   3   0  20    4.37    2.20
   3   0  20    3.02    1.41
  -3   0 -20    3.93    2.38
   3   0  21    7.64    2.82
  -3   0 -21   12.49    4.15
   3   0  22    0.78    1.87
  -3   0 -22   -0.63    2.57
   3   0  23   17.38    5.65
  -3   0 -23   26.98    8.72
   3   0  24    0.36    1.89
  -3   0 -24    0.49    2.67
   3   0  25    7.47    3.00
  -3   0 -25    8.51    3.55
   3   0  26    4.01    2.78
  -3   0 -26    5.29    3.57
   3   0  27    1.43    2.20
  -3   0 -27    2.17    2.80
   3   0  28   24.20    4.79
  -3   0 -28   34.03   15.61
   3   0  29    1.76    2.26
  -3  -1  29    1.61    2.89
  -3  -1  28    1.50    1.77
   3   1 -28    0.51    0.76
  -3  -1  27    1.57    2.95
   3   1 -27    1.01    1.78
  -3  -1  26    3.23    2.26
   3   1 -26    0.99    1.13
  -3  -1  25   37.18    8.02
   3   1 -25   33.76    5.89
  -3  -1  24  124.32   10.45
   3   1 -24   97.18   20.42
  -3  -1  23    6.41    4.43
   3   1 -23    3.85    2.28
   3   1 -23    4.70    2.52
  -3  -1  22   83.11   10.71
   3   1 -22   56.66    8.22
   3   1 -22   72.78   10.36
  -3  -1  21   47.71    7.93
   3   1 -21   36.92    5.73
  -3  -1  20  567.30   31.66
   3   1 -20  416.52   17.85
   3   1 -20  487.06   39.58
  -3  -1  19   95.55    9.60
   3   1 -19   78.68    6.28
   3   1 -19   81.50   10.72
  -3  -1  18    2.42    5.02
   3   1 -18    1.27    2.16
   3   1 -18    1.16    0.75
  -3  -1  17   11.40    3.01
   3   1 -17   11.16    2.93
   3   1 -17   13.46    3.55
  -3  -1  16   47.87    6.35
   3   1 -16   39.55    4.34
   3   1 -16   57.89    9.79
  -3  -1  15    3.21    2.77
   3   1 -15    2.34    0.64
  -3  -1  14   12.30    3.46
   3   1 -14   12.89    2.94
  -3  -1  13   51.20    6.92
   3   1 -13   45.74    5.86
   3   1 -13   40.43    7.85
  -3  -1  12   14.27    5.45
   3   1 -12    9.65    2.64
   3   1 -12    8.49    2.85
  -3  -1  11   42.42    5.07
   3   1 -11   29.68    3.93
   3   1 -11   25.94    7.08
  -3  -1  10   98.49    7.92
   3   1 -10   59.23    4.59
  -3  -1   9  334.54   10.39
   3   1  -9  284.81    8.59
  -3  -1   8  364.99   11.84
   3   1  -8  261.51   10.13
  -3  -1   8  195.37    6.70
  -3  -1   7   74.22    6.96
  -3  -1   7   47.83    4.13
  -3  -1   6  242.09    6.97
  -3  -1   5  115.52    9.90
  -3  -1   5  129.45    8.72
  -3  -1   4  162.07   11.74
   3   1  -4  152.03   11.43
  -3  -1   4  122.75    8.29
  -3  -1   3  748.50   13.99
   3   1  -3  666.62   13.44
  -3  -1   3  590.82    9.81
  -3  -1   2  429.64   10.35
   3   1  -2  415.55   10.85
  -3  -1   2  424.16    7.95
  -3  -1   1   83.27    7.17
   3   1  -1   80.47    6.51
  -3  -1   1   98.93    6.85
  -3  -1   0   11.42    3.35
   3   1   0    9.48    4.43
  -3  -1   0   13.45    4.21
   3   1   1  296.76    8.38
  -3  -1  -1  288.88    7.10
   3   1   2   93.75    6.54
   3   1   2  109.81    8.34
  -3  -1  -2  110.90    7.62
   3   1   3  177.58    5.56
   3   1   3  222.26    7.11
  -3  -1  -3  240.51    6.92
   3   1   4    1.25    2.80
  -3  -1  -4   32.45    4.79
   3   1   5  167.41    6.09
   3   1   5  206.73    7.27
  -3  -1  -5  247.65    9.02
   3   1   6   16.36    3.84
   3   1   6   12.48    3.58
  -3  -1  -6   38.81   11.23
   3   1   7  120.43   11.91
   3   1   7  150.46   11.23
  -3  -1  -7  177.51   13.13
   3   1   8   89.53    6.95
   3   1   8  102.41   11.05
  -3  -1  -8  144.15   17.32
   3   1   9  117.15    6.98
   3   1   9  142.75    7.76
  -3  -1  -9  169.97    9.98
   3   1  10   15.67    2.77
   3   1  10   17.22    2.64
  -3  -1 -10   30.19   12.31
   3   1  11    1.46    0.93
   3   1  11    0.73    1.34
  -3  -1 -11    1.53    8.94
   3   1  12  184.06   10.99
   3   1  12  221.53    9.61
  -3  -1 -12  280.12   13.80
   3   1  13   25.19    4.04
   3   1  13   29.36    8.67
  -3  -1 -13   34.77   13.38
   3   1  14  123.72   12.17
   3   1  14  141.34   13.94
  -3  -1 -14  180.16   17.27
   3   1  15    1.63    2.78
   3   1  15    0.15    0.62
  -3  -1 -15    5.63    3.70
   3   1  16    2.64    2.50
   3   1  16    3.22    1.50
  -3  -1 -16    4.34    3.47
   3   1  17   68.71    8.60
   3   1  17   76.96    7.36
  -3  -1 -17  102.72   10.82
   3   1  18    4.45    2.80
  -3  -1 -18    1.20    2.46
   3   1  19    0.26    1.94
  -3  -1 -19    2.00    3.94
   3   1  20   38.55    4.81
  -3  -1 -20   60.48    7.13
   3   1  21   12.48    3.40
  -3  -1 -21   17.13    4.73
   3   1  22    7.27    3.16
  -3  -1 -22   13.22    4.94
   3   1  23    1.30    2.09
  -3  -1 -23   -1.35    2.98
   3   1  24   12.89    3.43
  -3  -1 -24   21.52    5.12
   3   1  25    1.15    2.06
  -3  -1 -25   -1.43    2.69
   3   1  26   15.91    4.11
  -3  -1 -26   28.06    5.93
   3   1  27    0.92    2.08
  -3  -1 -27    2.88    2.35
   3   1  28    3.11    2.90
  -3  -1 -28    5.08    3.80
  -3  -2  28   13.24    3.81
  -3  -2  27    5.84    3.09
  -3  -2  26    2.33    3.06
   3   2 -26    2.71    1.47
  -3  -2  25    1.77    2.18
   3   2 -25    1.52    1.97
   3   2 -25    3.03    1.46
  -3  -2  24   13.05    4.96
   3   2 -24    5.25    1.94
   3   2 -24    7.93    3.24
  -3  -2  23  171.67   12.49
   3   2 -23  117.47   30.39
   3   2 -23  125.84   38.51
  -3  -2  22   24.95    6.36
   3   2 -22   14.73    3.56
   3   2 -22   22.94    9.07
  -3  -2  21    1.23    3.06
   3   2 -21    1.32    1.77
   3   2 -21   -0.03    1.50
  -3  -2  20   21.51    4.81
   3   2 -20   16.80    6.08
   3   2 -20   21.87    5.74
   3   2 -19   53.93   10.91
   3   2 -19   59.70    9.36
  -3  -2  18   33.71    7.20
   3   2 -18   26.35    5.89
   3   2 -18   26.55    9.20
  -3  -2  17    0.70    2.24
   3   2 -17   -0.12    1.75
   3   2 -17    1.61    1.27
  -3  -2  16  135.51   14.41
   3   2 -16  108.12   10.58
  -3  -2  15  119.04   10.92
  -3  -2  14   46.08    9.08
   3   2 -14   34.52    4.29
  -3  -2  13   65.94    8.77
   3   2 -13   53.09    6.59
   3   2 -13   49.41    8.37
  -3  -2  12   -0.57    2.93
   3   2 -12    0.46    1.61
   3   2 -12    1.20    0.70
  -3  -2  11    3.50    2.53
   3   2 -11    5.55    2.14
   3   2 -11    4.95    1.43
   3   2 -10  315.14    9.78
   3   2 -10  244.36    5.37
   3   2  -9   66.76    8.05
  -3  -2   8   17.87    3.66
   3   2  -8   15.44    3.31
  -3  -2   7   94.21    8.15
   3   2  -7   88.57    7.56
  -3  -2   7   67.67    4.81
  -3  -2   5   72.03    7.22
  -3  -2   5   56.24    4.07
  -3  -2   4  322.95   10.05
  -3  -2   4  234.97    5.94
  -3  -2   3   66.15    5.66
  -3  -2   2   41.55    8.07
  -3  -2   2   36.76    2.39
  -3  -2   1  171.37    6.82
  -3  -2   1  188.31   12.33
  -3  -2   0  590.08   13.90
   3   2   1   95.70    8.32
  -3  -2  -1  130.53    9.00
   3   2   2   54.22    4.93
   3   2   2   56.13    5.28
  -3  -2  -2   74.16    6.86
   3   2   3   19.09    2.68
   3   2   3   15.69    8.50
  -3  -2  -3   25.26    3.03
   3   2   4    0.91    1.19
   3   2   4    1.70    1.18
  -3  -2  -4    1.43    1.14
   3   2   5  357.54   10.71
   3   2   5  430.86   12.65
   3   2   6  135.08   12.70
   3   2   6  109.31    8.94
   3   2   7   75.32    6.70
   3   2   7   86.94    5.44
  -3  -2  -7  104.72   11.07
   3   2   8    5.92    1.68
   3   2   8    8.69    2.57
  -3  -2  -8    7.72    2.69
   3   2   9   27.42    3.72
   3   2   9   36.34    6.37
  -3  -2  -9   35.94    4.65
   3   2  10   21.08    3.75
   3   2  10   27.77    7.67
  -3  -2 -10   29.96    4.45
   3   2  11    4.03    2.06
   3   2  11    2.23    1.09
  -3  -2 -11    7.34    3.47
   3   2  12   62.46    7.35
   3   2  12   74.49    7.19
  -3  -2 -12   92.54    9.95
   3   2  13    0.18    1.84
   3   2  13    0.53    0.38
   3   2  14    6.73    2.98
   3   2  14   10.36    3.30
  -3  -2 -14   11.92    4.46
   3   2  15    2.23    1.23
   3   2  15    0.51    0.51
  -3  -2 -15    0.97    1.04
   3   2  16   19.44    3.49
  -3  -2 -16   25.06    4.18
   3   2  17   17.28    5.57
  -3  -2 -17   24.43    4.53
   3   2  18    5.66    2.38
  -3  -2 -18    9.31    4.57
   3   2  19  126.67    8.58
  -3  -2 -19  190.49   11.34
   3   2  20    3.93    2.60
  -3  -2 -20   11.32    3.78
   3   2  21    3.84    2.41
  -3  -2 -21    1.77    3.13
   3   2  22    3.25    2.02
  -3  -2 -22    3.75    3.31
   3   2  23    2.29    1.89
  -3  -2 -23    5.59    3.45
   3   2  24    3.01    2.98
  -3  -2 -24    3.02    3.17
   3   2  25    3.68    3.19
  -3  -2 -25    2.49    3.27
   3   2  26   -0.77    2.02
  -3  -2 -26    1.39    3.33
   3   2  27   33.72    6.25
  -3  -2 -27   37.63    6.61
   3   2  28    1.25    2.60
  -3  -2 -28    0.24    2.89
  -3  -3  28    2.97    3.14
  -3  -3  27    1.55    3.00
  -3  -3  26   38.36    7.53
   3   3 -26   17.98    6.94
  -3  -3  25    8.81    4.27
   3   3 -25    1.13    1.05
  -3  -3  24    2.56    2.42
   3   3 -24    0.94    0.90
  -3  -3  23    3.00    4.19
   3   3 -23    1.67    1.89
  -3  -3  22    6.86    3.80
   3   3 -22    5.62    2.30
  -3  -3  21    1.32    3.10
   3   3 -21    0.19    1.80
  -3  -3  20   52.26    8.98
   3   3 -20   35.96    6.12
  -3  -3  19   81.47   18.93
   3   3 -19   42.34   13.35
   3   3 -18  376.06   15.10
   3   3 -17  210.40   27.12
   3   3 -17  220.51   18.25
  -3  -3  16   51.18    9.34
   3   3 -16   28.40    7.17
   3   3 -16   27.43    4.57
  -3  -3  15   29.79    6.35
   3   3 -15   21.19    4.47
   3   3 -15   15.57    4.30
   3   3 -14  215.15   10.63
   3   3 -14  210.04    7.12
  -3  -3  13   21.33    6.29
   3   3 -13   18.72    4.25
   3   3 -13   11.66    4.15
  -3  -3  12   38.52    5.98
   3   3 -12   30.88    4.84
   3   3 -12   21.70    3.18
  -3  -3  10   22.05    5.59
  -3  -3   9   79.33   19.34
   3   3  -9   61.60    5.37
  -3  -3   8   11.83    4.07
   3   3  -8    6.32    2.69
  -3  -3   7    2.44    1.83
   3   3  -7    0.94    1.69
  -3  -3   6  114.62   10.65
   3   3  -6  110.63    7.67
  -3  -3   5   69.07    6.32
   3   3  -4   85.29    6.63
  -3  -3   2   10.23    3.97
   3   3  -2    4.29    2.58
  -3  -3   1   38.78    9.66
   3   3  -1   35.42    6.50
  -3  -3   1   38.48    3.40
  -3  -3   0  209.70   14.43
   3   3   1   43.79   11.45
  -3  -3  -1   76.08    5.78
   3   3   2  184.40    7.73
   3   3   2  184.03   11.15
  -3  -3  -2  205.94   14.08
   3   3   3  181.93    7.13
   3   3   3  169.31   17.27
  -3  -3  -3  217.18    6.41
   3   3   4  391.13   10.14
   3   3   4  400.80   11.87
  -3  -3  -4  503.01   11.11
   3   3   5   63.61    5.65
   3   3   5   52.09    6.41
  -3  -3  -5   71.46    5.12
   3   3   6    8.79    2.18
   3   3   6    8.58    3.40
  -3  -3  -6   10.39    2.18
   3   3   7   11.54    3.85
   3   3   7   12.52    5.28
  -3  -3  -7   12.44    2.40
   3   3   8   91.41    7.52
  -3  -3  -8  116.00    7.01
   3   3   9    0.75    0.82
  -3  -3  -9    7.39    4.01
   3   3  10    1.41    1.23
   3   3  10    1.02    0.79
  -3  -3 -10    2.09    1.76
   3   3  11    9.50    3.69
   3   3  11   10.88    2.85
  -3  -3 -11   10.33    4.94
   3   3  12    4.60    2.78
   3   3  12    6.12    3.20
  -3  -3 -12    4.86    3.74
   3   3  13   12.78    2.88
   3   3  13   12.20    1.81
  -3  -3 -13   17.93    5.75
   3   3  14   20.17    4.06
   3   3  14   16.42    3.91
  -3  -3 -14   23.69    8.75
   3   3  15    7.82    2.94
  -3  -3 -15   12.09    4.64
   3   3  16   -0.65    2.20
  -3  -3 -16   -2.33    3.99
   3   3  17   64.16    6.69
  -3  -3 -17   99.53   15.32
   3   3  18    9.57    3.24
  -3  -3 -18   10.24    4.79
   3   3  19   12.46    3.50
  -3  -3 -19   19.54    4.36
   3   3  20    5.34    2.45
  -3  -3 -20    7.25    3.93
   3   3  21   -0.18    2.23
  -3  -3 -21    1.67    4.13
   3   3  22    0.42    1.84
  -3  -3 -22    2.02    2.80
   3   3  23    1.51    1.83
  -3  -3 -23    1.05    3.99
   3   3  24   -0.28    2.01
  -3  -3 -24    2.00    3.25
   3   3  25    7.44    3.63
  -3  -3 -25   12.70    4.50
   3   3  26    0.78    1.66
  -3  -3 -26   -0.11    2.78
   3   3  27    4.63    3.16
  -3  -3 -27    6.24    4.58
  -3  -4  27    1.83    4.30
   3   4 -27    1.39    2.41
  -3  -4  26    3.17    3.98
   3   4 -26    1.47    1.90
  -3  -4  25    1.49    3.12
   3   4 -25    1.01    2.51
  -3  -4  24    1.96    3.11
   3   4 -24    0.88    0.89
  -3  -4  23    7.40    4.86
   3   4 -23    4.90    2.55
  -3  -4  22   47.91    8.43
   3   4 -22   27.95    4.72
  -3  -4  21    3.90    2.09
   3   4 -21    4.70    3.26
  -3  -4  20    3.51    3.62
   3   4 -20    1.40    1.86
  -3  -4  19    1.31    4.48
   3   4 -19    0.19    1.76
  -3  -4  18    7.20    3.97
   3   4 -18    4.26    2.66
  -3  -4  17   39.20    7.29
   3   4 -17   30.15    7.92
  -3  -4  16    3.20    3.93
   3   4 -16   -0.64    2.51
  -3  -4  15  204.34   19.94
   3   4 -15  138.05   34.90
  -3  -4  14  567.37   47.13
   3   4 -14  400.53   23.32
   3   4 -13  289.08   25.49
   3   4 -12   88.14   10.38
  -3  -4  11    2.96    2.79
   3   4 -11    1.74    1.09
  -3  -4  10   83.59   16.92
   3   4 -10   63.70    8.36
  -3  -4   9  115.67   22.64
  -3  -4   8   30.61    9.76
   3   4  -8   20.82    4.62
  -3  -4   7   31.18    7.86
   3   4  -7   25.37    4.87
  -3  -4   6    8.58    2.33
   3   4  -6    4.71    2.51
  -3  -4   5   65.73    9.27
   3   4  -5   64.94    5.93
  -3  -4   4   16.02    5.87
   3   4  -4   11.57    3.31
  -3  -4   3   43.22    9.37
   3   4  -3   40.51    5.14
  -3  -4   2   32.84    7.46
   3   4  -2   23.25    4.05
  -3  -4   2   33.62    3.28
   3   4  -1  218.02    8.48
  -3  -4   1  230.75    4.49
   3   4   0  100.26    7.37
  -3  -4   0  104.78    7.24
   3   4   1    8.43    2.61
  -3  -4  -1    9.39    3.74
   3   4   2   12.74    3.07
   3   4   2    8.65    2.41
  -3  -4  -2   12.01    1.97
   3   4   3    1.94    1.67
   3   4   3    1.39    1.56
  -3  -4  -3    1.00    1.09
   3   4   4    0.26    1.03
  -3  -4  -4    1.00    1.65
   3   4   5    2.79    1.81
   3   4   5    3.52    1.34
  -3  -4  -5    4.41    2.18
   3   4   6    5.59    2.24
   3   4   6    6.79    1.74
  -3  -4  -6    5.81    3.15
   3   4   7   30.78    4.98
   3   4   7   31.49    4.36
  -3  -4  -7   33.59   12.33
   3   4   8    1.51    1.86
   3   4   8    1.03    1.71
  -3  -4  -8   -0.69    1.64
   3   4   9  183.06   17.56
   3   4   9  193.23   17.41
  -3  -4  -9  244.15   23.56
   3   4  10   12.96    4.76
  -3  -4 -10   10.88    5.59
   3   4  11  162.64   11.84
  -3  -4 -11  213.36   14.28
   3   4  12   60.97    5.79
  -3  -4 -12   76.96    8.86
   3   4  13  421.03   37.79
  -3  -4 -13  546.84   21.53
  -3  -4 -14   50.82   17.49
   3   4  15   28.75    5.16
  -3  -4 -15   33.42    9.72
  -3  -4 -16    1.21    1.74
   3   4  17    1.78    3.07
  -3  -4 -17    2.68    2.57
   3   4  18    1.14    2.26
  -3  -4 -18    0.71    1.44
   3   4  19    1.02    2.26
  -3  -4 -19   12.11    3.17
   3   4  20   -1.09    2.26
  -3  -4 -20    1.90    2.32
   3   4  21    3.45    2.75
  -3  -4 -21    8.60    6.10
   3   4  22    1.92    3.07
  -3  -4 -22    0.20    2.71
   3   4  23    2.47    2.84
  -3  -4 -23    3.07    2.87
   3   4  24    3.90    3.20
  -3  -4 -24    5.76    3.08
   3   4  25    5.21    3.45
  -3  -4 -25    7.77    4.26
   3   4  26    0.23    2.55
  -3  -4 -26    4.80    5.61
  -3  -5  26    1.09    3.06
   3   5 -26    2.69    2.53
  -3  -5  25    4.00    4.55
   3   5 -25    1.44    1.82
  -3  -5  24   21.19    5.95
   3   5 -24   18.00    4.33
   3   5 -23   13.64    3.59
  -3  -5  22   85.40   10.38
   3   5 -22   59.13    8.15
  -3  -5  21   11.90    4.45
   3   5 -21    7.45    2.67
  -3  -5  20   18.70    6.51
   3   5 -20   11.43    3.69
  -3  -5  19   64.04   18.16
   3   5 -19   49.16   13.86
  -3  -5  18    7.64    5.16
   3   5 -18    4.82    2.98
  -3  -5  17    2.21    4.78
   3   5 -17    1.51    2.14
  -3  -5  16    9.75    3.39
   3   5 -16    7.18    3.46
  -3  -5  15    4.46    3.47
   3   5 -15    2.09    2.07
  -3  -5  14    4.52    4.60
   3   5 -14    2.41    1.48
  -3  -5  13   14.88    5.93
   3   5 -13    7.20    3.03
   3   5 -12   12.01    4.04
  -3  -5  11    2.93    2.58
   3   5 -11    3.15    3.55
  -3  -5  10   25.78    8.04
   3   5 -10   18.71   10.71
  -3  -5   9  578.77   21.43
   3   5  -9  505.45   19.30
  -3  -5   8   63.55   21.69
   3   5  -8  102.31    9.00
   3   5  -7    6.62    4.36
   3   5  -6   10.52    3.48
  -3  -5   5  171.98   16.98
   3   5  -5  159.53   15.78
   3   5  -4    4.87    2.41
  -3  -5   3    1.54    3.67
   3   5  -3    6.59    2.91
  -3  -5   2    9.67    2.66
   3   5  -2    6.67    2.85
  -3  -5   1   47.47    7.48
   3   5  -1   45.26    6.39
  -3  -5   0    8.64    3.62
   3   5   0    0.68    1.72
  -3  -5   0    4.00    1.90
  -3  -5  -1   49.82   16.80
   3   5   1   48.22    6.09
  -3  -5  -1   57.73    5.85
   3   5   2   11.20    3.22
   3   5   2    3.77    2.13
  -3  -5  -2    4.53    1.69
   3   5   3    5.50    2.65
   3   5   3    4.24    2.30
  -3  -5  -3    5.16    2.54
   3   5   4    1.13    1.70
  -3  -5  -4    0.56    0.67
   3   5   5    2.20    1.60
  -3  -5  -5    1.16    1.42
   3   5   6   69.11    6.72
   3   5   6   69.42    5.11
  -3  -5  -6   79.06    6.37
   3   5   7    0.61    2.06
   3   5   7    0.41    0.94
   3   5   8   21.20    3.66
   3   5   8   19.55    2.80
  -3  -5  -8   25.90    9.18
   3   5   9   63.95    8.02
   3   5   9   56.81   12.45
  -3  -5  -9   58.50    5.71
   3   5  10  339.40   29.02
   3   5  10  316.93   25.34
  -3  -5 -10  375.28   30.60
   3   5  11  442.06   36.47
   3   5  11  330.07   27.84
  -3  -5 -11  451.36   34.35
   3   5  12   15.35    6.11
   3   5  12    8.76    2.57
  -3  -5 -12    7.82    4.82
   3   5  13   78.96   19.54
  -3  -5 -13   90.30   24.96
   3   5  14   -1.00    2.05
  -3  -5 -14   -0.11    2.49
   3   5  15    0.60    2.28
  -3  -5 -15    0.07    1.61
   3   5  16    2.81    3.54
  -3  -5 -16    3.95    3.10
   3   5  17    3.17    2.42
  -3  -5 -17    2.89    1.99
   3   5  18    2.87    2.17
  -3  -5 -18    1.82    1.66
   3   5  19    2.14    2.31
  -3  -5 -19    0.52    1.47
   3   5  20    0.10    2.24
  -3  -5 -20    1.04    1.19
   3   5  21    2.39    2.52
  -3  -5 -21    3.83    2.27
   3   5  22    3.66    1.24
  -3  -5 -22    1.83    2.33
   3   5  23   21.27    4.94
  -3  -5 -23   21.85    9.40
   3   5  24    7.28    3.96
  -3  -5 -24   12.55    5.39
   3   5  25   -0.35    2.59
  -3  -6  24    3.73    2.04
   3   6 -24    2.60    2.97
  -3  -6  23    0.62    2.78
   3   6 -23    1.24    1.61
  -3  -6  22    0.78    1.93
   3   6 -22    1.46    2.12
  -3  -6  21    1.84    2.28
   3   6 -21    2.66    2.74
  -3  -6  20    0.37    3.06
   3   6 -20    0.28    2.20
  -3  -6  19   54.17    8.05
   3   6 -19   37.57    8.19
  -3  -6  18    4.43    3.49
   3   6 -18    0.51    2.13
  -3  -6  17    0.17    3.09
   3   6 -17    1.26    1.68
  -3  -6  16    4.77    3.13
   3   6 -16    1.50    2.31
  -3  -6  15   33.94    6.22
   3   6 -15   28.57    5.74
  -3  -6  14   12.15    5.06
   3   6 -14    7.54    3.47
   3   6 -13   -0.50    2.30
   3   6 -12   44.29    6.71
  -3  -6  11   11.12    5.09
   3   6 -11    6.26    2.82
  -3  -6  10   28.36   12.10
   3   6 -10   20.18    7.01
   3   6  -9   13.18    5.23
   3   6  -8  185.49   16.46
   3   6  -7   76.43   14.90
   3   6  -6   27.14    7.34
   3   6  -5    8.51    3.19
   3   6  -4   27.27    7.71
   3   6  -3   99.62   14.87
   3   6  -2   12.84    5.12
   3   6  -1    1.91    2.48
   3   6   0   15.48    3.64
   3   6   1    3.86    2.25
  -3  -6  -1    4.54    1.97
   3   6   2   54.65    8.90
  -3  -6  -2   60.21    7.18
   3   6   3    7.31    3.88
  -3  -6  -3    8.42    3.15
   3   6   4   90.11   11.81
  -3  -6  -4  118.20   13.44
   3   6   5  220.48   20.07
   3   6   5  168.06   18.34
  -3  -6  -5  215.46   21.59
   3   6   6   51.38   13.16
  -3  -6  -6   61.97    4.67
   3   6   7   45.86   10.94
  -3  -6  -7   65.73   10.14
   3   6   8    0.17    0.82
  -3  -6  -8    0.72    0.89
   3   6   9   53.43    7.34
   3   6   9   43.75    9.38
  -3  -6  -9   53.88   14.58
   3   6  10   28.25    5.12
   3   6  10   20.65    3.06
  -3  -6 -10   22.38    9.49
   3   6  11    0.18    2.37
   3   6  11    0.82    0.88
  -3  -6 -11    0.00    1.99
   3   6  12   15.62    4.04
  -3  -6 -12   20.47    6.85
   3   6  13    7.14    2.98
  -3  -6 -13    4.51    2.52
   3   6  14   44.60    6.35
  -3  -6 -14   48.89   16.96
  -3  -6 -15    1.49    1.39
   3   6  16    6.18    3.54
  -3  -6 -16    8.62    4.12
   3   6  17   13.43    5.42
  -3  -6 -17   14.70    5.85
   3   6  18    1.39    3.01
  -3  -6 -18   -0.13    2.12
   3   6  19   13.30    5.11
  -3  -6 -19   16.44    5.53
   3   6  20    1.63    2.63
  -3  -6 -20    3.63    3.13
   3   6  21   36.75    7.09
  -3  -6 -21   44.91   15.14
   3   6  22   -0.53    2.99
  -3  -6 -22   -1.41    2.86
   3   6  23   52.83    8.21
  -3  -6 -23   50.94   21.23
   3   7 -22    1.16    2.33
  -3  -7  21    2.46    3.07
   3   7 -21    3.42    2.35
  -3  -7  20    1.78    4.01
   3   7 -20    1.39    2.58
  -3  -7  19    1.15    2.74
   3   7 -19    2.46    2.52
  -3  -7  18    4.13    4.07
   3   7 -18    3.58    2.03
  -3  -7  17   47.97    8.66
   3   7 -17   37.58    6.46
  -3  -7  16   13.32    5.30
   3   7 -16    8.95    3.35
   3   7 -15    0.80    2.53
  -3  -7  14    2.75    3.02
   3   7 -14    2.10    2.57
  -3  -7  13    0.51    2.83
   3   7 -13    0.59    2.39
   3   7 -12   18.03    3.97
   3   7 -11    0.67    2.38
  -3  -7  10    0.17    1.24
   3   7 -10    0.62    2.68
   3   7  -9   22.74    5.26
   3   7  -8    1.92    3.73
   3   7  -7    2.27    2.60
   3   7  -6   19.76    4.99
   3   7  -5   -0.05    2.18
  -3  -7   4    0.88    1.61
   3   7  -4    0.89    2.00
   3   7  -3    3.35    2.42
  -3  -7   2    0.66    1.80
   3   7  -2    0.07    1.06
   3   7  -1    2.00    2.55
   3   7   0   56.62    8.10
   3   7   1    0.76    1.90
  -3  -7  -2    9.15    3.23
   3   7   2    2.34    2.38
  -3  -7  -2    2.99    1.09
   3   7   3    2.61    2.11
  -3  -7  -3    4.45    1.76
   3   7   4    0.36    1.45
  -3  -7  -4    0.53    0.54
   3   7   5   66.71    6.03
  -3  -7  -5   78.47    6.71
   3   7   6   76.77    6.65
  -3  -7  -6  105.91   11.54
   3   7   7   10.69    2.85
  -3  -7  -7   12.84    3.19
   3   7   8   16.73    4.18
  -3  -7  -8   17.50    4.77
   3   7   9   32.32    4.23
  -3  -7  -9   38.09    5.09
   3   7  10   62.34   11.44
  -3  -7 -10   97.20   16.27
   3   7  11    0.83    2.55
  -3  -7 -11   -0.51    1.73
   3   7  12   16.15    4.45
  -3  -7 -12   16.04    3.45
  -3  -7 -13    0.33    1.90
   3   7  14   29.39    9.69
  -3  -7 -14   29.45    8.24
  -3  -7 -15    2.21    1.48
   3   7  16    9.70    4.05
  -3  -7 -16    9.82    3.54
   3   7  17    0.35    1.52
  -3  -7 -17   -1.03    2.19
   3   7  18    3.67    1.89
  -3  -7 -18    3.76    2.00
   3   7  19   -0.42    2.54
  -3  -7 -19    2.83    2.63
   3   7  20   10.37    4.30
  -3  -7 -20   11.33    4.74
   3   7  21    7.07    3.57
  -3  -8  20    8.67    4.91
   3   8 -20    7.00    3.77
   3   8 -19    2.38    2.70
  -3  -8  18    6.26    4.53
   3   8 -18    6.89    3.68
  -3  -8  17   -0.65    2.86
   3   8 -17    2.60    2.21
  -3  -8  16    1.22    2.78
   3   8 -16    1.02    2.58
  -3  -8  15   13.23    4.73
   3   8 -15    8.08    3.80
   3   8 -14   17.66    6.25
   3   8 -13   24.12    5.63
   3   8 -12    1.66    3.53
   3   8 -11    7.41    3.29
   3   8 -10   -0.28    2.13
   3   8  -9   -0.87    2.20
   3   8  -8   12.69    4.86
   3   8  -7    0.14    2.27
   3   8  -6    1.96    2.32
   3   8  -5    0.98    2.06
   3   8  -4   11.00    3.98
   3   8  -3   12.69    4.67
   3   8  -2   23.79    4.78
   3   8  -1   29.60    6.56
   3   8   0    4.11    2.93
   3   8   1    9.11    2.95
   3   8   2    0.81    1.73
   3   8   3    1.33    2.25
   3   8   4    2.66    2.10
   3   8   5    0.79    1.29
  -3  -8  -5   -0.36    0.95
   3   8   6    2.91    1.62
  -3  -8  -6    2.01    1.75
   3   8   7    2.59    1.61
  -3  -8  -7    2.69    1.83
   3   8   8    0.60    2.34
   3   8   8    2.50    1.81
  -3  -8  -8    1.60    1.88
   3   8   9   -0.75    2.23
   3   8   9    0.14    0.62
  -3  -8  -9    0.00    1.32
  -3  -8 -10    4.74    2.54
  -3  -8 -11    8.95    3.25
   3   8  12    0.67    2.42
  -3  -8 -12    0.97    1.54
  -3  -8 -13    0.35    1.45
   3   8  14   18.34    4.93
  -3  -8 -14   19.17    6.48
   3   8  15    6.42    3.36
  -3  -8 -15    6.80    2.58
   3   8  16    0.03    2.75
  -3  -8 -16    1.19    1.45
   3   8  17    1.70    2.66
  -3  -8 -17    1.30    1.31
   3   8  18    0.58    2.46
  -3  -8 -18    0.12    1.45
   3   9 -16   11.19    4.14
   3   9 -15    0.15    2.58
  -3  -9  14   14.14    7.52
   3   9 -14    4.37    2.99
   3   9 -13    1.40    1.20
   3   9 -12    1.47    2.10
   3   9 -11   -0.13    2.31
  -3  -9  10    3.08    2.72
   3   9 -10    2.26    3.46
   3   9  -9    1.18    2.41
  -3  -9   8    2.22    1.58
   3   9  -8    0.34    2.26
  -3  -9   7    2.69    2.05
   3   9  -7    0.76    3.22
  -3  -9   6    1.65    1.73
   3   9  -6    6.17    4.29
   3   9  -5   -1.39    1.98
   3   9  -4    2.85    1.34
   3   9  -3    2.89    1.77
   3   9  -2    1.83    2.29
   3   9  -1    7.51    2.89
   3   9   0    0.51    1.60
   3   9   1    6.00    2.57
   3   9   2   -0.26    1.44
   3   9   3    6.86    2.54
   3   9   4    5.28    2.63
   3   9   5    1.27    1.30
   3   9   6    0.08    1.07
   3   9   7    0.10    0.91
   3   9   8    0.47    2.44
   3   9   9   11.12    4.77
  -3  -9 -12    7.03    3.20
  -3  -9 -13   -0.27    1.80
   3   9  14   21.44    5.36
  -3  -9 -14   20.72    6.99
  -3 -10  11    0.97    1.41
   3  10 -11   -1.96    2.39
   3  10 -10    6.78    3.87
   3  10  -9    2.52    2.65
   3  10  -8    6.66    4.68
   3  10  -7    2.08    2.44
   3  10  -6    3.67    2.70
   3  10  -5   13.43    4.92
   3  10  -4    0.41    2.35
   3  10  -3    9.04    3.98
   3  10  -2    1.27    2.65
   3  10  -1    9.06    3.51
   3  10   0    1.82    1.92
  -3 -10  -1    2.67    1.83
   3  10   1   -0.04    1.58
   3  10   2    0.27    1.56
  -3 -10  -3    0.53    1.14
   3  10   3    0.98    0.97
   3  10   4    1.08    1.20
   3  10   5    0.04    1.26
  -3 -10  -6    3.65    2.71
   3  10   8    4.78    4.27
   3  10   9    2.37    2.59
  -4  10   8    2.08    2.94
  -4  10   7   28.64    5.83
   4 -10  -6    5.93    2.26
   4 -10  -5    1.54    1.49
  -4  10   5    0.92    2.15
   4 -10  -4    6.66    3.62
  -4  10   4    4.06    3.20
   4 -10  -3    0.69    1.23
  -4  10   3    1.94    2.90
   4 -10  -2    1.35    1.13
  -4  10   2    0.59    2.67
   4 -10  -1    2.51    1.98
  -4  10   1    0.92    1.98
   4 -10   0    2.87    1.55
  -4  10   0    2.28    2.71
   4 -10   1    6.52    3.71
   4 -10   2   -0.45    2.22
   4 -10   3   27.11   10.45
   4 -10   4    0.15    1.77
  -4  10  -4    0.69    1.92
   4 -10   5    0.70    1.32
  -4  10  -5    1.00    1.95
   4 -10   6    8.83    5.10
   4 -10   7    6.31    3.34
   4 -10   8    0.98    1.14
   4 -10   9    1.69    2.23
  -4  10  -9    2.99    2.44
   4 -10  10    7.86    4.87
  -4  10 -10    3.73    2.35
   4  -9 -14    1.05    1.51
   4  -9 -13    1.50    1.70
  -4   9  11   11.12    4.78
  -4   9  10   23.91    6.45
  -4   9   9   10.19    4.24
   4  -9  -8    1.61    1.84
   4  -9  -7   70.29   19.25
   4  -9  -6    2.38    1.82
   4  -9  -5    0.68    0.88
  -4   9   5    0.90    2.48
   4  -9  -4    1.10    0.90
   4  -9  -3    4.28    2.16
  -4   9   3    6.21    4.34
   4  -9  -2   17.31    5.29
   4  -9  -1    2.29    1.10
   4  -9   0   15.10    4.88
   4  -9   1   25.12    9.51
   4  -9   2   26.23    9.58
   4  -9   3   47.51   22.47
  -4   9  -3   52.63    6.96
   4  -9   4   23.02    9.53
   4  -9   5  132.01   25.18
   4  -9   6   -0.65    2.54
   4  -9   7    1.84    1.22
  -4   9  -7    0.36    1.67
   4  -9   8    1.44    1.81
  -4   9  -8    3.52    2.10
   4  -9   9    2.83    2.88
  -4   9  -9    1.50    2.34
   4  -9  10   11.32    5.28
   4  -9  11    2.19    2.30
  -4   9 -11    2.57    3.06
   4  -9  12    2.31    1.76
  -4   9 -12   -0.17    1.84
   4  -9  13    2.87    2.09
  -4   9 -13    0.90    1.97
   4  -9  14   -1.83    2.30
  -4   9 -14    0.92    1.82
   4  -9  15    1.50    2.02
  -4   9 -15    1.16    1.82
  -4   8  18    0.30    1.50
  -4   8  17    4.55    2.21
   4  -8 -17    6.96    3.03
  -4   8  16   18.91    5.96
  -4   8  15    3.95    1.80
  -4   8  14    0.43    1.22
   4  -8 -14    1.92    2.54
  -4   8  13   19.48    7.53
  -4   8  12    0.47    1.28
  -4   8  12    1.49    2.82
  -4   8  11    2.61    1.35
  -4   8  11    5.72    3.91
  -4   8  10    1.59    1.65
   4  -8 -10    1.25    1.23
  -4   8  10    1.23    2.57
  -4   8   9    3.76    2.06
   4  -8  -9    4.52    1.89
  -4   8   8    1.99    1.58
   4  -8  -8    1.31    1.58
  -4   8   8    1.55    3.36
  -4   8   7    1.92    1.57
   4  -8  -7    2.75    1.20
  -4   8   7    2.37    3.32
   4  -8  -6    0.06    0.55
  -4   8   6    1.41    3.25
   4  -8  -5    2.00    1.08
  -4   8   5    4.68    3.92
   4  -8  -4   11.08    3.74
   4  -8  -3    4.84    2.70
   4  -8  -2   12.19    4.54
  -4   8   2    7.05    3.71
   4  -8  -1    1.35    1.62
   4  -8   0  190.21   25.72
   4  -8   1    1.07    1.71
   4  -8   2   91.82   27.62
   4  -8   3   57.05   23.32
   4  -8   4    2.96    2.42
  -4   8  -4   32.69    6.62
   4  -8   5   51.49   13.27
   4  -8   6    3.85    2.80
  -4   8  -6   13.23    3.97
   4  -8   7   -0.33    2.35
   4  -8   8    8.36    4.43
   4  -8   9   22.88    9.96
   4  -8  10   -0.21    2.31
   4  -8  11    0.52    1.22
  -4   8 -11    0.20    1.55
   4  -8  12   -0.04    2.31
  -4   8 -12    2.11    2.44
   4  -8  13    0.14    1.13
  -4   8 -13    1.07    1.70
   4  -8  14    4.86    3.76
  -4   8 -14    5.06    3.33
   4  -8  15   13.77    6.97
  -4   8 -15   11.48    4.04
   4  -8  16    0.42    2.54
  -4   8 -16   -0.81    1.71
   4  -8  17    2.80    2.43
  -4   8 -17    0.69    2.71
   4  -8  18    2.86    2.08
  -4   8 -18    1.32    1.94
   4  -8  19    0.18    1.26
  -4   8 -19    0.29    0.86
  -4   7  20    0.37    0.63
   4  -7 -20    2.50    2.40
  -4   7  19   12.34    4.89
   4  -7 -19   18.61    8.34
  -4   7  18    3.61    3.48
   4  -7 -18   10.68    5.44
  -4   7  17  135.27   71.80
   4  -7 -17  141.54   34.02
  -4   7  16    3.25    3.01
  -4   7  15   -0.61    1.63
   4  -7 -15    2.55    2.27
  -4   7  14    0.85    2.16
  -4   7  13   43.44    4.68
  -4   7  13   46.18    7.06
  -4   7  12   -0.51    1.37
   4  -7 -12   -0.15    0.62
  -4   7  12    1.01    2.44
  -4   7  11    2.83    1.64
   4  -7 -11    2.52    1.03
  -4   7  11    0.45    2.29
  -4   7  10   -0.01    1.22
   4  -7 -10    3.53    1.77
  -4   7  10    0.62    3.29
  -4   7   9    0.85    1.12
   4  -7  -9    0.37    1.43
  -4   7   9    1.27    2.36
  -4   7   8    0.40    0.71
   4  -7  -8    1.23    1.29
  -4   7   8    3.16    4.24
  -4   7   7    1.76    0.96
   4  -7  -7    1.85    1.38
  -4   7   7    2.39    2.21
  -4   7   6    7.27    3.54
   4  -7  -6   12.55    5.21
  -4   7   5    0.00    0.72
   4  -7  -5    0.60    1.90
  -4   7   5    1.02    2.27
  -4   7   4   11.06    2.18
   4  -7  -4   20.07    9.52
   4  -7  -3   15.38    4.92
   4  -7   0   56.64   18.76
   4  -7   1    2.99    1.73
   4  -7   2   -0.11    2.04
   4  -7   3   31.77   11.01
   4  -7   4   11.07    4.79
   4  -7   5    8.00    2.53
   4  -7   6    3.87    1.81
   4  -7   7    1.55    1.50
  -4   7  -7    1.76    2.56
   4  -7   8   -1.26    1.93
   4  -7   9   10.23    4.93
  -4   7  -9    9.89    3.19
   4  -7  10    0.85    1.37
   4  -7  11   21.74    9.60
  -4   7 -11   25.62    4.78
   4  -7  12    9.12    3.87
   4  -7  13    0.57    1.10
   4  -7  14    0.47    1.81
  -4   7 -14    0.27    1.45
   4  -7  15   27.34   10.30
  -4   7 -15   24.52    4.70
   4  -7  16    7.23    2.56
  -4   7 -16    7.59    3.30
   4  -7  17    2.40    1.13
  -4   7 -17   -0.49    1.79
   4  -7  18    8.15    2.71
  -4   7 -18    7.50    3.79
   4  -7  19    1.91    2.05
  -4   7 -19   -0.60    1.69
   4  -7  20    1.38    1.23
  -4   7 -20    0.52    1.91
   4  -7  21    0.93    1.59
  -4   7 -21    1.17    1.96
  -4   6  22    0.47    1.06
   4  -6 -22    1.70    1.38
  -4   6  21   -0.31    1.71
   4  -6 -21    1.84    2.15
  -4   6  20   62.14    6.82
   4  -6 -20   68.78   16.53
  -4   6  19   12.80    3.59
   4  -6 -19   18.92    5.99
  -4   6  18   20.76    4.25
   4  -6 -18   29.67    7.93
  -4   6  17    0.91    1.61
  -4   6  16   46.64    5.35
   4  -6 -16   49.49   18.42
  -4   6  15    1.84    1.93
  -4   6  14    0.62    1.28
  -4   6  14    1.71    2.22
  -4   6  13    5.54    3.20
   4  -6 -13    9.63    2.32
  -4   6  13   11.72    4.37
  -4   6  12   68.72   14.04
   4  -6 -12  101.63    9.10
  -4   6  12   86.80   10.44
  -4   6  11    5.65    2.78
   4  -6 -11    8.44    3.25
  -4   6  10   49.49    4.71
   4  -6 -10   61.94    7.07
  -4   6   9   68.03    5.61
   4  -6  -9   86.54    9.14
  -4   6   9   74.45    8.36
  -4   6   8   11.38    2.50
   4  -6  -8   12.64    8.00
  -4   6   7    8.94    4.34
   4  -6  -7   14.40    4.19
  -4   6   6  338.40   25.92
   4  -6  -6  201.29   16.54
  -4   6   5   43.28    4.29
  -4   6   4   49.73    3.62
   4  -6  -1  133.69   13.05
   4  -6   1   23.81    6.74
   4  -6   2   15.92    7.23
   4  -6   3   27.12   10.82
   4  -6   4   -0.37    1.87
   4  -6   5    6.09    2.14
  -4   6  -5    6.48    3.01
   4  -6   6   -0.10    1.83
  -4   6  -6    0.69    2.14
   4  -6   7   28.62   10.44
   4  -6   8    1.96    1.53
   4  -6   9    0.38    1.13
  -4   6  -9    1.51    2.07
   4  -6  10   21.48    6.71
   4  -6  11    4.35    4.52
  -4   6 -11    6.99    3.43
   4  -6  12   55.06   15.75
  -4   6 -12   52.63    5.90
   4  -6  13    2.30    2.06
   4  -6  14   21.28    8.78
   4  -6  15    8.79    4.12
  -4   6 -15   11.88    4.26
   4  -6  16   24.90   11.28
  -4   6 -16   24.98    8.05
   4  -6  17    9.06    3.19
  -4   6 -17    6.48    3.09
   4  -6  18   -0.37    1.80
  -4   6 -18    2.79    1.56
   4  -6  19    1.88    2.64
  -4   6 -19    0.45    1.09
   4  -6  20    0.21    1.00
  -4   6 -20   -0.76    1.91
   4  -6  21    4.40    3.19
  -4   6 -21    3.38    2.55
   4  -6  22    5.77    2.98
  -4   6 -22    7.14    4.68
   4  -6  23    0.62    1.94
  -4   6 -23    2.67    2.27
  -4   5  24    0.41    1.90
   4  -5 -24    0.51    1.84
  -4   5  23    0.22    1.78
   4  -5 -23    3.65    3.31
  -4   5  22    2.18    2.06
   4  -5 -22    0.86    1.53
  -4   5  21   14.48    3.64
  -4   5  20    0.69    1.64
  -4   5  19    1.19    1.75
   4  -5 -19    1.09    1.20
  -4   5  18    3.35    2.09
   4  -5 -18    4.09    2.73
  -4   5  17    0.57    1.01
   4  -5 -17   -0.32    2.56
  -4   5  16    2.14    2.50
   4  -5 -16    0.67    0.92
  -4   5  15   18.04    3.38
  -4   5  14    1.82    2.09
   4  -5 -14    0.95    1.47
  -4   5  13    0.38    1.45
   4  -5 -13    0.66    1.29
  -4   5  12   36.40    4.10
   4  -5 -12   47.45    4.57
  -4   5  12   37.01    6.01
  -4   5  11   13.69    6.10
   4  -5 -11   19.35    3.20
  -4   5  11   14.53    4.61
  -4   5  10    7.09    2.05
   4  -5 -10   11.21    2.54
  -4   5  10    9.13    3.45
  -4   5   9   65.91    6.44
   4  -5  -9   99.19   12.75
  -4   5   8  105.92    9.88
   4  -5  -8  117.06   13.53
  -4   5   7   21.97    5.33
   4  -5  -7   48.52   14.49
  -4   5   6  343.12   27.09
   4  -5  -6  452.30   37.17
  -4   5   5  185.46    7.69
  -4   5   4   44.16    5.43
  -4   5   3  201.86    7.26
   4  -5   1    1.24    0.95
   4  -5   2   47.40    6.34
   4  -5   3   29.00   11.73
   4  -5   4   28.68   10.80
   4  -5   5   23.17    8.04
   4  -5   6   13.51    5.36
   4  -5   7   26.21   10.24
   4  -5   8    7.21    2.60
   4  -5   9    1.09    1.05
  -4   5  -9    3.19    2.67
   4  -5  10    2.24    1.52
  -4   5 -10    2.45    2.37
   4  -5  11   21.36    6.84
  -4   5 -11   21.44    4.75
   4  -5  12   48.38   10.71
  -4   5 -12   48.21    5.53
   4  -5  13   -0.07    1.80
  -4   5 -13    3.10    2.00
   4  -5  14    2.25    2.31
   4  -5  15   50.94   16.69
  -4   5 -15   59.89   13.86
   4  -5  16   11.05    4.28
  -4   5 -16   12.97    4.65
   4  -5  17   43.79   12.66
  -4   5 -17   47.56   15.51
   4  -5  18    1.40    1.89
  -4   5 -18    1.16    1.70
   4  -5  19    0.10    1.99
  -4   5 -19    2.19    2.14
  -4   5 -20    1.06    1.10
   4  -5  21    2.29    2.08
  -4   5 -21    7.45    3.13
   4  -5  22   -0.46    1.53
  -4   5 -22    1.32    1.69
   4  -5  23    1.64    1.50
  -4   5 -23    2.38    1.92
   4  -5  24   16.17    5.70
  -4   5 -24   17.80    4.34
   4  -5  25    1.30    1.87
  -4   5 -25    0.21    2.16
  -4   4  25   14.65    4.73
   4  -4 -25   18.52    7.04
  -4   4  24    0.74    2.00
   4  -4 -24    0.66    1.00
  -4   4  23    4.53    2.79
   4  -4 -23    2.31    2.83
  -4   4  22    0.26    1.95
   4  -4 -22    1.92    1.47
  -4   4  21    0.76    2.48
   4  -4 -21   -0.11    2.08
  -4   4  20    0.39    1.83
   4  -4 -20    0.42    1.61
  -4   4  19    0.98    1.68
   4  -4 -19   -1.35    2.04
  -4   4  18    0.87    1.62
   4  -4 -18    1.70    1.57
  -4   4  17    1.23    1.80
   4  -4 -17   -0.06    2.03
  -4   4  16    0.04    1.62
   4  -4 -16    0.44    0.94
   4  -4 -16   -1.10    2.04
  -4   4  15    3.20    2.85
   4  -4 -15    2.17    1.28
  -4   4  14   22.75    3.42
   4  -4 -14   34.20    3.79
  -4   4  14   23.91    4.96
  -4   4  13    2.19    2.15
   4  -4 -13    6.54    2.19
  -4   4  13    3.16    2.62
  -4   4  12   10.54    2.48
   4  -4 -12   15.95    2.68
  -4   4  12    9.66    3.67
  -4   4  11   -0.22    1.20
   4  -4 -11    0.30    1.41
  -4   4  11    0.05    1.95
  -4   4  10    0.52    0.58
   4  -4 -10   -0.01    1.40
  -4   4  10   -0.49    1.85
  -4   4   9    1.98    1.18
   4  -4  -9    2.79    1.79
  -4   4   9    2.15    1.71
  -4   4   8    2.89    1.30
  -4   4   8    5.48    3.09
  -4   4   7    0.03    0.77
   4  -4  -7    1.43    0.91
  -4   4   6    1.62    0.95
   4  -4  -6    2.79    1.35
  -4   4   6    1.97    2.52
  -4   4   5    1.10    0.65
   4  -4  -5    1.79    1.31
  -4   4   4   14.56    2.17
   4  -4  -4   24.61    7.06
  -4   4   4   18.14    3.58
  -4   4   3   24.73    2.89
   4  -4  -3   35.54   10.68
   4  -4   2   46.65   19.16
   4  -4   3   22.53    8.81
   4  -4   4  553.45   14.66
   4  -4   5    2.36    2.81
   4  -4   6   81.61   16.19
  -4   4  -6   94.41   10.63
   4  -4   7   10.62    3.92
  -4   4  -7   11.59    3.19
   4  -4   8    0.15    1.92
  -4   4  -8    0.69    1.73
   4  -4   9    8.05    3.91
  -4   4  -9   10.77    4.13
   4  -4  10    0.25    1.46
  -4   4 -10    1.47    1.66
   4  -4  11    3.95    2.56
  -4   4 -11    2.10    1.43
   4  -4  12   48.55   13.86
  -4   4 -12   58.66    7.67
   4  -4  13  113.51   24.53
  -4   4 -13  130.09   18.04
   4  -4  14   59.97   14.94
  -4   4 -14   74.49    9.19
   4  -4  15    4.95    1.96
   4  -4  15   13.85    4.61
  -4   4 -15   15.50    7.26
   4  -4  16   18.30    5.55
  -4   4 -16   18.36    5.05
   4  -4  17   15.99    2.70
   4  -4  17   21.59    7.68
  -4   4 -17   26.30    7.47
   4  -4  18    2.09    2.00
   4  -4  18    1.04    1.49
  -4   4 -18    5.04    3.33
   4  -4  19    6.70    2.55
  -4   4 -19    8.83    3.55
   4  -4  20    0.58    1.20
   4  -4  20    0.29    1.68
  -4   4 -20   -0.14    2.34
   4  -4  21    0.64    0.77
  -4   4 -21   -0.70    2.32
   4  -4  22    2.89    1.88
  -4   4 -22    3.52    2.06
   4  -4  23    2.23    1.55
  -4   4 -23    6.33    3.28
   4  -4  24    7.99    4.24
  -4   4 -24   15.93    6.06
   4  -4  25    3.29    1.21
  -4   4 -25   -0.16    2.34
  -4   4 -26    1.24    1.43
  -4   3  26    3.16    3.52
  -4   3  25    0.98    2.34
   4  -3 -25    1.34    1.30
  -4   3  24    2.92    2.74
   4  -3 -24    2.26    1.92
  -4   3  23   -0.61    2.02
   4  -3 -23    1.22    1.48
  -4   3  22    0.62    2.11
   4  -3 -22    0.42    1.59
  -4   3  21    1.35    2.11
   4  -3 -21    0.97    1.28
  -4   3  20    5.66    2.43
   4  -3 -20    7.17    2.27
  -4   3  19    1.34    1.53
   4  -3 -19    2.50    2.47
  -4   3  18    1.18    1.89
   4  -3 -18    1.31    1.46
   4  -3 -18    1.37    1.87
  -4   3  17   -0.31    1.88
   4  -3 -17    0.32    0.49
   4  -3 -17   -0.55    2.23
  -4   3  16    2.97    1.33
   4  -3 -16    1.73    1.18
   4  -3 -16    3.33    2.86
  -4   3  15   73.99    8.12
   4  -3 -15   79.02   15.03
  -4   3  14    7.72    3.65
  -4   3  14    9.05    3.28
  -4   3  13   87.20   10.08
   4  -3 -13  120.93   11.00
  -4   3  13   90.88   10.19
  -4   3  12    6.03    2.52
   4  -3 -12    7.58    2.39
  -4   3  11    4.38    2.06
   4  -3 -11    9.64    3.42
  -4   3  11    4.26    2.43
  -4   3  10    2.30    1.37
   4  -3 -10    5.55    2.36
  -4   3  10    2.18    1.68
  -4   3   9    6.47    2.66
   4  -3  -9    9.22    3.12
  -4   3   9    6.63    3.02
  -4   3   8    1.46    0.77
   4  -3  -8    3.14    1.83
  -4   3   7    0.13    0.40
   4  -3  -7   -0.04    1.37
  -4   3   7    0.58    1.67
  -4   3   6    9.52    1.70
   4  -3  -6   11.75    2.62
  -4   3   6   10.66    3.14
  -4   3   5   18.56    2.75
   4  -3  -5   29.89   10.35
  -4   3   4   66.89    3.86
  -4   3   3   14.09    4.23
   4  -3  -3   21.94    8.20
  -4   3   2   95.31    4.69
   4  -3   0  102.52   10.00
   4  -3   1   43.13    9.15
   4  -3   2   46.43    8.13
   4  -3   3  125.68   22.93
   4  -3   4  152.12   18.72
   4  -3   5   33.76   13.37
   4  -3   6   59.80   14.63
   4  -3   7    6.29    2.83
  -4   3  -7   18.43    3.75
   4  -3   8   66.77   10.02
  -4   3  -8   85.92   14.42
   4  -3   9    5.49    2.24
  -4   3  -9    5.65    2.49
   4  -3  10    0.16    0.23
   4  -3  10    0.64    0.86
  -4   3 -10    0.13    1.81
   4  -3  11    1.19    0.76
   4  -3  11   -0.18    1.42
  -4   3 -11    1.05    1.12
   4  -3  12   36.80    3.08
   4  -3  12   48.02   10.85
  -4   3 -12   60.22    6.36
   4  -3  13    5.58    2.05
   4  -3  13    7.66    3.43
  -4   3 -13   12.50    5.15
   4  -3  14  133.58   10.70
   4  -3  14  152.55   17.67
  -4   3 -14  183.92   16.41
   4  -3  15    4.99    2.90
   4  -3  15    4.31    3.72
  -4   3 -15    5.85    2.53
   4  -3  16    9.73    2.77
   4  -3  16   11.15    5.82
  -4   3 -16   22.74    6.27
   4  -3  17  301.54   10.15
   4  -3  17  331.58   22.79
  -4   3 -17  438.30   19.46
   4  -3  18  246.12    9.31
   4  -3  18  267.20   17.09
  -4   3 -18  349.21   27.36
   4  -3  19   15.11    3.59
   4  -3  19   16.97    7.48
  -4   3 -19   16.64    5.65
   4  -3  20   24.77    3.38
   4  -3  20   28.71    8.51
  -4   3 -20   37.77    6.40
   4  -3  21   11.54    2.61
   4  -3  21   16.03    7.52
  -4   3 -21   22.97   10.18
   4  -3  22   66.28    5.29
   4  -3  22   66.31    9.17
  -4   3 -22   93.08   28.21
   4  -3  23   26.56    3.66
   4  -3  23   27.37    8.22
  -4   3 -23   40.49   13.53
   4  -3  24    0.58    1.50
   4  -3  24    1.25    0.73
  -4   3 -24    1.40    1.61
   4  -3  25   -0.36    1.35
  -4   3 -25   -0.97    2.79
  -4   3 -26    3.74    3.22
  -4   3 -27    1.65    1.43
  -4   2  27    0.07    1.57
   4  -2 -27    2.15    1.43
  -4   2  26    6.04    3.52
   4  -2 -26    3.56    2.08
  -4   2  25    0.78    2.71
   4  -2 -25    1.07    0.95
  -4   2  24   15.17    6.87
   4  -2 -24   17.63    4.67
  -4   2  23    4.27    2.98
   4  -2 -23    4.00    1.69
  -4   2  22    4.26    2.98
   4  -2 -22    3.69    1.94
  -4   2  21    2.30    2.47
   4  -2 -21    2.24    1.79
  -4   2  20    6.58    3.66
   4  -2 -20    7.78    2.87
  -4   2  19    2.67    1.76
   4  -2 -19    2.24    1.39
   4  -2 -19    3.78    1.44
  -4   2  18   54.84   19.38
   4  -2 -18   50.58    8.03
   4  -2 -18   52.85   14.12
  -4   2  17    7.67    3.04
   4  -2 -17    6.19    2.52
   4  -2 -17    6.51    3.63
  -4   2  16   28.19    9.48
   4  -2 -16   34.72    3.88
   4  -2 -16   24.24    5.85
  -4   2  15   26.88    9.80
   4  -2 -15   28.75    4.14
   4  -2 -15   19.59    6.25
  -4   2  14   13.27    4.89
   4  -2 -14   12.91    4.37
  -4   2  14   11.46    3.64
  -4   2  13   19.95    8.49
   4  -2 -13   18.55    5.61
  -4   2  13   11.72    3.20
  -4   2  12   16.92    4.84
   4  -2 -12   17.51    2.88
  -4   2  12   13.73    3.45
  -4   2  11    4.95    2.24
   4  -2 -11    7.36    2.91
  -4   2  11    4.08    2.26
  -4   2  10    3.20    1.55
   4  -2 -10    6.20    2.84
  -4   2  10    1.91    1.63
  -4   2   9    2.97    1.38
   4  -2  -9    4.14    1.99
  -4   2   9    2.34    1.88
  -4   2   8    0.89    0.99
   4  -2  -8    1.74    1.53
  -4   2   8    1.20    2.04
  -4   2   7   31.69    6.18
   4  -2  -7   34.41    5.81
  -4   2   7   28.17    4.61
  -4   2   6    0.76    1.16
  -4   2   6    1.11    1.70
  -4   2   5   16.21    5.43
   4  -2  -5   61.68    6.27
  -4   2   4  639.75   11.81
  -4   2   3  865.27   18.46
  -4   2   3 1090.39   25.66
  -4   2   2 2837.78   36.36
  -4   2   1 1135.86   26.91
   4  -2   0  311.96   13.06
   4  -2   2    2.93    1.88
   4  -2   3   83.99   12.15
  -4   2  -3   84.76    6.59
   4  -2   4  165.34    7.62
  -4   2  -4  173.45    7.46
   4  -2   5  218.97    8.54
  -4   2  -5  261.07    9.23
   4  -2   6    1.06    1.46
   4  -2   7   45.04    4.73
   4  -2   7   55.84    9.80
  -4   2  -7   74.92   18.24
   4  -2   8    4.65    1.62
   4  -2   8    5.86    3.48
  -4   2  -8    5.93    2.36
   4  -2   9    0.45    0.43
   4  -2   9    0.41    0.66
  -4   2  -9    0.66    2.14
   4  -2  10   38.04    6.51
   4  -2  10   43.89    6.42
  -4   2 -10   63.69   21.34
   4  -2  11    7.41    2.17
   4  -2  11    9.55    4.12
  -4   2 -11   12.52    5.48
   4  -2  12    0.82    0.73
   4  -2  12    1.09    1.66
  -4   2 -12    0.42    1.50
   4  -2  13    1.43    1.52
   4  -2  13    0.34    1.01
   4  -2  14   63.52    6.29
   4  -2  14   77.83    9.85
  -4   2 -14  115.21   38.86
   4  -2  15  124.40   10.95
   4  -2  15  139.56   16.41
  -4   2 -15  194.14   19.23
   4  -2  16   19.13    2.65
   4  -2  16   23.34    7.92
  -4   2 -16   34.04    5.97
   4  -2  17   31.01    3.42
   4  -2  17   35.23   11.22
  -4   2 -17   52.49   16.98
   4  -2  18   56.41    4.47
   4  -2  18   66.15   16.32
  -4   2 -18   87.68    7.66
   4  -2  19    0.37    1.56
   4  -2  19   -0.14    0.77
  -4   2 -19   -1.22    2.73
   4  -2  20    3.93    2.49
   4  -2  20    3.22    1.71
  -4   2 -20    3.51    3.46
   4  -2  21   75.22    6.66
   4  -2  21   86.57   13.01
  -4   2 -21  121.52   10.57
   4  -2  22   85.46    6.19
   4  -2  22   85.53    9.78
  -4   2 -22  118.60   10.28
   4  -2  23   23.58    3.39
   4  -2  23   23.11    6.66
  -4   2 -23   33.30    9.73
   4  -2  24    0.26    1.64
  -4   2 -24    0.13    3.02
   4  -2  25    7.18    2.61
  -4   2 -25   12.19    8.50
   4  -2  26   22.77    3.99
  -4   2 -26   36.15   11.54
   4  -2  27    2.79    2.81
  -4   2 -27    7.54    4.58
  -4   1  28    2.89    4.27
  -4   1  27    3.65    2.59
   4  -1 -27    3.34    1.93
  -4   1  26    5.49    4.66
   4  -1 -26    4.94    1.97
  -4   1  25    2.85    1.73
   4  -1 -25    3.15    2.26
  -4   1  24    7.40    5.64
   4  -1 -24    5.54    2.06
  -4   1  23    3.80    1.86
   4  -1 -23    1.43    1.94
  -4   1  22    1.68    1.76
   4  -1 -22    1.33    1.28
  -4   1  21   10.19    3.63
   4  -1 -21   24.84    3.51
   4  -1 -21   10.30    3.70
  -4   1  20   -0.33    2.44
   4  -1 -20    2.55    2.14
   4  -1 -20    1.63    2.41
  -4   1  19   11.67    4.88
   4  -1 -19   11.73    3.14
   4  -1 -19   11.57    3.69
  -4   1  18   53.95   17.71
   4  -1 -18   47.69    4.83
   4  -1 -18   42.62   10.18
  -4   1  17    8.17    3.13
   4  -1 -17    7.27    2.31
   4  -1 -17    8.30    2.71
  -4   1  16   50.05    5.61
   4  -1 -16   52.42    8.42
   4  -1 -16   43.78   14.68
  -4   1  15    3.15    2.36
   4  -1 -15    2.64    2.09
   4  -1 -15    3.32    1.28
  -4   1  14    3.25    1.88
   4  -1 -14    3.33    2.02
  -4   1  13   20.45    3.40
   4  -1 -13   23.66    3.33
  -4   1  13   19.04    4.07
  -4   1  12    4.01    2.24
   4  -1 -12    4.63    2.08
  -4   1  12    0.43    1.59
  -4   1  11    8.79    2.98
   4  -1 -11   10.05    4.67
  -4   1  11    5.20    2.58
  -4   1  10   28.55    8.51
   4  -1 -10   24.78    4.38
  -4   1  10   20.37    3.80
  -4   1   9   18.15    2.65
   4  -1  -9   20.37    3.70
  -4   1   9   13.67    2.70
  -4   1   8    2.67    3.57
   4  -1  -8    3.83    2.18
  -4   1   8    3.89    1.72
  -4   1   7  283.36   18.36
  -4   1   6  794.16   17.32
  -4   1   6  666.22   18.33
  -4   1   5 2430.26   49.30
  -4   1   5 1946.16   29.19
  -4   1   4 1290.33   33.56
  -4   1   4 1107.00   27.63
  -4   1   3 1823.08   27.78
  -4   1   2  884.31   23.62
   4  -1   0  878.41   23.36
  -4   1   0  808.61   20.42
  -4   1  -1  255.43    9.66
  -4   1  -2   41.03    3.75
   4  -1   2   41.47    7.02
  -4   1  -3    5.87    1.68
   4  -1   3    2.84    1.43
  -4   1  -3   21.18    6.71
  -4   1  -4    2.68    0.93
   4  -1   4    5.01    2.49
  -4   1  -4    4.63    2.01
   4  -1   5   72.21    3.99
   4  -1   5   80.62    8.34
  -4   1  -5   86.18    8.29
   4  -1   6   38.15    4.38
   4  -1   6   49.09    8.17
  -4   1  -6   75.76    6.65
   4  -1   7    5.63    2.57
   4  -1   7    6.90    3.03
  -4   1  -7   15.25    6.44
   4  -1   8   90.64    4.77
   4  -1   8  105.08    7.52
   4  -1   9  244.94   10.14
   4  -1   9  312.60   17.70
  -4   1  -9  385.67   17.85
   4  -1  10    9.38    1.84
   4  -1  10   13.10    4.76
  -4   1 -10   25.45    6.84
   4  -1  11  105.50   10.68
   4  -1  11  135.80   14.67
   4  -1  12  132.11   13.30
   4  -1  12  153.05   14.44
   4  -1  13    1.00    1.83
   4  -1  13    1.06    1.28
  -4   1 -13    2.08    4.06
   4  -1  14    7.25    2.60
   4  -1  14    9.80    3.79
  -4   1 -14   13.74    5.74
   4  -1  15   36.10    3.81
   4  -1  15   41.59    6.75
  -4   1 -15   64.39   17.41
   4  -1  16   19.59    2.75
   4  -1  16   27.85    8.60
  -4   1 -16   35.21   14.88
   4  -1  17    2.25    2.24
   4  -1  17    1.57    0.93
  -4   1 -17    3.32    2.06
   4  -1  18   23.57    3.45
   4  -1  18   24.85    6.52
  -4   1 -18   36.29   12.15
   4  -1  19   24.35    3.40
   4  -1  19   32.20    9.89
  -4   1 -19   43.49   11.99
   4  -1  20   51.27    6.46
   4  -1  20   64.66    7.54
  -4   1 -20   81.18    9.18
   4  -1  21    5.48    2.11
   4  -1  21    7.41    2.42
  -4   1 -21   11.63    4.94
   4  -1  22    1.13    1.97
  -4   1 -22    0.15    2.18
   4  -1  23   36.17    5.56
  -4   1 -23   61.81    8.07
   4  -1  24   12.40    3.16
  -4   1 -24   23.41    6.08
   4  -1  25   -0.08    1.79
  -4   1 -25    1.20    2.17
   4  -1  26   22.83    4.21
  -4   1 -26   35.58   14.64
   4  -1  27   38.55    5.69
  -4   1 -27   57.73   22.37
  -4   0  28    1.90    1.76
  -4   0  27    0.68    1.39
   4   0 -27    0.86    1.11
  -4   0  26    1.13    1.91
   4   0 -26    2.52    1.52
  -4   0  25   -0.57    2.67
   4   0 -25    0.99    0.88
  -4   0  24    2.17    2.98
   4   0 -24    2.61    1.55
  -4   0  23    4.20    3.00
   4   0 -23    2.72    1.66
  -4   0  22   83.64   24.64
   4   0 -22   21.22    8.47
   4   0 -22   33.43   11.78
  -4   0  21   -0.22    3.25
   4   0 -21    2.00    1.60
   4   0 -21    3.52    2.16
  -4   0  20    4.64    4.57
   4   0 -20    1.77    1.25
   4   0 -20    3.61    1.79
  -4   0  19   10.38    3.57
   4   0 -19   10.15    2.78
   4   0 -19    9.63    2.23
  -4   0  18    0.92    2.56
   4   0 -18    1.07    1.44
   4   0 -18    0.16    0.75
  -4   0  17    1.54    3.39
   4   0 -17    2.05    2.52
   4   0 -17    0.36    0.79
  -4   0  16    2.41    3.60
   4   0 -16    4.81    2.43
   4   0 -16    2.06    1.41
  -4   0  15   15.87    4.19
   4   0 -15   10.75    2.83
   4   0 -15   10.12    3.54
  -4   0  14   17.80    5.14
   4   0 -14    9.95    6.96
   4   0 -14    7.67    3.57
  -4   0  13   97.88    7.78
   4   0 -13   77.18    6.06
  -4   0  12   11.74    4.53
   4   0 -12   14.80    4.22
  -4   0  12   10.90    2.90
  -4   0  11    1.74    1.98
   4   0 -11    1.82    2.18
  -4   0  11    1.52    1.70
  -4   0  10  145.38    8.95
   4   0 -10  144.32    8.41
  -4   0  10  116.12    6.98
  -4   0   9   88.23   16.36
   4   0  -9   88.51    6.50
  -4   0   9   54.35    4.56
  -4   0   8   58.33    5.27
   4   0  -8   60.98    8.78
  -4   0   8   43.59    4.13
  -4   0   7   12.59    3.26
   4   0  -7   11.42    3.33
  -4   0   7    4.70    2.09
   4   0  -6  543.14   13.12
  -4   0   2  265.20   11.07
  -4   0   1  242.27    9.04
   4   0  -1  268.49   10.21
  -4   0   1  212.97    7.94
  -4   0   0  302.04    9.85
  -4   0  -1   68.63    6.01
  -4   0  -2   75.10    5.86
   4   0   2   95.90    7.75
  -4   0  -2   87.27    8.39
  -4   0  -3   14.16    3.98
   4   0   3   24.86    3.55
  -4   0  -3   34.93    8.16
   4   0   4    0.34    0.69
   4   0   4    0.18    1.29
  -4   0  -4    4.28    1.62
   4   0   5    4.66    1.41
   4   0   5    6.33    2.06
  -4   0  -5    8.01    3.43
   4   0   6  116.36    6.62
   4   0   6  147.72    8.96
  -4   0  -6  163.67    9.65
   4   0   7  222.13    7.57
   4   0   7  270.31   10.07
  -4   0  -7  323.70   12.39
   4   0   8  329.51   15.04
   4   0   8  426.08   18.69
  -4   0  -8  509.64   23.19
   4   0   9   32.41    7.14
   4   0   9   33.66    5.43
  -4   0  -9   56.72    7.52
   4   0  10    1.70    1.39
   4   0  10    4.26    3.05
  -4   0 -10    3.53    1.84
   4   0  11  170.18   15.57
   4   0  11  212.36   19.87
  -4   0 -11  258.93   25.95
   4   0  12   -0.05    1.32
   4   0  12    1.38    1.64
  -4   0 -12    1.31    2.44
   4   0  13    1.86    1.32
   4   0  13    3.53    2.51
  -4   0 -13    2.40    2.61
   4   0  14   40.24    8.21
   4   0  14   46.34    7.54
  -4   0 -14   59.56   10.79
   4   0  15    6.93    2.26
   4   0  15    8.01    2.94
  -4   0 -15   12.48    3.46
   4   0  16    1.56    1.10
   4   0  16    2.41    1.36
  -4   0 -16    2.79    1.62
   4   0  17    1.50    1.16
   4   0  17    2.20    1.30
  -4   0 -17    2.58    3.07
   4   0  18    0.73    1.48
   4   0  18    0.21    0.90
  -4   0 -18   -0.13    2.91
   4   0  19    5.34    2.50
   4   0  19    5.66    1.77
  -4   0 -19   10.69    4.87
   4   0  20    0.29    1.67
   4   0  20    0.06    0.76
  -4   0 -20    2.11    3.13
   4   0  21    0.78    1.52
  -4   0 -21    0.45    1.97
   4   0  22    1.04    2.38
  -4   0 -22    3.15    3.32
   4   0  23    2.88    2.52
  -4   0 -23   -0.47    2.94
   4   0  24    2.18    2.53
  -4   0 -24    5.71    4.43
   4   0  25   -0.08    1.89
  -4   0 -25    0.80    3.05
   4   0  26    7.51    3.38
  -4   0 -26    7.66    4.28
   4   0  27    2.62    2.19
  -4   0 -27    4.55    4.56
  -4  -1  28    0.23    2.41
  -4  -1  27    0.25    2.63
  -4  -1  26    4.05    2.12
  -4  -1  25   33.64   13.26
   4   1 -25   26.79    4.63
  -4  -1  24    1.12    3.17
   4   1 -24   -0.76    1.51
   4   1 -24    0.88    1.02
   4   1 -23    5.20    2.44
   4   1 -23    8.49    3.12
  -4  -1  22    3.27    4.26
   4   1 -22    1.68    2.32
   4   1 -22    1.69    1.56
  -4  -1  21    0.55    3.06
   4   1 -21    0.07    1.50
   4   1 -21    0.68    0.79
  -4  -1  20    2.26    4.50
   4   1 -20    1.41    1.65
   4   1 -20    0.55    0.60
  -4  -1  19    4.50    4.38
   4   1 -19    2.40    2.10
   4   1 -19    4.24    1.56
  -4  -1  18   12.50    3.90
   4   1 -18    9.63    2.92
   4   1 -18   11.04    3.37
  -4  -1  17   16.48    4.28
   4   1 -17   12.78    3.11
   4   1 -17   20.60    3.09
  -4  -1  16    2.77    3.75
   4   1 -16    1.21    1.83
   4   1 -16    1.10    0.62
  -4  -1  15   27.05    4.99
   4   1 -15   26.44    4.52
   4   1 -15   21.53    6.58
  -4  -1  14   29.37    6.17
   4   1 -14   24.02    4.27
   4   1 -14   17.36    5.54
   4   1 -13    2.76    2.14
   4   1 -13    3.94    1.93
  -4  -1  12   51.79    8.03
   4   1 -12   43.26    6.40
  -4  -1  11  286.10   26.32
  -4  -1  11  192.66   17.51
  -4  -1  10   41.68    6.84
  -4  -1  10   25.66    3.93
  -4  -1   8  122.24    6.68
  -4  -1   7    4.63    3.20
  -4  -1   7    5.93    1.88
   4   1  -6  227.68    8.45
  -4  -1   6  189.26    5.82
   4   1  -4   92.93   12.24
  -4  -1   4   82.52    5.50
   4   1  -3   11.58    3.16
  -4  -1   3    6.71    1.73
  -4  -1   2   58.42    7.14
   4   1  -2   67.56   10.08
  -4  -1   2   47.62    6.04
  -4  -1   1   43.09    8.30
  -4  -1   1   41.35    3.13
  -4  -1   0  392.68   11.07
   4   1   1   13.59    3.31
   4   1   2  134.87    8.14
  -4  -1  -2  136.18    8.14
   4   1   3    2.03    2.01
  -4  -1  -3   31.69    6.92
   4   1   4   23.13    3.00
   4   1   4   30.75    4.04
  -4  -1  -4   26.90    8.92
   4   1   5    9.73    2.13
   4   1   5   13.28    3.23
  -4  -1  -5   16.76    6.61
   4   1   6  116.29    9.11
   4   1   6  157.80    6.86
   4   1   7   28.30    8.40
   4   1   7   31.82    4.21
   4   1   8    1.34    1.12
   4   1   8    2.57    2.10
  -4  -1  -8    3.11    2.59
   4   1   9    2.02    1.68
   4   1   9    0.71    1.13
   4   1  10   46.46    5.89
   4   1  10   57.62    6.24
  -4  -1 -10   73.03   10.20
   4   1  11  126.07   12.82
   4   1  11  159.15   14.80
  -4  -1 -11  184.10   17.81
   4   1  12    7.95    2.85
   4   1  12    8.46    2.90
  -4  -1 -12   10.16    5.48
   4   1  13    0.14    1.42
   4   1  13    0.22    0.88
  -4  -1 -13    0.96    1.86
   4   1  14   90.91    9.09
   4   1  14  126.49   11.12
  -4  -1 -14  136.18   13.22
   4   1  15    5.16    2.23
   4   1  15    7.02    1.68
  -4  -1 -15   10.67    4.14
   4   1  16   -0.37    1.51
   4   1  16   -0.30    0.87
  -4  -1 -16   -2.57    2.87
   4   1  17   61.29    9.65
   4   1  17   76.36    5.36
  -4  -1 -17   97.23    8.81
   4   1  18    4.63    2.07
   4   1  18    2.17    1.20
  -4  -1 -18    3.24    4.87
   4   1  19   21.87    5.33
  -4  -1 -19   40.42   11.83
   4   1  20   -0.17    1.71
  -4  -1 -20    2.32    3.19
   4   1  21    0.03    1.73
  -4  -1 -21    3.91    3.92
   4   1  22    1.05    1.10
  -4  -1 -22   -0.91    3.03
   4   1  23    1.08    1.91
  -4  -1 -23    0.66    3.02
   4   1  24    0.65    1.07
  -4  -1 -24    0.95    2.37
   4   1  25   26.55    9.02
  -4  -1 -25   46.11    8.86
   4   1  26    0.06    1.80
  -4  -1 -26    2.36    5.46
   4   1  27   -0.47    1.81
  -4  -1 -27    0.43    3.03
  -4  -2  27    2.79    3.00
  -4  -2  26   -0.35    2.63
  -4  -2  25   -0.10    2.79
   4   2 -25   -0.14    1.33
  -4  -2  24    2.86    3.37
   4   2 -24    1.71    1.50
  -4  -2  23    1.57    2.97
   4   2 -23   -0.88    1.59
  -4  -2  22    1.97    3.04
   4   2 -22    5.42    2.85
  -4  -2  21    4.18    3.23
   4   2 -21    5.70    2.83
   4   2 -21    4.01    1.59
  -4  -2  20    8.21    4.26
   4   2 -20    7.56    3.26
   4   2 -20    7.17    2.49
  -4  -2  19    0.99    3.54
   4   2 -19    0.27    1.82
   4   2 -19    1.73    0.86
  -4  -2  18   25.35    5.08
   4   2 -18   18.07    3.80
   4   2 -18   16.26    5.27
  -4  -2  17   24.79    6.43
   4   2 -17   13.86    3.31
   4   2 -16    1.29    2.68
   4   2 -16    0.79    0.88
  -4  -2  15    0.10    2.87
   4   2 -15    0.51    1.95
   4   2 -15    0.57    0.76
  -4  -2  14   53.48    5.87
   4   2 -14   50.05    5.41
   4   2 -14   39.48    8.02
  -4  -2  13   18.79    5.14
   4   2 -13   13.00    3.24
  -4  -2  12   87.91    8.30
   4   2 -12   58.87    9.23
   4   2 -11   89.57    8.58
   4   2 -10   11.50    4.45
  -4  -2   9   11.68    3.13
   4   2  -9    8.59    2.72
  -4  -2   9    6.22    1.25
  -4  -2   8    2.08    1.53
   4   2  -8    4.24    2.31
  -4  -2   8    1.47    0.80
  -4  -2   7    7.65    2.10
   4   2  -7    4.59    2.23
  -4  -2   7    2.89    0.98
  -4  -2   6    1.36    1.59
  -4  -2   6    0.78    0.89
  -4  -2   5    4.83    2.17
  -4  -2   4   21.80    6.48
   4   2  -4   21.33    4.49
  -4  -2   4   12.36    1.91
  -4  -2   3    2.09    1.83
   4   2  -3    2.84    1.96
  -4  -2   3    0.55    0.82
  -4  -2   2    9.06    3.64
   4   2  -2    9.64    2.50
  -4  -2   2    7.58    1.63
  -4  -2   1    9.84    3.55
   4   2  -1    9.13    3.42
  -4  -2   1    7.80    2.79
  -4  -2   0  608.86   10.20
   4   2   2   16.62    4.71
  -4  -2  -2   43.12    4.64
   4   2   3   37.57    4.60
   4   2   3   48.62   11.38
  -4  -2  -3   44.12    6.53
   4   2   4   17.75    3.27
   4   2   4   22.39    7.18
  -4  -2  -4   22.03   10.16
   4   2   5   84.23    6.38
  -4  -2  -5   96.93    7.30
   4   2   6   68.60   13.75
  -4  -2  -6   74.81   14.91
   4   2   7   23.47    3.61
   4   2   7   32.98    4.84
  -4  -2  -7   34.28   12.50
   4   2   8   13.68    2.72
   4   2   8   15.93    2.40
  -4  -2  -8   20.34    6.27
   4   2   9    8.85    3.19
   4   2   9    9.64    3.10
  -4  -2  -9   14.70    3.66
   4   2  10    5.92    2.53
   4   2  10    5.98    2.33
  -4  -2 -10    7.87    3.27
   4   2  11    1.81    1.23
   4   2  11    1.68    0.91
  -4  -2 -11    2.33    1.53
   4   2  12    6.83    2.61
   4   2  12    9.60    3.77
  -4  -2 -12   10.71    4.08
   4   2  13    1.98    1.82
   4   2  13    2.08    1.36
  -4  -2 -13    2.77    2.68
   4   2  14  105.14   10.44
   4   2  14  116.21   12.26
  -4  -2 -14  149.71   14.25
   4   2  15    9.03    3.03
   4   2  15    5.44    2.45
  -4  -2 -15   10.71    5.04
   4   2  16   60.24    5.78
   4   2  16   68.89    7.14
  -4  -2 -16   89.49    8.61
   4   2  17   14.97    3.49
  -4  -2 -17   24.60    7.88
   4   2  18    1.43    2.76
  -4  -2 -18   -1.88    3.25
   4   2  19   12.32    3.06
  -4  -2 -19   16.04    6.71
   4   2  20    0.57    1.91
  -4  -2 -20    2.11    2.18
   4   2  21    7.16    3.09
  -4  -2 -21   10.71    4.28
   4   2  22    1.27    2.01
  -4  -2 -22    0.66    2.69
   4   2  23    6.56    3.04
  -4  -2 -23    7.06    4.14
   4   2  24    1.81    2.04
  -4  -2 -24    6.60    3.99
   4   2  25    0.87    1.27
  -4  -2 -25    3.30    3.86
   4   2  26    3.32    2.19
  -4  -2 -26    0.15    2.78
   4   2  27   -0.47    2.07
  -4  -3  27    1.30    3.66
  -4  -3  26   -0.07    2.82
   4   3 -26    0.02    1.53
  -4  -3  25   11.87    4.69
  -4  -3  24    2.65    3.05
   4   3 -24    0.13    1.77
  -4  -3  23   12.68    5.31
   4   3 -23    8.20    3.02
  -4  -3  22    1.90    2.98
   4   3 -22   -0.10    1.43
  -4  -3  21   -0.24    2.80
   4   3 -21   -0.10    1.51
  -4  -3  20    3.22    3.22
   4   3 -20    1.32    2.47
  -4  -3  19    6.71    2.88
   4   3 -19   11.06    3.54
  -4  -3  18   15.72    5.73
   4   3 -18   14.26    4.09
  -4  -3  17   12.92    5.04
   4   3 -17    7.54    2.92
  -4  -3  16   24.30    4.79
   4   3 -16   24.86    4.74
  -4  -3  15    5.24    3.57
   4   3 -15    3.42    3.09
  -4  -3  14   44.67    9.01
   4   3 -14   36.84    5.97
  -4  -3  13   36.94    6.29
   4   3 -13   35.05    5.75
   4   3 -12   35.41    5.70
  -4  -3  10   20.61    5.81
  -4  -3   9    3.08    2.83
   4   3  -9    1.62    1.98
  -4  -3   8   13.34    4.06
   4   3  -8   10.86    4.03
  -4  -3   7   10.37    4.56
   4   3  -7    9.04    4.03
  -4  -3   6    9.50    3.56
  -4  -3   5   18.21    5.27
   4   3  -5   18.94    4.41
  -4  -3   5    7.84    1.12
  -4  -3   4   75.43   10.80
   4   3  -4   69.21    8.84
  -4  -3   4   47.93    4.92
  -4  -3   3  493.05   21.44
   4   3   0  182.59   30.76
  -4  -3   0  210.73   10.96
   4   3   1  111.68   10.00
  -4  -3  -1  136.34    7.70
   4   3   2  175.22    9.90
  -4  -3  -2  215.93    9.99
   4   3   3   36.37    5.27
   4   3   3    3.65    4.42
   4   3   4   85.30   10.12
   4   3   5  120.92   16.18
   4   3   6   14.40    3.01
   4   3   6    2.62    2.72
   4   3   7   28.65    8.62
  -4  -3  -7   41.30    4.54
   4   3   8   23.09    3.69
   4   3   8   29.04    6.80
  -4  -3  -8   32.75    4.33
   4   3   9    0.26    1.58
   4   3   9    0.26    0.53
  -4  -3  -9    1.39    2.10
   4   3  10   15.44    6.68
   4   3  10   21.91    4.71
  -4  -3 -10   27.10    3.92
   4   3  11   10.27    2.82
   4   3  11   14.76    3.58
  -4  -3 -11   14.26    3.61
   4   3  12   28.42    6.40
  -4  -3 -12   35.52    5.07
   4   3  13   58.89   18.63
   4   3  13   61.00   12.65
  -4  -3 -13   73.23    6.35
   4   3  14    3.59    3.39
   4   3  14    2.49    1.72
   4   3  15    3.32    1.61
   4   3  15    4.54    1.24
  -4  -3 -15    3.66    2.51
   4   3  16   12.35    3.19
  -4  -3 -16   17.35    4.14
   4   3  17    3.27    3.13
  -4  -3 -17    2.16    3.22
   4   3  18    3.56    3.28
  -4  -3 -18    4.25    3.08
   4   3  19   40.79    5.86
  -4  -3 -19   54.94   18.51
   4   3  20   18.05    6.22
  -4  -3 -20   25.52   10.43
   4   3  21   27.99    4.56
  -4  -3 -21   41.48   13.68
   4   3  22   -0.02    1.99
  -4  -3 -22   -1.67    2.69
   4   3  23   -0.32    1.91
  -4  -3 -23    0.19    2.13
   4   3  24    0.84    2.02
  -4  -3 -24    3.43    2.75
   4   3  25    0.44    2.19
  -4  -3 -25    0.46    2.83
   4   3  26    1.22    2.34
  -4  -3 -26    0.49    2.96
  -4  -4  26    3.64    4.25
  -4  -4  25    6.80    3.94
   4   4 -25    7.48    3.46
  -4  -4  24   30.51    7.87
   4   4 -24   18.77    6.63
  -4  -4  23   13.23    5.24
   4   4 -23    6.98    3.60
  -4  -4  22    2.84    4.01
   4   4 -22   -0.23    1.79
  -4  -4  21    2.64    3.46
   4   4 -21    1.25    1.95
  -4  -4  20    4.95    2.64
   4   4 -20   -0.16    2.10
  -4  -4  19    5.61    4.55
   4   4 -19    3.38    1.53
  -4  -4  18    2.52    3.97
   4   4 -18    1.89    1.92
  -4  -4  17    2.63    2.97
   4   4 -17   -0.09    1.77
  -4  -4  16   65.41    9.31
   4   4 -16   49.39    7.52
   4   4 -15   15.72    4.65
   4   4 -14    1.62    3.46
  -4  -4  13   61.05    8.67
   4   4 -13   60.59    8.16
  -4  -4  10   -1.54    3.08
   4   4 -10   -0.38    2.40
  -4  -4   9   18.58    6.50
   4   4  -9   15.33    4.09
   4   4  -8   38.51    5.29
  -4  -4   7    0.43    1.55
   4   4  -7    0.10    1.90
  -4  -4   6    5.32    2.95
   4   4  -6    4.54    3.18
   4   4  -5    4.98    2.71
   4   4  -4    3.75    2.52
   4   4  -3   51.13    8.41
  -4  -4   1   68.94   15.49
   4   4  -1   84.91    9.89
  -4  -4   1   65.41    8.32
  -4  -4   0   29.86   10.01
   4   4   0    5.68    3.18
  -4  -4   0    8.35    3.84
   4   4   1  143.82   14.52
  -4  -4  -1  171.81   16.09
   4   4   2  159.97   16.50
  -4  -4  -2  180.42   16.48
   4   4   3   87.13    9.99
   4   4   4    0.05    2.41
   4   4   5   55.33    6.53
  -4  -4  -5   74.38    8.24
   4   4   6    4.22    2.53
  -4  -4  -6    4.94    2.40
   4   4   7   20.12    4.13
   4   4   7   20.66    3.24
  -4  -4  -7   26.73    9.27
   4   4   8    3.38    3.03
   4   4   8    2.12    2.14
  -4  -4  -8    0.85   16.89
   4   4   9  415.57   11.22
  -4  -4  -9  525.04   41.77
   4   4  10   54.80    6.84
  -4  -4 -10   85.33   10.02
   4   4  11   21.72    4.79
   4   4  11   21.27    3.28
  -4  -4 -11   29.24    6.00
   4   4  12  163.16   19.04
   4   4  12  171.09   13.86
  -4  -4 -12  224.65   18.61
   4   4  13    4.38    3.49
   4   4  13    1.44    1.18
  -4  -4 -13    2.98    3.10
   4   4  14   11.55    3.17
  -4  -4 -14   14.30    4.17
   4   4  15   -0.12    1.74
  -4  -4 -15    0.16    2.32
   4   4  16   14.14    6.42
  -4  -4 -16   16.38    4.60
   4   4  17    4.40    2.25
  -4  -4 -17    8.34    3.56
   4   4  18    2.49    2.34
  -4  -4 -18    4.48    3.75
   4   4  19    7.56    3.06
  -4  -4 -19    6.15    3.35
   4   4  20    1.01    1.70
  -4  -4 -20    7.33    3.64
   4   4  21    3.50    2.80
  -4  -4 -21    5.54    3.89
   4   4  22    0.67    2.06
  -4  -4 -22   -0.02    2.57
   4   4  23    1.37    2.36
  -4  -4 -23    1.60    2.90
   4   4  24    1.38    2.65
  -4  -4 -24   -0.05    2.87
   4   4  25    9.10    3.89
  -4  -5  24    0.24    3.04
   4   5 -24    0.65    1.88
  -4  -5  23   12.54    6.13
   4   5 -23    6.66    3.35
  -4  -5  22    7.70    4.69
   4   5 -22    2.15    3.07
  -4  -5  21   23.75    6.82
   4   5 -21    9.30    3.77
  -4  -5  20   74.88    9.37
   4   5 -20   51.94    6.68
  -4  -5  19   32.93    8.08
   4   5 -19   20.04    5.76
  -4  -5  18    5.62    5.05
   4   5 -18    1.77    1.77
   4   5 -17    6.19    3.39
  -4  -5  16   11.18    5.55
   4   5 -16   11.44    4.64
  -4  -5  15    2.84    3.19
   4   5 -15    2.08    3.23
  -4  -5  14    8.21    4.41
   4   5 -14    2.80    3.30
  -4  -5  13   14.20    4.98
   4   5 -13   13.25    4.42
   4   5 -12    4.70    3.42
   4   5 -11   53.58   15.76
   4   5 -10   98.55   15.09
   4   5  -9  462.91   39.20
  -4  -5   8  610.49   47.24
   4   5  -8  544.83   42.53
  -4  -5   7   38.30   12.65
   4   5  -7   27.14    8.77
  -4  -5   6  136.71   14.59
   4   5  -6   93.59   10.81
  -4  -5   5   40.06   11.39
   4   5  -5   31.52    4.86
  -4  -5   4   99.54   10.73
   4   5  -4   78.71    8.92
  -4  -5   3   60.53   14.88
   4   5  -3   66.62    6.43
  -4  -5   2   31.81    5.43
   4   5  -2   22.64    3.95
   4   5  -1    7.85    3.21
  -4  -5   0    8.22    5.04
   4   5   0    8.96    3.43
  -4  -5  -1    7.00    2.66
   4   5   1    7.25    3.49
  -4  -5  -1    7.55    3.74
  -4  -5  -2    1.85    1.65
   4   5   2    0.66    2.11
  -4  -5  -2    0.19    0.82
   4   5   3    0.23    1.48
  -4  -5  -3    3.27    1.59
   4   5   4    2.47    1.86
  -4  -5  -4    2.82    1.82
   4   5   5    0.71    1.39
  -4  -5  -5    1.27    1.28
   4   5   6   52.62    6.42
  -4  -5  -6   68.56    5.13
   4   5   7   -0.32    1.20
  -4  -5  -7   -0.75    1.62
   4   5   8    5.14    3.50
   4   5   8    0.64    1.24
  -4  -5  -8    3.32    2.15
   4   5   9   87.30    9.97
   4   5   9   77.23    7.69
  -4  -5  -9  106.63    9.95
   4   5  10   34.61    5.98
   4   5  10   28.09    3.57
  -4  -5 -10   29.25    4.14
   4   5  11   93.66    8.57
   4   5  11   88.57    6.05
  -4  -5 -11  122.32    8.33
   4   5  12   11.52    4.00
   4   5  12    9.34    2.05
  -4  -5 -12   13.45    3.72
   4   5  13   17.41    4.68
  -4  -5 -13   21.21    3.94
   4   5  14    1.38    2.00
  -4  -5 -14    2.07    2.14
   4   5  15    6.09    2.98
  -4  -5 -15   11.83    3.88
   4   5  16    1.44    1.97
  -4  -5 -16    0.31    2.27
   4   5  17    6.71    2.86
  -4  -5 -17    4.45    2.51
   4   5  18    0.36    1.97
  -4  -5 -18    0.91    2.29
   4   5  19    2.40    2.18
  -4  -5 -19    1.28    2.37
   4   5  20    1.14    2.13
  -4  -5 -20    0.51    2.43
   4   5  21    0.58    1.34
  -4  -5 -21    1.29    3.54
   4   5  22    0.87    3.35
  -4  -5 -22   -0.22    2.82
   4   5  23    3.57    2.68
  -4  -5 -23    4.17    4.06
  -4  -6  23    1.90    2.76
   4   6 -23    0.56    2.34
  -4  -6  22   14.69    5.73
   4   6 -22    8.51    3.74
  -4  -6  21    9.22    6.15
   4   6 -21    2.19    2.33
  -4  -6  20    5.86    3.31
   4   6 -20    5.33    2.18
  -4  -6  19    1.60    3.36
   4   6 -19    0.88    2.26
  -4  -6  18    0.82    3.27
   4   6 -18    0.52    2.36
  -4  -6  17    1.69    3.31
   4   6 -17    3.76    3.95
  -4  -6  16    4.54    4.50
   4   6 -16    1.55    2.79
   4   6 -15   40.63   16.24
   4   6 -14    0.48    1.26
  -4  -6  13    5.06    3.71
   4   6 -13    5.07    2.54
  -4  -6  12   16.43    5.76
   4   6 -12   11.09    5.17
   4   6 -11   89.96   14.06
   4   6 -10   63.31   10.28
   4   6  -9   23.61    6.77
   4   6  -8   66.60   16.40
   4   6  -7  605.03   19.68
   4   6  -4   31.45    5.86
   4   6  -3   81.00    9.37
   4   6   0   17.29    4.06
   4   6   1   13.90    3.42
   4   6   2    6.95    3.22
   4   6   3   94.90    9.69
  -4  -6  -3  113.62   13.97
   4   6   4   27.64    4.50
  -4  -6  -4   33.93   12.00
   4   6   5   18.44    3.21
  -4  -6  -5   26.45    8.16
   4   6   6   17.07    3.29
  -4  -6  -6   23.71    3.61
   4   6   7    6.90    2.32
  -4  -6  -7   11.73    3.61
   4   6   8   17.45    4.57
   4   6   8   13.45    3.65
  -4  -6  -8   17.32    3.35
   4   6   9    0.07    0.97
  -4  -6  -9    0.24    1.68
   4   6  10    2.60    1.76
  -4  -6 -10    1.97    2.31
   4   6  11   15.96    4.95
  -4  -6 -11   30.23    4.52
   4   6  12    0.09    2.06
  -4  -6 -12   -0.45    1.82
   4   6  13    6.69    3.41
  -4  -6 -13    6.71    2.76
   4   6  14   14.13    4.64
  -4  -6 -14   10.35    3.56
   4   6  15    2.61    2.48
  -4  -6 -15    3.26    3.19
   4   6  16    8.97    4.13
  -4  -6 -16    9.04    3.72
   4   6  17    1.17    2.22
  -4  -6 -17    0.89    2.39
   4   6  18    1.85    1.81
  -4  -6 -18    1.87    2.33
   4   6  19    2.23    2.00
  -4  -6 -19    0.94    2.38
   4   6  20    3.78    3.15
  -4  -6 -20    0.02    2.41
   4   6  21    3.87    3.58
  -4  -6 -21    5.45    4.09
  -4  -7  21    4.61    4.95
  -4  -7  20   -0.20    3.13
   4   7 -20    0.97    1.10
  -4  -7  19    0.98    3.25
   4   7 -19   -0.53    2.30
  -4  -7  18    2.29    3.41
   4   7 -18   -2.41    2.40
  -4  -7  17   19.46    7.23
   4   7 -17   13.13    4.77
   4   7 -16    3.10    3.38
  -4  -7  15   18.94    5.84
   4   7 -15   14.68    5.43
   4   7 -14    0.21    2.61
  -4  -7  13   10.82    5.06
   4   7 -13    9.14    4.56
   4   7 -12    4.32    3.37
   4   7 -11    2.89    2.64
   4   7 -10   13.11    4.83
   4   7  -9    2.06    2.09
   4   7  -8   20.12    7.05
   4   7  -7    4.44    2.75
   4   7  -6   16.44    4.76
   4   7  -5    1.60    1.26
   4   7  -4   10.13    3.81
   4   7  -3  115.23   16.56
   4   7  -2  150.28   15.08
   4   7  -1  158.27   11.61
   4   7   0   16.56    9.01
   4   7   1   40.99    6.57
   4   7   2    1.21    2.69
   4   7   3   20.03    4.33
   4   7   4    9.18    3.18
   4   7   5   30.91    7.69
   4   7   6   19.99    6.11
  -4  -7  -6   30.37    3.84
   4   7   7    0.09    1.19
  -4  -7  -7    1.93    1.39
   4   7   8    1.64    2.34
   4   7   8    0.15    1.40
  -4  -7  -8    1.20    2.24
   4   7   9    1.12    1.18
  -4  -7  -9    1.71    1.93
   4   7  10    6.80    2.53
  -4  -7 -10   10.86    3.14
   4   7  11    2.85    3.18
  -4  -7 -11    0.91    1.53
   4   7  12    9.55    4.18
  -4  -7 -12    8.79    3.40
  -4  -7 -13    1.51    1.78
   4   7  14    8.43    3.68
  -4  -7 -14   10.38    4.61
  -4  -7 -15    0.10    1.87
   4   7  16   14.75    4.46
  -4  -7 -16   19.73    4.87
   4   7  17    4.49    3.38
  -4  -7 -17    2.81    2.30
   4   7  18    0.02    2.74
  -4  -7 -18    2.00    2.25
   4   7  19   11.43    6.47
  -4  -7 -19   14.18    5.44
  -4  -8  18    2.33    3.55
  -4  -8  17    4.31    3.63
   4   8 -17    4.03    3.76
  -4  -8  16   -0.69    3.17
   4   8 -16    1.00    2.48
  -4  -8  15   10.02    4.82
   4   8 -15    4.11    2.78
   4   8 -14    1.81    2.70
  -4  -8  13   22.87   10.41
   4   8 -13   21.92    5.70
   4   8 -12    8.64    2.77
   4   8 -11    0.10    2.37
   4   8 -10    5.21    3.58
   4   8  -9    1.21    2.38
   4   8  -8    6.34    4.00
  -4  -8   7    0.47    1.49
   4   8  -7    0.86    2.22
  -4  -8   6    0.60    1.55
   4   8  -6    3.57    3.80
   4   8  -5    2.54    3.62
   4   8  -4    4.21    2.35
   4   8  -3    2.38    3.06
   4   8  -2    6.57    3.02
   4   8  -1    5.07    3.03
   4   8   0    3.67    2.95
   4   8   1   57.12   16.15
   4   8   2  188.07   16.33
   4   8   3   20.64    4.60
   4   8   4   30.48    5.28
   4   8   5   -0.37    1.63
   4   8   6    6.72    2.92
   4   8   7   -0.77    1.25
   4   8   8    1.25    2.37
   4   8   8    0.34    1.09
   4   8  10    4.24    3.80
  -4  -8 -10    2.86    2.41
  -4  -8 -11    5.92    2.84
  -4  -8 -12    0.73    1.62
   4   8  13    1.40    2.71
  -4  -8 -13    1.03    1.74
  -4  -8 -14   15.15    4.23
  -4  -8 -15    5.98    3.33
   4   8  16    1.84    2.80
  -4  -9  13    3.76    4.42
   4   9 -13    0.88    2.60
  -4  -9  12   -0.79    2.99
   4   9 -12    2.35    3.70
  -4  -9  11    3.65    2.31
   4   9 -11   -0.38    2.37
   4   9 -10    1.37    2.35
   4   9  -9    8.58    3.92
   4   9  -8   14.40    4.83
   4   9  -7   10.05    4.04
   4   9  -6   12.86    4.19
   4   9  -5    0.66    2.29
   4   9  -4    2.22    2.30
   4   9  -3   11.19    4.02
   4   9  -2   -0.44    2.09
   4   9  -1   19.65    4.49
   4   9   0    3.46    2.84
   4   9   1    3.51    2.95
   4   9   2    0.15    1.60
   4   9   3    1.57    2.46
   4   9   4    7.41    3.00
   4   9   5    7.98    4.92
   4   9   6    0.99    1.58
   4   9   7    0.54    1.17
   4  10  -6   27.20    7.77
   4  10  -5    1.29    1.64
  -4 -10   4   -1.03    2.75
   4  10  -4    2.35    1.43
   4  10  -3   16.21    5.90
   4  10  -2    3.93    2.62
   4  10  -1    2.67    2.39
   4  10   0    2.44    2.66
   4  10   1    2.87    2.83
   4  10   2    0.47    1.68
   4  10   3    1.96    2.27
   5 -10  -3    1.22    1.01
  -5  10   3    0.45    3.26
   5 -10  -2    0.03    0.91
   5 -10  -1    5.71    3.40
   5 -10   0    1.64    1.61
   5 -10   1    3.38    2.83
   5 -10   2    9.14    5.58
  -5  10  -2    9.60    3.45
   5 -10   3    2.82    2.47
   5 -10   4   12.69    5.19
   5 -10   5   17.05    5.43
  -5   9  10    1.42    3.81
  -5   9   9   -0.42    2.53
   5  -9  -8    3.23    2.12
   5  -9  -7   14.85    5.83
  -5   9   7   10.05    4.71
   5  -9  -6    3.48    3.04
  -5   9   6    1.62    3.49
   5  -9  -5    1.35    1.31
  -5   9   5    4.20    3.72
   5  -9  -4    5.53    2.57
   5  -9  -3   11.51    5.06
   5  -9  -2   12.98    4.98
   5  -9  -1    3.89    2.37
   5  -9   0    1.88    2.18
  -5   9   0    3.82    4.64
   5  -9   1    3.00    2.67
   5  -9   2   19.44    9.47
   5  -9   3   12.20    5.32
   5  -9   4    6.85    2.75
  -5   9  -4    7.38    3.86
   5  -9   5   66.41   24.93
   5  -9   7    4.43    1.39
   5  -9   8   29.85   12.85
   5  -9   9   12.85    3.73
   5  -9  10    1.70    1.88
   5  -9  11    1.46    1.37
   5  -9  12   12.23    5.26
  -5   9 -12    6.54    2.61
   5  -9  13    1.80    1.87
  -5   9 -13    0.29    1.98
  -5   8  13    1.65    3.71
  -5   8  12    4.29    3.99
   5  -8 -10    6.91    2.88
   5  -8  -9   18.09    5.91
  -5   8   9   21.91    6.28
   5  -8  -8    1.80    1.01
  -5   8   8    3.33    3.80
   5  -8  -7    0.73    0.88
  -5   8   7   -0.39    2.47
   5  -8  -6    2.44    0.98
   5  -8  -5    4.72    1.91
  -5   8   5    6.42    4.36
   5  -8  -4   10.83    5.02
   5  -8  -3   63.89   21.02
   5  -8  -2   23.25    6.09
   5  -8  -1    7.85    2.62
   5  -8   0    2.17    2.18
  -5   8   0    1.03    2.50
   5  -8   1    5.79    3.54
   5  -8   2    8.67    4.11
   5  -8   3   -0.40    2.35
   5  -8   4   24.74   11.13
   5  -8   5    4.14    7.82
   5  -8   6    0.94    1.76
   5  -8   7   13.69    8.72
   5  -8   8    1.52    2.00
   5  -8   9    1.17    1.56
  -5   8  -9   -1.22    2.14
   5  -8  10    6.91    3.87
   5  -8  11   16.57    5.47
   5  -8  12    6.52    2.90
   5  -8  13   34.88   12.05
   5  -8  14   21.08    9.91
   5  -8  15   22.26   10.13
  -5   8 -15   17.31    4.44
   5  -8  16    1.85    1.65
  -5   8 -16    2.68    2.97
   5  -8  17    1.74    1.49
  -5   8 -17    2.59    3.10
   5  -7 -18   28.68    9.99
   5  -7 -17    4.35    3.08
  -5   7  15   77.33   10.87
  -5   7  13    1.25    2.71
   5  -7 -12    1.02    1.75
  -5   7  12    1.13    4.41
   5  -7 -11    1.12    1.31
  -5   7  11    2.21    3.71
   5  -7 -10    2.74    1.13
  -5   7  10    3.56    2.76
   5  -7  -9    1.28    1.12
  -5   7   9    1.84    2.62
   5  -7  -8    2.68    1.95
  -5   7   8    2.89    4.05
   5  -7  -7    0.59    1.29
  -5   7   7   -0.26    2.22
   5  -7  -6    2.72    1.14
   5  -7  -5    2.14    1.09
  -5   7   5    0.97    2.35
   5  -7  -4    1.27    1.86
  -5   7   4    0.51    2.30
   5  -7  -3   17.15    7.29
   5  -7  -2   27.74    8.94
   5  -7  -1   13.50    4.80
   5  -7   0    1.50    1.54
   5  -7   1   26.12    8.27
   5  -7   2   53.37   17.47
   5  -7   3   10.76    5.63
   5  -7   4    1.85    1.73
   5  -7   5   13.10    4.73
   5  -7   6    1.78    1.34
   5  -7   7    1.52    2.62
   5  -7   8    0.42    1.08
   5  -7   9    4.36    2.69
   5  -7  10    7.29    3.97
  -5   7 -10    5.43    3.05
   5  -7  11    1.49    1.59
  -5   7 -11    1.81    3.00
   5  -7  12   24.11    7.11
  -5   7 -12   21.48    5.35
   5  -7  13    0.91    1.34
   5  -7  14   20.40    8.96
  -5   7 -14   17.73    6.48
   5  -7  15    0.61    2.21
   5  -7  16   13.68    5.91
   5  -7  17   40.47   11.13
  -5   7 -17   37.38    6.36
   5  -7  18    4.98    2.65
  -5   7 -18    4.83    2.99
   5  -7  19    2.83    1.73
  -5   7 -19    2.48    2.09
  -5   6  21    1.67    2.20
  -5   6  20    1.09    1.74
   5  -6 -20   -0.12    2.67
  -5   6  19    1.55    2.25
   5  -6 -19    2.66    2.75
  -5   6  18   29.69    4.79
   5  -6 -18   28.57    8.25
  -5   6  17    1.91    2.55
   5  -6 -17    4.11    2.55
  -5   6  16   15.34    3.13
  -5   6  15   55.08    5.49
  -5   6  15   73.36    8.91
  -5   6  14    9.35    2.35
   5  -6 -14   23.67    3.98
  -5   6  13    4.10    2.46
   5  -6 -13    9.70    2.99
  -5   6  13    5.27    3.63
  -5   6  12   34.97   10.01
   5  -6 -12   68.93   18.30
  -5   6  11   16.34    7.20
   5  -6 -11   33.90    4.83
  -5   6  10    2.59    1.52
   5  -6 -10    4.20    2.32
  -5   6   9    9.61    2.17
   5  -6  -9   14.84    6.67
   5  -6  -8   37.84    8.71
  -5   6   8   32.76    6.49
   5  -6  -6   18.55    5.97
  -5   6   6   16.68    4.66
   5  -6  -5   29.19   11.19
   5  -6  -4   61.68   21.91
   5  -6  -3   38.25    7.73
   5  -6  -2    5.00    2.67
   5  -6  -1    2.99    1.59
   5  -6   0   46.88   13.01
   5  -6   1    4.33    2.04
   5  -6   2    7.53    3.07
   5  -6   3   55.16   18.49
   5  -6   5   -0.74    2.03
   5  -6   6    1.55    2.21
  -5   6  -6    1.36    2.13
   5  -6   7   -0.62    1.83
  -5   6  -7    1.45    2.13
   5  -6   8   10.37    3.15
   5  -6   9   13.58    5.46
   5  -6  10   16.01    6.23
   5  -6  11    2.01    1.76
   5  -6  12    2.36    1.58
  -5   6 -12    1.16    2.02
   5  -6  13    3.70    2.54
  -5   6 -13    1.29    2.15
   5  -6  14    0.90    1.46
  -5   6 -14    0.92    2.13
   5  -6  15    1.54    1.78
  -5   6 -15    4.12    3.79
   5  -6  16    2.13    1.94
  -5   6 -16    3.80    3.49
   5  -6  17    4.88    3.12
  -5   6 -17    6.57    3.64
   5  -6  18    3.24    2.87
  -5   6 -18    1.16    2.45
   5  -6  19    3.30    2.31
  -5   6 -19   -1.24    2.24
   5  -6  20    3.55    3.50
  -5   6 -20    4.53    3.60
   5  -6  21    6.87    3.03
  -5   6 -21    6.01    3.43
  -5   5  22    2.61    2.70
   5  -5 -22    1.46    1.46
  -5   5  21    0.60    1.66
   5  -5 -21    1.40    1.43
  -5   5  20    2.84    2.34
   5  -5 -20    2.75    2.30
  -5   5  19    0.52    1.59
   5  -5 -19    1.00    1.63
  -5   5  18    1.83    1.89
   5  -5 -18    4.18    2.82
  -5   5  17   -0.18    1.66
   5  -5 -17    2.21    2.87
  -5   5  16   17.28    3.25
  -5   5  15   68.83   18.14
  -5   5  15  104.62   28.21
  -5   5  14   94.25    7.29
  -5   5  13   84.40    6.94
  -5   5  12    1.24    1.87
   5  -5 -12    1.69    2.29
  -5   5  11    8.17    2.14
   5  -5 -11   18.51    3.85
  -5   5  11   10.70    3.77
  -5   5  10   14.13    2.42
   5  -5 -10   19.99    4.14
  -5   5  10   19.38    4.78
  -5   5   9   21.50    2.87
   5  -5  -9   34.64    5.24
  -5   5   8    2.87    1.32
   5  -5  -8    4.78    2.38
  -5   5   8    6.40    3.89
  -5   5   7   13.64    6.21
   5  -5  -7   23.52    8.38
  -5   5   7   18.60    4.61
   5  -5  -6    3.91    2.08
   5  -5  -5   34.05   13.50
   5  -5  -2    0.69    1.79
   5  -5  -1   24.37    6.58
   5  -5   0   34.69   12.86
   5  -5   1    4.93    2.96
   5  -5   2   26.63    5.98
   5  -5   3    8.05    3.16
  -5   5  -3    8.11    3.78
   5  -5   4    3.39    2.03
   5  -5   5   17.46    6.60
   5  -5   6   75.93   15.66
   5  -5   7   40.14   11.02
   5  -5   8   37.77   13.24
   5  -5   9   50.89    8.86
   5  -5  10    1.73    2.30
  -5   5 -10    1.63    2.33
   5  -5  11    1.71    1.34
   5  -5  12    8.03    3.22
  -5   5 -12    4.46    2.91
   5  -5  13   27.45    7.52
  -5   5 -13   32.37    5.80
   5  -5  14    6.38    2.17
  -5   5 -14    6.59    3.05
   5  -5  15    8.94    3.23
  -5   5 -15   13.62    6.06
   5  -5  16   37.73   15.31
   5  -5  17    6.68    2.91
  -5   5 -17    5.84    3.22
   5  -5  18   -0.15    1.19
  -5   5 -18    1.42    2.49
   5  -5  19    1.41    1.17
  -5   5 -19    1.60    1.98
   5  -5  20    2.48    2.43
  -5   5 -20    2.02    3.55
   5  -5  21    0.30    1.15
  -5   5 -21    1.27    2.88
   5  -5  22   15.52    6.70
  -5   5 -22   21.75   10.92
   5  -5  23    3.47    1.71
  -5   5 -23    0.15    0.99
  -5   4  24    8.70    3.35
   5  -4 -24   11.98    5.48
  -5   4  23   -0.18    1.71
   5  -4 -23    0.62    2.17
  -5   4  22    0.42    1.68
   5  -4 -22    0.00    2.23
  -5   4  21   -0.11    1.54
   5  -4 -21    1.05    1.55
  -5   4  20    0.15    1.44
   5  -4 -20    1.91    1.89
  -5   4  19    0.10    1.52
   5  -4 -19   -0.20    2.09
  -5   4  18    1.40    1.89
   5  -4 -18    0.86    1.08
  -5   4  17    1.22    1.71
   5  -4 -17    0.84    0.77
  -5   4  16   12.03    4.02
   5  -4 -16   11.95    3.47
  -5   4  16   10.15    4.59
  -5   4  15    8.34    2.59
   5  -4 -15   12.39    3.01
  -5   4  15   11.00    4.37
  -5   4  14    5.10    2.27
   5  -4 -14   10.13    2.99
  -5   4  14   15.42    4.89
  -5   4  13   22.40    8.14
   5  -4 -13   36.68    5.30
  -5   4  13   25.24    5.38
  -5   4  12   13.66    3.57
  -5   4  12   18.31    5.24
  -5   4  11   77.90    5.64
  -5   4  10  313.76   23.82
  -5   4   9  239.46   18.85
  -5   4   8  105.74   16.25
  -5   4   7   23.16    4.04
  -5   4   6   29.40    2.59
   5  -4  -6   58.58    8.18
   5  -4  -5   50.32   17.96
   5  -4  -4    8.05    2.78
   5  -4  -3   -0.10    1.74
  -5   4   3    0.17    1.86
   5  -4  -2    4.32    2.51
   5  -4  -1    2.33    1.99
  -5   4   1    0.53    2.02
   5  -4   0    0.57    1.17
  -5   4   0    1.67    2.01
   5  -4   1    6.28    3.00
   5  -4   2  164.63   14.00
   5  -4   3    3.54    2.99
   5  -4   4   96.74   12.99
   5  -4   5   15.04    5.41
   5  -4   6   53.28   12.62
  -5   4  -6   59.94    7.89
   5  -4   7    1.53    1.32
  -5   4  -7    4.23    3.47
   5  -4   8   16.73    7.15
  -5   4  -8   13.13    3.42
   5  -4   9    5.31    2.51
  -5   4  -9    7.34    3.08
   5  -4  10    9.05    3.17
  -5   4 -10   12.39    3.67
   5  -4  11   10.09    4.16
  -5   4 -11   10.95    4.57
   5  -4  12   47.99   19.26
  -5   4 -12   53.13    6.54
   5  -4  13   -0.02    2.00
  -5   4 -13    1.20    1.32
   5  -4  14   33.94   10.91
  -5   4 -14   40.26    6.27
   5  -4  15    2.88    2.15
   5  -4  16   82.86   15.08
  -5   4 -16   93.08   18.68
   5  -4  17    0.29    2.38
  -5   4 -17    1.29    3.23
   5  -4  18   46.29   14.50
  -5   4 -18   55.96   14.92
   5  -4  19   15.95    5.53
  -5   4 -19   26.76    8.40
   5  -4  20    0.01    1.05
  -5   4 -20   -1.01    2.49
   5  -4  21    0.90    1.18
  -5   4 -21   -0.97    2.56
   5  -4  22    2.69    2.66
  -5   4 -22    2.15    3.24
   5  -4  23    1.74    1.44
  -5   4 -23   -0.18    1.59
   5  -4  24    1.05    0.97
  -5   4 -24    1.48    1.69
  -5   3  25   -0.14    1.91
  -5   3  24    1.76    2.01
   5  -3 -24    3.82    2.04
  -5   3  23    6.43    3.06
   5  -3 -23    8.84    3.60
  -5   3  22    0.75    1.56
   5  -3 -22    1.23    1.61
  -5   3  21    0.88    0.99
   5  -3 -21    2.42    1.15
  -5   3  20    8.36    4.36
   5  -3 -20    8.07    3.06
  -5   3  19    4.26    2.15
   5  -3 -19    6.36    2.69
  -5   3  18   12.97    3.08
   5  -3 -18   16.90    3.79
   5  -3 -18   15.06    6.48
  -5   3  17   29.11    5.59
   5  -3 -17   38.99    4.63
   5  -3 -17   29.85   12.66
  -5   3  16  101.88   10.21
  -5   3  16  104.06   11.37
  -5   3  15    2.08    2.10
  -5   3  14   28.54    3.92
   5  -3 -14   36.63    4.41
  -5   3  14   23.66    5.12
  -5   3  13   21.94    3.50
   5  -3 -13   32.02    5.18
  -5   3  13   27.33    5.17
  -5   3  12   76.57    7.53
  -5   3  11   25.00    3.07
  -5   3  10    3.93    1.66
   5  -3 -10    8.95    2.79
  -5   3  10    1.84    2.00
  -5   3   9    1.61    1.56
   5  -3  -9    0.98    1.73
  -5   3   9   -0.06    1.91
  -5   3   8   16.42    5.20
   5  -3  -8   22.51    3.79
  -5   3   8   15.50    4.14
  -5   3   7   57.81    3.75
  -5   3   6   60.85    3.78
  -5   3   5  128.52    5.34
   5  -3  -2   50.75   10.47
   5  -3  -1   28.19    7.43
   5  -3   0    3.84    1.90
   5  -3   1    1.31    1.23
   5  -3   2    8.91    3.77
   5  -3   3    8.69    3.34
   5  -3   4   35.64   11.54
   5  -3   5    6.17    3.11
   5  -3   6   23.33    7.54
   5  -3   7   14.13    4.20
   5  -3   8    2.14    1.72
  -5   3  -8    2.26    1.38
   5  -3   9    0.16    1.33
  -5   3  -9    1.59    2.25
   5  -3  10    4.48    1.96
  -5   3 -10    9.25    2.64
   5  -3  11   -0.87    2.06
  -5   3 -11    2.01    2.44
   5  -3  12    2.15    1.30
  -5   3 -12    2.76    2.93
   5  -3  13  136.31   19.51
  -5   3 -13  159.03   10.96
   5  -3  14    0.92    1.28
   5  -3  15   61.79   16.36
  -5   3 -15   70.59   26.60
   5  -3  16  291.68   21.75
  -5   3 -16  346.01   27.07
   5  -3  17    1.18    1.35
  -5   3 -17    0.00    4.12
   5  -3  18   15.45    5.41
  -5   3 -18   15.26    6.89
   5  -3  19   10.87    3.41
  -5   3 -19   16.27    5.03
   5  -3  20   15.08    6.28
  -5   3 -20   20.32    8.23
   5  -3  21    1.71    1.43
  -5   3 -21    4.04    2.53
   5  -3  22    0.91    1.14
  -5   3 -22   -0.63    2.86
   5  -3  23    0.66    0.94
  -5   3 -23    1.55    2.28
   5  -3  24    1.56    1.46
  -5   3 -24    1.14    1.99
  -5   3 -25   -0.19    2.80
  -5   2  25    2.21    2.62
   5  -2 -25   -0.09    1.85
  -5   2  24   -1.50    2.10
   5  -2 -24   -0.11    1.77
  -5   2  23    1.25    2.28
   5  -2 -23   -0.16    1.74
  -5   2  22   39.21   11.35
   5  -2 -22   35.27   10.02
  -5   2  21    3.38    1.75
   5  -2 -21    2.92    2.43
  -5   2  20    5.35    2.63
   5  -2 -20    5.05    2.24
   5  -2 -20    7.79    3.06
  -5   2  19   10.18    3.33
   5  -2 -19    6.22    2.60
   5  -2 -19    7.76    3.02
  -5   2  18    4.68    2.07
   5  -2 -18    4.74    2.18
   5  -2 -18    3.36    2.11
  -5   2  17   36.40   12.96
   5  -2 -17   38.02   14.29
   5  -2 -17   27.60    9.06
  -5   2  16    6.80    2.76
   5  -2 -16    7.23    2.72
  -5   2  15   -0.65    1.82
   5  -2 -15    0.53    1.55
  -5   2  15    1.46    2.30
  -5   2  14   34.99    6.18
   5  -2 -14   41.48    8.96
  -5   2  14   26.99    4.85
  -5   2  13   -0.31    1.59
   5  -2 -13   -0.07    1.48
  -5   2  13    0.67    1.80
  -5   2  12    1.35    1.87
   5  -2 -12    1.09    2.17
  -5   2  12    1.46    1.92
  -5   2  11   18.96    5.56
   5  -2 -11   21.82    3.80
  -5   2  11   13.29    3.77
  -5   2  10   18.18    5.91
   5  -2 -10   18.55    3.79
  -5   2  10   14.00    4.03
  -5   2   9    8.67    3.65
   5  -2  -9    7.81    3.62
  -5   2   9    4.10    2.46
  -5   2   8    1.85    1.11
   5  -2  -8    1.60    1.97
  -5   2   8    1.58    1.72
  -5   2   7    3.41    1.68
   5  -2  -7    2.89    2.16
  -5   2   7    2.15    2.04
  -5   2   6   16.82    5.10
   5  -2  -6   14.06    3.60
  -5   2   5   16.65    4.74
   5  -2  -5   30.59    5.02
  -5   2   4  100.42   10.26
  -5   2   3  201.53   17.63
  -5   2   1   51.57    6.92
   5  -2   0  359.04   16.93
   5  -2   2    0.87    1.04
  -5   2  -2    2.97    2.07
   5  -2   3    1.31    0.98
  -5   2  -3    1.45    2.48
   5  -2   4    1.19    1.38
  -5   2  -4    1.83    2.67
   5  -2   5   12.37    6.04
  -5   2  -5   10.88    3.91
   5  -2   6    6.96    3.39
  -5   2  -6   10.67    4.49
   5  -2   7   82.48   12.80
   5  -2   8   84.26   10.55
  -5   2  -8  104.38   25.50
   5  -2   9   90.28   10.27
  -5   2  -9  115.55   10.29
   5  -2  10  239.14   24.40
  -5   2 -10  284.93   25.85
   5  -2  11   35.68   13.27
  -5   2 -11   51.73    7.18
   5  -2  12   60.45   18.27
  -5   2 -12   69.25    7.28
   5  -2  13    8.99    1.70
   5  -2  13   12.64    4.53
  -5   2 -13   16.37    6.35
   5  -2  14    2.04    1.36
   5  -2  14    3.24    1.43
   5  -2  15   36.97    3.31
   5  -2  15   54.70   11.30
  -5   2 -15   67.02   22.34
   5  -2  16   94.99    6.06
   5  -2  16  131.10   23.05
  -5   2 -16  151.57   10.46
   5  -2  17   17.42    7.04
   5  -2  17   28.64    8.06
  -5   2 -17   38.70   14.47
   5  -2  18    3.57    1.56
   5  -2  18    4.46    1.78
  -5   2 -18    5.61    3.25
   5  -2  19   44.33   14.09
   5  -2  19   64.26   19.33
  -5   2 -19   85.00   23.04
   5  -2  20    9.46    2.11
   5  -2  20   16.92    5.52
  -5   2 -20   18.39    7.00
   5  -2  21    2.30    1.60
  -5   2 -21    4.38    2.16
   5  -2  22    3.85    1.33
  -5   2 -22    2.41    1.95
   5  -2  23    0.28    0.71
  -5   2 -23   -0.24    3.01
  -5   2 -24    7.57    4.66
  -5   2 -25    0.36    1.62
  -5   1  26    3.03    3.63
   5  -1 -26    4.06    2.05
  -5   1  25   15.94    6.25
   5  -1 -25   11.16    4.07
  -5   1  24   11.81    4.74
   5  -1 -24    7.92    2.95
  -5   1  23   63.02    7.96
   5  -1 -23   53.67   18.93
  -5   1  22   32.89    9.97
   5  -1 -22   24.66    7.11
  -5   1  21    1.85    2.31
   5  -1 -21    2.54    2.14
   5  -1 -21    2.60    1.72
  -5   1  20   74.57   20.50
   5  -1 -20   52.75   20.68
  -5   1  19   19.42    4.99
   5  -1 -19   15.66    3.85
   5  -1 -19   12.76    4.96
  -5   1  18   27.09    7.47
   5  -1 -18   22.31    4.03
   5  -1 -18   20.63    6.94
  -5   1  17   13.58    5.61
   5  -1 -17   12.78    3.35
   5  -1 -17   11.07    4.17
  -5   1  16    7.27    2.69
   5  -1 -16   11.04    3.64
   5  -1 -16    7.55    3.44
  -5   1  15   16.79    4.93
   5  -1 -15   15.95    3.53
  -5   1  15   12.39    3.59
  -5   1  14   13.50    3.11
   5  -1 -14   17.12    5.90
  -5   1  14   12.11    3.78
  -5   1  13   37.20    4.99
   5  -1 -13   37.36    4.67
  -5   1  13   25.26    3.91
  -5   1  12   15.06    3.31
   5  -1 -12   19.41    6.60
  -5   1  12   12.46    3.51
  -5   1  11    0.44    0.78
   5  -1 -11    2.08    2.16
  -5   1  11    1.17    1.54
  -5   1  10    1.54    1.43
   5  -1 -10    1.07    1.77
  -5   1   9    3.64    1.99
   5  -1  -9    8.25    3.38
  -5   1   9    3.22    2.13
  -5   1   8   60.87    6.88
   5  -1  -8   68.63    8.11
  -5   1   7   -0.80    1.73
   5  -1  -7    7.30    3.93
  -5   1   6  152.94   15.53
  -5   1   2   78.67    6.20
  -5   1   1   95.73    6.87
   5  -1   3    7.12    2.82
  -5   1  -3   23.36    3.48
   5  -1   4    6.07    2.68
  -5   1  -4    9.53    3.84
  -5   1  -5   23.17    3.31
   5  -1   5   31.22    3.96
  -5   1  -5   38.62   10.04
   5  -1   6   11.66    4.18
  -5   1  -6   12.56    5.62
   5  -1   7  132.55   11.90
   5  -1   7  170.71   21.40
   5  -1   8    5.93    1.87
   5  -1   8   12.24    5.22
   5  -1   9    3.13    1.36
   5  -1   9    4.01    2.82
   5  -1  10  304.88   11.08
   5  -1  10  408.07   15.91
   5  -1  11   75.50    8.05
   5  -1  11   97.09   13.06
   5  -1  12   59.99    6.14
   5  -1  12   69.59    9.72
  -5   1 -12   94.72   19.50
   5  -1  13   73.12    7.83
   5  -1  13   86.18   11.51
  -5   1 -13  104.74   11.20
   5  -1  14   82.95    7.83
   5  -1  14   98.30   16.32
  -5   1 -14  120.55   12.39
   5  -1  15   75.63    5.50
   5  -1  15   89.03   13.04
  -5   1 -15  112.59    9.06
   5  -1  16   10.15    2.51
   5  -1  16   14.65    4.61
  -5   1 -16   17.86    6.13
   5  -1  17    0.93    0.95
   5  -1  17    2.04    1.46
  -5   1 -17    2.15    2.71
   5  -1  18    2.35    1.58
   5  -1  18    1.94    1.31
  -5   1 -18    4.03    2.27
   5  -1  19    1.52    1.53
   5  -1  19    0.58    1.26
  -5   1 -19   -0.69    2.82
   5  -1  20   -0.03    1.21
   5  -1  20    0.22    0.98
  -5   1 -20    2.83    2.93
   5  -1  21    0.90    1.27
   5  -1  21    0.75    1.09
  -5   1 -21    2.34    2.82
   5  -1  22    2.67    1.77
  -5   1 -22    3.23    3.26
   5  -1  23    2.20    1.82
  -5   1 -23    6.27    4.82
   5  -1  24    7.71    2.76
  -5   1 -24   12.37    5.08
  -5   1 -25    9.42    5.64
  -5   1 -26   15.32    5.22
  -5   0  26    9.24    3.75
  -5   0  25   60.83    7.73
   5   0 -25   38.74   10.70
  -5   0  24    7.02    3.45
   5   0 -24    2.11    1.15
  -5   0  23   85.52    9.66
   5   0 -23   60.60   20.86
  -5   0  22  101.35    9.13
   5   0 -22  101.73    8.20
   5   0 -22   72.44   18.59
  -5   0  21    9.91    4.07
   5   0 -21   10.78    3.46
   5   0 -21    9.09    3.66
  -5   0  20   29.15   12.96
   5   0 -20   22.91    7.04
   5   0 -20   20.77    8.39
  -5   0  19    6.83    3.41
   5   0 -19    7.83    3.19
   5   0 -19    7.39    2.72
  -5   0  18   13.58    5.07
   5   0 -18    8.57    2.80
   5   0 -18    7.72    2.38
  -5   0  17    2.79    3.97
   5   0 -17    0.15    1.57
   5   0 -17    1.44    1.06
  -5   0  16   13.88    4.65
   5   0 -16   11.59    3.03
   5   0 -16   10.42    3.15
  -5   0  15    2.43    3.00
   5   0 -15    1.95    1.20
  -5   0  14   13.20    3.91
   5   0 -14   12.92    3.61
  -5   0  14    8.86    2.75
  -5   0  13   43.91    5.35
   5   0 -13   40.88   11.91
  -5   0  13   29.30    3.99
  -5   0  12   65.54    7.95
   5   0 -12   66.18   11.12
  -5   0  12   45.04    4.69
  -5   0  11    1.27    1.52
  -5   0  11    1.68    1.48
  -5   0  10    0.26    1.07
   5   0 -10    2.18    2.06
  -5   0  10    1.50    2.12
  -5   0   9  133.84   20.13
   5   0  -9  113.28    7.80
  -5   0   8  231.33   21.28
  -5   0   7   20.64    3.79
  -5   0   7   15.49    3.09
   5   0  -6    1.74    3.02
  -5   0   6    0.00    1.07
  -5   0   5   11.60    2.69
   5   0  -5   13.16    3.57
  -5   0   5    8.28    2.37
  -5   0   2   19.84    7.12
  -5   0   1   40.14    5.77
   5   0   0   34.89    5.87
   5   0   2   53.66    7.28
  -5   0  -3   34.03    6.10
   5   0   3   36.81    5.81
  -5   0  -4    4.30    2.36
   5   0   4    3.89    2.48
  -5   0  -4   13.36    2.97
   5   0   5    3.45    2.61
  -5   0  -5   10.19    5.21
   5   0   6   75.81   12.61
  -5   0  -6   77.56   10.50
   5   0   7  165.92   16.29
  -5   0  -7  177.23   17.58
   5   0   8    1.27    1.49
   5   0   8    3.49    3.55
  -5   0  -8    3.99    2.36
   5   0   9   23.76    6.74
   5   0   9   26.64    3.99
  -5   0  -9   31.19   14.04
   5   0  10   78.55    6.79
   5   0  10  122.13    7.87
  -5   0 -10  138.29    9.59
   5   0  11    1.25    1.13
   5   0  11    0.08    1.67
  -5   0 -11    7.66    3.17
   5   0  12   41.77    5.18
   5   0  12   61.14    5.30
  -5   0 -12   67.22   17.54
   5   0  13   18.61    2.80
   5   0  13   20.13    3.06
  -5   0 -13   28.31    9.17
   5   0  14   43.14    3.81
   5   0  14   62.58    5.25
  -5   0 -14   71.26    7.35
   5   0  15    6.75    2.16
   5   0  15    7.36    2.46
  -5   0 -15    8.32    3.99
   5   0  16    3.73    1.85
   5   0  16    5.53    2.70
  -5   0 -16    5.05    2.48
   5   0  17   16.65    3.14
   5   0  17   18.37    3.30
  -5   0 -17   21.57    7.21
   5   0  18    0.70    1.50
   5   0  18    0.71    1.23
   5   0  19    0.04    1.36
   5   0  19    3.72    2.02
  -5   0 -19    2.70    2.93
   5   0  20    2.69    1.85
   5   0  20    3.54    2.03
  -5   0 -20    8.26    3.39
   5   0  21    0.82    1.52
  -5   0 -21    2.31    3.34
   5   0  22    0.35    1.51
  -5   0 -22    3.30    2.22
   5   0  23    0.30    1.68
  -5   0 -23   -0.09    2.93
   5   0  24    5.55    2.68
  -5   0 -24    4.82    2.62
   5   0  25    1.25    2.55
   5   0  26    6.89    3.19
  -5   0 -26   11.75    5.62
  -5  -1  26   19.16    6.59
  -5  -1  25    6.47    4.74
  -5  -1  24   19.39    7.19
   5   1 -24   14.29    3.53
  -5  -1  23   50.46    7.93
   5   1 -23   25.81    4.77
  -5  -1  22    4.49    4.52
   5   1 -22    0.97    2.28
   5   1 -22    1.00    0.66
  -5  -1  21    5.35    3.20
   5   1 -21    5.69    2.81
   5   1 -21    4.86    1.67
  -5  -1  20    5.26    3.85
   5   1 -20    2.00    1.98
   5   1 -20    4.31    1.79
  -5  -1  19   25.15    4.83
   5   1 -19   23.15    4.67
   5   1 -19   19.40    7.42
  -5  -1  18    7.04    3.83
   5   1 -18    3.47    2.34
   5   1 -18    4.80    2.43
  -5  -1  17   18.21    5.27
   5   1 -17   20.06    4.65
   5   1 -17   14.45    5.22
  -5  -1  16    8.29    3.24
   5   1 -16    5.47    1.90
  -5  -1  15   24.42    5.90
   5   1 -15   21.11    4.04
   5   1 -15   14.77    5.90
  -5  -1  14    5.45    2.60
   5   1 -14    4.76    2.66
   5   1 -14    3.43    1.10
  -5  -1  13   19.11    5.54
  -5  -1  12  121.06   11.11
  -5  -1  11   71.91    8.96
  -5  -1  11   45.17    4.40
  -5  -1  10   16.97    4.11
  -5  -1  10    8.99    3.01
  -5  -1   9  117.26    8.02
  -5  -1   9   79.26    5.33
   5   1  -7    0.77    1.14
  -5  -1   7    8.34    2.43
  -5  -1   6    0.64    1.84
   5   1  -6    1.18    1.68
  -5  -1   6    1.29    1.19
  -5  -1   5    4.28    2.20
   5   1  -5    5.75    3.02
  -5  -1   5    2.83    1.44
  -5  -1   4    4.43    2.05
   5   1  -4    4.34    2.20
  -5  -1   3    7.55    3.56
   5   1  -3    8.06    2.61
  -5  -1   2    2.65    1.22
   5   1  -2    2.90    2.55
  -5  -1   2    2.18    1.40
  -5  -1   1    1.80    1.04
   5   1  -1    1.00    1.84
  -5  -1   1    0.87    1.03
  -5  -1   0    0.34    0.72
   5   1   0    0.80    1.61
  -5  -1   0    1.12    1.47
   5   1   1   18.56    3.97
  -5  -1  -1   12.73    4.72
  -5  -1  -2   15.92    5.57
   5   1   2   16.48    3.82
  -5  -1  -2   19.81    7.24
  -5  -1  -3   21.85    7.69
   5   1   3   28.82    4.68
  -5  -1  -3   34.10    4.99
  -5  -1  -4   89.60   11.02
   5   1   4  122.75   12.71
  -5  -1  -4  118.66   12.23
   5   1   5    2.89    2.90
  -5  -1  -5    9.75    3.86
   5   1   6   39.50    4.85
  -5  -1  -6   51.69   11.90
   5   1   7    0.57    1.02
   5   1   7    1.21    1.64
  -5  -1  -7    1.22    1.36
   5   1   8   30.33    7.82
  -5  -1  -8   33.32   13.62
   5   1   9   24.32    5.50
   5   1   9   29.81    9.10
  -5  -1  -9   33.08   10.44
   5   1  10    1.25    1.27
   5   1  10    2.21    2.49
  -5  -1 -10    0.46    1.07
   5   1  11   11.00    2.62
   5   1  11   11.56    2.91
  -5  -1 -11   13.90    4.99
   5   1  12   34.06    3.98
  -5  -1 -12   45.08   16.87
   5   1  13   10.00    2.34
   5   1  13   10.05    2.33
  -5  -1 -13   12.38    4.44
   5   1  14    0.24    0.59
   5   1  14    0.10    1.08
  -5  -1 -14   -0.10    2.82
   5   1  15    3.90    2.06
   5   1  15    4.48    1.63
  -5  -1 -15    4.29    3.10
   5   1  16   30.04    4.16
   5   1  16   38.23    3.99
  -5  -1 -16   43.17    6.38
   5   1  17   59.89    8.25
   5   1  17   81.53    7.80
  -5  -1 -17   87.80   10.03
   5   1  18    0.79    1.61
   5   1  18    2.33    1.58
  -5  -1 -18    0.14    3.28
   5   1  19   15.16    5.07
  -5  -1 -19   20.62    5.66
   5   1  20    0.19    1.68
  -5  -1 -20    0.31    2.98
   5   1  21    4.50    2.33
  -5  -1 -21    5.44    3.23
   5   1  22    1.73    1.83
  -5  -1 -22    6.95    4.50
   5   1  23    0.38    1.77
   5   1  24    0.88    1.92
  -5  -1 -24    2.53    3.19
   5   1  25    6.99    3.21
  -5  -1 -25    5.93    3.45
  -5  -2  25    2.47    3.08
  -5  -2  24    2.62    3.11
   5   2 -24    1.24    1.54
  -5  -2  23    6.66    4.09
   5   2 -23    4.75    3.39
  -5  -2  22   13.69    4.77
   5   2 -22   10.28    6.90
  -5  -2  21   -0.52    2.73
   5   2 -21    0.27    1.53
  -5  -2  20    4.04    3.97
   5   2 -20    0.30    1.48
  -5  -2  19   -0.83    2.55
   5   2 -19    1.27    1.68
  -5  -2  18    2.61    1.92
   5   2 -18    2.65    2.53
  -5  -2  17    1.79    1.61
   5   2 -17    2.50    2.64
   5   2 -16    0.67    1.72
  -5  -2  15    7.26    2.95
   5   2 -15    4.90    2.92
   5   2 -15    3.33    1.06
  -5  -2  14   68.09    7.54
   5   2 -14   38.56    8.85
   5   2 -13   66.66    9.35
  -5  -2  11    6.26    4.92
   5   2 -11    3.78    3.31
  -5  -2  11    1.50    1.08
  -5  -2  10    5.46    3.53
   5   2 -10    2.62    2.44
  -5  -2  10    2.64    1.42
  -5  -2   9   11.52    4.80
   5   2  -9    7.77    3.97
  -5  -2   9    5.04    1.92
   5   2  -8   63.18    7.04
  -5  -2   7   23.61    2.74
  -5  -2   5   29.63    9.65
   5   2  -5   25.83    5.01
  -5  -2   4   23.09    4.77
   5   2  -4   21.87    4.07
  -5  -2   3    8.15    2.64
  -5  -2   2    4.88    3.97
   5   2  -2    5.09    2.46
  -5  -2   2    5.02    2.30
  -5  -2   1   10.36    4.26
   5   2  -1    7.04    3.06
  -5  -2   1    6.08    2.22
  -5  -2   0    1.69    1.18
   5   2   0    1.06    1.42
  -5  -2   0    1.66    1.09
  -5  -2  -1    1.90    1.12
   5   2   1    0.74    1.12
  -5  -2  -1    1.92    1.23
   5   2   2  162.40   15.86
  -5  -2  -2  137.46   15.12
  -5  -2  -3    8.92    2.65
   5   2   3    2.43    2.69
  -5  -2  -3    2.19    1.26
   5   2   4  117.29   12.29
  -5  -2  -4  134.05   17.85
   5   2   5   28.52    3.98
  -5  -2  -5   21.52    8.39
   5   2   6    0.28    0.90
   5   2   7    1.03    1.67
   5   2   7    2.84    1.67
  -5  -2  -7    0.69    1.75
   5   2   8    0.99    1.28
   5   2   8    1.34    1.00
  -5  -2  -8    0.69    1.16
   5   2   9    2.71    1.90
   5   2   9    1.21    1.81
  -5  -2  -9    1.13    1.06
   5   2  10    0.89    1.20
  -5  -2 -10    1.31    1.26
   5   2  11    1.46    1.26
  -5  -2 -11    1.13    2.05
   5   2  12    4.58    2.06
   5   2  12    7.66    2.38
  -5  -2 -12    6.76    2.97
   5   2  13   -0.04    1.43
   5   2  13    1.38    1.64
  -5  -2 -13    2.49    3.76
   5   2  14   12.08    4.19
   5   2  14   14.91    2.73
  -5  -2 -14   20.00    5.18
   5   2  15    5.89    2.50
   5   2  15    9.84    5.43
  -5  -2 -15   10.12    4.10
   5   2  16   -0.95    1.64
   5   2  16   -0.08    0.92
  -5  -2 -16    0.74    3.37
   5   2  17   40.14    5.48
   5   2  17   37.90    7.52
  -5  -2 -17   61.68    8.26
   5   2  18   -0.41    2.01
  -5  -2 -18   -0.17    3.51
   5   2  19   42.03    5.33
  -5  -2 -19   54.78   14.45
   5   2  20    0.69    2.61
  -5  -2 -20   -1.57    3.05
   5   2  21    2.95    1.79
  -5  -2 -21    4.09    2.79
   5   2  22    2.84    2.63
  -5  -2 -22    0.10    1.51
   5   2  23    0.78    1.94
  -5  -2 -23    1.12    2.89
   5   2  24    1.51    1.81
  -5  -2 -24    1.36    2.92
   5   2  25    0.49    1.76
  -5  -2 -25    0.83    2.55
  -5  -3  25    3.34    3.08
   5   3 -25    2.69    3.00
  -5  -3  24    3.71    4.19
   5   3 -24    1.43    1.46
  -5  -3  23    1.06    2.86
   5   3 -23    1.23    1.16
  -5  -3  22   22.85    6.38
   5   3 -22   13.47    4.85
   5   3 -21    5.11    2.87
  -5  -3  20   -0.38    2.83
   5   3 -20   -0.50    1.69
  -5  -3  19    0.84    2.93
   5   3 -19    0.93    1.87
  -5  -3  18    8.73    2.90
   5   3 -18   11.32    3.98
  -5  -3  17    1.81    1.90
   5   3 -17    1.54    2.58
   5   3 -16    0.82    1.76
  -5  -3  15    1.67    3.88
   5   3 -15    3.11    2.74
  -5  -3  14    8.61    4.02
   5   3 -14    8.12    3.75
  -5  -3  13    5.69    3.83
   5   3 -13    0.22    1.94
  -5  -3  12    6.97    3.27
   5   3 -12    5.91    2.62
   5   3 -11    1.41    2.27
  -5  -3  10   25.89    6.07
   5   3 -10   18.71    4.56
   5   3  -9   16.93    4.53
   5   3  -7   21.30    4.71
  -5  -3   6    8.65    3.99
   5   3  -6    3.17    2.45
  -5  -3   5    3.86    1.89
   5   3  -5    2.10    1.71
  -5  -3   5    0.69    0.85
   5   3  -4    1.16    2.10
  -5  -3   4    1.17    0.85
   5   3  -3    5.60    3.38
   5   3  -2    6.45    3.70
  -5  -3   2    5.27    2.47
   5   3  -1   17.37    3.86
  -5  -3   1   13.78    3.92
   5   3   0   40.65   13.92
  -5  -3   0   31.66    7.08
  -5  -3  -1    6.68    2.87
   5   3   1    2.78    2.17
  -5  -3  -1    5.21    2.07
   5   3   2   62.24    9.04
  -5  -3  -2   66.26    9.13
  -5  -3  -3    2.86    1.28
   5   3   3    1.73    2.02
  -5  -3  -3    1.13    1.22
   5   3   4    0.17    0.74
  -5  -3  -4   14.38    5.77
   5   3   5   50.40    8.37
  -5  -3  -5   53.22    5.31
   5   3   6    0.12    1.30
   5   3   6    0.77    2.03
  -5  -3  -6    0.43    1.38
   5   3   7   28.72    4.63
  -5  -3  -7   28.28   13.17
   5   3   8    4.01    2.04
   5   3   8    3.06    2.29
  -5  -3  -8    7.63    2.96
   5   3   9  129.96   13.86
  -5  -3  -9  161.32   15.01
   5   3  10   87.43   17.22
  -5  -3 -10  116.22   12.78
   5   3  11  113.43    8.47
   5   3  11  132.78   12.17
  -5  -3 -11  161.57   16.54
   5   3  12    2.94    2.73
   5   3  12    0.91    1.58
  -5  -3 -12    6.63    5.42
   5   3  13  108.46    8.44
   5   3  13  119.38   14.58
  -5  -3 -13  149.24   10.09
   5   3  14    2.21    1.66
   5   3  14    1.54    1.55
  -5  -3 -14    3.62    3.06
   5   3  15    1.50    1.81
   5   3  15    3.57    1.16
  -5  -3 -15    4.13    2.39
   5   3  16    2.75    2.05
  -5  -3 -16    3.09    3.04
   5   3  17    2.64    1.80
  -5  -3 -17    4.65    4.15
   5   3  18    9.06    3.16
  -5  -3 -18   10.86    3.76
   5   3  19   12.53    4.83
  -5  -3 -19   17.01    5.07
   5   3  20   -0.34    1.90
  -5  -3 -20   -0.35    2.52
   5   3  21    7.13    2.99
  -5  -3 -21   12.91    8.67
   5   3  22    2.33    2.86
  -5  -3 -22    1.98    2.85
   5   3  23    2.64    2.41
  -5  -3 -23   -1.72    2.87
   5   3  24    0.97    0.86
  -5  -3 -24   -0.51    3.03
  -5  -4  24    0.98    3.07
   5   4 -24    1.35    1.82
  -5  -4  23   11.13    5.67
   5   4 -23    2.51    1.34
  -5  -4  22   18.37    8.40
   5   4 -22    6.87    3.54
  -5  -4  21   23.29    6.61
   5   4 -21   15.68    4.89
  -5  -4  20    5.63    4.46
   5   4 -20    3.92    2.67
  -5  -4  19   28.27    8.83
   5   4 -19   17.72    4.88
  -5  -4  18    2.46    2.77
   5   4 -18    2.10    2.60
  -5  -4  17   -0.74    2.66
   5   4 -17    0.58    1.91
  -5  -4  16    2.16    2.75
   5   4 -16    0.37    1.95
   5   4 -15   -0.25    1.84
  -5  -4  14    2.54    3.38
   5   4 -14    1.02    2.10
   5   4 -13    0.46    2.08
   5   4 -12    1.27    2.25
  -5  -4  11    7.38    3.83
   5   4 -11    8.09    3.88
   5   4 -10    2.04    2.35
  -5  -4   9   16.84    4.45
   5   4  -9   12.61    4.23
   5   4  -8   24.65    5.58
   5   4  -7   12.94    4.60
   5   4  -6    2.85    3.04
   5   4  -5   14.27    3.68
   5   4  -4    3.05    2.06
   5   4  -3    2.73    2.39
   5   4  -2    3.55    2.49
   5   4  -1    0.96    1.80
  -5  -4   1    0.90    0.73
   5   4   0    1.13    1.78
  -5  -4   0    1.07    0.94
   5   4   1    0.05    1.56
  -5  -4  -1   -0.01    0.78
   5   4   2    0.31    1.64
  -5  -4  -2    1.67    1.13
   5   4   3    0.97    1.59
  -5  -4  -3    1.44    1.73
   5   4   4    4.98    2.14
  -5  -4  -4    3.97    1.78
   5   4   5   15.93    5.50
  -5  -4  -5   16.34    6.94
   5   4   6    2.56    2.08
   5   4   6    2.48    1.81
  -5  -4  -6    2.21    1.54
   5   4   7    8.08    2.77
  -5  -4  -7    6.66    3.50
   5   4   8  185.71   15.88
  -5  -4  -8  212.74   17.89
   5   4   9    3.24    2.33
  -5  -4  -9   12.77    7.65
   5   4  10  310.80   21.77
  -5  -4 -10  385.82   21.84
   5   4  11   81.56   17.48
  -5  -4 -11  105.80    8.58
   5   4  12   13.75    3.40
  -5  -4 -12   16.51    4.43
   5   4  13   88.45    9.75
   5   4  13   79.13   12.35
  -5  -4 -13  101.65   10.15
   5   4  14    2.30    2.40
   5   4  14    1.12    1.68
  -5  -4 -14    4.70    3.44
   5   4  15    4.96    3.28
  -5  -4 -15    7.78    4.89
   5   4  16    9.43    3.37
  -5  -4 -16   13.90    4.45
   5   4  17   -0.77    1.81
  -5  -4 -17   -1.42    2.31
   5   4  18    1.74    2.66
  -5  -4 -18    0.76    2.33
   5   4  19    0.91    1.31
  -5  -4 -19    1.23    2.37
   5   4  20    0.99    2.17
  -5  -4 -20    0.53    0.83
   5   4  21   -0.21    1.84
  -5  -4 -21   -0.41    2.56
   5   4  22    8.15    3.67
  -5  -4 -22   14.12    4.60
   5   4  23   10.07    4.76
  -5  -5  22    5.83    2.24
   5   5 -22    3.03    3.49
  -5  -5  21   10.81    4.83
   5   5 -21    5.30    2.45
  -5  -5  20    2.50    4.68
   5   5 -20    1.13    2.24
  -5  -5  19    4.28    3.60
   5   5 -19    0.85    2.32
  -5  -5  18    1.07    3.35
   5   5 -18    1.46    3.17
  -5  -5  17    3.00    3.37
   5   5 -17    1.83    3.28
  -5  -5  16    7.11    4.42
   5   5 -16    7.43    3.55
  -5  -5  15    3.13    2.72
   5   5 -15    2.51    2.66
  -5  -5  14    0.46    2.99
   5   5 -14    1.28    3.27
  -5  -5  13    1.44    2.97
   5   5 -13    0.41    2.29
  -5  -5  12   40.48    8.57
   5   5 -12   23.26    5.96
   5   5 -11   85.61   10.11
   5   5 -10    4.02    3.01
  -5  -5   9   11.63    5.25
   5   5  -9    9.14    4.45
  -5  -5   6    7.49    2.59
   5   5  -6    2.90    2.62
   5   5  -5   28.37    5.06
   5   5  -4    9.45    3.55
   5   5  -3   14.59    4.49
   5   5  -1    5.53    2.63
   5   5   0    0.71    1.80
   5   5   1    1.15    2.22
   5   5   2    1.45    1.66
  -5  -5  -2    0.40    0.97
   5   5   3    6.17    2.69
  -5  -5  -3    5.39    2.86
   5   5   4    1.84    1.71
  -5  -5  -4    2.87    1.23
   5   5   5    0.72    1.51
  -5  -5  -5    0.90    1.70
   5   5   6    1.03    2.11
  -5  -5  -6    3.13    1.56
   5   5   7   54.16    5.80
  -5  -5  -7   73.70    6.54
   5   5   8   32.57    4.40
  -5  -5  -8   34.82   14.38
   5   5   9    5.71    3.53
   5   5   9    4.94    2.06
  -5  -5  -9    9.21    3.54
   5   5  10    4.65    2.80
   5   5  10    4.34    2.13
  -5  -5 -10    6.97    3.53
   5   5  11   54.92    6.53
   5   5  11   55.23    5.55
  -5  -5 -11   64.55   21.86
   5   5  12    1.04    1.19
  -5  -5 -12    2.30    1.65
   5   5  13    5.00    3.12
   5   5  13    4.99    2.25
  -5  -5 -13    7.44    2.96
   5   5  14    2.40    3.17
  -5  -5 -14    1.80    2.38
   5   5  15    0.18    1.85
  -5  -5 -15   -1.28    2.09
   5   5  16    5.83    3.03
  -5  -5 -16    8.58    3.82
  -5  -5 -17    4.38    2.42
   5   5  18    0.63    1.83
  -5  -5 -18    1.62    1.23
   5   5  19    0.44    2.21
  -5  -5 -19   -0.77    2.24
   5   5  20    4.06    2.48
  -5  -5 -20    6.27    3.49
   5   5  21   37.94   14.26
  -5  -5 -21   53.74   19.57
  -5  -6  21   -0.34    2.98
  -5  -6  20    2.36    4.60
   5   6 -20    2.24    2.58
  -5  -6  19    2.56    3.28
   5   6 -19    0.91    1.58
  -5  -6  18    0.13    3.05
   5   6 -18    0.78    2.54
  -5  -6  17    2.94    3.33
   5   6 -17    1.22    2.51
  -5  -6  16    4.59    3.30
   5   6 -16    3.18    2.01
  -5  -6  15   19.46    6.93
   5   6 -15   16.45    4.49
   5   6 -14    0.65    2.56
  -5  -6  13   24.52    7.04
   5   6 -13   20.62    5.74
   5   6 -12    7.51    3.98
   5   6 -11    3.83    2.81
  -5  -6  10    8.59    3.16
   5   6 -10    5.51    4.70
   5   6  -9   41.58    6.97
   5   6  -8   11.00    4.40
   5   6  -7   13.80    4.63
   5   6  -6   10.12    3.85
   5   6  -5   19.08    4.81
   5   6  -4    6.79    3.94
   5   6  -3   10.80    4.41
  -5  -6   2    4.45    2.79
   5   6  -2    1.33    3.18
   5   6  -1    8.79    3.49
   5   6   0    0.68    1.84
   5   6   1    4.10    3.24
   5   6   2   26.86    5.34
   5   6   3    2.15    2.54
   5   6   4    1.26    1.80
   5   6   5    7.99    3.20
  -5  -6  -5   10.06    2.71
   5   6   6    4.88    2.20
  -5  -6  -6   11.42    3.23
   5   6   7    0.75    1.34
  -5  -6  -7    1.05    0.85
   5   6   8   19.93    3.66
  -5  -6  -8   28.69    4.53
   5   6   9    1.28    1.46
  -5  -6  -9    0.83    0.97
   5   6  10    0.63    1.90
   5   6  10    0.65    1.21
  -5  -6 -10    1.61    1.50
   5   6  11    1.23    1.93
   5   6  11    0.98    1.17
  -5  -6 -11    1.17    1.51
   5   6  12    0.33    1.90
  -5  -6 -12    1.29    1.85
  -5  -6 -13    3.34    1.45
   5   6  14    0.67    2.05
  -5  -6 -14   -0.03    1.74
   5   6  15    9.76    4.01
  -5  -6 -15    9.80    3.35
   5   6  16    3.05    3.01
  -5  -6 -16    2.61    2.02
  -5  -6 -17    2.46    1.52
   5   6  18    0.26    2.27
  -5  -6 -18    2.02    3.19
   5   6  19    1.59    2.30
  -5  -6 -19    1.88    1.93
  -5  -7  18    4.59    3.44
   5   7 -18   -0.26    2.49
  -5  -7  17    7.82    5.13
   5   7 -17    6.43    4.15
  -5  -7  16    1.45    3.26
   5   7 -16    0.48    2.49
  -5  -7  15    8.60    5.10
   5   7 -15    3.41    3.37
   5   7 -14    5.17    2.99
   5   7 -13    1.28    2.55
  -5  -7  12    5.38    3.40
   5   7 -12    1.21    2.41
  -5  -7  11   -0.82    3.10
   5   7 -11   -0.34    2.37
   5   7 -10    2.67    2.59
   5   7  -9    1.17    2.38
   5   7  -8    0.47    2.24
   5   7  -7    4.51    3.44
   5   7  -6    3.51    3.57
   5   7  -5   12.27    4.15
   5   7  -4    4.53    3.60
   5   7  -3    1.80    2.51
   5   7  -2    9.12    4.06
   5   7  -1   30.16   11.58
   5   7   0    3.14    2.00
   5   7   1    6.26    3.71
   5   7   2    8.87    3.09
   5   7   3    0.71    1.59
   5   7   4   12.63    4.71
   5   7   5    1.07    1.80
   5   7   6    1.16    1.08
   5   7   7    4.89    2.27
   5   7   8    0.88    1.82
   5   7   9    0.25    0.52
  -5  -7  -9    0.74    0.94
   5   7  10    3.70    2.89
   5   7  10    3.26    1.45
  -5  -7 -10    2.31    1.99
  -5  -7 -11    1.47    1.69
  -5  -7 -12    3.47    2.21
  -5  -7 -13   13.20    7.31
  -5  -7 -14   23.42    4.65
  -5  -7 -15    0.82    2.02
   5   7  16   -0.30    2.42
  -5  -7 -16    0.84    1.98
  -5  -8  15    9.50    5.41
   5   8 -14    0.76    2.48
  -5  -8  13   -0.33    2.90
   5   8 -13    0.32    2.45
  -5  -8  12    2.91    2.25
   5   8 -12    1.82    3.51
   5   8 -11    0.31    2.52
   5   8 -10   17.41    5.54
   5   8  -9    4.06    2.00
   5   8  -8   15.24    7.50
   5   8  -7    4.52    2.80
   5   8  -6    6.48    3.31
   5   8  -5   11.05    4.24
   5   8  -4   13.89    4.61
   5   8  -3   16.05    4.65
   5   8  -2    3.46    3.20
   5   8  -1   17.45    4.43
   5   8   0   12.97    3.78
   5   8   1   10.84    3.77
   5   8   2   17.10    5.52
   5   8   3    2.76    2.29
   5   8   4   18.62    4.96
   5   8   5   -0.13    1.54
  -5  -8  -6    2.82    1.46
   5   8   6    1.14    1.36
   5   8   7    0.88    0.75
   5   8   8    0.73    1.45
   5   8   9    6.16    4.49
   5   8  12   14.96    5.39
  -5  -9   9    2.26    2.44
   5   9  -9    1.95    3.38
  -5  -9   8    1.62    1.82
   5   9  -8    2.21    3.63
   5   9  -7    1.02    2.42
   5   9  -6    1.05    2.26
   5   9  -5   24.28    5.79
   5   9  -4    7.96    4.33
   5   9  -3    4.38    3.79
   5   9  -2    5.58    3.78
   5   9  -1   16.02    4.26
   5   9   0    1.36    1.97
   5   9   1   11.28    3.70
   5   9   2    2.51    2.69
   5   9   3    0.71    1.77
   5   9   4   20.21    4.49
   5   9   5    2.31    1.77
   6  -9  -6    0.96    1.14
   6  -9  -5    8.00    3.28
  -6   9   5   11.87    5.53
   6  -9  -4    1.72    0.99
   6  -9  -3    0.74    1.09
   6  -9  -2   29.76   13.28
   6  -9  -1    3.54    3.74
   6  -9   0   30.44   13.38
   6  -9   1   19.55    7.01
   6  -9   2   38.64   12.58
   6  -9   3   16.90    7.45
   6  -9   4    2.28    1.85
   6  -9   5    7.76    4.06
   6  -9   6    9.47    4.27
   6  -9   7    7.98    4.21
   6  -9   8   -0.15    2.53
  -6   8  11    0.36    2.65
   6  -8 -10    1.54    2.40
  -6   8  10   -0.83    2.51
   6  -8  -9    1.60    2.35
   6  -8  -8    2.87    2.35
  -6   8   8    2.60    3.84
   6  -8  -7    2.93    1.56
   6  -8  -6    1.31    1.81
  -6   8   6    1.07    2.75
   6  -8  -5   10.48    4.75
  -6   8   5    7.15    3.84
   6  -8  -4    0.84    1.69
   6  -8  -3    0.95    2.22
  -6   8   3    0.86    2.70
   6  -8  -2    8.64    2.83
   6  -8  -1   38.76   15.20
   6  -8   0    5.42    2.54
   6  -8   1   30.19   12.69
   6  -8   2   14.18    4.71
   6  -8   3    3.00    2.57
   6  -8   4    1.73    2.20
  -6   8  -4    4.64    3.63
   6  -8   5    1.41    1.90
   6  -8   6    1.55    1.24
  -6   8  -6    0.31    2.28
   6  -8   7    1.19    1.97
  -6   8  -7    2.35    3.45
   6  -8   8    0.11    1.16
  -6   8  -8   -0.11    2.21
   6  -8   9    5.05    3.39
  -6   8  -9    3.01    3.19
   6  -8  10    1.59    1.34
   6  -8  11   11.79    5.28
   6  -8  12    2.69    2.12
  -6   8 -12    3.13    3.72
   6  -8  13   15.43    6.02
  -6   7  15   13.39    4.65
  -6   7  14    1.63    3.68
  -6   7  13    4.53    3.47
   6  -7 -12    0.41    1.42
  -6   7  12    0.99    2.58
   6  -7 -11    0.88    1.67
  -6   7  11   -1.37    2.44
   6  -7 -10    6.09    3.07
  -6   7  10    4.46    3.82
   6  -7  -9   13.18    3.91
  -6   7   9   15.92    7.22
   6  -7  -8   10.35    4.71
   6  -7  -7    0.87    0.93
   6  -7  -6   49.62   13.72
   6  -7  -5   20.00    7.54
   6  -7  -4    1.12    1.97
   6  -7  -3   17.04    4.01
   6  -7  -2   16.85    5.66
   6  -7  -1   26.73    8.01
   6  -7   0    7.76    3.58
   6  -7   1    1.84    1.34
   6  -7   2    6.38    2.90
   6  -7   3    6.42    2.09
   6  -7   4   48.15   12.94
   6  -7   5    1.97    2.51
   6  -7   6   13.06    5.71
   6  -7   7    8.23    4.60
   6  -7   8    0.32    2.40
  -6   7  -8    0.17    2.27
   6  -7   9   -0.74    2.28
  -6   7  -9   -0.04    2.16
   6  -7  10    2.77    2.52
  -6   7 -10    0.59    2.21
   6  -7  12    6.34    2.29
  -6   7 -12    4.04    3.44
   6  -7  13   -0.76    2.22
   6  -7  14    6.87    4.03
   6  -7  15   18.94    7.80
  -6   7 -15   12.61    3.98
   6  -7  16    6.89    2.62
  -6   7 -16    4.17    3.17
   6  -7  17    1.90    2.03
  -6   7 -17    1.01    2.61
   6  -6 -18   19.31    6.37
  -6   6  16    1.72    3.76
  -6   6  15    2.10    2.78
   6  -6 -14   11.27    3.40
  -6   6  14    9.57    4.00
   6  -6 -13    1.49    2.32
  -6   6  13    3.45    3.66
   6  -6 -12    1.33    0.96
  -6   6  12    0.38    2.51
   6  -6 -11    0.29    1.37
  -6   6  11    2.25    2.63
   6  -6 -10    1.35    1.64
  -6   6  10    2.50    2.66
   6  -6  -9   44.25    5.80
  -6   6   9   37.07    7.20
   6  -6  -8    3.39    2.42
   6  -6  -7    3.97    2.67
   6  -6  -6   58.46   23.24
   6  -6  -4    4.15    2.12
   6  -6  -3    1.54    1.11
   6  -6  -2    1.84    1.96
   6  -6  -1    4.46    2.17
   6  -6   0   19.09    9.17
   6  -6   1    2.56    1.66
   6  -6   2   17.27    6.82
   6  -6   3   11.48    3.74
   6  -6   4    7.27    3.10
   6  -6   5   16.56    7.38
   6  -6   6   -0.03    2.63
   6  -6   7   12.37    3.85
   6  -6   8    5.53    3.63
   6  -6   9   13.67    4.90
   6  -6  10   18.77    7.54
   6  -6  11    8.15    3.03
   6  -6  12    7.08    2.55
   6  -6  13   -0.60    1.99
  -6   6 -13    0.15    2.48
   6  -6  14    0.85    1.49
  -6   6 -14    2.27    2.58
   6  -6  15    0.21    1.27
  -6   6 -15   -1.01    2.31
   6  -6  16   -0.30    2.08
  -6   6 -16    0.28    2.57
   6  -6  17    8.60    4.46
  -6   6 -17   11.36    4.85
   6  -6  18   13.52    4.83
  -6   6 -18   10.73    5.03
   6  -6  19   27.54    9.09
  -6   6 -19   33.00    6.91
   6  -5 -20    1.38    2.17
  -6   5  19    1.56    1.49
   6  -5 -19    4.50    2.89
  -6   5  18    0.21    1.35
  -6   5  17    0.25    1.45
  -6   5  17    1.39    3.33
  -6   5  16    0.37    1.28
  -6   5  16    1.23    2.45
  -6   5  15    0.41    1.15
   6  -5 -15    0.75    1.37
  -6   5  15    2.89    3.61
  -6   5  14    0.54    1.16
   6  -5 -14    1.09    1.53
  -6   5  14    1.90    2.57
   6  -5 -13   13.76    4.61
  -6   5  13   13.61    4.82
   6  -5 -12    8.40    3.34
  -6   5  12   10.51    4.98
   6  -5 -11    5.26    2.74
  -6   5  11    0.75    2.92
   6  -5 -10  101.16   10.08
  -6   5  10   79.38    9.00
   6  -5  -9   57.28    6.59
   6  -5  -8   12.34    3.62
   6  -5  -7    0.18    1.93
   6  -5  -6   16.74    3.91
   6  -5  -5    3.66    1.94
   6  -5  -4    6.84    3.04
   6  -5  -3    1.01    1.15
   6  -5  -2    4.25    2.99
   6  -5  -1    0.38    1.54
   6  -5   0   11.78    4.22
   6  -5   1    3.16    3.04
   6  -5   2  216.82   21.22
   6  -5   3    6.21    3.43
   6  -5   4   62.85   23.71
   6  -5   5    1.29    1.01
   6  -5   6    1.17    1.15
  -6   5  -6   18.78    4.54
   6  -5   7    3.32    2.97
   6  -5   8    8.12    3.37
  -6   5  -8    3.84    2.28
   6  -5   9   30.23   14.30
   6  -5  10    1.57    1.98
   6  -5  11    9.50    4.69
  -6   5 -11    4.90    2.67
   6  -5  12    2.32    2.69
  -6   5 -12    1.91    4.44
   6  -5  13    1.64    2.14
  -6   5 -13    0.25    2.61
   6  -5  14    0.54    1.24
  -6   5 -14   -0.44    2.58
   6  -5  15   11.93    4.95
  -6   5 -15    9.13    3.84
   6  -5  16    7.30    3.61
  -6   5 -16    4.59    3.57
   6  -5  17    0.41    1.65
  -6   5 -17    2.95    2.06
   6  -5  18    1.68    1.76
  -6   5 -18   -0.34    2.75
   6  -5  19    3.62    2.28
  -6   5 -19    1.57    2.93
   6  -5  20    1.46    1.90
  -6   5 -20    1.36    2.82
   6  -5  21    0.98    1.40
  -6   5 -21   -0.03    2.38
  -6   4  21    2.14    2.26
   6  -4 -21    4.22    2.58
  -6   4  20   10.50    3.32
   6  -4 -20    9.96    3.96
  -6   4  19    2.37    1.92
   6  -4 -19    3.17    2.78
  -6   4  18    3.92    2.55
  -6   4  17    3.34    1.83
   6  -4 -17    4.72    1.61
  -6   4  17    5.50    3.62
  -6   4  16    2.43    1.67
   6  -4 -16    7.09    2.70
  -6   4  16    3.69    2.71
  -6   4  15   44.67    5.04
   6  -4 -15   52.97    6.89
  -6   4  14    0.52    0.95
   6  -4 -14    3.85    2.55
  -6   4  13   16.81    5.11
   6  -4 -13   29.33    9.00
  -6   4  13   22.23    7.76
  -6   4  12   21.89    6.71
   6  -4 -12   39.65    5.53
  -6   4  11   35.21    4.18
   6  -4 -11   60.83    7.53
  -6   4  10    0.89    1.15
   6  -4 -10    7.88    4.06
  -6   4  10    1.37    2.63
   6  -4  -9   43.04    8.34
   6  -4  -8   47.57    6.62
   6  -4  -7    3.94    3.31
   6  -4  -6   29.71    5.48
   6  -4  -5   45.09    6.55
   6  -4  -4   12.66    3.85
   6  -4  -3    2.20    1.20
   6  -4  -2    3.04    1.94
   6  -4  -1    1.97    1.48
  -6   4   1    1.80    2.62
   6  -4   0   20.72    8.58
   6  -4   1   12.40    4.44
   6  -4   2   20.42    7.15
   6  -4   3   67.39   20.46
   6  -4   4   29.86    9.98
   6  -4   5  112.79   16.07
   6  -4   6   75.20   21.24
   6  -4   7   45.84   13.57
  -6   4  -7   78.95    8.17
   6  -4   8    6.88    2.93
   6  -4   9    1.48    1.00
   6  -4  10    2.84    2.36
  -6   4 -10    3.95    3.03
   6  -4  11    1.36    1.33
  -6   4 -11    0.95    3.59
   6  -4  12    1.48    1.84
   6  -4  13    5.25    3.32
   6  -4  14   56.06   20.17
  -6   4 -14   53.99   15.97
   6  -4  15   -0.27    2.26
  -6   4 -15    0.92    3.40
   6  -4  16   15.57    6.30
  -6   4 -16   16.04    6.57
   6  -4  17    3.77    1.94
  -6   4 -17    1.26    3.48
   6  -4  18   25.70    6.32
  -6   4 -18   23.26    7.88
   6  -4  19    4.20    2.55
  -6   4 -19    2.83    3.42
   6  -4  20    1.26    1.19
  -6   4 -20    0.13    1.42
   6  -4  21    0.51    1.88
  -6   4 -21   -0.91    2.83
   6  -4  22    2.92    1.72
  -6   4 -22    4.37    2.51
  -6   3  23    2.10    2.01
  -6   3  22    0.81    1.92
   6  -3 -22    1.94    2.71
  -6   3  21   10.34    5.39
   6  -3 -21   16.56    5.78
  -6   3  20    1.23    1.70
   6  -3 -20    1.75    1.29
  -6   3  19    1.01    1.87
   6  -3 -19    2.83    2.69
   6  -3 -19    0.76    1.30
  -6   3  18   66.10    6.46
   6  -3 -18   64.81   14.76
   6  -3 -18   48.52   19.31
  -6   3  17   25.39    5.72
   6  -3 -17   42.81    5.39
  -6   3  17   40.79    7.41
  -6   3  16   13.78    5.52
   6  -3 -16   18.63    6.72
  -6   3  15   72.54   19.15
   6  -3 -15   93.81   24.60
  -6   3  15   78.44   21.49
  -6   3  14    2.10    2.27
   6  -3 -14    5.94    2.27
  -6   3  14    6.50    3.68
  -6   3  13   -0.90    1.53
   6  -3 -13    0.38    1.57
  -6   3  13    0.38    2.10
  -6   3  12   11.76    3.32
   6  -3 -12   19.08    4.44
  -6   3  12   13.22    4.04
  -6   3  11    2.61    1.25
   6  -3 -11    2.82    2.47
  -6   3  11    1.11    2.15
  -6   3  10    1.25    1.17
   6  -3 -10    3.24    1.95
  -6   3  10    1.06    2.92
  -6   3   9   12.32    3.70
   6  -3  -9   24.32    5.28
  -6   3   9   15.58    4.58
  -6   3   8   76.65    5.07
   6  -3  -8  117.54    9.70
  -6   3   7   17.95    2.79
   6  -3  -7   37.87    6.28
   6  -3  -6   36.50   20.64
   6  -3   1    1.37    1.86
  -6   3  -1    2.18    3.33
   6  -3   2    8.28    3.55
   6  -3   3    0.38    1.26
  -6   3  -3    3.35    2.67
   6  -3   4   99.98   13.72
   6  -3   5    8.48    3.13
   6  -3   6   28.70    7.68
   6  -3   7   24.28    9.82
   6  -3   8    0.78    1.49
  -6   3  -8    0.08    2.74
   6  -3   9    1.63    1.91
   6  -3  10   29.59   14.94
  -6   3 -10   36.42   13.50
   6  -3  11   52.70   15.87
   6  -3  12    7.11    3.30
   6  -3  13   26.94   11.02
   6  -3  14   -0.41    2.03
  -6   3 -14    5.78    4.09
   6  -3  15    5.44    2.27
  -6   3 -15    6.10    2.74
   6  -3  16   11.79    4.31
  -6   3 -16   10.73    5.33
   6  -3  17    8.25    4.04
  -6   3 -17   10.52    4.75
   6  -3  18   19.71    8.11
  -6   3 -18   24.55    8.00
   6  -3  19    0.92    1.41
  -6   3 -19   -0.99    2.85
   6  -3  20    5.21    2.85
  -6   3 -20   -1.14    2.96
   6  -3  21    2.78    2.19
  -6   3 -21    1.68    3.16
   6  -3  22    1.58    1.32
  -6   3 -22    2.47    1.87
   6  -3  23   -0.41    1.42
  -6   3 -23    0.66    1.37
  -6   2  23    0.34    0.69
   6  -2 -23    1.04    0.72
  -6   2  22   44.38    5.53
   6  -2 -22    9.87    5.38
  -6   2  21    5.53    2.46
   6  -2 -21    4.71    1.73
  -6   2  20    0.66    1.22
   6  -2 -20    2.46    2.26
   6  -2 -20    0.28    1.02
  -6   2  19    1.38    1.18
   6  -2 -19    3.45    2.18
   6  -2 -19    7.22    2.72
  -6   2  18   22.42    9.32
   6  -2 -18   24.92    9.62
  -6   2  17   30.53    9.75
   6  -2 -17   38.76    5.50
  -6   2  16    4.89    2.50
   6  -2 -16    2.03    2.35
  -6   2  16    2.87    2.31
  -6   2  15    4.08    1.80
   6  -2 -15    5.33    2.60
  -6   2  15    1.00    2.11
  -6   2  14    0.83    2.52
   6  -2 -14   -0.27    1.63
  -6   2  14    1.09    2.01
  -6   2  13   58.54   14.35
   6  -2 -13   63.72   17.63
  -6   2  13   48.71    6.94
  -6   2  12   14.85    4.29
   6  -2 -12    7.48   10.24
  -6   2  12   16.60    4.79
  -6   2  11   39.83   12.00
   6  -2 -11   48.57    5.97
  -6   2  11   30.12    5.02
  -6   2  10    0.88    0.94
   6  -2 -10    1.76    2.20
  -6   2   9    7.04    2.30
  -6   2   9    6.02    2.90
  -6   2   8   40.01   11.84
  -6   2   8   48.91    8.16
  -6   2   7  401.67   30.82
  -6   2   6  151.26   24.09
  -6   2   5  787.95   18.08
  -6   2   4   63.00   13.05
   6  -2   0  344.16   29.54
   6  -2   3    1.88    2.23
  -6   2  -3   34.07    5.41
   6  -2   4    5.31    3.42
  -6   2  -4    5.92    2.82
   6  -2   5   17.37    4.30
   6  -2   6    2.07    2.37
  -6   2  -6    2.27    2.60
   6  -2   7    0.68    1.03
  -6   2  -7    2.07    2.59
   6  -2   8   47.15   15.63
   6  -2   9   65.73    8.50
   6  -2  10    2.45    1.94
  -6   2 -10    5.27    4.95
   6  -2  11   25.15   10.20
   6  -2  12   67.54   13.78
  -6   2 -12   75.93    9.54
   6  -2  13   13.55    3.52
  -6   2 -13   21.31    9.26
   6  -2  14    1.44    1.40
  -6   2 -14    0.37    3.16
   6  -2  15   17.01    5.40
  -6   2 -15   18.92    7.15
   6  -2  16    4.24    2.35
  -6   2 -16    4.52    3.40
   6  -2  17    2.05    2.18
  -6   2 -17    4.19    4.06
   6  -2  18   -0.59    1.53
  -6   2 -18   -1.54    2.77
   6  -2  19    7.54    2.95
  -6   2 -19   10.09    4.55
   6  -2  20    1.02    1.82
  -6   2 -20    1.59    2.63
   6  -2  21   -0.24    1.48
  -6   2 -21    1.93    2.19
   6  -2  22    1.42    1.41
  -6   2 -22   -0.02    2.88
  -6   2 -23   10.34    5.45
  -6   1  24    5.20    2.07
   6  -1 -24    5.22    2.33
  -6   1  23    6.56    2.93
   6  -1 -23    4.39    2.73
  -6   1  22   -0.76    2.32
   6  -1 -22    1.85    1.55
  -6   1  21   -0.50    2.18
   6  -1 -21    1.00    1.53
   6  -1 -21    1.28    0.95
  -6   1  20   14.88    4.65
   6  -1 -20   11.61    3.67
   6  -1 -20   11.28    3.80
  -6   1  19   -0.12    1.94
   6  -1 -19    2.13    2.47
   6  -1 -19    2.72    1.63
  -6   1  18   -0.23    1.91
   6  -1 -18    0.34    1.42
   6  -1 -18    0.80    1.23
  -6   1  17    3.21    1.59
   6  -1 -17    2.89    2.11
   6  -1 -17    3.77    1.56
  -6   1  16    3.96    2.97
   6  -1 -16    4.96    2.16
  -6   1  16    4.28    2.45
  -6   1  15    2.10    2.21
   6  -1 -15    0.95    1.25
  -6   1  15    3.95    2.85
  -6   1  14    6.67    2.64
   6  -1 -14    7.31    2.66
  -6   1  14    3.90    2.28
  -6   1  13    3.65    1.83
   6  -1 -13    5.28    2.92
  -6   1  13    3.17    2.19
  -6   1  12    5.46    2.00
   6  -1 -12    8.57    2.91
  -6   1  12    5.24    2.33
  -6   1  11   10.45    4.02
   6  -1 -11   11.21    3.64
  -6   1  11    5.56    2.84
  -6   1  10    9.69    2.67
   6  -1 -10   11.78    3.77
  -6   1  10    5.42    2.20
  -6   1   9    4.11    2.32
   6  -1  -9    3.97    2.60
  -6   1   7   30.90    4.77
  -6   1   7   24.83    5.00
  -6   1   6   73.16   21.53
  -6   1   5  198.10   18.01
  -6   1   4   13.18    3.12
  -6   1   3  226.33   18.85
   6  -1   1  347.49   15.84
  -6   1  -2  383.55   16.16
  -6   1  -3  270.11   23.73
  -6   1  -4  113.47   12.53
   6  -1   5   92.29   11.95
  -6   1  -5  109.87   21.96
   6  -1   6  143.23   14.25
   6  -1   7   13.70    4.54
   6  -1   8   32.68    5.37
  -6   1  -8   65.61    9.96
   6  -1   9   10.07    3.61
  -6   1  -9    7.95    4.08
   6  -1  10    2.62    2.25
   6  -1  11   79.49    7.09
  -6   1 -11   74.41    9.90
   6  -1  12   18.78    4.17
  -6   1 -12   19.76    5.64
   6  -1  13    2.36    2.44
  -6   1 -13    1.95    2.93
   6  -1  14    2.91    2.43
  -6   1 -14    0.58    1.93
   6  -1  15    5.46    2.27
  -6   1 -15    7.82    3.15
   6  -1  16    6.42    2.68
  -6   1 -16   11.31    4.65
   6  -1  17    0.36    1.47
  -6   1 -17    2.04    1.87
   6  -1  18   -0.30    1.31
  -6   1 -18    0.06    1.11
   6  -1  19   14.54    3.80
  -6   1 -19   16.60    6.74
   6  -1  20   -0.15    1.38
  -6   1 -20   -0.62    3.00
   6  -1  21    3.06    2.49
  -6   1 -21    6.02    3.37
  -6   1 -22    1.31    2.02
  -6   1 -23    2.31    1.56
  -6   0  24    1.58    1.57
  -6   0  23   11.67    6.31
  -6   0  22    1.32    1.38
   6   0 -22    2.60    2.50
  -6   0  21    2.22    3.84
   6   0 -21    0.83    1.79
   6   0 -21    1.16    0.84
  -6   0  20   -0.26    2.62
   6   0 -20   -0.55    1.66
   6   0 -20    0.74    0.79
  -6   0  19   -1.11    2.24
   6   0 -19    3.17    2.60
   6   0 -19   -0.45    1.08
  -6   0  18   -0.10    2.29
   6   0 -18    0.78    2.24
   6   0 -18   -0.57    1.09
  -6   0  17    4.50    3.34
   6   0 -17    5.38    2.59
   6   0 -17    4.09    1.96
  -6   0  16    9.94    3.63
   6   0 -16    8.35    3.36
  -6   0  15   41.67    6.62
   6   0 -15   41.26   11.47
  -6   0  15   31.60    5.00
  -6   0  14   56.19    7.17
   6   0 -14   60.62   15.84
  -6   0  14   39.38    5.89
  -6   0  13   75.11    7.15
   6   0 -13   68.98    6.87
  -6   0  13   53.96    5.30
  -6   0  12   36.77    5.53
  -6   0  11   37.16   13.59
  -6   0  10   50.68    5.65
  -6   0  10   34.90    4.40
  -6   0   9    1.35    1.52
  -6   0   9    0.34    1.24
  -6   0   8    8.48    4.55
   6   0  -8    8.26    3.08
  -6   0   8    3.06    1.55
  -6   0   7    5.80    2.20
   6   0  -7    5.94    2.82
  -6   0   7    3.43    1.96
  -6   0   6   20.05    3.65
   6   0  -6   24.22    7.35
  -6   0   6   15.54    3.44
   6   0  -5    6.75    2.89
  -6   0   5    2.87    1.97
  -6   0   4   10.03    2.59
   6   0  -4   14.70    4.53
  -6   0   4    4.50    1.79
   6   0  -3    5.16    3.14
  -6   0   2    3.25    1.62
   6   0  -2    1.37    2.08
  -6   0   2    2.65    1.73
   6   0  -1   56.92    6.37
   6   0   0    9.38    4.46
  -6   0  -1   13.82    3.00
   6   0   2   36.88   11.39
  -6   0  -2   26.25    4.28
   6   0   3    0.51    2.55
  -6   0  -3    0.56    1.90
   6   0   4   40.92    7.22
   6   0   5  176.26   24.31
   6   0   6  678.04   21.41
   6   0   7  480.87   39.71
   6   0   8   33.92    7.30
   6   0   9    9.95    2.31
   6   0   9    9.50    3.43
  -6   0  -9   11.03    4.87
   6   0  10    1.35    0.83
   6   0  10    1.83    1.44
  -6   0 -10   -0.12    2.78
   6   0  11    8.92    2.05
   6   0  11    8.82    2.97
  -6   0 -11   12.81    5.18
   6   0  12    1.18    1.06
   6   0  12    1.64    1.33
  -6   0 -12    2.20    1.52
   6   0  13    2.70    1.40
   6   0  13    4.05    1.58
  -6   0 -13    4.08    3.70
   6   0  14   15.13    2.57
   6   0  14   21.03    7.86
  -6   0 -14   19.09    9.84
   6   0  15   14.64    6.58
   6   0  15   26.69    8.68
  -6   0 -15   36.67    6.80
   6   0  16   -0.02    0.99
   6   0  16    0.98    1.43
  -6   0 -16   -0.77    2.87
   6   0  17    1.10    1.03
   6   0  17    0.14    1.25
  -6   0 -17    3.08    2.71
   6   0  18    2.77    1.58
   6   0  18    2.15    1.84
  -6   0 -18    3.20    1.45
   6   0  19    2.82    1.80
   6   0  19    3.48    1.89
  -6   0 -19    3.58    2.71
   6   0  20   -0.20    1.25
   6   0  20    1.25    1.77
  -6   0 -20    0.04    2.87
  -6   0 -21    0.70    2.80
  -6   0 -22    1.69    2.87
  -6   0 -23   -0.37    2.80
  -6  -1  24    8.89    3.85
  -6  -1  23    1.88    2.88
   6   1 -23    1.45    1.88
  -6  -1  22    4.63    3.47
   6   1 -22    1.91    2.71
  -6  -1  21    0.20    2.77
   6   1 -21    1.12    1.93
  -6  -1  20    2.43    2.80
   6   1 -20    1.83    2.28
  -6  -1  19    2.35    2.76
   6   1 -19    1.91    2.48
  -6  -1  18   10.95    3.54
   6   1 -18    9.81    3.72
  -6  -1  17    1.60    3.42
   6   1 -17    2.14    2.34
   6   1 -17    4.27    1.87
  -6  -1  16    0.72    2.25
   6   1 -16    1.44    2.68
   6   1 -16    1.80    1.07
  -6  -1  15    4.52    3.46
   6   1 -15    3.00    2.21
   6   1 -15    2.94    1.51
  -6  -1  14   43.99    6.73
   6   1 -14   39.21    8.79
  -6  -1  13    5.74    2.30
   6   1 -13    3.15    3.37
  -6  -1  13    1.63    1.63
  -6  -1  12   17.23    4.70
  -6  -1  12    7.87    2.49
  -6  -1  11  258.47   14.04
  -6  -1   9    0.14    2.18
   6   1  -9   -0.25    2.18
  -6  -1   9    0.88    1.63
  -6  -1   8   14.55    3.75
   6   1  -8   18.16    4.29
  -6  -1   7   13.95    3.94
   6   1  -7   11.10    3.41
  -6  -1   7    7.54    2.24
   6   1  -6    1.10    2.07
  -6  -1   6    1.22    1.26
  -6  -1   5    3.86    1.92
   6   1  -5    4.32    2.56
   6   1  -4   19.78    4.69
   6   1  -3   15.73    6.74
   6   1  -1   63.42    7.94
  -6  -1   0    5.86    2.05
   6   1   1    7.18    3.69
  -6  -1  -1   14.25    2.69
   6   1   2    2.84    3.64
  -6  -1  -2    3.64    2.47
  -6  -1  -3  104.03   10.52
   6   1   4   69.16    8.32
  -6  -1  -4   69.79    8.00
  -6  -1  -5   54.27   12.21
   6   1   5   71.15    8.61
  -6  -1  -5   84.62   13.25
   6   1   6    0.41    2.11
   6   1   7    2.97    2.60
   6   1   8    0.49    1.11
   6   1   8   -0.56    1.79
  -6  -1  -8    0.14    2.13
   6   1   9   25.93    3.75
   6   1   9   29.97    4.73
  -6  -1  -9   30.53   10.04
   6   1  10   84.40    7.03
  -6  -1 -10   98.29   10.24
   6   1  11   45.37    4.79
  -6  -1 -11   47.09   12.98
   6   1  12   20.09    3.96
  -6  -1 -12   17.60    8.01
   6   1  13    6.46    2.37
   6   1  13    5.96    2.43
  -6  -1 -13   10.15    3.99
   6   1  14    1.39    1.49
   6   1  14    1.87    1.57
  -6  -1 -14    4.79    3.75
   6   1  15    2.13    1.74
   6   1  15    4.68    2.01
  -6  -1 -15    4.22    3.75
   6   1  16    2.81    2.14
   6   1  16    5.04    2.44
  -6  -1 -16    3.51    2.15
   6   1  17    7.06    2.15
   6   1  17    9.16    2.82
  -6  -1 -17    9.85    4.25
   6   1  18    0.42    0.52
   6   1  18    0.66    1.29
  -6  -1 -18    0.61    2.76
   6   1  19    0.26    1.33
  -6  -1 -19    1.89    3.82
   6   1  20    0.54    1.46
  -6  -1 -20   -0.11    2.58
   6   1  21    2.84    1.38
  -6  -1 -21    1.38    2.73
   6   1  22    2.22    2.09
  -6  -1 -22    2.71    2.86
  -6  -1 -23    2.64    3.21
  -6  -2  23    1.21    2.97
   6   2 -23    1.61    2.51
  -6  -2  22    0.49    2.97
   6   2 -22    0.54    2.63
  -6  -2  21    4.11    4.13
   6   2 -21    6.03    3.67
  -6  -2  20    2.15    4.06
   6   2 -20    0.83    2.56
  -6  -2  19    2.06    2.82
   6   2 -19    2.90    2.44
  -6  -2  18    1.96    3.08
   6   2 -18    1.03    1.93
  -6  -2  17   19.07    7.16
   6   2 -17   18.73    4.75
  -6  -2  16    8.21    3.55
   6   2 -16    3.06    2.32
  -6  -2  15    1.19    2.58
   6   2 -15   -0.13    2.06
  -6  -2  14   16.30    4.95
   6   2 -14   18.88    4.51
   6   2 -13    2.72    3.02
  -6  -2  12    2.78    3.62
   6   2 -12    1.75    2.11
  -6  -2  11    1.64    2.50
   6   2 -11    5.39    2.89
  -6  -2  10   -1.05    2.32
  -6  -2  10    0.11    0.74
  -6  -2   9   15.29    4.05
   6   2  -9   16.76    7.01
  -6  -2   9    8.05    2.20
   6   2  -8   16.93    4.94
  -6  -2   8    8.08    2.01
   6   2  -7    5.43    2.87
  -6  -2   7    1.70    0.89
  -6  -2   6    6.74    3.22
  -6  -2   6    2.82    1.19
   6   2  -5   22.59    7.56
   6   2  -2   22.13    8.70
   6   2  -1  330.90   28.19
  -6  -2   1  255.49   23.17
  -6  -2   0   30.51    4.26
   6   2   2   19.33    4.11
   6   2   3   33.85    9.01
  -6  -2  -3   30.42    5.05
   6   2   4    4.55    2.93
  -6  -2  -4    7.56    2.35
   6   2   5   16.59    3.87
  -6  -2  -5   21.53    7.61
  -6  -2  -6    5.02    1.76
   6   2   6    2.33    2.68
  -6  -2  -6    3.69    2.41
   6   2   7   54.91   10.87
  -6  -2  -7   52.98    7.57
   6   2   8   38.25    4.45
   6   2   8   47.72   12.39
  -6  -2  -8   45.85   17.04
   6   2   9   39.75    8.42
  -6  -2  -9   33.40   17.89
   6   2  10    7.75    2.52
   6   2  10    9.76    3.04
  -6  -2 -10   14.68    5.07
   6   2  11    2.49    2.26
  -6  -2 -11    0.87    2.67
   6   2  12    6.40    2.38
   6   2  12    6.07    2.26
  -6  -2 -12    7.66    3.43
   6   2  13   24.14    3.71
   6   2  13   31.37    4.40
  -6  -2 -13   33.12   13.89
   6   2  14    0.65    1.20
   6   2  14    1.17    1.16
  -6  -2 -14    3.86    4.00
   6   2  15    2.77    2.14
   6   2  15    1.37    1.75
  -6  -2 -15    3.39    3.85
   6   2  16    0.74    1.50
   6   2  16    0.00    0.64
  -6  -2 -16   -0.25    2.54
   6   2  17   -0.18    1.38
   6   2  17   -0.03    1.09
  -6  -2 -17    1.74    1.50
   6   2  18    2.41    1.48
  -6  -2 -18    3.94    3.17
   6   2  19    0.40    1.60
  -6  -2 -19    1.12    1.26
   6   2  20    2.05    1.88
  -6  -2 -20    5.31    2.15
   6   2  21   -0.22    1.67
  -6  -2 -21    2.63    2.83
   6   2  22   -0.52    1.64
  -6  -2 -22    1.18    2.25
   6   2  23    1.38    1.82
  -6  -3  22    7.68    4.64
   6   3 -22    8.50    3.17
  -6  -3  21    7.67    5.22
   6   3 -21    6.11    3.01
  -6  -3  20   24.27    9.55
   6   3 -20   18.74    4.71
  -6  -3  19   11.16    7.51
   6   3 -19    7.12    3.99
  -6  -3  18    1.26    1.27
   6   3 -18    2.22    3.01
  -6  -3  17    2.76    3.18
   6   3 -17    2.46    2.90
  -6  -3  16    1.86    2.78
   6   3 -16    2.89    2.73
  -6  -3  15    2.26    3.77
   6   3 -15    1.04    2.11
  -6  -3  14    9.24    3.23
   6   3 -14    8.48    3.85
  -6  -3  13    3.04    2.94
   6   3 -13    7.30    4.18
  -6  -3  12   12.46    4.74
   6   3 -12   10.02    3.59
   6   3 -11   27.24    5.38
   6   3 -10    1.91    2.46
   6   3  -9    9.57    4.21
   6   3  -8   25.24    5.30
   6   3  -7   11.82    4.84
   6   3  -4   63.97    8.37
  -6  -3   4   27.55    3.21
  -6  -3   3   32.65    3.73
   6   3  -2   18.23    5.95
  -6  -3   2   27.84    3.85
   6   3  -1  118.31   20.93
  -6  -3   1   94.34    8.23
   6   3   0   11.39    3.62
  -6  -3   0   11.92    2.53
   6   3   1   13.26    5.12
  -6  -3  -1   31.49    9.81
   6   3   2    0.80    1.04
  -6  -3  -2    1.41    1.18
   6   3   3    3.63    2.37
  -6  -3  -3    3.17    1.16
   6   3   4    0.47    1.72
  -6  -3  -4   -0.04    1.38
   6   3   5    2.52    2.09
  -6  -3  -5    0.83    1.52
   6   3   6    3.31    2.28
  -6  -3  -6    2.73    2.41
   6   3   7   11.42    3.16
  -6  -3  -7   14.42    5.53
   6   3   8    2.19    2.39
  -6  -3  -8    0.58    1.46
   6   3   9  144.99   16.87
  -6  -3  -9  161.47   12.35
   6   3  10  136.05   19.05
  -6  -3 -10  179.98   16.33
   6   3  11   -0.30    1.87
  -6  -3 -11    1.85    3.92
   6   3  12   45.98   12.59
  -6  -3 -12   51.56   23.06
   6   3  13    0.51    1.53
  -6  -3 -13    0.98    1.12
   6   3  14    5.09    2.36
   6   3  14    6.17    2.11
  -6  -3 -14    9.63    3.60
   6   3  15    2.26    2.02
   6   3  15    3.00    2.17
  -6  -3 -15    0.72    1.39
   6   3  16    1.88    1.99
  -6  -3 -16   -0.10    2.29
   6   3  17    3.09    2.09
  -6  -3 -17    4.93    2.27
   6   3  18    2.15    2.57
  -6  -3 -18    2.91    2.27
   6   3  19   -0.59    1.68
  -6  -3 -19    0.34    2.43
   6   3  20    1.74    2.04
  -6  -3 -20   -0.80    2.55
   6   3  21    1.07    1.69
  -6  -3 -21    1.22    2.33
  -6  -4  21    1.11    2.03
   6   4 -21    1.73    3.28
  -6  -4  20   26.05    9.02
   6   4 -20   20.69    7.47
   6   4 -19    3.47    2.44
   6   4 -18    2.10    3.21
  -6  -4  17   22.78    6.41
   6   4 -17   16.22    4.68
   6   4 -16    8.55    3.95
   6   4 -15    2.74    2.59
  -6  -4  14    5.29    4.24
   6   4 -14    5.16    3.44
   6   4 -13    0.22    2.50
  -6  -4  12   10.36    4.63
   6   4 -12    6.83    3.45
   6   4 -11   19.31    5.71
   6   4 -10   24.22    6.67
   6   4  -9   94.30   12.26
   6   4  -8   36.42    7.83
   6   4  -7   43.23    7.55
   6   4  -6   86.54    9.74
   6   4  -5   11.20    5.25
   6   4  -4    8.84    3.57
   6   4  -3    5.16    3.47
   6   4  -2    1.52    2.48
   6   4  -1   35.49    6.62
   6   4   0   29.52    7.00
  -6  -4   0   19.61    2.89
   6   4   1    3.42    2.32
  -6  -4  -1    9.88    2.34
   6   4   2    5.92    3.43
  -6  -4  -2    7.14    1.84
   6   4   3    1.51    1.48
  -6  -4  -3    3.05    2.38
   6   4   4    1.81    2.16
  -6  -4  -4    2.39    1.37
   6   4   5    0.33    2.35
  -6  -4  -5    0.32    1.14
   6   4   6  145.67   15.36
  -6  -4  -6  150.11   10.34
   6   4   7   80.81   19.75
  -6  -4  -7   88.79   12.34
   6   4   8    5.68    5.31
   6   4   9  133.96   15.66
  -6  -4  -9  144.69   10.59
   6   4  10    0.15    1.97
   6   4  10    0.43    1.10
  -6  -4 -10    4.62    3.34
   6   4  11    7.07    2.54
   6   4  11    9.92    2.83
  -6  -4 -11   10.16    4.16
   6   4  12    1.55    1.47
  -6  -4 -12    2.48    2.36
   6   4  13    5.93    2.95
   6   4  13    5.05    2.12
  -6  -4 -13    5.05    2.45
   6   4  14    1.17    1.02
  -6  -4 -14    1.87    2.44
   6   4  15    1.96    2.50
  -6  -4 -15    1.48    3.27
   6   4  16    0.61    1.92
  -6  -4 -16    1.15    2.24
   6   4  17    2.06    2.07
  -6  -4 -17   -0.53    2.35
   6   4  18    3.36    1.95
  -6  -4 -18    5.58    3.14
   6   4  19   -0.20    1.63
  -6  -4 -19    1.70    2.78
   6   4  20    3.20    2.45
  -6  -4 -20    0.67    2.55
  -6  -5  20    0.71    1.53
  -6  -5  19    3.02    4.58
   6   5 -19    2.55    3.44
  -6  -5  18    3.09    2.94
   6   5 -18    6.69    3.73
  -6  -5  17    2.40    3.79
   6   5 -17    1.74    3.49
   6   5 -16    1.62    2.56
   6   5 -15   23.34    5.66
   6   5 -14   -0.06    2.54
   6   5 -13   44.76    7.66
   6   5 -12   17.80    5.13
   6   5 -11    1.70    3.28
   6   5 -10  193.16   12.61
   6   5  -9   56.02   16.38
   6   5  -8   30.45    6.35
   6   5  -7  100.03   10.37
   6   5  -6   13.47    5.55
   6   5  -5   14.91    4.96
   6   5  -4    0.10    2.47
   6   5  -3    7.34    3.80
   6   5  -2    1.92    2.51
   6   5  -1   16.13    4.49
   6   5   0   10.95    4.07
   6   5   1    2.52    2.89
   6   5   2    2.04    2.48
   6   5   3    5.00    3.42
   6   5   4   20.61    4.53
  -6  -5  -4   14.81    7.58
   6   5   5   29.66    4.95
  -6  -5  -5   23.65   11.55
   6   5   6    8.11    3.03
  -6  -5  -6   10.21    4.33
   6   5   7    5.50    2.72
  -6  -5  -7    7.23    3.46
   6   5   8    0.80    2.13
  -6  -5  -8   11.27    2.29
   6   5   9   24.76    7.39
  -6  -5  -9   21.72   11.34
   6   5  10    6.77    2.49
  -6  -5 -10    8.15    4.51
   6   5  11    4.67    2.70
   6   5  11    3.46    1.79
  -6  -5 -11    7.25    3.62
   6   5  12    2.09    2.02
  -6  -5 -12    0.91    1.81
   6   5  13   -0.47    1.83
  -6  -5 -13    1.19    1.71
   6   5  14   -1.33    1.78
  -6  -5 -14    0.41    1.84
   6   5  15    3.49    2.93
  -6  -5 -15    3.65    2.77
   6   5  16    0.77    1.96
  -6  -5 -16    0.61    2.11
   6   5  17    0.95    2.08
  -6  -5 -17    0.73    2.07
   6   5  18    1.28    2.26
  -6  -5 -18    1.10    3.24
  -6  -6  18    3.78    3.25
  -6  -6  17    6.23    4.09
   6   6 -17    3.61    3.58
  -6  -6  16    1.76    3.21
   6   6 -16    1.71    2.70
  -6  -6  15   11.73    5.82
   6   6 -15    6.00    3.69
  -6  -6  14    4.43    3.45
   6   6 -14    2.26    2.92
   6   6 -13   43.75    7.73
   6   6 -12    2.16    2.91
  -6  -6  11   18.70    7.00
   6   6 -11   12.19    5.06
   6   6 -10   43.12    7.50
   6   6  -9   -0.24    2.42
  -6  -6   8    1.18    1.49
   6   6  -8    0.27    2.26
   6   6  -7    0.09    2.30
   6   6  -6    0.41    2.12
   6   6  -5    0.69    2.31
   6   6  -4    2.44    2.36
   6   6  -3   -0.41    2.17
   6   6  -2   10.61    4.03
   6   6  -1    1.00    2.90
   6   6   0   17.02    6.33
   6   6   1   28.55    9.38
   6   6   2   -0.14    2.14
   6   6   3   68.21    7.37
   6   6   4   -0.84    1.51
   6   6   5    0.25    1.42
   6   6   6    2.45    2.31
  -6  -6  -7    0.46    1.02
   6   6   7    0.79    1.49
   6   6   8    0.41    1.33
  -6  -6  -8   -0.35    1.14
   6   6   9   -0.59    1.41
  -6  -6  -9    0.59    1.04
   6   6  10    1.56    1.48
  -6  -6 -10    2.37    1.88
  -6  -6 -11    0.16    1.56
   6   6  12   11.04    3.89
  -6  -6 -12   16.33    4.82
  -6  -6 -13   -0.61    1.69
   6   6  14    1.18    2.28
  -6  -6 -14    0.14    2.05
   6   6  15    1.29    2.26
  -6  -6 -15    1.80    2.02
   6   6  16    0.91    2.17
  -6  -6 -16    0.71    1.58
  -6  -7  15   -0.34    3.00
  -6  -7  14    0.92    3.20
   6   7 -14    1.12    2.45
  -6  -7  13    1.72    3.11
   6   7 -13    0.70    2.50
  -6  -7  12    0.53    2.91
   6   7 -12    0.73    2.47
  -6  -7  11    1.02    1.91
   6   7 -11    3.78    3.82
   6   7 -10    6.22    3.09
   6   7  -9    2.97    3.78
   6   7  -8    0.98    3.10
   6   7  -7    0.67    2.32
  -6  -7   6    2.24    1.27
   6   7  -6    1.90    3.34
  -6  -7   5   -0.04    1.03
   6   7  -5    0.87    2.27
   6   7  -4    1.26    2.20
   6   7  -3   -1.15    2.05
   6   7  -2    0.90    2.08
   6   7  -1    1.09    2.78
   6   7   0    8.51    3.79
   6   7   1    6.51    3.27
   6   7   2    1.20    1.92
   6   7   3    4.59    3.09
   6   7   4    1.31    1.75
   6   7   5    0.79    1.56
   6   7   6   -0.49    1.54
   6   7   7    1.76    2.09
  -6  -7  -8    1.30    1.19
   6   7   8    1.02    1.49
   6   7   9    2.07    1.50
   6   7  10    4.02    4.40
   6   7  12    5.26    3.98
   6   7  13    2.70    2.47
  -6  -8  10    1.90    1.95
   6   8  -9    2.92    2.92
  -6  -8   8    4.02    3.62
   6   8  -8   -0.45    2.40
   6   8  -7   -0.16    2.55
   6   8  -6    0.65    2.31
   6   8  -5    2.50    2.40
  -6  -8   4    0.77    2.90
   6   8  -4    0.51    2.24
   6   8  -3    5.21    3.62
   6   8  -2    0.54    1.01
   6   8  -1    1.75    2.15
   6   8   0    1.25    1.22
   6   8   1    0.93    1.50
   6   8   2    1.77    1.23
   6   8   3    0.70    0.96
   6   8   4   -0.15    0.82
   6   8   5    0.15    1.64
  -6  -8  -6    0.32    1.66
   6   8   6   -0.89    1.52
   6   8   7    8.81    2.76
   7  -8  -6   11.87    7.30
  -7   8   6    9.05    4.44
   7  -8  -5    1.62    1.72
   7  -8  -4    8.74    3.52
   7  -8  -3   12.83    4.93
   7  -8  -2    1.75    2.13
   7  -8  -1    2.93    2.19
  -7   8   1    0.53    2.56
   7  -8   0    1.64    1.87
   7  -8   1    5.32    3.12
  -7   8  -1    6.64    4.00
   7  -8   2    1.03    1.70
   7  -8   3    0.56    1.29
  -7   8  -3    1.50    2.65
   7  -8   4    1.15    1.92
  -7   8  -4    0.20    2.43
   7  -8   5    0.99    2.08
  -7   8  -5    0.27    2.40
   7  -8   6    3.18    2.29
  -7   8  -6    1.01    2.52
   7  -8   7    0.11    1.81
  -7   8  -7    1.25    2.45
   7  -7 -11    1.07    1.75
  -7   7  11    0.00    2.51
   7  -7 -10    0.79    1.68
  -7   7  10    3.73    4.37
   7  -7  -9    4.53    2.68
   7  -7  -8    5.07    3.11
  -7   7   8    4.40    3.77
   7  -7  -7   16.67    4.38
   7  -7  -6    7.04    3.22
   7  -7  -5    1.28    1.33
   7  -7  -4    0.30    1.14
   7  -7  -3    5.64    2.71
  -7   7   3    5.87    4.11
   7  -7  -2    1.32    1.41
  -7   7   2    0.00    2.49
   7  -7  -1    1.93    1.49
   7  -7   0    1.86    1.51
  -7   7   0    1.11    2.63
   7  -7   1    2.52    2.27
   7  -7   2    4.04    2.78
  -7   7  -2    0.69    2.50
   7  -7   3    1.87    1.40
  -7   7  -3    1.39    2.53
   7  -7   4    1.70    1.95
   7  -7   5    6.46    3.34
  -7   7  -5    2.53    3.70
   7  -7   6    1.39    1.69
  -7   7  -6    0.61    2.66
   7  -7   7    1.52    1.97
   7  -7   8    2.97    2.32
  -7   7  -8    1.62    2.77
   7  -7   9    2.26    2.75
  -7   7  -9   -0.24    2.50
   7  -7  10    0.43    2.40
   7  -7  11    4.67    3.09
  -7   7 -11    1.55    2.69
   7  -7  12    0.67    2.00
  -7   7 -12    3.36    3.90
  -7   6  14   -0.64    2.42
   7  -6 -13    3.05    2.35
  -7   6  13    1.52    3.43
   7  -6 -12    3.49    2.67
  -7   6  12    2.33    3.55
   7  -6 -11    0.90    1.91
  -7   6  11    0.88    2.41
   7  -6 -10    1.18    1.98
  -7   6  10    1.11    2.53
   7  -6  -9   30.35    9.86
   7  -6  -8    3.84    2.35
   7  -6  -7    3.57    3.24
   7  -6  -6    6.75    3.11
   7  -6  -5    2.72    3.99
   7  -6  -4    6.95    3.22
   7  -6  -3    7.98    4.70
   7  -6  -2   14.05    5.80
   7  -6  -1   13.62    5.54
   7  -6   0    1.68    1.50
   7  -6   1    2.96    4.27
   7  -6   2    1.69    2.65
  -7   6  -2    1.33    2.45
   7  -6   3    2.14    1.87
  -7   6  -3    2.59    2.67
   7  -6   4   -0.09    2.36
  -7   6  -4    0.41    2.48
   7  -6   5    1.59    1.79
   7  -6   6   19.56    7.88
   7  -6   7    1.58    2.87
   7  -6   8    8.63    3.52
  -7   6  -8    8.30    4.63
   7  -6   9    5.25    4.00
   7  -6  10    0.26    0.89
   7  -6  11    1.66    1.60
  -7   6 -11    3.22    3.96
   7  -6  12    2.37    2.55
  -7   6 -12   -0.66    2.64
   7  -6  13    1.18    1.35
  -7   6 -13   -0.23    2.63
   7  -6  14    2.17    2.97
  -7   6 -14    3.09    3.30
   7  -6  15   -0.08    2.12
  -7   6 -15    1.18    2.74
  -7   5  16    1.58    2.45
   7  -5 -15   -0.07    1.49
  -7   5  15    0.84    2.41
   7  -5 -14    2.02    2.96
  -7   5  14    0.27    2.27
   7  -5 -13    7.21    3.42
  -7   5  13    5.75    3.55
   7  -5 -12    1.23    2.47
  -7   5  12    1.14    2.40
   7  -5 -11    3.32    2.59
  -7   5  11    1.77    3.60
   7  -5 -10    5.78    3.50
   7  -5  -9    9.73    3.15
   7  -5  -8    1.29    1.95
   7  -5  -7    0.83    1.94
  -7   5   7    1.27    2.11
   7  -5  -6    4.45    2.82
  -7   5   6    4.14    3.73
   7  -5  -5    4.86    2.85
  -7   5   5    2.51    3.37
   7  -5  -4    3.54    3.28
   7  -5  -3   13.22    5.07
   7  -5  -2    1.30    3.37
   7  -5  -1    4.27    3.54
  -7   5   1    1.56    2.39
   7  -5   0    0.37    1.33
   7  -5   1    9.07    4.59
   7  -5   2    5.77    4.11
   7  -5   3    1.16    2.31
   7  -5   4   53.47   22.99
   7  -5   5   15.58    4.98
   7  -5   6    1.90    2.71
   7  -5   7    1.73    2.41
  -7   5  -7   10.59    4.08
   7  -5   8    4.66    2.22
  -7   5  -8    1.06    2.61
   7  -5   9   14.63    7.68
   7  -5  10   -0.27    2.41
   7  -5  11   20.44    7.74
   7  -5  12   15.96    7.49
  -7   5 -12   19.94    6.33
   7  -5  13    0.53    1.54
   7  -5  14   48.63   15.43
  -7   5 -14   58.28    8.76
   7  -5  15    1.07    1.49
   7  -5  16    8.26    3.66
  -7   5 -16    3.73    3.57
   7  -5  17   12.11    4.36
  -7   5 -17    9.98    4.17
  -7   4  17    4.22    3.46
   7  -4 -16   20.94   10.10
  -7   4  16   19.15    4.95
   7  -4 -15   10.21    6.44
   7  -4 -14    8.20    3.57
  -7   4  14    8.59    4.16
   7  -4 -13    0.71    1.63
  -7   4  13    1.90    3.06
   7  -4 -12    4.61    3.23
   7  -4 -11    1.52    2.65
  -7   4  11    0.01    2.19
   7  -4 -10    0.82    1.96
  -7   4  10    0.54    2.19
   7  -4  -9    0.10    1.83
   7  -4  -8    0.70    1.96
  -7   4   8    1.25    2.32
   7  -4  -7    2.18    2.25
  -7   4   7    3.49    2.75
   7  -4  -6    1.74    2.63
   7  -4  -5    1.34    2.16
  -7   4   5   -0.16    2.16
   7  -4  -4    1.43    2.22
  -7   4   4    0.38    2.21
   7  -4  -3    1.54    3.21
   7  -4  -2   24.36    4.99
   7  -4  -1    0.20    2.35
   7  -4   0   16.37    4.64
   7  -4   1    0.27    2.35
  -7   4  -1    3.63    2.92
   7  -4   2    0.02    2.04
   7  -4   3    7.48    3.86
   7  -4   4   10.49    5.39
   7  -4   5   -0.43    2.05
   7  -4   6    3.35    2.35
  -7   4  -6    4.45    3.71
   7  -4   7   -1.04    2.09
  -7   4  -7    0.48    2.48
   7  -4   8    2.02    1.36
  -7   4  -8    0.20    2.38
   7  -4   9   10.17    3.47
   7  -4  10   17.97    6.85
  -7   4 -10   15.04    4.95
   7  -4  11    0.97    1.57
  -7   4 -11    2.01    2.97
   7  -4  12   -0.20    2.39
  -7   4 -12    1.10    3.02
   7  -4  13   57.34   18.32
   7  -4  14   52.22   19.55
   7  -4  15   35.02   12.40
  -7   4 -15   36.17    7.34
   7  -4  16   12.03    5.17
   7  -4  17   44.67   14.07
  -7   4 -17   44.36   16.71
   7  -4  18   24.08    8.12
  -7   4 -18   24.66    6.25
   7  -4  19    2.26    1.29
  -7   4 -19    3.45    3.43
   7  -3 -20    1.26    0.85
  -7   3  19   11.18    4.24
   7  -3 -19   13.56    5.16
  -7   3  18    4.68    2.72
   7  -3 -18    3.78    2.59
  -7   3  17    8.71    3.11
   7  -3 -17    9.76    4.47
  -7   3  17    6.35    3.27
  -7   3  16    0.39    0.69
   7  -3 -16    0.98    0.83
  -7   3  16    2.02    1.96
  -7   3  15    1.80    1.92
   7  -3 -15    1.87    1.73
  -7   3  15    3.01    3.02
  -7   3  14    2.78    1.78
   7  -3 -14    3.21    2.23
  -7   3  14    2.33    2.96
   7  -3 -13    0.92    2.53
  -7   3  13    0.38    2.11
   7  -3 -12    0.89    1.91
  -7   3  12    2.47    2.91
   7  -3 -11    0.16    1.91
   7  -3 -10    4.28    3.35
   7  -3  -9    0.81    3.72
   7  -3  -8    1.47    2.21
  -7   3   8   -0.18    1.99
   7  -3  -7    9.96    3.92
  -7   3   7   11.41    4.29
   7  -3  -6   51.41    7.71
   7  -3  -5    5.41    3.70
   7  -3  -3   -0.06    2.33
  -7   3   3    1.33    3.29
   7  -3  -2   14.73    4.70
   7  -3  -1    5.97    3.78
   7  -3   0    2.09    2.55
   7  -3   1   44.22    6.47
   7  -3   2    4.41    3.85
   7  -3   3    6.93    4.19
   7  -3   4   11.14    4.44
   7  -3   5    0.33    1.98
  -7   3  -5    1.46    2.42
   7  -3   6    0.94    2.11
   7  -3   7    5.44    3.03
   7  -3   8    3.95    2.69
   7  -3   9    1.87    1.09
  -7   3  -9    1.34    2.72
   7  -3  10    0.99    1.56
   7  -3  11   28.78   15.23
  -7   3 -11   29.76   10.29
   7  -3  12   22.17    8.18
   7  -3  13   60.56   15.84
  -7   3 -13   58.49    8.50
   7  -3  14    5.42    3.23
  -7   3 -14    4.38    4.62
   7  -3  15    0.41    0.96
   7  -3  16   49.22   13.42
  -7   3 -16   47.76   13.12
   7  -3  17    2.79    1.56
  -7   3 -17    2.64    3.15
   7  -3  18    2.54    1.46
  -7   3 -18    4.14    3.84
   7  -3  19    0.50    2.06
  -7   3 -19   -0.08    3.02
   7  -3  20    0.66    0.78
  -7   3 -20    2.65    3.39
  -7   2  21    0.70    1.20
  -7   2  20    3.42    1.58
   7  -2 -20    4.78    2.16
  -7   2  19    1.04    1.36
   7  -2 -19    2.94    3.08
   7  -2 -19    2.44    1.94
  -7   2  18   -0.77    1.65
   7  -2 -18    1.18    1.66
  -7   2  17    2.54    2.60
   7  -2 -17    5.04    2.83
  -7   2  17    1.50    3.14
  -7   2  16   -1.15    1.69
   7  -2 -16   -0.50    1.58
  -7   2  16    0.26    1.98
  -7   2  15    2.66    1.28
   7  -2 -15    6.61    3.07
  -7   2  15    1.42    2.17
  -7   2  14    0.27    0.87
   7  -2 -14   -1.06    1.83
  -7   2  14    0.40    1.86
  -7   2  13   -0.44    1.26
   7  -2 -13   -0.04    1.86
  -7   2  13    0.64    1.84
  -7   2  12    3.03    1.43
   7  -2 -12    2.98    2.30
  -7   2  12    3.38    2.54
  -7   2  11    3.36    1.37
   7  -2 -11    4.98    2.86
  -7   2  11    2.98    2.03
  -7   2  10    0.51    1.19
   7  -2 -10    3.24    3.21
  -7   2  10   -0.38    1.68
  -7   2   9    0.36    0.70
   7  -2  -9    2.79    3.36
  -7   2   9    1.22    1.89
   7  -2  -8   57.29    8.10
   7  -2  -7    7.66    4.96
   7  -2  -6    1.74    3.47
  -7   2   6   -0.42    2.12
   7  -2  -5   22.66    6.07
   7  -2  -4    1.47    2.67
   7  -2  -3   13.40    8.48
   7  -2   1   10.25    4.31
   7  -2   2    0.42    2.13
   7  -2   3    1.53    2.29
   7  -2   4    7.91    3.56
  -7   2  -4    1.91    1.89
   7  -2   5   -0.58    2.17
  -7   2  -5    1.45    2.49
   7  -2   6    2.63    2.68
   7  -2   7   85.31    9.49
  -7   2  -7   73.84   10.05
   7  -2   8   23.28    5.63
  -7   2  -8   32.97    6.89
   7  -2   9   28.84    5.78
  -7   2  -9   27.85    6.39
   7  -2  10    3.03    2.49
  -7   2 -10    3.60    3.07
   7  -2  11    1.71    2.18
  -7   2 -11    0.77    2.83
   7  -2  12    3.68    3.03
   7  -2  13   18.53    4.37
  -7   2 -13   17.46    4.92
   7  -2  14    4.71    3.25
   7  -2  15    9.39    3.08
  -7   2 -15   10.19    3.84
   7  -2  16    5.25    2.83
  -7   2 -16    9.12    4.84
   7  -2  17    0.41    1.80
  -7   2 -17    3.14    2.38
   7  -2  18    1.37    2.56
  -7   2 -18   -0.13    2.14
   7  -2  19    3.57    2.48
  -7   2 -19    3.41    2.46
   7  -2  20    4.06    2.49
  -7   2 -20    0.15    2.89
  -7   1  21    7.76    3.38
   7  -1 -21    2.64    1.71
  -7   1  20   15.74    4.11
   7  -1 -20   17.90    5.14
   7  -1 -20    9.67    3.51
  -7   1  19   19.46    5.97
   7  -1 -19   16.52    6.30
   7  -1 -19   14.45    3.84
  -7   1  18   11.21    5.53
   7  -1 -18   10.21    3.59
   7  -1 -18    9.30    3.18
  -7   1  17    4.59    2.22
   7  -1 -17    4.57    3.12
  -7   1  16    1.43    2.14
   7  -1 -16    1.45    2.16
  -7   1  16   -0.79    1.71
  -7   1  15    0.42    1.02
   7  -1 -15    1.78    2.22
  -7   1  15    1.35    2.44
  -7   1  14    2.27    2.44
   7  -1 -14    1.12    2.72
  -7   1  14    1.39    2.55
  -7   1  13    0.87    0.88
   7  -1 -13   -0.13    1.88
  -7   1  13    0.06    1.77
  -7   1  12   10.80    2.81
   7  -1 -12   11.62    4.75
  -7   1  12    8.67    3.28
  -7   1  11    0.31    0.94
   7  -1 -11    1.73    1.43
  -7   1  11    2.64    2.57
  -7   1  10   14.24    5.49
   7  -1 -10   20.05    6.06
  -7   1  10   15.77    4.49
  -7   1   9    6.29    2.28
   7  -1  -9   11.74    4.07
  -7   1   9    4.12    2.66
  -7   1   8   48.91    5.46
  -7   1   7   12.13    2.83
  -7   1   7    8.65    3.41
  -7   1   6    4.62    1.82
   7  -1  -6    6.45    3.21
  -7   1   6    0.64    1.70
  -7   1   5   11.06    4.72
   7  -1  -5   17.90    5.27
  -7   1   4    4.80    2.02
   7  -1  -4    7.30    3.91
   7  -1  -3   14.68    5.29
   7  -1  -2   17.72    4.92
   7  -1  -1   60.83    9.80
   7  -1   1   14.42    4.49
   7  -1   2   36.69    6.39
   7  -1   3   37.76    6.21
  -7   1  -3   33.07    5.57
   7  -1   4   30.65    6.13
  -7   1  -4   25.69    5.50
   7  -1   5   44.56   10.92
   7  -1   6   52.09    6.22
   7  -1   7   14.30    5.47
   7  -1   8   10.30    4.14
  -7   1  -8   13.90    4.90
   7  -1   9   24.42    4.84
  -7   1  -9   19.77    7.21
   7  -1  10   15.50    4.16
  -7   1 -10   12.89    4.50
   7  -1  11    1.82    2.08
  -7   1 -11    4.36    3.91
   7  -1  12   23.85    7.54
  -7   1 -12   22.38    8.67
   7  -1  13    0.95    1.84
   7  -1  14   16.60    3.86
  -7   1 -14   13.75    5.97
   7  -1  15    5.85    2.90
   7  -1  16    4.68    2.46
  -7   1 -16    8.89    4.29
   7  -1  17    8.00    2.87
  -7   1 -17    5.94    3.38
   7  -1  18   26.11    8.34
  -7   1 -18   30.55    7.88
   7  -1  19    2.17    2.30
  -7   1 -19    6.07    4.94
   7  -1  20    1.00    2.14
  -7   1 -20    1.86    1.84
  -7   1 -21    0.73    2.53
  -7   0  21   -0.59    2.29
   7   0 -21    0.81    1.79
  -7   0  20    2.61    2.20
   7   0 -20    0.44    1.85
  -7   0  19    2.89    3.24
   7   0 -19    2.39    3.32
  -7   0  18    0.56    1.07
   7   0 -18    1.40    2.64
   7   0 -18    0.09    0.85
  -7   0  17    3.48    2.64
   7   0 -17    7.03    3.36
   7   0 -17    3.94    1.65
  -7   0  16    7.02    4.27
   7   0 -16    0.13    1.90
  -7   0  15   18.28    4.49
   7   0 -15   18.09    4.41
  -7   0  15   14.63    3.64
   7   0 -14    0.96    2.06
  -7   0  14    2.01    2.24
  -7   0  13   -0.22    1.88
   7   0 -13    1.26    2.95
  -7   0  13    1.51    1.57
  -7   0  12   24.25    7.55
   7   0 -12   23.78    9.96
  -7   0  12   13.00    3.11
  -7   0  11    3.49    2.66
   7   0 -11    2.45    2.47
  -7   0  10    6.81    3.16
   7   0 -10    7.92    3.59
  -7   0  10    3.95    2.30
  -7   0   9   22.07    9.44
   7   0  -9   23.91    7.46
  -7   0   8    0.18    1.59
   7   0  -8    5.43    3.35
  -7   0   7    0.36    1.54
   7   0  -7   -0.06    2.08
  -7   0   6   17.75    3.16
   7   0  -4   17.22    4.25
   7   0  -3   25.78    5.88
   7   0  -2    5.54    4.04
  -7   0   2    4.94    3.10
   7   0  -1   51.49    7.40
   7   0   0   77.28    8.61
   7   0   1   60.18    7.70
   7   0   2    2.75    4.55
   7   0   3  208.04   12.71
   7   0   4   89.74    9.48
   7   0   5   46.27    9.08
  -7   0  -5   90.87    8.41
   7   0   6    0.76    1.73
   7   0   7   79.69    7.93
  -7   0  -7   61.50    7.18
   7   0   8    1.35    3.34
  -7   0  -8    3.80    4.46
   7   0   9    0.89    1.99
  -7   0  -9    1.25    1.52
   7   0  10   41.79    5.99
  -7   0 -10   35.94    6.06
   7   0  11    1.94    2.77
  -7   0 -11    1.52    2.02
   7   0  12    4.42    2.93
  -7   0 -12    3.41    2.76
   7   0  13    6.08    2.74
  -7   0 -13    6.05    4.02
   7   0  14    1.09    2.20
  -7   0 -14    1.58    2.98
   7   0  15   18.69    5.22
  -7   0 -15   18.11    5.95
   7   0  16    7.03    3.18
  -7   0 -16    7.09    4.56
   7   0  17   19.95    4.29
  -7   0 -17   21.32    7.99
   7   0  18    0.71    1.66
  -7   0 -18   -1.18    2.84
   7   0  19    6.04    2.79
  -7   0 -19    7.41    3.76
  -7   0 -20    2.93    3.58
  -7   0 -21   31.99   11.71
  -7  -1  21    4.38    3.33
   7   1 -21    4.32    2.62
  -7  -1  20    0.35    2.13
   7   1 -20    0.44    1.76
  -7  -1  19   -0.01    1.98
   7   1 -19   -0.44    1.79
  -7  -1  18    1.05    2.15
   7   1 -18    0.68    1.86
  -7  -1  17   -0.04    2.05
   7   1 -17    1.31    2.05
  -7  -1  16    0.19    2.13
   7   1 -16    0.50    2.19
  -7  -1  15    3.54    1.97
   7   1 -15    5.80    3.49
  -7  -1  14   33.47   11.98
  -7  -1  13   44.35   11.00
   7   1 -13   43.20   12.69
   7   1 -12    2.59    3.34
  -7  -1  12    0.41    1.09
  -7  -1  11    4.94    1.94
   7   1 -11    7.15    3.00
  -7  -1  11    3.70    1.79
  -7  -1  10    4.11    2.38
   7   1 -10    3.79    3.24
  -7  -1  10    0.89    1.79
  -7  -1   9    3.34    2.46
   7   1  -9    2.91    2.88
  -7  -1   8    1.72    1.40
   7   1  -8    1.66    2.33
  -7  -1   8    0.94    1.85
  -7  -1   7    4.66    2.38
   7   1  -7    7.27    4.03
  -7  -1   7    4.34    2.45
   7   1  -6    1.08    3.15
  -7  -1   6    0.10    1.16
   7   1  -5    1.98    2.32
  -7  -1   5    0.09    1.23
   7   1  -4    5.53    3.02
  -7  -1   4    1.88    1.96
   7   1  -3   25.05    8.31
   7   1  -2   80.84   10.73
   7   1  -1  128.46   13.25
[truncated: 33,498 more chars]
