# Supplementary material for: Four- and five-component molecular solids: crystal engineering strategies based on structural inequivalence
Source: IUCrJ. 2016 Jan 5;3(Pt 2):96–101. doi: 10.1107/S2052252515023945 (PMC4775157; doi:10.1107/S2052252515023945)
Supplement: Supplementary file 5 [file m-03-00096-sup6.zip › Checkcif Folder/Checkciffiles/2. MRE TMP 22TP.cif]

 
data_shelx
 
_audit_creation_method            SHELXL-2013
_chemical_name_systematic
;
 ?
;
_chemical_name_common             ?
_chemical_melting_point           ?
_chemical_formula_moiety          ?
_chemical_formula_sum
 'C30 H34 N2 O4 S2' 
_chemical_formula_weight          550.71

loop_
 _atom_type_symbol
 _atom_type_description
 _atom_type_scat_dispersion_real
 _atom_type_scat_dispersion_imag
 _atom_type_scat_source
 'C'  'C'   0.0033   0.0016
 'International Tables Vol C Tables 4.2.6.8 and 6.1.1.4'
 'H'  'H'   0.0000   0.0000
 'International Tables Vol C Tables 4.2.6.8 and 6.1.1.4'
 'N'  'N'   0.0061   0.0033
 'International Tables Vol C Tables 4.2.6.8 and 6.1.1.4'
 'O'  'O'   0.0106   0.0060
 'International Tables Vol C Tables 4.2.6.8 and 6.1.1.4'
 'S'  'S'   0.1246   0.1234
 'International Tables Vol C Tables 4.2.6.8 and 6.1.1.4'
 
_space_group_crystal_system       monoclinic
_space_group_IT_number            14
_space_group_name_H-M_alt         'P 21/n'
_space_group_name_Hall            '-P 2yn'
 
_shelx_space_group_comment
;
The symmetry employed for this shelxl refinement is uniquely defined
by the following loop, which should always be used as a source of
symmetry information in preference to the above space-group names.
They are only intended as comments.
;
 
loop_
 _space_group_symop_operation_xyz
 'x, y, z'
 '-x+1/2, y+1/2, -z+1/2'
 '-x, -y, -z'
 'x-1/2, -y-1/2, z-1/2'
 
_cell_length_a                    7.7971(14)
_cell_length_b                    22.217(5)
_cell_length_c                    7.9179(15)
_cell_angle_alpha                 90
_cell_angle_beta                  91.479(15)
_cell_angle_gamma                 90
_cell_volume                      1371.1(5)
_cell_formula_units_Z             2
_cell_measurement_temperature     150(2)
_cell_measurement_reflns_used     ? 
_cell_measurement_theta_min       ? 
_cell_measurement_theta_max       ? 
 
_exptl_crystal_description        'Block' 
_exptl_crystal_colour             'Colorless'
_exptl_crystal_density_meas       ? 
_exptl_crystal_density_method     ?              
_exptl_crystal_density_diffrn     1.334          
_exptl_crystal_F_000              584
_exptl_transmission_factor_min    ?                                             
_exptl_transmission_factor_max    ?                                             
_exptl_crystal_size_max           0.450
_exptl_crystal_size_mid           0.310
_exptl_crystal_size_min           0.210
_exptl_absorpt_coefficient_mu     0.233
_shelx_estimated_absorpt_T_min    0.902
_shelx_estimated_absorpt_T_max    0.953
_exptl_absorpt_correction_type    'Multi-scan'
_exptl_absorpt_correction_T_max    1.000
_exptl_absorpt_correction_T_min    0.843
_exptl_absorpt_process_details    'Jacobson, R. (1998) Private communication'
 
_exptl_special_details
;
 ?
;
 
_diffrn_ambient_temperature       150(2)
_diffrn_radiation_wavelength      0.71073
_diffrn_radiation_type            MoK\a
_diffrn_source                    'Sealed Tube'                       
_diffrn_measurement_device_type   'Rigaku Mercury375R (2x2 bin mode)'
_diffrn_measurement_method        'profile data from \w-scans'
_diffrn_detector_area_resol_mean  ? 
_diffrn_reflns_number             13884
_diffrn_reflns_av_unetI/netI      0.0447
_diffrn_reflns_av_R_equivalents   0.0801
_diffrn_reflns_limit_h_min        -10
_diffrn_reflns_limit_h_max        10
_diffrn_reflns_limit_k_min        -28
_diffrn_reflns_limit_k_max        28
_diffrn_reflns_limit_l_min        -10
_diffrn_reflns_limit_l_max        10
_diffrn_reflns_theta_min          1.833
_diffrn_reflns_theta_max          27.515
_diffrn_reflns_theta_full         25.242
_diffrn_measured_fraction_theta_max   0.997
_diffrn_measured_fraction_theta_full  0.998
_diffrn_reflns_Laue_measured_fraction_max    0.997
_diffrn_reflns_Laue_measured_fraction_full   0.998
_diffrn_reflns_point_group_measured_fraction_max   0.997
_diffrn_reflns_point_group_measured_fraction_full  0.998
_reflns_number_total              3151
_reflns_number_gt                 2870
_reflns_threshold_expression      'I > 2\s(I)'
_reflns_Friedel_coverage          0.000
_reflns_Friedel_fraction_max      .
_reflns_Friedel_fraction_full     .
 
_reflns_special_details
;
 Reflections were merged by SHELXL according to the crystal
 class for the calculation of statistics and refinement.
 
 _reflns_Friedel_fraction is defined as the number of unique
 Friedel pairs measured divided by the number that would be
 possible theoretically, ignoring centric projections and
 systematic absences.
;
 
_computing_data_collection        ?
_computing_cell_refinement        ?
_computing_data_reduction         ?
_computing_structure_solution     ?
_computing_structure_refinement   'SHELXL-2013 (Sheldrick, 2013)'
_computing_molecular_graphics     ?
_computing_publication_material   ?
 
_refine_special_details
;
 ?
;
_refine_ls_structure_factor_coef  Fsqd
_refine_ls_matrix_type            full
_refine_ls_weighting_scheme       calc
_refine_ls_weighting_details
;
 w=1/[\s^2^(Fo^2^)+(0.0892P)^2^+0.8922P]
 where P=(Fo^2^+2Fc^2^)/3
;
_atom_sites_solution_primary      ?
_atom_sites_solution_secondary    ?
_atom_sites_solution_hydrogens    geom
_refine_ls_hydrogen_treatment     constr
_refine_ls_extinction_method      none
_refine_ls_extinction_coef        .
_refine_ls_number_reflns          3151
_refine_ls_number_parameters      177
_refine_ls_number_restraints      0
_refine_ls_R_factor_all           0.0589
_refine_ls_R_factor_gt            0.0533
_refine_ls_wR_factor_ref          0.1680
_refine_ls_wR_factor_gt           0.1565
_refine_ls_goodness_of_fit_ref    1.087
_refine_ls_restrained_S_all       1.087
_refine_ls_shift/su_max           0.000
_refine_ls_shift/su_mean          0.000
 
loop_
 _atom_site_label
 _atom_site_type_symbol
 _atom_site_fract_x
 _atom_site_fract_y
 _atom_site_fract_z
 _atom_site_U_iso_or_equiv
 _atom_site_adp_type
 _atom_site_occupancy
 _atom_site_site_symmetry_order  
 _atom_site_calc_flag
 _atom_site_refinement_flags_posn
 _atom_site_refinement_flags_adp
 _atom_site_refinement_flags_occupancy
 _atom_site_disorder_assembly
 _atom_site_disorder_group
S1 S 0.25411(7) 0.00844(3) 0.62304(7) 0.0358(2) Uani 1 1 d . . . . .
C9 C 0.8457(2) -0.00939(8) 0.9228(2) 0.0202(4) Uani 1 1 d . . . . .
N1 N 0.89884(19) 0.04747(7) 0.94647(19) 0.0208(3) Uani 1 1 d . . . . .
C10 C 0.9482(2) -0.05757(8) 0.9778(2) 0.0206(4) Uani 1 1 d . . . . .
C14 C 0.0295(3) 0.08624(9) 0.5130(3) 0.0344(5) Uani 1 1 d . . . . .
H14 H -0.0715 0.1043 0.4661 0.041 Uiso 1 1 calc R U . . .
C8 C 0.6731(2) -0.01900(10) 0.8389(3) 0.0305(4) Uani 1 1 d . . . . .
H8A H 0.6271 0.0197 0.7994 0.046 Uiso 1 1 calc R U . . .
H8B H 0.5949 -0.0368 0.9200 0.046 Uiso 1 1 calc R U . . .
H8C H 0.6847 -0.0462 0.7424 0.046 Uiso 1 1 calc R U . . .
C15 C 0.0574(2) 0.02396(9) 0.5272(2) 0.0261(4) Uani 1 1 d . . . . .
C13 C 0.1754(3) 0.11887(10) 0.5797(3) 0.0369(5) Uani 1 1 d . . . . .
H13 H 0.1820 0.1616 0.5798 0.044 Uiso 1 1 calc R U . . .
C11 C 0.8929(3) -0.12172(9) 0.9532(3) 0.0311(4) Uani 1 1 d . . . . .
H11A H 0.9822 -0.1487 0.9989 0.047 Uiso 1 1 calc R U . . .
H11B H 0.8746 -0.1297 0.8324 0.047 Uiso 1 1 calc R U . . .
H11C H 0.7858 -0.1287 1.0123 0.047 Uiso 1 1 calc R U . . .
C12 C 0.3030(3) 0.08311(11) 0.6424(3) 0.0373(5) Uani 1 1 d . . . . .
H12 H 0.4072 0.0979 0.6914 0.045 Uiso 1 1 calc R U . . .
O1 O 0.68599(17) 0.14377(6) 0.86376(16) 0.0243(3) Uani 1 1 d . . . . .
H1 H 0.7429 0.1130 0.8913 0.036 Uiso 1 1 calc R U . . .
O2 O 0.33099(18) 0.29239(6) 1.09693(18) 0.0280(3) Uani 1 1 d . . . . .
H2 H 0.2945 0.3048 1.1895 0.042 Uiso 1 1 calc R U . . .
C5 C 0.4543(2) 0.21723(9) 1.2833(2) 0.0264(4) Uani 1 1 d . . . . .
H5 H 0.4023 0.2347 1.3788 0.032 Uiso 1 1 calc R U . . .
C2 C 0.6091(2) 0.16711(7) 1.0045(2) 0.0198(4) Uani 1 1 d . . . . .
C6 C 0.4294(2) 0.24233(8) 1.1239(2) 0.0217(4) Uani 1 1 d . . . . .
C1 C 0.5032(2) 0.21735(8) 0.9803(2) 0.0205(4) Uani 1 1 d . . . . .
C3 C 0.6347(2) 0.14117(8) 1.1633(2) 0.0238(4) Uani 1 1 d . . . . .
H3 H 0.7055 0.1066 1.1766 0.029 Uiso 1 1 calc R U . . .
C7 C 0.4673(3) 0.24375(9) 0.8081(2) 0.0283(4) Uani 1 1 d . . . . .
H7A H 0.5400 0.2792 0.7924 0.043 Uiso 1 1 calc R U . . .
H7B H 0.3463 0.2556 0.7982 0.043 Uiso 1 1 calc R U . . .
H7C H 0.4921 0.2137 0.7215 0.043 Uiso 1 1 calc R U . . .
C4 C 0.5562(2) 0.16612(9) 1.3014(2) 0.0272(4) Uani 1 1 d . . . . .
H4 H 0.5721 0.1482 1.4096 0.033 Uiso 1 1 calc R U . . .
 
loop_
 _atom_site_aniso_label
 _atom_site_aniso_U_11
 _atom_site_aniso_U_22
 _atom_site_aniso_U_33
 _atom_site_aniso_U_23
 _atom_site_aniso_U_13
 _atom_site_aniso_U_12
S1 0.0335(3) 0.0343(3) 0.0395(3) 0.0078(2) -0.0030(2) 0.0026(2)
C9 0.0170(8) 0.0222(8) 0.0215(8) -0.0015(6) 0.0024(6) 0.0001(6)
N1 0.0199(7) 0.0196(7) 0.0229(7) -0.0007(5) 0.0035(6) 0.0021(5)
C10 0.0207(8) 0.0174(8) 0.0239(8) -0.0024(6) 0.0046(6) -0.0005(6)
C14 0.0484(13) 0.0236(10) 0.0310(10) 0.0027(8) -0.0016(9) -0.0053(9)
C8 0.0192(9) 0.0327(10) 0.0395(11) -0.0047(8) -0.0037(8) -0.0011(7)
C15 0.0253(9) 0.0276(9) 0.0256(9) 0.0027(7) 0.0048(7) 0.0050(8)
C13 0.0378(11) 0.0287(10) 0.0440(12) 0.0030(9) -0.0013(9) -0.0017(9)
C11 0.0305(10) 0.0212(9) 0.0417(11) -0.0037(8) 0.0023(8) -0.0039(8)
C12 0.0364(11) 0.0383(12) 0.0370(11) 0.0040(9) -0.0024(9) -0.0016(9)
O1 0.0273(7) 0.0209(6) 0.0250(7) 0.0034(5) 0.0056(5) 0.0071(5)
O2 0.0299(7) 0.0251(7) 0.0295(7) -0.0005(5) 0.0070(6) 0.0078(5)
C5 0.0244(9) 0.0307(10) 0.0244(9) -0.0024(7) 0.0040(7) -0.0023(7)
C2 0.0183(8) 0.0182(8) 0.0229(8) 0.0014(6) 0.0025(6) -0.0023(6)
C6 0.0191(8) 0.0191(8) 0.0270(9) -0.0011(6) 0.0028(6) -0.0025(6)
C1 0.0188(8) 0.0188(8) 0.0241(8) 0.0024(6) 0.0024(6) -0.0016(6)
C3 0.0213(8) 0.0227(8) 0.0272(9) 0.0051(7) 0.0010(7) -0.0006(7)
C7 0.0324(10) 0.0264(9) 0.0264(9) 0.0050(7) 0.0036(7) 0.0089(8)
C4 0.0275(9) 0.0313(10) 0.0227(9) 0.0054(7) 0.0005(7) -0.0043(8)
 
_geom_special_details
;
 All esds (except the esd in the dihedral angle between two l.s. planes)
 are estimated using the full covariance matrix.  The cell esds are taken
 into account individually in the estimation of esds in distances, angles
 and torsion angles; correlations between esds in cell parameters are only
 used when they are defined by crystal symmetry.  An approximate (isotropic)
 treatment of cell esds is used for estimating esds involving l.s. planes.
;
 
loop_
 _geom_bond_atom_site_label_1
 _geom_bond_atom_site_label_2
 _geom_bond_distance
 _geom_bond_site_symmetry_2
 _geom_bond_publ_flag
S1 C12 1.708(2) . ?
S1 C15 1.728(2) . ?
C9 N1 1.341(2) . ?
C9 C10 1.398(2) . ?
C9 C8 1.501(3) . ?
N1 C10 1.340(2) 3_757 ?
C10 N1 1.340(2) 3_757 ?
C10 C11 1.500(2) . ?
C14 C15 1.405(3) . ?
C14 C13 1.438(3) . ?
C14 H14 0.9500 . ?
C8 H8A 0.9800 . ?
C8 H8B 0.9800 . ?
C8 H8C 0.9800 . ?
C15 C15 1.449(4) 3_556 ?
C13 C12 1.357(3) . ?
C13 H13 0.9500 . ?
C11 H11A 0.9800 . ?
C11 H11B 0.9800 . ?
C11 H11C 0.9800 . ?
C12 H12 0.9500 . ?
O1 C2 1.380(2) . ?
O1 H1 0.8400 . ?
O2 C6 1.365(2) . ?
O2 H2 0.8400 . ?
C5 C6 1.390(3) . ?
C5 C4 1.391(3) . ?
C5 H5 0.9500 . ?
C2 C3 1.393(2) . ?
C2 C1 1.398(2) . ?
C6 C1 1.402(2) . ?
C1 C7 1.504(2) . ?
C3 C4 1.382(3) . ?
C3 H3 0.9500 . ?
C7 H7A 0.9800 . ?
C7 H7B 0.9800 . ?
C7 H7C 0.9800 . ?
C4 H4 0.9500 . ?
 
loop_
 _geom_angle_atom_site_label_1
 _geom_angle_atom_site_label_2
 _geom_angle_atom_site_label_3
 _geom_angle
 _geom_angle_site_symmetry_1
 _geom_angle_site_symmetry_3
 _geom_angle_publ_flag
C12 S1 C15 92.24(10) . . ?
N1 C9 C10 120.39(16) . . ?
N1 C9 C8 117.76(16) . . ?
C10 C9 C8 121.84(17) . . ?
C10 N1 C9 119.23(15) 3_757 . ?
N1 C10 C9 120.38(16) 3_757 . ?
N1 C10 C11 117.82(16) 3_757 . ?
C9 C10 C11 121.79(17) . . ?
C15 C14 C13 110.3(2) . . ?
C15 C14 H14 124.8 . . ?
C13 C14 H14 124.8 . . ?
C9 C8 H8A 109.5 . . ?
C9 C8 H8B 109.5 . . ?
H8A C8 H8B 109.5 . . ?
C9 C8 H8C 109.5 . . ?
H8A C8 H8C 109.5 . . ?
H8B C8 H8C 109.5 . . ?
C14 C15 C15 127.4(2) . 3_556 ?
C14 C15 S1 111.44(16) . . ?
C15 C15 S1 121.21(19) 3_556 . ?
C12 C13 C14 113.9(2) . . ?
C12 C13 H13 123.1 . . ?
C14 C13 H13 123.1 . . ?
C10 C11 H11A 109.5 . . ?
C10 C11 H11B 109.5 . . ?
H11A C11 H11B 109.5 . . ?
C10 C11 H11C 109.5 . . ?
H11A C11 H11C 109.5 . . ?
H11B C11 H11C 109.5 . . ?
C13 C12 S1 112.09(18) . . ?
C13 C12 H12 124.0 . . ?
S1 C12 H12 124.0 . . ?
C2 O1 H1 109.5 . . ?
C6 O2 H2 109.5 . . ?
C6 C5 C4 119.13(17) . . ?
C6 C5 H5 120.4 . . ?
C4 C5 H5 120.4 . . ?
O1 C2 C3 121.21(15) . . ?
O1 C2 C1 117.17(15) . . ?
C3 C2 C1 121.61(16) . . ?
O2 C6 C5 122.26(17) . . ?
O2 C6 C1 115.91(16) . . ?
C5 C6 C1 121.83(17) . . ?
C2 C1 C6 117.28(16) . . ?
C2 C1 C7 122.06(16) . . ?
C6 C1 C7 120.66(16) . . ?
C4 C3 C2 119.48(17) . . ?
C4 C3 H3 120.3 . . ?
C2 C3 H3 120.3 . . ?
C1 C7 H7A 109.5 . . ?
C1 C7 H7B 109.5 . . ?
H7A C7 H7B 109.5 . . ?
C1 C7 H7C 109.5 . . ?
H7A C7 H7C 109.5 . . ?
H7B C7 H7C 109.5 . . ?
C3 C4 C5 120.62(17) . . ?
C3 C4 H4 119.7 . . ?
C5 C4 H4 119.7 . . ?
 
loop_
 _geom_torsion_atom_site_label_1
 _geom_torsion_atom_site_label_2
 _geom_torsion_atom_site_label_3
 _geom_torsion_atom_site_label_4
 _geom_torsion
 _geom_torsion_site_symmetry_1
 _geom_torsion_site_symmetry_2
 _geom_torsion_site_symmetry_3
 _geom_torsion_site_symmetry_4
 _geom_torsion_publ_flag
C10 C9 N1 C10 0.5(3) . . . 3_757 ?
C8 C9 N1 C10 179.52(16) . . . 3_757 ?
N1 C9 C10 N1 -0.5(3) . . . 3_757 ?
C8 C9 C10 N1 -179.48(17) . . . 3_757 ?
N1 C9 C10 C11 -179.91(17) . . . . ?
C8 C9 C10 C11 1.1(3) . . . . ?
C13 C14 C15 C15 -179.1(2) . . . 3_556 ?
C13 C14 C15 S1 1.2(2) . . . . ?
C12 S1 C15 C14 -0.90(17) . . . . ?
C12 S1 C15 C15 179.5(2) . . . 3_556 ?
C15 C14 C13 C12 -1.1(3) . . . . ?
C14 C13 C12 S1 0.4(3) . . . . ?
C15 S1 C12 C13 0.3(2) . . . . ?
C4 C5 C6 O2 179.99(17) . . . . ?
C4 C5 C6 C1 0.4(3) . . . . ?
O1 C2 C1 C6 -177.99(15) . . . . ?
C3 C2 C1 C6 2.7(3) . . . . ?
O1 C2 C1 C7 2.6(2) . . . . ?
C3 C2 C1 C7 -176.72(17) . . . . ?
O2 C6 C1 C2 178.07(15) . . . . ?
C5 C6 C1 C2 -2.4(3) . . . . ?
O2 C6 C1 C7 -2.5(2) . . . . ?
C5 C6 C1 C7 177.09(17) . . . . ?
O1 C2 C3 C4 179.58(16) . . . . ?
C1 C2 C3 C4 -1.2(3) . . . . ?
C2 C3 C4 C5 -0.9(3) . . . . ?
C6 C5 C4 C3 1.2(3) . . . . ?
 
loop_
 _geom_hbond_atom_site_label_D 
 _geom_hbond_atom_site_label_H 
 _geom_hbond_atom_site_label_A 
 _geom_hbond_distance_DH 
 _geom_hbond_distance_HA 
 _geom_hbond_distance_DA 
 _geom_hbond_angle_DHA 
 _geom_hbond_site_symmetry_A 
C14 H14 O2  0.95 2.64 3.187(3) 117.2 4_565
O1 H1 N1  0.84 1.94 2.776(2) 173.0 .
O2 H2 O1  0.84 2.00 2.8065(19) 161.9 4_566
C3 H3 S1  0.95 3.02 3.819(2) 142.6 3_657
 
_refine_diff_density_max    0.828
_refine_diff_density_min   -0.466
_refine_diff_density_rms    0.078

_shelxl_version_number 2013-2

_shelx_res_file
;
TITL datam in P2(1)/n
CELL  0.71073   7.7971  22.2169   7.9179   90.000   91.479   90.000
ZERR     2.00   0.0014   0.0048   0.0015    0.000    0.015    0.000
LATT   1
SYMM  1/2 - X, 1/2 + Y, 1/2 - Z
SFAC  C    H    N    O    S
UNIT  60 68 4 8 4
MERG   2
EQIV $1 x-1/2, -y+1/2, z-1/2
HTAB C14 O2_$1
HTAB O1 N1
EQIV $2 x-1/2, -y+1/2, z+1/2
HTAB O2 O1_$2
EQIV $3 -x+1, -y, -z+2
HTAB C3 S1_$3
FMAP   2
PLAN   20
SIZE     0.210   0.310   0.450
ACTA
HTAB    2.00000
BOND   $H
CONF
L.S.  20
TEMP  -123.00
WGHT    0.089200    0.892200
FVAR       0.71699
MOLE    1
S1    5    0.254105    0.008442    0.623038    11.00000    0.03353    0.03430 =
         0.03945    0.00781   -0.00299    0.00261
C9    1    0.845747   -0.009392    0.922839    11.00000    0.01702    0.02225 =
         0.02151   -0.00148    0.00241    0.00008
N1    3    0.898835    0.047469    0.946466    11.00000    0.01993    0.01961 =
         0.02292   -0.00075    0.00349    0.00209
C10   1    0.948207   -0.057574    0.977827    11.00000    0.02065    0.01737 =
         0.02392   -0.00241    0.00461   -0.00051
C14   1    0.029460    0.086245    0.513038    11.00000    0.04843    0.02362 =
         0.03104    0.00272   -0.00158   -0.00528
AFIX  43
H14   2   -0.071492    0.104250    0.466122    11.00000   -1.20000
AFIX   0
C8    1    0.673104   -0.018997    0.838863    11.00000    0.01918    0.03266 =
         0.03954   -0.00468   -0.00371   -0.00110
AFIX 137
H8A   2    0.627075    0.019715    0.799390    11.00000   -1.50000
H8B   2    0.594861   -0.036761    0.919952    11.00000   -1.50000
H8C   2    0.684670   -0.046215    0.742426    11.00000   -1.50000
AFIX   0
C15   1    0.057394    0.023961    0.527179    11.00000    0.02526    0.02763 =
         0.02558    0.00273    0.00484    0.00498
C13   1    0.175442    0.118874    0.579693    11.00000    0.03783    0.02874 =
         0.04402    0.00300   -0.00127   -0.00166
AFIX  43
H13   2    0.181982    0.161573    0.579785    11.00000   -1.20000
AFIX   0
C11   1    0.892918   -0.121719    0.953229    11.00000    0.03053    0.02120 =
         0.04167   -0.00369    0.00234   -0.00391
AFIX 137
H11A  2    0.982176   -0.148659    0.998906    11.00000   -1.50000
H11B  2    0.874650   -0.129730    0.832389    11.00000   -1.50000
H11C  2    0.785810   -0.128672    1.012322    11.00000   -1.50000
AFIX   0
C12   1    0.302982    0.083114    0.642439    11.00000    0.03638    0.03834 =
         0.03696    0.00402   -0.00236   -0.00157
AFIX  43
H12   2    0.407238    0.097878    0.691417    11.00000   -1.20000
AFIX   0
MOLE    2
O1    4    0.685988    0.143771    0.863759    11.00000    0.02729    0.02090 =
         0.02495    0.00343    0.00555    0.00712
AFIX 147
H1    2    0.742877    0.113037    0.891314    11.00000   -1.50000
AFIX   0
O2    4    0.330987    0.292392    1.096927    11.00000    0.02987    0.02510 =
         0.02948   -0.00052    0.00701    0.00780
AFIX 147
H2    2    0.294503    0.304827    1.189528    11.00000   -1.50000
AFIX   0
C5    1    0.454267    0.217227    1.283345    11.00000    0.02443    0.03068 =
         0.02440   -0.00236    0.00397   -0.00233
AFIX  43
H5    2    0.402345    0.234731    1.378828    11.00000   -1.20000
AFIX   0
C2    1    0.609080    0.167114    1.004473    11.00000    0.01827    0.01822 =
         0.02290    0.00141    0.00249   -0.00235
C6    1    0.429367    0.242326    1.123852    11.00000    0.01910    0.01914 =
         0.02704   -0.00106    0.00285   -0.00245
C1    1    0.503217    0.217350    0.980303    11.00000    0.01883    0.01877 =
         0.02408    0.00237    0.00244   -0.00161
C3    1    0.634674    0.141171    1.163278    11.00000    0.02133    0.02275 =
         0.02724    0.00508    0.00102   -0.00057
AFIX  43
H3    2    0.705464    0.106605    1.176592    11.00000   -1.20000
AFIX   0
C7    1    0.467284    0.243750    0.808095    11.00000    0.03237    0.02641 =
         0.02638    0.00504    0.00364    0.00891
AFIX 137
H7A   2    0.540008    0.279186    0.792409    11.00000   -1.50000
H7B   2    0.346349    0.255567    0.798195    11.00000   -1.50000
H7C   2    0.492081    0.213700    0.721470    11.00000   -1.50000
AFIX   0
C4    1    0.556248    0.166122    1.301365    11.00000    0.02754    0.03132 =
         0.02268    0.00537    0.00055   -0.00434
AFIX  43
H4    2    0.572135    0.148205    1.409581    11.00000   -1.20000
AFIX   0
HKLF    4

REM  datam in P2(1)/n
REM R1 =  0.0533 for    2870 Fo > 4sig(Fo)  and  0.0589 for all    3151 data
REM    177 parameters refined using      0 restraints

END

WGHT      0.0894      0.8924

REM Instructions for potential hydrogen bonds
HTAB C14 O2_$1
HTAB O1 N1
HTAB O2 O1_$2
HTAB C3 S1_$3

REM Highest difference peak  0.828,  deepest hole -0.466,  1-sigma level  0.078
Q1    1  -0.0545  0.0960  0.5217  11.00000  0.05    0.83
Q2    1   0.0310  0.0647  0.5202  11.00000  0.05    0.56
Q3    1   0.0833  0.1006  0.5334  11.00000  0.05    0.43
Q4    1   0.5585  0.1986  0.9931  11.00000  0.05    0.39
Q5    1   0.5189  0.1934  1.2887  11.00000  0.05    0.36
Q6    1   0.6236  0.1554  1.0874  11.00000  0.05    0.34
Q7    1   0.8916 -0.0338  0.9497  11.00000  0.05    0.33
Q8    1   0.4960  0.2275  0.9164  11.00000  0.05    0.32
Q9    1   0.4777  0.2301  1.0453  11.00000  0.05    0.30
Q10   1   0.4069  0.2826  0.8059  11.00000  0.05    0.29
Q11   1   0.4600  0.2392  1.1795  11.00000  0.05    0.28
Q12   1   0.1568  0.0159  0.5611  11.00000  0.05    0.27
Q13   1   0.9208 -0.0825  0.9594  11.00000  0.05    0.26
Q14   1   0.7718 -0.0121  0.8717  11.00000  0.05    0.25
Q15   1   0.5627  0.1471  1.2246  11.00000  0.05    0.24
Q16   1   0.5827  0.2489  0.7354  11.00000  0.05    0.23
Q17   1   0.8805  0.0184  0.9278  11.00000  0.05    0.23
Q18   1   0.6075  0.1637  1.2360  11.00000  0.05    0.23
Q19   1   0.2960  0.0508  0.6008  11.00000  0.05    0.22
Q20   1   0.9714 -0.1477  0.8935  11.00000  0.05    0.22
;
_shelx_res_checksum   23429

_shelx_hkl_file
;
   0   0   1    0.07    0.20
   0   0   2 2899.35   29.14
   0   0   2 2858.15   28.54
   0   0  -2 3673.91   37.36
   0   0   3   -0.09    0.41
   0   0   3    0.68    0.34
   0   0  -3    1.90    1.28
   0   0   4  487.92    9.50
   0   0   4  515.03    9.77
   0   0  -4  613.12   12.17
   0   0   5   -0.08    0.78
   0   0   5   -0.16    0.62
   0   0  -5   -0.45    1.40
   0   0   6  179.61    6.49
   0   0   6  231.33   13.32
   0   0  -6  234.55    9.10
   0   0   7    0.95    1.10
   0   0   7    1.12    0.57
   0   0  -7   -0.26    1.75
   0   0   8   88.79   13.58
   0   0   8  118.61    7.63
   0   0  -8  123.16    7.38
   0   0  -9   -0.94    1.47
   0   0 -10   15.72    3.34
   0  -1   0   -0.11    0.06
   0   1   0   -0.06    0.05
   0   1   0   -0.04    0.05
   0  -1   0   -0.08    0.05
   0   1  -1    8.43    0.60
   0   1   2  505.90    6.01
   0  -1   2  476.47    5.97
   0   1   2  459.57    5.64
   0  -1   2  544.16    6.25
   0   1  -2  606.21    7.91
   0  -1  -2  599.33    8.94
   0   1   3  244.34    4.35
   0  -1   3  233.29    4.10
   0   1   3  237.94    3.82
   0  -1   3  265.77    3.85
   0   1  -3  294.48    5.03
   0  -1  -3  297.52    7.69
   0   1   4  708.06   13.21
   0  -1   4  712.72   13.07
   0   1   4  726.11   13.57
   0  -1   4  822.16   14.42
   0  -1  -4  884.49   17.24
   0   1  -4  875.34   16.73
   0   1   5  108.38    3.56
   0  -1   5  107.54    3.67
   0   1   5  112.89    3.56
   0  -1   5  129.05    3.82
   0   1  -5  134.53    5.32
   0  -1  -5  130.35    4.57
   0   1   6  170.38    6.38
   0  -1   6  177.88    6.51
   0   1   6  201.39    6.85
   0  -1   6  218.56    7.44
   0   1  -6  222.76    8.42
   0  -1  -6  219.98    8.41
   0  -1   7   29.02    6.91
   0   1   7   27.91    4.36
   0   1   7   35.52    4.39
   0  -1   7   36.69    5.80
   0   1  -7   32.88    7.39
   0  -1  -7   30.63    3.98
   0   1   8    6.72    1.37
   0   1   8    6.37    1.71
   0  -1   8    9.48    1.63
   0   1  -8    9.34    1.87
   0  -1  -8   10.79    2.18
   0   1   9  149.78    4.80
   0  -1   9  145.68    4.89
   0   1  -9  169.32    6.39
   0  -1  -9  174.18   24.33
   0   1 -10    2.46    1.70
   0  -1 -10    4.51    2.24
   0  -2   0   -0.05    0.12
   0  -2   0   -0.21    0.11
   0  -2   0   -0.05    0.07
   0  -2  -1   30.48    1.55
   0   2   1   28.18    1.42
   0   2  -1   37.64    2.85
   0  -2   1   25.75    1.32
   0  -2  -1   19.55    1.28
   0   2  -1   25.37    1.48
   0  -2  -1   21.38    1.18
   0   2   2 2111.18   21.53
   0  -2   2 1942.35   20.30
   0   2   2 1766.27   18.49
   0  -2   2 2491.24   24.93
   0   2  -2 2427.26   25.89
   0  -2  -2 2420.50   27.17
   0   2   3 1191.45   13.27
   0  -2   3 1132.57   13.03
   0   2   3 1091.91   12.33
   0  -2   3 1421.58   15.09
   0   2  -3 1444.58   16.50
   0  -2  -3 1422.64   16.33
   0   2   4  196.49    4.55
   0  -2   4  197.09    4.79
   0   2   4  186.26    5.21
   0  -2   4  240.01    5.22
   0  -2  -4  243.14    6.30
   0   2   5   18.25    2.64
   0  -2   5   22.65    4.98
   0   2   5   19.49    1.64
   0  -2   5   27.29    3.63
   0   2  -5   27.75    5.35
   0  -2  -5   24.29    4.78
   0   2   6    1.08    0.82
   0   2   6    1.92    0.86
   0  -2   6    2.04    0.59
   0   2  -6    3.42    1.06
   0  -2  -6    4.88    2.49
   0   2   7   73.26   10.17
   0  -2   7   97.77    8.44
   0   2   7   94.36   10.11
   0  -2   7  106.75    8.89
   0   2  -7  106.04   14.98
   0  -2  -7   83.29    7.66
   0   2   8   16.55    2.80
   0  -2   8   18.19    3.99
   0   2   8   17.96    4.13
   0  -2   8   18.77    3.16
   0  -2  -8   16.89    3.49
   0   2  -8   16.79    2.86
   0   2  -9   25.72    5.28
   0  -2  -9   25.36    4.43
   0  -2  10   51.00   10.84
   0   2 -10   76.34   13.80
   0  -2 -10   89.10    7.53
   0   3   0    1.24    0.18
   0   3   1  782.21    8.33
   0  -3   1  675.38    7.63
   0  -3   1  901.71    9.42
   0  -3  -1  733.19    8.29
   0   3  -1  812.39    8.74
   0  -3  -1  842.05    9.09
   0   3   2  805.89    8.88
   0  -3   2  684.67    8.31
   0  -3   2  879.91    9.48
   0   3  -2  840.31   10.40
   0  -3  -2  869.61   11.46
   0   3   3    5.06    1.03
   0  -3   3    5.67    0.99
   0   3   3    3.30    0.62
   0  -3   3    6.07    1.05
   0   3  -3    5.93    1.07
   0  -3  -3    6.91    1.37
   0   3   4  120.47    4.40
   0  -3   4  115.56    4.62
   0   3   4  110.81    4.23
   0  -3   4  153.14    5.29
   0   3  -4  146.56    7.97
   0  -3  -4  147.03    6.13
   0   3   5    1.09    0.33
   0  -3   5    1.57    0.78
   0   3   5    0.61    0.31
   0  -3   5    1.72    0.34
   0   3  -5    1.75    0.86
   0  -3  -5    1.32    1.30
   0   3   6  306.54   10.03
   0  -3   6  309.23   10.45
   0   3   6  341.32   17.94
   0  -3   6  396.06   12.39
   0   3  -6  366.74   12.89
   0  -3  -6  382.35   12.98
   0   3   7  832.61   27.98
   0  -3   7  837.68   28.33
   0   3   7  943.15   11.58
   0  -3   7 1109.98   36.60
   0   3  -7 1036.36   35.47
   0  -3  -7 1002.13   35.84
   0   3   8   60.20    3.75
   0  -3   8   62.72    8.10
   0   3   8   63.65   11.49
   0   3  -8   73.71    7.18
   0  -3  -8   76.39   15.76
   0   3   9   37.84    5.10
   0  -3   9   38.72    6.21
   0   3   9   48.95    2.63
   0   3  -9   56.20    4.45
   0  -3  -9   50.37    8.14
   0  -3  10    8.17    2.31
   0   3 -10    9.28    3.38
   0  -3 -10    5.97    1.81
   0  -4   0 2233.53   22.47
   0  -4   0 2255.38   22.77
   0  -4   0 2348.68   23.26
   0   4   1  433.45    5.01
   0  -4   1  371.33    4.83
   0  -4   1  490.17    5.64
   0  -4  -1  377.83    4.92
   0   4  -1  415.66    4.95
   0  -4  -1  425.42    5.19
   0   4   2  113.24    5.40
   0  -4   2   89.70    4.53
   0  -4   2  112.39    5.37
   0  -4  -2   90.20    4.54
   0   4  -2  105.76    5.26
   0  -4  -2  109.37    7.81
   0   4   3   92.39    4.58
   0  -4   3   82.68    4.37
   0   4   3   71.81    3.90
   0  -4   3  103.99    5.08
   0   4  -3  101.33    5.23
   0  -4  -3   95.67    5.12
   0   4   4  192.40    4.44
   0  -4   4  188.45    4.77
   0   4   4  171.87    4.33
   0  -4   4  235.98    4.90
   0   4  -4  229.19    6.10
   0  -4  -4  233.71    9.79
   0   4   5    1.63    0.41
   0  -4   5    1.72    0.45
   0   4   5    1.17    0.60
   0  -4   5    2.81    0.67
   0   4  -5    0.96    0.67
   0  -4  -5    2.77    1.48
   0   4   6   77.45    3.49
   0  -4   6   77.39    3.88
   0   4   6   82.19   11.26
   0  -4   6  101.51    3.89
   0   4  -6   97.40    5.34
   0  -4  -6   95.41   14.37
   0   4   7   24.29    5.57
   0  -4   7   24.41    9.61
   0   4   7   29.79    3.20
   0  -4   7   34.23    7.23
   0   4  -7   33.11    5.91
   0  -4  -7   42.68    9.43
   0   4   8   23.99    4.77
   0  -4   8   28.58    3.57
   0   4   8   30.55    5.10
   0   4  -8   32.84    6.88
   0  -4  -8   38.61    6.32
   0   4   9    1.64    0.76
   0  -4   9    1.33    0.59
   0   4   9   -0.35    0.79
   0   4  -9   -0.68    1.89
   0  -4  -9    1.62    0.91
   0  -4  10   14.51    3.00
   0   4 -10   21.38    5.18
   0  -4 -10   20.53    6.25
   0  -5   0   -0.12    0.50
   0   5   1   31.54    1.91
   0  -5   1   28.65    1.92
   0  -5   1   35.24    2.52
   0  -5  -1   32.51    2.02
   0   5  -1   31.65    1.75
   0  -5  -1   34.16    2.19
   0   5   2  624.40    7.53
   0  -5   2  514.64    6.96
   0  -5   2  697.39    8.28
   0  -5  -2  516.68    7.37
   0   5  -2  617.50    7.60
   0  -5  -2  637.19   11.22
   0   5   3 1043.07   11.70
   0  -5   3  896.07   11.28
   0   5   3  809.05   10.33
   0  -5   3 1141.95   12.72
   0   5  -3 1097.28   13.69
   0  -5  -3 1107.28   13.68
   0   5   4    5.20    0.87
   0  -5   4    3.22    0.67
   0   5   4    4.00    0.55
   0  -5   4    4.38    0.78
   0   5  -4    4.74    0.90
   0  -5  -4    4.23    1.17
   0   5   5  174.49    6.14
   0  -5   5  170.16    7.62
   0   5   5  160.97    6.78
   0  -5   5  216.10    7.10
   0   5  -5  215.76    8.01
   0  -5  -5  219.20    8.09
   0   5   6  360.84   15.16
   0  -5   6  373.21   16.03
   0   5   6  372.76   15.78
   0  -5   6  472.91   19.99
   0   5  -6  449.54   19.23
   0  -5  -6  451.20   19.80
   0   5   7    3.71    0.78
   0  -5   7    4.97    1.22
   0   5   7    2.82    1.21
   0  -5   7    6.32    1.27
   0   5  -7    7.68    1.39
   0  -5  -7    5.81    1.13
   0   5   8    5.70    1.14
   0  -5   8    6.59    1.74
   0   5   8    8.76    1.90
   0   5  -8    9.45    1.90
   0  -5  -8    5.04    1.81
   0  -5   9   41.10    5.84
   0   5   9   40.61    9.21
   0   5  -9   42.44    8.16
   0  -5  -9   51.39    8.45
   0  -5  10   59.24    9.25
   0   5 -10   68.50   14.58
   0  -5 -10   72.58   11.96
   0  -6   0 1007.06   11.17
   0  -6   0  942.88   10.75
   0  -6   0  960.90   10.31
   0   6   1    4.76    1.46
   0  -6   1    3.04    2.10
   0  -6   1    3.37    0.69
   0   6  -1    3.17    0.65
   0  -6  -1    7.24    2.27
   0   6   2    4.91    1.61
   0  -6   2    0.89    0.61
   0   6  -2    1.09    0.29
   0   6   3  571.65   10.39
   0  -6   3  491.74    9.93
   0  -6   3  642.96   11.65
   0  -6  -3  492.01    9.85
   0   6  -3  590.63   11.13
   0  -6  -3  572.89   11.30
   0   6   4  565.58   10.93
   0  -6   4  515.47   10.41
   0   6   4  470.33    9.51
   0  -6   4  653.71   11.72
   0   6  -4  643.95   12.45
   0  -6  -4  610.04   12.05
   0   6   5   75.98    3.20
   0  -6   5   75.63    3.64
   0   6   5   76.58    7.55
   0  -6   5   91.88    3.55
   0   6  -5   94.98    4.55
   0  -6  -5   84.02    3.96
   0   6   6    1.86    0.60
   0  -6   6    2.18    0.75
   0   6   6    1.44    1.12
   0  -6   6    2.96    0.65
   0   6  -6    3.59    1.51
   0  -6  -6    3.47    1.23
   0   6   7   22.98    5.60
   0  -6   7   29.11    4.94
   0   6   7   30.61    3.32
   0  -6   7   29.04    4.60
   0   6  -7   31.83    6.25
   0  -6  -7   32.39    5.64
   0   6   8   15.74    2.53
   0  -6   8   21.82    3.85
   0   6   8   19.91    2.34
   0  -6  -8   24.06    4.26
   0  -6   9    4.12    1.55
   0   6   9    4.25    1.19
   0   6  -9    6.67    1.97
   0  -6  -9    6.37    1.85
   0  -6  10    1.20    0.98
   0   6 -10    1.35    1.74
   0  -6 -10    2.54    1.99
   0   7   1  208.07    7.04
   0  -7   1  195.06    3.62
   0  -7   1  219.18    3.59
   0  -7  -1  186.16    3.68
   0   7  -1  192.91    3.00
   0  -7  -1  197.20    6.60
   0   7   2    3.07    0.75
   0  -7   2    0.92    0.41
   0  -7   2    0.99    0.52
   0  -7  -2    1.16    0.45
   0   7  -2   -0.03    0.57
   0   7   3  654.76   11.60
   0  -7   3  583.60   11.49
   0  -7   3  730.81   12.92
   0  -7  -3  579.28   11.36
   0   7  -3  658.92   12.16
   0  -7  -3  687.26   12.98
   0   7   4   53.20    1.86
   0   7   4   46.39    2.38
   0  -7   4   64.38    4.53
   0   7  -4   59.48   10.04
   0   7   5    8.03    1.48
   0  -7   5    9.52    1.49
   0   7   5    8.08    1.65
   0  -7   5    9.04    2.23
   0   7  -5    9.94    1.50
   0  -7  -5    8.07    1.46
   0   7   6   12.53    2.31
   0  -7   6   13.64    2.03
   0   7   6   12.13    1.82
   0  -7   6   11.55    2.46
   0   7  -6   14.10    3.68
   0  -7  -6   16.31    3.05
   0   7   7    3.65    0.95
   0  -7   7    4.53    1.15
   0   7   7    3.54    0.67
   0  -7   7    4.69    0.87
   0   7  -7    5.43    1.27
   0   7   8    2.04    0.60
   0  -7   8    3.77    1.50
   0   7   8    4.18    1.13
   0   7  -8    4.77    1.62
   0  -7  -8    2.41    1.47
   0  -7   9   23.48    4.28
   0   7   9   18.15    4.43
   0   7  -9   21.06    5.39
   0  -7  -9   22.07    3.65
   0   8   0 3493.35   35.66
   0   8   1   96.92    4.93
   0  -8   1   93.26    4.92
   0  -8   1  102.96    5.15
   0  -8  -1  102.04    6.31
   0   8  -1   88.29    4.42
   0  -8  -1  100.76    4.98
   0   8   2  187.22    8.89
   0  -8   2  164.16    8.13
   0  -8   2  191.30    9.24
   0  -8  -2  158.08    7.86
   0   8  -2  183.04    8.98
   0  -8  -2  169.03    8.79
   0   8   3    2.63    0.90
   0  -8   3    2.42    0.72
   0  -8   3    3.93    1.15
   0  -8  -3    2.73    0.73
   0   8  -3    3.27    0.76
   0  -8  -3    3.40    0.66
   0   8   4 1722.31   36.54
   0  -8   4 1557.88   34.31
   0   8   4 1376.97   30.25
   0  -8   4 1951.35   41.33
   0   8  -4 1787.24   40.28
   0  -8  -4 1798.53   39.07
   0   8   5    0.13    0.32
   0  -8   5   -0.14    1.12
   0   8   5    2.09    1.12
   0  -8   5    1.16    0.95
   0   8  -5    0.36    0.58
   0  -8  -5    0.42    0.54
   0   8   6    8.77    2.02
   0  -8   6   15.14    2.94
   0   8   6   11.93    2.82
   0  -8   6   13.42    4.17
   0   8  -6   14.76    3.53
   0  -8  -6   15.87    3.39
   0   8   7   31.85    4.47
   0  -8   7   37.79    3.33
   0   8   7   38.95    5.05
   0   8  -7   41.17    8.48
   0  -8  -7   44.60    7.27
   0  -8   8    9.61    2.93
   0   8   8   11.14    1.65
   0   8  -8   11.42    2.83
   0  -8  -8   13.94    2.47
   0  -8   9   28.01    6.69
   0   8   9   27.43    4.15
   0   8  -9   32.23    6.04
   0  -8  -9   42.48    8.88
   0   9   1 1459.48   16.25
   0  -9   1 1366.31   15.80
   0  -9   1 1463.24   16.38
   0   9  -1 1277.05   13.90
   0  -9  -1 1473.96   15.99
   0   9   2   19.51    1.64
   0  -9   2   22.67    5.10
   0  -9   2   23.17    1.77
   0  -9  -2   17.11    2.65
   0   9  -2   20.37    2.17
   0  -9  -2   18.55    3.41
   0   9   3    4.53    1.49
   0  -9   3    3.82    0.83
   0  -9   3    4.27    0.73
   0  -9  -3    4.65    1.84
   0   9  -3    3.51    0.86
   0  -9  -3    3.71    0.73
   0   9   4   19.29    2.29
   0   9   4   17.57    4.11
   0  -9   4   19.18    2.62
   0   9  -4   15.91    3.85
   0   9   5  114.39    4.21
   0  -9   5  106.70    4.77
   0   9   5   94.34    4.23
   0  -9   5  133.01    4.74
   0   9  -5  123.56    5.25
   0  -9  -5  124.78    6.16
   0   9   6    0.79    0.35
   0  -9   6    1.46    0.77
   0   9   6    0.87    0.59
   0  -9   6    1.78    0.62
   0   9  -6    0.74    0.54
   0  -9  -6    2.28    1.18
   0   9   7   34.19    7.73
   0  -9   7   42.08    7.14
   0   9   7   44.79    5.80
   0   9  -7   49.12    9.46
   0  -9  -7   52.85    9.08
   0  -9   8   11.01    2.72
   0   9   8   10.14    1.87
   0   9  -8   11.89    2.91
   0  -9  -8   11.64    1.84
   0  -9   9   63.60    9.53
   0   9   9   59.70    9.26
   0   9  -9   81.79    5.63
   0  -9  -9   76.39   11.60
   0  10   0   10.41    1.95
   0 -10   0   12.90    1.83
   0 -10   0   13.86    2.96
   0  10   1    3.19    4.06
   0 -10   1   -0.47    1.18
   0  10  -1   -2.01   19.24
   0 -10  -1    7.08    1.11
   0  10   2   56.14    2.52
   0 -10   2   55.02    2.92
   0 -10   2   56.32    2.58
   0  10  -2   48.44    2.29
   0 -10  -2   57.82    3.16
   0  10   3  128.92    3.80
   0 -10   3  113.63    5.64
   0 -10   3  138.36    8.24
   0 -10  -3  110.46    6.08
   0  10  -3  128.37    4.07
   0 -10  -3  121.35    3.95
   0  10   4  150.00    5.17
   0 -10   4  134.82    5.63
   0 -10   4  154.75    5.49
   0 -10  -4  125.61    5.21
   0  10  -4  152.17    5.84
   0 -10  -4  145.81    5.86
   0  10   5   10.83    1.65
   0 -10   5   12.99    2.20
   0  10   5    9.83    2.50
   0 -10   5   12.96    2.54
   0  10  -5   11.99    2.23
   0 -10  -5   14.88    2.36
   0  10   6  144.59    4.80
   0 -10   6  144.94    6.49
   0  10   6  126.77    5.61
   0 -10   6  179.29    5.71
   0  10  -6  176.72    6.53
   0 -10  -6  158.75    5.44
   0  10   7    1.96    0.95
   0  10   7    1.92    1.02
   0  10  -7    2.61    1.40
   0 -10  -7    3.93    2.02
   0 -10   8   32.36    6.01
   0  10   8   30.19    4.76
   0  10  -8   35.65    7.56
   0 -10  -8   33.81    3.20
   0 -10   9    5.76    2.07
   0  10   9    3.92    0.66
   0  10  -9    3.28    1.98
   0 -10  -9    5.76    2.16
   0  11   0   -0.05    0.43
   0  11   1 2864.58   47.51
   0 -11   1 2835.23   47.43
   0 -11   1 2836.11   47.25
   0  11  -1 2511.69   42.65
   0 -11  -1 2816.65   46.47
   0  11   2 1805.66   30.43
   0 -11   2 1661.01   29.50
   0 -11   2 1787.86   30.40
   0 -11  -2 1533.23   27.92
   0  11  -2 1679.87   28.53
   0 -11  -2 1701.52   29.04
   0  11   3  148.46    4.18
   0 -11   3  137.50    4.71
   0 -11   3  147.13    4.39
   0 -11  -3  120.48    4.24
   0  11  -3  146.19    4.39
   0 -11  -3  132.96    4.47
   0  11   4   25.33    4.49
   0 -11   4   29.71    3.99
   0 -11   4   30.22    1.55
   0 -11  -4   26.39    4.63
   0  11  -4   26.39    5.22
   0 -11  -4   33.28    5.24
   0  11   5    0.63    0.63
   0 -11   5    1.19    1.82
   0  11   5    0.35    0.43
   0 -11   5    0.61    0.57
   0  11  -5   -0.20    1.08
   0 -11  -5    1.11    1.21
   0  11   6    3.44    1.04
   0 -11   6    4.86    1.10
   0  11   6    2.41    0.95
   0 -11   6    4.82    1.20
   0  11  -6    3.19    1.07
   0 -11  -6    6.08    1.35
   0 -11   7  267.08   13.12
   0  11   7  254.77   16.31
   0  11  -7  302.14   14.41
   0 -11  -7  297.68   14.40
   0 -11   8   10.26    2.11
   0  11   8    9.42    2.55
   0  11  -8    9.63    2.82
   0 -11  -8   13.87    2.45
   0 -11   9    0.20    0.60
   0  11   9   -0.68    1.20
   0  11  -9   -1.44    1.51
   0 -11  -9    1.53    1.87
   0  12   0   90.54    3.78
   0 -12   0   82.15    3.57
   0 -12   0   93.85    3.57
   0 -12   1   58.84    2.99
   0  12  -1   55.24   13.49
   0 -12  -1   56.17    6.52
   0  12   2  180.18    5.26
   0 -12   2  165.19    6.50
   0 -12   2  186.69    5.37
   0 -12  -2  159.07    5.14
   0  12  -2  151.21    6.30
   0  12   3    3.48    0.72
   0 -12   3    2.95    1.20
   0 -12   3    3.07    0.45
   0 -12  -3    3.30    0.69
   0  12  -3    3.55    0.97
   0 -12  -3    2.43    0.65
   0  12   4  175.67    5.93
   0 -12   4  155.10    6.26
   0 -12   4  182.44    6.27
   0 -12  -4  152.27    6.06
   0  12  -4  173.39    6.29
   0 -12  -4  171.48    6.35
   0  12   5    0.67    0.53
   0 -12   5    1.24    0.97
   0  12   5    1.40    0.82
   0 -12   5    1.38    0.71
   0  12  -5    1.37    0.77
   0 -12  -5    0.33    1.13
   0  12   6  112.02    5.63
   0 -12   6  116.12    6.54
   0  12   6  102.95    6.04
   0 -12   6  124.96    6.33
   0  12  -6  133.42    7.67
   0 -12  -6  117.93   14.13
   0 -12   7    4.92    1.18
   0  12   7    4.68    1.76
   0  12  -7    4.96    1.77
   0 -12  -7    3.12    1.64
   0 -12   8   89.59   11.89
   0  12  -8   89.69   15.21
   0 -12  -8   85.40    4.54
   0 -12   9   20.43    3.98
   0  12   9   17.05    2.86
   0  12  -9   18.35    5.10
   0 -12  -9   23.23    4.62
   0  13   0    2.88    1.64
   0  13   1   12.06    2.40
   0 -13   1   12.60    2.11
   0 -13   1   10.46    1.12
   0 -13  -1    7.65    1.19
   0  13  -1    9.37    1.98
   0 -13  -1   13.50    1.78
   0  13   2  446.08   10.60
   0 -13   2  399.19   10.39
   0 -13   2  414.03   10.26
   0 -13  -2  363.63    9.50
   0  13  -2  401.65    9.48
   0 -13  -2  400.48    9.64
   0  13   3    4.64    1.27
   0 -13   3    2.68    0.63
   0 -13   3    3.43    0.77
   0 -13  -3    4.27    0.95
   0  13  -3    3.14    0.96
   0 -13  -3    3.29    0.59
   0  13   4   30.84    5.20
   0 -13   4   34.10    6.70
   0 -13   4   33.69    5.51
   0 -13  -4   31.00    5.05
   0  13  -4   36.36    6.03
   0 -13  -4   38.46    2.29
   0  13   5    0.90    0.57
   0 -13   5    2.38    0.92
   0  13   5    2.50    0.84
   0 -13   5    2.51    0.84
   0  13  -5    0.90    0.65
   0 -13  -5    1.87    1.68
   0  13   6   69.53    3.80
   0 -13   6   66.11    6.49
   0  13   6   60.74    7.96
   0 -13   6   63.75    8.78
   0  13  -6   81.97    5.14
   0 -13  -6   67.01   11.69
   0 -13   7    1.89    1.60
   0  13   7    1.03    0.58
   0  13  -7    1.24    0.60
   0 -13  -7   -0.33    1.48
   0 -13   8   35.68    7.15
   0  13  -8   33.08    5.60
   0 -13  -8   42.29    6.96
   0 -13   9    2.52    0.86
   0  13   9    1.34    0.44
   0  13  -9    1.38    0.83
   0 -13  -9    1.72    1.83
   0  14   0  987.27   22.13
   0 -14   0  997.96   21.63
   0  14   1    3.19    0.68
   0 -14   1    4.13    2.00
   0 -14   1    3.37    0.82
   0 -14  -1    2.71    1.09
   0  14  -1    3.94    1.21
   0 -14  -1    5.32    1.01
   0  14   2    0.46    0.46
   0 -14  -2    6.35    1.53
   0  14  -2    2.12    2.01
   0 -14  -2    0.63    0.80
   0  14   3    2.81    0.80
   0 -14   3    1.71    0.62
   0 -14   3    1.44    0.51
   0 -14  -3    0.71    0.72
   0  14  -3    1.18    0.41
   0 -14  -3    2.25    0.72
   0  14   4  334.57   14.06
   0 -14   4  314.93   14.27
   0 -14   4  338.42   14.37
   0 -14  -4  295.78   13.15
   0  14  -4  338.36   14.47
   0 -14  -4  328.36   14.17
   0  14   5   14.93    3.19
   0 -14   5   19.36    3.31
   0  14   5   16.94    3.48
   0 -14   5   15.90    2.93
   0  14  -5   16.20    3.52
   0 -14  -5   22.08    2.16
   0  14   6    0.77    0.39
   0 -14   6    1.31    0.82
   0  14   6    1.95    1.01
   0 -14   6    0.87    0.46
   0  14  -6   -0.23    1.19
   0 -14  -6    0.72    1.40
   0 -14   7   14.48    3.18
   0  14   7   12.72    2.49
   0  14  -7   13.56    3.13
   0 -14  -7   12.47    3.32
   0 -14   8   93.37   15.37
   0  14   8   92.71    4.88
   0  14  -8   98.78    7.28
   0 -14  -8  100.72   12.78
   0  15   0    8.97    3.05
   0  15   1   20.50    4.47
   0 -15  -1   19.17    1.66
   0  15  -1   18.60    3.67
   0 -15  -1   28.53    3.53
   0  15   2  339.68   11.09
   0 -15   2  327.86   11.14
   0 -15  -2  278.38    9.68
   0  15  -2  300.58   10.62
   0 -15  -2  310.13   10.12
   0  15   3   24.79    1.55
   0 -15   3   32.96    4.46
   0 -15   3   31.40    4.40
   0 -15  -3   26.53    4.51
   0  15  -3   23.72    5.32
   0 -15  -3   29.07    4.26
   0  15   4    5.71    1.62
   0 -15   4    5.43    1.62
   0 -15   4    3.59    1.21
   0 -15  -4    5.64   10.56
   0  15  -4    2.95    1.70
   0 -15  -4    5.87    1.44
   0  15   5  168.66    6.46
   0 -15   5  168.44    7.70
   0  15   5  152.53   15.29
   0 -15   5  169.52    6.78
   0  15  -5  167.19    6.98
   0 -15  -5  173.93    7.85
   0 -15   6   38.53    7.07
   0  15   6   32.32    7.81
   0  15  -6   36.19    6.27
   0 -15  -6   35.15    2.69
   0 -15   7    8.45    2.04
   0  15   7    8.60    1.08
   0  15  -7    7.42    2.03
   0 -15  -7    9.88    1.66
   0 -15   8    5.81    2.65
   0  15   8    6.64    0.89
   0  15  -8    6.93    2.24
   0 -15  -8    8.91    1.66
   0  16   0    1.36    0.60
   0 -16   0    2.67    1.12
   0 -16   0    1.70    0.54
   0  16  -1  210.44    7.80
   0  16   1  212.38   10.21
   0  16  -1  179.16    6.07
   0 -16  -1  188.83    6.44
   0  16   2    2.52    1.24
   0 -16  -2    8.94    6.87
   0  16  -2    3.76    1.30
   0  16   3  152.61    8.27
   0 -16   3  155.62    7.69
   0 -16   3  150.54    7.09
   0 -16  -3  148.12   24.17
   0  16  -3  138.84    8.29
   0 -16  -3  143.65    7.17
   0  16   4  272.27    8.32
   0 -16   4  266.86    9.84
   0 -16   4  274.62    8.31
   0 -16  -4  251.65    8.63
   0  16  -4  279.24    8.52
   0 -16  -4  294.33    9.14
   0  16   5   96.46    5.88
   0 -16   5  105.00    6.61
   0  16   5   93.39   14.76
   0 -16   5   97.37    5.12
   0  16  -5   93.29    5.04
   0 -16  -5   96.53    5.71
   0 -16   6   66.93    9.39
   0  16   6   59.52    7.25
   0  16  -6   62.44   11.98
   0 -16  -6   64.34    8.93
   0 -16   7   53.41    8.54
   0  16   7   48.55    9.30
   0  16  -7   51.38   12.64
   0 -16  -7   51.96    3.40
   0 -16   8    2.22    0.92
   0  16   8    0.83    0.78
   0  16  -8    2.45    1.77
   0 -16  -8    2.66    1.99
   0  17   0   -0.38    0.94
   0 -17   0    0.61    1.30
   0  17  -1  201.57    7.88
   0 -17   1  194.00    7.35
   0 -17  -1  184.04    7.42
   0  17  -1  174.35    5.97
   0 -17  -1  191.71    7.03
   0  17   2  833.51   33.83
   0 -17   2  761.19   31.09
   0  17  -2  743.00   30.56
   0 -17  -2  746.18   30.42
   0  17   3  432.78   12.05
   0 -17   3  456.95   13.85
   0 -17  -3  366.82   13.35
   0  17  -3  410.00   11.84
   0 -17  -3  410.24   12.47
   0  17   4   12.74    3.75
   0 -17   4   15.28    3.59
   0 -17   4   12.28    2.73
   0 -17  -4   10.46    2.69
   0  17  -4   11.55    3.43
   0 -17  -4   14.83    2.07
   0  17   5   91.10    4.78
   0 -17   5  103.33   15.58
   0 -17   5   97.80    5.33
   0  17  -5   91.78    5.42
   0 -17  -5  101.93    7.45
   0 -17   6    0.22    1.64
   0  17   6    0.38    0.67
   0  17  -6    0.30    0.80
   0 -17  -6    1.25    1.17
   0 -17   7   10.11    2.44
   0  17   7    8.89    2.20
   0  17  -7    9.19    2.09
   0 -17  -7    8.19    1.78
   0 -17   8    8.90    2.23
   0  17   8    6.81    1.53
   0  17  -8    4.95    1.98
   0 -17  -8    3.66    1.98
   0  18   0   89.42    3.46
   0 -18   0   83.94    3.62
   0 -18   0   91.91   13.87
   0  18   1    1.30    0.67
   0 -18   1   -0.66    1.19
   0 -18  -1    1.77    0.61
   0  18   2  142.28   35.77
   0 -18  -2  127.50   15.08
   0  18   3  118.51    5.42
   0 -18  -3   99.79    5.08
   0  18  -3  111.72    4.74
   0 -18  -3  141.89    6.13
   0  18   4  128.24    6.39
   0 -18   4  132.36   10.24
   0 -18   4  122.37   14.63
   0 -18  -4  112.82    8.09
   0  18  -4  121.14    7.14
   0 -18  -4  139.19   13.36
   0 -18   5   77.27   14.09
   0 -18   5   61.09    5.84
   0  18  -5   56.49    6.49
   0 -18  -5   67.75    4.40
   0 -18   6   83.37   11.69
   0  18   6   67.37    9.93
   0  18  -6   80.69    6.18
   0 -18  -6   70.49   12.91
   0 -18   7   18.88    3.03
   0  18   7   14.06    2.63
   0  18  -7   12.87    3.07
   0 -18  -7   14.00    2.09
   0 -18   8    0.32    1.64
   0  18   8   -0.92    1.16
   0  18  -8    3.12    1.85
   0 -18  -8   -0.19    1.39
   0  19   0   -0.03    1.02
   0 -19   0    1.09    1.04
   0 -19   0    0.58    0.42
   0  19  -1    4.23    1.22
   0  19   1    4.18    1.10
   0 -19   1    4.46    1.22
   0 -19  -1    3.11    1.11
   0  19  -1    3.29    1.13
   0 -19  -1    4.54    1.33
   0  19   2  314.59   11.45
   0 -19  -2  284.00   11.18
   0  19  -2  285.08   10.79
   0 -19  -2  286.77   10.75
   0  19   3  636.69   27.62
   0 -19   3  654.28   29.65
   0 -19   3  609.53   26.70
   0 -19  -3  576.39   25.63
   0  19  -3  608.21   26.99
   0 -19  -3  605.94   26.80
   0  19   4   95.00    5.28
   0 -19   4  106.51    5.99
   0 -19  -4   88.68    7.92
   0  19  -4   91.19    5.12
   0 -19  -4  115.50    8.26
   0 -19   5   98.86    9.66
   0 -19   5   87.26    4.07
   0  19  -5   89.42    4.11
   0 -19  -5   93.04    4.33
   0 -19   6   25.82    4.11
   0  19   6   19.64    4.74
   0  19  -6   19.38    5.36
   0 -19  -6   21.02    5.57
   0 -19   7   14.35    2.78
   0  19   7    9.83    1.42
   0  19  -7    8.82    1.75
   0 -19  -7    9.05    2.52
   0  20   0   54.55    5.84
   0 -20   0   53.89    3.60
   0 -20   0   54.14    2.79
   0  20  -1    0.93    0.55
   0  20   1   -0.08    0.78
   0 -20   1   -0.11    1.30
   0 -20  -1    1.41    1.52
   0  20  -1    0.15    0.50
   0 -20  -1    0.60    0.74
   0  20  -2    4.13    1.07
   0  20   2    2.71    0.94
   0 -20   2    4.78    1.30
   0 -20  -2    3.65    2.02
   0  20  -2    1.68    1.02
   0 -20  -2    4.01    0.96
   0  20   3  109.83   20.19
   0 -20   3  114.12    8.42
   0 -20  -3  108.15   15.94
   0  20  -3   81.51    4.33
   0 -20  -3   97.59    6.11
   0  20   4  204.06    9.60
   0 -20   4  216.17   14.81
   0 -20   4  206.55   10.34
   0 -20  -4  188.67    9.80
   0  20  -4  200.10   11.27
   0 -20  -4  212.07   10.27
   0 -20   5   72.45   10.78
   0 -20   5   64.18    4.96
   0  20  -5   68.00    5.22
   0 -20  -5   61.82   11.97
   0 -20   6   35.17    7.23
   0  20   6   24.35    6.53
   0  20  -6   21.98    5.69
   0 -20  -6   24.32    5.38
   0 -20   7   94.52   12.47
   0  20   7   81.29    8.89
   0 -20  -7   72.92   11.06
   0  21   0    0.86    0.39
   0 -21   0    2.02    1.74
   0 -21   0    0.73    0.89
   0  21  -1   40.49    7.30
   0  21   1   37.35    8.81
   0 -21   1   34.00    2.99
   0 -21  -1   36.99    5.08
   0  21  -1   31.02    4.66
   0 -21  -1   28.64    5.19
   0  21  -2  212.74   10.65
   0  21   2  222.11   10.61
   0 -21   2  190.43    9.37
   0 -21  -2  203.89   19.16
   0  21  -2  197.05    9.17
   0 -21  -2  182.85    8.98
   0  21   3  192.70    9.28
   0 -21   3  206.95   14.42
   0 -21   3  190.07    9.50
   0 -21  -3  177.09   24.10
   0  21  -3  184.07    8.72
   0 -21  -3  185.01   10.25
   0  21   4   25.57    6.12
   0 -21   4   37.64    6.15
   0 -21   4   28.37    4.38
   0 -21  -4   30.19    4.63
   0  21  -4   23.53    5.52
   0 -21  -4   25.92    6.03
   0 -21   5    1.81    1.48
   0 -21   5    1.85    0.89
   0  21  -5    1.56    0.70
   0 -21  -5    2.26    0.94
   0 -21   6   33.88    5.69
   0  21   6   31.24    4.33
   0 -21  -6   26.20    4.91
   0 -21   7   47.98   12.08
   0  21   7   40.20    7.44
   0 -21  -7   34.43    9.98
   0  22   0    0.66    0.51
   0 -22   0   -0.86    1.19
   0 -22   0    2.62    0.86
   0  22  -1   55.52   10.77
   0  22   1   56.02    2.88
   0 -22   1   48.69    3.03
   0 -22  -1   48.76    3.45
   0 -22  -1   46.32    3.88
   0  22  -2    0.16    0.97
   0  22   2    0.91    0.72
   0 -22   2    0.85    0.69
   0 -22  -2    1.68    1.34
   0 -22  -2    0.78    0.64
   0  22  -3   20.47    4.28
   0  22   3   17.00    3.90
   0 -22   3   21.47    5.13
   0 -22  -3   16.63    4.56
   0 -22  -3   17.04    3.94
   0  22   4    3.57    1.46
   0 -22   4    8.04    3.10
   0 -22   4    9.68    1.76
   0 -22  -4    5.20    2.03
   0 -22  -4    6.28    1.86
   0 -22   5   28.32    4.31
   0 -22  -5   22.19    3.86
   0 -22   6   -0.33    1.74
   0  22   6    1.89    0.95
   0 -22  -6    1.48    1.19
   0  23   0   -0.17    1.14
   0 -23   0   -1.82    1.25
   0  23  -1    4.72    2.08
   0  23   1    5.81    1.56
   0 -23   1    3.02    1.18
   0 -23  -1    3.85    0.71
   0  23  -2    9.93    3.04
   0  23   2   10.10    2.02
   0 -23   2    9.07    1.75
   0 -23  -2    7.71    1.62
   0 -23  -2    7.21    2.18
   0  23  -3  301.72   20.42
   0  23   3  293.76   19.45
   0 -23   3  265.53   26.94
   0 -23  -3  233.95   16.31
   0 -23  -3  262.26   17.33
   0 -23   4  100.55    7.02
   0 -23   4   76.42   13.06
   0 -23  -4   80.33   12.35
   0 -23  -4   75.42    5.39
   0 -23   5    4.86    1.91
   0 -23  -5    3.31    1.27
   0 -23   6    0.66    1.01
   0  23   6    1.12    0.92
   0 -23  -6    0.62    0.98
   0  24   0  216.15   10.39
   0 -24   0  198.35    9.77
   0  24  -1    5.49    1.53
   0  24   1    2.79    0.83
   0 -24   1    5.18    2.24
   0 -24  -1    2.78    1.24
   0  24  -2   46.95    9.49
   0  24   2   49.77    8.27
   0 -24   2   45.41    4.13
   0 -24  -2   37.92    9.15
   0  24  -3   59.57   12.59
   0  24   3   52.97    8.40
   0 -24   3   55.55   10.36
   0 -24  -3   53.10   10.45
   0  24  -4    2.04    1.02
   0 -24   4    1.25    0.60
   0 -24  -4    1.00    1.18
   0 -24   5   25.58    4.75
   0  25   0    3.48    1.43
   0 -25   0    1.09    1.83
   0  25  -1   49.54    8.99
   0  25   1   48.47    8.71
   0 -25   1   51.58    3.75
   0 -25  -1   37.90    6.57
   0  25  -2  173.88    6.05
   0  25   2  169.40    4.98
   0 -25   2  149.11    5.40
   0 -25  -2  140.86    5.73
   0  25  -3   17.19    4.64
   0 -25   3   16.91    2.44
   0 -25  -3   15.60    2.54
   0  25  -4   19.36    5.26
   0 -25   4   12.39    2.94
   0 -25  -4   15.06    3.02
   0  25   5    3.87    1.13
   0  26   0  145.73    7.71
   0 -26   0  125.18    7.17
   0  26  -1   38.58    8.34
   0  26   1   38.69    7.81
   0 -26   1   35.90    3.65
   0 -26  -1   29.89    4.67
   0  26  -2    2.47    1.06
   0  26   2    1.38    1.05
   0 -26   2    2.34    1.83
   0 -26  -2    2.89    1.72
   0  26  -3    0.46    1.20
   0 -26   3   -0.38    1.03
   0 -26  -3    0.73    1.00
   0  26  -4   18.25    4.76
   0 -26  -4   16.76    3.53
   0  27   0    2.58    1.05
   0 -27   0    0.74    0.78
   0  27  -1    9.73    1.91
   0  27   1    6.68    1.19
   0 -27  -1    5.58    1.78
   0 -27   1    7.10    1.60
   0  27  -2  117.77    7.74
   0  27   2  102.55   17.69
   0 -27   2   93.64    4.50
   0 -27  -2   91.57   14.52
   0  27  -3    3.65    1.52
   0 -27   3    0.05    1.03
   0 -27  -3    0.25    1.21
   0  28   0    7.58    1.77
   0 -28   0    4.67    1.15
   0  28  -1   32.69    7.46
   0  28   1   30.18    6.92
   0 -28   1   27.18    2.93
   0 -28  -1   29.16    6.13
   0  28  -2   48.35   10.32
   0 -28   2   46.16    4.57
   0 -28  -2   44.49    8.99
   1   0 -10    2.04    1.26
  -1   0   9   44.17   10.87
  -1   0   9   73.43    6.11
   1   0  -9   60.08   11.77
  -1   0   8    1.40    0.60
  -1   0   8    0.47    0.89
   1   0  -8   -0.32    1.60
  -1   0   7  256.84   10.09
  -1   0   7  356.99   13.17
   1   0  -7  342.36   13.73
  -1   0   6    0.79    0.80
   1   0  -6    2.59    0.81
  -1   0   5  100.26    3.50
  -1   0   5  128.11    4.13
   1   0  -5  121.30    9.33
  -1   0   4    1.25    0.64
  -1   0   4    2.29    1.05
  -1   0   3   78.62    3.98
  -1   0   3   82.65    4.46
   1   0  -3   95.82    6.36
  -1   0   2    9.74    2.44
   1   0  -2    7.25    4.17
   1   0  -1 1760.37   17.89
  -1   0   1 1869.47   19.10
   1   0  -1 1867.81   18.95
   1   0   0   -0.21    0.20
  -1   0   0   -0.80    0.40
   1   0   0   -0.44    0.24
   1   0   1 1518.23   15.77
  -1   0  -1 1630.91   16.14
  -1   0  -1 1479.38   15.50
   1   0   2    0.64    0.71
  -1   0  -2    1.14    0.52
  -1   0  -2    2.85    1.51
   1   0   3   71.61    3.83
   1   0   3   62.35    3.09
  -1   0  -3   83.81    4.46
   1   0   4    0.67    0.81
   1   0   4    0.11    0.39
  -1   0  -4    0.32    1.31
   1   0   5  331.36    9.58
   1   0   5  338.06    8.31
  -1   0  -5  407.11   10.62
   1   0   6    0.67    0.66
   1   0   6   -0.05    0.45
  -1   0  -6    1.39    2.06
   1   0   7  510.36   18.30
   1   0   7  585.48   19.59
  -1   0  -7  623.89   22.29
   1   0   8    1.41    0.82
  -1   0  -8   -1.30    1.69
  -1   0  -9    1.95    1.33
  -1   0 -10    1.02    1.05
   1   1 -10   12.63    3.30
   1  -1 -10   13.30    3.02
  -1   1   9    3.24    0.90
  -1  -1   9    2.25    0.74
  -1   1   9    3.28    0.86
  -1  -1   9    4.69    1.44
   1  -1  -9    4.83    1.74
   1   1  -9    5.03    2.60
  -1  -1   8    1.39    0.71
  -1   1   8   -0.61    0.78
  -1  -1   8    1.71    0.73
  -1   1   8    0.88    0.95
   1  -1  -8    1.36    1.11
   1   1  -8    2.21    1.98
  -1  -1   7  207.76    8.25
  -1   1   7  198.11    7.91
  -1   1   7  281.06   10.84
  -1  -1   7  313.50   20.19
   1   1  -7  266.10   11.78
   1  -1  -7  260.54   11.00
  -1  -1   6  261.01    9.07
  -1   1   6  256.55    8.58
  -1   1   6  307.67   11.82
  -1  -1   6  340.29   11.32
   1   1  -6  318.45   13.52
   1  -1  -6  315.23   11.06
  -1   1   5   24.85    3.33
  -1  -1   5   23.50    1.84
  -1   1   5   29.35    2.63
  -1  -1   5   36.69    3.29
   1   1  -5   30.13    6.26
   1  -1  -5   28.97    4.17
  -1   1   4 1133.79   19.68
  -1  -1   4 1156.46   20.39
  -1   1   4 1266.65   22.17
  -1  -1   4 1448.42   25.19
   1   1  -4 1511.63   26.59
   1  -1  -4 1485.59   26.52
  -1   1   3  157.70    5.26
  -1  -1   3  155.95    7.47
  -1   1   3  175.64    6.11
  -1  -1   3  203.93    7.10
   1   1  -3  193.24    9.45
   1  -1  -3  186.44    9.13
   1   1  -1  142.85    6.67
   1  -1  -1  149.21    6.84
   1  -1  -1  118.81    5.46
  -1   1   1  130.55    6.23
  -1  -1   1  166.46    7.81
   1   1  -1  154.08    7.19
   1  -1  -1  156.27    7.34
   1   1   1 1244.95   13.18
   1  -1   1 1109.46   11.84
   1  -1   1 1278.99   12.51
  -1   1  -1 1369.20   13.38
  -1   1  -1 1137.03   12.25
  -1  -1  -1 1201.36   12.96
   1   1   2  414.61    5.55
   1  -1   2  376.65    5.67
   1  -1   2  343.26    3.73
  -1  -1  -2  378.60    4.73
  -1   1  -2  442.30    7.14
  -1  -1  -2  449.53    6.17
   1   1   3    0.16    0.42
   1  -1   3    0.61    0.45
   1   1   3    0.46    0.22
   1  -1   3    0.11    0.19
  -1   1  -3    0.38    0.55
  -1  -1  -3    1.80    0.58
   1   1   4   19.77    2.01
   1  -1   4   22.90    3.31
   1   1   4   21.79    2.42
   1  -1   4   25.10    2.68
  -1   1  -4   28.70    4.37
  -1  -1  -4   25.91    1.93
   1   1   5    8.34    1.35
   1  -1   5    6.28    1.48
   1   1   5    7.96    1.57
   1  -1   5    7.97    0.93
  -1   1  -5    9.90    2.19
  -1  -1  -5    9.69    1.53
   1   1   6   40.79    5.65
   1  -1   6   43.14    6.40
   1   1   6   39.07    3.04
   1  -1   6   42.42    2.66
  -1  -1  -6   52.23    8.97
  -1   1  -6   47.95    9.29
   1  -1   7    3.89    0.93
   1   1   7    4.13    1.09
   1  -1   7    4.18    0.89
  -1   1  -7    4.21    2.19
  -1  -1  -7    9.46    2.04
   1   1   8   30.12    6.26
   1  -1   8   28.09    7.48
  -1   1  -8   31.44    5.02
  -1  -1  -8   32.29    4.12
   1   1   9   15.62    3.42
   1  -1   9   17.33    4.25
  -1   1  -9   19.31    3.11
  -1  -1  -9   18.87    2.89
   1   1  10   32.06    7.52
   1  -1  10   42.35    6.77
  -1   1 -10   53.89    4.97
  -1  -1 -10   49.94    4.47
   1  -2 -10   30.47    4.41
   1   2 -10   30.80    6.80
  -1  -2   9   39.22    8.99
  -1   2   9   47.81    7.17
  -1  -2   9   49.49   10.66
   1   2  -9   50.50    7.94
   1  -2  -9   46.90    9.01
  -1   2   8    1.08    0.56
  -1  -2   8    0.74    0.60
  -1   2   8    0.64    0.71
  -1  -2   8   -0.22    1.11
   1   2  -8    1.01    1.08
   1  -2  -8    0.97    1.09
  -1  -2   7  350.98   12.75
  -1   2   7  328.11   11.71
  -1   2   7  397.08   16.42
  -1  -2   7  444.95   17.89
   1   2  -7  426.90   20.45
   1  -2  -7  432.95   17.52
  -1   2   6  191.26    6.51
  -1  -2   6  204.48    7.43
  -1   2   6  231.63    9.56
  -1  -2   6  271.70    9.04
   1   2  -6  247.49    9.24
   1  -2  -6  238.70    9.36
  -1   2   5   81.18    2.41
  -1  -2   5   80.70    2.53
  -1   2   5   88.80    2.98
  -1  -2   5  104.83    2.97
   1   2  -5   98.12    3.48
   1  -2  -5   99.52    3.40
  -1   2   4    3.48    0.77
  -1  -2   4    5.58    1.34
  -1   2   4    5.42    0.94
  -1  -2   4    9.27    1.57
  -1   2   3  353.72    4.66
  -1  -2   3  374.02    5.34
  -1   2   3  375.89    5.65
  -1  -2   3  483.80    6.58
   1   2  -3  443.09    6.53
   1  -2  -3  442.66    6.68
  -1   2   2   93.87    4.55
  -1   2   2   94.51    5.06
  -1  -2   2  124.98    6.26
   1   2  -2  128.83   10.56
  -1   2   1  243.64    3.47
  -1  -2   1  334.01    4.58
   1  -2  -1  312.70    4.18
   1   2   0   17.51    1.09
  -1  -2   0   16.88    1.02
  -1  -2   0   17.39    1.65
   1   2   0   20.76    1.03
   1   2   1 4376.30   43.37
   1  -2   1 3803.60   38.13
  -1  -2  -1 4329.36   42.66
  -1   2  -1 4023.83   39.99
  -1  -2  -1 4405.56   43.35
   1   2   2  923.71   10.56
   1  -2   2  812.18    9.68
  -1  -2  -2  829.29    9.16
  -1   2  -2  930.85   10.88
  -1  -2  -2  955.28   11.02
   1   2   3  856.10   10.43
   1  -2   3  767.96    9.79
   1  -2   3  906.39    9.47
  -1  -2  -3  770.22    9.01
  -1   2  -3  946.07   11.78
  -1  -2  -3  932.00   11.49
   1   2   4  227.68    5.32
   1  -2   4  214.89    5.25
   1   2   4  194.36    4.33
   1  -2   4  251.43    4.89
  -1   2  -4  264.06    6.57
  -1  -2  -4  265.95    6.61
   1   2   5  641.11   15.07
   1  -2   5  632.68   15.04
   1   2   5  592.15   13.74
   1  -2   5  742.20   16.31
  -1   2  -5  757.15   19.20
  -1  -2  -5  771.52   18.31
   1   2   6   21.46    3.12
   1  -2   6   22.85    3.32
   1   2   6   19.54    2.06
   1  -2   6   22.68    2.58
  -1   2  -6   25.25    4.41
  -1  -2  -6   26.62    3.54
   1   2   7  203.08    8.27
   1  -2   7  204.88    8.35
   1   2   7  213.07    8.06
  -1   2  -7  251.66   10.36
   1   2   8    4.88    1.19
   1  -2   8    5.44    1.52
   1   2   8    4.87    1.19
  -1   2  -8    8.24    1.87
  -1  -2  -8    8.56    1.95
   1  -2   9   37.80    6.09
   1   2   9   39.26    5.35
  -1   2  -9   45.94    8.47
  -1  -2  -9   49.79    8.95
   1  -2  10   12.79    3.46
  -1   2 -10   10.22    2.82
  -1  -2 -10   16.11    3.54
   1   3 -10   15.55    3.19
   1  -3 -10   21.27    3.28
  -1  -3   9    6.28    1.04
  -1   3   9    5.99    2.12
   1  -3  -9    6.30    2.29
  -1   3   8    0.91    0.89
  -1  -3   8   -0.02    1.08
  -1   3   8    1.77    1.19
  -1  -3   8    0.93    0.90
   1   3  -8   -0.53    1.32
   1  -3  -8    1.21    1.88
  -1   3   7   36.90    4.79
  -1  -3   7   41.90    5.79
  -1   3   7   47.22    3.52
  -1  -3   7   55.41    4.81
   1   3  -7   52.10    7.94
   1  -3  -7   53.98    9.53
  -1   3   6    2.80    0.56
  -1  -3   6    3.93    0.78
  -1   3   6    4.50    0.77
  -1  -3   6    6.02    1.23
   1  -3  -6    5.21    1.24
  -1   3   5  339.87    8.10
  -1  -3   5  361.44    9.08
  -1   3   5  374.26    9.47
  -1  -3   5  479.99   11.47
   1   3  -5  429.70   11.03
   1  -3  -5  429.00   12.27
  -1  -3   4  572.19   10.92
  -1  -3   4  756.46   13.81
   1   3  -4  693.10   13.88
  -1   3   3  335.74    4.40
  -1  -3   3  360.82    5.71
  -1   3   3  339.60    5.95
  -1  -3   3  469.49    6.58
   1   3  -3  425.08    6.33
   1  -3  -3  452.29    7.14
  -1   3   2 2825.13   27.61
  -1  -3   2 3135.55   31.99
  -1   3   2 2826.00   29.47
  -1  -3   2 3766.84   38.04
   1   3  -2 3550.82   36.81
   1  -3  -2 3547.91   36.50
  -1   3   1 1570.23   16.50
  -1  -3   1 2151.70   22.08
   1   3  -1 2026.09   20.33
   1  -3  -1 2038.89   21.03
   1   3   0 4310.11   42.64
   1  -3   0 3533.71   34.84
  -1   3   0 3255.99   32.25
  -1  -3   0 4652.20   45.91
   1  -3   0 4059.03   40.21
   1   3   1 1318.35   14.29
  -1  -3  -1 1285.47   13.71
   1  -3   1 1109.69   11.10
  -1   3  -1 1154.34   12.76
  -1  -3  -1 1283.55   13.38
   1   3   2 1246.85   13.77
   1  -3   2 1040.01   12.23
   1  -3   2 1284.18   12.61
  -1  -3  -2 1071.04   11.77
  -1   3  -2 1218.96   13.73
  -1  -3  -2 1238.48   13.87
   1   3   3  867.38   10.95
   1  -3   3  770.30    9.96
   1  -3   3  923.79    9.64
  -1  -3  -3  772.86    9.34
  -1   3  -3  928.53   11.80
  -1  -3  -3  922.22   11.44
   1   3   4  137.06    5.19
   1  -3   4  128.23    5.08
   1   3   4  115.37    4.27
   1  -3   4  156.23    5.38
  -1   3  -4  153.32    6.00
  -1  -3  -4  160.73    9.54
   1   3   5   29.35    4.82
   1  -3   5   29.82    6.28
   1   3   5   26.20    2.79
   1  -3   5   34.14    2.58
  -1   3  -5   33.82    2.33
  -1  -3  -5   38.47    7.57
   1   3   6  347.36   11.42
   1  -3   6  347.92   11.93
   1   3   6  332.18   16.23
   1  -3   6  403.69   12.65
  -1   3  -6  400.85   14.67
  -1  -3  -6  403.34   13.58
   1   3   7  200.13    8.16
   1  -3   7  197.29    9.63
   1   3   7  193.35    7.83
  -1   3  -7  233.94   10.64
  -1  -3  -7  236.73   10.08
   1   3   8    0.02    0.90
   1  -3   8    1.10    1.28
   1   3   8    1.29    0.54
  -1   3  -8    2.01    1.01
  -1  -3  -8    1.89    1.78
   1   3   9   -0.79    1.06
   1  -3   9    1.72    1.11
  -1   3  -9   -0.87    2.11
  -1  -3  -9    2.95    2.02
   1  -3  10    0.37    1.21
  -1   3 -10    2.02    1.12
  -1  -3 -10    1.76    1.30
   1   4 -10    0.57    0.83
   1  -4 -10    1.85    0.87
  -1  -4   9   80.79   10.87
  -1   4   9   84.32   14.04
   1   4  -9   92.32   13.11
   1  -4  -9   90.14   14.28
  -1   4   8    0.85    0.66
  -1   4   8    1.79    0.80
  -1  -4   8   -0.14    1.05
   1   4  -8   -0.01    1.42
   1  -4  -8    1.63    1.69
  -1   4   7   32.57    3.88
  -1  -4   7   32.92    6.19
  -1   4   7   36.73    3.77
  -1  -4   7   44.98    5.46
   1   4  -7   39.91    6.73
   1  -4  -7   39.48    7.13
  -1   4   6   48.57    2.60
  -1  -4   6   58.49   10.17
  -1   4   6   64.87    6.51
  -1  -4   6   82.67    8.95
   1   4  -6   62.42    4.02
  -1   4   5   30.05    3.89
  -1  -4   5   34.55    3.91
  -1   4   5   32.43    5.17
  -1  -4   5   48.08    3.37
   1   4  -5   36.65    7.55
   1  -4  -5   36.58    3.94
  -1   4   4  483.75    8.78
  -1  -4   4  504.46   10.03
  -1   4   4  495.54   10.29
  -1  -4   4  665.74   13.55
   1   4  -4  589.53   12.39
   1  -4  -4  606.93   15.80
  -1   4   3   12.70    2.22
   1  -4  -3   17.30    1.95
  -1   4   2  756.33    7.70
  -1  -4   2  780.45    9.47
  -1   4   2  676.45    8.51
  -1  -4   2  932.04   10.93
   1   4  -2  852.57   10.58
   1  -4  -2  859.26   10.57
  -1   4   1   14.71    1.00
  -1   4   1   17.68    1.23
  -1  -4   1   25.17    1.76
   1   4  -1   22.00    2.48
   1  -4  -1   22.57    2.35
   1   4   0 4438.81   44.18
   1  -4   0 3672.11   36.29
  -1  -4   0 4874.43   48.37
   1  -4   0 3922.31   39.07
   1  -4   0 4182.03   41.56
   1   4   1  498.95    6.43
   1  -4   1  414.58    5.51
   1  -4   1  428.78    4.90
  -1  -4  -1  511.13    6.25
   1   4   2  322.55    4.80
   1  -4   2  261.38    4.62
   1  -4   2  296.10    3.41
  -1  -4  -2  272.79    4.22
  -1   4  -2  303.83    4.78
  -1  -4  -2  310.11    4.86
   1   4   3   71.43    3.79
   1  -4   3   64.34    3.73
   1  -4   3   87.06    4.17
  -1  -4  -3   65.27    3.45
  -1   4  -3   77.22    4.62
  -1  -4  -3   84.03    5.29
   1   4   4   72.96    3.18
   1  -4   4   56.53    3.75
   1   4   4   55.33    3.41
   1  -4   4   76.88    2.82
  -1   4  -4   77.44    3.75
  -1  -4  -4   76.61    3.86
   1   4   5  297.20    9.80
   1  -4   5  272.98    9.36
   1   4   5  246.69    8.73
   1  -4   5  322.64    9.77
  -1   4  -5  325.12   11.65
  -1  -4  -5  321.11   11.29
   1   4   6   18.68    2.95
   1  -4   6   22.83    3.85
   1   4   6   18.43    3.42
   1  -4   6   22.37    2.13
  -1   4  -6   27.36    4.46
  -1  -4  -6   23.60    5.03
   1   4   7   61.32   10.17
   1  -4   7   71.47   11.62
   1   4   7   59.78    9.74
  -1   4  -7   88.18   15.64
  -1  -4  -7   86.75   14.93
   1   4   8  167.08    6.02
   1  -4   8  162.85    6.75
   1   4   8  166.72    5.54
  -1   4  -8  194.16   11.85
  -1  -4  -8  222.63   13.05
   1   4   9   60.57    9.63
   1  -4   9   66.64   10.72
  -1   4  -9   80.69    6.65
  -1  -4  -9   73.08   11.05
   1  -4  10    4.97    2.09
  -1   4 -10   10.86    2.84
  -1  -4 -10    6.63    1.42
  -1  -5  10    2.53    1.38
   1  -5 -10    2.68    2.55
  -1  -5   9   33.76    3.05
  -1   5   9   30.52    6.86
   1   5  -9   37.46    6.37
   1  -5  -9   44.21    5.90
  -1  -5   8    0.44    0.81
  -1   5   8    1.18    0.55
   1   5  -8    0.38    0.52
   1  -5  -8   -0.02    1.77
  -1   5   7   -0.24    0.48
  -1  -5   7    0.91    0.52
  -1   5   7    0.94    0.65
  -1  -5   7    2.75    0.77
   1   5  -7   -0.02    0.87
   1  -5  -7   -0.68    1.66
  -1   5   6  316.06   13.15
  -1  -5   6  325.96   14.11
  -1   5   6  349.92   23.83
  -1  -5   6  421.87   17.96
   1   5  -6  389.80   16.91
   1  -5  -6  399.77   19.00
  -1   5   5    1.41    0.50
  -1  -5   5    2.36    0.73
  -1   5   5    2.27    0.52
  -1  -5   5    3.26    0.67
   1   5  -5    1.49    0.82
   1  -5  -5    2.22    0.71
  -1   5   4  766.37   13.42
  -1  -5   4  847.50   15.68
  -1   5   4  791.73   14.96
  -1  -5   4 1021.77   18.28
   1   5  -4  954.78   17.33
   1  -5  -4  935.82   18.06
  -1   5   3   21.94    1.22
  -1  -5   3   22.00    1.64
  -1   5   3   21.20    3.18
  -1  -5   3   27.55    1.84
   1   5  -3   29.89    2.38
   1  -5  -3   29.67    2.46
  -1   5   2    7.98    0.87
  -1  -5   2    7.43    1.64
  -1   5   2    9.41    3.46
  -1  -5   2   10.60    1.69
   1   5  -2    7.23    1.34
   1  -5  -2   10.01    1.35
  -1   5   1   94.20    4.44
  -1   5   1   78.62    5.27
  -1  -5   1  108.46    6.75
   1   5  -1   98.11    4.90
   1   5   1  475.62    6.27
   1  -5   1  383.41    5.25
  -1  -5  -1  432.50    5.97
   1  -5   1  393.16    4.71
  -1  -5  -1  479.96    6.45
   1  -5   1  453.29    6.60
   1   5   2  410.11    5.77
   1  -5   2  342.75    5.32
  -1  -5  -2  346.02    5.65
  -1   5  -2  388.54    5.72
  -1  -5  -2  403.62    5.81
   1   5   3 1283.15   22.10
   1  -5   3 1067.27   18.95
   1  -5   3 1401.72   22.93
  -1  -5  -3 1108.41   19.30
  -1   5  -3 1283.59   22.38
  -1  -5  -3 1338.38   23.27
   1   5   4  233.33    5.38
   1  -5   4  214.81    5.58
   1  -5   4  269.38    5.19
  -1  -5  -4  213.52    6.43
  -1   5  -4  255.44    6.35
  -1  -5  -4  260.92    6.28
   1   5   5   26.81    4.39
   1  -5   5   27.11    4.43
   1   5   5   22.43    2.03
   1  -5   5   30.93    1.24
  -1   5  -5   29.31    5.90
  -1  -5  -5   28.41    2.06
   1   5   6    3.02    0.89
   1  -5   6    2.66    1.39
   1   5   6    1.46    0.67
  -1   5  -6    2.00    1.16
  -1  -5  -6    3.97    1.30
   1   5   7  147.10    6.35
   1  -5   7  148.82   18.03
   1   5   7  141.03    8.65
  -1   5  -7  170.92    7.85
  -1  -5  -7  166.89    7.46
   1   5   8   11.49    2.53
   1   5   8   15.06    1.80
  -1   5  -8   15.32    2.86
  -1  -5  -8   18.37    3.59
   1   5   9   13.64    3.43
   1  -5   9   22.60    4.52
  -1   5  -9   18.25    3.75
  -1  -5  -9   27.31    3.40
   1  -5  10   26.07    4.79
  -1   5 -10   34.49    5.34
  -1  -5 -10   35.45    7.28
  -1  -6  10   33.45    7.06
   1   6 -10   47.29    5.03
   1  -6 -10   52.59    5.58
  -1  -6   9    4.19    1.18
  -1   6   9    3.73    0.96
   1   6  -9    5.99    1.79
   1  -6  -9    4.91    1.91
  -1  -6   8   57.76    3.93
  -1   6   8   51.83    5.85
  -1  -6   8   47.29    8.15
   1   6  -8   56.29    4.22
   1  -6  -8   59.66   11.28
  -1   6   7    1.19    0.31
  -1  -6   7    0.33    0.74
  -1   6   7    1.50    0.66
  -1  -6   7    1.77    0.48
   1   6  -7    0.82    1.38
   1  -6  -7    0.78    1.55
  -1   6   6   42.31    4.73
  -1  -6   6   51.70   10.19
  -1   6   6   55.47    7.17
  -1  -6   6   75.71    3.26
   1   6  -6   58.36   11.63
   1  -6  -6   63.03   11.16
  -1   6   5    2.41    0.66
  -1  -6   5    2.57    0.64
  -1   6   5    2.84    0.80
  -1  -6   5    3.14    0.64
   1   6  -5    2.37    0.92
   1  -6  -5    4.03    0.96
  -1   6   4   12.98    1.69
  -1  -6   4   16.52    2.02
  -1   6   4   15.16    2.17
  -1  -6   4   18.79    3.50
   1   6  -4   12.96    1.71
   1  -6  -4   16.76    2.30
  -1   6   3  282.79    5.31
  -1  -6   3  284.27    6.33
  -1   6   3  239.54    5.55
  -1  -6   3  331.16    6.79
   1   6  -3  302.75    6.47
   1  -6  -3  316.54    7.01
  -1   6   2  611.84    6.73
  -1  -6   2  550.38    7.65
  -1   6   2  465.85    6.79
  -1  -6   2  705.23    9.38
   1   6  -2  629.84    7.95
   1  -6  -2  612.82    8.29
   1   6  -1    1.03    0.46
  -1   6   1   -0.03    0.33
  -1  -6   1   -1.13    0.99
   1  -6  -1   -0.03    0.85
   1   6   0  129.89    6.82
   1  -6   0  117.43    5.68
  -1  -6   0  151.47    7.89
   1  -6   0  115.79    5.64
   1   6   1   37.00    2.21
   1  -6   1   31.45    1.93
   1  -6   1   32.23    3.40
  -1  -6  -1   36.32    1.99
   1  -6   1   44.59    2.70
   1   6   2  661.18    8.43
   1  -6   2  543.45    7.58
  -1  -6  -2  538.30    7.34
  -1   6  -2  622.78    8.40
  -1  -6  -2  624.47    8.05
   1   6   3    0.40    0.46
   1  -6   3    0.37    0.81
   1  -6   3    0.85    0.22
  -1  -6  -3    1.75    0.67
  -1   6  -3   -0.35    1.17
  -1  -6  -3    0.75    0.71
   1   6   4  276.42    7.12
   1  -6   4  244.77    7.15
   1  -6   4  311.84    7.11
  -1  -6  -4  246.74    6.51
  -1   6  -4  292.12    8.14
  -1  -6  -4  270.71    7.38
   1  -6   5   -0.49    1.07
   1   6   5    1.17    0.59
   1  -6   5    0.52    0.34
  -1   6  -5    2.33    1.12
  -1  -6  -5    2.49    1.34
   1   6   6  415.40   18.27
   1  -6   6  406.11   17.69
   1   6   6  371.38   17.29
  -1   6  -6  491.32   23.75
  -1  -6  -6  462.47   21.45
   1   6   7  168.71    8.31
   1  -6   7  173.14   14.07
   1   6   7  166.95   11.17
  -1   6  -7  225.44   11.70
  -1  -6  -7  202.97   10.78
   1   6   8   44.06    7.57
   1  -6   8   49.82    7.62
   1   6   8   47.40    5.16
  -1   6  -8   58.23   10.44
  -1  -6  -8   61.94   10.49
   1   6   9   24.11    6.00
   1  -6   9   34.71    3.44
  -1   6  -9   33.28    8.33
  -1  -6  -9   28.53    6.34
  -1  -7   9   34.08    3.42
  -1   7   9   35.04    7.71
   1   7  -9   32.36    5.73
   1  -7  -9   33.95    4.69
  -1  -7   8   87.52    4.37
  -1   7   8   93.98    9.33
  -1  -7   8  102.08    4.13
   1   7  -8   85.76   13.92
   1  -7  -8  100.22    6.22
  -1  -7   7   34.57    2.86
  -1   7   7   41.52    8.49
  -1  -7   7   43.07    7.02
   1   7  -7   34.96    5.87
   1  -7  -7   44.92    8.01
  -1   7   6  437.14   17.85
  -1  -7   6  491.84   21.08
  -1   7   6  469.30   20.03
  -1  -7   6  593.29   24.80
   1   7  -6  558.11   23.44
   1  -7  -6  561.37   23.82
  -1   7   5   15.48    3.18
  -1  -7   5   18.79    1.68
  -1   7   5   18.79    2.71
  -1  -7   5   22.33    1.46
   1   7  -5   18.91    3.52
   1  -7  -5   24.58    4.73
  -1   7   4  241.16    5.81
  -1  -7   4  256.83    7.41
  -1   7   4  223.61    6.37
  -1  -7   4  311.66    7.89
   1   7  -4  289.80    7.54
   1  -7  -4  301.42   10.22
  -1   7   3  221.67    4.25
  -1  -7   3  200.19    4.94
  -1   7   3  184.09    4.81
  -1  -7   3  243.61    6.91
   1   7  -3  237.65    5.28
   1  -7  -3  227.13    5.52
  -1   7   2 2408.99   24.20
  -1  -7   2 2391.76   25.84
  -1   7   2 1918.83   21.26
  -1  -7   2 2863.88   30.63
   1   7  -2 2478.97   25.59
   1  -7  -2 2444.59   26.19
   1   7  -1  128.70    7.94
  -1   7   1  141.23    6.66
  -1  -7   1  166.36    8.09
   1  -7  -1  133.52    6.58
   1   7  -1  155.32    7.26
   1  -7  -1  156.16    7.59
   1   7   0   48.20    2.71
   1  -7   0   48.76    2.62
  -1  -7   0   47.06    3.97
   1  -7   0   42.81    2.83
   1  -7   0   43.83    4.13
  -1  -7   0   48.20    2.41
   1   7   1  854.23   10.26
   1  -7   1  690.18    8.66
  -1  -7  -1  771.63    9.88
   1  -7   1  715.76    8.35
  -1  -7  -1  792.50    8.88
   1   7   2 3614.35   37.12
   1  -7   2 3021.17   31.90
   1  -7   2 3290.29   34.54
  -1  -7  -2 3565.73   36.43
   1   7   3   75.69    3.18
   1  -7   3   62.19    3.67
   1  -7   3   74.72    2.71
  -1  -7  -3   65.10    2.91
  -1   7  -3   76.74    3.37
  -1  -7  -3   75.59    3.68
   1   7   4   10.27    2.35
   1  -7   4    9.09    1.37
   1  -7   4    9.36    1.68
  -1  -7  -4    8.26    0.98
  -1   7  -4    9.44    2.01
  -1  -7  -4   10.40    1.83
   1   7   5   62.49    2.35
   1  -7   5   58.09    8.97
   1   7   5   53.27    3.30
   1  -7   5   72.05    1.60
  -1   7  -5   68.96    3.13
  -1  -7  -5   70.72    3.67
   1   7   6   64.93    2.84
   1  -7   6   65.06   12.66
   1   7   6   58.18    5.67
  -1   7  -6   75.19   15.51
  -1  -7  -6   74.75   10.41
   1   7   7  214.53   10.27
   1  -7   7  223.06   11.01
   1   7   7  198.89   10.90
  -1   7  -7  249.57   13.55
  -1  -7  -7  277.99   13.50
   1   7   8   23.70    5.08
   1  -7   8   27.18    5.53
   1   7   8   23.85    4.84
  -1   7  -8   34.69    7.34
  -1  -7  -8   38.33    5.94
   1  -7   9   -0.82    1.27
  -1   7  -9    0.77    1.30
  -1  -7  -9    3.94    2.00
  -1  -8   9    1.44    0.92
  -1   8   9    1.23    0.94
   1   8  -9    3.36    1.62
   1  -8  -9    1.69    1.23
  -1  -8   8    4.00    1.55
  -1   8   8    3.07    1.22
  -1  -8   8    3.16    1.15
   1   8  -8    3.69    1.87
   1  -8  -8    4.23    1.64
  -1  -8   7   18.04    3.41
  -1   8   7   18.46    2.94
  -1  -8   7   18.39    2.54
   1   8  -7   17.09    4.40
   1  -8  -7   18.04    3.10
  -1  -8   6    2.56    0.95
  -1   8   6    3.04    0.97
  -1  -8   6    4.55    1.41
   1   8  -6    4.33    1.72
   1  -8  -6    4.90    1.41
  -1   8   5   33.80    3.98
  -1  -8   5   38.63    4.46
  -1   8   5   42.00    2.93
  -1  -8   5   55.23    7.24
   1   8  -5   43.92    2.50
   1  -8  -5   51.62    8.84
  -1   8   4    3.70    0.67
  -1  -8   4    4.68    0.77
  -1   8   4    3.68    0.92
  -1  -8   4    5.27    0.96
   1   8  -4    5.78    1.15
   1  -8  -4    5.59    1.36
  -1   8   3   44.12    2.02
  -1  -8   3   44.43    2.49
  -1   8   3   36.37    6.53
  -1  -8   3   56.13    3.02
   1   8  -3   44.99    3.01
   1  -8  -3   49.41    2.73
  -1   8   2  109.89    5.29
  -1  -8   2  103.99    5.66
  -1  -8   2  120.55    6.74
   1  -8  -2   95.69    5.10
   1   8  -2  106.32    5.22
   1  -8  -2  113.44    6.32
   1   8  -1  665.88   10.45
  -1   8   1  671.71    8.52
  -1  -8   1  776.96    9.95
   1  -8  -1  634.45    8.48
   1   8  -1  708.34    7.69
   1  -8  -1  723.88    9.13
   1   8   0   49.96    2.85
   1  -8   0   52.86    3.03
  -1  -8   0   60.59    3.36
   1  -8   0   55.70    4.66
   1  -8   0   57.39    3.19
   1  -8   1   10.57    1.08
  -1  -8  -1    9.97    2.59
   1  -8   1   10.37    0.91
   1  -8   1    9.37   10.49
   1   8   2    1.61    0.38
  -1   8  -2    9.69    2.58
  -1  -8  -2    4.80    0.78
   1   8   3 1150.30   20.24
   1  -8   3  934.85   17.27
   1  -8   3 1065.71   18.11
  -1  -8  -3  970.07   17.56
  -1   8  -3 1108.23   19.85
  -1  -8  -3 1102.07   19.50
   1   8   4  164.42    4.75
   1  -8   4  134.37    6.60
   1  -8   4  166.05    4.14
  -1  -8  -4  138.42    4.49
  -1   8  -4  168.09    5.80
  -1  -8  -4  159.18    4.93
   1   8   5   63.00    3.53
   1  -8   5   64.39    8.48
   1   8   5   52.75    3.25
   1  -8   5   69.11    3.14
  -1   8  -5   72.44    4.11
  -1  -8  -5   67.52    3.55
   1   8   6  169.42    5.75
   1  -8   6  156.96    6.71
   1   8   6  148.04    5.42
  -1   8  -6  191.79    8.78
  -1  -8  -6  176.48    8.79
   1   8   7   47.43    7.98
   1  -8   7   55.97    8.70
   1   8   7   50.29    5.50
  -1   8  -7   64.13   11.75
  -1  -8  -7   65.07   10.62
   1   8   8    1.97    0.66
   1  -8   8    0.74    0.89
   1   8   8    0.78    0.72
  -1   8  -8    0.94    0.77
  -1  -8  -8   -0.59    1.75
   1  -8   9    4.84    0.88
   1   8   9    4.46    1.51
  -1   8  -9    3.81    1.24
  -1  -8  -9    6.81    2.12
  -1  -9   9   10.41    2.19
  -1   9   9   10.81    2.35
   1   9  -9   14.21    2.79
   1  -9  -9   15.32    4.16
  -1  -9   8    3.46    1.48
  -1   9   8    2.47    0.89
   1   9  -8    3.08    1.06
   1  -9  -8    7.03    2.00
  -1  -9   7    7.78    1.68
  -1   9   7    7.70    1.27
  -1  -9   7    7.42    2.14
   1   9  -7    5.47    1.68
   1  -9  -7   11.99    2.65
  -1  -9   6  192.01    6.97
  -1   9   6  178.05    7.34
  -1  -9   6  228.63    7.35
   1   9  -6  212.48    7.37
   1  -9  -6  204.71    7.65
  -1   9   5   53.45    2.32
  -1  -9   5   61.23    7.95
  -1   9   5   56.72    5.35
  -1  -9   5   71.04    5.13
   1   9  -5   71.87    3.75
   1  -9  -5   65.37    3.92
  -1   9   4    3.33    0.68
  -1  -9   4    4.27    1.13
  -1   9   4    3.17    0.65
  -1  -9   4    4.54    0.91
   1   9  -4    4.32    0.94
   1  -9  -4    3.39    1.21
  -1   9   3  262.04    5.39
  -1  -9   3  262.12    6.62
  -1   9   3  204.97    5.47
  -1  -9   3  300.12    7.36
   1   9  -3  265.59    5.92
  -1   9   2  486.70    8.83
  -1  -9   2  453.86    9.66
  -1  -9   2  521.35   10.28
   1  -9  -2  410.11    8.58
   1   9  -2  485.44    9.22
   1  -9  -2  463.23    9.15
  -1   9   1  216.66    4.94
   1   9  -1  235.65    5.36
  -1  -9   1  248.40    4.57
   1  -9  -1  217.43    4.41
   1   9  -1  237.54    3.21
   1  -9  -1  230.30    4.26
   1   9   0   16.15    3.61
   1  -9   0   22.53    1.53
  -1  -9   0   24.86    4.34
   1   9   1  251.43    4.44
   1  -9   1  214.79    4.07
  -1  -9  -1  223.16    4.46
  -1  -9  -1  222.96    3.41
   1  -9   1  238.66    4.29
   1   9   2  399.50    8.94
   1  -9   2  360.44    8.30
  -1  -9  -2  336.24    7.24
  -1   9  -2  367.60    8.41
  -1  -9  -2  392.75    7.52
  -1  -9  -3    9.25    4.38
  -1   9  -3    2.63    0.94
  -1  -9  -3    2.40    0.56
   1   9   4  157.02    4.69
   1  -9   4  139.21    4.87
   1  -9   4  158.26    4.38
  -1  -9  -4  132.54    4.54
  -1   9  -4  165.63    7.00
  -1  -9  -4  171.80    5.40
   1   9   5  146.14    6.02
   1  -9   5  127.57    5.49
   1  -9   5  146.70    4.84
  -1   9  -5  146.10    8.27
  -1  -9  -5  150.21    6.43
   1   9   6   53.93    8.65
   1  -9   6   60.92    9.96
   1   9   6   47.43    6.04
  -1   9  -6   66.50    7.34
  -1  -9  -6   62.92    5.82
   1   9   7   26.61    3.86
   1  -9   7   28.93    4.03
   1   9   7   25.13    3.89
  -1   9  -7   34.00    5.44
  -1  -9  -7   30.98    5.29
   1   9   8    2.43    0.85
   1  -9   8    5.26    1.31
   1   9   8    2.44    0.84
  -1   9  -8    4.07    1.79
  -1  -9  -8    3.67    1.53
   1  -9   9   49.02    7.69
   1   9   9   37.91    6.49
  -1   9  -9   53.46   10.65
  -1  -9  -9   56.75    8.02
  -1 -10   9   96.68    4.80
  -1  10   9   88.71    5.87
   1  10  -9  106.55    6.03
   1 -10  -9   91.07   15.42
  -1 -10   8    1.13    1.38
  -1  10   8    1.61    1.37
   1  10  -8    2.04    1.78
   1 -10  -8    0.53    0.73
  -1 -10   7   49.42    6.76
  -1  10   7   40.20    6.80
  -1 -10   7   53.90    5.55
   1  10  -7   48.30    8.91
   1 -10  -7   51.17    7.66
  -1 -10   6   48.61    6.83
  -1  10   6   45.41    7.51
  -1 -10   6   61.43    7.59
   1  10  -6   48.77   11.87
   1 -10  -6   61.27   10.13
  -1  10   5   45.11    1.47
  -1 -10   5   46.82    2.83
  -1  10   5   46.75    7.14
  -1 -10   5   59.62    4.37
   1  10  -5   48.74    8.23
   1 -10  -5   51.19    2.91
  -1  10   4   98.45    3.42
  -1 -10   4   93.74    4.31
  -1 -10   4  107.28    4.41
   1  10  -4  101.80    4.15
   1 -10  -4  106.07    4.91
  -1  10   3 1961.05   41.02
  -1 -10   3 1837.04   39.91
  -1  10   3 1526.61   33.48
  -1 -10   3 2149.89   45.83
   1  10  -3 1933.21   41.03
   1 -10  -3 1976.53   42.63
  -1  10   2    0.42    0.30
   1 -10  -2    0.59    0.80
   1  10  -2    0.34    0.29
   1 -10  -2    2.93    1.04
   1  10  -1  691.64   13.58
  -1 -10   1  745.43   13.77
   1 -10  -1  621.39   12.05
   1  10  -1  674.07   11.45
   1 -10  -1  715.94   13.24
   1  10   0  815.39   14.81
   1 -10   0  742.21   13.34
  -1 -10   0  782.29   14.76
   1 -10   0  687.89   12.70
   1  10   1    0.40    0.35
   1 -10   1    1.37    0.71
  -1 -10  -1   -1.21    1.48
  -1 -10  -1    1.28    0.35
   1 -10   1    0.62    0.61
   1  10   2  253.91    5.75
   1 -10   2  222.02    5.50
  -1 -10  -2  203.47    6.93
  -1  10  -2  214.93    5.68
  -1 -10  -2  252.66    5.31
   1  10   3  136.91    4.16
   1 -10   3  121.51    4.19
   1 -10   3  124.90    3.44
  -1 -10  -3  120.75    4.17
  -1  10  -3  137.25    4.41
  -1 -10  -3  123.58    4.83
   1  10   4  148.64    5.41
   1 -10   4  137.87    5.62
   1 -10   4  146.45    4.87
  -1 -10  -4  126.72    5.09
  -1  10  -4  152.86    5.90
  -1 -10  -4  153.89    5.76
   1  10   5  188.43    8.42
   1 -10   5  168.84    8.73
  -1 -10  -5  169.67    8.48
  -1  10  -5  206.08    9.56
  -1 -10  -5  187.10    9.08
   1  10   6   20.96    4.00
   1 -10   6   20.51    3.52
   1  10   6   19.02    2.90
  -1  10  -6   21.55    4.15
  -1 -10  -6   22.58    3.17
   1  10   7   28.94    5.66
   1 -10   7   35.03    6.73
   1  10   7   31.72    5.46
  -1  10  -7   42.33    3.01
  -1 -10  -7   42.61    6.40
   1  10   8   -0.15    0.65
   1 -10   8    0.18    0.82
   1  10   8    0.96    0.61
  -1  10  -8   -0.50    1.77
  -1 -10  -8    0.50    0.96
   1 -10   9  115.00    5.57
   1  10   9   90.35    6.88
  -1  10  -9  106.48   18.29
  -1 -10  -9  106.09   12.88
  -1 -11   9   10.71    1.72
   1  11  -9   10.53    2.43
   1 -11  -9    8.95    1.88
  -1 -11   8    2.26    1.61
  -1  11   8   -0.29    1.31
   1  11  -8   -0.55    1.36
   1 -11  -8    0.51    1.03
  -1 -11   7    2.35    1.41
  -1  11   7    1.11    0.45
  -1 -11   7    1.11    0.64
   1  11  -7   -0.45    1.28
   1 -11  -7   -0.21    1.74
  -1 -11   6   43.75    2.93
  -1  11   6   42.94    4.58
  -1 -11   6   48.45    5.97
   1  11  -6   44.17    8.93
   1 -11  -6   52.79   10.09
  -1 -11   5    2.12    1.01
  -1  11   5    1.26    0.79
  -1 -11   5    4.02    0.91
   1  11  -5    0.74    0.51
   1 -11  -5    5.24    1.03
  -1  11   4   75.27    3.00
  -1 -11   4   85.12    5.41
   1  11  -4   78.99    3.67
  -1  11   3    0.46    0.58
  -1 -11   3    1.17    0.89
  -1  11   3    1.41    1.03
   1  11  -3    0.62    0.42
   1 -11  -3    0.56    0.74
  -1  11   2  103.10    3.75
  -1 -11   2  103.73    5.67
  -1 -11   2  119.08    4.85
   1 -11  -2   88.83    3.93
   1  11  -2   97.97    3.57
   1 -11  -2   99.30    4.46
   1  11  -1  195.26    6.97
  -1  11   1  194.30    6.31
  -1 -11   1  222.10    5.55
   1 -11  -1  180.70    7.65
   1  11  -1  185.60    3.83
   1 -11  -1  212.89    5.14
   1  11   0  112.07    4.62
   1 -11   0  101.94    4.06
   1 -11   0  109.79   12.02
   1 -11   1   25.89    6.10
   1 -11   1   26.37    1.68
   1 -11   1   29.92    2.14
   1  11   2  740.06   14.32
   1 -11   2  621.90   12.24
  -1 -11  -2  641.78   14.56
  -1  11  -2  615.76   11.76
  -1 -11  -2  679.57   14.01
   1  11   3   16.05    1.29
   1 -11   3   13.98    2.53
   1 -11   3   12.53    1.03
  -1 -11  -3   10.21    1.09
  -1  11  -3   13.66    3.27
  -1 -11  -3   15.19    3.02
   1  11   4   17.24    4.22
   1 -11   4   15.60    2.97
   1 -11   4   13.37    1.28
  -1 -11  -4   13.44    3.11
  -1  11  -4   14.66    3.47
  -1 -11  -4   16.60    2.73
   1  11   5    0.49    0.84
   1 -11   5    1.94    1.36
   1 -11   5    0.48    0.50
  -1 -11  -5    0.57    0.58
  -1  11  -5    0.46    0.50
  -1 -11  -5    3.62    1.46
   1  11   6  159.59    6.46
   1 -11   6  152.83    7.02
   1  11   6  142.05    6.29
  -1  11  -6  174.39    7.62
  -1 -11  -6  174.25    7.56
   1  11   7    2.60    0.78
   1 -11   7    1.89    1.00
   1  11   7    2.36    0.78
  -1  11  -7    2.64    1.89
  -1 -11  -7    3.48    1.95
   1 -11   8   48.65    9.53
   1  11   8   37.86    7.49
  -1  11  -8   51.97   11.23
  -1 -11  -8   60.58    9.45
   1 -11   9    9.45    2.57
   1  11   9    4.87    1.11
  -1  11  -9    8.18    2.00
  -1 -11  -9    8.37    2.44
  -1 -12   9   36.86    3.80
  -1  12   9   29.23    4.94
   1  12  -9   25.35    5.72
   1 -12  -9   27.79    3.26
  -1 -12   8    7.20    1.72
  -1  12   8    4.15    1.52
   1  12  -8    2.14    1.30
   1 -12  -8    8.55    2.16
  -1 -12   7    3.99    1.23
  -1  12   7    4.10    1.12
  -1 -12   7    3.87    0.99
   1  12  -7    2.29    1.33
   1 -12  -7    2.84    1.32
  -1  12   6   14.16    2.25
  -1 -12   6   15.19    4.39
   1  12  -6   12.42    1.65
   1 -12  -6   13.60    2.48
  -1 -12   5   33.16    2.51
  -1 -12   5   37.01    7.05
   1  12  -5   31.59    5.03
   1 -12  -5   37.05    2.75
  -1  12   4  800.18   23.30
  -1 -12   4  789.38    9.69
  -1 -12   4  888.02   26.98
   1  12  -4  859.25    8.23
   1 -12  -4  816.81    9.82
  -1  12   3  709.26   21.02
  -1 -12   3  691.24   21.50
  -1 -12   3  772.28   23.75
   1 -12  -3  610.77   19.36
   1  12  -3  707.47   21.13
   1 -12  -3  691.28   22.01
  -1  12   2    0.13    0.25
  -1 -12   2   -0.38    1.16
   1 -12  -2    1.45    0.85
   1  12  -2   -0.33    0.45
   1 -12  -2   -0.56    0.84
  -1 -12   1 1362.73   24.09
   1 -12  -1 1186.33   21.21
   1  12  -1 1253.30   20.95
   1  12   0 1459.22   25.55
   1 -12   0 1406.88   24.42
   1 -12   0 1255.98   22.23
   1 -12   1  162.09   10.34
   1 -12   1  141.77    5.36
   1 -12   1  150.41    5.51
   1  12   2   16.24    3.72
   1 -12   2   14.79    3.16
   1 -12   2   13.41    2.23
  -1 -12  -2   19.29    7.63
  -1  12  -2   13.67    4.92
   1  12   3   35.17    1.86
   1 -12   3   32.48    6.42
   1 -12   3   32.92    2.91
  -1 -12  -3   26.91    1.69
  -1  12  -3   32.42    6.54
  -1 -12  -3   37.52    1.75
   1  12   4  161.82    5.86
   1 -12   4  141.57    5.87
   1 -12   4  147.04    5.03
  -1 -12  -4  131.79    5.38
  -1  12  -4  153.63    6.51
  -1 -12  -4  151.46    5.75
   1  12   5  234.48    7.27
   1 -12   5  222.27    7.94
   1 -12   5  224.96    6.41
  -1 -12  -5  207.41    7.18
  -1  12  -5  252.35    8.60
  -1 -12  -5  244.04    8.02
   1  12   6    6.34    1.48
   1 -12   6    4.11    1.39
   1  12   6    5.54    1.36
  -1  12  -6    4.83    1.60
  -1 -12  -6    8.47    1.84
   1  12   7   22.94    3.88
   1 -12   7   34.73    4.92
   1  12   7   27.43    3.52
  -1  12  -7   31.79    7.01
  -1 -12  -7   34.52    4.41
   1 -12   8   14.62    2.79
   1  12   8   12.22    1.74
  -1  12  -8   12.27    2.22
  -1 -12  -8   14.38    3.65
   1 -12   9    3.78    1.76
   1  12   9    1.57    0.90
  -1  12  -9    3.56    2.60
  -1 -12  -9   10.25    2.62
  -1 -13   9   10.00    2.46
  -1  13   9    9.07    2.01
   1  13  -9    6.32    1.85
   1 -13  -9   11.93    2.53
  -1 -13   8    2.02    1.58
  -1  13   8   -0.54    1.15
   1  13  -8    1.88    1.16
   1 -13  -8    1.15    0.88
  -1 -13   7    2.10    1.57
  -1  13   7    1.14    0.81
  -1 -13   7    1.61    0.47
   1  13  -7    0.23    0.71
   1 -13  -7    0.03    0.95
  -1 -13   6  338.46   15.93
  -1  13   6  279.13   14.25
  -1 -13   6  373.38   16.58
   1  13  -6  332.19   15.33
   1 -13  -6  346.04   16.21
  -1 -13   5   53.21    8.57
  -1  13   5   42.89    7.67
  -1 -13   5   51.10    8.57
   1  13  -5   43.59    9.17
   1 -13  -5   52.43    8.71
  -1  13   4    7.33    1.95
  -1 -13   4   10.23    1.52
  -1  13   4    7.52    2.13
  -1 -13   4   10.71    2.43
   1  13  -4    6.69    1.54
   1 -13  -4   10.15    1.78
  -1  13   3    8.92    1.09
  -1 -13   3   12.43    3.02
   1 -13  -3   11.06    1.80
   1  13  -3    8.08    1.76
   1 -13  -3   10.60    2.22
  -1  13   2  363.11    8.76
  -1 -13   2  368.53    9.69
  -1 -13   2  378.42    9.62
   1 -13  -2  336.13    9.08
   1  13  -2  358.55    8.70
   1 -13  -2  369.97    9.32
   1  13  -1  169.60   37.65
  -1 -13   1  153.73    4.93
   1 -13  -1  114.02    3.96
   1  13  -1  138.02    3.52
   1  13   0 1165.97   26.95
   1 -13   0 1153.30   25.31
   1 -13   0  989.19   22.00
   1  13   1   37.60    7.64
   1 -13   1   33.47    1.80
  -1 -13  -1   44.99    6.52
   1 -13   1   27.67    2.60
  -1 -13  -1   34.58    1.35
   1 -13   1   35.04    1.68
   1  13   2  548.70   12.97
   1 -13   2  484.79   12.25
  -1 -13  -2  481.18   12.14
  -1  13  -2  484.44   11.84
  -1 -13  -2  497.04   11.39
   1  13   3  220.89    7.99
   1 -13   3  204.82    7.71
   1 -13   3  201.59    6.81
  -1 -13  -3  195.43    7.22
  -1  13  -3  209.49    8.32
  -1 -13  -3  201.54    7.32
   1  13   4   35.73    1.92
   1 -13   4   35.53    4.87
  -1 -13  -4   29.74    6.73
  -1  13  -4   33.37    7.16
  -1 -13  -4   32.19    2.02
   1  13   5    5.65    1.43
   1 -13   5    4.44    1.66
   1 -13   5    3.83    0.96
  -1 -13  -5    4.49    1.11
  -1  13  -5    6.03    1.86
  -1 -13  -5    4.35    1.39
   1  13   6  234.98   11.22
   1 -13   6  241.18   11.90
   1  13   6  198.21    9.83
  -1  13  -6  251.23   12.45
  -1 -13  -6  245.06   12.54
   1  13   7  133.79    6.86
   1 -13   7  140.58    7.80
   1  13   7  123.50   17.00
  -1  13  -7  151.55    8.12
  -1 -13  -7  142.22   10.63
   1 -13   8   13.45    2.36
   1  13   8   11.76    2.46
  -1  13  -8   14.70    3.21
  -1 -13  -8   16.05    2.71
   1 -13   9  288.70   20.84
   1  13   9  246.47   17.82
  -1  13  -9  304.21   21.72
  -1 -13  -9  304.01   22.01
  -1 -14   8   24.14    2.86
  -1  14   8   21.59    4.57
   1  14  -8   18.64    4.36
   1 -14  -8   23.59    2.95
  -1 -14   7    2.71    0.97
  -1  14   7    1.95    0.64
  -1 -14   7    1.68    1.20
   1  14  -7    1.05    0.77
   1 -14  -7    1.42    2.30
  -1 -14   6   77.09   10.34
  -1  14   6   65.82    8.65
  -1 -14   6   81.47    4.56
   1  14  -6   73.27   10.84
   1 -14  -6   81.07   11.71
  -1 -14   5   83.95   10.49
  -1  14   5   66.96    8.90
  -1 -14   5   82.12    6.77
   1  14  -5   76.52    7.05
   1 -14  -5   84.55   11.33
  -1  14   4  322.61   13.87
  -1 -14   4  319.70   14.66
  -1  14   4  268.43   12.16
  -1 -14   4  356.98   20.77
   1  14  -4  321.77   14.59
   1 -14  -4  321.53   14.08
  -1  14   3   14.28    3.64
  -1 -14   3   16.64    3.33
  -1 -14   3   15.95    2.49
   1 -14  -3   14.15    3.40
   1  14  -3   13.52    3.20
   1 -14  -3   17.60    3.10
  -1  14   2    2.98    1.08
  -1 -14   2    4.59    0.82
   1 -14  -2    3.02    1.46
   1  14  -2    1.44    0.76
   1 -14  -2    6.03    2.08
   1  14  -1    5.84    1.64
  -1  14   1    4.30    0.79
  -1 -14   1    5.61    2.71
   1 -14  -1    2.48    0.83
   1  14  -1    2.24    0.53
   1 -14  -1    4.35    0.78
   1  14   0  566.02   13.98
   1 -14   0  602.94   14.17
   1 -14   0  486.93   12.48
   1 -14   0  600.54   15.98
   1  14   1   -1.20    0.94
   1 -14   1    4.89    2.29
  -1 -14  -1   -0.10    0.50
   1 -14   1    4.75    1.56
   1  14   2   32.96    6.29
  -1 -14  -2   29.26    8.15
  -1  14  -2   29.05    1.76
  -1 -14  -2   27.08    3.84
   1  14   3   -0.35    1.37
   1 -14   3    2.64    1.77
  -1 -14  -3    2.68    1.43
  -1  14  -3   -0.87    9.18
  -1 -14  -3   -0.12    0.81
   1  14   4  499.33   20.86
   1 -14   4  432.55   18.64
   1 -14   4  426.80   17.68
  -1 -14  -4  413.75   17.96
  -1  14  -4  484.57   20.27
  -1 -14  -4  447.67   18.86
   1  14   5   26.36    5.17
   1 -14   5   25.78    4.53
  -1 -14  -5   23.57    2.13
  -1  14  -5   28.14    5.20
  -1 -14  -5   21.92    1.88
   1  14   6   85.12    4.73
   1 -14   6   87.97   17.09
   1  14   6   77.59    7.75
  -1  14  -6   83.06    5.01
  -1 -14  -6   95.96    7.33
   1  14   7   17.49    4.57
   1 -14   7   24.47    9.51
   1  14   7   17.34    2.53
  -1  14  -7   12.96    2.61
  -1 -14  -7   33.17    3.44
   1 -14   8    5.05    1.70
   1  14   8    5.68    1.61
  -1  14  -8    5.26    1.84
  -1 -14  -8    5.73    1.48
  -1 -15   8    1.29    0.83
  -1  15   8    0.56    0.78
   1  15  -8    0.13    0.70
   1 -15  -8    0.89    1.59
  -1 -15   7   49.99   12.44
  -1  15   7   43.11    7.04
   1  15  -7   37.18    9.06
   1 -15  -7   51.73    4.87
  -1 -15   6   34.83    6.72
  -1 -15   6   35.74    2.56
   1  15  -6   30.01    6.77
   1 -15  -6   34.66    5.85
  -1 -15   5    2.58    1.63
  -1  15   5    1.55    0.75
  -1 -15   5    1.07    0.66
   1  15  -5    0.09    0.56
   1 -15  -5    0.72    1.38
  -1  15   4   23.23    3.48
  -1 -15   4   28.13    7.51
  -1  15   4   25.49    4.25
  -1 -15   4   33.77    5.43
   1  15  -4   21.80    4.69
   1 -15  -4   31.61    5.33
  -1  15   3   19.86    3.64
  -1 -15   3   24.33    3.65
  -1 -15   3   20.35    2.82
   1 -15  -3   16.67    2.89
   1  15  -3   17.82    4.44
   1 -15  -3   26.23    4.11
   1  15  -2   85.92    4.19
  -1  15   2   83.56    3.81
  -1 -15   2   94.63    7.20
   1 -15  -2   83.70   12.52
   1  15  -2   83.69    3.13
   1 -15  -2   88.12    3.84
   1  15  -1   13.78    3.28
  -1  15   1   13.92    4.27
  -1 -15   1   12.63    1.91
   1 -15  -1    9.79    1.84
   1  15  -1   10.81    1.48
   1 -15  -1   11.88    2.65
   1 -15   0  254.10    8.68
   1  15   1  172.31    6.30
   1 -15   1  175.84    6.54
  -1 -15  -1  185.56    7.16
   1 -15   1  159.18    5.87
   1  15   2   57.76    2.53
   1 -15   2   52.75    2.99
  -1 -15  -2   50.52    2.72
  -1  15  -2   55.97    6.56
  -1 -15  -2   54.76    1.88
   1  15   3  556.25   17.47
   1 -15   3  490.69   15.73
   1 -15   3  498.62   15.18
  -1  15  -3  487.82   15.11
  -1 -15  -3  499.29   15.57
   1  15   4    1.46    0.89
   1 -15   4    4.55    2.26
  -1 -15  -4    2.90    1.77
  -1  15  -4    1.94    1.60
  -1 -15  -4    3.38    0.96
   1  15   5    7.87    2.35
   1 -15   5   11.80    1.93
   1 -15   5    7.12    1.49
  -1 -15  -5    6.68    1.53
  -1  15  -5   11.47    2.65
  -1 -15  -5    9.76    1.53
   1  15   6   38.56    2.21
   1 -15   6   45.51    9.02
   1  15   6   35.14    5.47
  -1  15  -6   37.96    7.30
  -1 -15  -6   43.48    9.44
   1 -15   7  378.71   25.27
   1  15   7  333.09   22.25
  -1  15  -7  390.39   26.44
  -1 -15  -7  392.71   26.02
   1 -15   8    2.60    1.06
   1  15   8    0.31    0.46
  -1  15  -8    0.10    1.52
  -1 -15  -8    0.86    1.26
  -1 -16   8    6.21    2.23
  -1  16   8    5.28    1.27
   1  16  -8    2.77    1.11
   1 -16  -8    3.17    2.05
  -1 -16   7  264.26    7.96
  -1  16   7  204.93    6.57
   1  16  -7  240.06    9.06
   1 -16  -7  268.26    7.51
  -1 -16   6   23.31    3.24
  -1  16   6   16.20    2.67
  -1 -16   6   16.46    3.98
   1  16  -6   15.69    3.72
   1 -16  -6   15.75    2.77
  -1 -16   5  128.19   14.51
  -1  16   5   96.24    7.06
  -1 -16   5  121.02    6.30
   1  16  -5  113.14    5.91
   1 -16  -5  115.33    6.70
  -1  16   4  184.46    5.60
  -1 -16   4  194.73    7.67
  -1  16   4  149.93    6.09
  -1 -16   4  194.12    6.68
   1  16  -4  185.22    5.91
   1 -16  -4  177.33    6.46
  -1  16   3  307.52   13.23
  -1 -16   3  328.51   14.23
   1 -16  -3  276.37   12.40
   1  16  -3  302.08   12.91
   1 -16  -3  309.55   13.60
   1  16  -2    0.25    0.82
   1 -16  -2   -0.26    0.79
   1  16  -2   -0.86    0.87
   1 -16  -2   -0.18    1.02
  -1 -16   1  102.56    4.73
   1 -16  -1   95.90   13.79
   1  16  -1   90.21    3.27
   1 -16  -1   98.57    4.05
  -1  16   0   79.18    3.71
   1  16   0   76.33    7.03
  -1 -16   0   79.99    4.10
   1 -16   0   71.10   10.26
   1 -16   0   79.72   10.17
   1  16   1  711.74   21.67
   1 -16   1  680.31   20.72
  -1 -16  -1  658.54   19.30
   1  16   2   61.03    3.23
   1 -16   2   62.64    7.37
  -1 -16  -2   52.52    6.21
  -1  16  -2   50.97    2.53
  -1 -16  -2   59.61    3.60
   1  16   3  912.88   37.11
   1 -16   3  858.85   36.32
  -1  16  -3  835.89   34.05
  -1 -16  -3  897.97   36.28
   1  16   4  173.51    8.25
   1 -16   4  170.68   11.92
   1 -16   4  167.38    6.52
  -1 -16  -4  148.32    6.55
  -1  16  -4  171.14    7.75
  -1 -16  -4  177.67    7.06
   1  16   5    6.58    1.60
   1 -16   5    8.16    1.77
  -1 -16  -5    7.12    2.12
  -1  16  -5    5.73    2.04
  -1 -16  -5    5.55    1.53
   1  16   6    3.16    0.95
   1 -16   6    1.98    1.01
   1  16   6    2.81    0.98
  -1  16  -6    3.62    1.38
  -1 -16  -6    3.24    1.33
   1 -16   7    2.15    2.06
   1  16   7   -0.45    1.47
  -1  16  -7   -1.10    1.60
  -1 -16  -7    2.36    1.39
   1 -16   8    7.46    2.07
   1  16   8    6.21    1.06
  -1  16  -8    6.83    1.85
  -1 -16  -8    4.69    2.04
  -1 -17   8   65.51   11.74
  -1  17   8   60.29   14.70
   1 -17  -8   63.08   11.17
  -1 -17   7   66.77    9.95
  -1  17   7   65.55   13.71
   1  17  -7   58.86    3.89
   1 -17  -7   65.18    8.49
  -1 -17   6    6.90    1.72
  -1  17   6    6.80    1.53
  -1 -17   6    4.90    1.46
   1  17  -6    2.86    1.11
   1 -17  -6    6.09    1.97
  -1 -17   5    7.15    1.71
  -1  17   5    4.53    1.45
  -1 -17   5    5.21    1.61
   1  17  -5    1.76    0.88
   1 -17  -5    6.41    1.78
  -1  17   4   79.40   14.20
  -1 -17   4   89.95    6.21
   1  17  -4   65.43   11.76
   1 -17  -4   84.00    5.68
  -1  17   3  212.22    7.22
  -1 -17   3  214.15    8.06
   1 -17  -3  180.05    6.84
   1  17  -3  194.02    5.83
   1 -17  -3  211.33    8.53
  -1 -17   2  210.34    9.74
   1 -17  -2  185.97    8.87
   1  17  -2  191.88    8.45
   1 -17  -2  203.16    9.15
   1  17  -1   98.87    4.61
  -1  17   1   97.20    4.52
  -1 -17   1   95.44   12.16
   1 -17  -1   84.08   12.87
   1  17  -1   75.19    2.78
   1 -17  -1   89.73    3.91
  -1  17   0    4.16    1.03
   1  17   0    5.32    2.92
   1 -17   0    5.13    1.75
   1  17   1   53.70   10.21
   1 -17   1   62.38    6.66
  -1 -17  -1   52.11    3.48
   1 -17   1   40.13    4.29
   1 -17   1   52.33    6.86
   1  17   2  196.51    8.97
   1 -17   2  191.58    9.09
  -1 -17  -2  178.34    8.57
  -1  17  -2  174.15    7.97
  -1 -17  -2  178.82    8.35
   1 -17   3   93.68    9.30
   1 -17   3   76.68   18.33
  -1 -17  -3   86.13   10.68
  -1  17  -3   51.39    4.62
   1  17   4  179.21    9.15
   1 -17   4  177.01    9.24
   1 -17   4  158.91    7.58
  -1 -17  -4  135.43    7.19
  -1  17  -4  154.27   11.52
  -1 -17  -4  145.14    8.48
   1  17   5  129.01    6.59
   1 -17   5  127.14   16.92
  -1 -17  -5  113.45    6.60
  -1  17  -5  125.91    8.29
  -1 -17  -5  118.95    7.74
   1  17   6    0.36    0.70
   1 -17   6    1.66    1.23
   1  17   6    0.39    0.71
  -1  17  -6    1.08    1.32
  -1 -17  -6    0.00    1.13
   1  17   7   32.37    5.02
  -1  17  -7   37.38    8.36
  -1 -17  -7   35.96    7.83
   1 -17   8    9.80    3.53
   1  17   8    8.84    1.68
  -1  17  -8    7.93    1.97
  -1 -17  -8   10.08    2.15
  -1  18   8    1.95    0.88
   1 -18  -8    7.04    1.87
  -1 -18   7   23.53    3.15
  -1  18   7   15.15    2.76
   1  18  -7   15.00    3.43
   1 -18  -7   22.01    3.85
  -1 -18   6  105.49   19.74
  -1  18   6   85.99   14.24
  -1 -18   6  104.12    7.54
   1  18  -6  102.98    7.42
   1 -18  -6   95.41    7.35
  -1 -18   5  184.29   15.12
  -1  18   5  147.91    8.19
  -1 -18   5  159.84    9.59
   1  18  -5  168.14    8.13
   1 -18  -5  156.65   18.37
  -1 -18   4  476.10   27.46
  -1  18   4  401.15   18.96
  -1 -18   4  480.42   23.59
   1  18  -4  455.49   20.11
   1 -18  -4  450.44   21.79
   1  18  -3  174.25    7.87
  -1  18   3  154.60    5.95
  -1 -18   3  171.40    8.83
   1 -18  -3  132.17    6.09
   1  18  -3  142.22    5.48
   1 -18  -3  172.74   14.41
  -1  18   2   55.07    4.84
  -1 -18   2   63.12    5.94
   1 -18  -2   53.82    5.83
   1  18  -2   43.47    3.66
   1 -18  -2   66.13    6.86
  -1  18   1   71.49    9.14
   1  18  -1   72.49    7.76
  -1 -18   1   66.68    3.23
   1 -18  -1   58.36    8.36
   1 -18  -1   63.70    2.62
   1 -18   0 1255.13   51.13
   1 -18   1  411.89   17.58
  -1 -18  -1  373.51   15.54
   1  18   2   48.00    9.41
   1 -18   2   47.63    5.83
   1 -18   2   41.49    3.91
  -1 -18  -2   43.58    4.60
  -1  18  -2   44.19    4.06
  -1 -18  -2   41.29    3.69
   1  18   3    3.73    0.94
   1 -18   3    4.27    0.86
   1 -18   3    2.87    0.95
  -1 -18  -3    1.12    0.92
  -1  18  -3    1.82    0.86
  -1 -18  -3    2.76    1.05
   1  18   4  164.22    8.45
   1 -18   4  170.67    9.13
  -1 -18  -4  135.84    7.63
  -1  18  -4  150.40   31.06
  -1 -18  -4  149.39    7.38
   1  18   5    0.06    0.39
   1 -18   5    3.05    1.70
  -1 -18  -5    0.49    1.68
  -1  18  -5    0.77    0.61
  -1 -18  -5    0.99    0.66
   1 -18   6   12.50    2.08
  -1  18  -6   12.13    2.53
  -1 -18  -6   12.11    2.19
   1 -18   7  104.75    7.30
   1  18   7   85.21   10.23
  -1  18  -7  116.92    6.52
  -1 -18  -7   85.02   13.41
  -1 -19   7   10.04    2.70
  -1  19   7    8.53    1.54
   1 -19  -7   10.96    2.06
  -1 -19   6    4.88    1.34
  -1  19   6    2.84    1.99
  -1 -19   6    6.37    1.62
   1 -19  -6    5.20    1.69
  -1 -19   5    1.00    1.32
  -1  19   5   -0.09    1.50
  -1 -19   5    1.08    1.16
   1  19  -5    0.05    0.63
   1 -19  -5    3.35    1.91
  -1 -19   4  102.90   14.45
  -1  19   4   86.14   17.51
  -1 -19   4   89.02    9.52
   1  19  -4   60.27   11.82
   1 -19  -4   94.26    5.69
  -1  19   3  105.92    5.82
  -1 -19   3  131.38    9.19
   1 -19  -3   90.68    5.61
   1 -19  -3  119.33    7.63
   1  19  -2    1.51    0.91
  -1  19   2    1.84    0.46
  -1 -19   2    3.82    1.13
   1 -19  -2    2.45    1.28
   1 -19  -2    2.37    1.51
   1  19  -1    3.24    1.79
  -1  19   1    2.25    0.95
  -1 -19   1    2.46    0.75
   1 -19  -1    2.74    1.55
   1 -19  -1    3.54    1.07
   1  19   0   25.56    6.89
   1 -19   0   14.79    4.82
   1  19   1   27.43    5.67
   1 -19   1   27.98    5.36
  -1 -19  -1   20.55    2.95
   1 -19   1   18.17    3.76
   1  19   2    5.86    1.16
   1 -19   2    7.25    1.03
   1 -19   2    4.76    1.04
  -1 -19  -2    6.70    1.45
  -1  19  -2    5.24    1.34
  -1 -19  -2    5.31    1.44
   1  19   3  115.59    6.01
   1 -19   3  117.12   16.70
   1 -19   3  106.46    5.68
  -1 -19  -3  105.40   12.44
  -1  19  -3  104.79    5.85
  -1 -19  -3   97.26    5.09
   1  19   4  205.29   10.14
   1 -19   4  206.25   15.08
   1 -19   4  185.75    8.92
  -1 -19  -4  180.46    9.55
  -1  19  -4  195.53   10.92
  -1 -19  -4  184.68   10.48
   1  19   5  136.01    6.58
   1 -19   5  133.84    7.45
  -1 -19  -5  120.03    6.79
  -1  19  -5  139.22   10.09
  -1 -19  -5  113.14    9.86
   1 -19   6   12.82    2.37
  -1  19  -6   11.48    2.32
  -1 -19  -6   10.13    2.00
   1 -19   7   -1.09    1.58
   1  19   7    1.56    1.27
  -1  19  -7    0.13    1.26
  -1 -19  -7    1.89    0.92
  -1 -20   7   12.66    2.27
  -1  20   7    6.71    1.39
   1 -20  -7    8.48    1.79
  -1 -20   6   17.48    3.31
  -1  20   6    9.79    2.54
  -1 -20   6   13.15    1.53
   1 -20  -6   12.63    2.74
  -1 -20   5   32.61    4.95
  -1  20   5   29.95    6.57
  -1 -20   5   26.09    5.61
   1 -20  -5   26.17    2.80
  -1  20   4  177.07    7.56
  -1 -20   4  204.78    7.88
   1 -20  -4  193.18    8.84
   1  20  -3  389.39   20.14
  -1  20   3  367.83   16.62
  -1 -20   3  386.39   17.60
   1 -20  -3  335.63   15.82
   1 -20  -3  362.00   16.40
   1  20  -2   99.75    5.81
  -1  20   2  101.76    5.25
   1 -20  -2   89.67   14.49
   1 -20  -2   93.43    5.14
  -1  20   1   41.35    6.39
   1  20  -1   39.84    8.38
  -1 -20   1   37.38    6.14
   1 -20  -1   31.76    2.43
   1 -20  -1   34.25    3.91
  -1  20   0  231.82    9.05
  -1 -20   0  205.37    8.56
  -1  20  -1   26.88    6.37
   1  20   1   31.87    6.30
  -1 -20  -1   29.22    2.86
   1 -20   1   27.95    2.37
   1  20   2  112.55    5.99
   1 -20   2   98.70   15.42
  -1 -20  -2   88.22    5.47
   1 -20   2   85.08    4.82
  -1  20  -2   82.21    5.31
  -1 -20  -2   78.09    9.00
   1  20   3  100.65    5.50
   1 -20   3  106.98   11.50
   1 -20   3   93.83    5.16
  -1 -20  -3   95.69   10.57
  -1  20  -3   92.10    4.99
  -1 -20  -3   88.19    6.46
   1  20   4   42.51    2.39
   1 -20   4   51.06    8.46
   1 -20   4   47.16    2.82
  -1 -20  -4   42.51    7.80
  -1  20  -4   39.44    8.29
  -1 -20  -4   38.85    5.78
   1  20   5    0.34    0.51
   1 -20   5    1.92    0.80
  -1 -20  -5   -0.12    1.59
  -1  20  -5    0.74    0.68
  -1 -20  -5    0.66    0.61
   1 -20   6   13.28    2.45
  -1  20  -6    6.47    1.73
  -1 -20  -6    9.01    2.29
   1 -20   7    5.31    2.02
   1  20   7    3.52    1.43
  -1  20  -7    2.79    1.09
  -1 -20  -7    3.94    1.43
  -1 -21   7   48.53    9.90
  -1  21   7   41.59    9.57
   1 -21  -7   38.63    6.79
  -1 -21   6   21.66    3.24
  -1  21   6   16.94    3.08
   1 -21  -6   16.55    4.11
  -1  21   5    0.08    0.67
  -1 -21   5    0.83    1.18
   1 -21  -5   -0.10    1.04
   1  21  -4  262.98   12.54
  -1  21   4  199.77   10.09
   1 -21  -4  242.04   11.03
   1  21  -3   16.32    3.55
  -1  21   3   12.99    2.65
  -1 -21   3   14.85    3.27
   1 -21  -3   14.28    2.69
   1 -21  -3   13.74    3.58
   1  21  -2  103.27    7.39
  -1  21   2   98.54    5.26
  -1 -21   2   96.40   13.07
   1 -21  -2   87.44    5.91
   1 -21  -2  114.13   10.22
  -1  21   1    0.71    0.51
   1  21  -1   -0.66    1.31
  -1 -21   1    0.83    1.26
   1 -21  -1   -0.57    1.41
   1 -21  -1    0.53    0.46
  -1  21   0    4.62    1.07
  -1 -21   0    4.65    1.95
   1 -21   0    4.56    0.80
  -1  21  -1    2.84    0.63
   1  21   1    2.74    0.86
  -1 -21  -1    2.38    1.55
   1 -21   1    3.42    1.04
  -1  21  -1    2.95    0.82
   1  21   2   11.18    2.24
   1 -21   2   12.84    2.03
   1 -21   2    5.70    1.44
  -1 -21  -2    1.29    1.58
  -1  21  -2    6.55    1.94
   1  21   3    1.79    0.76
   1 -21   3    1.89    0.78
   1 -21   3    1.77    1.11
  -1 -21  -3    2.16    1.92
  -1  21  -3    1.90    0.74
  -1 -21  -3    2.64    0.67
   1  21   4   54.09    3.57
   1 -21   4   52.84    8.50
   1 -21   4   40.49    6.01
  -1 -21  -4   46.76    8.96
  -1  21  -4   50.17   10.55
  -1 -21  -4   39.64    7.86
   1 -21   5   36.63    5.47
  -1 -21  -5   29.69    2.91
  -1  21  -5   33.47    5.83
  -1 -21  -5   26.24    4.35
   1 -21   6   80.90   15.67
  -1  21  -6   80.25    4.38
  -1 -21  -6   51.48    9.37
  -1 -22   6    3.22    2.04
  -1  22   6    2.26    0.94
   1 -22  -6    3.46    1.81
   1  22  -5    7.92    2.49
  -1  22   5    6.34    1.99
  -1 -22   5    6.75    1.97
   1 -22  -5    7.08    2.14
   1  22  -4   26.05    5.35
  -1  22   4   18.00    4.05
  -1 -22   4   18.01    5.26
   1 -22  -4   19.45    2.67
   1  22  -3   12.18    3.67
  -1  22   3    9.86    1.79
  -1 -22   3   11.98    1.78
   1 -22  -3   11.61    2.68
   1 -22  -3   10.55    2.67
   1  22  -2   59.84   13.35
  -1  22   2   51.35    8.15
  -1 -22   2   54.13    3.86
   1 -22  -2   51.23    6.17
   1 -22  -2   49.78    7.30
   1  22  -1    0.84    0.81
  -1  22   1    1.85    0.48
  -1 -22   1    1.30    0.83
   1 -22  -1   -0.57    1.48
   1 -22  -1    1.06    0.94
  -1  22   0   61.57    3.04
   1  22   0   66.59   10.40
  -1 -22   0   55.38    4.85
   1 -22   0   49.71    6.84
   1 -22   0   53.15    2.45
  -1  22  -1  109.96    6.32
   1  22   1  118.65    6.93
  -1 -22  -1   93.25    5.74
   1 -22   1   89.39    5.30
  -1  22  -1   96.15    5.15
   1  22   2    9.02    2.00
   1 -22   2   13.34    1.74
  -1 -22  -2   10.69    2.47
   1 -22   2    6.31    1.24
  -1  22  -2    7.65    1.75
   1  22   3   11.21    2.28
   1 -22   3   10.97    1.90
   1 -22   3   16.82    2.07
  -1 -22  -3    9.90    2.17
  -1  22  -3    9.13    1.85
   1  22   4   16.41    3.01
   1 -22   4   22.97    3.79
   1 -22   4   16.52    1.69
  -1 -22  -4   17.27    3.05
  -1  22  -4   16.77    3.34
   1 -22   5   71.08   12.63
  -1 -22  -5   64.97    5.12
  -1  22  -5   65.89    8.91
  -1  22  -6    1.01    0.59
   1  23  -6    3.67    1.10
  -1  23   6    4.79    1.38
   1 -23  -6    3.82    1.29
   1  23  -5   22.42    9.32
  -1  23   5   22.30    3.56
  -1 -23   5   16.46    3.82
   1 -23  -5   18.06    4.27
   1  23  -4   24.35    4.98
  -1  23   4   20.85    3.55
  -1 -23   4   19.53    2.16
   1 -23  -4   19.83    3.10
   1  23  -3   79.35   13.43
  -1 -23   3   79.03    6.24
   1 -23  -3   72.76   12.08
   1 -23  -3   69.32   12.29
   1  23  -2    0.63    0.68
  -1  23   2   -1.02    0.89
  -1 -23   2    0.53    0.75
   1 -23  -2    0.84    1.15
   1 -23  -2    1.34    0.46
   1  23  -1  104.02    7.11
  -1  23   1  105.65    4.56
  -1 -23   1   92.35    4.66
   1 -23  -1   89.56   11.30
   1 -23  -1   86.68    9.87
  -1  23   0    0.20    0.67
   1  23   0    1.34    0.82
  -1 -23   0    1.00    1.38
   1 -23   0   -0.98    1.35
   1 -23   0    0.03    0.53
  -1  23  -1   31.94    7.98
   1  23   1   34.40    5.76
  -1 -23  -1   27.85    2.59
   1 -23   1   22.95    4.69
  -1  23  -1   26.03    6.75
  -1  23  -2   10.92    3.23
   1  23   2    9.51    1.98
  -1 -23  -2   10.91    2.14
   1 -23   2   11.69    1.79
  -1  23  -2    7.74    1.39
   1  23   3  271.96   19.66
   1 -23   3  266.49   18.24
   1 -23   3  235.48   15.77
  -1 -23  -3  249.80   28.39
  -1  23  -3  257.67   17.01
   1  23   4   90.33    3.67
   1 -23   4   95.67   11.68
  -1 -23  -4   77.01   13.87
  -1  23  -4   90.52    3.55
   1 -23   5   51.94    6.97
  -1 -23  -5   39.03    3.17
   1 -23   6    8.99    1.64
   1  24  -5   24.02    5.27
  -1  24   5   22.74    3.28
  -1 -24   5   16.75    4.06
   1 -24  -5   16.63    4.57
   1  24  -4   30.17    7.06
  -1  24   4   29.47    4.89
  -1 -24   4   28.95    5.53
   1 -24  -4   21.91    3.68
   1  24  -3   41.04    7.93
  -1 -24   3   39.04    8.87
   1 -24  -3   35.23    5.32
   1 -24  -3   33.34    4.02
   1  24  -2    3.03    1.03
  -1  24   2    3.10    0.96
  -1 -24   2    1.49    0.87
   1 -24  -2    1.41    1.56
   1 -24  -2    2.21    1.05
   1  24  -1   34.29    6.24
  -1  24   1   31.49    5.01
  -1 -24   1   29.14    4.54
   1 -24  -1   26.41    5.37
   1 -24  -1   25.90    3.81
  -1  24   0   28.03    6.38
   1  24   0   29.07    5.99
  -1 -24   0   22.69    2.58
   1 -24   0   20.78    3.06
   1 -24   0   16.79    4.10
  -1  24  -1    6.82    1.65
   1  24   1    6.86    1.54
  -1 -24  -1    4.77    1.60
   1 -24   1    6.37    1.30
  -1  24  -1    5.48    1.52
  -1  24  -2    1.25    0.95
   1  24   2    0.53    1.10
  -1 -24  -2    3.39    1.88
   1 -24   2    0.11    1.10
  -1  24  -2    0.04    0.34
   1  24   3    2.33    0.79
  -1 -24  -3   24.57    8.10
   1  24   4   11.54    3.59
   1 -24   4   14.87    3.01
  -1 -24  -4   12.84    2.44
   1 -24   5   37.58    7.76
  -1 -24  -5   30.65    8.48
   1  25  -5    2.04    1.42
  -1  25   5    1.28    0.65
   1  25  -4    7.35    1.73
  -1  25   4    4.00    1.33
  -1 -25   4    2.81    1.06
   1 -25  -4    4.71    1.72
   1  25  -3    5.16    1.59
  -1 -25   3    2.03    1.13
   1 -25  -3   -0.59    1.61
   1 -25  -3    1.59    0.69
   1  25  -2   29.81    5.93
  -1  25   2   19.45    5.22
  -1 -25   2   21.38    3.75
   1 -25  -2   22.84    2.54
   1 -25  -2   17.87    3.90
   1  25  -1    0.31    0.63
  -1  25   1   -0.77    1.03
  -1 -25   1    2.67    1.77
   1 -25  -1   -1.95    1.46
   1 -25  -1    0.77    0.85
  -1  25   0   10.91    2.24
   1  25   0   10.07    2.56
  -1 -25   0    9.44    2.70
   1 -25   0    6.51    1.49
  -1  25  -1   14.88    3.44
   1  25   1   17.38    3.59
  -1 -25  -1   13.81    2.44
   1 -25   1   11.86    2.48
  -1  25  -2   13.41    2.24
   1  25   2   10.72    2.16
   1 -25   2    8.70    3.06
  -1 -25  -2    7.61    1.79
  -1  25  -3    2.60    1.56
   1  25   3    2.11    1.18
  -1 -25  -3    1.75    1.01
   1 -25   3    1.74    1.64
   1 -25   4   14.06    2.71
  -1 -25  -4    9.64    2.73
   1 -25   5    1.37    0.84
  -1 -25  -5   -0.24    1.66
   1  26  -4  101.41   18.96
  -1  26   4   99.08   10.02
  -1 -26   4   98.22    7.84
   1  26  -3   16.23    3.62
  -1 -26   3   17.57    3.29
   1 -26  -3   14.92    2.74
   1  26  -2    4.09    1.40
  -1 -26   2    1.53    0.81
   1 -26  -2    2.95    1.24
   1  26  -1    0.51    0.94
  -1  26   1    0.87    0.67
  -1 -26   1   -0.90    1.26
   1 -26  -1   -0.80    1.46
  -1  26   0  213.69   10.25
   1  26   0  222.76   10.85
  -1 -26   0  191.08    9.95
   1 -26   0  165.67    8.57
  -1  26  -1   73.37    7.58
   1  26   1   79.23   10.07
  -1 -26  -1   66.27    5.09
   1 -26   1   66.93    4.87
  -1  26  -2    2.86    1.29
   1  26   2    2.85    1.17
   1 -26   2    1.64    1.29
  -1 -26  -2    1.89    1.22
  -1  26  -3   17.96    3.10
   1  26   3   13.44    3.33
   1 -26   3   10.20    1.61
  -1 -26  -3   12.41    2.14
   1 -26   4  245.58   17.90
  -1 -26  -4  196.60   14.86
   1  27  -3   11.10    2.91
  -1 -27   3   10.03    2.88
   1 -27  -3    5.81    1.35
   1  27  -2   27.02    4.58
  -1 -27   2   26.83    2.91
   1 -27  -2   23.20    5.41
  -1  27   1   45.40    7.33
   1  27  -1   54.70    7.30
  -1 -27   1   41.75    7.71
   1 -27  -1   42.95   11.99
  -1  27   0    9.21    2.24
   1  27   0    7.31    1.42
  -1 -27   0    7.50    1.90
   1 -27   0    6.48    1.09
  -1  27  -1    9.95    2.28
   1  27   1    9.85    1.88
   1 -27   1    8.14    1.88
  -1 -27  -1    9.07    2.58
  -1  27  -2   60.97   10.09
   1  27   2   63.54   10.47
   1 -27   2   40.73    8.93
  -1 -27  -2   59.80    4.49
  -1  27  -3   11.50    3.76
  -1 -27  -3    8.13    1.85
   1  28  -2    4.31    1.00
  -1 -28   2    1.94    1.39
   1 -28  -2    2.89    0.97
   1  28  -1   18.29    3.45
  -1 -28   1   14.05    2.48
   1 -28  -1   12.35    1.86
   1  28   0  175.08    8.85
  -1 -28   0  137.35    7.73
   1 -28   0  101.96   18.97
  -1  28  -1   25.67    7.06
   1  28   1   28.77    5.55
  -1 -28  -1   23.82    6.83
   1 -28   1   24.18    4.15
  -1  28  -2    2.80    1.32
   1  28   2    3.99    1.25
   1 -28   2    3.49    0.99
  -1 -28  -2    2.73    0.90
   2   0 -10   10.61    2.25
  -2   0   9    1.74    0.97
   2   0  -9    1.63    1.75
  -2   0   8    9.78    1.28
  -2   0   8   18.23    3.30
   2   0  -8   14.04    2.39
  -2   0   7   -1.06    1.14
  -2   0   7    1.47    0.97
   2   0  -7   -0.52    1.70
  -2   0   6 1596.89  237.03
  -2   0   6 2095.77   85.36
  -2   0   5   -0.52    0.59
  -2   0   5   -0.20    1.14
   2   0  -5    2.32    1.08
  -2   0   4 9999.99   67.60
   2   0  -4 9914.50   65.44
  -2   0   3   -1.98    0.90
   2   0  -2  333.49    4.44
  -2   0   2  369.46    5.62
   2   0  -2  337.56    5.17
  -2   0   1    4.67    1.56
   2   0  -1    5.49    2.57
   2   0   0   95.44    4.70
  -2   0   0  102.18    5.19
   2   0   0   91.39    4.89
   2   0   1    0.88    0.48
  -2   0  -1    3.05    0.92
  -2   0  -1    0.87    0.54
   2   0   2  538.85    7.34
  -2   0  -2  527.76    6.01
  -2   0  -2  531.58    7.13
   2   0   3    3.13    1.07
  -2   0  -3    0.34    0.39
   2   0   4 1747.00   30.43
   2   0   4 1406.41   23.41
  -2   0  -4 1945.67   34.76
   2   0   5    2.37    1.22
   2   0   5    0.48    0.42
   2   0   6  177.12    8.41
   2   0   6  169.36    7.39
  -2   0  -6  207.12    9.89
   2   0   7    0.62    0.74
  -2   0  -7   -0.57    1.60
   2   0   8  177.30    9.34
  -2   0  -8  209.47    8.19
   2   0   9    1.76    1.28
  -2   0  -9   -0.74    2.00
   2   0  10   61.50   12.76
  -2   0 -10   79.46   16.76
   2   1 -10    9.67    2.14
   2  -1 -10    9.45    2.45
  -2   1   9    3.17    0.75
  -2  -1   9    5.55    1.28
   2   1  -9    3.08    1.22
   2  -1  -9    3.47    1.29
  -2  -1   8   25.91    3.54
  -2   1   8   36.15    5.39
  -2  -1   8   35.50    7.19
   2   1  -8   30.59    4.86
   2  -1  -8   37.03    3.31
  -2  -1   7   72.76    4.51
  -2   1   7   65.93    8.96
  -2  -1   7   96.13   13.53
  -2   1   7   97.23   11.41
   2  -1  -7   96.18    5.52
   2   1  -7   90.30   12.68
  -2  -1   6  505.34   40.61
  -2   1   6  481.27   20.02
  -2  -1   6  732.48   31.39
   2   1  -6  698.68   29.55
  -2   1   5   59.93    6.92
  -2  -1   5   58.68    2.02
  -2   1   5   77.01    9.33
  -2  -1   5   75.76    4.03
   2   1  -5   63.06    9.49
   2  -1  -5   67.17    3.25
  -2  -1   4   26.49   24.23
  -2   1   4    6.34    3.42
  -2   1   4   32.00    5.90
  -2  -1   4   27.80    8.10
  -2   1   3   49.95    2.56
  -2   1   3   53.72    3.23
  -2  -1   3   70.08    7.84
   2   1  -3   70.46    8.90
   2   1  -2 1400.89   16.60
   2  -1  -2 1439.64   14.82
  -2   1   2 1446.30   16.96
  -2  -1   2 1633.21   18.05
   2  -1  -2 1508.66   16.84
   2   1  -2 1468.81   16.17
   2   1  -1  868.77    9.82
   2  -1  -1  830.34    9.01
  -2   1   1  865.74   10.11
  -2  -1   1  955.77   11.45
   2  -1  -1  884.26   10.35
   2   1  -1  874.66   10.07
   2   1   0  209.18    7.25
   2  -1   0  205.45    6.70
  -2   1   0  231.83    3.62
  -2  -1   0  224.88    7.78
   2   1   0  214.16    3.85
   2   1   1   63.38    3.32
   2  -1   1   60.53    3.18
  -2   1  -1   70.77    3.52
  -2  -1  -1   70.24    3.54
  -2   1  -1   54.07    2.90
  -2  -1  -1   59.56    3.07
   2   1   2    3.64    0.74
   2  -1   2    2.51    0.53
  -2  -1  -2    1.23    1.18
  -2   1  -2    2.97    0.64
  -2  -1  -2    3.31    0.74
   2   1   3  634.12   12.01
   2  -1   3  605.04   11.79
   2  -1   3  504.01    8.48
  -2  -1  -3  562.79    9.79
  -2   1  -3  669.83   12.76
  -2  -1  -3  679.50   12.71
   2  -1   4  388.92    9.08
   2   1   4  401.39    9.47
   2   1   4  323.08    6.17
   2  -1   4  339.80    6.20
  -2   1  -4  456.82   11.75
   2   1   5  838.81   25.94
   2  -1   5  822.49   25.27
   2   1   5  723.46   21.56
   2  -1   5  794.99   23.32
  -2   1  -5  977.56   30.57
  -2  -1  -5 1007.22   30.74
   2   1   6    1.01    0.61
   2   1   6    0.35    0.26
  -2  -1  -6   -0.30    1.57
  -2   1  -6    9.50    3.27
   2   1   7    4.45    0.93
   2  -1   7    4.07    1.28
  -2   1  -7    4.31    1.58
  -2  -1  -7    4.28    1.73
   2  -1   8   22.43    4.33
   2   1   8   26.37    2.48
  -2  -1  -8   29.50    5.12
  -2   1  -8   30.00    3.26
   2   1   9   38.16    7.58
   2  -1   9   40.98    7.55
  -2   1  -9   56.56    9.84
  -2  -1  -9   54.94    9.61
   2  -1  10    0.37    0.75
  -2   1 -10   -0.09    2.04
  -2  -1 -10    1.35    0.65
  -2   2  10    2.84    1.15
   2   2 -10    6.62    1.89
   2  -2 -10    3.11    1.70
  -2   2   9    2.63    0.92
  -2  -2   9    4.54    1.31
   2   2  -9    2.98    1.27
   2  -2  -9    2.08    2.09
  -2  -2   8   39.72    4.58
  -2   2   8   50.78    7.71
  -2  -2   8   50.87    7.22
   2   2  -8   43.32    6.94
   2  -2  -8   43.03    8.89
  -2   2   7  213.08    7.85
  -2  -2   7  235.28    8.99
  -2   2   7  280.23   10.76
  -2  -2   7  305.54   19.73
   2   2  -7  267.56   11.14
   2  -2  -7  293.93   11.75
  -2   2   6    2.72    1.91
  -2  -2   6    2.59    2.31
  -2   2   6    5.14    0.96
  -2  -2   6    8.63    1.45
   2   2  -6    7.31    4.18
   2  -2  -6    4.72    2.38
  -2   2   5   96.76    3.52
  -2  -2   5  102.39    4.00
  -2   2   5  115.34    5.45
  -2  -2   5  133.43    5.20
   2   2  -5  118.62    5.13
   2  -2  -5  114.58    6.49
  -2  -2   4 2799.54   21.32
  -2   2   4 3060.72   51.89
  -2  -2   4 3589.14   27.45
   2   2  -4 3314.54   26.26
   2  -2  -4 3287.59   26.29
  -2   2   3  508.64    5.87
  -2  -2   3  495.16    6.60
  -2   2   3  522.89    9.68
  -2  -2   3  604.90    8.53
   2   2  -3  560.40    7.85
   2   2  -2 2802.31   33.34
   2  -2  -2 2988.89   29.41
  -2   2   2 2788.01   29.34
  -2  -2   2 3415.54   35.23
   2   2  -2 2998.55   30.82
   2  -2  -2 3037.25   31.67
   2   2  -1    8.37    1.59
   2  -2  -1    8.05    0.98
  -2   2   1    8.92    1.54
   2  -2  -1    8.77    1.31
   2   2   0 4369.30   43.71
  -2   2   0 4144.57   41.35
  -2  -2   0 4712.72   47.07
   2  -2   0 4124.20   42.89
   2   2   0 4183.11   41.72
   2   2   1 3961.69   42.32
   2  -2   1 3503.28   35.57
  -2   2  -1 4169.02   40.91
  -2  -2  -1 4119.49   41.14
  -2  -2  -1 3587.28   36.06
   2   2   2  131.96    6.55
   2  -2   2  112.39    5.69
  -2   2  -2  117.30    5.43
  -2  -2  -2  118.79    5.70
  -2   2  -2  121.80    6.19
  -2  -2  -2  129.36    7.07
   2   2   3    9.99    3.12
   2  -2   3    9.38    1.10
  -2  -2  -3    8.83    0.93
  -2   2  -3   13.12    1.71
   2   2   4   57.90    2.39
   2  -2   4   51.46    3.02
  -2  -2  -4   45.77    2.32
  -2   2  -4   63.15    2.83
  -2  -2  -4   59.74    2.50
   2   2   5   21.31    3.78
   2  -2   5   18.63    3.61
   2   2   5   15.26    2.43
  -2   2  -5   30.54    3.15
  -2  -2  -5   23.48    3.09
   2   2   6   29.46    4.09
   2   2   6   21.27    2.39
  -2   2  -6   37.34    8.11
  -2  -2  -6   29.18    2.64
   2   2   7   37.50    6.85
   2  -2   7   42.93    6.09
   2   2   7   29.31    3.65
  -2   2  -7   44.61    5.57
  -2  -2  -7   46.08    9.90
   2  -2   8   22.11    3.61
   2   2   8   23.86    3.48
  -2  -2  -8   28.53    5.20
  -2   2  -8   26.15    6.50
   2   2   9    0.62    1.37
   2  -2   9    0.75    0.84
  -2   2  -9    0.53    2.15
  -2  -2  -9    1.24    1.87
  -2   2 -10   21.13    4.64
  -2  -2 -10   19.20    3.47
  -2   3  10    2.02    1.30
   2   3 -10    1.46    0.80
   2  -3 -10    0.59    1.19
  -2  -3   9   20.50    5.99
  -2   3   9   36.63    8.14
  -2  -3   9   34.47    4.76
   2   3  -9   41.65   12.60
   2  -3  -9   30.48    4.78
  -2  -3   8    0.32    0.73
  -2   3   8    2.50    1.05
  -2  -3   8    0.51    1.13
   2   3  -8    1.77    1.52
   2  -3  -8    2.66    1.79
  -2  -3   7    0.73    0.66
  -2   3   7    1.82    0.86
  -2  -3   7    2.76    0.98
   2   3  -7    3.83    1.43
   2  -3  -7    3.20    1.49
  -2   3   6  235.14    9.96
  -2  -3   6  261.50   11.48
  -2   3   6  290.83   15.86
  -2  -3   6  350.84   16.41
   2   3  -6  296.73   13.34
   2  -3  -6  304.49   13.96
  -2   3   5    3.36    0.64
  -2  -3   5    3.88    0.72
  -2   3   5    4.58    1.16
  -2  -3   5    6.88    1.58
   2   3  -5    6.41    1.27
   2  -3  -5    4.68    0.87
  -2  -3   4   35.39    4.74
  -2   3   4   29.47    5.27
  -2   3   4   36.97    8.13
  -2  -3   4   52.82    8.24
  -2  -3   3  527.40    9.89
  -2   3   3  548.60   13.07
  -2  -3   3  660.64   12.82
   2   3  -3  585.83   10.95
   2  -3  -3  605.71   12.77
   2   3  -2   50.55    3.15
   2  -3  -2   56.49    2.63
  -2   3   2   50.37    3.08
  -2  -3   2   66.60    3.75
   2   3  -2   54.77    2.95
   2  -3  -2   60.15    7.67
   2   3  -1   36.94    2.31
   2  -3  -1   32.70    1.70
  -2   3   1   30.12    4.90
  -2  -3   1   38.91    2.34
   2   3  -1   36.47    2.25
   2  -3  -1   34.93    2.13
   2   3   1  493.99    6.63
   2  -3   1  445.34    6.01
  -2   3  -1  469.53    5.34
  -2  -3  -1  540.84    6.82
  -2  -3  -1  462.16    5.69
   2  -3   1  507.96    7.10
   2   3   2   74.08    3.93
   2  -3   2   61.86    3.44
  -2  -3  -2   71.12    3.66
  -2   3  -2   67.98    3.72
  -2  -3  -2   73.81    3.81
   2   3   3 2173.89   36.75
   2  -3   3 1916.05   32.76
  -2  -3  -3 1923.05   32.07
  -2   3  -3 2141.41   37.32
  -2  -3  -3 2238.10   37.73
   2   3   4   15.17    2.58
   2  -3   4   12.29    1.90
  -2  -3  -4   11.00    1.41
  -2   3  -4   14.64    3.84
  -2  -3  -4   15.42    1.45
   2   3   5  206.56    7.91
   2  -3   5  195.30    7.30
   2   3   5  171.43    5.77
  -2   3  -5  237.43    8.98
  -2  -3  -5  234.01    8.47
   2   3   6  235.68   10.63
   2  -3   6  233.84   11.03
   2   3   6  203.39    9.27
  -2   3  -6  277.07   12.74
  -2  -3  -6  271.29   13.78
   2   3   7  149.83    7.78
   2  -3   7  138.67    7.43
   2   3   7  130.48    9.12
  -2   3  -7  170.75    9.06
  -2  -3  -7  166.43   11.46
   2   3   8   12.47    2.29
   2  -3   8   12.15    2.57
  -2   3  -8   13.43    3.14
  -2  -3  -8   14.48    2.22
   2   3   9   32.88    8.05
   2  -3   9   39.88    7.58
  -2   3  -9   40.21    8.64
  -2  -3  -9   41.83    8.84
  -2   4  10   -0.90    0.99
   2   4 -10    1.57    0.86
   2  -4 -10   -1.15    1.63
  -2  -4   9   27.43    3.87
  -2   4   9   33.70    7.00
  -2  -4   9   29.69    7.67
   2   4  -9   28.87    5.73
   2  -4  -9   34.02    5.92
  -2  -4   8   49.32    7.37
  -2   4   8   63.69    4.30
  -2  -4   8   65.96   10.51
   2   4  -8   58.12   10.50
   2  -4  -8   60.01    8.65
  -2  -4   7    1.17    1.17
  -2   4   7    1.47    0.93
  -2  -4   7    1.57    0.68
   2   4  -7    1.01    1.01
   2  -4  -7    2.78    0.98
  -2   4   6  106.26    4.90
  -2  -4   6  123.68    6.25
  -2   4   6  137.03    6.92
  -2  -4   6  174.98    8.75
   2   4  -6  153.44    8.53
   2  -4  -6  158.42    7.99
  -2   4   5   26.15    2.46
  -2  -4   5   29.12    4.08
  -2   4   5   29.19    3.65
  -2  -4   5   42.24    6.58
   2   4  -5   33.72    5.66
   2  -4  -5   30.47    2.77
  -2  -4   4  133.91    5.43
  -2   4   4  119.76    2.95
  -2   4   4  147.04   11.72
  -2  -4   4  172.09    6.85
   2   4  -4  151.83    4.68
   2  -4  -4  168.13    5.47
   2  -4  -3   98.08    3.10
  -2  -4   3   85.66    3.43
  -2   4   3   96.49    4.60
  -2  -4   3  122.82    5.86
   2   4  -3  106.54    4.42
   2  -4  -3  103.78    4.84
   2   4  -2  215.24    5.97
  -2   4   2  215.80    4.08
  -2  -4   2  290.27    5.28
   2   4  -2  245.78    3.85
   2  -4  -2  253.52    4.62
   2   4  -1  250.57    4.28
   2  -4  -1  202.58    2.60
  -2   4   1  202.08    4.27
  -2  -4   1  247.85    4.22
   2   4  -1  229.22    4.09
   2  -4  -1  232.84    4.15
   2   4   0   66.59    3.55
   2  -4   0   58.36    3.07
  -2   4   0   62.67    3.39
  -2  -4   0   75.35    4.03
   2  -4   0   85.68   79.70
   2   4   1 2567.28   26.97
   2  -4   1 2177.57   22.93
  -2  -4  -1 2767.99   28.52
  -2  -4  -1 2514.67   25.39
   2   4   2   32.48    2.05
   2  -4   2   30.36    4.71
  -2   4  -2   34.02    1.62
  -2   4  -2   28.54    1.99
  -2  -4  -2   30.58    1.84
   2   4   3   16.19    2.79
   2  -4   3   14.26    3.76
  -2  -4  -3   13.54    1.73
  -2  -4  -3   18.51    4.57
   2   4   4  320.94    8.40
   2  -4   4  280.38    7.68
  -2  -4  -4  263.94    6.84
  -2   4  -4  323.66    8.69
  -2  -4  -4  328.53    8.69
   2   4   5    7.65    1.70
   2  -4   5    6.64    1.33
   2   4   5    6.34    0.79
  -2   4  -5    7.93    1.47
  -2  -4  -5    8.60    2.17
   2   4   6    1.12    1.02
   2  -4   6    1.19    1.08
   2   4   6    1.22    0.49
  -2  -4  -6    0.82    0.79
   2   4   7    0.49    1.34
   2   4   7    2.03    1.17
  -2   4  -7    3.77    1.26
   2   4   8    9.19    1.72
   2  -4   8    8.13    1.89
  -2   4  -8   10.15    2.47
  -2  -4  -8    8.15    2.12
   2   4   9   19.33    2.94
  -2   4  -9   23.08    4.99
  -2  -4  -9   22.14    3.27
  -2  -5   9    1.05    1.58
  -2   5   9    2.62    1.48
  -2  -5   9    2.08    1.39
   2   5  -9    1.32    0.84
   2  -5  -9   -0.14    1.08
  -2   5   8    1.85    0.79
   2   5  -8   -0.12    1.35
   2  -5  -8    0.07    0.95
  -2  -5   7   15.07    3.13
  -2   5   7   16.13    2.11
  -2  -5   7   16.88    3.38
   2   5  -7   14.02    2.79
   2  -5  -7   19.25    3.36
  -2  -5   6  116.48    5.89
  -2   5   6  126.46    8.45
  -2  -5   6  153.21    7.34
   2   5  -6  135.76    7.12
   2  -5  -6  139.34    7.23
  -2  -5   5   42.23    2.06
  -2   5   5   46.15    3.42
  -2  -5   5   57.48    7.83
   2   5  -5   45.00    5.73
   2  -5  -5   53.22    9.86
  -2  -5   4   69.81    4.14
  -2   5   4   73.04    3.55
  -2  -5   4   87.17    2.95
   2   5  -4   78.29    5.05
  -2  -5   3  273.02    6.15
  -2   5   3  249.21    6.18
  -2  -5   3  338.99    7.30
   2   5  -3  308.48    6.58
   2  -5  -3  303.22    6.87
   2   5  -2  528.25    7.33
  -2   5   2  468.77    7.22
  -2  -5   2  657.81   10.06
   2   5  -2  564.06    6.85
   2  -5  -2  569.05    8.05
   2   5  -1  682.19    8.80
   2  -5  -1  540.17    5.92
  -2   5   1  543.85    7.23
  -2  -5   1  707.73    9.16
   2   5  -1  645.84    9.60
   2  -5  -1  655.80    9.31
   2   5   0 7684.44   76.27
   2  -5   0 6120.12   60.39
  -2   5   0 5882.83  178.66
  -2  -5   0 8223.47  249.67
   2  -5   0 7007.09  216.65
   2   5   1 1068.10   12.57
   2  -5   1  865.78   10.33
  -2   5  -1  844.98    9.23
  -2  -5  -1 1097.61   12.66
  -2  -5  -1 1043.46   11.16
   2  -5   1 1065.19   13.23
   2   5   2  210.45    7.79
   2  -5   2  177.18    6.29
  -2   5  -2  171.69    5.41
  -2  -5  -2  195.49    6.76
  -2   5  -2  194.93    4.11
  -2  -5  -2  209.53    7.00
   2   5   3  222.00    5.36
   2  -5   3  179.24    4.83
  -2  -5  -3  196.73    4.55
  -2   5  -3  217.59    5.46
  -2  -5  -3  214.66    5.92
   2   5   4  647.69   15.22
   2  -5   4  567.20   13.76
  -2  -5  -4  561.83   12.89
  -2   5  -4  685.45   16.31
  -2  -5  -4  691.49   16.13
   2   5   5  354.83   11.74
   2  -5   5  306.71   10.62
  -2   5  -5  368.77   12.62
  -2  -5  -5  370.15   12.48
   2   5   6    3.79    1.23
   2  -5   6    5.19    1.54
   2   5   6    4.27    1.05
  -2   5  -6    6.61    1.50
  -2  -5  -6    4.32    1.40
   2   5   7  431.92   19.67
   2  -5   7  425.37   19.64
   2   5   7  384.56   17.47
  -2   5  -7  510.60   23.70
  -2  -5  -7  518.15   33.12
   2   5   8   -0.27    1.05
   2  -5   8    0.47    1.38
  -2   5  -8    0.33    0.75
  -2  -5  -8    1.94    1.45
   2   5   9  206.33    9.95
   2  -5   9  205.70   14.37
  -2   5  -9  250.01   12.85
  -2  -5  -9  233.31   13.44
  -2  -6   9   81.22   15.78
  -2   6   9  112.00   18.50
   2   6  -9   91.87   15.34
   2  -6  -9  121.78    9.87
  -2  -6   8   84.37    7.15
  -2   6   8  101.98    7.73
  -2  -6   8   94.89    8.78
   2   6  -8   79.43   14.40
   2  -6  -8   84.51   13.88
  -2  -6   7   -0.43    0.97
  -2   6   7    1.10    0.89
  -2  -6   7   -0.19    1.02
   2   6  -7   -1.19    1.31
   2  -6  -7    1.37    0.97
  -2  -6   6   61.42    6.37
  -2   6   6   71.76    7.11
  -2  -6   6   77.85    7.82
   2   6  -6   66.77   11.93
   2  -6  -6   70.61   10.97
  -2  -6   5    4.02    0.83
  -2   6   5    7.84    1.44
  -2  -6   5    8.73    1.74
   2   6  -5    6.02    1.25
   2  -6  -5    9.37    1.51
  -2  -6   4  642.02   14.96
  -2  -6   4  768.89   17.79
   2   6  -4  679.77   15.55
  -2  -6   3  114.44    4.78
  -2   6   3  104.90    7.32
  -2  -6   3  142.31    5.46
   2   6  -3  121.54    4.80
   2  -6  -3  126.70    5.15
   2   6  -2   67.98    3.69
  -2   6   2   68.70    3.79
  -2  -6   2   96.89    5.14
   2   6  -2   90.01    4.48
   2  -6  -2   95.61    5.13
   2   6  -1  346.06    6.75
   2  -6  -1  288.32    3.60
  -2   6   1  279.97    4.62
  -2  -6   1  392.12    6.06
   2   6  -1  325.30    4.94
   2  -6  -1  354.24    5.72
   2   6   0 3819.86   39.29
   2  -6   0 3030.37   30.82
  -2   6   0 2806.51   28.91
  -2  -6   0 3983.97   41.45
  -2  -6   0 3791.21   36.67
   2  -6   0 3472.17   35.88
   2   6   1  137.65    6.89
   2  -6   1  110.52    5.56
  -2   6  -1  103.89    5.02
  -2  -6  -1  145.96    7.32
  -2  -6  -1  131.13    6.19
   2   6   2   37.58    2.39
   2  -6   2   36.89    4.90
  -2   6  -2   28.31    1.47
  -2   6  -2   33.85    2.39
  -2  -6  -2   41.66    2.44
   2   6   3   14.19    3.38
   2  -6   3   12.04    2.18
  -2  -6  -3   11.44    1.09
  -2   6  -3   14.27    3.75
  -2  -6  -3   14.56    2.61
   2   6   4   79.04    3.31
   2  -6   4   69.71    2.89
  -2  -6  -4   66.97    3.62
  -2   6  -4   86.95    3.17
  -2  -6  -4   82.61    2.86
   2  -6   5  151.76    6.11
  -2  -6  -5  143.47    5.27
  -2   6  -5  181.61    7.45
  -2  -6  -5  173.98    8.56
   2   6   6    9.96    2.53
   2  -6   6   11.70    2.59
   2   6   6    7.86    2.63
  -2   6  -6   11.43    2.98
  -2  -6  -6   14.62    3.21
   2   6   7  171.84    8.55
   2  -6   7  182.26    9.51
   2   6   7  157.88    8.45
  -2   6  -7  204.68   16.11
  -2  -6  -7  204.73   10.63
   2   6   8  104.03    5.79
   2  -6   8  112.19    6.50
   2   6   8   96.54    5.06
  -2   6  -8  119.73   12.07
  -2  -6  -8  118.20    6.96
   2   6   9   38.36    4.90
   2  -6   9   37.87    9.07
  -2   6  -9   49.39    9.37
  -2  -6  -9   46.24    7.75
  -2  -7   9    4.07    1.67
  -2   7   9    3.45    1.09
   2   7  -9    1.09    0.77
   2  -7  -9    2.26    1.94
  -2  -7   8   14.54    2.47
  -2   7   8   19.84    4.13
  -2  -7   8   15.90    3.31
   2   7  -8   13.33    2.39
   2  -7  -8   16.37    3.78
  -2  -7   7    0.32    1.03
  -2   7   7    0.57    0.50
  -2  -7   7    0.78    0.69
   2   7  -7    0.95    0.87
   2  -7  -7    1.19    0.93
  -2  -7   6    1.61    0.91
  -2   7   6    1.32    1.07
  -2  -7   6    0.16    1.27
   2   7  -6    1.21    0.58
   2  -7  -6    0.59    1.24
  -2  -7   5    8.10    1.56
  -2   7   5    7.57    1.19
  -2  -7   5    9.03    1.41
   2   7  -5    7.11    1.53
   2  -7  -5    6.58    1.58
  -2  -7   4   36.62    5.68
  -2   7   4   31.44    5.98
  -2  -7   4   38.73    2.07
   2   7  -4   32.98    1.92
   2  -7  -4   35.14    2.53
  -2  -7   3  369.52    8.36
  -2   7   3  329.57   11.86
   2   7  -3  382.59    7.56
   2  -7  -3  408.37    8.81
   2   7  -2   36.39    3.15
  -2   7   2   36.75    1.24
  -2   7   2   30.16    3.72
  -2  -7   2   38.61    2.13
   2   7  -2   35.71    3.83
   2  -7  -2   39.77    4.89
   2   7  -1  385.19    7.35
   2  -7  -1  341.37    4.29
  -2   7   1  313.42    5.52
  -2  -7   1  444.45    6.75
   2   7  -1  371.49    4.01
   2  -7  -1  406.97    6.39
   2   7   0   34.62    3.36
   2  -7   0   23.95    3.30
  -2   7   0   20.65    3.54
   2  -7   0   40.67    4.37
   2   7   1   78.56    4.26
   2  -7   1   63.18    3.42
  -2   7  -1   59.04    3.03
  -2  -7  -1   78.40    4.23
  -2  -7  -1   76.99    3.77
   2  -7   1   74.27    4.38
   2   7   2  306.87    6.67
   2  -7   2  249.96    5.74
  -2   7  -2  215.64    4.27
  -2   7  -2  259.50    5.98
  -2  -7  -2  298.19    6.03
   2   7   3   76.00    3.53
   2  -7   3   61.86    3.14
  -2  -7  -3   66.56    2.98
  -2   7  -3   72.19    3.73
  -2  -7  -3   74.03    3.49
   2   7   4   47.77    2.20
   2  -7   4   43.16    7.11
  -2  -7  -4   41.37    4.83
  -2   7  -4   46.09    5.13
  -2  -7  -4   44.86    2.23
   2  -7   5  108.09    4.87
  -2  -7  -5  107.59    4.36
  -2   7  -5  126.80    5.63
  -2  -7  -5  139.10    9.16
   2   7   6  256.24    8.22
   2  -7   6  269.45    9.10
   2   7   6  216.80    7.22
  -2   7  -6  295.25    9.90
  -2  -7  -6  310.98   17.44
   2   7   7   14.40    2.43
   2  -7   7   15.58    2.16
   2   7   7    9.51    0.96
  -2   7  -7   15.59    3.31
  -2  -7  -7   18.74    2.44
   2   7   8   38.96    9.30
   2  -7   8   42.91    7.84
   2   7   8   33.90    9.31
  -2   7  -8   51.23    9.93
  -2  -7  -8   48.88   10.70
   2   7   9   64.46   13.49
   2  -7   9   78.04   13.72
  -2   7  -9  108.85    8.93
  -2  -7  -9   88.61   13.21
  -2  -8   9    7.21    1.96
  -2   8   9    9.00    1.54
   2   8  -9    8.53    1.58
   2  -8  -9    7.42    1.40
  -2  -8   8  133.61    8.32
  -2   8   8  140.70   11.83
  -2  -8   8  171.43    8.37
   2   8  -8  136.40    7.32
   2  -8  -8  142.71   21.18
  -2  -8   7   41.68    7.66
  -2   8   7   47.14    5.88
  -2  -8   7   54.51    3.14
   2   8  -7   47.40    7.35
   2  -8  -7   56.97    8.35
  -2  -8   6   14.89    3.21
  -2   8   6   12.51    2.76
  -2  -8   6   18.78    3.38
   2   8  -6   15.60    3.63
   2  -8  -6   15.46    3.53
  -2  -8   5   46.05    2.71
  -2   8   5   34.86    5.02
  -2  -8   5   44.56    2.31
   2   8  -5   42.58    3.31
   2  -8  -5   49.43    7.18
  -2  -8   4  165.86    6.33
  -2   8   4  158.42    6.19
  -2  -8   4  201.63    7.27
   2   8  -4  165.26    6.27
   2  -8  -4  169.86    6.61
  -2  -8   3    6.09    2.79
  -2   8   3    4.57    0.86
  -2  -8   3    7.77    1.21
   2   8  -3    4.38    0.97
   2  -8  -3    5.03    1.11
   2   8  -2    3.54    0.79
  -2   8   2    3.23    0.66
  -2   8   2    2.28    0.55
  -2  -8   2    6.44    1.45
   2   8  -2    6.15    1.04
   2  -8  -2    5.88    1.25
   2   8  -1   43.30    4.10
   2  -8  -1   32.74    1.80
  -2   8   1   35.40    4.27
  -2  -8   1   38.12    2.64
   2  -8  -1   39.25    5.82
   2   8   0 1339.07   16.48
   2  -8   0 1073.95   12.27
  -2   8   0  988.61   11.70
  -2  -8   0 1357.75   16.00
   2  -8   0 1220.68   16.60
   2   8   1   30.35    2.09
   2  -8   1   29.24    4.25
  -2  -8  -1   30.76    2.24
  -2  -8  -1   35.04    2.07
   2  -8   1   28.04    3.55
   2   8   2  608.98   11.67
   2  -8   2  498.10   10.38
  -2  -8  -2  565.14   12.10
   2  -8   2  508.08    9.04
  -2   8  -2  544.33   10.91
  -2  -8  -2  599.28   11.39
   2   8   3   27.38    1.73
   2  -8   3   26.50    2.80
  -2  -8  -3   23.20    8.14
   2  -8   3   19.77    0.77
  -2   8  -3   27.92    5.82
  -2  -8  -3   22.70    1.37
   2   8   4   55.74    3.40
   2  -8   4   53.66    8.32
  -2  -8  -4   50.92    6.98
  -2   8  -4   57.59    2.77
  -2  -8  -4   61.45    2.54
   2   8   5   12.04    2.19
   2  -8   5   12.89    3.23
  -2  -8  -5   12.17    1.99
  -2   8  -5   13.35    3.62
  -2  -8  -5   13.83    2.71
   2   8   6   27.28    5.83
   2  -8   6   26.30    4.66
   2   8   6   23.82    3.69
  -2  -8  -6   22.51    2.35
   2  -8   7   94.65    6.79
   2   8   7   80.81    5.10
  -2   8  -7  112.55   19.80
  -2  -8  -7  100.35    6.51
   2   8   8    6.98    1.95
   2  -8   8    7.57    2.05
   2   8   8    5.79    1.10
  -2   8  -8    7.09    1.93
  -2  -8  -8    7.07    2.56
   2   8   9   25.75    3.13
   2  -8   9   29.60    6.29
  -2   8  -9   29.56    3.37
  -2  -8  -9   28.23    4.48
  -2  -9   9    5.00    0.94
  -2   9   9    5.68    0.93
   2   9  -9    4.81    1.37
   2  -9  -9    4.72    1.66
  -2  -9   8    2.07    0.81
  -2   9   8    5.30    1.51
  -2  -9   8    1.34    1.36
   2   9  -8    0.82    0.71
   2  -9  -8    3.97    2.15
  -2  -9   7    3.73    1.16
  -2   9   7    5.36    1.40
  -2  -9   7    4.62    0.77
   2   9  -7    4.11    1.40
   2  -9  -7    4.64    1.65
  -2  -9   6    1.56    0.88
  -2   9   6    0.87    0.91
  -2  -9   6    0.57    1.11
   2   9  -6   -0.18    1.05
   2  -9  -6    2.81    1.28
  -2  -9   5  318.47   13.91
  -2   9   5  278.09   12.41
  -2  -9   5  375.69   16.14
   2   9  -5  329.11   14.05
   2  -9  -5  340.06   15.01
  -2  -9   4  146.03    5.94
  -2   9   4  135.32   11.70
  -2  -9   4  170.30    6.41
   2   9  -4  153.79    5.69
   2  -9  -4  162.21    6.39
  -2  -9   3  164.27    8.87
  -2   9   3  141.14    4.73
  -2  -9   3  185.74    5.47
   2   9  -3  163.23    4.38
   2  -9  -3  163.01    5.25
   2   9  -2    4.61    0.86
  -2   9   2    4.42    1.05
  -2   9   2    3.69    0.61
  -2  -9   2    8.03    1.36
   2   9  -2    5.17    1.05
   2  -9  -2    7.20    1.38
   2   9  -1   80.04    3.68
   2  -9  -1   75.98    2.90
  -2   9   1   67.54    3.06
  -2  -9   1   91.17    3.92
   2  -9  -1   82.59    4.06
   2   9   0  879.51   20.27
   2  -9   0  764.67   13.55
  -2   9   0  687.61   12.64
  -2  -9   0  935.90   17.22
   2   9   1  629.14   12.09
   2  -9   1  510.79    9.86
  -2  -9  -1  608.32   11.75
   2  -9   1  529.21    9.72
  -2  -9  -1  595.99   10.31
   2  -9   1  635.20   12.40
   2   9   2   40.32    2.70
   2  -9   2   32.07    4.40
   2  -9   2   28.96    2.65
  -2   9  -2   38.01    2.43
  -2  -9  -2   39.54    3.55
   2   9   3  534.43   13.10
   2  -9   3  437.30   11.04
  -2  -9  -3  462.64   11.26
   2  -9   3  424.24    9.28
  -2   9  -3  486.76   12.47
  -2  -9  -3  505.62   11.80
   2   9   4   24.51    4.21
   2  -9   4   23.95    4.57
  -2   9  -4   24.73    6.49
  -2  -9  -4   24.68    5.09
   2   9   5  144.04    7.09
   2  -9   5  119.14    6.84
  -2  -9  -5  122.42    7.21
  -2   9  -5  142.82    7.89
  -2  -9  -5  140.28    6.87
   2   9   6   10.62    2.41
   2  -9   6   10.26    1.68
   2   9   6   10.11    1.82
  -2   9  -6   11.03    1.92
  -2  -9  -6   12.54    1.96
   2   9   7  115.32    7.42
  -2   9  -7  136.93   13.18
  -2  -9  -7  167.70   15.41
   2   9   8    1.19    0.79
   2  -9   8    0.42    0.65
   2   9   8    0.99    0.70
  -2   9  -8    1.44    0.83
  -2  -9  -8    1.34    1.03
   2   9   9   31.03    7.27
   2  -9   9   43.32    8.99
  -2   9  -9   48.77    4.06
  -2  -9  -9   42.82    4.55
  -2 -10   9    2.32    0.89
  -2  10   9    2.57    1.00
   2  10  -9    0.78    0.70
   2 -10  -9    1.85    1.54
  -2 -10   8   27.45    4.44
  -2  10   8   32.64    4.30
  -2 -10   8   35.80    2.35
   2  10  -8   24.83    5.23
   2 -10  -8   36.83    6.91
  -2 -10   7   22.76    4.85
  -2  10   7   21.59    5.50
  -2 -10   7   23.84    4.16
   2  10  -7   23.54    5.11
   2 -10  -7   22.27    3.79
  -2 -10   6    5.33    2.16
  -2  10   6    3.06    1.15
  -2 -10   6    1.66    0.88
   2  10  -6    0.73    3.60
   2 -10  -6    6.05    1.92
  -2  10   5    2.39    1.13
  -2 -10   5    2.81    0.68
   2  10  -5    0.47    0.60
   2 -10  -5    5.61    1.44
  -2 -10   4  360.24   12.18
  -2  10   4  306.16   10.67
  -2 -10   4  417.92   13.69
   2  10  -4  353.92   11.32
   2 -10  -4  363.60   12.33
  -2  10   3  240.87    9.38
   2  10  -3  264.23    6.55
   2 -10  -3  295.31    8.62
   2  10  -2   18.87    2.46
  -2  10   2   30.26    1.39
  -2  10   2   31.71    5.43
  -2 -10   2   42.87    4.97
   2  10  -2   30.90    1.69
   2 -10  -2   42.16    7.35
   2  10  -1   48.77    2.54
   2 -10  -1   46.77    2.38
  -2  10   1   44.70    6.84
  -2 -10   1   63.43    9.23
   2 -10  -1   49.10    2.63
   2  10   0 1428.99   25.10
   2 -10   0 1240.96   21.33
  -2 -10   0 1492.64   26.35
   2 -10   0 1220.51   21.28
   2 -10   1    5.07    0.83
   2 -10   1    4.31    0.77
  -2 -10  -1    5.79    0.63
   2 -10   1    7.81    6.95
   2  10   2   10.85    2.76
   2 -10   2    8.03    1.63
   2 -10   2    6.60    1.39
  -2  10  -2    8.40    2.22
  -2 -10  -2   11.35    1.12
   2  10   3    0.21    0.42
   2 -10   3    0.96    0.93
   2 -10   3   -0.09    0.24
  -2  10  -3    1.10    1.06
  -2 -10  -3    0.47    0.37
   2  10   4  429.54   13.79
   2 -10   4  357.25   12.05
  -2 -10  -4  355.71   11.75
  -2  10  -4  404.75   13.42
  -2 -10  -4  418.34   13.34
   2  10   5   53.34    2.56
   2 -10   5   50.53    8.91
  -2 -10  -5   43.57    5.84
  -2  10  -5   48.75   10.76
  -2 -10  -5   57.02    8.47
   2  10   6   84.54    5.61
   2 -10   6   79.47    4.59
  -2  10  -6   94.17    8.98
  -2 -10  -6   87.97    4.80
   2  10   7  345.61   15.95
   2 -10   7  345.07   17.51
   2  10   7  286.17   15.47
  -2  10  -7  389.84   18.18
  -2 -10  -7  367.95   17.95
   2  10   8    5.83    1.21
   2 -10   8    8.61    2.03
   2  10   8    4.04    1.06
  -2  10  -8    7.26    2.43
  -2 -10  -8    8.96    1.41
   2 -10   9    3.09    1.93
  -2  10  -9   -0.26    1.82
  -2 -10  -9    4.11    2.07
  -2 -11   9    3.93    1.69
  -2  11   9    4.59    1.48
   2  11  -9    4.54    2.11
   2 -11  -9    4.81    2.25
  -2 -11   8   15.28    2.54
  -2  11   8   14.41    2.25
  -2 -11   8   14.28    2.76
   2  11  -8   13.77    2.18
   2 -11  -8   22.04    3.33
  -2 -11   7    8.30    1.78
  -2  11   7    6.42    2.10
  -2 -11   7    9.12    2.10
   2  11  -7    7.97    1.57
   2 -11  -7   12.49    2.30
  -2 -11   6  317.55   16.85
  -2  11   6  305.85   14.43
  -2 -11   6  346.54   16.68
   2  11  -6  325.10   14.87
   2 -11  -6  336.34   15.94
  -2 -11   5  471.52   20.14
  -2  11   5  405.88   18.33
  -2 -11   5  546.32   22.91
   2  11  -5  464.73   19.37
   2 -11  -5  486.95   20.85
  -2 -11   4   44.64    6.56
  -2  11   4   37.08    6.74
  -2 -11   4   56.88    3.64
   2  11  -4   42.86    2.01
   2 -11  -4   49.22    5.32
   2  11  -3  720.56   22.57
  -2  11   3  624.13   19.55
  -2 -11   3  872.99   27.07
   2  11  -3  730.90   21.70
   2 -11  -3  749.91   23.96
   2  11  -2  861.17   21.53
  -2  11   2  854.29   18.35
  -2  11   2  718.07   16.80
  -2 -11   2  971.67   22.05
   2  11  -2  836.33   17.74
   2 -11  -2  896.20   21.88
   2  11  -1    4.40    1.12
   2 -11  -1    3.20    0.54
  -2  11   1    2.95    0.55
  -2 -11   1    2.51    0.69
   2 -11  -1    3.47    0.88
   2  11   0   62.32    3.12
   2 -11   0   53.60    2.49
  -2 -11   0   74.69    5.28
   2 -11   0   50.13    6.77
   2 -11   1  106.69    4.36
   2 -11   1  102.47    7.55
  -2 -11  -1  128.05    4.27
   2  11   2  276.43    7.45
   2 -11   2  228.40    6.44
  -2 -11  -2  238.55    6.77
   2 -11   2  219.43    5.51
  -2  11  -2  244.47    6.69
  -2 -11  -2  244.66    5.95
   2  11   3  698.80   21.44
   2 -11   3  566.03   18.37
   2 -11   3  547.20   16.54
  -2  11  -3  625.41   19.41
  -2 -11  -3  638.84   19.65
   2  11   4   76.18    3.60
   2 -11   4   64.89    3.84
  -2 -11  -4   47.06    2.31
  -2  11  -4   64.13   12.44
  -2 -11  -4   76.24    5.35
   2  11   5   76.29    6.61
   2 -11   5   71.68   11.94
  -2 -11  -5   60.08    5.40
  -2  11  -5   69.29    6.19
  -2 -11  -5   82.15    7.07
   2  11   6   14.98    3.32
   2 -11   6   14.46    2.46
  -2 -11  -6   11.89    2.17
  -2  11  -6   11.33    3.09
  -2 -11  -6   14.69    2.40
   2  11   7  192.31    6.94
   2 -11   7  188.87    8.38
   2  11   7  155.11    7.66
  -2  11  -7  201.93    8.29
  -2 -11  -7  197.66   10.59
   2  11   8   13.14    2.94
   2 -11   8   16.37    3.04
   2  11   8   12.82    3.14
  -2  11  -8   17.09    3.81
  -2 -11  -8   16.83    3.08
   2 -11   9   15.78    2.77
  -2  11  -9   20.35    5.26
  -2 -11  -9   16.27    2.94
  -2 -12   9    7.65    1.78
  -2  12   9    6.53    1.64
   2  12  -9    5.65    1.53
   2 -12  -9    7.48    2.28
  -2 -12   8  114.81    7.47
  -2  12   8  107.54   11.84
  -2 -12   8  112.49    8.84
   2  12  -8  115.29    7.94
   2 -12  -8  107.19    6.65
  -2 -12   7   17.82    3.69
  -2  12   7   16.07    5.21
  -2 -12   7   23.98    4.93
   2  12  -7   18.77    4.26
   2 -12  -7   23.39    3.80
  -2 -12   6   15.74    2.68
  -2  12   6   14.01    5.71
  -2 -12   6   16.98    2.37
   2  12  -6   12.78    3.36
   2 -12  -6   13.39    6.36
  -2 -12   5    9.55    2.33
  -2  12   5    7.87    2.21
  -2 -12   5   10.63    2.92
   2  12  -5    4.00    1.66
   2 -12  -5    9.69    2.70
  -2 -12   4   54.32    3.64
  -2  12   4   52.32    4.73
  -2 -12   4   64.41    3.97
   2  12  -4   49.17    5.76
   2 -12  -4   54.37    3.25
  -2 -12   3   52.17    4.96
   2  12  -3   41.02    3.96
   2 -12  -3   49.98    8.87
   2  12  -2  151.82    5.96
  -2  12   2  143.70   23.60
   2  12  -2  154.76    4.53
   2 -12  -2  168.88    6.29
   2  12  -1   26.65    5.47
   2 -12  -1   26.02    1.89
  -2 -12   1   30.95    5.76
   2 -12  -1   22.30    3.43
   2  12   0   66.27    2.79
   2 -12   0   59.67    2.12
  -2 -12   0   71.18    2.82
   2 -12   0   61.22    4.87
   2 -12   0   69.36    2.55
   2  12   1  119.34    4.17
   2 -12   1  104.57    7.79
  -2 -12  -1  102.93    3.92
   2 -12   1  100.55    3.28
  -2 -12  -1  108.71    2.91
   2 -12   1  112.99    3.84
   2  12   2   34.78    7.10
   2 -12   2   27.21    4.21
  -2 -12  -2   28.72    4.12
   2 -12   2   20.44    1.14
  -2  12  -2   23.43    1.73
  -2 -12  -2   24.00    2.05
   2  12   3   91.62    4.11
   2 -12   3   83.46   12.00
  -2 -12  -3   64.51    3.29
   2 -12   3   55.40    2.25
  -2  12  -3   72.20    3.45
  -2 -12  -3   75.43    3.31
   2  12   4   49.40    4.67
   2 -12   4   44.98    2.82
  -2  12  -4   41.47   10.65
  -2 -12  -4   48.31    6.73
   2  12   5   92.89    7.88
   2 -12   5   82.06    8.66
  -2 -12  -5   80.17   12.72
  -2  12  -5   99.07    8.73
  -2 -12  -5   87.69    7.60
   2  12   6   59.73    2.82
   2 -12   6   59.24    8.95
  -2 -12  -6   52.69    6.70
  -2  12  -6   66.54    4.09
  -2 -12  -6   65.02    6.48
   2  12   7  138.43    7.01
   2 -12   7  138.13    8.08
   2  12   7  106.73    5.90
  -2  12  -7  161.52    9.65
  -2 -12  -7  136.52    7.61
   2  12   8    2.93    0.73
   2 -12   8    6.19    1.70
   2  12   8   -0.05    0.99
  -2  12  -8    4.85    1.31
  -2 -12  -8    5.01    1.23
   2 -12   9    0.96    1.00
  -2  12  -9    0.83    1.19
  -2 -12  -9    0.55    1.45
  -2 -13   9   -0.08    1.61
  -2  13   9    0.85    1.41
   2  13  -9    0.75    0.37
   2 -13  -9    2.17    1.77
  -2 -13   8   -1.27    1.52
  -2  13   8    1.55    0.88
   2  13  -8    1.21    0.87
   2 -13  -8    0.85    1.73
  -2 -13   7   48.98    8.20
  -2  13   7   49.84    5.94
  -2 -13   7   60.80    6.39
   2  13  -7   44.91    9.28
   2 -13  -7   55.87   10.97
  -2 -13   6  336.51   15.96
  -2  13   6  297.45   14.22
  -2 -13   6  361.18   16.64
   2  13  -6  307.72   14.03
   2 -13  -6  320.63   21.91
  -2 -13   5   71.38    8.66
  -2  13   5   67.41    6.30
  -2 -13   5   79.97    4.49
   2  13  -5   68.64    3.89
   2 -13  -5   70.19    4.26
  -2  13   4    2.93    1.42
  -2 -13   4    3.45    1.10
   2  13  -4    0.67    0.52
   2 -13  -4    4.56    1.23
   2  13  -3  143.13    5.85
  -2  13   3  120.38    5.31
  -2 -13   3  165.64    7.61
   2  13  -3  143.54    4.82
   2 -13  -3  148.46    5.90
   2  13  -2  670.60   20.87
  -2  13   2  631.37   18.76
  -2  13   2  534.00   16.94
  -2 -13   2  707.43   22.30
   2 -13  -2  643.76   20.03
   2  13  -1   32.23    5.68
   2 -13  -1   30.69    2.35
  -2 -13   1   39.01    6.52
   2 -13  -1   27.95    3.11
   2 -13  -1   36.53    6.40
   2  13   0    0.85    0.91
   2 -13   0    2.23    1.16
  -2 -13   0    0.39    0.68
   2 -13   0    1.25    0.77
   2  13   1   25.06    5.02
   2 -13   1   25.30    3.37
  -2 -13  -1   23.62    3.44
   2 -13   1   21.51    2.50
  -2 -13  -1   22.95    0.82
   2 -13   1   23.14    1.63
   2  13   2    9.83    2.00
   2 -13   2    8.84    1.59
   2 -13   2    5.55    1.43
  -2 -13  -2    6.21    1.17
   2  13   3   17.89    3.88
   2 -13   3   15.35    2.50
  -2 -13  -3   11.26    1.38
   2 -13   3   10.09    1.94
  -2  13  -3   17.11    3.52
  -2 -13  -3   14.13    2.52
   2  13   4  645.92   26.90
   2 -13   4  561.92   25.12
  -2 -13  -4  575.59   24.08
  -2  13  -4  577.18   26.70
  -2 -13  -4  589.52   24.89
   2  13   5   15.78    3.55
   2 -13   5   13.68    1.90
  -2 -13  -5   15.16    3.37
  -2  13  -5   14.20    4.47
  -2 -13  -5   18.24    4.21
   2  13   6   -0.21    0.79
   2 -13   6    2.27    1.23
  -2 -13  -6    0.12    0.63
  -2  13  -6   -0.39    1.25
  -2 -13  -6    1.08    1.06
   2  13   7   53.25    7.86
   2 -13   7   52.53    6.60
   2  13   7   47.74    5.43
  -2  13  -7   61.60   11.24
  -2 -13  -7   57.41    4.84
   2  13   8   15.00    1.74
   2 -13   8   17.08    4.06
   2  13   8   14.52    1.95
  -2  13  -8   17.43    4.98
  -2 -13  -8   18.71    3.63
  -2 -14   8   17.92    3.74
  -2  14   8   16.73    4.32
   2  14  -8   12.92    3.42
   2 -14  -8   16.87    3.38
  -2 -14   7   36.66    6.25
  -2  14   7   29.39    3.79
  -2 -14   7   24.86    7.17
   2  14  -7   24.93    2.72
   2 -14  -7   30.59    7.00
  -2 -14   6    3.12    1.58
  -2  14   6    1.91    0.82
  -2 -14   6    5.92    1.33
   2  14  -6    2.92    1.17
   2 -14  -6    9.79    2.44
  -2 -14   5   59.33    6.21
  -2  14   5   51.34    9.12
  -2 -14   5   57.58    5.04
   2  14  -5   46.30    7.07
   2 -14  -5   50.15    6.65
  -2 -14   4  240.96    8.51
  -2  14   4  192.77    6.94
  -2 -14   4  273.99    9.44
   2  14  -4  226.38    6.86
   2 -14  -4  239.65   10.14
   2  14  -3   21.24    3.97
  -2  14   3   15.38    3.16
  -2 -14   3   24.92    4.08
   2  14  -3   16.17    3.08
   2 -14  -3   28.51    5.33
   2  14  -2   11.30    3.52
  -2  14   2   12.13    2.24
  -2  14   2    9.74    2.11
   2 -14  -2   14.82    3.81
  -2  14   1  113.84    4.21
   2  14  -1  125.25    5.14
  -2 -14   1  127.68    6.94
   2 -14  -1  109.22    4.68
   2 -14  -1  109.84    5.19
   2  14   0  565.98   18.55
   2 -14   0  499.21   16.12
  -2 -14   0  550.00   17.44
   2 -14   0  479.37   15.14
   2 -14   0  531.82   17.76
   2  14   1   30.21    5.39
   2 -14   1   33.68    4.30
  -2 -14  -1   32.33    4.71
   2 -14   1   25.54    3.89
  -2 -14  -1   26.59    2.22
   2 -14   1   27.50    1.88
   2  14   2  105.82    4.71
   2 -14   2   91.44    8.43
  -2 -14  -2   79.35    4.18
   2 -14   2   65.81    8.46
  -2  14  -2   72.43    3.33
  -2 -14  -2   75.15    2.97
   2  14   3   29.47    7.05
   2 -14   3   24.97    5.35
  -2 -14  -3   21.69    2.12
   2 -14   3   17.21    2.71
  -2  14  -3   22.59    5.05
  -2 -14  -3   24.40    3.71
   2  14   4 1110.55   31.32
   2 -14   4 1061.14   28.35
  -2  14  -4 1093.68   28.93
  -2 -14  -4 1097.32   29.81
   2  14   5  329.78   15.16
   2 -14   5  300.86   14.41
  -2 -14  -5  288.50   14.20
  -2  14  -5  328.89   15.19
  -2 -14  -5  297.18   14.30
   2  14   6    0.74    0.81
   2 -14   6    1.74    0.72
  -2 -14  -6   -0.97    1.23
  -2  14  -6    1.64    0.75
  -2 -14  -6    2.53    1.64
   2  14   7  127.07    9.05
   2 -14   7  120.76    9.33
   2  14   7  105.94    8.79
  -2  14  -7  140.67   11.87
  -2 -14  -7  132.84    9.61
   2 -14   8    6.08    1.42
   2  14   8    5.06    1.21
  -2  14  -8    5.87    1.42
  -2 -14  -8    5.86    1.54
  -2 -15   8    1.51    1.45
  -2  15   8    2.16    1.05
   2  15  -8    1.50    0.96
   2 -15  -8    2.48    1.12
  -2 -15   7    1.21    0.98
  -2  15   7    0.60    0.70
  -2 -15   7    2.00    0.87
   2  15  -7    1.26    0.84
   2 -15  -7   -0.03    1.61
  -2 -15   6   27.04    6.41
  -2  15   6   25.47    4.63
  -2 -15   6   34.13    2.55
   2  15  -6   24.85    3.24
   2 -15  -6   30.42    6.78
  -2 -15   5    2.78    1.51
  -2  15   5    0.84    0.71
  -2 -15   5    2.41    0.66
   2 -15  -5    3.35    1.19
   2  15  -4    2.42    0.96
  -2  15   4    0.37    1.25
  -2 -15   4    1.68    1.16
   2  15  -4    1.36    0.93
   2 -15  -4    2.51    0.83
  -2  15   3   82.41   12.71
  -2 -15   3  115.14    6.01
   2 -15  -3  104.34    5.92
   2  15  -2  320.24   10.97
  -2  15   2  299.60    9.45
  -2  15   2  253.55    9.03
  -2 -15   2  334.04   11.29
   2 -15  -2  296.73   10.01
  -2  15   1  260.55    8.52
   2  15  -1  286.79   10.02
  -2 -15   1  289.08   10.08
   2 -15  -1  238.51    8.58
   2 -15  -1  285.19    9.74
  -2 -15   0   14.85    1.96
   2 -15   0   15.12    3.21
   2 -15   0   19.11    2.73
   2  15   1   52.89    2.64
   2 -15   1   53.93    4.44
   2 -15   1   41.47    7.22
   2 -15   1   55.48    5.65
   2  15   2  181.89    7.38
   2 -15   2  157.31    6.22
  -2 -15  -2  146.50    5.94
   2 -15   2  132.78   15.08
  -2  15  -2  145.33    5.53
  -2 -15  -2  140.47    5.26
   2  15   3  155.42    8.14
   2 -15   3  133.71    7.04
  -2 -15  -3  135.82    6.85
   2 -15   3  122.36    5.65
  -2  15  -3  135.38    6.63
  -2 -15  -3  136.64    6.28
   2  15   4    0.16    1.92
   2 -15   4   -0.77    1.17
  -2 -15  -4   -3.27    2.13
  -2  15  -4   -7.97    1.62
  -2 -15  -4    0.35    0.80
   2  15   5   13.54    2.80
   2 -15   5   18.56    3.05
  -2 -15  -5   12.70    5.01
  -2  15  -5   16.84    4.94
  -2 -15  -5   18.94    3.47
   2  15   6   67.69   12.33
   2 -15   6   75.32   11.15
  -2 -15  -6   64.19    8.51
  -2  15  -6   83.21    4.46
  -2 -15  -6   65.94    5.92
   2  15   7    4.61    1.72
   2 -15   7    7.81    1.37
   2  15   7    4.75    1.37
  -2  15  -7    7.23    2.11
  -2 -15  -7    5.15    1.26
   2 -15   8    2.08    1.44
   2  15   8    0.91    0.71
  -2  15  -8    0.59    0.88
  -2 -15  -8    2.28    1.83
  -2 -16   8    9.38    2.85
  -2  16   8    9.82    3.79
   2 -16  -8    8.40    1.93
  -2 -16   7    5.36    1.19
  -2  16   7    5.34    1.14
  -2 -16   7    6.04    1.85
   2  16  -7    5.25    1.34
   2 -16  -7    7.51    2.63
  -2 -16   6   14.62    2.23
  -2  16   6   13.02    3.36
  -2 -16   6   15.08    3.91
   2 -16  -6   18.25    2.56
  -2 -16   5    1.86    1.37
  -2  16   5    1.53    0.91
  -2 -16   5    1.49    1.37
   2  16  -5   -0.05    0.66
   2 -16  -5    1.24    1.55
   2  16  -4    3.24    1.03
  -2  16   4   -0.07    1.44
  -2 -16   4    2.66    0.85
   2  16  -4    2.49    0.71
   2 -16  -4    3.37    1.21
   2  16  -3  578.39   18.46
  -2  16   3  482.84   14.32
  -2 -16   3  604.83   17.07
   2 -16  -3  540.73   16.87
   2  16  -2   14.61    2.60
  -2  16   2   12.68    2.24
  -2  16   2   12.87    3.23
  -2 -16   2   15.13    2.25
   2 -16  -2   16.51    2.53
   2  16  -1   12.99    3.04
   2 -16  -1    8.09    1.68
   2  16   0  239.40    8.50
   2 -16   0  223.29    7.83
  -2 -16   0  221.95    8.27
   2 -16   0  194.93    7.18
   2  16   1  584.62   18.76
   2 -16   1  551.29   17.25
   2 -16   1  483.87   14.98
   2  16   2  258.87   11.53
   2 -16   2  235.08   10.64
  -2 -16  -2  241.45   11.18
   2 -16   2  192.64   10.80
  -2  16  -2  223.12   10.07
  -2 -16  -2  213.30    9.00
   2  16   3  140.02   11.58
   2 -16   3   95.98   10.62
  -2 -16  -3   88.62    7.77
   2 -16   3   77.53    8.51
  -2  16  -3   84.25    7.13
  -2 -16  -3   93.16    7.90
   2  16   4   71.25    3.87
   2 -16   4   73.75    7.74
  -2 -16  -4   59.65    3.78
  -2  16  -4   65.24    3.68
  -2 -16  -4   64.69    3.37
   2  16   5  467.10   20.83
   2 -16   5  468.10   18.37
  -2 -16  -5  416.95   16.23
  -2  16  -5  466.75   17.79
  -2 -16  -5  455.46   20.79
   2  16   6   -0.80    0.77
   2 -16   6    1.08    0.84
  -2 -16  -6    0.15    0.89
  -2  16  -6    0.37    1.84
  -2 -16  -6   -0.03    1.06
   2  16   7  159.49    8.89
   2 -16   7  156.28   21.36
   2  16   7  135.68   12.80
  -2  16  -7  192.70    9.66
  -2 -16  -7  162.43    8.82
   2 -16   8   16.96    4.86
   2  16   8   14.81    2.32
  -2  16  -8   16.75    5.01
  -2 -16  -8   14.61    2.76
  -2 -17   8   16.62    2.96
  -2  17   8   13.76    3.07
   2 -17  -8   13.56    3.23
  -2 -17   7  172.85    9.31
  -2  17   7  138.13   10.68
  -2 -17   7  170.60    8.32
   2 -17  -7  163.91    8.64
  -2 -17   6  315.69   21.88
  -2  17   6  258.89   17.87
  -2 -17   6  321.52   21.55
   2 -17  -6  301.24   20.56
  -2  17   5   56.16    9.45
  -2 -17   5   70.27    6.95
   2 -17  -5   62.63   10.60
   2  17  -4    9.97    2.08
  -2  17   4    8.27    1.49
  -2 -17   4    7.23    1.69
   2 -17  -4    3.51    3.94
   2  17  -3    2.68    1.14
  -2  17   3    2.05    0.83
  -2 -17   3   -0.35    1.49
   2  17  -2  196.42    7.24
  -2  17   2  178.73    5.63
  -2 -17   2  202.44    7.23
   2 -17  -2  172.08    7.01
  -2  17   1  345.74   14.65
  -2 -17   1  354.06   15.66
   2 -17  -1  325.30   14.22
   2 -17  -1  346.82   16.66
   2  17   0   33.00    6.40
   2 -17   0   33.32    3.07
  -2 -17   0   32.56    5.37
   2 -17   0   24.77    3.99
   2 -17   0   29.03    5.12
   2  17   1  375.72   16.34
   2 -17   1  363.12   15.65
   2 -17   1  307.50   14.89
   2  17   2   11.15    2.85
   2 -17   2    8.06    2.85
  -2 -17  -2   18.23    3.07
   2 -17   2    5.94    2.45
  -2  17  -2    8.18    2.22
  -2 -17  -2    6.94    2.81
   2  17   3    0.25    0.65
   2 -17   3    0.78    0.92
  -2 -17  -3    7.15    2.74
   2 -17   3    1.37    1.03
  -2  17  -3   -0.39    1.38
  -2 -17  -3    0.43    0.48
   2  17   4   12.19    2.51
   2 -17   4   13.26    2.38
  -2 -17  -4    9.89    1.89
  -2  17  -4   11.44    2.65
  -2 -17  -4   11.27    2.35
   2  17   5   43.03    8.24
   2 -17   5   47.65    5.55
  -2 -17  -5   39.02    3.04
  -2  17  -5   43.39    3.05
  -2 -17  -5   53.29    2.86
   2  17   6   17.36    4.42
   2 -17   6   21.12    3.49
  -2 -17  -6   15.90    4.09
  -2  17  -6   22.12    4.57
  -2 -17  -6   18.15    1.81
   2 -17   7    2.07    1.79
   2  17   7    1.04    0.50
  -2  17  -7    1.92    1.32
  -2 -17  -7    3.90    1.27
   2 -17   8   24.53    5.89
   2  17   8   15.47    4.77
  -2  17  -8   21.35    5.38
  -2 -17  -8   17.31    5.01
  -2 -18   7    3.91    1.81
  -2  18   7    0.92    1.11
  -2 -18   7    2.52    0.87
   2 -18  -7    4.34    2.00
  -2  18   6    8.02    3.27
  -2 -18   6   11.45    2.44
   2 -18  -6    9.97    2.47
   2  18  -5   12.62    3.47
  -2  18   5    7.93    1.87
  -2 -18   5   14.39    3.12
   2 -18  -5   15.20    2.55
   2  18  -4  241.02   11.98
  -2  18   4  184.52   13.24
  -2 -18   4  242.49   13.96
   2 -18  -4  237.82   12.08
  -2  18   3    2.97    1.08
  -2 -18   3    9.05    1.98
   2 -18  -3   11.04    2.28
   2  18  -2   44.17   11.10
  -2  18   2   33.87    9.36
  -2 -18   2   54.63    5.49
  -2  18   1    8.15    1.79
   2  18  -1   10.51    3.50
  -2 -18   1   10.50    3.10
   2 -18  -1    5.87    2.96
   2 -18  -1    4.85    2.31
   2  18   0    0.65    0.88
   2 -18   0    1.16    0.68
  -2 -18   0    2.19    1.86
   2 -18   0    1.22    0.78
   2 -18   0    0.48    1.00
   2  18   1    2.62    1.53
   2 -18   1    1.78    0.65
   2 -18   1    1.15    1.14
   2 -18   1    1.63    1.04
   2  18   2  209.91    7.24
   2 -18   2  174.60    6.52
  -2 -18  -2  173.87    6.63
   2 -18   2  161.07    5.56
  -2  18  -2  176.33    6.20
   2  18   3  445.53   19.84
   2 -18   3  400.59   18.31
  -2 -18  -3  383.01   17.66
   2 -18   3  346.98   15.29
  -2  18  -3  402.79   18.18
  -2 -18  -3  365.91   16.25
   2  18   4    0.06    0.37
   2 -18   4    2.42    1.39
  -2 -18  -4    0.42    0.97
  -2  18  -4   -0.71    1.03
  -2 -18  -4    1.15    0.67
   2  18   5    2.12    0.46
   2 -18   5    3.53    1.07
  -2 -18  -5    2.97    1.03
  -2  18  -5    3.13    1.45
  -2 -18  -5    2.35    0.70
   2  18   6   51.81    8.36
  -2 -18  -6   47.94   10.18
  -2  18  -6   55.76   11.69
  -2 -18  -6   57.68    3.26
   2 -18   7   31.08    6.87
   2  18   7   21.96    3.35
  -2  18  -7   24.28    6.91
  -2 -18  -7   21.64    4.73
  -2  19   7   25.38    4.46
   2 -19  -7   28.02    5.42
   2  19  -6  154.20   10.03
  -2  19   6  130.11   21.74
  -2 -19   6  145.32    8.11
   2 -19  -6  136.89    7.61
   2  19  -5    4.45    1.45
  -2  19   5    3.63    1.00
  -2 -19   5    3.70    1.23
   2 -19  -5    2.93    1.55
   2  19  -4   27.97    6.74
  -2  19   4   22.56    3.76
  -2 -19   4   29.99    6.51
   2 -19  -4   29.58    3.88
   2  19  -3  430.82   19.75
  -2  19   3  337.16   16.32
  -2 -19   3  428.67   19.65
   2 -19  -3  400.58   18.35
  -2  19   2  999.80   33.32
  -2 -19   2 1006.84   12.14
   2 -19  -2  959.23   13.51
  -2  19   1  357.96   12.71
  -2 -19   1  354.74   13.63
   2 -19  -1  315.87   11.97
   2 -19  -1  347.14   12.79
   2  19   0  175.83    7.52
  -2 -19   0  151.93    6.89
   2 -19   0  139.72    6.26
   2 -19   0  155.26    6.52
   2  19   1   69.47    3.79
   2 -19   1   84.52    7.38
  -2 -19  -1   74.02    6.29
   2 -19   1   66.73   10.36
   2  19   2   10.07    2.21
   2 -19   2    9.34    1.76
  -2 -19  -2    9.21    1.40
   2 -19   2    7.62    1.90
  -2  19  -2    8.33    2.17
   2  19   3    1.08    0.93
   2 -19   3    3.85    1.54
  -2 -19  -3    4.69    2.31
   2 -19   3   -0.75    5.34
  -2  19  -3    1.87    1.03
   2  19   4   34.61    7.50
   2 -19   4   39.31    5.53
  -2 -19  -4   34.70    7.34
  -2  19  -4   31.74    7.54
  -2 -19  -4   31.05    3.27
   2  19   5   32.04    7.58
   2 -19   5   38.29    8.67
  -2 -19  -5   34.12    8.75
  -2  19  -5   37.67    8.22
  -2 -19  -5   32.79    4.21
   2  19   6    1.96    1.31
  -2 -19  -6    3.85    1.44
  -2 -19  -6    4.43    0.93
   2 -19   7   35.98    7.24
   2  19   7   30.99    7.83
  -2  19  -7   31.89    8.32
  -2 -19  -7   31.57    2.87
   2  20  -7    1.66    1.83
  -2  20   7    0.75    1.67
   2 -20  -7    2.16    1.46
   2  20  -6   11.78    2.53
  -2  20   6   10.89    2.62
  -2 -20   6    8.56    2.34
   2 -20  -6    8.27    1.74
   2  20  -5    0.21    1.20
  -2  20   5    1.06    1.18
  -2 -20   5    1.16    0.87
   2 -20  -5    0.64    1.39
   2  20  -4    9.11    1.91
  -2  20   4    7.78    1.93
  -2 -20   4    8.24    1.75
   2 -20  -4    9.51    1.80
   2  20  -3   74.99   14.52
  -2  20   3   63.53    9.94
  -2 -20   3   72.01    4.71
   2 -20  -3   74.20    4.79
   2  20  -2   26.58    4.91
  -2  20   2   16.96    3.93
  -2 -20   2   29.00    4.10
   2 -20  -2   24.47    3.61
  -2 -20   1    5.82    1.62
   2 -20  -1   -0.87    1.38
   2 -20  -1    0.82    0.77
  -2  20   0   74.93    4.38
   2  20   0   85.10   13.80
  -2 -20   0   84.62   13.03
   2 -20   0   62.58    9.91
   2 -20   0   79.61    6.24
   2  20   1  359.30   16.77
   2 -20   1  343.20   20.19
  -2 -20  -1  307.07   14.50
   2 -20   1  284.35   20.12
   2 -20   1  331.14   15.04
   2 -20   2   -0.09    1.30
  -2 -20  -2    0.98    1.57
   2 -20   2    0.42    0.91
  -2  20  -2    0.37    0.33
   2  20   3  204.39   10.25
   2 -20   3  197.38   10.08
  -2 -20  -3  178.63    9.52
   2 -20   3  150.09    7.82
  -2  20  -3  182.84   10.18
   2  20   4   29.38    5.79
   2 -20   4   27.50    5.57
  -2 -20  -4   25.51    4.77
  -2  20  -4   27.17    5.79
   2  20   5    0.71    0.60
   2 -20   5    0.63    1.63
  -2 -20  -5   -0.31    1.44
  -2  20  -5    0.92    0.63
   2  20   6    7.49    1.23
   2 -20   6    2.63    2.09
  -2 -20  -6    0.43    1.59
  -2  20  -6    2.04    1.33
   2 -20   7   19.52    4.52
   2  20   7   16.46    4.53
  -2  20  -7   15.79    4.17
   2  21  -6   32.61    6.16
  -2  21   6   29.33    5.87
  -2 -21   6   25.87    6.03
   2 -21  -6   26.35    4.69
   2  21  -5   28.68    6.11
  -2  21   5   27.59    5.36
  -2 -21   5   31.75    2.66
   2 -21  -5   24.64    5.49
   2  21  -4    6.78    1.71
  -2  21   4    6.28    1.91
  -2 -21   4    7.21    1.64
   2 -21  -4    7.19    2.56
   2  21  -3   74.75   13.99
  -2  21   3   63.60    9.86
  -2 -21   3   67.18   10.18
   2 -21  -3   75.17    5.91
   2  21  -2  114.73    6.94
  -2  21   2  103.45    5.38
   2 -21  -2  102.27    5.97
   2  21  -1    5.20    1.30
  -2  21   1    6.54    1.84
  -2 -21   1    6.34    2.08
   2 -21  -1    5.45    1.31
   2 -21  -1    4.54    1.40
  -2  21   0    4.38    1.04
   2  21   0    7.23    2.16
  -2 -21   0    4.13    1.33
   2 -21   0    1.90    1.42
   2 -21   0    4.67    1.35
   2 -21   1    1.96    1.12
  -2 -21  -1    3.18    1.57
   2 -21   1    0.51    1.03
   2 -21   1    3.15    1.75
   2  21   2  105.29    6.93
   2 -21   2   94.85    7.16
  -2 -21  -2   83.87    5.68
   2 -21   2   72.96    4.37
  -2  21  -2   87.31    5.02
   2  21   3   52.94    3.14
   2 -21   3   56.82    4.04
  -2 -21  -3   50.50    3.89
   2 -21   3   36.42    5.01
  -2  21  -3   45.42    9.01
   2  21   4    6.47    1.65
   2 -21   4    8.38    2.10
  -2 -21  -4   10.54    4.13
  -2  21  -4    7.45    2.16
   2  21   5    2.38    0.72
   2 -21   5    4.20    1.26
  -2 -21  -5    3.11    1.44
  -2  21  -5    2.69    1.20
   2 -21   6    8.52    1.80
  -2 -21  -6    7.54    1.53
  -2  21  -6    7.78    1.92
   2  22  -6    2.64    1.39
  -2  22   6    3.08    1.62
  -2 -22   6    2.35    0.92
   2 -22  -6    4.92    1.16
   2  22  -5    6.24    2.27
  -2  22   5    6.47    1.35
  -2 -22   5    5.65    1.38
   2 -22  -5    4.27    1.59
   2  22  -4   13.74    3.01
  -2  22   4   10.58    2.44
  -2 -22   4   16.75    3.45
   2 -22  -4   15.07    1.74
   2  22  -3  143.93   23.90
  -2  22   3  111.79   15.24
  -2 -22   3  138.75   20.22
   2 -22  -3  145.40   11.63
   2  22  -2   85.90   16.01
  -2 -22   2   83.60   12.07
   2 -22  -2   74.24   12.46
  -2  22   1    4.28    0.87
   2  22  -1    7.16    1.59
  -2 -22   1    6.38    1.86
   2 -22  -1    5.60    1.81
   2 -22  -1    5.95    2.05
  -2  22   0   13.91    4.02
   2  22   0   18.81    4.07
  -2 -22   0   19.87    3.18
   2 -22   0   12.76    1.74
   2 -22   0   18.09    3.30
   2  22   1    0.92    0.66
   2 -22   1    1.34    0.89
  -2 -22  -1   -0.46    1.47
   2 -22   1    1.26    0.75
   2  22   2    7.26    2.15
   2 -22   2    5.00    1.65
  -2 -22  -2    8.57    1.95
   2 -22   2    3.83    0.88
  -2  22  -2    2.35    0.98
   2  22   3   69.50    4.41
   2 -22   3   64.85    7.79
   2 -22   3   44.56    4.36
  -2 -22  -3   58.94    4.76
  -2  22  -3   60.61    3.82
   2  22   4   18.49    2.03
   2 -22   4   24.69    5.49
  -2 -22  -4   22.12    2.94
  -2  22  -4   18.05    4.70
   2  22   5   34.39   10.38
   2 -22   5   48.32    4.22
  -2 -22  -5   38.61    8.84
  -2  22  -5   45.29    7.07
   2 -22   6   -0.25    1.59
  -2 -22  -6    0.12    0.98
  -2  22  -6   -0.30    1.22
   2  23  -5   28.51    4.48
  -2  23   5   21.20    3.48
  -2 -23   5   20.75    4.74
   2 -23  -5   18.59    4.61
   2  23  -4   58.85   11.61
  -2  23   4   48.72   10.97
  -2 -23   4   56.15    8.53
   2 -23  -4   53.75    5.68
   2  23  -3   95.73   19.59
  -2  23   3   75.25   13.18
  -2 -23   3   96.57   13.72
   2 -23  -3   92.02    9.85
   2  23  -2    1.69    0.95
  -2 -23   2    1.00    1.44
   2 -23  -2    3.17    0.89
  -2  23   1   88.98    7.71
   2  23  -1   96.19   16.79
  -2 -23   1   88.67    5.59
   2 -23  -1   72.35   12.65
   2 -23  -1   87.59    5.21
  -2  23   0    5.11    0.85
   2  23   0    4.43    1.93
  -2 -23   0    3.92    1.75
   2 -23   0    3.13    0.93
   2 -23   0    4.60    1.07
  -2  23  -1    0.38    0.55
  -2 -23  -1    0.13    0.99
   2 -23   1    0.58    0.54
  -2  23  -1   -0.61    1.12
   2  23   2   75.32   10.39
   2 -23   2   65.17    4.68
  -2 -23  -2   59.24    4.49
   2 -23   2   49.18    5.27
  -2  23  -2   62.45    3.89
   2  23   3   35.53    2.77
   2 -23   3   35.01    3.93
   2 -23   3   25.91    6.33
  -2 -23  -3   37.32    3.29
  -2  23  -3   33.69    6.89
   2  23   4  132.30    7.10
   2 -23   4  119.45    9.23
  -2 -23  -4  102.66   15.99
  -2  23  -4  126.42    7.28
   2  23   5   13.30    2.79
   2 -23   5   15.98    3.32
  -2 -23  -5   15.66    2.62
  -2  23  -5   15.04    3.81
   2  24  -5   27.77    5.85
  -2  24   5   20.39    3.79
  -2 -24   5   18.24    5.37
   2 -24  -5   19.32    2.61
   2  24  -4   26.04    4.79
  -2  24   4   19.88    4.76
  -2 -24   4   18.02    4.18
   2 -24  -4   22.52    3.96
   2  24  -3   15.17    2.91
  -2  24   3    1.44    1.28
  -2 -24   3   16.45    3.23
   2 -24  -3   10.89    2.12
   2  24  -2   16.86    3.63
  -2  24   2   12.08    2.73
  -2 -24   2   12.64    2.20
   2 -24  -2   11.53    1.58
  -2  24   1    1.52    0.93
   2  24  -1    4.67    1.78
  -2 -24   1    1.45    0.77
   2 -24  -1    0.86    1.91
   2 -24  -1    0.14    0.63
  -2  24   0    4.73    1.55
   2  24   0    4.39    2.39
  -2 -24   0    1.99    1.47
   2 -24   0    2.83    1.14
   2 -24   0    1.95    1.14
  -2  24  -1  130.19    9.34
   2  24   1  152.23   13.05
  -2 -24  -1  130.21    9.95
   2 -24   1  101.91   18.03
  -2  24  -1  132.70    9.36
   2  24   2   22.62    3.82
   2 -24   2   18.56    3.34
  -2 -24  -2   24.74    3.15
   2 -24   2   14.36    3.63
  -2  24  -2   18.08    3.85
   2  24   3   25.15    6.57
   2 -24   3   32.20    3.40
  -2 -24  -3   25.79    2.80
   2 -24   3   16.33    3.91
  -2  24  -3   21.69    4.27
   2  24   4   -0.22    1.29
   2 -24   4    2.76    1.03
  -2 -24  -4   -1.16    1.82
  -2  24  -4    1.04    0.71
   2 -24   5   34.99    7.80
  -2 -24  -5   26.16    6.13
   2  25  -4   14.94    3.36
  -2  25   4   15.13    2.89
  -2 -25   4   13.46    4.16
   2 -25  -4   17.20    3.31
   2  25  -3   93.44   20.57
  -2  25   3   74.62    9.24
  -2 -25   3   86.50    5.67
   2 -25  -3   66.76   12.14
   2  25  -2  274.67   51.35
  -2  25   2  210.07   39.25
  -2 -25   2  217.90   13.91
   2 -25  -2  219.75   11.76
  -2  25   1   57.38   10.05
   2  25  -1   75.10   12.74
  -2 -25   1   58.71    3.95
   2 -25  -1   51.37    8.13
   2 -25  -1   50.66    8.41
  -2  25   0    5.75    1.55
   2  25   0    8.28    1.57
  -2 -25   0    8.23    2.16
   2 -25   0    5.48    1.14
   2 -25   0    6.14    1.47
  -2  25  -1    1.93    1.26
   2  25   1   -0.27    1.12
  -2 -25  -1    0.89    1.67
   2 -25   1   -0.64    1.26
  -2  25  -1    1.93    0.83
   2  25   2  140.69    7.54
  -2 -25  -2  120.10    7.17
   2 -25   2  103.28    5.75
  -2  25  -2  128.74    6.69
   2  25   3  112.82    6.20
   2 -25   3  100.13   17.83
  -2 -25  -3   97.04   13.31
   2  25   4   43.47    3.64
   2 -25   4   37.83    7.25
  -2 -25  -4   30.32    6.21
   2  26  -4    3.76    1.94
  -2  26   4    9.17    6.03
  -2 -26   4    3.68    1.44
   2 -26  -4    3.58    0.81
   2  26  -3    2.32    1.62
  -2  26   3    2.08    1.18
  -2 -26   3    3.74    1.86
   2 -26  -3    1.48    1.10
   2  26  -2    2.28    0.88
  -2  26   2    2.60    1.36
  -2 -26   2    0.70    0.90
   2 -26  -2    0.13    1.35
   2  26  -1   16.89    3.30
  -2 -26   1   12.61    2.47
   2 -26  -1    9.48    1.88
   2 -26  -1    9.22    2.17
  -2  26   0   86.54    5.07
   2  26   0   86.09   15.07
  -2 -26   0   76.34   11.35
   2 -26   0   60.55   10.65
   2 -26   0   58.42   13.31
  -2  26  -1   24.97    6.84
   2  26   1   31.09    5.95
  -2 -26  -1   21.94    5.28
   2 -26   1   23.26    2.48
  -2  26  -2   50.69   12.58
   2  26   2   56.41   10.32
  -2 -26  -2   44.82    3.79
   2 -26   2   34.55    8.02
   2  26   3  231.99   11.38
   2 -26   3  200.17   28.44
  -2 -26  -3  191.65   16.55
   2  27  -3    4.68    1.51
  -2  27   3    2.16    0.87
  -2 -27   3    4.43    1.86
   2  27  -2  108.01   20.63
  -2  27   2   80.94   16.36
  -2 -27   2   95.18    5.90
   2  27  -1   12.76    2.82
  -2 -27   1    6.38    2.00
   2 -27  -1    7.25    1.38
  -2  27   0   -0.10    1.06
   2  27   0   -0.68    2.25
  -2 -27   0   -1.44    1.46
   2 -27   0    0.52    0.78
  -2  27  -1    1.46    0.66
   2  27   1    2.84    1.17
  -2 -27  -1    3.62    2.04
   2 -27   1   -0.40    1.30
  -2  27  -2   38.36    8.93
   2  27   2   40.16    7.70
  -2 -27  -2   39.62    3.82
   2 -27   2   30.73    4.36
   2  28  -1   41.83   10.43
  -2 -28   1   35.26    6.86
   2  28   0    6.60    1.45
  -2 -28   0    7.13    2.26
   2 -28   0    4.20    1.09
  -2  28  -1    8.65    1.99
   2  28   1   10.91    3.27
  -2 -28  -1    6.49    2.10
   2 -28   1    5.53    1.05
  -3   0   9   95.48    5.66
   3   0  -9   75.18   12.40
  -3   0   8    3.93    1.29
   3   0  -8    1.45    2.42
  -3   0   7   98.88    5.11
  -3   0   7  123.60    7.63
   3   0  -7  109.44   14.42
  -3   0   6   -6.77    8.12
  -3   0   5   38.43    6.30
   3   0  -5   35.55    6.75
   3   0  -4    0.50    0.50
  -3   0   4    4.29    1.41
   3   0  -4    2.53    1.49
   3   0  -3    1.76    0.36
  -3   0   3    5.49    1.66
   3   0  -2    0.23    0.20
  -3   0   2    0.83    1.11
   3   0  -2    2.40    1.30
   3   0  -1  629.42    7.70
  -3   0   1  725.77    9.34
   3   0  -1  609.49    8.23
   3   0   0    0.62    0.44
  -3   0   0   -0.41    0.81
   3   0   1  336.30    5.70
  -3   0  -1  367.24    5.11
  -3   0  -1  288.88    4.72
   3   0   2    3.06    1.05
  -3   0  -2    0.57    0.45
  -3   0  -2    2.32    0.87
   3   0   3 4330.49   33.19
  -3   0  -3 4422.40   34.03
   3   0   4   -0.09    1.10
  -3   0  -4   -0.03    0.23
   3   0   5   28.97    4.85
  -3   0  -5   34.06    5.53
   3   0   6    2.24    1.32
  -3   0  -6    1.49    1.05
   3   0   7  137.67   19.27
  -3   0  -7  174.38    9.34
   3   0   8    0.14    1.25
  -3   0  -8    0.81    1.77
   3   0   9   35.44    7.11
  -3   0  -9   41.31    7.40
  -3  -1   9    9.70    2.67
  -3   1   9    7.14    2.22
   3   1  -9    3.65    2.30
   3  -1  -9    9.50    1.69
  -3   1   8  246.48   15.16
  -3  -1   8  256.82   11.88
   3  -1  -8  230.00   11.27
   3   1  -8  234.70   11.32
  -3  -1   7    4.04    0.99
  -3   1   7    6.73    1.13
  -3  -1   7    7.01    1.56
   3   1  -7    5.13    1.17
   3  -1  -7    6.01    1.31
  -3   1   6 2334.61   58.32
  -3  -1   6 2422.91   15.70
   3   1  -6 2620.03   21.26
   3  -1  -6 2601.40   67.01
   3  -1  -5  166.72    5.96
  -3   1   5  207.94    7.72
  -3  -1   5  214.76    9.44
   3   1  -5  185.95    7.03
   3  -1  -5  189.13    7.20
   3   1  -4  247.94    9.41
   3  -1  -4  259.04    6.41
  -3  -1   4  311.13    8.39
  -3   1   4  282.01    7.86
   3  -1  -4  258.26    7.34
   3   1  -4  262.07    8.18
   3   1  -3  899.52   16.24
   3  -1  -3  933.72   15.91
  -3  -1   3 1077.43   20.57
  -3   1   3  967.57   19.08
   3   1  -3  923.73   16.71
   3  -1  -3  953.24   19.00
   3   1  -2  476.56    7.33
   3  -1  -2  473.33    6.06
  -3   1   2  498.32    7.51
   3   1  -2  461.93    6.67
   3   1  -1   10.94    1.97
   3  -1  -1   11.33    1.01
  -3   1   1   12.34    2.26
  -3  -1   1   19.27    2.02
   3  -1  -1   10.72    1.44
   3   1   0  452.72    6.29
   3  -1   0  457.75    6.19
  -3   1   0  505.32    6.71
  -3  -1   0  491.00    6.74
   3  -1   0  444.58    6.29
   3   1   0  442.63    6.02
   3   1   1  184.31    9.01
   3  -1   1  160.92    7.87
  -3   1  -1  191.47    9.16
  -3  -1  -1  197.27    9.40
  -3  -1  -1  154.49    7.67
   3  -1   1  172.11    8.90
   3   1   2   80.27    3.57
   3  -1   2   80.20    3.55
  -3   1  -2   92.60    3.24
  -3  -1  -2   87.58    3.22
  -3   1  -2   75.30    3.22
  -3  -1  -2   79.08    4.94
   3  -1   3   16.52    3.38
   3   1   3   19.15    2.07
  -3   1  -3   10.71    1.90
  -3  -1  -3   10.35    1.36
  -3  -1  -3   12.38    2.93
   3   1   4  347.71    9.36
   3  -1   4  339.19    9.04
  -3  -1  -4  293.70    7.13
  -3   1  -4  386.41   10.07
  -3  -1  -4  380.85    9.90
   3   1   5    3.94    0.91
   3  -1   5    1.91    0.86
   3   1   5    2.00    0.36
  -3  -1  -5    4.94    1.03
  -3   1  -5    2.94    0.81
   3   1   6   66.31   10.64
   3  -1   6   64.39   10.16
  -3   1  -6   75.74   14.32
  -3  -1  -6   71.08   14.25
   3  -1   7    6.58    1.47
   3   1   7    3.87    1.46
  -3   1  -7    7.90    2.32
  -3  -1  -7    7.48    2.33
   3   1   8   22.06    3.98
   3  -1   8   22.76    4.59
  -3   1  -8   27.18    6.55
  -3  -1  -8   26.06    6.70
   3  -1   9   11.86    2.37
   3   1   9   12.15    2.07
  -3  -1  -9   13.11    2.38
  -3   1  -9   12.46    2.76
  -3   2   9    7.14    1.95
  -3  -2   9   11.20    2.54
   3  -2  -9    9.32    2.21
   3   2  -9    8.99    1.58
  -3   2   8   30.98    6.01
  -3  -2   8   29.57    7.23
   3  -2  -8   25.61    4.01
   3   2  -8   22.90    4.38
  -3  -2   7   23.60    3.77
  -3   2   7   32.25    8.63
  -3  -2   7   36.95    6.84
   3  -2  -7   35.33    5.65
   3   2  -7   33.43    4.98
  -3  -2   6  124.94   15.23
   3  -2  -5   28.45    4.68
  -3   2   5   48.43    5.27
  -3  -2   5   49.92    4.92
   3   2  -5   46.66    7.69
   3  -2  -5   50.53    7.60
   3   2  -4  222.97    6.91
   3  -2  -4  238.77    5.65
  -3   2   4  253.28    7.85
  -3  -2   4  287.43    8.12
   3   2  -4  241.08    6.88
   3  -2  -4  248.11    7.16
   3   2  -3  439.55    8.48
   3  -2  -3  437.72    7.81
  -3   2   3  441.70    9.34
  -3  -2   3  506.16   10.59
   3   2  -3  460.83    9.30
   3  -2  -3  446.32    9.40
   3   2  -2  171.07    6.45
   3  -2  -2  175.88    2.32
  -3   2   2  188.70    4.85
  -3  -2   2  207.11    5.20
   3   2  -2  182.13    5.21
   3  -2  -2  178.53    3.81
   3   2  -1    9.23    2.00
   3  -2  -1    8.01    0.68
  -3   2   1    8.43    1.72
  -3  -2   1   10.24    2.98
   3   2  -1    8.43    1.38
   3   2   0   12.45    2.05
   3  -2   0   13.42    2.61
  -3   2   0   15.48    3.09
  -3  -2   0   13.94    1.21
   3  -2   0   10.29    1.40
   3   2   0   12.42    2.49
   3   2   1 1813.60   20.23
   3  -2   1 1798.76   19.81
  -3   2  -1 1980.00   20.55
  -3  -2  -1 1961.80   21.21
  -3  -2  -1 1592.06   17.29
   3  -2   1 1836.43   20.43
   3   2   2    0.30    0.88
  -3   2  -2    1.10    0.61
  -3  -2  -2    1.12    0.98
  -3   2  -2    1.26    0.53
   3   2   3  441.70   10.60
   3  -2   3  379.67    8.31
  -3  -2  -3  380.43    7.48
  -3   2  -3  399.13    8.78
  -3  -2  -3  444.10   10.76
   3   2   4   48.49    5.40
   3  -2   4   57.07    7.41
  -3  -2  -4   44.50    3.72
  -3   2  -4   56.88    4.14
  -3  -2  -4   58.14    3.41
   3   2   5  316.88   11.43
   3  -2   5  313.23   10.66
   3   2   5  252.28    8.56
  -3   2  -5  356.18   12.19
  -3  -2  -5  346.08   13.82
   3   2   6   39.18    7.43
   3  -2   6   43.11    7.72
  -3   2  -6   47.44   10.25
  -3  -2  -6   46.73    8.85
   3   2   7   77.69    4.92
   3  -2   7   70.04   12.68
  -3   2  -7   91.16   14.69
  -3  -2  -7   85.35    5.91
   3  -2   8   65.70   15.41
  -3   2  -8   64.36   10.77
  -3  -2  -8   66.86   10.59
   3  -2   9   11.93    2.55
   3   2   9   11.86    2.32
  -3  -2  -9   10.64    3.69
  -3   2  -9   14.54    2.82
  -3   3   9   15.82    2.37
  -3  -3   9   18.03    4.12
   3   3  -9   13.90    2.56
   3  -3  -9   15.16    2.76
  -3  -3   8   11.92    2.26
  -3   3   8   15.53    2.81
  -3  -3   8   22.99    4.31
   3  -3  -8   22.51    3.84
   3   3  -8   21.10    3.38
  -3  -3   7    2.96    1.11
  -3   3   7    1.49    1.04
  -3  -3   7    3.48    1.58
   3  -3  -7    3.26    2.54
  -3  -3   6  143.47    6.46
  -3   3   6  182.93    7.27
  -3  -3   6  223.78    8.13
   3   3  -6  169.07    7.00
   3  -3  -6  201.05   13.40
  -3  -3   5    9.11    2.08
  -3   3   5   14.01    2.12
  -3  -3   5   14.97    3.44
   3   3  -5   14.08    2.57
   3  -3  -5   12.06    2.03
   3   3  -4  200.01    7.64
   3  -3  -4  214.78    5.07
  -3   3   4  213.22    7.27
  -3  -3   4  268.62    7.66
   3  -3  -4  237.93    7.18
   3   3  -3   95.19    6.08
   3  -3  -3   92.72    3.08
  -3   3   3   96.27    4.20
  -3  -3   3  118.12    4.98
   3   3  -3  104.22    4.22
   3  -3  -3   98.97    4.35
   3   3  -2  174.62    6.08
   3  -3  -2  170.93    5.48
  -3   3   2  167.72    6.15
  -3  -3   2  191.24    6.96
   3   3  -2  174.53    4.56
   3  -3  -2  174.08    3.98
   3   3  -1  110.12    5.54
   3  -3  -1   99.07    4.80
  -3   3   1  100.61    5.54
  -3  -3   1  111.73    5.78
   3  -3  -1   99.66    5.28
   3   3  -1   96.44    5.05
   3   3   0  380.94    5.81
   3  -3   0  348.73    5.16
  -3  -3   0  412.04    6.10
   3  -3   0  353.52    5.69
   3   3   0  363.65    4.90
   3   3   1   64.93    3.76
   3  -3   1   58.57    3.25
  -3   3  -1   67.48    3.46
  -3  -3  -1   74.93    4.25
   3  -3   1   63.63    5.51
   3   3   2  185.21    4.80
   3  -3   2  169.78    4.50
  -3   3  -2  193.80    3.69
  -3  -3  -2  184.11    4.73
  -3   3  -2  175.92    4.66
  -3  -3  -2  186.40    4.41
   3  -3   3  102.42    4.40
  -3   3  -3  103.66    5.84
  -3  -3  -3  108.52   12.70
   3   3   4    0.90    0.61
   3  -3   4    0.10    0.95
  -3  -3  -4    0.32    0.55
  -3   3  -4    0.69    0.52
   3   3   5    3.09    1.11
   3  -3   5    5.07    0.83
  -3  -3  -5    2.52    0.47
  -3   3  -5    4.29    2.69
  -3  -3  -5    6.97    1.94
   3   3   6  248.61    8.39
   3  -3   6  228.84    7.96
   3   3   6  199.53    5.88
  -3   3  -6  277.38   10.16
  -3  -3  -6  270.95   10.41
   3   3   7    2.65    0.80
   3  -3   7    1.49    1.35
  -3   3  -7    1.39    0.89
  -3  -3  -7    1.29    1.75
   3   3   8   30.04    5.20
   3  -3   8   26.21    5.07
  -3   3  -8   37.28    3.50
  -3  -3  -8   34.52    4.45
   3   3   9   -0.29    1.22
   3  -3   9    1.11    0.98
  -3   3  -9    1.42    1.28
  -3  -3  -9   -1.73    1.76
  -3   4   9   32.17    6.87
  -3  -4   9   29.28    4.67
   3   4  -9   25.68    2.98
   3  -4  -9   31.14    4.97
  -3  -4   8    0.58    0.47
  -3   4   8    3.52    1.67
  -3  -4   8    2.57    0.65
   3   4  -8    2.73    1.68
   3  -4  -8    2.11    1.22
  -3  -4   7  167.80    8.11
  -3   4   7  192.60   10.06
  -3  -4   7  202.70   10.81
   3   4  -7  178.80    9.70
   3  -4  -7  185.96   11.03
  -3  -4   6  304.32    9.82
  -3   4   6  336.95   14.07
  -3  -4   6  397.62   12.72
   3  -4  -6  353.92   11.69
  -3  -4   5  189.82    6.64
  -3   4   5  173.51    7.81
  -3  -4   5  207.84    8.78
   3   4  -5  167.19    6.35
   3  -4  -5  172.37    6.90
   3   4  -4   78.75    4.66
  -3   4   4   89.07    3.38
  -3  -4   4  110.40    3.52
   3   4  -4   96.71    2.87
   3  -4  -4   93.83    4.02
   3   4  -3  514.29   10.14
  -3   4   3  516.33   10.64
  -3  -4   3  600.44   12.72
   3   4  -3  503.30   10.12
   3  -4  -3  528.26   10.84
   3   4  -2   35.45    2.34
   3  -4  -2   30.17    1.16
  -3   4   2   29.73    4.96
  -3  -4   2   34.68    2.63
   3   4  -2   34.66    4.17
   3   4  -1   80.80    6.67
   3  -4  -1   66.50    3.32
  -3   4   1   69.87    3.78
  -3  -4   1   82.51    4.55
   3   4  -1   69.01    3.54
   3  -4  -1   70.73    4.11
   3   4   0    7.26    1.80
   3  -4   0    6.42    1.38
  -3   4   0    7.02    1.07
  -3  -4   0    8.72    2.03
   3  -4   0    3.90    1.39
   3   4   0    7.53    1.25
   3   4   1 3577.41   37.80
   3  -4   1 3148.72   32.95
  -3   4  -1 3636.22   36.74
  -3  -4  -1 3801.50   39.56
  -3  -4  -1 3233.44   32.93
   3  -4   1 3574.73   37.85
   3   4   2 1352.57   23.99
   3  -4   2 1161.97   20.73
  -3   4  -2 1396.21   22.93
  -3  -4  -2 1317.25   22.62
  -3   4  -2 1187.18   21.27
  -3  -4  -2 1255.37   21.65
   3   4   3  200.35    6.22
   3  -4   3  179.66    4.98
  -3  -4  -3  171.18    4.04
  -3   4  -3  182.97    5.49
  -3  -4  -3  190.43    4.90
   3   4   4  675.71   21.03
   3  -4   4  599.75   19.29
  -3  -4  -4  590.55   17.78
  -3   4  -4  684.27   21.30
  -3  -4  -4  702.64   21.60
   3   4   5  313.84   10.66
   3  -4   5  286.35   10.09
  -3  -4  -5  255.81    8.18
  -3   4  -5  336.56   11.59
  -3  -4  -5  340.79   11.89
   3   4   6    3.68    1.18
   3  -4   6    1.90    0.89
   3   4   6    2.12    0.56
  -3   4  -6    4.70    2.41
  -3  -4  -6    2.66    1.74
   3   4   7  162.43    8.53
   3  -4   7  154.29    8.30
  -3   4  -7  177.79   10.49
  -3  -4  -7  186.51    9.83
   3   4   8   16.11    2.82
   3  -4   8   18.01    3.24
  -3   4  -8   21.81    4.33
  -3  -4  -8   19.49    4.68
   3   4   9    8.48    1.86
   3  -4   9   10.19    1.88
  -3   4  -9   12.39    2.75
  -3  -4  -9    8.31    2.52
  -3   5   9   14.30    2.70
  -3  -5   9   11.31    2.50
   3   5  -9    8.70    2.12
   3  -5  -9    9.26    2.20
  -3  -5   8    0.08    0.36
  -3   5   8    1.47    1.71
  -3  -5   8    1.71    1.09
   3   5  -8    0.30    0.63
   3  -5  -8    1.64    1.75
  -3  -5   7   59.82    3.38
  -3   5   7   75.82    5.72
  -3  -5   7   88.09    7.96
   3   5  -7   67.39   14.19
   3  -5  -7   73.12    4.92
  -3  -5   6   57.34    5.16
  -3  -5   6   97.15    8.78
   3   5  -6   80.57    8.50
  -3   5   5    1.29    1.21
   3  -5  -5   -0.49    1.41
   3   5  -4   -0.35    1.16
  -3   5   4    1.79    1.20
  -3  -5   4    2.97    1.65
   3   5  -4   -0.21    1.00
   3  -5  -4    0.86    1.23
   3   5  -3   85.31    5.39
  -3   5   3   75.52    3.72
  -3  -5   3   92.78    4.72
   3   5  -3   87.30    3.56
   3  -5  -3   92.60    4.35
   3   5  -2  536.86   10.47
   3  -5  -2  403.66    6.79
  -3   5   2  452.44    9.44
  -3  -5   2  562.97   11.18
   3   5  -2  495.57    9.17
   3  -5  -2  517.65   10.40
   3   5  -1  154.87    7.89
   3  -5  -1  124.77    5.95
  -3   5   1  142.99    7.13
  -3  -5   1  179.99    9.11
   3  -5  -1  159.14    8.28
   3   5  -1  152.01    7.34
   3   5   0 1371.37   16.31
  -3   5   0 1155.05   13.45
  -3  -5   0 1432.96   16.68
   3  -5   0 1283.59   15.30
   3   5   1  111.44    4.44
   3  -5   1   97.75    8.30
  -3   5  -1   94.76    3.41
  -3  -5  -1  117.30   10.53
  -3  -5  -1  100.58    3.62
   3   5   2  116.14    4.70
   3  -5   2  101.45    4.67
  -3   5  -2  123.59    4.10
  -3  -5  -2  112.14    4.32
  -3  -5  -2  109.05    4.26
   3   5   3   45.01    3.42
   3  -5   3   45.37    4.95
  -3   5  -3   42.02    8.38
  -3  -5  -3   43.62    2.08
   3  -5   4    1.18    0.79
  -3   5  -4   12.17    6.56
  -3  -5  -4    3.52    0.99
   3   5   5   17.03    3.56
   3  -5   5   14.28    3.06
  -3  -5  -5   10.08    1.52
  -3   5  -5   15.94    4.97
  -3  -5  -5   17.11    3.63
   3   5   6   45.90    8.97
   3  -5   6   44.56    9.01
   3   5   6   36.32    4.27
  -3   5  -6   52.04   11.07
  -3  -5  -6   46.71    9.33
   3   5   7  230.72   11.47
  -3   5  -7  260.72   14.06
  -3  -5  -7  249.65   13.52
   3   5   8   12.72    1.89
   3  -5   8   13.01    2.37
  -3   5  -8   12.70    3.12
  -3  -5  -8   14.59    2.71
   3   5   9   21.29    4.92
   3  -5   9   26.77    5.14
  -3   5  -9   34.54    7.15
  -3  -5  -9   28.13    6.05
  -3   6   9    1.34    0.54
  -3  -6   9    1.02    0.72
   3   6  -9   -0.24    1.22
   3  -6  -9    3.95    1.65
  -3  -6   8   31.83    6.48
  -3   6   8   40.50    5.75
  -3  -6   8   38.39    9.58
   3   6  -8   33.04    6.08
   3  -6  -8   37.81    3.12
  -3  -6   7    1.21    0.72
  -3   6   7    1.90    0.87
  -3  -6   7    2.69    0.60
   3   6  -7    1.90    1.18
   3  -6  -7    1.92    1.18
  -3  -6   6   20.50    3.69
  -3  -6   6   36.26    5.85
   3   6  -6   29.84    5.01
  -3   6   5   28.31    4.92
  -3  -6   5   45.30    7.47
   3   6  -5   29.20    4.92
   3  -6  -5   32.46    2.39
   3   6  -4   59.72    5.07
  -3   6   4   59.15    6.30
  -3  -6   4   73.72    3.80
   3   6  -4   56.88    3.05
   3  -6  -4   66.93    9.78
   3   6  -3  108.75    3.85
  -3   6   3  112.61   11.97
  -3  -6   3  134.61    4.65
   3   6  -3  117.21    3.92
   3  -6  -3  124.79    4.46
   3   6  -2  260.60   12.11
  -3  -6   2  310.61    7.93
   3   6  -1  320.50    6.94
   3  -6  -1  249.86    4.90
  -3   6   1  261.77    6.72
  -3  -6   1  336.74    7.41
   3   6  -1  288.34    5.49
   3  -6  -1  291.68    6.69
   3   6   0    0.47    0.58
   3  -6   0   -0.27    0.32
  -3   6   0   -0.27    0.68
   3  -6   0   14.88    5.96
   3   6   1  715.87   13.48
   3  -6   1  571.03   10.77
  -3   6  -1  599.54   10.77
  -3  -6  -1  722.02   13.39
  -3  -6  -1  662.59   11.61
   3  -6   1  673.70   13.22
   3   6   2   11.83    1.84
   3  -6   2   12.06    1.63
  -3   6  -2   12.50    0.98
  -3   6  -2   13.50    2.83
  -3  -6  -2   13.12    2.19
   3   6   3  530.09   12.91
   3  -6   3  441.32   11.08
  -3  -6  -3  453.69   10.75
  -3   6  -3  481.47   12.05
  -3  -6  -3  505.69   11.84
   3   6   4  145.28    5.77
   3  -6   4  122.19    6.15
  -3  -6  -4  124.65    4.70
  -3   6  -4  143.49    5.89
  -3  -6  -4  151.98    5.84
   3   6   5  313.47   13.79
   3  -6   5  271.36   12.26
  -3  -6  -5  247.01   11.63
  -3   6  -5  318.83   15.22
  -3  -6  -5  317.50   13.87
   3   6   6  113.48    6.28
   3  -6   6  106.86   16.08
   3   6   6   92.62    7.78
  -3   6  -6  118.16    6.51
  -3  -6  -6  126.91    7.32
   3   6   7  390.73   19.21
   3   6   7  284.72   20.14
  -3   6  -7  430.50   22.02
  -3  -6  -7  435.88   22.32
   3   6   8   31.25    4.91
   3  -6   8   33.01    5.22
  -3   6  -8   43.15    8.79
  -3  -6  -8   37.15    9.35
   3   6   9    1.00    0.62
   3  -6   9    3.03    1.49
  -3   6  -9    1.17    1.48
  -3  -6  -9    0.24    1.99
  -3  -7   9    3.70    1.37
  -3   7   9   11.03    2.06
  -3  -7   9    7.90    1.61
   3   7  -9    5.84    1.00
   3  -7  -9    6.52    1.70
  -3  -7   8   -1.27    1.21
  -3   7   8    1.17    0.59
  -3  -7   8    0.50    0.79
   3   7  -8    1.22    1.05
   3  -7  -8   -1.10    1.58
  -3  -7   7    0.87    0.63
  -3   7   7   -0.49    1.25
  -3  -7   7    1.06    0.73
   3   7  -7    0.65    0.68
   3  -7  -7    0.82    1.72
  -3  -7   6  456.93   16.77
  -3   7   6  442.50   18.24
  -3  -7   6  547.18   19.63
   3   7  -6  427.74   16.21
   3  -7  -6  482.64   17.74
  -3  -7   5    4.75    1.10
   3   7  -5    2.63    0.76
   3  -7  -5    6.12    1.23
   3   7  -4  238.36    8.35
  -3   7   4  217.18    8.03
  -3  -7   4  291.74   10.02
   3   7  -4  261.37    8.65
   3  -7  -4  265.41    9.45
   3   7  -3  254.29    7.57
  -3   7   3  222.21    6.57
  -3  -7   3  324.02    9.06
   3   7  -3  250.93    6.28
   3  -7  -3  250.41    7.20
   3   7  -2 1166.46   20.89
  -3   7   2  973.26   19.17
  -3  -7   2 1251.35   22.64
   3   7  -2 1088.96   18.33
   3  -7  -2 1164.85   21.09
   3   7  -1  388.71    8.17
   3  -7  -1  308.54    5.77
  -3   7   1  326.13    7.88
  -3  -7   1  434.54    9.06
   3   7  -1  362.62    6.41
   3   7   0  891.19   16.32
   3  -7   0  683.81   12.21
  -3   7   0  699.62   12.69
  -3  -7   0  921.31   16.81
  -3  -7   0  781.07   12.91
   3  -7   0  804.63   14.91
   3   7   1  358.43    7.75
   3  -7   1  293.37    6.32
  -3   7  -1  285.22    5.93
  -3  -7  -1  371.94    7.90
  -3  -7  -1  333.24    6.18
   3  -7   1  340.86   10.85
   3   7   2  264.26    6.42
   3  -7   2  199.11    6.79
  -3   7  -2  202.81    3.97
  -3   7  -2  204.10    6.99
  -3  -7  -2  240.49    5.59
   3   7   3   59.02    2.88
   3  -7   3   49.10    2.37
  -3   7  -3   56.18    6.99
  -3  -7  -3   55.28    2.11
   3   7   4    5.61    4.61
   3  -7   4    6.80    1.72
  -3  -7  -4    4.98    1.14
  -3   7  -4    7.08    2.24
  -3  -7  -4    6.17    1.15
   3   7   5   20.81    4.21
   3  -7   5   17.27    2.87
  -3  -7  -5   16.07    2.69
  -3   7  -5   23.59    6.07
  -3  -7  -5   23.61    2.24
   3   7   6   85.89    4.54
   3  -7   6   80.89   10.50
  -3  -7  -6   69.34    3.44
  -3   7  -6   79.89   17.06
  -3  -7  -6   89.15    4.91
   3   7   7    1.72    1.10
  -3   7  -7    0.96    1.76
  -3  -7  -7    4.00    1.66
   3  -7   8   63.60    9.34
  -3   7  -8   67.70   13.04
  -3  -7  -8   65.75   12.91
   3   7   9   42.17    9.60
   3  -7   9   47.21    5.75
  -3   7  -9   54.99    9.66
  -3  -7  -9   54.45   14.07
  -3  -8   9    2.89    1.65
  -3   8   9    6.21    2.11
  -3  -8   9    4.60    2.10
   3   8  -9    3.42    1.11
   3  -8  -9    4.99    2.10
  -3  -8   8    3.37    1.03
  -3   8   8    2.23    0.98
  -3  -8   8    2.77    1.75
   3   8  -8    1.75    0.79
   3  -8  -8    3.83    2.56
  -3  -8   7   26.12    4.48
  -3   8   7   25.01    4.23
  -3  -8   7   26.00    2.79
   3   8  -7   25.43    5.21
   3  -8  -7   28.02    2.88
  -3  -8   6   -0.63    1.80
  -3   8   6   -0.30    1.24
  -3  -8   6    1.38    1.55
   3   8  -6    3.53    1.10
   3  -8  -6    5.23    2.39
   3   8  -5  116.24    5.84
  -3  -8   5  140.05    7.17
   3   8  -5  113.86    6.54
   3  -8  -5  122.08    7.08
   3   8  -4    6.02    1.57
  -3   8   4    7.96    1.60
  -3  -8   4    9.56    2.70
   3   8  -4    6.52    1.26
   3  -8  -4    8.83    1.77
   3   8  -3    4.82    1.05
  -3   8   3   10.04    1.96
  -3  -8   3   12.89    2.51
   3   8  -3    9.06    2.10
   3  -8  -3   12.80    2.27
   3   8  -2    7.37    1.45
   3   8  -1   53.20    3.08
   3  -8  -1   40.82    1.71
  -3   8   1   40.76    2.63
  -3  -8   1   57.61    3.05
   3  -8  -1   62.13    8.97
   3   8   0 1219.75   22.62
   3  -8   0  935.58   16.33
  -3   8   0  922.71   16.79
  -3  -8   0 1269.89   23.88
   3  -8   0 1085.77   19.78
   3   8   1  344.47    7.69
   3  -8   1  277.30    6.11
  -3   8  -1  268.69    5.53
  -3  -8  -1  360.16    7.85
  -3  -8  -1  328.54    5.97
   3  -8   1  318.05    7.32
   3   8   2  117.08    4.21
   3  -8   2   95.92    5.46
  -3   8  -2   91.04    2.64
  -3  -8  -2  123.99    4.23
  -3   8  -2   98.70    3.68
  -3  -8  -2  124.43    8.79
   3   8   3  441.25   12.08
   3  -8   3  381.04   10.21
  -3  -8  -3  396.11    9.83
  -3   8  -3  409.23   12.72
  -3  -8  -3  439.53   10.45
   3   8   4    6.60    1.92
   3  -8   4    4.57    1.02
  -3  -8  -4    3.00    0.70
  -3   8  -4    4.63    1.34
  -3  -8  -4    3.42    1.01
   3   8   5   51.55    2.85
   3  -8   5   48.18    7.02
  -3  -8  -5   38.70    6.04
  -3   8  -5   46.74    6.26
  -3  -8  -5   51.97    8.50
   3   8   6    7.73    1.93
   3  -8   6    6.57    1.40
  -3  -8  -6    6.14    0.90
  -3   8  -6    7.98    2.12
  -3  -8  -6    7.16    1.45
   3   8   7  346.93   10.74
   3  -8   7  340.69   11.24
   3   8   7  269.06   18.49
  -3   8  -7  405.04   13.93
  -3  -8  -7  375.88   21.18
   3   8   8    1.45    0.65
   3  -8   8    4.67    1.52
  -3   8  -8    1.53    1.33
  -3  -8  -8    1.54    1.82
   3   8   9   19.36    3.75
   3  -8   9   24.60    6.03
  -3   8  -9   25.11    3.07
  -3  -8  -9   24.16    5.19
  -3  -9   9   46.77    7.76
  -3   9   9   56.00    9.37
   3   9  -9   49.30    6.88
   3  -9  -9   58.99    8.48
  -3  -9   8    0.73    1.06
  -3   9   8    1.51    0.91
  -3  -9   8    2.38    1.09
   3   9  -8    1.01    0.65
   3  -9  -8    1.65    1.09
  -3  -9   7   25.53    3.62
  -3   9   7   29.55    5.04
  -3  -9   7   30.82    6.59
   3   9  -7   25.06    3.97
   3  -9  -7   31.80    5.89
  -3  -9   6   20.08    3.33
  -3   9   6   21.25    4.50
  -3  -9   6   26.00    2.31
   3   9  -6   17.23    2.19
   3  -9  -6   19.70    2.63
   3   9  -5    1.60    0.80
  -3   9   5    4.02    0.85
  -3  -9   5    2.99    1.17
   3   9  -5    1.18    0.64
   3  -9  -5    1.74    1.10
   3   9  -4    0.91    1.02
  -3   9   4    1.28    0.98
  -3  -9   4    2.91    1.26
   3   9  -4    0.95    0.82
   3  -9  -4    5.11    1.72
   3   9  -3    3.16    1.49
  -3   9   3    1.86    0.80
  -3  -9   3    2.99    1.34
   3   9  -3    1.98    0.58
   3  -9  -3    4.27    0.97
   3   9  -2 1592.61   34.72
  -3   9   2 1276.40   28.44
  -3  -9   2 1716.42   37.65
   3   9  -2 1381.84   28.90
   3  -9  -2 1502.99   32.96
   3   9  -1   35.31    6.81
   3  -9  -1   26.03    1.32
  -3   9   1   27.24    4.34
  -3  -9   1   36.49    2.44
   3  -9  -1   30.37    2.20
   3   9   0 1320.08   23.75
   3  -9   0 1051.01   18.49
  -3   9   0 1041.96   18.45
  -3  -9   0 1377.92   27.32
   3  -9   0 1216.96   21.97
   3   9   1  174.00    6.79
   3  -9   1  140.47    5.94
  -3   9  -1  129.57    4.72
  -3  -9  -1  171.98    6.57
  -3  -9  -1  157.25    5.12
   3  -9   1  149.91    9.42
   3   9   2   19.41    3.96
   3  -9   2   17.39    2.48
  -3   9  -2   13.70    2.85
  -3   9  -2   15.16    3.26
  -3  -9  -2   17.01    2.78
   3   9   3  552.89   18.20
   3  -9   3  461.61   14.93
  -3  -9  -3  459.39   14.57
  -3   9  -3  467.14   15.07
  -3  -9  -3  520.19   16.26
   3   9   4   33.63    6.44
   3  -9   4   26.62    5.21
  -3  -9  -4   26.29    3.95
  -3   9  -4   30.73    6.43
  -3  -9  -4   26.22    1.83
   3   9   5  114.50   11.52
   3  -9   5  109.12    9.35
  -3  -9  -5   96.28    8.02
  -3   9  -5  120.09   10.19
  -3  -9  -5  132.91   13.13
   3   9   6   10.23    2.40
   3  -9   6   10.44    2.64
  -3  -9  -6    6.72    2.01
  -3   9  -6    9.68    3.63
  -3  -9  -6    9.44    1.82
   3  -9   7   83.20   13.25
   3   9   7   71.82    8.74
  -3   9  -7  111.58    6.98
  -3  -9  -7   96.90    4.82
   3   9   8   17.92    3.16
   3  -9   8   19.05    3.45
  -3   9  -8   23.24    2.99
  -3  -9  -8   23.48    5.38
   3   9   9   13.50    2.04
   3  -9   9   16.44    2.96
  -3   9  -9   15.32    4.58
  -3  -9  -9   16.01    3.40
  -3 -10   9    0.65    0.72
  -3  10   9   -1.09    1.25
   3  10  -9    2.82    1.65
   3 -10  -9    4.53    3.01
  -3 -10   8   42.12    6.68
  -3  10   8   51.77   11.88
  -3 -10   8   50.97   10.05
   3  10  -8   40.69    8.78
   3 -10  -8   48.52    4.29
  -3 -10   7  245.24    8.33
  -3  10   7  242.58   15.62
  -3 -10   7  267.23   14.03
   3  10  -7  221.20    7.40
   3 -10  -7  244.01   10.17
  -3 -10   6    8.72    1.53
  -3  10   6    7.08    1.22
  -3 -10   6   13.76    2.50
   3  10  -6    6.23    1.52
   3 -10  -6   10.07    2.09
   3  10  -5  319.00   11.13
  -3  10   5  306.57   20.78
  -3 -10   5  370.12   11.39
   3  10  -5  299.34    9.34
   3 -10  -5  333.34   10.81
   3  10  -4  489.10   15.49
  -3  10   4  419.49   13.94
  -3 -10   4  552.34   17.47
   3  10  -4  469.96   14.43
   3 -10  -4  484.44   15.87
   3  10  -3   27.88    4.34
  -3  10   3   20.83    5.18
  -3 -10   3   38.47    6.48
   3  10  -3   25.13    2.90
   3 -10  -3   29.80    2.19
   3  10  -2  141.50    6.80
  -3  10   2  122.67    4.75
  -3 -10   2  171.08    5.74
   3  10  -1   42.34    7.50
   3 -10  -1   34.43    2.68
  -3  10   1   33.45    4.96
  -3 -10   1   45.16    5.05
   3 -10  -1   49.62    8.14
   3  10   0  263.87    7.58
   3 -10   0  194.15    5.81
  -3  10   0  191.34    5.70
  -3 -10   0  265.30    7.44
   3 -10   0  233.72    6.68
   3  10   1 1038.38   24.17
   3 -10   1  835.73   18.81
  -3  10  -1  789.31   17.80
  -3 -10  -1 1006.32   23.15
  -3 -10  -1  925.84   19.44
   3 -10   1  985.24   22.33
   3  10   2  109.49    4.01
   3 -10   2   80.24    3.00
  -3  10  -2   72.78    1.81
  -3  10  -2   71.97    2.72
  -3 -10  -2   88.37    2.05
   3  10   3   42.14    2.84
   3 -10   3   37.67    7.71
  -3  10  -3   39.55    9.55
  -3 -10  -3   52.54    3.71
   3  10   4    1.54    0.87
   3 -10   4    2.79    1.58
  -3 -10  -4    8.60    3.85
  -3  10  -4    1.07    1.48
  -3 -10  -4    2.68    1.12
   3  10   5   86.43    9.21
   3 -10   5   81.84    7.30
  -3 -10  -5   65.56    5.70
  -3  10  -5   87.68    9.23
  -3 -10  -5   93.08    8.03
   3  10   6   18.79    3.51
   3 -10   6   22.36    3.68
  -3 -10  -6   15.80    1.71
  -3  10  -6   16.17    4.46
  -3 -10  -6   20.30    2.20
   3  10   7    7.68    1.79
   3 -10   7    8.37    1.55
   3  10   7    6.10    1.57
  -3  10  -7   10.65    2.73
  -3 -10  -7    6.84    1.90
   3 -10   8    1.25    0.96
  -3  10  -8    0.93    1.19
  -3 -10  -8    1.40    0.69
   3  10   9    1.89    1.49
   3 -10   9    4.40    1.06
  -3  10  -9    2.49    0.90
  -3 -11   9    3.13    1.24
  -3  11   9    2.85    0.72
   3  11  -9    3.41    0.85
   3 -11  -9    3.13    1.53
  -3 -11   8    3.19    1.27
  -3  11   8    2.03    0.98
  -3 -11   8    2.93    1.28
   3  11  -8    0.07    0.91
   3 -11  -8    5.28    2.17
  -3 -11   7   71.45   13.68
   3  11  -7   57.65    3.69
   3 -11  -7   86.68   13.44
  -3  11   6   59.09    6.20
  -3 -11   6   72.04    5.09
   3  11  -6   52.77   10.93
   3 -11  -6   63.19   11.83
   3  11  -5    2.38    1.19
  -3  11   5    3.88    1.25
  -3 -11   5    3.58    1.30
   3  11  -5    1.35    1.18
   3 -11  -5    4.19    1.90
   3  11  -4   23.82    5.49
  -3  11   4   21.82    2.85
  -3 -11   4   36.22    5.70
   3  11  -4   11.27    2.68
   3 -11  -4   25.76    5.19
   3  11  -3   27.88    5.52
  -3  11   3   25.66    3.25
  -3 -11   3   33.36    2.35
   3  11  -3   18.84    3.31
   3 -11  -3   31.37    5.66
  -3  11   2   56.57    1.73
   3  11  -2   66.60    3.31
  -3  11   2   56.17    7.87
   3 -11  -2   66.28    2.95
   3  11  -1   60.45    6.16
   3 -11  -1   50.71    2.33
  -3  11   1   49.29    2.25
  -3 -11   1   64.93    5.16
   3 -11  -1   62.55    2.93
   3  11   0   80.83    4.36
   3 -11   0   64.86    2.14
  -3  11   0   63.32    2.28
  -3 -11   0   84.15    3.19
   3 -11   0   71.87    7.46
   3  11   1  148.11    5.22
   3 -11   1  111.82    4.33
  -3  11  -1  107.51    3.40
   3 -11   1  116.60    4.37
   3  11   2  698.29   22.49
   3 -11   2  554.15   17.35
  -3  11  -2  505.15   15.33
  -3 -11  -2  634.58   20.94
  -3  11  -2  573.07   17.98
  -3 -11  -2  639.14   18.95
   3  11   3  257.13    9.50
   3 -11   3  209.49    7.63
  -3 -11  -3  224.29    8.22
  -3  11  -3  223.57    8.01
  -3 -11  -3  236.78    7.70
   3  11   4  641.10   27.53
   3 -11   4  550.10   23.83
  -3 -11  -4  586.50   24.48
  -3  11  -4  606.81   25.46
  -3 -11  -4  651.33   26.93
   3  11   5  238.09   10.69
   3 -11   5  221.68   10.10
  -3 -11  -5  170.77    7.22
  -3  11  -5  235.60   10.58
  -3 -11  -5  238.72    9.35
   3  11   6   37.94    7.01
   3 -11   6   37.29    6.46
  -3 -11  -6   32.76    5.02
  -3  11  -6   37.16    9.59
  -3 -11  -6   39.69    6.86
   3  11   7   -0.04    1.58
   3 -11   7    1.90    1.28
   3  11   7    0.27    0.55
  -3  11  -7    0.70    0.63
  -3 -11  -7    2.93    1.39
   3  11   8   19.41    2.47
   3 -11   8   24.19    3.95
   3  11   8   15.34    3.68
  -3  11  -8   27.04    5.91
  -3 -11  -8   24.65    4.56
  -3 -12   8  108.44   17.03
  -3  12   8  113.42   13.34
  -3 -12   8  113.18   10.94
   3  12  -8   99.29    7.21
   3 -12  -8  104.27   15.04
  -3  12   7  120.66   11.06
  -3 -12   7  141.22   10.53
   3  12  -7  125.16    8.82
   3 -12  -7  130.67   21.38
   3  12  -6   54.06   11.47
  -3  12   6   53.87    8.68
  -3 -12   6   75.52    5.42
   3  12  -6   51.14    5.43
   3 -12  -6   66.07   10.88
   3  12  -5   62.11   10.25
  -3  12   5   55.71   12.65
  -3 -12   5   76.57    4.79
   3  12  -5   53.30    4.17
   3 -12  -5   60.08   11.74
   3  12  -4  270.99   12.11
  -3  12   4  237.34   11.33
  -3 -12   4  322.51   14.29
   3  12  -4  241.74   10.67
   3 -12  -4  276.61   12.68
   3  12  -3  598.49   18.96
  -3  12   3  496.25   16.35
  -3 -12   3  687.52   22.01
   3 -12  -3  620.89   19.48
  -3  12   2   10.13    2.34
   3  12  -2   13.76    2.55
  -3  12   2   12.72    2.22
  -3 -12   2   18.69    3.29
   3 -12  -2   14.41    3.60
   3  12  -1  129.64    5.23
   3 -12  -1  109.51    3.94
  -3  12   1   98.90    4.20
  -3 -12   1  131.11    5.38
   3 -12  -1  121.75    5.13
   3  12   0  219.22    8.07
   3 -12   0  183.43    5.11
  -3  12   0  176.00    5.18
  -3 -12   0  235.32    7.06
   3 -12   0  197.91    6.07
   3  12   1  308.71   10.50
   3 -12   1  239.08    8.66
  -3  12  -1  224.36    7.48
  -3 -12  -1  291.37   10.47
   3 -12   1  273.52   10.31
   3  12   2   53.86   11.87
  -3  12  -2   34.50    4.50
  -3  12  -2   20.57    6.31
  -3 -12  -2   40.62    1.45
   3  12   3    4.54    1.44
   3 -12   3    2.07    2.00
  -3  12  -3    1.13    0.23
  -3  12  -3    1.60    1.23
  -3 -12  -3    2.29    0.57
   3  12   4   22.35    4.92
   3 -12   4   19.86    3.97
  -3 -12  -4   18.18    4.05
  -3  12  -4   22.48    4.79
  -3 -12  -4   23.73    4.21
   3  12   5  731.03   25.55
   3 -12   5  689.17   24.45
  -3 -12  -5  610.51   21.52
  -3  12  -5  715.57   26.15
  -3 -12  -5  733.90   25.88
   3  12   6  105.54    5.98
   3 -12   6   96.76    6.00
  -3 -12  -6   89.53    5.18
  -3  12  -6  114.71    6.67
  -3 -12  -6  112.48    9.45
   3  12   7  269.22   18.17
   3 -12   7  235.85   19.84
   3  12   7  210.65   16.13
  -3  12  -7  298.47   20.51
  -3 -12  -7  281.29   19.46
   3  12   8   13.87    3.15
   3 -12   8   22.67    3.61
   3  12   8   12.80    2.82
  -3  12  -8   19.73    4.03
  -3 -12  -8   20.40    5.82
  -3  13   8   -0.75    1.76
  -3 -13   8    0.75    0.73
   3  13  -8    0.72    0.51
   3 -13  -8    0.68    0.77
   3  13  -7   10.29    2.12
  -3  13   7    9.84    2.00
  -3 -13   7   12.49    3.05
   3  13  -7    9.03    1.42
   3 -13  -7   13.29    2.55
   3  13  -6   15.11    3.46
  -3  13   6   16.33    3.61
  -3 -13   6   17.95    2.95
   3  13  -6    9.89    1.85
   3 -13  -6   15.55    2.58
   3  13  -5   -0.09    1.27
  -3  13   5    1.33    0.70
  -3 -13   5   -0.30    1.26
   3  13  -5   -0.33    0.66
   3 -13  -5   -0.42    1.69
   3  13  -4  105.59   10.53
  -3  13   4  107.57   12.01
  -3 -13   4  135.05   11.43
   3  13  -4  100.18    8.08
   3 -13  -4  125.47   10.67
   3  13  -3  102.60   16.26
  -3  13   3   95.38    5.49
  -3 -13   3  135.17    8.23
   3 -13  -3  128.53   16.69
  -3  13   2  150.98    5.04
   3  13  -2  169.54    7.00
  -3  13   2  136.94    5.61
  -3 -13   2  183.47    7.06
   3 -13  -2  168.68    6.52
   3  13  -1   39.65    6.91
   3 -13  -1   29.31    4.73
  -3  13   1   25.55    3.73
  -3 -13   1   44.07    5.82
   3 -13  -1   27.64    2.19
   3  13   0  201.62    7.45
   3 -13   0  175.90    6.16
  -3  13   0  153.86    6.73
  -3 -13   0  198.08    8.20
   3 -13   0  199.50    7.59
   3  13   1    2.69    1.59
   3 -13   1    0.48    0.49
  -3  13  -1    2.03    0.48
  -3 -13  -1    2.77    1.39
   3 -13   1    1.89    1.48
   3  13   2  724.33   22.30
   3 -13   2  603.04   18.74
  -3  13  -2  511.62   15.29
  -3 -13  -2  646.91   20.05
  -3  13  -2  588.38   18.36
  -3 -13  -2  620.43   18.02
   3  13   3 1739.58   70.02
   3 -13   3 1462.34   58.98
  -3  13  -3 1510.90   61.12
  -3 -13  -3 1560.37   62.13
   3  13   4    9.62    2.68
   3 -13   4    8.94    2.26
  -3 -13  -4    6.68    1.71
  -3  13  -4    8.18    2.39
  -3 -13  -4    7.50    1.87
   3  13   5  313.29   14.54
   3 -13   5  268.01   14.52
  -3 -13  -5  226.78   10.74
  -3  13  -5  267.60   14.44
  -3 -13  -5  288.17   14.87
   3  13   6    0.51    1.17
   3 -13   6    1.63    1.44
  -3 -13  -6    0.23    0.62
  -3  13  -6   -0.43    2.07
  -3 -13  -6    1.59    1.60
   3  13   7   13.91    3.77
   3 -13   7   16.09    2.35
  -3  13  -7   15.60    3.98
  -3 -13  -7   13.42    4.63
   3  13   8   22.04    5.53
   3 -13   8   23.64    5.84
   3  13   8   16.85    3.30
  -3  13  -8   25.35    7.57
  -3 -13  -8   20.37    2.25
   3  14  -8   26.92    5.26
  -3  14   8   31.57    3.75
  -3 -14   8   25.32    6.08
   3 -14  -8   27.58    5.90
   3  14  -7    1.37    0.76
  -3  14   7    2.39    0.99
  -3 -14   7    2.23    1.41
   3  14  -7    1.22    0.44
   3 -14  -7    0.37    1.45
   3  14  -6   30.07    6.42
  -3  14   6   38.46    8.45
  -3 -14   6   42.86    9.07
   3  14  -6   23.24    4.53
   3 -14  -6   36.19    5.26
   3  14  -5    1.82    1.11
  -3  14   5    3.49    1.04
   3  14  -5    2.54    0.78
   3 -14  -5    4.17    1.14
   3  14  -4   64.85    9.67
  -3  14   4   55.64    8.05
  -3 -14   4   71.55   11.76
   3 -14  -4   61.57    5.83
   3  14  -3  249.56   11.59
  -3  14   3  199.27   10.30
  -3 -14   3  280.35   12.80
   3 -14  -3  249.01   12.34
   3  14  -2  119.76    5.18
  -3  14   2  105.94   11.20
  -3  14   2   98.86    4.89
   3 -14  -2  113.44    5.18
   3  14  -1  125.13    5.40
   3 -14  -1  115.48    4.25
  -3  14   1  100.77    4.45
  -3 -14   1  126.49    5.32
   3 -14  -1  116.53    6.11
   3  14   0  108.05    5.90
   3 -14   0   86.00    3.90
  -3  14   0   76.85    3.49
  -3 -14   0   96.12    4.65
   3  14   1   14.74    3.59
   3 -14   1   14.74    2.24
  -3  14  -1   12.39    2.09
  -3 -14  -1   14.51    2.84
   3 -14   1   11.45    1.37
   3  14   2  181.17    7.24
  -3  14  -2  124.41    4.53
  -3 -14  -2  178.27    7.41
  -3  14  -2  129.92    5.34
   3  14   3  186.56    9.49
  -3  14  -3  128.76    5.84
  -3 -14  -3  189.25   38.64
  -3  14  -3  143.85    7.25
  -3 -14  -3  191.87    8.31
   3  14   4    1.77    1.28
   3 -14   4    0.80    1.20
  -3 -14  -4    1.25    1.44
  -3  14  -4    1.48    1.20
   3 -14   5    3.09    1.31
  -3 -14  -5    1.30    1.42
  -3  14  -5   -1.30    1.57
  -3 -14  -5    2.78    1.59
   3  14   6   12.64    3.09
   3 -14   6   14.01    2.55
  -3 -14  -6   11.90    2.48
  -3  14  -6   14.29    3.96
  -3 -14  -6   14.32    2.11
   3  14   7    1.96    0.68
   3 -14   7    3.60    1.38
  -3  14  -7    5.18    1.70
  -3 -14  -7    4.54    1.52
   3  14   8   12.45    3.25
   3 -14   8   13.20    2.20
   3  14   8    9.23    1.64
  -3  14  -8   14.45    3.77
  -3 -14  -8   11.80    3.15
   3  15  -8   -0.50    1.45
  -3  15   8   -2.32    1.65
  -3 -15   8    0.30    1.09
   3 -15  -8    1.51    1.92
   3  15  -7    2.92    0.92
  -3  15   7    5.29    1.55
  -3 -15   7    4.85    1.34
   3 -15  -7    4.65    1.21
   3  15  -6  186.73   10.58
  -3  15   6  169.65   13.49
  -3 -15   6  208.22    9.92
   3 -15  -6  186.24   14.38
   3  15  -5   89.20   16.01
  -3  15   5   89.05   11.38
  -3 -15   5  109.27    7.80
   3 -15  -5   89.69    5.63
   3  15  -4    1.89    1.16
  -3  15   4    0.84    0.94
  -3 -15   4    3.06    3.18
   3 -15  -4    1.68    1.29
   3  15  -3   17.20    4.86
  -3  15   3   13.92    3.54
   3 -15  -3   16.63    3.90
   3  15  -2  651.75   27.12
  -3  15   2  574.97   23.34
  -3  15   2  523.37   22.07
  -3 -15   2  718.35   30.04
   3  15  -1   40.68    7.10
   3 -15  -1   40.58    2.51
  -3  15   1   33.29    6.74
  -3 -15   1   47.70    9.45
   3 -15  -1   43.32    7.58
   3  15   0    0.68    0.54
   3 -15   0    0.47    0.51
  -3  15   0    0.91    0.88
  -3 -15   0    0.46    1.43
   3 -15   0    1.73    0.73
   3  15   1   70.96    3.20
   3 -15   1   62.97    2.64
  -3  15  -1   50.53    2.19
  -3 -15  -1   68.35    5.17
   3 -15   1   69.95    2.99
   3  15   2   46.50    2.85
   3 -15   2   40.12    5.71
  -3  15  -2   29.68    4.57
  -3  15  -2   33.12    2.12
   3  15   3  155.64    5.34
   3 -15   3  112.74   10.82
  -3  15  -3   95.15    7.68
  -3 -15  -3  112.01    9.60
  -3  15  -3  110.52    9.27
  -3 -15  -3  113.84    9.12
   3  15   4   11.70    2.98
   3 -15   4   11.81    1.77
  -3 -15  -4    9.09    2.11
   3  15   5  222.59   12.38
   3 -15   5  207.88   10.69
  -3 -15  -5  197.01   10.00
  -3  15  -5  229.13   13.25
  -3 -15  -5  212.11   10.15
   3  15   6    4.99    1.39
   3 -15   6    6.00    1.35
  -3 -15  -6    2.81    1.60
  -3  15  -6    5.86    1.57
  -3 -15  -6    3.25    1.25
   3  15   7   13.44    3.13
   3 -15   7   13.97    3.15
  -3 -15  -7   11.15    1.98
  -3  15  -7   14.49    3.20
  -3 -15  -7   12.59    3.09
   3 -15   8    2.78    1.15
   3  15   8    1.48    0.76
  -3  15  -8    2.58    1.35
  -3 -15  -8    1.73    1.49
   3  16  -8  120.11    9.53
  -3  16   8   99.05   16.93
   3 -16  -8   92.64   19.20
   3  16  -7   17.79    5.10
  -3  16   7   19.01    2.83
  -3 -16   7   18.85    4.10
   3 -16  -7   19.28    2.53
   3  16  -6   -1.01    4.96
  -3 -16   6    1.57    0.96
   3 -16  -6    0.84    1.67
   3  16  -5   18.47    3.62
  -3  16   5   17.05    3.29
  -3 -16   5   21.61    4.31
   3 -16  -5   18.74    2.99
   3  16  -4  530.53   23.89
  -3  16   4  427.61   19.60
  -3 -16   4  541.90   26.28
   3 -16  -4  504.86   22.91
   3  16  -3  937.54   32.19
  -3  16   3  733.58   25.39
  -3 -16   3  962.79   34.27
   3 -16  -3  920.40   31.43
   3  16  -2  141.04    4.48
   3 -16  -2  160.83    6.40
   3  16  -1  118.54    6.10
   3 -16  -1  109.89    5.15
  -3  16   1   90.09    4.88
  -3 -16   1  119.58   10.10
   3  16   0   32.16    5.73
   3 -16   0   26.39    1.68
  -3  16   0   19.52    5.09
  -3 -16   0   29.65    9.32
   3 -16   0   29.96    4.42
   3  16   1   62.26    2.98
   3 -16   1   60.43    2.64
  -3  16  -1   46.46    8.78
   3 -16   1   68.49   11.08
   3  16   2   42.09    8.83
   3 -16   2   33.15    5.71
  -3  16  -2   22.63    4.34
  -3 -16  -2   36.97    6.87
  -3  16  -2   33.13    7.40
   3  16   3   18.17    4.87
  -3  16  -3    8.44    2.31
  -3 -16  -3   16.81    2.41
  -3  16  -3   11.31    2.99
   3  16   4  164.28    8.39
   3 -16   4  155.56    8.29
  -3  16  -4  150.99    9.78
  -3 -16  -4  145.28    7.07
   3  16   5    5.74    2.32
   3 -16   5   11.60    2.25
  -3 -16  -5    7.84    1.90
  -3  16  -5    5.66    2.17
  -3 -16  -5    7.59    1.26
   3  16   6    0.59    0.41
   3 -16   6    1.72    0.82
  -3 -16  -6    0.66    0.43
  -3  16  -6    1.45    1.20
  -3 -16  -6    0.74    0.46
   3  16   7   41.51   10.08
   3 -16   7   51.95    4.37
  -3 -16  -7   38.40    9.35
  -3  16  -7   46.41    9.72
  -3 -16  -7   44.20    8.51
   3  17  -7    1.99    1.22
  -3  17   7    2.41    1.25
  -3 -17   7    2.32    1.17
   3 -17  -7    3.25    0.94
   3  17  -6    0.54    0.87
  -3  17   6    0.83    1.48
  -3 -17   6    1.44    1.34
   3 -17  -6    3.02    1.53
   3  17  -5    0.71    0.60
  -3  17   5    2.57    1.05
  -3 -17   5    2.09    1.29
   3 -17  -5    2.47    2.22
   3  17  -4   22.46    4.31
  -3  17   4   18.67    2.73
   3 -17  -4   23.14    4.06
   3  17  -3   44.50    8.07
  -3  17   3   39.02    8.56
  -3 -17   3   64.58    6.74
   3 -17  -3   54.76    7.04
   3  17  -2   10.38    2.08
  -3  17   2    5.22    5.46
  -3 -17   2   11.01    2.05
   3 -17  -2   11.17    2.49
   3  17  -1  182.35    8.76
  -3  17   1  143.83    5.67
  -3 -17   1  186.05    7.49
   3 -17  -1  171.04    9.78
   3  17   0  283.81    9.63
   3 -17   0  240.90    7.52
  -3  17   0  203.15    6.83
  -3 -17   0  255.36    9.14
   3 -17   0  251.04    8.52
   3  17   1  320.79   11.49
   3 -17   1  271.61    8.54
  -3  17  -1  224.81    7.33
  -3 -17  -1  297.02    9.86
   3 -17   1  304.57    9.54
   3  17   2   -0.31    1.25
   3 -17   2    1.31    0.97
  -3  17  -2   -0.08    0.37
  -3 -17  -2    1.82    0.84
  -3  17  -2    0.42    0.79
   3  17   3  300.26   14.08
   3 -17   3  264.23   23.08
  -3  17  -3  199.61    9.06
  -3  17  -3  240.22   13.31
   3  17   4   68.35   11.71
   3 -17   4   57.51    8.32
  -3 -17  -4   52.49    3.50
  -3  17  -4   46.65    3.65
  -3 -17  -4   53.92    2.89
   3  17   5  146.96    7.45
   3 -17   5  132.05   19.21
  -3 -17  -5  122.30    6.65
  -3  17  -5  149.61    8.05
  -3 -17  -5  125.18    6.14
   3  17   6   54.48   10.58
   3 -17   6   60.48    9.26
  -3 -17  -6   47.15    8.30
  -3  17  -6   61.62   13.12
  -3 -17  -6   47.28    7.74
   3  17   7   17.89    4.88
   3 -17   7   25.87    3.26
  -3 -17  -7   17.15    3.11
  -3  17  -7   25.00    6.83
  -3 -17  -7   18.43    4.67
   3  18  -7   -0.27    1.49
  -3  18   7    2.09    1.49
  -3 -18   7    0.71    0.72
   3 -18  -7    3.60    2.12
   3  18  -6   29.58    6.76
  -3  18   6   26.25    5.93
  -3 -18   6   27.84    4.28
   3 -18  -6   35.13    4.05
   3  18  -5  139.53   12.23
  -3  18   5  110.14    9.61
  -3 -18   5  138.57    7.41
   3 -18  -5  134.47    7.47
   3  18  -4  258.69   12.85
  -3  18   4  208.64   10.61
  -3 -18   4  255.20   12.59
   3 -18  -4  217.83   11.26
   3  18  -3  189.16   12.12
  -3  18   3  150.69    8.06
  -3 -18   3  183.88    9.34
   3 -18  -3  173.71    9.19
   3  18  -2   16.56    3.11
  -3  18   2   13.69    2.35
  -3 -18   2   17.89    2.15
   3 -18  -2   15.44    3.22
  -3  18   1   82.51    3.76
   3  18  -1   91.41   15.16
  -3  18   1   63.22    3.61
  -3 -18   1  100.04   15.57
   3 -18  -1   95.97   13.85
   3  18   0    0.13    1.00
   3 -18   0    1.77    0.79
  -3  18   0    0.20    0.50
  -3 -18   0    2.01    1.05
   3 -18   0    0.13    0.72
   3  18   1   49.55    8.89
   3 -18   1   46.16    7.40
  -3  18  -1   29.31    1.86
  -3 -18  -1   50.40    5.73
   3 -18   1   43.92    7.18
   3  18   2   87.19    5.65
   3 -18   2   75.92   12.92
  -3  18  -2   62.43    3.63
  -3 -18  -2   85.55   11.65
  -3  18  -2   73.35    4.61
   3  18   3   19.40    4.01
   3 -18   3   20.02    2.56
  -3  18  -3    7.39    2.51
  -3 -18  -3   18.51    3.10
  -3  18  -3   14.25    4.53
   3  18   4   12.24    2.53
   3 -18   4   11.45    2.13
  -3 -18  -4   10.16    1.96
  -3  18  -4   10.83    2.52
   3  18   5    9.32    2.23
   3 -18   5   10.05    3.11
  -3 -18  -5    8.60    1.82
  -3  18  -5    8.45    2.07
   3  18   6   33.72    8.32
   3 -18   6   42.68    5.23
  -3 -18  -6   33.02    9.44
  -3  18  -6   41.74    7.72
   3  18   7   14.61    3.06
   3 -18   7   14.37    3.22
  -3 -18  -7   11.93    2.50
  -3  18  -7   13.36    4.62
   3  19  -7   -0.11    1.46
  -3  19   7    1.02    0.99
  -3 -19   7   -0.38    0.96
   3 -19  -7    1.29    1.65
   3  19  -6   33.66    7.81
  -3  19   6   28.60    5.01
  -3 -19   6   35.47    9.28
   3 -19  -6   36.65    3.66
   3  19  -5   -0.34    2.00
  -3  19   5    1.75    1.17
  -3 -19   5    2.31    1.14
   3 -19  -5    0.26    0.69
   3  19  -4    1.84    0.83
  -3  19   4    4.53    1.99
  -3 -19   4    2.21    0.90
   3 -19  -4    0.78    0.96
   3  19  -3   39.91    7.36
  -3  19   3   28.06    4.60
  -3 -19   3   33.52    6.89
   3 -19  -3   32.54    4.49
   3  19  -2   44.66    7.36
  -3  19   2   33.20    6.23
  -3 -19   2   43.19    7.58
   3 -19  -2   46.33    7.23
  -3  19   1   97.64    5.02
   3  19  -1  113.55    6.37
  -3  19   1   91.34   13.52
  -3 -19   1  114.96    6.88
   3 -19  -1  103.99    6.00
   3  19   0  203.81   10.27
   3 -19   0  193.20   11.15
  -3  19   0  145.89    7.40
  -3 -19   0  196.56   10.05
   3 -19   0  187.47    9.32
   3  19   1   49.17    9.05
   3 -19   1   41.33    4.74
  -3  19  -1   34.90    6.89
  -3 -19  -1   47.66    3.79
   3 -19   1   49.39    4.82
   3  19   2    4.47    1.62
   3 -19   2    1.95    0.91
  -3  19  -2    1.62    0.84
  -3  19  -2    1.86    0.69
   3  19   3   -0.12    1.18
   3 -19   3   -0.27    1.21
  -3  19  -3   -0.51    0.64
  -3 -19  -3   -1.54    1.64
  -3  19  -3   -1.42    1.07
   3  19   4   28.39    6.01
   3 -19   4   27.64    3.43
  -3 -19  -4   24.62    2.45
  -3  19  -4   29.27    5.67
   3  19   5   44.71    8.75
   3 -19   5   44.95    7.34
  -3 -19  -5   32.90    4.33
  -3  19  -5   45.88    9.60
   3  19   6   36.58    6.73
   3 -19   6   45.35    6.23
  -3 -19  -6   32.88    9.35
  -3  19  -6   39.28    9.45
   3 -19   7    0.57    1.73
  -3 -19  -7   -1.03    1.43
  -3  19  -7    1.09    1.27
   3  20  -6   10.19    2.44
  -3  20   6   10.33    1.94
  -3 -20   6   12.21    1.91
   3 -20  -6    9.42    2.17
   3  20  -5    3.61    1.55
  -3  20   5    2.57    1.01
  -3 -20   5    2.92    1.37
   3 -20  -5    3.91    1.52
   3  20  -4  199.19   24.91
  -3  20   4  158.64    8.47
  -3 -20   4  191.97   11.97
   3 -20  -4  169.86   11.35
   3  20  -3  153.48    6.68
  -3  20   3  117.68   16.55
  -3 -20   3  151.19    6.31
   3 -20  -3  138.46    5.85
   3  20  -2   32.41    7.20
  -3  20   2   25.84    4.63
  -3 -20   2   32.58    6.38
   3 -20  -2   28.71    4.53
  -3  20   1   42.75    7.93
   3  20  -1   51.78    8.29
  -3  20   1   40.78    6.02
  -3 -20   1   56.55    9.62
   3 -20  -1   57.05    9.88
   3  20   0  141.26    7.57
   3 -20   0  134.86    7.53
  -3  20   0  101.99    5.60
  -3 -20   0  131.24    9.88
   3  20   1    2.55    1.39
   3 -20   1    3.81    1.52
  -3  20  -1    2.24    0.95
  -3 -20  -1    5.62    1.94
   3 -20   1    3.75    2.04
   3  20   2   11.66    2.39
   3 -20   2    9.23    2.02
  -3 -20  -2   10.37    1.53
  -3  20  -2    7.98    2.31
   3  20   3   28.47    6.17
   3 -20   3   25.03    3.62
  -3 -20  -3   25.27    2.86
  -3  20  -3   22.47    4.59
   3  20   4    6.87    1.64
   3 -20   4    6.45    1.82
  -3 -20  -4    2.79    1.59
  -3  20  -4    6.15    1.68
   3  20   5    2.45    1.35
   3 -20   5    5.67    1.42
  -3 -20  -5    4.19    1.11
  -3  20  -5    3.72    1.31
   3  20   6    1.98    1.55
   3 -20   6    4.44    1.28
  -3 -20  -6    2.79    1.22
  -3  20  -6    5.60    1.89
   3  21  -6    4.39    1.91
  -3  21   6    1.76    1.35
  -3 -21   6    0.86    0.58
   3 -21  -6    1.22    1.27
   3  21  -5   -0.16    1.53
  -3  21   5   -0.45    1.61
  -3 -21   5    1.04    1.09
   3 -21  -5    0.56    0.56
   3  21  -4    1.02    1.08
  -3  21   4   -0.82    1.48
  -3 -21   4    0.82    0.73
   3  21  -3   18.59    3.94
  -3  21   3    6.26    3.21
  -3 -21   3   19.21    2.67
   3 -21  -3   13.67    2.49
   3  21  -2   17.51    3.04
  -3  21   2    9.66    1.58
  -3 -21   2   14.81    2.27
   3 -21  -2   15.54    2.70
  -3  21   1   44.61    7.53
   3  21  -1   59.32   10.20
  -3  21   1   44.92    8.77
  -3 -21   1   62.40    9.18
   3 -21  -1   57.66    6.17
   3  21   0  133.83    9.96
   3 -21   0  121.33    6.44
  -3  21   0   96.39    5.50
  -3 -21   0  130.85   18.08
   3 -21   0  112.26    8.67
   3  21   1  281.93   13.87
   3 -21   1  265.05   15.60
  -3  21  -1  193.48   10.38
  -3 -21  -1  257.93   12.89
   3 -21   1  264.30   12.61
   3  21   2   53.41    9.50
   3 -21   2   43.17    5.20
  -3 -21  -2   42.05    5.30
  -3  21  -2   36.99    8.56
   3  21   3   28.58    5.95
   3 -21   3   27.46    5.68
  -3 -21  -3   27.49    2.67
  -3  21  -3   26.49    6.69
   3  21   4   20.29    2.91
   3 -21   4   18.67    2.39
  -3 -21  -4   17.49    2.51
  -3  21  -4   18.60    5.48
   3  21   5   13.98    3.40
   3 -21   5   18.61    2.98
  -3 -21  -5   13.31    2.76
  -3  21  -5   17.53    3.21
   3  21   6    0.52    0.73
   3 -21   6    0.86    1.05
  -3 -21  -6    2.19    0.99
  -3  21  -6    1.14    0.85
   3  22  -6    9.03    2.08
  -3  22   6    6.25    1.25
  -3 -22   6    8.35    1.65
   3 -22  -6    9.95    4.50
   3  22  -5   38.06    5.76
  -3  22   5   27.65    4.67
  -3 -22   5   29.24    4.69
   3 -22  -5   31.72    5.67
   3  22  -4   41.17    6.28
  -3  22   4   23.07    6.70
  -3 -22   4   28.81    5.50
   3 -22  -4   27.55    5.75
   3  22  -3    1.51    0.91
  -3  22   3   -0.63    1.53
  -3 -22   3    1.11    1.43
   3 -22  -3    2.53    1.18
   3  22  -2    6.34    1.02
  -3  22   2    7.30    1.33
  -3 -22   2    8.95    1.82
   3 -22  -2    9.03    2.13
  -3  22   1    4.35    1.28
   3  22  -1    4.54    1.32
  -3  22   1    2.36    0.79
  -3 -22   1    5.52    2.07
  -3  22   0   11.25    2.06
   3  22   0   12.19    3.10
  -3  22   0    6.75    1.54
  -3 -22   0    7.89    2.25
   3 -22   0    7.70    1.71
   3  22   1  120.75   10.35
   3 -22   1  113.89    6.32
  -3  22  -1   73.19    5.93
  -3 -22  -1  119.81   12.62
   3 -22   1  105.79    9.60
   3  22   2    1.24    1.02
   3 -22   2    3.66    0.86
  -3  22  -2    1.14    0.65
  -3 -22  -2    2.70    1.70
  -3  22  -2    2.19    1.07
   3  22   3   48.35    8.36
   3 -22   3   42.73    3.20
  -3 -22  -3   40.39    3.37
  -3  22  -3   43.17    7.97
   3  22   4   22.25    6.07
   3 -22   4   21.86    3.83
  -3 -22  -4   17.80    2.66
  -3  22  -4   20.38    4.62
   3  22   5    0.12    0.86
  -3 -22  -5    1.46    1.02
  -3  22  -5    0.64    0.70
   3  23  -5    3.44    1.75
  -3  23   5    2.53    1.75
  -3 -23   5    2.91    1.74
   3 -23  -5    3.68    2.00
   3  23  -4    0.65    1.11
  -3  23   4    5.20    1.56
  -3 -23   4    2.98    1.69
   3 -23  -4    1.41    1.28
   3  23  -3   72.08   13.88
  -3  23   3   58.45    7.85
  -3 -23   3   71.79    7.20
   3 -23  -3   59.81   11.45
   3  23  -2   27.49    5.77
  -3  23   2   18.05    3.22
  -3 -23   2   21.53    3.67
   3 -23  -2   21.00    4.00
   3  23  -1   81.51   14.86
  -3  23   1   57.53   10.35
  -3 -23   1   76.96    8.31
   3 -23  -1   74.15    5.90
  -3  23   0   26.82    4.39
   3  23   0   30.92    7.17
  -3  23   0   21.95    3.29
  -3 -23   0   36.74    6.58
   3 -23   0   32.83    6.54
   3  23   1    5.28    1.60
   3 -23   1    6.98    1.79
  -3  23  -1    2.46    0.95
  -3 -23  -1    5.45    2.22
   3 -23   1    3.92    1.19
   3  23   2    2.47    1.53
   3 -23   2    1.87    1.15
  -3  23  -2    0.46    0.35
  -3 -23  -2    3.16    1.04
  -3  23  -2    1.16    0.53
   3  23   3   29.84    8.90
   3 -23   3   35.34    3.32
  -3 -23  -3   30.38    3.15
  -3  23  -3   25.17    8.08
   3  23   4    1.33    1.06
   3 -23   4    2.52    1.69
  -3 -23  -4    2.70    1.88
  -3  23  -4   -0.15    1.40
   3  23   5    7.81    1.95
   3 -23   5    8.21    2.06
  -3 -23  -5    5.70    1.48
  -3  23  -5    6.46    2.23
   3  24  -4   49.66   13.70
  -3  24   4   47.12    9.94
  -3 -24   4   46.27   10.71
   3 -24  -4   43.07    8.43
   3  24  -3  152.23   18.91
  -3  24   3  114.99   13.61
  -3 -24   3  141.39   13.73
   3 -24  -3  116.47   17.27
   3  24  -2   26.46    4.10
  -3  24   2   18.64    3.06
  -3 -24   2   26.74    5.25
   3 -24  -2   18.41    4.14
   3  24  -1   -0.25    1.66
  -3  24   1    0.00    1.09
  -3 -24   1    0.00    1.58
   3 -24  -1    1.64    1.52
  -3  24   0  151.13    5.34
   3  24   0  175.51    6.00
  -3  24   0  115.63    4.36
  -3 -24   0  161.54    6.94
   3 -24   0  154.19    5.24
   3  24   1   83.72   13.90
   3 -24   1   66.78   12.91
  -3  24  -1   50.73   11.40
  -3 -24  -1   80.52   10.68
   3  24   2    2.04    0.75
   3 -24   2    1.00    1.16
  -3  24  -2    1.76    0.84
  -3 -24  -2    0.97    1.60
  -3  24  -2    1.07    0.56
   3  24   3   10.82    2.41
   3 -24   3   11.96    3.31
  -3 -24  -3   14.72    2.89
  -3  24  -3    9.25    2.88
   3  24   4  130.37    7.06
   3 -24   4  128.14    7.28
  -3 -24  -4  110.40    6.67
  -3  24  -4  124.36    6.83
   3  25  -4   17.49    5.48
  -3  25   4   13.95    2.73
  -3 -25   4   13.19    3.68
   3 -25  -4   16.65    2.86
   3  25  -3   96.51   11.71
  -3  25   3   81.21    8.69
  -3 -25   3   88.95    4.77
   3 -25  -3   84.45    4.29
   3  25  -2   15.47    2.74
  -3  25   2   11.14    1.86
  -3 -25   2   14.70    3.80
   3 -25  -2    9.42    2.30
   3  25  -1   10.60    2.54
  -3  25   1    5.95    1.20
  -3 -25   1    8.22    2.12
   3 -25  -1    8.26    1.91
  -3  25   0   75.99   13.05
   3  25   0  110.17   16.68
  -3  25   0   67.45   11.76
  -3 -25   0   94.56    6.22
   3 -25   0   84.77   15.23
  -3  25  -1    9.62    2.61
   3  25   1   12.36    3.12
  -3  25  -1    7.69    1.51
  -3 -25  -1   13.55    2.76
  -3  25  -1   11.04    2.74
   3  25   2    0.46    0.63
   3 -25   2    1.71    0.56
  -3 -25  -2    1.96    1.75
  -3  25  -2    1.54    1.27
   3  25   3   40.79   12.50
   3 -25   3   41.77    8.03
  -3 -25  -3   42.17    4.17
  -3  25  -3   34.79    8.90
   3  25   4   58.98   14.06
   3 -25   4   73.55    7.13
  -3 -25  -4   58.01   12.57
  -3  25  -4   47.31   14.02
   3  26  -3   32.08    9.02
  -3  26   3   25.44    4.55
  -3 -26   3   28.23    6.76
   3 -26  -3   22.95    6.92
   3  26  -2    0.79    1.14
  -3  26   2   -0.18    1.61
  -3 -26   2    0.37    1.46
   3 -26  -2   -0.63    1.22
   3  26  -1    0.97    1.86
  -3  26   1    0.64    0.86
  -3 -26   1    2.39    0.87
   3 -26  -1    1.79    1.38
   3  26   0  100.88   16.24
  -3  26   0   71.77    9.38
  -3 -26   0   88.92   14.44
   3 -26   0   81.60    7.68
  -3  26  -1   16.21    5.09
   3  26   1   23.29    3.77
  -3  26  -1   13.21    4.89
  -3 -26  -1   17.20    3.53
  -3  26  -1   16.47    4.70
   3  26   2    6.46    1.58
   3 -26   2    7.28    1.54
  -3 -26  -2    5.66    2.50
  -3  26  -2    5.94    2.00
   3  26   3   -0.26    1.25
   3 -26   3    5.12    1.70
  -3 -26  -3   -1.13    1.61
  -3  26  -3    0.52    0.68
   3  27  -2  126.11   21.73
  -3  27   2   97.84   11.46
  -3 -27   2  122.80    9.87
   3 -27  -2  141.75   10.82
   3  27  -1   65.16   14.31
  -3  27   1   42.11    7.93
  -3 -27   1   61.00   12.59
   3 -27  -1   45.41   10.25
   3  27   0    1.83    1.22
  -3  27   0    1.47    0.93
  -3 -27   0    1.35    0.88
   3 -27   0    2.82    1.52
  -3  27  -1    6.27    1.78
   3  27   1    5.97    1.69
  -3  27  -1    4.06    1.08
  -3 -27  -1    4.42    1.64
  -4   0   9   -0.23    1.20
   4   0  -9    1.26    1.51
  -4   0   8  461.34   32.46
   4   0  -8  383.70   25.73
  -4   0   7    0.66    0.73
   4   0  -7    0.05    0.72
   4   0  -6   91.82    5.43
  -4   0   6  125.92    6.36
   4   0  -5    1.77    0.64
  -4   0   5   -0.02    1.53
   4   0  -5   -0.76    1.26
   4   0  -4    1.88    0.28
  -4   0   4    3.57    1.34
   4   0  -4    1.54    0.78
   4   0  -3    0.23    0.53
  -4   0   3    0.85    1.27
   4   0  -3    2.13    0.51
   4   0  -2  228.25    5.08
  -4   0   2  267.73    6.85
   4   0  -1    1.00    0.66
   4   0  -1   -5.76    2.10
   4   0   0    2.83    0.97
  -4   0   0    2.04    0.93
   4   0   0    0.94    1.56
   4   0   1    0.03    0.64
   4   0   2 1108.25   20.72
  -4   0  -2 1228.68   21.38
  -4   0  -2 1068.57   20.43
   4   0   3   -0.83    1.01
  -4   0  -3   -0.20    0.68
  -4   0  -3    0.27    0.53
   4   0   4   24.90    4.33
  -4   0  -4   19.54    3.99
   4   0   5   -0.37    0.95
  -4   0  -5   -0.38    1.34
   4   0   6    6.47    1.17
  -4   0  -6    7.88    1.30
   4   0   7    0.78    0.84
  -4   0  -7    2.74    1.88
   4   0   8    4.80    2.07
  -4   0  -8    7.07    2.08
  -4   0  -9    0.09    0.93
  -4   1   9    2.29    1.14
  -4  -1   9   -0.19    0.86
   4  -1  -9    0.84    0.57
   4   1  -9    0.06    1.45
  -4  -1   8    8.44    3.47
  -4   1   8    4.20    1.82
   4   1  -8    4.59    5.60
   4  -1  -8    8.60    3.03
  -4   1   7    2.02    1.57
  -4  -1   7    2.74    1.15
   4  -1  -7    0.83    0.77
   4   1  -7    1.38    0.76
   4   1  -6   31.63    4.48
  -4   1   6   45.86    7.29
  -4  -1   6   46.01    7.04
   4  -1  -6   35.68    3.57
   4   1  -6   38.27    7.01
   4   1  -5   36.21    2.12
   4  -1  -5   36.07    2.99
  -4   1   5   48.81    7.76
  -4  -1   5   48.25    9.25
   4  -1  -5   38.64    5.55
   4   1  -5   39.65    6.15
   4   1  -4   66.73    5.02
   4  -1  -4   64.52    4.11
  -4   1   4   77.99    9.68
  -4  -1   4   79.43    4.27
   4   1  -4   65.73    9.88
   4   1  -3   80.29    2.69
   4  -1  -3   80.73    2.18
  -4   1   3   83.70    3.20
  -4  -1   3   93.55    3.62
   4   1  -3   76.08   10.78
   4  -1  -3   74.65    4.05
   4   1  -2  975.56   17.44
   4  -1  -2  914.45   15.94
  -4   1   2 1071.59   19.59
  -4  -1   2 1074.77   20.88
   4   1  -2  893.68   16.23
   4   1  -1 1182.76   20.59
   4  -1  -1 1133.58   19.78
  -4   1   1 1370.08   25.38
  -4  -1   1 1320.24   23.45
   4  -1  -1 1147.14   20.32
   4   1  -1 1127.80   19.88
   4   1   0   29.11    2.20
   4  -1   0   25.40    4.50
  -4   1   0   31.15    5.00
  -4  -1   0   28.13    1.82
   4   1   0   27.76    5.19
   4  -1   0   26.87    5.21
   4   1   1 2444.00   41.41
   4  -1   1 2346.61   39.80
  -4   1  -1 2668.78   44.36
  -4  -1  -1 2695.89   44.81
  -4  -1  -1 2101.53   35.60
   4  -1   1 2432.61   40.93
   4   1   2    4.33    0.89
   4  -1   2    6.85    1.07
  -4  -1  -2    6.92    0.94
  -4  -1  -2    5.52    1.40
  -4   1  -2   11.88    3.28
   4   1   3  128.06    4.99
   4  -1   3  118.18    5.23
  -4  -1  -3  113.58    3.44
  -4   1  -3  116.07    3.09
  -4  -1  -3  117.84    6.75
  -4   1  -3  120.82    4.48
   4   1   4  129.37    5.64
   4  -1   4  117.31    5.17
  -4  -1  -4  106.30    3.83
  -4  -1  -4  131.60    8.04
  -4   1  -4  128.02    5.37
   4  -1   5   50.69    8.00
   4   1   5   49.73    8.85
  -4   1  -5   47.62    7.99
  -4  -1  -5   56.81    8.71
   4   1   6    9.02    1.45
   4  -1   6    7.09    1.81
  -4  -1  -6    9.55    1.90
  -4   1  -6   10.29    2.08
   4  -1   7  102.21   14.88
   4   1   7   98.14    6.04
  -4  -1  -7  128.70    8.02
  -4   1  -7  114.44    7.46
   4   1   8    1.64    1.06
   4  -1   8    0.81    1.49
  -4   1  -8    2.39    0.95
  -4  -1  -8    1.63    0.79
   4  -1   9    0.82    1.39
   4   1   9    1.48    0.91
  -4  -1  -9    2.07    1.80
  -4   1  -9    3.42    2.84
  -4   2   9   20.66    3.88
  -4  -2   9   30.21    6.73
   4  -2  -9   16.55    3.09
   4   2  -9   13.52    3.31
  -4   2   8  900.91  143.09
  -4  -2   8  906.15  143.91
   4  -2  -8  765.29  121.53
   4   2  -8  673.86   44.68
   4   2  -7    0.57    0.25
  -4   2   7    1.40    0.71
  -4  -2   7    0.76    0.70
   4  -2  -7   -0.74    1.36
   4   2  -7   -0.30    1.13
   4   2  -6    3.72    0.63
  -4   2   6    4.00    1.01
  -4  -2   6    5.50    1.19
   4   2  -6    5.80    1.08
   4  -2  -6    5.41    1.38
   4   2  -5    0.79    0.57
   4   2  -5   -0.31    1.41
   4  -2  -5    8.51    2.21
   4   2  -4  326.90   10.57
   4  -2  -4  327.66   10.10
  -4   2   4  363.00   12.53
  -4  -2   4  356.26   13.35
   4   2  -4  303.88   10.18
   4   2  -3  555.00   12.78
   4  -2  -3  544.07   12.02
  -4   2   3  569.13   15.47
  -4  -2   3  608.33   15.23
   4   2  -3  540.35   12.80
   4  -2  -3  545.22   13.22
   4   2  -2   54.65    3.79
   4  -2  -2   55.48    2.31
  -4   2   2   62.07    3.32
  -4  -2   2   55.95    5.73
   4  -2  -2   47.51    6.41
   4   2  -1   16.23    1.34
   4  -2  -1   16.82    1.13
  -4  -2   1   24.13    5.04
   4  -2  -1   30.43    4.07
   4   2  -1   17.54    2.61
   4   2   0   47.43    2.36
   4  -2   0   44.57    2.15
  -4   2   0   48.85    2.42
  -4  -2   0   52.78    2.85
   4  -2   0   44.59    2.47
   4   2   0   43.52    2.14
   4   2   1  299.77    6.85
   4  -2   1  288.23    6.46
  -4   2  -1  344.71    6.89
  -4  -2  -1  327.01    6.85
  -4  -2  -1  261.67    5.76
   4  -2   1  299.70    7.38
   4   2   2   20.47    1.54
   4  -2   2   23.33    3.37
  -4   2  -2   20.73    1.99
  -4  -2  -2   22.20    3.29
  -4   2  -2   19.08    4.14
   4   2   3  228.76    6.96
   4  -2   3  208.19    6.32
  -4   2  -3  223.99    5.27
  -4  -2  -3  202.91    5.68
  -4   2  -3  206.02    7.45
  -4  -2  -3  224.63   13.89
   4   2   4  484.97   15.68
   4  -2   4  465.06   15.00
  -4  -2  -4  420.67   12.56
  -4   2  -4  515.02   17.01
  -4  -2  -4  502.64   16.63
   4   2   5   40.23    6.36
   4  -2   5   35.92    6.58
  -4   2  -5   38.91    6.44
  -4  -2  -5   44.54    3.36
   4   2   6    4.77    1.59
   4  -2   6    3.55    1.05
  -4   2  -6    3.97    1.51
  -4  -2  -6    3.77    1.36
   4   2   7   72.64   13.65
   4  -2   7   78.89   11.08
  -4   2  -7   87.12    6.39
  -4  -2  -7   83.37   14.37
   4   2   8    7.23    2.29
   4  -2   8   10.47    2.63
  -4   2  -8   12.89    2.54
  -4  -2  -8   10.32    3.97
   4   2   9   11.95    2.78
   4  -2   9    7.81    2.25
  -4  -2  -9   12.78    3.51
  -4   2  -9   11.07    3.73
  -4   3   9    8.62    2.04
  -4  -3   9    8.45    2.49
   4  -3  -9    7.43    2.26
   4   3  -9    9.50    1.98
  -4  -3   8   22.13    6.18
   4  -3  -8   15.69   10.29
   4   3  -8   13.70    5.45
   4   3  -7    0.97    0.64
  -4   3   7    1.42    0.70
  -4  -3   7    0.72    1.48
   4   3  -7    0.34    0.81
   4  -3  -7    1.82    1.61
   4   3  -6   40.79    6.24
  -4   3   6   52.24    8.34
  -4  -3   6   65.73    9.69
   4   3  -6   49.78    6.41
   4  -3  -6   49.04    8.41
   4   3  -5  396.60   16.64
  -4   3   5  456.86   20.72
  -4  -3   5  469.82   20.87
   4   3  -5  387.49   16.74
   4  -3  -5  412.59   17.90
   4   3  -4   41.49    5.42
  -4   3   4   50.45    6.00
  -4  -3   4   46.73    2.94
   4  -3  -4   42.54    6.07
   4   3  -4   39.03    5.94
   4   3  -3    6.46    1.06
   4  -3  -3    5.23    1.03
  -4   3   3    7.97    1.44
  -4  -3   3    7.72    3.53
   4   3  -3    5.34    2.06
   4   3  -2  182.46    5.26
   4  -3  -2  172.31    4.45
  -4   3   2  193.05    5.77
  -4  -3   2  203.23    6.07
   4   3  -2  165.50    4.57
   4  -3  -2  173.36    5.75
   4   3  -1  833.09   15.57
   4  -3  -1  758.99   13.74
  -4   3   1  869.53   16.01
  -4  -3   1  890.34   16.58
   4   3  -1  755.94   13.83
   4  -3  -1  737.83   13.88
   4   3   0  342.72    7.35
   4  -3   0  311.44    6.52
  -4   3   0  358.49    7.98
  -4  -3   0  381.31    8.06
   4  -3   0  320.75    7.09
   4   3   0  332.98    6.68
   4   3   1  271.40    6.84
   4  -3   1  251.59    5.81
  -4   3  -1  297.89    6.13
  -4  -3  -1  307.06    6.57
  -4  -3  -1  243.57    5.38
   4  -3   1  279.43    6.51
   4   3   2   42.11    3.05
   4  -3   2   38.86    2.04
  -4   3  -2   45.63    1.41
  -4  -3  -2   46.62    6.17
  -4   3  -2   36.13    2.07
  -4  -3  -2   38.57    1.68
   4   3   3  278.31    9.65
   4  -3   3  265.78    7.63
  -4  -3  -3  258.78    6.94
  -4   3  -3  267.65    7.80
  -4  -3  -3  273.14    7.35
   4   3   4   97.40    4.92
   4  -3   4   86.86    4.19
  -4  -3  -4   76.67    3.07
  -4   3  -4  100.60    6.05
  -4  -3  -4   95.04    4.59
   4   3   5  441.22   19.11
   4  -3   5  412.42   17.95
  -4  -3  -5  364.80   15.23
  -4   3  -5  453.98   20.52
  -4  -3  -5  473.63   20.17
   4   3   6  177.50    9.13
   4  -3   6  158.73   11.34
  -4   3  -6  189.49    9.67
  -4  -3  -6  184.53    9.55
   4   3   7    2.54    0.68
   4  -3   7    1.14    0.69
  -4   3  -7    1.75    1.47
  -4  -3  -7    1.33    1.01
   4   3   8   23.88    6.09
   4  -3   8   25.20    5.78
  -4   3  -8   29.95    5.95
  -4  -3  -8   35.62    6.51
   4   3   9   10.42    3.05
   4  -3   9    8.67    1.91
  -4   3  -9   12.65    4.70
  -4  -3  -9   14.69    3.93
  -4   4   9    2.25    1.26
  -4  -4   9    1.22    1.36
   4   4  -9    1.48    0.76
   4  -4  -9   -0.12    1.65
  -4   4   8   15.14    2.65
  -4  -4   8   17.64    3.65
   4   4  -8   12.84    3.27
   4  -4  -8   15.33    2.90
   4   4  -7   36.82    7.00
  -4   4   7   60.96    7.39
  -4  -4   7   57.34    7.59
   4  -4  -7   46.21    3.41
   4   4  -7   45.42    2.96
   4   4  -6  407.53   14.60
  -4  -4   6  492.05   19.04
   4   4  -6  416.14   15.37
   4  -4  -6  423.06   15.78
   4   4  -5  110.13    9.00
  -4  -4   5  127.82    7.55
   4   4  -5  111.06    6.45
   4  -4  -5  117.31   13.57
   4   4  -4  134.85    5.36
  -4   4   4  144.69    6.68
  -4  -4   4  151.59    6.24
   4   4  -4  127.88    5.86
   4  -4  -4  137.23    5.86
   4   4  -3  144.58    5.92
  -4   4   3  138.43    4.88
  -4  -4   3  168.24    5.75
   4   4  -3  141.54    4.37
   4  -4  -3  147.10    5.00
   4   4  -2    9.64    1.82
   4  -4  -2    7.94    1.05
  -4   4   2   11.21    1.84
  -4  -4   2   13.02    2.50
   4   4  -2    5.31    1.57
   4  -4  -2   12.56    2.07
   4   4  -1   40.70    3.38
   4  -4  -1   37.51    3.41
  -4   4   1   40.67    2.58
  -4  -4   1   46.81    2.70
   4  -4  -1   45.94    8.79
   4   4  -1   39.90    5.58
   4   4   0 1135.46   20.35
   4  -4   0  964.33   18.22
  -4   4   0 1122.50   19.68
  -4  -4   0 1214.03   21.59
   4  -4   0 1036.28   19.69
   4   4   0 1046.16   18.00
   4   4   1    3.01    0.85
   4  -4   1    3.22    0.56
  -4   4  -1    3.95    2.23
  -4  -4  -1    3.45    0.85
   4  -4   1    1.36    0.56
   4   4   2   17.13    4.61
   4  -4   2   16.02    1.37
  -4   4  -2   18.69    2.39
  -4  -4  -2   20.46    1.67
  -4   4  -2   16.21    4.06
  -4  -4  -2   18.68    1.27
   4   4   3  147.79    6.91
   4  -4   3  124.33    8.34
  -4  -4  -3  124.54    5.58
  -4   4  -3  139.04    7.83
   4   4   4    9.01    2.18
   4  -4   4   12.68    2.41
  -4  -4  -4    6.86    1.19
  -4   4  -4    7.97    2.01
  -4  -4  -4   10.08    2.14
   4  -4   5    8.22    1.99
  -4  -4  -5    3.62    0.86
  -4   4  -5   10.81    3.48
  -4  -4  -5    6.84    1.83
   4   4   6   21.39    4.13
   4  -4   6   17.09    3.48
  -4   4  -6   18.25    3.57
  -4  -4  -6   19.74    3.10
   4   4   7   32.14    5.26
   4  -4   7   26.88    6.57
  -4   4  -7   30.62    5.85
  -4  -4  -7   31.97    3.22
   4   4   8   77.46    8.88
   4  -4   8   82.42   12.73
  -4   4  -8   96.01   15.67
  -4  -4  -8   95.00    4.70
   4   4   9    2.49    1.80
   4  -4   9    2.83    1.72
  -4   4  -9    1.02    1.31
  -4  -4  -9    4.45    1.89
  -4   5   9    8.85    2.53
  -4  -5   9    9.36    1.91
   4   5  -9    6.12    1.71
   4  -5  -9    2.27    1.94
   4   5  -8    1.25    0.57
  -4   5   8    5.44    2.08
  -4  -5   8    5.50    1.43
   4   5  -8    2.78    1.47
   4  -5  -8    3.61    1.75
   4   5  -7   14.40    2.62
  -4   5   7   23.96    2.60
  -4  -5   7   23.08    3.23
   4   5  -7   18.52    3.33
   4  -5  -7   20.16    8.07
   4   5  -6   22.31    4.31
   4   5  -6   24.57    5.85
   4  -5  -6   39.14    6.85
   4   5  -5    0.68    0.38
  -4   5   5    0.52    0.89
  -4  -5   5    1.30    0.86
   4   5  -5    1.97    1.15
   4  -5  -5    0.79    1.60
   4   5  -4  131.06    5.50
  -4   5   4  133.51    5.67
   4   5  -4  126.44    5.26
   4  -5  -4  142.52    6.30
   4   5  -3   -0.47    0.83
  -4   5   3    1.25    0.68
  -4  -5   3    1.93    1.64
   4   5  -3    0.35    1.87
   4  -5  -3    0.58    1.56
   4   5  -2    1.27    0.36
   4  -5  -2    1.50    0.32
  -4   5   2    2.09    0.76
  -4  -5   2   -0.01    0.65
   4   5  -2   -0.34    0.55
   4   5  -1  232.73    5.76
   4  -5  -1  194.66    4.23
  -4   5   1  225.51    5.51
  -4  -5   1  256.17    6.36
   4  -5  -1  215.38    5.50
   4   5  -1  209.03    4.42
   4   5   0   79.88    3.62
   4  -5   0   69.56    2.94
  -4   5   0   82.07    3.49
  -4  -5   0   88.04    3.96
   4  -5   0   68.98    3.41
   4   5   0   76.20    2.93
   4   5   1    0.83    0.69
   4  -5   1    2.99    0.86
  -4   5  -1    1.75    0.45
  -4  -5  -1    2.26    0.57
  -4  -5  -1    5.81    1.37
   4  -5   1   -0.92    3.38
   4   5   2  517.82   12.73
   4  -5   2  453.98   11.18
  -4   5  -2  548.79   12.37
  -4  -5  -2  527.95   12.46
  -4   5  -2  462.33   11.88
  -4  -5  -2  497.72   11.58
   4   5   3 1151.80   11.57
   4  -5   3 1026.91   10.82
  -4  -5  -3 1034.88   30.74
  -4   5  -3 1041.24   11.36
  -4  -5  -3 1094.09   34.20
   4   5   4    1.14    1.31
   4  -5   4    2.10    1.57
  -4  -5  -4    3.00    1.23
  -4   5  -4    2.31    1.19
   4   5   5  486.35   17.03
   4  -5   5  449.21   15.54
  -4  -5  -5  389.89   15.27
  -4   5  -5  488.75   20.34
  -4  -5  -5  526.31   14.98
   4   5   6   35.79    6.72
   4  -5   6   30.87    5.17
  -4  -5  -6   20.39    3.22
  -4   5  -6   31.11    6.18
  -4  -5  -6   36.44    7.99
   4   5   7   45.39    8.09
   4  -5   7   40.78    8.73
  -4   5  -7   55.52    5.60
  -4  -5  -7   47.77    8.72
   4   5   8  120.56    7.10
   4  -5   8  113.11   20.31
  -4   5  -8  142.89    8.57
  -4  -5  -8  126.80   22.00
   4   5   9   25.60    6.33
   4  -5   9   30.59    6.61
  -4   5  -9   37.44    8.63
  -4  -5  -9   38.33    4.58
  -4   6   9   13.97    1.97
  -4  -6   9   13.96    2.30
   4   6  -9   10.02    2.87
   4  -6  -9   15.33    3.38
   4   6  -8   49.40   11.83
  -4   6   8   86.90    5.47
  -4  -6   8   85.02    4.21
   4   6  -8   64.10   11.80
   4  -6  -8   68.50    9.86
   4   6  -7   15.15    2.38
  -4   6   7   23.86    4.12
  -4  -6   7   20.73    3.60
   4   6  -7   13.03    2.91
   4  -6  -7   20.29    6.21
   4   6  -6  396.70   18.84
  -4   6   6  455.43   20.90
   4   6  -6  430.95   19.32
   4  -6  -6  427.07   21.25
   4   6  -5   28.88    5.49
  -4   6   5   30.81    6.30
  -4  -6   5   35.43    7.31
   4   6  -5   27.75    4.07
   4  -6  -5   34.30    6.84
   4   6  -4  310.67   10.67
  -4   6   4  310.60   10.78
  -4  -6   4  367.90   12.49
   4   6  -4  287.99    9.49
   4  -6  -4  299.46   10.92
   4   6  -3  167.42    7.25
  -4   6   3  176.54    7.44
  -4  -6   3  204.10    7.81
   4   6  -3  155.53    5.46
   4  -6  -3  172.70    6.68
   4   6  -2   42.03    7.91
   4  -6  -2   30.12    0.93
  -4   6   2   37.72    5.83
  -4  -6   2   45.66    3.79
   4  -6  -2   45.05    7.04
   4   6  -2   32.50    4.84
   4   6  -1  294.46    7.89
   4  -6  -1  232.47    5.75
  -4   6   1  270.99    8.41
  -4  -6   1  327.75    8.73
   4  -6  -1  271.48    7.93
   4   6  -1  264.49    6.94
   4   6   0   33.97    2.64
   4  -6   0   30.37    2.54
  -4   6   0   34.94    1.89
  -4  -6   0   30.37    1.35
   4   6   1  104.08    3.94
   4  -6   1   90.84    7.91
  -4   6  -1  100.64    2.35
   4  -6   1   99.23   23.24
   4   6   2   60.41    5.31
   4  -6   2   57.44    5.59
  -4   6  -2   71.46    1.72
  -4  -6  -2   57.04    2.49
  -4   6  -2   52.99    2.74
  -4  -6  -2   59.19    5.86
   4   6   3   69.70    3.54
   4  -6   3   73.68   10.88
  -4   6  -3   80.72    4.15
  -4  -6  -3   75.67    3.55
   4   6   4  519.53   16.71
   4  -6   4  441.35   14.41
  -4  -6  -4  445.99   13.87
  -4   6  -4  487.78   16.16
  -4  -6  -4  517.78   16.20
   4   6   5  287.10    9.63
   4  -6   5  264.13    9.24
  -4  -6  -5  209.87    6.58
  -4   6  -5  282.35   11.62
  -4  -6  -5  287.53    9.25
   4   6   6    9.61    1.65
   4  -6   6    6.18    2.33
  -4  -6  -6    6.05    1.63
  -4   6  -6    8.95    2.66
  -4  -6  -6    8.25    2.11
   4   6   7  113.40    6.45
   4  -6   7  110.06   18.11
  -4   6  -7  128.11    7.40
  -4  -6  -7  114.27    6.40
   4   6   8    7.62    2.13
   4  -6   8    8.35    2.23
  -4   6  -8   10.56    2.73
  -4  -6  -8    9.32    2.39
   4  -6   9    1.14    0.96
  -4   6  -9    1.66    1.26
  -4  -6  -9    0.94    1.79
  -4   7   9    7.84    1.27
  -4  -7   9    6.62    1.97
   4   7  -9    6.03    1.79
   4  -7  -9    6.14    1.72
   4   7  -8    0.68    0.58
  -4   7   8    2.11    1.28
  -4  -7   8    2.83    1.82
   4   7  -8    1.16    0.49
   4  -7  -8    0.99    1.15
   4   7  -7  184.35    7.16
  -4   7   7  220.70    9.70
  -4  -7   7  236.15    8.26
   4   7  -7  202.37    7.38
   4  -7  -7  210.35   16.22
   4   7  -6   16.29    3.40
   4   7  -6   19.56    2.05
   4  -7  -6   25.57    3.90
   4   7  -5   12.25    3.01
  -4   7   5   12.81    3.63
  -4  -7   5   15.12    6.77
   4   7  -5   10.86    2.40
   4  -7  -5   12.87    2.80
   4   7  -4   13.45    2.56
  -4   7   4   15.64    3.27
   4   7  -4   13.34    4.10
   4  -7  -4   17.61    2.43
   4   7  -3  247.72    9.40
  -4   7   3  232.78    8.60
  -4  -7   3  268.46    9.66
   4   7  -3  211.83    7.15
   4   7  -2  214.79    8.96
   4  -7  -2  155.34    3.72
  -4   7   2  183.39    5.71
  -4  -7   2  227.91    6.91
   4  -7  -2  191.49    6.05
   4   7  -2  182.52    4.90
   4   7  -1   35.16    5.31
   4  -7  -1   25.08    2.96
  -4   7   1   29.63    4.62
  -4  -7   1   44.50    6.30
   4  -7  -1   38.01    5.89
   4   7  -1   30.26    1.83
   4   7   0  965.13   21.99
   4  -7   0  730.75   16.74
  -4   7   0  823.66   18.51
  -4  -7   0 1025.20   23.27
  -4  -7   0  775.88   16.73
   4  -7   0  854.06   19.86
   4   7   1 3114.39   18.95
   4  -7   1 2509.59   14.21
  -4   7  -1 2812.54   58.95
  -4  -7  -1 3108.80   17.94
  -4  -7  -1 2710.07   56.45
   4  -7   1 3021.03   20.82
   4   7   2   69.90    2.88
   4  -7   2   64.05    9.50
  -4   7  -2   73.22    1.74
  -4  -7  -2   68.06    2.78
  -4   7  -2   59.20    2.81
  -4  -7  -2   65.03    2.09
   4   7   3   28.74    2.19
   4  -7   3   25.36    4.32
  -4  -7  -3   22.61    3.15
  -4   7  -3   24.98    5.11
  -4  -7  -3   27.24    2.09
   4  -7   4    5.17    1.38
  -4  -7  -4    2.20    1.13
  -4   7  -4   11.48    2.85
  -4  -7  -4    8.05    1.52
   4   7   5  297.50    9.87
   4  -7   5  275.97    9.53
  -4  -7  -5  240.24    7.36
  -4   7  -5  301.03   10.00
  -4  -7  -5  300.82    9.54
   4   7   6   37.25    5.93
   4  -7   6   37.61    5.16
  -4  -7  -6   28.25    5.40
  -4   7  -6   40.14    9.11
  -4  -7  -6   38.67    7.40
   4   7   7   13.72    3.16
   4  -7   7   15.20    3.01
  -4   7  -7   14.83    4.01
  -4  -7  -7   14.67    2.25
   4   7   8    6.65    1.88
   4  -7   8    6.14    1.45
  -4   7  -8    7.87    2.15
  -4  -7  -8    5.88    1.75
   4   7   9    6.01    1.76
   4  -7   9   11.81    2.72
  -4   7  -9    9.06    2.86
  -4  -7  -9   12.23    2.61
  -4   8   9    0.15    1.38
  -4  -8   9    0.64    1.27
   4   8  -9    2.00    0.66
   4  -8  -9    1.18    1.18
   4   8  -8   46.29   10.72
  -4   8   8   62.29    9.54
  -4  -8   8   74.80    4.91
   4   8  -8   44.34    8.33
   4  -8  -8   54.86    9.64
   4   8  -7    1.58    1.05
  -4   8   7    2.50    1.16
  -4  -8   7    2.59    1.61
   4   8  -7    0.95    0.96
   4  -8  -7   -0.37    1.60
   4   8  -6    0.65    0.51
  -4   8   6    1.41    1.34
  -4  -8   6    0.64    1.61
   4   8  -6    1.10    0.72
   4  -8  -6   -1.85    1.84
   4   8  -5  215.30    9.56
  -4   8   5  218.10    8.52
  -4  -8   5  270.78    9.06
   4   8  -5  200.17    7.02
   4  -8  -5  215.59    9.26
   4   8  -4  625.92   27.44
  -4   8   4  588.38   25.95
  -4  -8   4  773.47   32.16
   4   8  -4  578.95   23.68
   4  -8  -4  613.57   26.44
   4   8  -3    7.40    1.77
  -4   8   3    8.88    2.03
  -4  -8   3    8.25    1.72
   4   8  -3    4.65    0.81
   4  -8  -3    8.30    1.80
   4   8  -2   72.71    3.99
  -4   8   2   64.11    7.67
  -4  -8   2   78.52    4.27
   4  -8  -2   64.23    2.94
   4   8  -2   59.66    4.45
   4   8  -1   66.84    2.76
   4  -8  -1   51.28    4.96
  -4   8   1   58.02    6.46
  -4  -8   1   68.60    2.96
   4  -8  -1   64.32    5.13
   4   8  -1   57.36    3.42
   4   8   0   90.31    5.99
   4  -8   0   65.44    4.02
  -4   8   0   74.83    2.49
  -4  -8   0   72.70    1.80
   4  -8   0   85.14    3.39
   4   8   1  145.78    6.39
   4  -8   1  114.01    4.21
  -4   8  -1  125.15    4.14
  -4  -8  -1  155.01    6.68
  -4  -8  -1  127.60    3.54
   4  -8   1  124.57    4.65
   4   8   2   54.32    2.53
   4  -8   2   49.61    8.26
  -4   8  -2   51.63    1.48
  -4  -8  -2   52.22    2.25
  -4   8  -2   46.14    2.38
  -4  -8  -2   53.54    4.45
   4   8   3    2.95    0.80
   4  -8   3    2.79    0.80
  -4   8  -3   -0.02    1.45
  -4  -8  -3    2.78    0.73
   4   8   4   18.86    3.57
   4  -8   4   19.23    2.04
  -4  -8  -4   17.07    3.81
  -4   8  -4   18.73    4.63
  -4  -8  -4   21.68    2.55
   4   8   5   35.41    2.82
   4  -8   5   34.00    5.27
  -4  -8  -5   22.27    1.58
  -4   8  -5   33.83    8.21
  -4  -8  -5   32.55    4.27
   4   8   6    9.97    1.79
   4  -8   6    8.06    1.59
  -4  -8  -6    5.59    1.78
  -4   8  -6    7.50    2.73
  -4  -8  -6    9.38    1.42
   4   8   7  168.18    8.83
   4  -8   7  146.43    8.22
  -4   8  -7  171.25   18.84
  -4  -8  -7  166.44    8.47
   4   8   8   25.09    4.33
   4  -8   8   25.39    4.96
  -4   8  -8   27.38    6.93
  -4  -8  -8   26.14    3.11
   4   9  -8    0.52    0.51
  -4   9   8    0.58    0.99
  -4  -9   8    2.27    1.53
   4   9  -8    1.50    0.92
   4  -9  -8    1.50    0.92
   4   9  -7   -0.16    1.08
  -4   9   7    2.31    1.57
  -4  -9   7    1.36    1.53
   4   9  -7    1.80    0.65
   4  -9  -7    1.31    1.65
   4   9  -6   28.96    4.86
  -4   9   6   28.83    6.11
  -4  -9   6   34.99    5.55
   4   9  -6   24.02    4.19
   4  -9  -6   31.94    5.05
   4   9  -5   47.96    7.78
  -4   9   5   53.08    7.82
  -4  -9   5   61.86    9.16
   4   9  -5   43.61    5.10
   4  -9  -5   51.14    3.81
   4   9  -4   90.99    3.48
  -4   9   4   98.22   14.74
   4   9  -4   83.98    3.33
   4  -9  -4  112.29    8.37
   4   9  -3   73.77   11.63
  -4   9   3   61.67   10.04
  -4  -9   3   80.25    4.28
   4   9  -3   63.43    2.58
   4  -9  -3   74.56   10.26
   4   9  -2    5.09    0.89
  -4   9   2    5.85    1.34
  -4  -9   2    6.51    1.82
   4   9  -2    3.83    0.93
   4  -9  -2    4.84    1.15
   4   9  -1  322.22    8.82
   4  -9  -1  250.50    6.13
  -4   9   1  275.53    7.52
  -4  -9   1  345.12    9.31
   4  -9  -1  310.39    9.13
   4   9   0  673.49   16.28
   4  -9   0  530.70   12.33
  -4   9   0  556.92   13.91
  -4  -9   0  715.98   17.05
   4  -9   0  598.04   14.61
   4   9   1  192.59    7.21
   4  -9   1  155.51    5.67
  -4   9  -1  164.08    5.63
  -4  -9  -1  188.68    6.97
  -4  -9  -1  181.43    5.71
   4  -9   1  162.53    6.56
   4   9   2    6.04    1.53
   4  -9   2    7.08    1.19
  -4   9  -2    4.28    1.07
  -4  -9  -2    7.18    1.27
  -4   9  -2    4.82    1.23
  -4  -9  -2    5.89    1.34
   4   9   3  486.22   16.09
   4  -9   3  422.03   13.71
  -4   9  -3  432.84   15.18
  -4  -9  -3  462.97   14.20
   4   9   4  400.29   17.45
   4  -9   4  328.10   15.08
  -4  -9  -4  336.08   14.38
  -4   9  -4  374.40   16.61
  -4  -9  -4  368.75   16.44
   4   9   5  310.98   12.01
   4  -9   5  291.25   11.47
  -4  -9  -5  261.61    9.69
  -4   9  -5  298.97   11.74
  -4  -9  -5  311.51   12.21
   4   9   6   17.53    2.48
   4  -9   6   16.55    3.16
  -4  -9  -6   13.31    2.23
  -4   9  -6   19.98    3.97
  -4  -9  -6   17.87    3.17
   4   9   7    2.52    1.74
   4  -9   7    1.61    1.65
   4   9   7   -0.62    0.82
  -4   9  -7    0.47    1.49
  -4  -9  -7   -0.10    1.29
   4   9   8   29.29    3.31
   4  -9   8   26.62    4.27
  -4   9  -8   24.65    4.79
  -4  -9  -8   25.33    5.11
   4  10  -8    6.27    1.25
  -4  10   8    8.96    2.24
  -4 -10   8    7.46    1.78
   4  10  -8    4.96    1.35
   4 -10  -8    4.25    1.78
   4  10  -7    6.20    1.55
  -4  10   7    7.66    1.72
  -4 -10   7    3.83    1.34
   4  10  -7    1.52    0.62
   4 -10  -7    8.58    2.50
   4  10  -6   -0.11    1.29
  -4  10   6    1.05    1.12
   4  10  -6   -0.12    0.99
   4 -10  -6    2.81    2.03
   4  10  -5    2.31    0.88
  -4  10   5    4.68    2.35
  -4 -10   5    1.84    0.88
   4  10  -5    1.19    0.45
   4 -10  -5    1.49    0.76
   4  10  -4  139.36    8.27
  -4  10   4  119.54   16.50
  -4 -10   4  137.61   11.44
   4  10  -4  103.17    9.20
   4 -10  -4  120.57   10.47
   4  10  -3   -0.72    2.31
  -4  10   3    0.08    0.67
  -4 -10   3    1.68    1.23
   4  10  -3    0.20    0.42
   4 -10  -3    1.04    0.86
   4  10  -2   61.35    5.33
  -4  10   2   50.18    5.62
  -4 -10   2   57.67    3.99
   4 -10  -2   51.44    2.76
   4  10  -1   27.94    5.23
   4 -10  -1   20.75    2.47
  -4  10   1   23.25    3.76
   4  10   0  587.84   18.75
   4 -10   0  448.04   14.02
  -4  10   0  477.53   14.94
  -4 -10   0  588.78   18.69
   4 -10   0  529.16   17.07
   4  10   1  267.89    9.55
   4 -10   1  215.87    7.49
  -4  10  -1  212.43    7.10
  -4 -10  -1  253.48    8.89
   4 -10   1  231.73    8.30
   4  10   2   10.12    1.38
   4 -10   2   11.05    2.06
  -4  10  -2    8.97    1.51
  -4 -10  -2   12.37    1.57
  -4  10  -2   15.11    3.92
  -4 -10  -2   11.06    2.16
   4  10   3  333.35   15.31
   4 -10   3  270.83   12.26
  -4  10  -3  268.54   12.02
  -4 -10  -3  296.58   12.77
   4  10   4    3.44    0.96
   4 -10   4    5.84    1.79
  -4 -10  -4    4.42    2.47
  -4  10  -4    2.02    1.67
  -4 -10  -4    3.33    1.16
   4  10   5   65.94    4.77
   4 -10   5   65.68    7.22
  -4 -10  -5   50.17    3.74
  -4  10  -5   68.08    9.76
  -4 -10  -5   64.70    4.02
   4  10   6   93.11    5.56
   4 -10   6   81.63    5.32
  -4 -10  -6   71.61    9.05
  -4  10  -6  107.09    6.61
  -4 -10  -6   87.57   13.84
   4  10   7   34.09    5.85
   4 -10   7   36.94    9.32
  -4 -10  -7   20.58    3.64
  -4  10  -7   39.47    7.52
  -4 -10  -7   35.05    4.94
   4  10   8  146.92    5.82
   4 -10   8  147.37   14.17
  -4  10  -8  162.42    6.63
  -4 -10  -8  143.92   11.70
   4  11  -8    5.03    1.25
  -4  11   8    5.88    1.88
  -4 -11   8    7.23    1.51
   4  11  -8    3.71    1.53
   4 -11  -8    8.19    1.83
   4  11  -7   68.84   10.70
  -4  11   7   73.79   10.83
  -4 -11   7   98.56    7.54
   4  11  -7   52.23   11.49
   4 -11  -7   67.50    6.18
   4  11  -6   84.06    6.19
  -4  11   6   73.83   11.84
  -4 -11   6   96.74    6.22
   4  11  -6   64.13    5.87
   4 -11  -6   76.20   11.70
   4  11  -5    3.27    0.86
  -4  11   5    3.42    1.18
  -4 -11   5    5.13    1.23
   4  11  -5    1.20    0.55
   4 -11  -5    1.60    1.85
   4  11  -4    1.00    0.97
  -4  11   4    4.66    1.54
  -4 -11   4    3.63    1.07
   4  11  -4    3.61    0.94
   4  11  -3  189.23    9.43
  -4  11   3  168.43    8.25
  -4 -11   3  220.56   10.34
   4 -11  -3  192.56   11.27
   4  11  -2    1.41    0.63
  -4  11   2   -0.51    1.13
  -4 -11   2    1.21    1.15
   4 -11  -2    0.38    1.48
   4  11  -1  446.57   14.56
   4 -11  -1  334.08   10.38
  -4  11   1  356.81   11.73
   4 -11  -1  399.42   13.89
   4  11   0   65.71   12.69
   4 -11   0   53.33    5.96
  -4  11   0   50.87    8.64
  -4 -11   0   67.94    4.34
   4 -11   0   67.88   11.33
   4  11   1  121.20    5.53
   4 -11   1  103.55   11.12
  -4  11  -1   88.55    3.55
  -4 -11  -1  117.24    5.16
   4 -11   1  110.79    4.82
   4  11   2    7.86    2.00
   4 -11   2    6.90    1.14
  -4  11  -2    4.74    1.49
  -4 -11  -2    6.76    1.65
  -4  11  -2    3.35    0.76
  -4 -11  -2    5.83    1.20
   4  11   3  139.11    7.40
   4 -11   3  117.65    6.27
  -4 -11  -3  108.35    6.29
  -4  11  -3  105.33    6.35
  -4 -11  -3  126.87    5.83
   4  11   4  574.36   16.57
   4 -11   4  482.56   17.26
  -4 -11  -4  496.65   14.24
  -4  11  -4  535.65   15.99
  -4 -11  -4  561.90   15.40
   4  11   5   26.03    4.72
   4 -11   5   27.29    4.00
  -4 -11  -5   20.67    1.77
  -4  11  -5   23.98    5.39
  -4 -11  -5   28.60    6.36
   4  11   6   33.87    6.10
   4 -11   6   35.54    7.90
  -4 -11  -6   27.80    2.06
  -4  11  -6   36.41    7.33
  -4 -11  -6   34.83    6.14
   4  11   7   29.48    7.58
   4 -11   7   29.64    5.26
  -4 -11  -7   18.78    4.02
  -4  11  -7   33.45    9.18
  -4 -11  -7   29.04    7.39
   4  11   8    7.94    1.54
   4 -11   8    5.43    1.65
  -4  11  -8    8.27    1.64
  -4 -11  -8    8.97    2.45
   4  12  -8    7.71    1.75
  -4  12   8   11.46    2.16
  -4 -12   8    9.19    1.82
   4 -12  -8    9.82    2.18
   4  12  -7   -1.03    1.25
  -4  12   7   -0.31    1.66
  -4 -12   7    1.54    0.96
   4  12  -7    0.59    0.84
   4 -12  -7    3.65    1.84
   4  12  -6   46.78    6.29
  -4  12   6   41.73    7.77
  -4 -12   6   60.86    4.67
   4  12  -6   35.03    6.62
   4 -12  -6   52.15    8.01
   4  12  -5   33.43    5.16
  -4  12   5   30.94    4.51
  -4 -12   5   39.85    8.44
   4  12  -5   22.20    4.43
   4 -12  -5   35.63    6.46
   4  12  -4  454.01   16.34
  -4  12   4  382.78   14.37
  -4 -12   4  501.38   18.27
   4 -12  -4  421.15   17.03
   4  12  -3   50.27    8.51
  -4  12   3   45.07    7.21
  -4 -12   3   67.22    9.37
   4 -12  -3   54.32    4.13
   4  12  -2   96.83   11.49
  -4  12   2   75.49    9.61
  -4 -12   2  110.96    5.34
   4 -12  -2   90.83    4.43
   4  12  -1   34.76    5.97
   4 -12  -1   27.44    2.56
  -4  12   1   31.37    6.77
  -4 -12   1   42.50    6.47
   4 -12  -1   39.82    6.27
   4  12   0  452.85   15.64
   4 -12   0  351.43   10.97
  -4  12   0  345.26   11.07
  -4 -12   0  444.03   14.88
   4 -12   0  406.53   13.32
   4  12   1    6.17    1.57
   4 -12   1    5.07    1.02
  -4  12  -1    4.92    1.04
  -4 -12  -1    5.71    1.55
   4 -12   1    2.92    1.90
   4  12   2  100.46    3.76
   4 -12   2   81.62    5.46
  -4  12  -2   70.20    2.04
  -4 -12  -2   88.32    3.64
  -4  12  -2   85.83    3.56
   4  12   3  617.10   17.52
   4 -12   3  520.84   15.25
  -4 -12  -3  529.78   15.21
  -4  12  -3  529.31   16.41
  -4 -12  -3  554.34   14.65
   4  12   4  119.75    5.72
  -4 -12  -4   91.41    6.58
  -4  12  -4  116.02    5.95
  -4 -12  -4  112.43    4.87
   4  12   5   29.41    3.60
   4 -12   5   33.99    6.20
  -4 -12  -5   21.61    1.82
  -4  12  -5   27.58    6.61
  -4 -12  -5   34.20    2.47
   4  12   6    2.45    1.35
   4 -12   6    2.06    0.86
  -4 -12  -6   -0.10    1.02
  -4  12  -6    2.74    1.34
  -4 -12  -6    1.46    1.43
   4  12   7   39.64    7.97
   4 -12   7   43.07    7.43
  -4 -12  -7   25.01    5.10
  -4  12  -7   38.19    8.75
  -4 -12  -7   38.66    5.95
   4 -12   8    7.93    2.37
  -4  12  -8   15.16    3.37
  -4 -12  -8   10.31    2.38
   4  13  -8    5.97    1.32
  -4  13   8    4.73    1.79
  -4 -13   8    6.56    1.48
   4 -13  -8    5.62    1.41
   4  13  -7   11.34    2.05
  -4  13   7   11.90    2.02
  -4 -13   7   12.57    2.57
   4 -13  -7    8.99    2.58
   4  13  -6  199.66   10.93
  -4  13   6  186.53   13.78
  -4 -13   6  223.20   11.12
   4 -13  -6  190.86    9.87
   4  13  -5    9.70    1.71
  -4  13   5    6.96    2.55
  -4 -13   5   11.45    2.03
   4 -13  -5    6.26    2.01
   4  13  -4    9.23    1.65
  -4  13   4    7.88    1.47
  -4 -13   4   10.71    2.59
   4 -13  -4   12.04    2.22
   4  13  -3    5.20    1.77
  -4  13   3    4.31    1.22
  -4 -13   3    8.14    2.34
   4 -13  -3    6.26    1.71
   4  13  -2  280.58   12.82
  -4 -13   2  332.99   15.01
   4 -13  -2  267.60   12.32
   4  13  -1  139.36    5.94
   4 -13  -1  100.05    4.36
  -4  13   1  110.75    4.73
  -4 -13   1  138.00    5.90
   4 -13  -1  119.63    6.09
   4  13   0   82.59   18.02
   4 -13   0   61.23    5.01
  -4  13   0   64.79    9.63
  -4 -13   0   76.09    4.10
   4 -13   0   68.47    3.86
   4  13   1   56.95    2.98
   4 -13   1   43.05    7.95
  -4  13  -1   42.33    6.46
  -4 -13  -1   55.60    3.34
   4 -13   1   51.24    3.15
   4  13   2   13.42    2.70
   4 -13   2   11.78    2.13
  -4  13  -2    8.71    1.44
  -4 -13  -2    9.94    1.78
  -4  13  -2    8.32    2.98
   4  13   3  349.74   11.65
   4 -13   3  294.23    9.57
  -4 -13  -3  289.46    9.66
  -4  13  -3  283.20    9.28
  -4 -13  -3  290.30    9.22
   4  13   4    0.58    0.64
   4 -13   4    1.84    1.28
  -4 -13  -4    1.91    0.81
  -4  13  -4    1.39    0.47
  -4 -13  -4    1.35    0.68
   4  13   5  104.88   16.78
   4 -13   5   94.06    6.07
  -4 -13  -5   95.51    5.55
  -4  13  -5  106.29    6.19
  -4 -13  -5  100.50   12.03
   4  13   6    1.91    1.29
   4 -13   6    3.33    0.84
  -4 -13  -6    1.62    1.14
  -4  13  -6    2.65    1.43
  -4 -13  -6    0.43    1.07
   4  13   7   38.40    7.57
   4 -13   7   42.16    8.62
  -4 -13  -7   28.31    5.70
  -4  13  -7   46.15   11.81
  -4 -13  -7   35.30    6.49
   4  13   8    6.56    1.92
   4 -13   8    9.23    1.88
  -4  13  -8    3.36    1.10
  -4 -13  -8    7.03    1.83
   4  14  -8   17.86    2.85
  -4  14   8   21.04    4.68
  -4 -14   8   15.99    4.58
   4 -14  -8   19.81    3.39
   4  14  -7    8.79    1.39
  -4  14   7    6.31    1.44
  -4 -14   7    7.12    1.32
   4 -14  -7    7.88    2.14
   4  14  -6   45.35    6.41
  -4 -14   6   50.69    9.29
   4 -14  -6   47.72    5.11
   4  14  -5   25.52    4.00
  -4  14   5   27.36    5.21
  -4 -14   5   30.91    4.68
   4 -14  -5   29.58    3.13
   4  14  -4    0.87    0.33
  -4  14   4    0.57    0.90
  -4 -14   4    1.58    1.38
   4 -14  -4    0.96    0.73
   4  14  -3  117.16    5.70
  -4  14   3  100.76   15.67
  -4 -14   3  136.50    8.81
   4 -14  -3  115.43    5.83
   4  14  -2  659.93   20.49
  -4  14   2  540.49   15.48
  -4 -14   2  693.15   19.66
   4  14  -1    0.34    1.00
   4 -14  -1    1.25    0.68
  -4  14   1    0.48    0.79
  -4 -14   1   -0.34    1.42
   4 -14  -1    1.76    1.05
   4  14   0  206.17    9.98
   4 -14   0  169.71    7.64
  -4  14   0  163.46    7.62
  -4 -14   0  209.04   10.11
   4 -14   0  186.13    9.92
   4  14   1  711.24   29.65
   4 -14   1  542.68   22.52
  -4  14  -1  514.41   21.55
   4 -14   1  638.51   26.77
   4  14   2    5.16    1.92
   4 -14   2    4.49    1.15
  -4  14  -2    3.24    0.69
  -4  14  -2    3.17    1.00
   4  14   3  233.85    9.86
   4 -14   3  186.72    7.93
  -4 -14  -3  186.79    7.97
  -4  14  -3  179.43    7.64
   4  14   4   14.46    3.46
   4 -14   4   13.99    2.20
  -4 -14  -4   15.07    3.39
  -4  14  -4   14.47    3.07
  -4 -14  -4   14.67    2.32
   4  14   5    0.85    1.80
   4 -14   5    1.55    1.50
  -4 -14  -5    0.03    1.22
  -4  14  -5   -1.60    1.57
  -4 -14  -5    0.03    0.41
   4  14   6   38.18    8.87
   4 -14   6   37.68    8.26
  -4 -14  -6   32.88    4.59
  -4  14  -6   40.69   11.39
  -4 -14  -6   30.55    6.09
   4  14   7    1.72    1.39
   4 -14   7    0.51    1.32
  -4 -14  -7    1.43    1.07
  -4  14  -7    2.58    1.36
  -4 -14  -7    2.09    0.71
   4  15  -7   -0.96    1.22
  -4  15   7   -1.57    1.68
  -4 -15   7    0.60    1.27
   4  15  -6   76.05   13.03
  -4  15   6   72.35   11.82
   4 -15  -6   73.62   14.33
   4  15  -5   43.41    7.67
  -4  15   5   33.96    6.08
  -4 -15   5   46.38    9.17
   4 -15  -5   43.72    3.54
   4  15  -4    7.92    2.03
  -4  15   4    6.44    1.60
  -4 -15   4    7.39    2.41
   4 -15  -4    9.30    1.89
   4  15  -3  238.64    9.79
  -4  15   3  196.47    8.29
  -4 -15   3  235.65   10.22
   4 -15  -3  225.72    9.39
   4  15  -2   -0.96    2.49
  -4 -15   2    1.42    1.61
   4 -15  -2    2.31    1.38
   4  15  -1   67.87   11.76
   4 -15  -1   50.54    4.32
  -4  15   1   47.41    8.52
  -4 -15   1   57.38   10.94
   4 -15  -1   60.87   10.54
   4  15   0  187.94    7.05
   4 -15   0  129.20    3.47
  -4  15   0  120.11    3.81
  -4 -15   0  154.79    5.60
   4 -15   0  155.43   11.19
   4  15   1   -0.46    1.45
   4 -15   1    4.08    1.71
  -4  15  -1   -0.08    1.26
   4 -15   1    0.89    2.14
   4  15   2  115.54   10.11
   4 -15   2  105.48   10.61
  -4  15  -2   86.27    7.14
  -4 -15  -2   98.08   10.21
  -4  15  -2   93.78    8.21
   4  15   3   90.26   11.46
   4 -15   3   77.57    4.85
  -4 -15  -3   85.00   13.83
  -4  15  -3   74.81    4.64
   4  15   4   65.86    3.43
   4 -15   4   60.10    8.68
  -4 -15  -4   65.32    9.40
  -4  15  -4   58.85   13.05
   4  15   5   49.31   10.08
   4 -15   5   46.05    6.80
  -4 -15  -5   39.36    2.84
  -4  15  -5   44.74    5.49
  -4 -15  -5   41.20    6.04
   4  15   6   39.64    3.07
   4 -15   6   38.28    5.77
  -4 -15  -6   29.66    5.28
  -4  15  -6   35.93    7.66
  -4 -15  -6   29.45    7.50
   4  15   7    1.20    0.85
   4 -15   7    0.83    1.18
  -4 -15  -7   -0.15    0.69
  -4  15  -7    1.52    1.05
  -4 -15  -7    0.54    0.61
   4  16  -7   13.96    1.94
  -4  16   7   13.10    2.97
  -4 -16   7   13.84    4.09
   4 -16  -7   13.94    3.02
   4  16  -6   26.51    3.71
  -4  16   6   20.66    3.56
   4 -16  -6   29.67    5.28
   4  16  -5    4.56    1.46
  -4  16   5    2.54    1.29
  -4 -16   5    4.36    1.55
   4 -16  -5    4.32    3.60
   4  16  -4  141.39   18.63
  -4  16   4  117.40    6.92
  -4 -16   4  155.30    8.53
   4 -16  -4  127.85    7.74
   4  16  -3   14.56    2.22
  -4  16   3   15.02    2.64
  -4 -16   3   17.06    2.77
   4 -16  -3   14.13    3.56
   4  16  -2  248.54   13.42
  -4  16   2  188.23    8.09
  -4 -16   2  241.64   10.04
   4 -16  -2  227.00   10.02
   4  16  -1    8.05    1.44
   4 -16  -1    6.15    0.77
  -4  16   1    4.24    1.14
  -4 -16   1   10.09    1.98
   4 -16  -1    8.56    2.15
   4  16   0    1.54    1.09
   4 -16   0    1.27    0.56
  -4  16   0    1.57    0.76
  -4 -16   0    1.50    1.51
   4 -16   0    1.48    1.63
   4  16   1  586.48   20.65
   4 -16   1  471.48   16.58
  -4  16  -1  441.27   15.42
  -4 -16  -1  518.57   18.60
   4 -16   1  558.32   20.40
   4  16   2   10.25    2.26
   4 -16   2   10.39    1.47
  -4  16  -2    5.94    1.44
  -4 -16  -2   11.45    2.10
  -4  16  -2    9.66    2.65
   4  16   3  221.26   10.96
   4 -16   3  192.57    9.69
  -4 -16  -3  192.13   10.22
  -4  16  -3  190.35    9.65
   4  16   4   44.62   10.89
   4 -16   4   38.33    5.95
  -4 -16  -4   37.58    2.89
  -4  16  -4   39.27    8.67
   4 -16   5   90.98   15.08
  -4 -16  -5   85.80    5.17
  -4  16  -5  102.26    6.57
   4 -16   6   17.61    3.58
  -4 -16  -6   14.22    2.96
  -4  16  -6   17.74    3.86
   4  16   7   30.00    8.30
   4 -16   7   40.93    8.50
  -4 -16  -7   32.03    2.81
  -4  16  -7   35.28    9.01
   4  17  -7   45.85    7.09
  -4  17   7   39.43    8.19
  -4 -17   7   56.64    5.09
   4 -17  -7   48.86    4.63
   4  17  -6   43.85    9.47
  -4  17   6   36.40    5.51
  -4 -17   6   38.19    8.50
   4 -17  -6   36.48    5.70
   4  17  -5  355.95   30.85
  -4  17   5  294.87   20.86
  -4 -17   5  372.66   31.40
   4 -17  -5  325.68   22.32
   4  17  -4   33.70    6.93
  -4  17   4   32.29    7.08
  -4 -17   4   40.10    6.42
   4 -17  -4   40.25    9.31
   4  17  -3    3.07    1.19
  -4  17   3    0.42    0.73
  -4 -17   3    1.64    2.10
   4 -17  -3    2.77    1.12
   4  17  -2   -0.04    1.66
  -4  17   2    0.44    0.70
  -4 -17   2    1.68    1.04
   4 -17  -2    2.24    0.92
   4 -17  -1   18.73    2.92
  -4  17   1   21.78    4.31
  -4 -17   1   29.15    9.87
   4 -17  -1   34.42    3.44
   4  17   0   -0.04    0.92
   4 -17   0    1.12    0.85
  -4  17   0    0.86    0.79
  -4 -17   0   -0.76    1.44
   4 -17   0   -0.02    1.42
   4  17   1  173.69    8.94
   4 -17   1  144.51    7.29
  -4  17  -1  120.75    6.13
  -4 -17  -1  178.42    9.43
   4 -17   1  160.42    8.86
   4  17   2   18.79    5.26
   4 -17   2   13.91    1.71
  -4  17  -2   11.75    2.89
  -4 -17  -2   18.06    3.28
  -4  17  -2   16.43    4.19
   4  17   3   16.44    2.58
   4 -17   3   18.53    3.16
  -4 -17  -3   16.58    2.12
  -4  17  -3   19.61    4.47
   4  17   4    3.20    1.24
   4 -17   4    2.78    0.81
  -4 -17  -4    3.79    1.81
  -4  17  -4    1.74    0.86
   4 -17   5    2.01    1.23
  -4 -17  -5   -0.46    1.18
  -4  17  -5   -0.50    1.35
   4  17   6   22.72    6.72
   4 -17   6   25.68    6.04
  -4 -17  -6   23.76    3.37
  -4  17  -6   24.83    5.73
   4  17   7   29.32    4.46
   4 -17   7   30.69    7.86
  -4 -17  -7   23.46    2.73
  -4  17  -7   28.08    7.92
   4  18  -7    4.35    1.04
  -4  18   7    5.74    1.36
  -4 -18   7    4.24    1.34
   4 -18  -7    4.05    2.45
   4  18  -6    1.69    1.07
  -4  18   6    4.08    2.53
  -4 -18   6    2.54    1.22
   4 -18  -6    3.42    1.69
   4  18  -5   15.48    2.31
  -4  18   5   12.46    2.89
  -4 -18   5   15.00    2.04
   4 -18  -5   13.10    2.46
   4  18  -4   25.86    4.10
  -4  18   4   22.63    3.28
  -4 -18   4   25.42    4.14
   4 -18  -4   22.11    3.13
   4  18  -3  150.30   14.12
  -4  18   3  119.69   10.74
  -4 -18   3  159.59    8.72
   4 -18  -3  139.11    7.78
   4  18  -2  191.53   10.65
  -4  18   2  152.49    8.03
  -4 -18   2  183.68    9.53
   4 -18  -2  164.90    9.23
   4 -18  -1  247.47   11.29
  -4  18   1  223.24   10.80
  -4 -18   1  267.96   14.57
   4 -18  -1  261.60   13.42
   4  18   0   29.47    8.18
   4 -18   0   25.26    4.42
  -4  18   0   21.55    4.16
  -4 -18   0   30.09    4.98
   4 -18   0   25.12    2.30
   4  18   1   42.50    7.48
  -4  18  -1   29.56    5.82
  -4 -18  -1   37.34    7.04
   4 -18   1   40.80    8.96
   4  18   2    4.75    1.91
   4 -18   2    5.90    1.69
  -4  18  -2    3.79    0.92
  -4 -18  -2    6.92    2.54
  -4  18  -2    6.75    2.09
   4  18   3  114.32    5.40
   4 -18   3   90.29   11.31
  -4 -18  -3   93.71   14.29
  -4  18  -3   91.88    6.05
   4  18   4  168.91    8.55
   4 -18   4  154.79   14.24
  -4 -18  -4  138.40    7.42
  -4  18  -4  146.59    7.90
   4  18   5    1.22    0.82
   4 -18   5    1.97    1.56
  -4 -18  -5    0.09    0.56
  -4  18  -5    1.91    0.82
   4  18   6    1.29    0.71
   4 -18   6    0.85    1.59
  -4 -18  -6   -0.19    1.34
  -4  18  -6   -0.81    1.77
   4  19  -6  407.25  124.10
  -4  19   6  339.49  106.90
  -4 -19   6  391.50   10.13
   4 -19  -6  347.42   12.58
   4  19  -5   29.99    5.32
  -4  19   5   24.31    3.12
  -4 -19   5   25.12    3.84
   4 -19  -5   26.66    4.52
   4  19  -4   44.62   10.65
  -4  19   4   34.37    5.93
  -4 -19   4   46.25   10.86
   4 -19  -4   48.98    6.35
   4  19  -3   37.41    5.17
  -4  19   3   29.93    4.43
   4 -19  -3   39.75    6.91
   4  19  -2   47.69    7.88
  -4  19   2   38.51    6.33
  -4 -19   2   42.22    3.89
   4 -19  -2   42.08    6.15
   4  19  -1    5.49    1.98
   4 -19  -1    3.62    0.61
  -4  19   1    4.24    1.03
  -4 -19   1    4.05    1.07
   4 -19  -1    3.94    2.24
   4  19   0   93.62   10.97
   4 -19   0   81.88    6.85
  -4  19   0   68.67    9.57
  -4 -19   0   87.86    5.65
   4 -19   0   90.69   14.26
   4  19   1   -0.72    1.43
   4 -19   1   -0.61    0.91
  -4  19  -1   -0.62    0.81
  -4 -19  -1    1.72    1.75
   4 -19   1    0.14    1.67
   4  19   2   33.26    8.58
   4 -19   2   30.13    5.38
  -4  19  -2   19.77    3.79
  -4 -19  -2   30.21    5.33
  -4  19  -2   30.62    8.34
   4  19   3   -0.36    1.41
   4 -19   3    1.66    1.36
  -4 -19  -3    0.43    0.94
  -4  19  -3   -0.56    1.19
   4  19   4  124.38    9.38
   4 -19   4  114.17    8.72
  -4 -19  -4  107.50   15.96
  -4  19  -4  108.71    8.73
   4  19   5    5.91    2.01
   4 -19   5    6.53    1.68
  -4 -19  -5    4.79    1.52
  -4  19  -5    5.26    1.99
   4  19   6    5.03    2.04
   4 -19   6    5.69    1.81
  -4 -19  -6    2.34    1.34
  -4  19  -6    5.32    1.43
   4  20  -6   -0.45    1.98
  -4  20   6    1.86    1.19
  -4 -20   6    3.25    2.04
   4 -20  -6    1.16    1.77
   4  20  -5   31.94    6.39
  -4  20   5   23.48    4.33
  -4 -20   5   35.23    5.58
   4 -20  -5   31.62    5.30
   4  20  -4    1.20    0.73
  -4  20   4    0.97    0.85
  -4 -20   4    0.34    1.26
   4 -20  -4    0.84    1.05
   4  20  -3   47.80   10.51
  -4  20   3   37.77    5.95
   4 -20  -3   42.92   11.09
   4  20  -2    1.36    1.09
  -4  20   2    0.70    0.74
  -4 -20   2    2.12    1.15
   4 -20  -2    1.59    0.84
   4  20  -1  146.08    6.64
  -4  20   1  111.89    4.93
  -4 -20   1  136.93   10.49
   4 -20  -1  132.66   12.61
   4  20   0    6.86    1.83
   4 -20   0    6.07    1.39
  -4  20   0    4.47    1.13
  -4 -20   0    4.52    1.61
   4 -20   0    7.26    1.59
   4  20   1   38.37    6.19
   4 -20   1   28.05    6.43
  -4  20  -1   22.61    4.06
  -4 -20  -1   31.23    6.46
   4 -20   1   34.46    6.12
   4  20   2    2.67    1.01
   4 -20   2    3.07    0.98
  -4  20  -2    1.63    0.86
  -4 -20  -2    4.11    1.53
  -4  20  -2    2.76    1.04
   4  20   3  130.80   10.05
   4 -20   3  108.30   15.16
  -4 -20  -3  110.20    8.49
  -4  20  -3  117.54    8.83
   4  20   4   20.26    3.76
   4 -20   4   18.74    3.78
  -4 -20  -4   16.73    2.47
  -4  20  -4   17.28    5.15
   4  20   5   22.78    5.67
   4 -20   5   23.80    3.98
  -4 -20  -5   22.73    2.69
  -4  20  -5   26.65    7.62
   4  20   6    2.37    1.07
   4 -20   6    0.39    1.21
  -4 -20  -6    0.02    1.32
  -4  20  -6   -0.31    1.45
   4  21  -5   82.40   13.76
  -4  21   5   64.74    8.29
  -4 -21   5   81.51    5.93
   4 -21  -5   74.22    4.68
   4  21  -4    7.73    2.06
  -4  21   4    4.53    1.54
  -4 -21   4    8.18    2.46
   4 -21  -4    7.56    2.46
   4  21  -3    7.62    1.48
  -4  21   3    7.34    1.52
  -4 -21   3    9.04    1.88
   4 -21  -3   12.43    2.40
   4  21  -2   21.33    3.38
  -4  21   2   14.82    2.55
  -4 -21   2   19.89    2.42
   4 -21  -2   18.26    3.68
   4  21  -1   29.89    5.45
  -4  21   1   16.76    2.86
  -4 -21   1   26.16    2.82
   4 -21  -1   25.50    5.17
   4  21   0    2.95    1.56
   4 -21   0    0.66    0.85
   4 -21   0   -0.22    1.37
   4  21   1   54.08   11.03
   4 -21   1   41.88    5.84
  -4  21  -1   33.02    7.45
  -4 -21  -1   52.08    4.48
   4 -21   1   54.61   11.48
   4  21   2   11.38    1.85
   4 -21   2   11.09    1.72
  -4 -21  -2   11.48    2.80
  -4  21  -2   11.63    2.73
   4  21   3    8.00    2.08
   4 -21   3    4.17    1.32
  -4 -21  -3    7.65    1.59
  -4  21  -3    6.28    1.99
   4  21   4    2.47    1.16
   4 -21   4    2.51    1.06
  -4 -21  -4    0.57    1.41
  -4  21  -4    1.59    0.96
   4  21   5   12.41    3.34
   4 -21   5   12.37    3.53
  -4 -21  -5    7.52    1.93
  -4  21  -5    9.99    3.13
   4  22  -5   14.90    2.42
  -4  22   5   15.46    3.68
  -4 -22   5   12.38    2.52
   4 -22  -5   13.78    2.24
   4  22  -4    5.53    1.71
  -4  22   4    1.37    0.86
  -4 -22   4    1.30    1.42
   4 -22  -4    1.85    1.13
   4  22  -3   59.78    9.36
  -4  22   3   43.25    9.54
  -4 -22   3   47.20    9.71
   4 -22  -3   44.63    6.69
   4  22  -2   30.07    6.62
  -4  22   2   21.11    4.51
  -4 -22   2   23.25    4.00
   4 -22  -2   21.55    3.64
   4  22  -1   32.79    4.76
  -4  22   1   25.53    4.50
  -4 -22   1   33.99    5.03
   4 -22  -1   26.72    2.91
   4  22   0   16.02    3.06
   4 -22   0   10.90    2.67
  -4 -22   0   13.59    1.87
   4 -22   0   12.53    3.50
   4  22   1  194.37   14.36
   4 -22   1  153.47   14.15
  -4  22  -1  132.40    9.27
  -4 -22  -1  167.27   12.21
   4 -22   1  149.45   20.51
   4  22   2   12.20    2.80
   4 -22   2   13.35    1.98
  -4 -22  -2   12.56    2.22
  -4  22  -2   11.11    3.07
   4  22   3    3.03    2.03
   4 -22   3    2.39    1.14
  -4 -22  -3    3.59    1.85
  -4  22  -3    2.08    0.98
   4  22   4   -1.29    1.38
   4 -22   4   -0.35    1.28
  -4 -22  -4   -0.29    1.47
  -4  22  -4    0.13    0.75
   4  22   5  174.44   15.81
   4 -22   5  157.42   12.17
  -4 -22  -5  135.64   10.66
  -4  22  -5  163.06   15.65
   4  23  -4    1.36    0.93
  -4  23   4    1.62    1.37
  -4 -23   4    0.98    0.71
   4 -23  -4   -0.55    1.34
   4  23  -3   12.21    1.86
  -4  23   3    7.89    1.88
  -4 -23   3    8.13    2.06
   4 -23  -3   11.21    2.21
   4  23  -2  102.29   14.32
  -4  23   2   74.36   13.71
  -4 -23   2   98.88    6.30
   4 -23  -2   90.42    6.23
   4  23  -1  121.15   10.12
  -4  23   1   92.35   10.39
  -4 -23   1  100.44   17.49
   4 -23  -1  103.58    6.63
   4  23   0   61.22   10.26
  -4  23   0   39.42    8.69
  -4 -23   0   56.06    8.71
   4 -23   0   48.11    7.06
   4  23   1    6.77    1.84
   4 -23   1    5.99    1.51
  -4  23  -1    2.93    0.96
  -4 -23  -1    7.25    2.08
   4 -23   1    4.13    1.23
   4  23   2   82.98    5.59
   4 -23   2   69.36    4.55
  -4 -23  -2   70.12    7.99
  -4  23  -2   62.28    9.88
   4  23   3    3.71    1.41
   4 -23   3    3.92    1.45
  -4 -23  -3    2.52    1.80
  -4  23  -3    3.92    1.24
   4  23   4   28.81    6.37
   4 -23   4   33.36    3.60
  -4 -23  -4   22.54    2.96
  -4  23  -4   23.71    5.77
   4  24  -4    1.87    1.14
  -4  24   4    3.24    0.96
  -4 -24   4    5.14    1.24
   4 -24  -4    5.31    1.40
   4  24  -3   27.84    4.24
  -4  24   3   15.90    3.15
  -4 -24   3   26.35    3.72
   4 -24  -3   22.24    3.13
   4  24  -2   95.65   10.58
  -4  24   2   67.49   10.80
  -4 -24   2   80.65   11.65
   4 -24  -2   84.38    4.44
   4  24  -1   28.14    4.16
  -4  24   1   16.20    3.59
  -4 -24   1   17.70    2.42
   4 -24  -1   18.83    2.18
   4  24   0    1.38    1.17
  -4  24   0    0.02    0.60
  -4 -24   0   -0.75    1.63
   4 -24   0   -0.10    1.24
   4  24   1   27.64    7.71
   4 -24   1   16.06    3.56
  -4  24  -1   16.55    3.29
  -4 -24  -1   25.14    6.30
   4  24   2   12.39    2.19
   4 -24   2   11.74    2.50
  -4 -24  -2   15.09    2.77
  -4  24  -2   10.04    2.63
   4  24   3   69.82    4.85
   4 -24   3   48.54   10.03
  -4 -24  -3   59.38    4.81
  -4  24  -3   48.93   13.27
   4  25  -3  192.57   26.70
  -4  25   3  140.66   10.87
  -4 -25   3  171.44   13.17
   4 -25  -3  155.68   14.36
   4  25  -2   22.36    3.16
  -4  25   2   13.20    2.59
  -4 -25   2   14.61    2.83
   4 -25  -2   11.64    2.64
   4  25  -1   52.04    8.79
  -4  25   1   33.67    9.11
  -4 -25   1   45.36    9.02
   4 -25  -1   41.96    9.43
   4  25   0   18.66    3.12
  -4  25   0   11.05    3.09
  -4 -25   0   17.71    4.00
   4 -25   0   14.04    3.20
   4  25   1   27.75    8.27
   4 -25   1   25.34    4.84
  -4 -25  -1   32.34    3.36
  -4  25  -1   22.81    5.57
   4 -25   2   13.50    3.37
  -4 -25  -2   19.77    2.89
  -4  25  -2   16.05    3.40
   4  25   3   19.17    5.79
   4 -25   3   15.68    4.09
  -4 -25  -3   15.10    2.74
  -4  25  -3   14.14    3.91
   4  26  -2   26.61    5.41
  -4  26   2   18.99    3.89
  -4 -26   2   22.55    5.28
   4 -26  -2   25.89    4.05
   4  26  -1    3.05    1.59
  -4  26   1    0.29    0.73
  -4 -26   1    3.40    1.97
   4 -26  -1    2.46    1.47
   4  26   0    1.58    0.91
  -4  26   0    0.06    0.61
  -4 -26   0   -0.05    1.67
   4 -26   0    0.86    1.52
   4  26   1   66.89   14.34
  -4 -26  -1   64.43    6.50
  -4  26  -1   44.05   10.58
   5   0  -9   38.90    7.44
  -5   0   8    3.61    1.35
   5   0  -8    0.12    0.72
  -5   0   7  105.78   10.27
   5   0  -7   76.47   12.53
  -5   0   6    0.29    1.12
   5   0  -6    3.03    1.59
   5   0  -5   35.33    7.02
  -5   0   5   63.70   10.07
   5   0  -5   47.79    4.93
   5   0  -4    0.61    0.32
  -5   0   4   -2.36    1.65
   5   0  -4   -0.34    1.32
   5   0  -3  517.82   15.60
  -5   0   3  577.83   18.18
   5   0  -3  468.87   15.18
   5   0  -2    0.29    0.46
  -5   0   2    1.73    0.93
   5   0  -2    0.28    1.00
   5   0  -1 1816.17   39.32
  -5   0   1 2062.86   44.47
   5   0  -1 1781.40   38.50
   5   0   0    0.40    0.41
   5   0   0    0.03    0.41
   5   0   1    2.12    0.45
  -5   0  -1    1.57    1.25
   5   0   2   -0.15    0.83
   5   0   3  196.28    7.40
  -5   0  -3  201.79    7.17
  -5   0  -3  197.04    8.54
   5   0   4    1.18    0.93
  -5   0  -4    1.70    0.79
   5   0   5   54.04    3.69
  -5   0  -5   57.67   12.17
   5   0   6    0.48    0.80
  -5   0  -6    1.37    0.76
   5   0   7    3.93    1.42
  -5   0  -7    5.60    1.99
   5   0   8    0.59    1.44
  -5   0  -8    1.38    1.74
  -5   1   9   62.45   13.04
   5   1  -9   59.12    5.66
   5  -1  -9   54.56   11.56
  -5  -1   8   38.54    9.87
  -5   1   8   40.08    5.46
   5   1  -8   27.74    3.98
   5  -1  -8   32.51    3.76
  -5  -1   7    2.09    1.17
  -5   1   7    4.05    1.53
   5  -1  -7    1.16    0.91
   5   1  -7    4.14    2.19
  -5  -1   6   37.98    5.75
  -5   1   6   34.08    4.24
   5  -1  -6   21.26    2.44
   5   1  -6   22.49    3.65
   5   1  -5  142.09    6.69
  -5   1   5  165.05    8.23
  -5  -1   5  164.00    7.34
   5  -1  -5  134.43    6.79
   5   1  -5  140.93    6.42
   5   1  -4   56.42    3.12
   5  -1  -4   53.04    3.89
  -5   1   4   63.41    6.07
  -5  -1   4   65.08    6.43
   5  -1  -4   53.20    9.22
   5   1  -4   52.40    7.85
   5   1  -3  113.08    4.25
   5  -1  -3  104.44    5.13
  -5  -1   3  126.18    6.81
  -5   1   3  137.83    6.13
   5  -1  -3  110.95   18.68
   5   1  -3   92.42    3.92
   5   1  -2  187.10   11.19
   5  -1  -2  170.40    5.91
  -5   1   2  188.66    7.15
  -5  -1   2  201.94    8.17
   5  -1  -2  158.35    5.94
   5   1  -2  163.03    6.03
   5   1  -1   25.32    5.17
   5  -1  -1   21.11    1.71
  -5  -1   1   27.06    4.76
   5   1  -1   21.64    3.98
   5  -1  -1   18.60    2.33
   5   1   0  282.82    7.58
   5  -1   0  260.86    7.00
  -5   1   0  305.44    8.06
  -5  -1   0  301.62    8.02
   5  -1   0  267.92    7.66
   5   1   0  269.44    7.14
   5   1   1  210.63    6.21
   5  -1   1  207.59    6.09
  -5   1  -1  229.40    6.23
  -5  -1  -1  235.34    7.37
  -5  -1  -1  189.68    5.70
   5  -1   1  212.98    6.24
   5   1   2  211.86    8.16
   5  -1   2  217.93    7.90
  -5   1  -2  248.04    8.16
  -5  -1  -2  247.38    8.38
  -5   1  -2  205.06    7.43
  -5  -1  -2  205.64    8.62
   5   1   3   47.99    7.77
   5  -1   3   51.54    9.02
  -5   1  -3   45.52    1.70
  -5  -1  -3   43.35    5.94
  -5   1  -3   46.55    9.02
  -5  -1  -3   49.86    3.12
   5   1   4   40.77    8.78
   5  -1   4   40.75    8.07
  -5   1  -4   41.46    2.60
  -5  -1  -4   39.30    7.29
   5   1   5   12.83    2.84
   5  -1   5   11.75    2.29
  -5  -1  -5    9.28    2.49
  -5   1  -5    9.98    2.71
   5  -1   6   15.94    2.86
   5   1   6   16.20    3.43
  -5  -1  -6   18.41    3.24
  -5   1  -6   17.15    3.42
   5   1   7   32.02    7.34
   5  -1   7   29.81    5.65
  -5   1  -7   36.78    6.95
  -5  -1  -7   35.19    8.46
   5  -1   8   13.23    3.47
   5   1   8   11.33    2.00
  -5  -1  -8   12.65    2.67
  -5   1  -8   16.21    3.70
  -5   2   9   14.96    2.68
  -5  -2   9   13.20    3.84
   5   2  -9   11.27    2.01
   5  -2  -9    9.19    2.17
  -5   2   8   31.75    6.18
  -5  -2   8   27.24    4.64
   5   2  -8   21.35    2.64
   5  -2  -8   23.48    3.92
  -5   2   7   50.55    8.96
  -5  -2   7   50.75   11.46
   5  -2  -7   36.86    6.12
   5   2  -7   35.01    5.46
   5   2  -6   47.96    3.72
  -5   2   6   66.18    3.86
  -5  -2   6   66.13    9.29
   5  -2  -6   51.14    7.74
   5   2  -6   49.40    8.44
   5   2  -5   10.45    1.53
  -5   2   5   10.93    2.97
  -5  -2   5   11.39    2.39
   5   2  -5    4.92    1.41
   5  -2  -5    6.21    1.62
   5   2  -4   13.20    3.09
  -5   2   4   15.48    3.76
  -5  -2   4   15.52    3.08
   5  -2  -4   15.10    2.63
   5   2  -4   10.49    1.53
   5   2  -3  341.93   10.95
   5  -2  -3  321.81    9.79
  -5   2   3  366.05   12.33
  -5  -2   3  377.26   12.65
   5   2  -3  295.25    9.79
   5  -2  -3  298.42   10.49
   5   2  -2   17.07    4.10
   5  -2  -2   15.20    3.50
  -5   2   2   20.14    4.44
  -5  -2   2   21.95    5.59
   5  -2  -2   16.57    2.76
   5   2  -2   15.85    2.16
   5   2  -1  305.16    9.59
   5  -2  -1  292.18    7.43
  -5   2   1  333.71    9.18
  -5  -2   1  324.67    8.78
   5   2  -1  285.91    7.46
   5  -2  -1  281.29    7.66
   5   2   0  240.95    7.15
   5  -2   0  230.87    6.30
  -5   2   0  278.42    7.81
  -5  -2   0  279.40    7.69
   5   2   0  247.56    6.68
   5  -2   0  233.20    6.72
   5   2   1  440.91   11.70
   5  -2   1  443.59   11.01
  -5   2  -1  483.54   11.39
  -5  -2  -1  501.00   12.00
  -5  -2  -1  397.71    9.84
   5  -2   1  450.18   12.09
   5   2   2  252.95    9.00
   5  -2   2  235.05   11.14
  -5   2  -2  273.76    8.90
  -5  -2  -2  268.49    8.86
  -5   2  -2  230.45    8.28
  -5  -2  -2  231.77    8.76
   5   2   3  117.65    5.34
   5  -2   3  107.13    4.74
  -5   2  -3  122.86    4.12
  -5  -2  -3  110.70    4.63
  -5   2  -3  111.73    7.81
  -5  -2  -3  107.67    4.47
   5   2   4   15.42    3.04
   5  -2   4   11.76    3.11
  -5  -2  -4    9.97    0.87
  -5   2  -4   13.11    2.71
  -5  -2  -4   13.88    2.76
   5   2   5   72.07   11.98
   5  -2   5   69.33   14.00
  -5   2  -5   71.99    4.46
  -5  -2  -5   71.67    5.44
   5   2   6   31.62    6.43
   5  -2   6   26.48    2.48
  -5  -2  -6   35.29    7.22
  -5   2  -6   30.82    6.98
   5   2   7   38.89    9.18
   5  -2   7   36.04    8.12
  -5   2  -7   44.62   11.67
  -5  -2  -7   37.32    5.60
   5  -2   8   30.94    6.03
   5   2   8   25.99    5.51
  -5  -2  -8   32.88    6.91
  -5   2  -8   33.79    7.53
  -5   3   9   -0.75    1.51
  -5  -3   9    1.59    0.55
   5   3  -9   -0.26    0.74
   5  -3  -9    1.64    1.04
  -5   3   8   13.94    3.41
  -5  -3   8   16.51    4.59
   5   3  -8   14.09    2.15
   5  -3  -8   12.66    2.40
  -5   3   7    0.45    0.86
  -5  -3   7   -0.75    1.60
   5   3  -7    1.23    1.07
   5  -3  -7    0.08    1.50
   5   3  -6   48.62    3.23
  -5   3   6   58.14    9.21
  -5  -3   6   59.30   12.90
   5  -3  -6   42.11    6.15
   5   3  -6   40.18    6.89
   5   3  -5   11.14    2.11
  -5   3   5   16.06    3.25
  -5  -3   5   14.79    3.15
   5   3  -5    8.61    1.65
   5  -3  -5    7.83    1.43
   5   3  -4    7.98    1.32
  -5   3   4    8.77    1.93
  -5  -3   4    9.22    3.15
   5  -3  -4    6.02    1.01
   5   3  -4    5.24    1.10
   5   3  -3    0.41    0.38
   5  -3  -3    0.00    0.34
  -5   3   3    2.60    2.05
   5   3  -3    0.58    0.97
   5  -3  -3    5.92    2.92
   5   3  -2    1.80    0.56
   5  -3  -2    0.77    0.24
  -5   3   2    3.01    0.94
   5   3  -2    1.25    0.71
   5  -3  -2    0.90    1.57
   5   3  -1    0.48    0.52
   5  -3  -1   -0.09    0.61
   5  -3  -1    2.09    1.03
   5   3  -1   -0.23    0.92
   5   3   0  169.68    5.31
   5  -3   0  151.86    5.27
  -5   3   0  195.47    5.98
  -5  -3   0  187.38    5.74
   5  -3   0  166.20    5.50
   5   3   0  164.58    4.76
   5   3   1    3.15    1.76
   5  -3   1    1.73    0.86
  -5  -3  -1    4.16    2.10
  -5  -3  -1    1.92    0.54
   5  -3   1    2.62    0.50
   5   3   2  113.68    5.05
   5  -3   2   98.01    4.43
  -5   3  -2  111.11    4.11
  -5  -3  -2  109.86    4.44
  -5   3  -2   97.39    4.45
  -5  -3  -2  103.27    5.57
   5   3   3   22.57    3.55
   5  -3   3   23.15    2.80
  -5   3  -3   19.84    4.24
  -5  -3  -3   20.55    3.66
   5   3   4   25.01    4.68
   5  -3   4   25.18    4.13
  -5  -3  -4   19.06    1.18
  -5   3  -4   26.65    6.06
  -5  -3  -4   28.25    4.50
   5   3   5   21.88    5.61
   5  -3   5   18.76    3.77
  -5   3  -5   19.63    6.25
  -5  -3  -5   20.04    3.36
   5   3   6   55.57    9.85
   5  -3   6   50.05    8.99
  -5   3  -6   55.71    8.88
  -5  -3  -6   51.65    4.53
   5   3   7   31.37    8.42
   5  -3   7   34.26    6.80
  -5   3  -7   36.68    8.10
  -5  -3  -7   40.50    4.20
   5   3   8    0.71    1.56
   5  -3   8    1.34    1.00
  -5  -3  -8    1.76    1.41
  -5   3  -8    2.75    2.07
  -5   4   8   13.84    3.79
  -5  -4   8   11.54    2.74
   5   4  -8    8.22    2.06
   5  -4  -8   12.05    2.58
  -5   4   7    0.72    0.85
  -5  -4   7    1.53    0.95
   5   4  -7    0.45    1.04
   5  -4  -7   -1.94    1.37
   5   4  -6    1.19    0.52
   5  -4  -6    4.67    2.67
   5   4  -6    0.79    2.07
   5   4  -5    8.94    1.42
  -5   4   5   10.41    2.34
  -5  -4   5   12.86    3.94
   5   4  -5   10.35    1.78
   5  -4  -5   11.77    2.38
   5   4  -4   22.48    3.00
  -5   4   4   27.55    3.88
  -5  -4   4   25.43    3.31
   5  -4  -4   29.15    2.89
   5   4  -4   25.36    5.41
   5   4  -3  578.11   18.45
  -5   4   3  599.15   18.88
  -5  -4   3  620.98   19.87
   5   4  -3  530.96   16.22
   5  -4  -3  538.64   17.12
   5   4  -2  454.99   14.85
   5  -4  -2  398.35   12.21
  -5   4   2  468.83   15.17
  -5  -4   2  497.91   16.18
   5  -4  -2  403.99   13.93
   5   4  -2  394.38   14.17
   5   4  -1  199.81    7.11
   5  -4  -1  177.82    6.08
  -5   4   1  209.77    7.47
  -5  -4   1  212.56    7.78
   5   4  -1  184.74    6.33
   5  -4  -1  177.12    6.61
   5   4   0    0.83    0.72
   5  -4   0   -0.98    0.74
  -5   4   0    0.54    0.84
  -5  -4   0    0.97    0.89
   5  -4   0   -1.19    1.40
   5   4   0    0.84    0.78
   5   4   1  402.77   13.26
   5  -4   1  360.93   13.57
  -5   4  -1  439.98   13.78
  -5  -4  -1  431.01   13.74
  -5  -4  -1  352.67   11.27
   5  -4   1  377.76   12.55
   5   4   2    4.16    0.97
   5  -4   2    4.63    0.88
  -5   4  -2    3.56    0.70
  -5  -4  -2    5.00    0.99
  -5   4  -2    3.31    1.23
  -5  -4  -2    4.14    1.84
   5   4   3  285.08   10.02
   5  -4   3  268.89    9.51
  -5  -4  -3  276.02    8.95
  -5   4  -3  282.84    9.96
  -5  -4  -3  266.64   10.87
   5   4   4  164.72    8.85
   5  -4   4  154.24    6.33
  -5  -4  -4  140.94    4.63
  -5   4  -4  161.29    7.08
  -5  -4  -4  181.51    9.56
   5   4   5  251.57   12.27
   5  -4   5  228.73   11.67
  -5   4  -5  245.44   11.94
  -5  -4  -5  251.33   12.18
   5   4   6  132.91    7.56
   5  -4   6  133.15   15.64
  -5   4  -6  139.31    8.32
  -5  -4  -6  144.21   10.64
   5   4   7   14.00    2.85
   5  -4   7   14.13    1.53
  -5   4  -7   14.92    2.92
  -5  -4  -7   13.33    3.28
   5   4   8    0.40    0.81
   5  -4   8    2.23    2.24
  -5   4  -8   -0.63    1.65
  -5  -4  -8    2.14    1.56
  -5   5   8    1.39    1.20
  -5  -5   8   -0.37    1.28
   5   5  -8    1.18    1.26
   5  -5  -8   -0.28    1.54
   5   5  -7   10.30    2.08
  -5   5   7   14.19    2.47
  -5  -5   7   13.67    2.34
   5   5  -7   10.63    1.97
   5  -5  -7   11.79    2.71
   5   5  -6  209.49   13.95
  -5   5   6  265.37   13.30
  -5  -5   6  272.09   13.63
   5  -5  -6  218.69   13.14
   5   5  -6  204.40   11.91
   5   5  -5  121.74    5.91
  -5   5   5  137.77    7.26
  -5  -5   5  145.75   12.64
   5   5  -5  101.93    4.75
   5  -5  -5  119.03   17.24
   5   5  -4    0.46    0.37
  -5   5   4    1.77    1.21
  -5  -5   4    0.75    1.91
   5   5  -4    1.89    1.07
   5   5  -3    0.93    0.68
  -5  -5   3    3.95    1.93
   5  -5  -3    1.07    1.04
   5   5  -2  299.03   10.04
   5  -5  -2  258.01    8.07
  -5   5   2  310.89   10.68
  -5  -5   2  309.73   11.07
   5   5  -2  252.79    8.84
   5  -5  -2  250.93    8.84
   5   5  -1  156.40    6.06
   5  -5  -1  130.19    4.68
  -5   5   1  152.06    6.04
  -5  -5   1  166.97    6.79
   5  -5  -1  122.97    5.01
   5   5  -1  129.24    5.00
   5   5   0    1.48    1.27
   5  -5   0    1.38    0.44
  -5   5   0    1.06    0.99
   5  -5   0    2.90    2.52
   5   5   0    1.29    0.27
   5   5   1  138.31    5.56
   5  -5   1  116.14    4.94
  -5   5  -1  149.35    5.56
  -5  -5  -1  154.12    8.50
  -5  -5  -1  125.42    8.82
   5  -5   1  130.42    6.05
   5   5   2  330.63   11.45
   5  -5   2  292.80   11.05
  -5   5  -2  347.86   10.76
  -5  -5  -2  347.47   11.35
  -5   5  -2  300.65   10.48
  -5  -5  -2  311.38   10.08
   5   5   3  284.65   10.18
   5  -5   3  249.01    9.22
  -5   5  -3  260.17   12.51
  -5  -5  -3  273.10   10.05
   5   5   4  117.16   10.00
   5  -5   4  108.97    9.32
  -5  -5  -4   90.01    7.40
  -5   5  -4  109.93    9.77
  -5  -5  -4  115.93   12.19
   5   5   5   58.95   10.98
   5  -5   5   64.88   11.76
  -5  -5  -5   39.26    2.48
  -5   5  -5   57.95   11.82
  -5  -5  -5   63.32    5.43
   5   5   6  110.92   12.53
  -5   5  -6  106.65    9.90
  -5  -5  -6  113.31    6.59
   5   5   7   -0.78    1.56
   5  -5   7    1.63    1.05
  -5   5  -7   -0.53    1.69
  -5  -5  -7    0.80    0.99
   5  -5   8    1.46    1.07
  -5   5  -8   -0.76    1.71
  -5  -5  -8   -0.84    1.60
  -5   6   8   10.03    3.36
  -5  -6   8    6.85    1.65
   5   6  -8    6.43    1.75
   5  -6  -8    7.29    1.71
   5   6  -7   16.86    2.98
  -5   6   7   26.33    4.23
  -5  -6   7   24.17    5.04
   5   6  -7   19.21    3.07
   5  -6  -7   18.99    2.50
   5   6  -6  223.03   15.34
  -5   6   6  246.77   12.44
  -5  -6   6  249.88   14.75
   5  -6  -6  206.84   10.85
   5   6  -6  182.72   10.19
   5   6  -5  168.55    9.16
  -5   6   5  180.15    9.41
  -5  -6   5  188.83   15.63
   5   6  -5  142.87    7.96
   5  -6  -5  157.43    9.68
   5   6  -4   83.06    7.53
  -5   6   4   89.00   14.03
  -5  -6   4   92.59   15.05
   5  -6  -4   67.49    6.22
   5   6  -4   62.02    8.84
   5   6  -3    3.20    0.74
  -5   6   3    4.12    0.87
  -5  -6   3    7.14    1.85
   5   6  -3    2.65    0.79
   5  -6  -3    3.30    0.92
   5   6  -2   52.68    2.50
   5  -6  -2   37.42    3.66
  -5   6   2   52.30    6.50
  -5  -6   2   50.66    3.15
   5   6  -2   42.34    3.90
   5  -6  -2   50.53    7.74
   5   6  -1  247.06    8.68
   5  -6  -1  203.16    6.70
  -5   6   1  247.10    8.65
  -5  -6   1  272.20    9.67
   5  -6  -1  219.99    8.33
   5   6  -1  224.05    7.53
   5   6   0  506.61   16.50
   5  -6   0  411.49   12.95
  -5   6   0  503.55   15.67
  -5  -6   0  531.15   17.64
  -5  -6   0  406.38   12.71
   5  -6   0  457.41   14.88
   5   6   1  993.93   30.58
   5  -6   1  788.77   24.01
  -5   6  -1 1019.85   30.83
  -5  -6  -1  972.85   29.43
  -5  -6  -1  812.25   24.65
   5  -6   1  872.40   26.90
   5   6   2   63.31    4.46
   5  -6   2   56.95    7.19
  -5   6  -2   65.69    2.66
  -5  -6  -2   65.00    9.32
  -5   6  -2   55.40    4.92
  -5  -6  -2   60.14    2.82
   5   6   3 1121.34   45.86
   5  -6   3 1013.00   41.42
  -5   6  -3 1033.70   42.35
  -5  -6  -3 1113.45   45.23
   5   6   4  182.02    8.06
   5  -6   4  166.02    6.43
  -5  -6  -4  150.45    5.11
  -5   6  -4  180.00    7.29
  -5  -6  -4  194.51    6.68
   5   6   5   11.33    2.26
   5  -6   5    9.00    1.78
  -5  -6  -5    6.05    1.13
  -5   6  -5    7.68    2.20
  -5  -6  -5   10.78    2.68
   5   6   6   17.03    3.46
   5  -6   6   17.35    2.96
  -5   6  -6   15.49    3.26
  -5  -6  -6   18.02    4.20
   5   6   7   69.19   13.93
   5  -6   7   67.51   10.29
  -5   6  -7   72.86   12.14
  -5  -6  -7   68.28    3.84
   5   6   8    4.91    1.59
   5  -6   8    6.79    1.71
  -5   6  -8    9.45    1.91
  -5  -6  -8    5.25    1.41
  -5   7   8   10.49    2.05
  -5  -7   8   13.86    3.27
   5   7  -8    9.66    2.25
   5  -7  -8   12.98    2.96
   5   7  -7   26.11    3.91
  -5   7   7   31.96    7.07
  -5  -7   7   36.17    6.11
   5   7  -7   27.20    4.75
   5  -7  -7   30.04    3.37
   5   7  -6    0.29    0.69
  -5   7   6    2.22    1.63
  -5  -7   6    2.22    1.22
   5   7  -6    1.37    0.60
   5  -7  -6    5.24    3.46
   5   7  -5    7.66    1.19
  -5   7   5    7.18    1.37
  -5  -7   5    7.79    1.95
   5   7  -5    6.24    1.71
   5  -7  -5    5.53    1.80
   5   7  -4   14.09    3.16
  -5   7   4   12.46    2.80
  -5  -7   4   12.15    2.86
   5  -7  -4    9.00    2.09
   5   7  -4    8.63    2.05
   5   7  -3    5.38    0.94
  -5   7   3    4.10    0.87
  -5  -7   3    5.00    1.59
   5  -7  -3    5.34    1.40
   5   7  -3    3.71    0.89
   5   7  -2   85.29    5.21
   5  -7  -2   60.77    5.25
  -5   7   2   86.90   11.71
  -5  -7   2   99.79    9.55
   5  -7  -2   78.80    6.78
   5   7  -2   71.33    2.81
   5   7  -1   98.20    9.90
   5  -7  -1   63.83    3.41
  -5   7   1   83.63    3.91
  -5  -7   1   95.46    4.57
   5  -7  -1   73.28    3.66
   5   7  -1   71.83    6.59
   5  -7   0    1.27    0.52
  -5   7   0    2.19    0.72
  -5  -7   0    1.15    0.99
  -5  -7   0    0.84    0.27
   5  -7   0   -1.23    1.55
   5   7   1  191.34    7.26
   5  -7   1  146.11    5.69
  -5   7  -1  193.39    6.62
  -5  -7  -1  186.92    7.03
  -5  -7  -1  161.37    5.44
   5   7   2    2.59    0.99
   5  -7   2    4.27    1.02
  -5   7  -2    5.31    0.87
  -5  -7  -2    4.74    1.42
  -5   7  -2    3.18    1.19
  -5  -7  -2    2.45    0.55
   5   7   3  298.54   13.49
   5  -7   3  260.45   11.82
  -5   7  -3  266.54   13.67
  -5  -7  -3  290.23   12.57
   5   7   4  563.22   16.56
   5  -7   4  475.70   14.66
  -5  -7  -4  464.96   12.96
  -5   7  -4  522.50   15.81
  -5  -7  -4  535.08   16.33
   5   7   5  426.99   19.66
   5  -7   5  375.50   17.49
  -5  -7  -5  357.32   15.86
  -5   7  -5  428.75   19.88
  -5  -7  -5  442.47   19.87
   5  -7   6   43.56    8.39
  -5   7  -6   43.46    8.29
  -5  -7  -6   40.35    5.86
   5   7   7    1.03    1.14
   5  -7   7    0.74    0.81
  -5   7  -7   -1.35    1.81
  -5  -7  -7   -0.57    1.32
   5   7   8   -0.22    1.32
   5  -7   8    3.89    1.70
  -5   7  -8   -0.15    1.97
  -5  -7  -8    1.91    1.25
  -5   8   8   10.73    2.06
  -5  -8   8    8.86    2.10
   5   8  -8    6.31    1.58
   5  -8  -8    7.86    2.36
   5   8  -7    5.96    1.00
  -5   8   7    7.29    1.61
  -5  -8   7    4.93    1.67
   5   8  -7    4.44    1.54
   5  -8  -7    8.60    2.54
   5   8  -5    7.55    1.17
  -5   8   5    8.93    1.86
  -5  -8   5    7.40    2.05
   5   8  -5    7.58    1.01
   5  -8  -5    8.81    1.36
   5   8  -4    4.88    1.21
  -5   8   4    3.49    1.80
  -5  -8   4    5.11    1.85
   5   8  -4    1.60    0.94
   5  -8  -4    3.20    2.00
   5   8  -3   53.12    9.14
  -5   8   3   46.01    6.58
  -5  -8   3   57.76    3.65
   5   8  -3   35.86    6.11
   5  -8  -3   50.74    7.18
   5   8  -2   52.72    2.80
  -5   8   2   49.18    7.88
  -5  -8   2   66.46   10.85
   5   8  -2   44.29    3.39
   5  -8  -2   56.39    8.25
   5   8  -1  155.77    6.20
   5  -8  -1  112.04    5.63
  -5   8   1  144.15    5.61
  -5  -8   1  160.32    8.53
   5  -8  -1  140.38    5.80
   5   8  -1  137.52    4.55
   5   8   0   13.88    3.06
   5  -8   0   11.79    1.79
  -5   8   0   13.29    2.43
  -5  -8   0   14.73    1.88
  -5  -8   0   11.25    0.94
   5  -8   0   12.53    1.98
   5   8   1   56.02    3.08
   5  -8   1   45.80    3.32
  -5   8  -1   51.88    2.16
  -5  -8  -1   52.00    9.29
  -5  -8  -1   45.91    1.58
   5  -8   1   48.34    8.22
   5   8   2  141.37    5.97
   5  -8   2  121.00    9.58
  -5   8  -2  146.95    4.96
  -5  -8  -2  131.97    5.30
  -5   8  -2  122.35    5.32
  -5  -8  -2  129.11    5.14
   5   8   3  132.88    6.94
   5  -8   3  113.84    5.91
  -5  -8  -3  123.65    6.11
  -5   8  -3  117.50    6.24
  -5  -8  -3  126.55    6.49
   5   8   4   23.37    3.87
   5  -8   4   21.11    2.45
  -5  -8  -4   17.49    3.70
  -5   8  -4   22.61    4.75
  -5  -8  -4   20.88    2.73
   5   8   5   28.54    2.51
   5  -8   5   27.88    5.44
  -5  -8  -5   23.37    4.62
  -5   8  -5   33.72    5.39
  -5  -8  -5   30.93    7.76
   5  -8   6    3.51    1.02
  -5   8  -6    5.42    1.53
  -5  -8  -6    1.53    0.88
   5   8   7    3.98    1.72
   5  -8   7    1.72    1.07
  -5   8  -7    5.27    1.49
  -5  -8  -7    4.87    1.77
   5   8   8   37.74    7.70
   5  -8   8   38.86   10.69
  -5   8  -8   41.99    9.02
  -5  -8  -8   41.56    3.72
   5   9  -8    4.33    1.62
  -5   9   8    6.23    2.48
  -5  -9   8    6.73    2.01
   5   9  -8    3.29    1.67
   5  -9  -8    2.81    1.18
   5   9  -7    0.41    0.61
  -5   9   7   -1.28    1.59
  -5  -9   7    1.97    0.92
   5   9  -7    1.81    0.98
   5  -9  -7   -0.34    1.76
   5   9  -6  811.88   82.31
  -5  -9   6  947.27   25.70
   5   9  -6  702.01   19.13
   5  -9  -6  828.55   22.59
   5   9  -5   21.78    2.59
  -5   9   5   17.22    2.86
  -5  -9   5   25.39    4.87
   5   9  -5   14.85    1.80
   5  -9  -5   18.07    2.61
   5   9  -4   34.99    6.15
  -5   9   4   35.11    7.61
  -5  -9   4   44.09    3.53
   5   9  -4   27.12    3.71
   5  -9  -4   38.91    6.05
   5   9  -3  133.29   12.10
  -5   9   3  133.96    4.67
   5   9  -3  127.61   10.22
   5  -9  -3  137.58   12.21
   5   9  -2    6.83    1.70
  -5   9   2    4.94    0.78
  -5  -9   2    8.68    1.56
   5  -9  -2    7.09    1.56
   5   9  -1   30.80    6.91
   5  -9  -1   26.23    3.81
  -5   9   1   33.86    6.73
  -5  -9   1   37.03    9.09
   5  -9  -1   34.78    6.77
   5   9   0   18.21    2.11
   5  -9   0   10.26    1.98
  -5   9   0   13.42    2.24
  -5  -9   0   17.51    4.35
   5  -9   0    9.04    2.58
   5   9   1  119.28    7.47
   5  -9   1   94.31    4.10
  -5   9  -1  107.48    4.17
  -5  -9  -1  123.19    5.27
  -5  -9  -1  100.95    3.51
   5  -9   1  108.28    4.92
   5   9   2   77.86    3.60
   5  -9   2   62.56    3.83
  -5   9  -2   77.41    2.15
  -5  -9  -2   76.86    3.23
  -5   9  -2   59.14    2.87
  -5  -9  -2   63.83    2.80
   5   9   3    0.46    0.70
   5  -9   3    0.93    1.01
  -5  -9  -3    3.18    0.89
  -5   9  -3   -0.64    2.30
  -5  -9  -3    2.28    0.66
   5   9   4  196.97    8.57
   5  -9   4  165.79    8.07
  -5  -9  -4  172.19    7.39
  -5   9  -4  178.53    8.07
  -5  -9  -4  193.32    7.63
   5   9   5   -1.45    1.35
   5  -9   5    1.85    1.09
  -5  -9  -5    0.39    0.77
  -5   9  -5   -0.40    1.72
  -5  -9  -5   -0.13    1.20
   5   9   6   99.19    6.07
   5  -9   6   80.11   13.28
  -5  -9  -6   67.35   10.09
  -5   9  -6   98.42    5.90
  -5  -9  -6   95.09    9.18
   5   9   7   10.59    2.00
   5  -9   7   13.07    2.64
  -5   9  -7   13.89    2.89
  -5  -9  -7   12.46    1.99
   5   9   8   15.55    2.52
   5  -9   8   15.39    3.17
  -5   9  -8   14.82    3.53
  -5  -9  -8   14.42    4.28
   5  10  -8    5.24    0.97
  -5  10   8   10.87    2.32
  -5 -10   8   11.47    2.75
   5 -10  -8    7.27    2.00
   5  10  -7   10.93    2.15
  -5  10   7   15.57    4.17
  -5 -10   7   11.55    2.31
   5  10  -7    7.22    2.43
   5 -10  -7    8.35    2.83
   5  10  -6   18.47    3.07
  -5 -10   6   34.70    8.48
   5  10  -6   13.37    3.50
   5 -10  -6   23.43    3.51
   5  10  -5    3.60    1.24
  -5  10   5    4.03    1.42
  -5 -10   5    4.56    1.71
   5  10  -5    1.59    0.73
   5 -10  -5    3.60    2.05
   5  10  -4   51.29    6.42
  -5  10   4   42.28    8.24
  -5 -10   4   65.13    9.43
   5  10  -4   34.44    5.67
   5 -10  -4   47.76    6.91
   5  10  -3  827.03   22.90
  -5  10   3  761.75   21.21
  -5 -10   3  921.23   25.31
   5  10  -2  376.81   19.53
  -5  10   2  320.56   14.15
  -5 -10   2  410.71   17.91
   5 -10  -2  334.14   15.46
   5  10  -1  150.29    7.37
   5 -10  -1  113.40    5.11
  -5  10   1  131.46    6.57
  -5 -10   1  145.98    7.36
   5 -10  -1  131.77    6.75
   5  10   0  208.32    8.49
   5 -10   0  155.54    5.52
  -5  10   0  185.49    6.85
  -5 -10   0  207.34    7.86
   5 -10   0  184.32    7.25
   5  10   1  126.39    8.06
   5 -10   1  106.31    9.02
  -5  10  -1  124.80    6.05
  -5 -10  -1  145.02    7.45
   5 -10   1  114.53    6.74
   5  10   2   32.30    8.87
   5 -10   2   25.67    2.93
  -5  10  -2   26.88    3.28
  -5 -10  -2   35.65    4.77
  -5  10  -2   32.61    6.53
  -5 -10  -2   28.45    2.08
   5  10   3  239.99    8.53
   5 -10   3  207.60   15.69
  -5 -10  -3  216.22    7.46
  -5  10  -3  228.09    8.11
  -5 -10  -3  206.56    7.57
   5  10   4   48.05    3.73
   5 -10   4   46.50    6.29
  -5 -10  -4   44.32    8.17
  -5  10  -4   46.50   11.53
  -5 -10  -4   47.20    3.03
   5  10   5   52.02   11.48
   5 -10   5   50.34    8.71
  -5 -10  -5   45.25    2.49
  -5  10  -5   53.54   11.91
  -5 -10  -5   47.84    8.87
   5  10   6    3.15    0.85
   5 -10   6    2.56    1.83
  -5 -10  -6    1.22    0.50
  -5  10  -6    1.48    0.99
  -5 -10  -6    1.77    1.01
   5  10   7   66.64   15.54
   5 -10   7   68.15   12.31
  -5  10  -7   70.76   12.32
  -5 -10  -7   73.67    6.24
   5  10   8    1.00    1.24
   5 -10   8    1.65    1.04
  -5  10  -8    1.05    1.86
  -5 -10  -8    0.80    1.01
   5  11  -8    8.15    1.75
  -5  11   8   17.95    3.29
  -5 -11   8   11.70    2.60
   5 -11  -8   11.97    2.24
   5  11  -7    7.69    1.97
  -5  11   7   10.35    2.91
  -5 -11   7   12.08    2.90
   5 -11  -7    8.02    2.79
   5  11  -6    1.26    0.76
  -5  11   6    2.53    1.57
  -5 -11   6    0.81    1.88
   5 -11  -6    2.96    1.47
   5  11  -5   36.19    4.33
  -5  11   5   32.89    7.94
  -5 -11   5   43.54   10.61
   5 -11  -5   37.63    5.59
   5  11  -4   31.79    5.01
  -5  11   4   25.33    4.54
  -5 -11   4   31.63    2.70
   5 -11  -4   33.39    5.31
   5  11  -3  361.05   12.32
  -5  11   3  343.13   10.87
  -5 -11   3  443.26   13.76
   5 -11  -3  357.66   18.56
   5  11  -2  425.57   13.40
  -5  11   2  381.31   11.69
  -5 -11   2  465.32   14.24
   5 -11  -2  384.39   11.96
   5  11  -1  144.43    7.29
   5 -11  -1  103.85    4.82
  -5  11   1  121.73    6.10
  -5 -11   1  142.81    7.83
   5 -11  -1  141.21   15.63
   5  11   0  144.47    7.47
   5 -11   0  114.56    9.94
  -5  11   0  124.89    6.01
  -5 -11   0  144.06    7.36
   5 -11   0  136.61    7.39
   5  11   1 1740.60   70.25
   5 -11   1 1379.82   55.55
  -5  11  -1 1547.59   61.79
  -5 -11  -1 1671.81   68.47
   5 -11   1 1559.17   63.07
   5  11   2    8.61    2.85
   5 -11   2    6.42    1.63
  -5  11  -2    5.82    1.41
  -5 -11  -2    8.41    1.93
  -5  11  -2    4.69    1.23
   5  11   3   28.09    7.31
   5 -11   3   26.93    4.46
  -5 -11  -3   25.46    4.10
  -5  11  -3   24.29    5.54
  -5 -11  -3   24.81    1.46
   5  11   4  228.50   11.27
   5 -11   4  206.02   16.82
  -5 -11  -4  189.54    9.23
  -5  11  -4  217.63   13.45
  -5 -11  -4  210.16    9.96
   5  11   5    3.46    1.35
   5 -11   5    1.99    0.85
  -5 -11  -5    1.72    0.75
  -5  11  -5    2.34    1.05
  -5 -11  -5    0.96    0.62
   5  11   6   42.65    7.72
   5 -11   6   40.13    7.38
  -5 -11  -6   31.54    3.84
  -5  11  -6   38.73    7.38
  -5 -11  -6   42.57    7.49
   5 -11   7    4.69    1.53
  -5  11  -7    7.56    2.16
  -5 -11  -7    6.28    1.43
   5  12  -7    0.19    0.46
  -5  12   7    0.95    1.09
  -5 -12   7    2.05    1.49
   5 -12  -7   -0.05    0.93
   5  12  -6   15.12    2.37
  -5  12   6   14.04    4.13
  -5 -12   6   15.65    5.17
   5 -12  -6   15.09    2.74
   5  12  -5   16.45    2.29
  -5  12   5   14.28    2.52
  -5 -12   5   18.24    2.83
   5 -12  -5   13.15    2.47
   5  12  -4   10.56    1.64
  -5  12   4   10.62    2.84
  -5 -12   4   13.90    2.55
   5 -12  -4    8.12    2.37
   5  12  -3   28.01    5.04
  -5  12   3   24.62    3.42
   5 -12  -3   35.00    4.50
   5  12  -2  257.41    8.66
  -5  12   2  242.18    8.29
  -5 -12   2  307.43   11.36
   5 -12  -2  245.09    9.46
   5  12  -1   47.06    9.26
   5 -12  -1   28.46    4.09
  -5  12   1   36.59    7.55
  -5 -12   1   47.89    9.63
   5 -12  -1   42.80    8.23
   5  12   0  122.38   10.37
   5 -12   0   91.15    7.54
  -5  12   0   99.10    8.68
  -5 -12   0  126.33   10.70
   5 -12   0  121.37    6.95
   5  12   1 1445.54   38.63
   5 -12   1 1008.20   27.03
  -5  12  -1 1117.21   28.58
  -5 -12  -1 1255.61   35.09
   5 -12   1 1130.13   32.76
   5  12   2   98.18    8.49
   5 -12   2   70.20    6.67
  -5  12  -2   75.33    6.80
  -5 -12  -2   91.43    7.94
  -5  12  -2   86.47   10.12
   5  12   3   62.28    3.89
   5 -12   3   53.00    7.71
  -5 -12  -3   57.13    8.14
  -5  12  -3   53.79    3.57
  -5 -12  -3   57.64    2.76
   5  12   4    0.24    1.77
   5 -12   4    0.56    1.47
  -5 -12  -4   -0.24    1.37
  -5  12  -4    0.06    0.66
  -5 -12  -4    1.77    0.83
   5  12   5   34.29    7.56
   5 -12   5   35.50    6.90
  -5 -12  -5   31.39    4.33
  -5  12  -5   35.26    9.11
  -5 -12  -5   28.88    5.76
   5  12   6    2.66    1.35
   5 -12   6    3.32    1.45
  -5 -12  -6   -0.08    1.03
  -5  12  -6   -0.30    0.60
  -5 -12  -6    1.45    0.61
   5  12   7    7.68    2.41
   5 -12   7    9.54    2.02
  -5  12  -7    7.89    2.13
  -5 -12  -7   12.77    2.40
   5  13  -7   26.88    4.57
  -5  13   7   26.54    7.94
  -5 -13   7   30.93    4.79
   5 -13  -7   25.12    4.39
   5  13  -6   43.17    7.66
  -5  13   6   43.87    6.99
  -5 -13   6   46.14    7.50
   5 -13  -6   39.33    3.61
   5  13  -5    8.86    1.61
  -5  13   5    8.30    1.91
  -5 -13   5    9.97    2.42
   5 -13  -5    6.96    1.67
   5  13  -4   55.26    7.72
  -5  13   4   43.84    7.22
  -5 -13   4   58.84    4.81
   5 -13  -4   47.29    8.39
   5  13  -3   12.05    2.75
  -5  13   3   13.84    4.36
  -5 -13   3   20.05    6.71
   5 -13  -3   15.42    2.47
   5  13  -2  238.56    9.69
  -5  13   2  207.06    8.54
  -5 -13   2  247.26   10.56
   5 -13  -2  227.18   17.58
   5  13  -1  172.55    6.59
   5 -13  -1  120.74    7.30
  -5  13   1  148.13    5.62
  -5 -13   1  178.92    6.97
   5 -13  -1  162.10    7.15
   5  13   0    1.38    0.91
   5 -13   0    4.01    0.91
  -5  13   0    3.71    1.20
  -5 -13   0    4.35    1.33
   5 -13   0    4.18    1.80
   5  13   1  133.97   11.40
   5 -13   1   98.41   13.51
  -5  13  -1  104.55    8.64
  -5 -13  -1  135.99   17.60
   5 -13   1  104.88    9.24
   5  13   2    5.80    1.65
   5 -13   2    7.06    1.18
  -5  13  -2    6.88    1.82
  -5 -13  -2   10.40    2.07
  -5  13  -2    1.78    1.29
   5  13   3    1.10    1.58
   5 -13   3    0.54    1.06
  -5 -13  -3    2.26    1.57
  -5  13  -3    5.58    3.81
   5  13   4   56.10   11.17
   5 -13   4   47.73    7.34
  -5 -13  -4   47.55    3.29
  -5  13  -4   53.82   11.96
  -5 -13  -4   45.13    2.07
   5  13   5   14.11    3.43
   5 -13   5   12.94    3.36
  -5 -13  -5    9.81    2.44
  -5  13  -5   13.24    2.87
  -5 -13  -5   11.64    1.51
   5  13   6   49.40    4.21
   5 -13   6   47.63    6.57
  -5 -13  -6   38.15    4.70
  -5  13  -6   48.11    8.09
  -5 -13  -6   40.00    6.94
   5  13   7  167.36   38.02
   5 -13   7  188.02   10.28
  -5  13  -7  194.93   10.26
  -5 -13  -7  174.96    9.03
   5  14  -7   22.75    3.34
  -5  14   7   22.74    7.82
  -5 -14   7   23.08    4.22
   5 -14  -7   26.19    3.35
   5  14  -6    0.47    0.77
  -5 -14   6   -0.72    1.56
   5 -14  -6    0.89    1.98
   5  14  -5   22.69    3.00
  -5  14   5   18.71    4.22
  -5 -14   5   24.75    4.22
   5 -14  -5   18.04    3.13
   5  14  -4   12.63    2.16
  -5  14   4   10.81    2.50
  -5 -14   4   18.19    3.64
   5 -14  -4   10.22    2.17
   5  14  -3  469.27   22.44
  -5  14   3  399.83   18.50
  -5 -14   3  508.99   24.45
   5 -14  -3  446.09   21.25
   5  14  -2   74.30    9.23
  -5 -14   2   76.06    5.08
   5 -14  -2   74.45    6.11
   5  14  -1   73.65   13.03
   5 -14  -1   55.95    4.59
  -5 -14   1   76.53    4.98
   5 -14  -1   76.56    4.99
   5  14   0   56.23    9.61
   5 -14   0   39.98    5.90
  -5  14   0   42.38    9.03
  -5 -14   0   55.09    9.11
   5 -14   0   48.06    7.59
   5  14   1    4.50    1.96
   5 -14   1    4.01    1.04
  -5  14  -1    3.26    0.52
  -5 -14  -1    4.16    0.68
   5 -14   1    5.31    2.71
   5  14   2   21.26    4.33
   5 -14   2   17.25    1.97
  -5  14  -2   12.65    2.81
  -5 -14  -2   18.40    2.12
  -5  14  -2   17.01    3.63
   5  14   3  165.39    8.73
   5 -14   3  129.24    7.28
  -5 -14  -3  142.72   18.46
  -5  14  -3  135.50    7.40
   5  14   4    6.10    1.71
   5 -14   4    3.21    1.06
  -5 -14  -4    3.89    0.97
  -5  14  -4    2.67    1.11
   5  14   5   22.21    3.99
   5 -14   5   20.02    4.02
  -5 -14  -5   17.30    1.88
  -5  14  -5   18.84    4.26
   5  14   6    7.81    2.40
   5 -14   6   10.90    3.52
  -5 -14  -6    4.43    1.12
  -5  14  -6    7.87    2.68
   5  14   7  334.66    8.69
   5 -14   7  304.04   11.78
  -5  14  -7  314.90   16.34
   5  15  -7    0.29    0.47
  -5 -15   7    2.08    1.20
   5 -15  -7    2.76    2.09
   5  15  -6   66.73    9.09
  -5  15   6   68.38    6.04
  -5 -15   6   71.49    7.81
   5 -15  -6   59.08   10.44
   5  15  -5    6.60    1.49
  -5  15   5    6.42    2.16
  -5 -15   5    6.91    2.00
   5 -15  -5    2.99    1.10
   5  15  -4    2.01    1.28
  -5 -15   4    6.70    1.71
   5 -15  -4    3.49    2.22
   5  15  -3    0.54    1.03
  -5 -15   3    1.00    2.23
   5 -15  -3    1.31    1.72
   5  15  -2   16.43    3.13
  -5  15   2   12.72    2.00
  -5 -15   2   15.17    2.51
   5 -15  -2   13.24    2.57
   5  15  -1  573.73   25.60
  -5  15   1  464.63   20.76
  -5 -15   1  568.46   25.55
   5 -15  -1  501.59   22.60
   5  15   0   11.07    3.33
   5 -15   0    9.46    2.33
  -5  15   0    9.25    1.67
  -5 -15   0   13.72    2.64
   5 -15   0   12.14    2.46
   5  15   1  324.59   15.27
   5 -15   1  250.96   11.67
  -5  15  -1  255.30   11.62
  -5 -15  -1  296.93   14.17
   5 -15   1  302.09   14.26
   5  15   2   92.01    5.62
   5 -15   2   74.51    4.55
  -5 -15  -2   84.90   14.72
  -5  15  -2   76.54    5.63
   5  15   3   53.77    9.62
   5 -15   3   42.95    6.37
  -5 -15  -3   37.84    2.85
  -5  15  -3   47.96    9.73
   5  15   4    1.23    0.95
   5 -15   4    2.65    1.28
  -5 -15  -4    1.68    0.86
  -5  15  -4    1.32    1.16
   5  15   5    1.01    1.33
   5 -15   5    1.25    0.99
  -5 -15  -5   -0.10    1.11
  -5  15  -5   -0.56    1.49
   5  15   6    8.59    1.70
   5 -15   6    8.38    2.21
  -5 -15  -6    4.76    1.05
  -5  15  -6    8.10    2.21
   5  15   7    4.54    2.24
   5 -15   7    3.42    1.19
  -5  15  -7    2.32    1.40
   5  16  -7   40.99    7.31
  -5  16   7   44.97    7.74
  -5 -16   7   54.94    5.21
   5 -16  -7   50.87    5.63
   5  16  -6   15.12    2.45
  -5  16   6   16.41    3.06
  -5 -16   6   15.15    3.21
   5 -16  -6   15.78    3.04
   5  16  -5    0.77    0.91
  -5  16   5    0.30    0.90
  -5 -16   5    1.60    0.95
   5 -16  -5   -0.07    1.80
   5  16  -4   29.28    4.38
  -5  16   4   21.73    5.30
  -5 -16   4   25.88    5.65
   5 -16  -4   21.67    4.18
   5  16  -3    0.73    0.71
  -5  16   3    1.15    1.26
  -5 -16   3    0.47    1.23
   5 -16  -3    0.83    1.18
   5  16  -2    1.58    0.70
  -5  16   2    1.59    0.70
  -5 -16   2    1.70    1.43
   5 -16  -2   -0.18    1.77
   5  16  -1   15.35    2.84
  -5  16   1   12.04    2.36
  -5 -16   1   14.03    3.29
   5 -16  -1   12.75    2.01
   5  16   0  201.36   12.35
   5 -16   0  151.96    7.39
  -5  16   0  153.95    7.69
  -5 -16   0  184.16   10.19
   5 -16   0  174.37    9.04
   5  16   1   39.96    3.11
   5 -16   1   30.13    3.50
  -5  16  -1   27.79    5.03
  -5 -16  -1   42.97    6.60
   5 -16   1   37.75    5.53
   5  16   2    5.59    1.50
   5 -16   2    5.12    1.01
  -5 -16  -2    4.72    1.01
  -5  16  -2    5.20    1.74
   5  16   3    3.32    0.84
   5 -16   3    1.17    1.28
  -5 -16  -3    1.23    1.00
  -5  16  -3    2.34    0.84
   5  16   4   75.04   10.60
   5 -16   4   66.92   10.07
  -5 -16  -4   66.36   10.49
  -5  16  -4   71.52    7.45
   5  16   5   24.81    6.01
   5 -16   5   24.12    4.28
  -5 -16  -5   21.74    2.38
  -5  16  -5   22.52    6.86
   5  16   6   -0.23    1.46
   5 -16   6   -0.20    1.62
  -5 -16  -6    0.49    0.96
  -5  16  -6   -1.36    1.43
   5  17  -6    4.55    1.12
  -5 -17   6    5.21    1.72
   5 -17  -6    2.15    1.63
   5  17  -5  128.92    9.36
  -5  17   5   99.56    9.33
  -5 -17   5  118.03    7.11
   5 -17  -5  100.28    8.23
   5  17  -4   62.95   11.90
  -5  17   4   52.67    8.69
  -5 -17   4   54.90    7.59
   5 -17  -4   48.14    6.02
   5  17  -3    0.42    0.90
  -5  17   3    1.12    0.68
  -5 -17   3   -1.38    1.67
   5 -17  -3    1.84    1.14
   5  17  -2    0.87    0.61
  -5  17   2    0.18    0.45
  -5 -17   2    2.90    1.16
   5 -17  -2    3.29    1.87
   5  17  -1  153.01    8.22
  -5  17   1  114.56    8.02
  -5 -17   1  152.00   16.68
   5 -17  -1  123.31    7.11
   5  17   0   15.38    3.77
   5 -17   0   12.84    1.73
  -5  17   0   12.02    1.95
  -5 -17   0   15.03    2.48
   5 -17   0   18.51    2.78
   5  17   1   46.02    8.70
   5 -17   1   34.47    5.91
  -5  17  -1   29.65    4.14
  -5 -17  -1   35.17    7.89
   5 -17   1   39.02    7.51
   5  17   2   18.32    4.94
   5 -17   2   13.73    2.07
  -5 -17  -2   18.85    4.94
  -5  17  -2   16.48    4.37
   5  17   3    5.28    1.53
   5 -17   3    3.82    1.17
  -5 -17  -3    4.26    1.49
  -5  17  -3    3.70    1.05
   5  17   4   -0.51    1.50
   5 -17   4    1.27    0.86
  -5 -17  -4    1.55    1.61
  -5  17  -4   -0.86    1.72
   5  17   5   21.14    5.93
   5 -17   5   19.41    4.05
  -5 -17  -5   17.49    2.20
  -5  17  -5   21.31    6.77
   5  17   6   77.34   18.17
   5 -17   6   77.27   13.33
  -5 -17  -6   63.44    6.41
  -5  17  -6   76.13   16.81
   5  18  -6   48.13    8.64
  -5  18   6   45.46    7.34
  -5 -18   6   49.89    8.81
   5 -18  -6   38.34    7.76
   5  18  -5   94.79   12.84
  -5  18   5   81.50   11.50
  -5 -18   5  103.06    7.31
   5 -18  -5   86.85    6.13
   5  18  -4    2.98    1.14
  -5  18   4    4.31    1.41
  -5 -18   4    4.58    1.16
   5 -18  -4    3.26    1.70
   5  18  -3   16.10    2.38
  -5  18   3   16.38    3.25
  -5 -18   3   19.44    2.96
   5 -18  -3   13.85    3.31
   5  18  -2   40.13    7.31
  -5  18   2   29.18    6.14
  -5 -18   2   47.77    8.96
   5 -18  -2   38.96    5.41
   5  18  -1   40.25    6.65
  -5  18   1   29.24    4.20
  -5 -18   1   39.70    5.79
   5 -18  -1   37.42    7.05
   5  18   0    3.78    1.09
   5 -18   0    1.89    0.78
  -5  18   0    2.41    0.51
  -5 -18   0    4.63    1.64
   5 -18   0    2.66    1.17
   5  18   1    0.28    0.86
   5 -18   1    0.16    0.61
  -5  18  -1   -0.59    1.07
   5 -18   1   -0.52    1.87
   5  18   2   79.31    5.35
   5 -18   2   65.01    4.49
  -5 -18  -2   67.16    8.55
  -5  18  -2   62.19    4.22
   5  18   3    2.52    1.57
   5 -18   3    7.30    2.52
  -5 -18  -3    8.73    1.57
  -5  18  -3    5.71    1.75
   5  18   4   42.22    9.21
   5 -18   4   32.45    4.72
  -5 -18  -4   41.00    5.60
  -5  18  -4   39.93    8.47
   5  18   5   16.31    2.51
   5 -18   5   16.30    2.72
  -5 -18  -5   13.48    2.22
  -5  18  -5   17.68    4.30
   5  18   6    5.99    1.58
   5 -18   6    6.75    1.66
  -5 -18  -6    5.74    1.30
  -5  18  -6    5.31    1.55
   5  19  -5    5.48    1.53
  -5  19   5    3.85    1.43
  -5 -19   5    4.29    1.71
   5 -19  -5    4.37    1.35
   5  19  -4    8.16    2.08
  -5 -19   4    8.31    2.79
   5 -19  -4    9.53    2.11
   5  19  -3  332.31   23.06
  -5  19   3  259.32   17.99
  -5 -19   3  343.56   23.41
   5 -19  -3  293.81   24.96
   5  19  -2   14.11    2.21
  -5  19   2   10.08    2.49
  -5 -19   2   17.28    2.95
   5 -19  -2   16.45    2.93
   5  19  -1    1.25    1.24
  -5  19   1   -0.48    1.02
  -5 -19   1    1.69    1.16
   5 -19  -1   -0.57    1.69
   5  19   0    1.95    0.80
   5 -19   0    0.61    0.56
  -5  19   0    0.47    0.50
  -5 -19   0    1.87    1.25
   5  19   1  272.11   13.11
   5 -19   1  207.38    9.50
  -5  19  -1  197.88    9.08
  -5 -19  -1  236.53   12.19
   5 -19   1  242.95   12.10
   5  19   2   87.80   12.98
   5 -19   2   73.19    6.01
  -5 -19  -2   85.89   10.97
  -5  19  -2   68.26    6.68
   5  19   3   71.21    3.94
   5 -19   3   57.50    9.74
  -5 -19  -3   61.37    9.79
  -5  19  -3   56.22   12.12
   5  19   4    1.01    1.16
   5 -19   4    1.81    1.42
  -5 -19  -4    2.63    1.79
  -5  19  -4    2.01    1.04
   5  19   5   55.56    4.33
   5 -19   5   42.76    9.73
  -5 -19  -5   48.26    3.87
  -5  19  -5   50.26   11.10
   5  20  -5   -0.99    1.64
  -5  20   5    0.20    0.72
  -5 -20   5    2.09    1.79
   5 -20  -5   -0.84    1.55
   5  20  -4   14.84    2.28
  -5  20   4   12.46    2.56
  -5 -20   4   12.35    2.56
   5 -20  -4   13.61    2.42
   5  20  -3    2.27    1.03
  -5  20   3    1.12    0.83
  -5 -20   3    4.31    1.62
   5 -20  -3    2.47    1.16
   5  20  -2   33.25    6.51
  -5  20   2   24.56    4.14
  -5 -20   2   34.75    4.82
   5 -20  -2   28.08    5.06
   5  20  -1   30.53    4.84
  -5  20   1   22.94    3.57
  -5 -20   1   29.40    5.09
   5 -20  -1   27.81    3.96
   5  20   0   -0.69    1.55
   5 -20   0    0.73    0.47
  -5  20   0    0.88    0.73
  -5 -20   0    0.85    1.59
   5 -20   0   -0.80    1.48
   5  20   1    6.15    3.09
   5 -20   1    5.88    2.05
  -5  20  -1    3.29    1.16
  -5 -20  -1    6.47    2.36
   5 -20   1    7.39    1.62
   5  20   2   -0.11    1.84
   5 -20   2   -0.15    0.88
  -5 -20  -2    0.31    1.68
  -5  20  -2   -0.28    1.26
   5  20   3   21.14    4.65
   5 -20   3   18.91    2.14
  -5 -20  -3   21.54    3.08
  -5  20  -3   17.98    4.52
   5  20   4    5.70    1.70
   5 -20   4    6.01    1.21
  -5 -20  -4    5.10    1.44
  -5  20  -4    4.63    1.15
   5  20   5    2.92    2.47
   5 -20   5    1.46    0.86
  -5 -20  -5    2.44    2.43
  -5  20  -5   -0.79    1.68
   5  21  -5   96.50   17.67
  -5  21   5   87.70   10.32
  -5 -21   5  108.78    8.95
   5 -21  -5   81.53   16.02
   5  21  -4    1.34    1.14
  -5  21   4    2.42    1.02
  -5 -21   4    3.06    1.22
   5 -21  -4    4.67    0.95
   5  21  -3   74.29   11.24
  -5  21   3   57.38    8.82
  -5 -21   3   60.11   12.78
   5 -21  -3   59.57   12.79
   5  21  -2   12.75    2.64
  -5  21   2   10.00    1.96
  -5 -21   2   11.80    2.18
   5 -21  -2    8.79    2.13
   5  21  -1   21.91    4.15
  -5  21   1   16.50    3.94
  -5 -21   1   24.17    4.00
   5 -21  -1   18.55    2.31
   5  21   0    7.46    1.36
  -5  21   0    3.97    1.15
  -5 -21   0    7.53    1.80
   5 -21   0    4.74    1.56
   5  21   1   21.43    4.59
   5 -21   1   11.71    2.46
  -5  21  -1   13.02    2.63
  -5 -21  -1   17.38    2.78
   5 -21   1   13.70    3.14
   5  21   2   32.10    6.97
   5 -21   2   32.72    3.03
  -5 -21  -2   40.38    5.67
  -5  21  -2   29.85    7.29
   5  21   3   86.73    5.61
   5 -21   3   72.70    4.73
  -5 -21  -3   74.31   14.62
  -5  21  -3   73.79   14.19
   5  21   4    2.83    2.09
   5 -21   4    1.79    0.70
  -5 -21  -4   -0.56    1.72
  -5  21  -4    1.48    1.23
   5  22  -4   32.55    6.61
  -5  22   4   22.26    3.86
  -5 -22   4   30.99    5.79
   5 -22  -4   27.96    5.32
   5  22  -3   84.14   14.88
  -5  22   3   55.85   10.05
  -5 -22   3   83.81    4.88
   5 -22  -3   72.55   13.98
   5  22  -2   35.01    5.12
  -5  22   2   19.77    3.18
  -5 -22   2   28.78    7.08
   5 -22  -2   27.06    5.56
   5  22  -1    1.53    0.85
  -5  22   1   -0.46    1.23
  -5 -22   1    1.96    1.92
   5 -22  -1   -0.15    1.52
   5  22   0  141.30   19.82
  -5  22   0   79.73   10.31
  -5 -22   0  104.28   11.15
   5 -22   0  110.18    6.67
   5  22   1   20.90    4.55
   5 -22   1   13.39    2.56
  -5 -22  -1   17.11    4.02
   5 -22   1   19.13    3.87
   5  22   2    6.35    1.85
   5 -22   2    2.78    1.17
  -5 -22  -2    7.56    1.61
  -5  22  -2    6.71    1.52
   5  22   3    5.21    1.89
   5 -22   3    3.19    1.27
  -5 -22  -3    5.71    2.19
  -5  22  -3    4.37    1.35
   5  22   4  106.46    8.65
   5 -22   4   74.04   12.38
  -5 -22  -4   80.83    7.01
  -5  22  -4   77.34   18.81
   5  23  -3   -1.54    1.96
  -5  23   3   -1.27    1.43
  -5 -23   3    1.22    1.20
   5 -23  -3    1.24    0.85
   5  23  -2    1.41    0.85
  -5  23   2    0.69    0.98
  -5 -23   2    3.27    1.54
   5 -23  -2    1.73    1.64
   5  23  -1   41.04    8.52
  -5  23   1   27.85    4.06
  -5 -23   1   34.65    8.25
   5 -23  -1   34.85    3.49
   5  23   0    6.49    2.04
  -5  23   0    1.25    0.83
  -5 -23   0    4.34    1.38
   5 -23   0    4.74    2.63
   5  23   1    1.96    1.36
   5 -23   1    1.20    0.59
  -5 -23  -1    2.08    2.36
   5 -23   1    1.25    1.29
   5  23   2   17.10    4.67
   5 -23   2   11.36    2.31
  -5 -23  -2   14.00    3.10
  -5  23  -2   15.29    3.39
   5  23   3  194.63   14.56
   5 -23   3  157.90   11.85
  -5 -23  -3  152.00   11.85
  -5  23  -3  161.44   13.01
   5  24  -2    5.05    1.39
  -5  24   2    3.84    1.26
  -5 -24   2    5.47    1.71
   5 -24  -2    2.76    1.05
   5  24  -1   23.63    3.48
  -5  24   1   15.39    3.71
  -5 -24   1   25.49    5.76
   5 -24  -1   24.09    4.82
   5  24   0   37.76    5.83
  -5  24   0   26.31    4.02
  -5 -24   0   35.23    6.51
   5 -24   0   40.98   11.05
   5  24   1    4.23    1.87
  -5 -24  -1    1.42    1.73
   5  24   2    1.19    1.21
   5 -24   2   -0.36    0.99
  -5 -24  -2    0.97    1.71
  -5  24  -2    1.68    1.91
   5  25  -1   49.52    9.61
  -5  25   1   29.73    5.81
  -5 -25   1   40.57    8.86
   5 -25  -1   41.28    7.13
   5  25   0   19.49    4.85
  -5 -25   0   19.37    5.78
   5 -25   0   19.84    2.99
  -6   0   8   66.38    9.99
   6   0  -8   44.91    4.61
  -6   0   7    2.25    1.03
   6   0  -7    0.73    1.12
  -6   0   6   89.81   13.30
   6   0  -6   65.62   11.23
  -6   0   5    1.53    1.30
   6   0  -5    0.43    1.48
   6   0  -4    0.46    0.43
  -6   0   4    2.06    1.16
   6   0  -4    2.11    0.75
   6   0  -3    0.32    0.63
   6   0  -3   -0.77    8.01
   6   0  -2  412.00   17.22
  -6   0   2  484.99   20.78
   6   0  -2  392.45   16.67
   6   0  -1    0.88    0.81
  -6   0   1   -0.37    1.30
   6   0  -1    0.31    0.60
   6   0   0   11.87    3.28
  -6   0   0    9.52    1.28
   6   0   0   13.84    2.55
   6   0   1    0.20    0.44
  -6   0  -1    0.67    0.68
  -6   0  -1    0.98    0.65
   6   0   2  192.76   10.56
  -6   0  -2  196.28    8.69
  -6   0  -2  180.85    8.40
   6   0   3    0.86    1.26
  -6   0  -3    0.43    0.58
   6   0   4    0.63    1.07
  -6   0  -4    2.05    0.87
   6   0   5    0.52    1.45
  -6   0  -5    0.94    0.70
   6   0   6   63.73   12.45
  -6   0  -6   69.07   10.44
   6   0   7    0.23    1.02
  -6   0  -7    2.94    1.70
   6   0   8   10.80    3.40
  -6   0  -8   12.22    2.40
  -6   1   8   43.53    6.39
   6  -1  -8   36.74    3.65
   6   1  -8   32.93    6.14
  -6  -1   7    7.54    1.95
  -6   1   7   10.00    2.43
   6  -1  -7    4.54    1.81
   6   1  -7    5.14    1.63
  -6  -1   6    7.20    2.25
  -6   1   6   11.53    2.68
   6  -1  -6    3.63    1.59
   6   1  -6    8.35    1.91
  -6  -1   5  152.73    8.38
  -6   1   5  149.69   13.30
   6  -1  -5  118.22    6.78
   6   1  -5  116.46    6.43
   6   1  -4    2.32    0.54
   6  -1  -4    2.53    0.56
  -6   1   4    4.83    1.26
  -6  -1   4    3.19    1.25
   6  -1  -4    1.76    2.31
   6   1  -4    2.39    0.84
   6   1  -3  662.60   17.81
   6  -1  -3  627.99   17.16
  -6   1   3  730.45   21.86
  -6  -1   3  754.98   21.08
   6   1  -3  598.65   17.05
   6  -1  -3  615.96   17.33
   6   1  -2   20.76    5.67
   6  -1  -2   17.36    3.38
  -6  -1   2   23.88    4.38
   6  -1  -2   18.06    3.52
   6   1  -2   19.48    3.29
   6   1  -1   22.65    4.92
   6  -1  -1   20.87    4.57
  -6  -1   1   27.89    5.66
  -6   1   1   25.78    5.79
   6   1  -1   20.32    3.24
   6  -1  -1   19.14    2.95
   6   1   0   77.14    4.69
   6  -1   0   67.78    3.36
  -6   1   0   79.91    3.80
  -6  -1   0   84.88    5.22
   6  -1   0   68.99    3.56
   6   1   0   69.66    6.86
   6   1   1  127.58    5.22
   6  -1   1  147.23    6.21
  -6   1  -1  148.88    5.54
  -6  -1  -1  142.96    5.45
  -6  -1  -1  114.53    4.77
   6  -1   1  134.03    6.30
   6   1   2   28.86    2.20
   6  -1   2   31.53    2.94
  -6   1  -2   35.96    6.55
  -6  -1  -2   34.55    5.77
  -6   1  -2   33.72    6.21
  -6  -1  -2   32.96    5.89
   6   1   3  168.11   13.59
   6  -1   3  158.75    6.31
  -6  -1  -3  160.11    3.53
  -6   1  -3  154.03    4.40
  -6   1  -3  158.18    6.38
  -6  -1  -3  159.66    6.21
   6  -1   4    1.00    0.88
   6   1   4    1.90    0.90
  -6   1  -4    0.70    1.41
  -6  -1  -4    1.37    0.88
   6   1   5    2.13    0.89
   6  -1   5    2.89    0.98
  -6  -1  -5    1.72    0.73
  -6   1  -5    2.18    0.98
   6  -1   6    0.33    1.42
   6   1   6    2.10    0.86
  -6  -1  -6    2.54    0.74
  -6   1  -6    1.45    1.16
   6   1   7   96.69    9.48
   6  -1   7   97.94   19.12
  -6  -1  -7  102.96   18.76
  -6   1  -7  102.63   19.26
   6   1   8   17.48    4.13
  -6  -1  -8   26.14    5.18
  -6   1  -8   20.14    5.97
  -6   2   8    1.58    1.43
  -6  -2   8    3.87    1.85
   6  -2  -8    1.00    1.02
   6   2  -8    3.01    1.45
  -6   2   7    0.91    0.88
  -6  -2   7    1.29    0.74
   6   2  -7    0.09    0.99
   6  -2  -7    0.24    0.76
  -6   2   6    3.21    1.73
  -6  -2   6    0.87    1.26
   6  -2  -6   -0.45    1.35
   6   2  -6    0.61    1.06
   6   2  -5   18.75    3.97
  -6   2   5   32.55    5.50
  -6  -2   5   35.42    5.83
   6   2  -5   20.84    4.40
   6  -2  -5   16.78    2.30
   6   2  -4   70.67    3.39
  -6   2   4   88.56   13.96
  -6  -2   4   76.35    4.94
   6  -2  -4   58.12    9.72
   6   2  -4   57.72   10.13
   6   2  -3    9.83    2.45
   6  -2  -3    9.60    2.22
  -6   2   3   13.81    3.51
  -6  -2   3   12.48    2.99
   6  -2  -3    7.90    2.14
   6   2  -3    6.05    1.81
   6   2  -2  187.72   11.70
   6  -2  -2  168.69    8.03
  -6   2   2  210.20    9.82
  -6  -2   2  205.39    9.78
   6   2  -2  173.76    7.96
   6  -2  -2  171.10    8.19
   6   2  -1   10.49    2.17
   6  -2  -1    8.84    2.41
  -6   2   1   13.71    2.26
  -6  -2   1   14.72    6.00
   6  -2  -1    8.16    1.87
   6   2  -1    9.95    1.70
   6   2   0  341.32   12.66
   6  -2   0  319.24   11.02
  -6   2   0  384.58   12.83
  -6  -2   0  361.05   12.11
   6  -2   0  315.15   10.79
   6   2   0  325.52   10.58
   6   2   1  119.42    6.12
   6  -2   1  110.43    7.65
  -6   2  -1  128.90    6.34
  -6  -2  -1  131.85    6.36
  -6  -2  -1  107.03    5.61
   6  -2   1  115.67    6.09
   6   2   2   33.34    7.24
   6  -2   2   31.64    4.97
  -6   2  -2   34.44    5.43
  -6  -2  -2   36.93    6.50
  -6   2  -2   31.35    2.52
  -6  -2  -2   32.31    5.30
   6   2   3  109.48    9.37
   6  -2   3  104.93    9.16
  -6  -2  -3  119.08    9.67
  -6   2  -3  110.15   13.05
  -6  -2  -3  104.75    8.76
   6   2   4    4.54    1.14
   6  -2   4    5.74    1.60
  -6   2  -4    4.98    1.23
  -6  -2  -4    3.68    0.85
   6   2   5   63.94   10.59
   6  -2   5   63.88   10.24
  -6  -2  -5   62.19   10.08
  -6   2  -5   64.20    4.56
   6   2   6    1.20    1.49
   6  -2   6    2.29    0.92
  -6   2  -6    3.77    1.32
  -6  -2  -6    1.61    1.11
   6   2   7    2.70    1.26
   6  -2   7    1.95    1.19
  -6   2  -7    3.65    2.23
  -6  -2  -7    0.58    1.12
   6  -2   8   82.96   18.61
   6   2   8   99.64    8.45
  -6  -2  -8   93.52   15.47
  -6   2  -8   98.43   21.81
  -6   3   8    9.56    2.21
  -6  -3   8    6.85    2.03
   6  -3  -8    5.16    2.15
   6   3  -8    4.09    1.64
  -6   3   7    2.50    1.65
  -6  -3   7    1.06    1.33
   6   3  -7    1.02    1.05
   6  -3  -7    0.33    1.34
  -6   3   6    2.60    1.31
  -6  -3   6    2.89    1.77
   6  -3  -6    1.71    2.05
   6   3  -6    0.47    1.17
   6   3  -5  338.67   15.28
  -6   3   5  376.83   17.63
  -6  -3   5  367.85   17.40
   6  -3  -5  305.23   14.53
   6   3  -5  298.20   14.03
   6   3  -4   59.36    3.34
  -6   3   4   60.78   10.58
  -6  -3   4   62.31    4.24
   6  -3  -4   47.79    8.64
   6   3  -4   39.44    2.58
   6   3  -3   10.54    2.88
   6  -3  -3    7.09    2.20
  -6   3   3   32.74    5.81
  -6  -3   3   13.84    3.84
   6  -3  -3    8.77    2.46
   6   3  -3    7.48    1.66
   6   3  -2    1.00    0.62
   6  -3  -2    0.66    0.46
  -6   3   2    1.56    0.91
  -6  -3   2    0.37    1.52
   6   3  -2    0.84    0.59
   6  -3  -2   -0.91    1.26
   6   3  -1  510.61   22.16
   6  -3  -1  468.13   19.30
  -6   3   1  556.86   25.60
  -6  -3   1  571.26   23.96
   6  -3  -1  480.17   20.31
   6   3  -1  464.12   19.21
   6   3   0  199.75    7.59
   6  -3   0  197.28    7.19
  -6   3   0  229.59    8.05
  -6  -3   0  240.38    8.66
   6  -3   0  188.50    7.31
   6   3   0  205.32    7.18
   6   3   1  167.44    8.10
   6  -3   1  159.38    7.62
  -6   3  -1  177.97    8.04
  -6  -3  -1  184.27    8.45
  -6  -3  -1  156.45    7.22
   6  -3   1  168.04    8.20
   6   3   2   55.77    2.89
   6  -3   2   57.74   10.22
  -6   3  -2   63.76    2.27
  -6  -3  -2   58.86    5.51
  -6   3  -2   47.90    2.66
  -6  -3  -2   53.07    3.39
   6   3   3   79.65    7.15
   6  -3   3   72.91    7.02
  -6  -3  -3   79.67   10.52
  -6   3  -3   75.80    6.74
  -6  -3  -3   85.45    8.27
  -6  -3  -4   40.76    5.86
  -6   3  -4   59.79   12.51
  -6  -3  -4   67.86    6.24
   6   3   5   51.36    8.60
   6  -3   5   52.48    8.34
  -6   3  -5   53.40    8.42
  -6  -3  -5   56.89    7.63
   6   3   6    6.07    1.97
   6  -3   6    5.49    1.61
  -6   3  -6    7.85    2.19
  -6  -3  -6    5.25    1.45
   6   3   7   26.66    3.27
   6  -3   7   26.46    4.96
  -6   3  -7   25.07    5.48
  -6  -3  -7   20.38    4.81
   6  -3   8    6.24    2.14
  -6   3  -8    3.94    1.37
  -6  -3  -8    2.93    2.10
  -6  -4   8   34.61    6.74
   6   4  -8   19.94    4.14
   6  -4  -8   26.83    3.29
  -6   4   7    3.31    1.13
  -6  -4   7    5.43    2.61
   6   4  -7    4.54    1.33
   6  -4  -7    3.37    1.41
  -6   4   6   48.76    4.45
  -6  -4   6   36.05    7.73
   6  -4  -6   27.33    6.19
   6   4  -6   32.22    2.73
   6   4  -5    2.93    0.98
  -6   4   5    6.55    2.37
  -6  -4   5    2.08    1.11
   6  -4  -5    1.68    1.04
   6   4  -5    2.12    1.11
   6   4  -4   60.07    3.89
  -6   4   4   68.26   10.14
  -6  -4   4   64.79   11.21
   6  -4  -4   49.97    8.56
   6   4  -4   42.05    2.80
   6   4  -3  108.55   10.30
  -6   4   3  117.62   10.03
  -6  -4   3  109.73   11.34
   6  -4  -3   97.63   15.55
   6   4  -3   89.82   10.58
   6   4  -2   62.42    3.59
   6  -4  -2   50.55    3.50
  -6  -4   2   61.80    5.81
   6  -4  -2   57.53    9.29
   6   4  -2   50.27    5.50
   6   4  -1   31.14    7.03
   6  -4  -1   24.54    3.46
  -6   4   1   31.17    5.11
  -6  -4   1   33.90    9.60
   6  -4  -1   23.81    5.59
   6   4  -1   24.15    4.32
   6   4   0  162.24    7.76
   6  -4   0  138.58    6.50
  -6   4   0  169.17    8.66
  -6  -4   0  173.39    8.25
   6  -4   0  144.50    7.10
   6   4   0  143.13    6.92
   6   4   1  380.11   16.47
   6  -4   1  344.50   15.09
  -6   4  -1  404.09   16.89
  -6  -4  -1  410.37   17.78
  -6  -4  -1  346.42   14.68
   6  -4   1  341.96   15.13
   6   4   2   16.05    4.72
   6  -4   2   16.05    3.28
  -6   4  -2   17.73    4.00
  -6  -4  -2   19.59    2.85
  -6   4  -2   15.02    3.45
  -6  -4  -2   17.18    3.31
   6   4   3   80.49   15.23
   6  -4   3   70.05   13.46
  -6  -4  -3   69.64    5.98
  -6   4  -3   72.19    6.45
  -6  -4  -3   76.23    6.89
   6   4   4  769.34  123.72
   6  -4   4  706.08  113.59
  -6  -4  -4  623.20   26.87
  -6   4  -4  714.93   31.46
  -6  -4  -4  731.34   33.62
   6   4   5   11.45    1.82
   6  -4   5   11.66    2.38
  -6   4  -5   13.42    2.62
  -6  -4  -5   12.17    3.75
   6   4   6   21.53    4.30
   6  -4   6   25.15    4.28
  -6   4  -6   20.54    3.82
  -6  -4  -6   22.20    5.64
   6   4   7    3.21    1.09
   6  -4   7    5.52    1.76
  -6   4  -7    5.85    1.40
  -6  -4  -7    5.43    1.44
   6   4   8  152.42   12.73
   6  -4   8  151.10   18.10
  -6   4  -8  179.03   14.08
  -6  -4  -8  183.02   13.74
  -6   5   8    4.14    2.17
  -6  -5   8    1.41    1.71
   6   5  -8    0.00    1.04
   6  -5  -8   -1.42    1.66
  -6   5   7    7.12    2.26
  -6  -5   7    9.41    2.35
   6   5  -7    4.88    1.66
   6   5  -6   10.12    1.26
  -6  -5   6   17.12    3.15
   6  -5  -6   13.88    3.20
   6   5  -5    9.12    2.30
  -6   5   5   12.36    1.68
  -6  -5   5   14.46    2.99
   6  -5  -5    9.17    1.80
   6   5  -5    7.93    2.27
   6   5  -4   94.72    5.72
  -6   5   4   96.72   17.19
  -6  -5   4  110.79   17.23
   6  -5  -4   81.24   12.94
   6   5  -4   71.10    4.51
   6   5  -3    8.05    2.20
  -6   5   3    7.35    2.42
  -6  -5   3    9.61    2.17
   6   5  -3    3.77    1.04
   6  -5  -3    6.26    1.78
   6   5  -2  478.36   20.09
   6  -5  -2  402.92   16.52
  -6   5   2  508.91   21.75
  -6  -5   2  508.23   21.70
   6  -5  -2  416.18   17.82
   6   5  -2  396.18   16.98
   6   5  -1  343.67   14.86
   6  -5  -1  282.06   11.98
  -6   5   1  355.89   15.82
  -6  -5   1  349.36   16.34
   6  -5  -1  297.69   14.02
   6   5  -1  295.10   12.56
   6   5   0    0.29    0.59
   6  -5   0    0.35    0.81
  -6   5   0    3.48    1.38
  -6  -5   0    0.97    1.11
   6  -5   0   -1.57    1.15
   6   5   1  411.93   17.83
   6  -5   1  358.40   15.61
  -6   5  -1  440.97   18.52
  -6  -5  -1  452.91   19.23
  -6  -5  -1  357.82   14.99
   6  -5   1  377.06   19.88
   6   5   2  288.39    9.40
   6  -5   2  246.18    9.45
  -6   5  -2  299.80    8.48
  -6  -5  -2  294.69    8.94
  -6   5  -2  263.48    8.86
  -6  -5  -2  264.85    8.12
   6   5   3   46.10    3.23
   6  -5   3   32.93    6.47
  -6  -5  -3   29.97    6.32
  -6   5  -3   34.74    7.03
  -6  -5  -3   34.26    2.81
   6   5   4  199.98   10.31
   6  -5   4  179.81    9.73
  -6   5  -4  190.79   10.12
  -6  -5  -4  202.17   12.75
   6   5   5    1.23    1.17
   6  -5   5    2.85    0.96
  -6   5  -5    1.46    1.19
  -6  -5  -5    1.95    0.99
   6   5   6   22.00    5.52
   6  -5   6   23.43    4.75
  -6   5  -6   23.36    4.17
  -6  -5  -6   22.31    4.98
   6   5   7   15.33    2.58
   6  -5   7   16.35    2.61
  -6   5  -7   17.27    2.95
  -6  -5  -7   14.54    3.68
  -6   6   8   16.58    4.31
  -6  -6   8   12.46    3.61
   6   6  -8    6.31    1.42
   6  -6  -8    8.39    3.00
  -6   6   7   32.84    5.52
  -6  -6   7   29.81    5.81
   6   6  -7   23.86    2.94
   6  -6  -7   37.40    4.07
   6   6  -6   78.04    6.68
  -6   6   6   89.76   12.05
  -6  -6   6   91.31    8.15
   6  -6  -6   73.57    6.56
   6   6  -6   55.37   12.15
   6   6  -5   13.07    2.45
  -6   6   5   20.74    3.18
  -6  -6   5   17.32    3.63
   6  -6  -5   11.78    2.30
   6   6  -5    9.76    2.27
   6   6  -4   25.97    4.13
  -6   6   4   27.27    4.38
  -6  -6   4   29.59    4.16
   6  -6  -4   19.39    3.53
   6   6  -4   15.64    3.19
   6   6  -3   12.94    2.49
   6   6  -3    8.22    1.81
   6  -6  -3   12.96    2.79
   6   6  -2  118.47    9.88
   6  -6  -2   92.07    7.44
  -6   6   2  138.09   11.59
  -6  -6   2  129.11   16.03
   6  -6  -2  110.03   13.55
   6   6  -2  100.14    8.39
   6   6  -1    4.05    1.84
   6  -6  -1    3.53    0.81
  -6   6   1    3.19    1.23
  -6  -6   1    4.00    3.36
   6  -6  -1    3.71    2.76
   6   6  -1    3.34    0.85
   6   6   0   80.35    8.44
   6  -6   0   57.02    3.89
  -6   6   0   74.29    2.93
  -6  -6   0   71.20    3.11
  -6  -6   0   56.81    3.87
   6  -6   0   61.68    3.07
   6   6   1  177.21    9.26
   6  -6   1  151.55    7.31
  -6   6  -1  195.02    8.90
  -6  -6  -1  195.06    9.21
  -6  -6  -1  157.04    7.18
   6  -6   1  164.61    9.57
   6   6   2   38.20    3.91
   6  -6   2   27.66    6.13
  -6   6  -2   35.55    3.19
  -6  -6  -2   33.94    7.46
  -6   6  -2   35.20    8.88
  -6  -6  -2   34.09    5.87
   6   6   3   57.24    4.06
   6  -6   3   58.28   11.28
  -6  -6  -3   56.16    9.53
  -6   6  -3   59.19    3.75
  -6  -6  -3   61.03    3.76
   6   6   4   22.06    3.10
   6  -6   4   26.78    5.10
  -6  -6  -4   21.73    2.77
  -6   6  -4   25.65    5.13
  -6  -6  -4   24.25    5.95
   6   6   5    2.04    1.19
   6  -6   5    5.12    1.55
  -6   6  -5    3.08    1.31
  -6  -6  -5    3.60    0.95
   6   6   6    3.22    0.83
   6  -6   6    4.10    1.28
  -6   6  -6    3.22    1.24
  -6  -6  -6    3.19    1.19
   6  -6   7    4.26    1.16
  -6   6  -7    4.19    1.89
  -6  -6  -7    4.42    1.02
  -6  -7   8    8.24    3.85
   6  -7  -8    5.51    1.17
  -6   7   7   -0.50    1.61
  -6  -7   7   -0.39    1.75
   6   7  -7    0.32    0.83
   6  -7  -7   -0.50    1.63
   6   7  -6    2.28    0.76
  -6   7   6    5.88    1.95
  -6  -7   6    5.70    2.16
   6  -7  -6    1.44    1.79
   6   7  -6    0.91    0.56
   6   7  -5   81.82   10.83
  -6   7   5  100.57   14.83
  -6  -7   5   96.84    6.41
   6   7  -5   69.33    4.43
   6  -7  -5   80.00   12.94
   6   7  -4    3.01    0.57
  -6   7   4    2.78    1.43
  -6  -7   4    2.01    2.46
   6   7  -4    0.97    0.50
   6  -7  -4    0.97    0.90
   6   7  -3  812.61   30.61
  -6   7   3  827.74   29.95
  -6  -7   3  869.80   29.89
   6   7  -3  695.54   23.24
   6   7  -2   30.03    5.59
  -6   7   2   32.59    5.73
  -6  -7   2   38.21    8.29
   6  -7  -2   27.78    5.69
   6   7  -2   22.20    3.99
   6   7  -1  261.35   11.56
   6  -7  -1  202.92    6.30
  -6   7   1  267.83    8.55
  -6  -7   1  289.71    9.75
   6  -7  -1  227.12    7.84
   6   7  -1  229.99    7.04
   6   7   0  164.76    8.15
   6  -7   0  122.71    6.63
  -6   7   0  165.64    7.71
  -6  -7   0  163.54    8.08
  -6  -7   0  135.71    9.51
   6  -7   0  140.37    9.28
   6   7   1  687.25   19.18
   6  -7   1  539.91   17.47
  -6   7  -1  694.42   19.35
  -6  -7  -1  694.11   20.64
  -6  -7  -1  583.48   15.83
   6  -7   1  623.36   17.78
   6   7   2   13.36    3.64
   6  -7   2    9.07    1.93
  -6   7  -2   12.16    2.56
  -6  -7  -2   14.19    3.23
  -6   7  -2   13.39    3.39
  -6  -7  -2   11.13    2.49
   6   7   3  129.18    6.30
   6  -7   3  106.44   15.99
  -6  -7  -3  116.68    6.87
  -6   7  -3  112.32    5.74
  -6  -7  -3  115.35    5.45
   6   7   4    2.05    1.14
   6  -7   4    2.00    1.11
  -6  -7  -4    0.38    0.48
  -6   7  -4    1.45    1.00
  -6  -7  -4    1.17    0.62
   6   7   5  304.31   10.34
   6  -7   5  267.29    9.78
  -6   7  -5  287.60   15.32
  -6  -7  -5  314.27    9.83
   6   7   6   15.76    3.72
   6  -7   6   14.23    2.61
  -6   7  -6   14.57    3.46
  -6  -7  -6   15.85    3.17
   6   7   7   57.31    8.88
   6  -7   7   58.05    8.36
  -6   7  -7   66.01   16.52
  -6  -7  -7   53.37    9.77
  -6   8   7   -0.23    0.71
  -6  -8   7   -0.55    1.74
   6  -8  -7    1.32    0.84
   6   8  -6   34.47    6.92
  -6   8   6   42.93    6.99
  -6  -8   6   38.82    3.45
   6  -8  -6   33.82    3.28
   6   8  -6   27.12    1.99
   6   8  -5  101.96   13.44
  -6   8   5  111.99   13.00
  -6  -8   5  122.39    5.90
   6   8  -5   76.29   10.25
   6  -8  -5   97.22   14.77
   6   8  -4   44.50    6.00
  -6   8   4   39.19    3.74
  -6  -8   4   48.36    7.13
   6  -8  -4   38.13    6.88
   6   8  -4   24.87    5.22
   6   8  -3  123.23    5.85
  -6   8   3  128.26    8.71
   6   8  -3  102.03    7.38
   6  -8  -3  115.85   15.67
   6   8  -2   23.10    4.21
  -6   8   2   24.24    5.07
  -6  -8   2   21.47    6.42
   6   8  -2   12.17    3.12
   6   8  -1  214.98    9.94
   6  -8  -1  165.71    5.41
  -6   8   1  211.60    7.23
  -6  -8   1  217.10   11.28
   6  -8  -1  175.83    6.69
   6   8   0   16.81    4.66
   6  -8   0   14.78    3.28
  -6   8   0   17.48    4.30
  -6  -8   0   16.92    3.90
  -6  -8   0   10.15    2.21
   6  -8   0    9.13    2.26
   6   8   1   66.58    6.23
   6  -8   1   56.99    9.58
  -6   8  -1   72.78    9.94
  -6  -8  -1   75.29   11.99
  -6  -8  -1   57.48    7.43
   6  -8   1   61.29   12.33
   6   8   2   30.61    5.84
   6  -8   2   26.47    4.93
  -6   8  -2   26.62    5.80
  -6  -8  -2   30.22    5.47
  -6   8  -2   27.87    6.32
  -6  -8  -2   27.04    2.69
   6   8   3  284.34   14.01
   6  -8   3  242.86   11.78
  -6  -8  -3  248.68   11.63
  -6   8  -3  253.41   12.30
  -6  -8  -3  248.61   12.24
   6   8   4  235.52   11.98
   6  -8   4  191.04    9.98
  -6  -8  -4  199.63    9.61
  -6   8  -4  215.02   11.87
  -6  -8  -4  214.60   11.08
   6   8   5   43.28    9.40
  -6  -8  -5   38.46    5.30
  -6   8  -5   48.29    9.54
  -6  -8  -5   44.66    8.76
   6   8   6    0.49    1.61
   6  -8   6    3.10    1.79
  -6   8  -6    2.00    1.25
  -6  -8  -6    3.81    1.54
   6  -8   7    2.74    1.31
  -6   8  -7    1.89    1.58
   6   9  -7    5.95    1.24
  -6   9   7    5.54    1.86
  -6  -9   7    7.00    1.80
   6  -9  -7    6.46    1.77
   6   9  -6  106.96   16.90
  -6  -9   6  132.03   22.18
   6  -9  -6  112.38   11.94
   6   9  -5   14.97    2.20
  -6   9   5   18.95    4.10
  -6  -9   5   18.35    3.96
   6  -9  -5   14.78    3.48
   6   9  -4    0.82    0.55
  -6   9   4    0.37    0.59
  -6  -9   4    0.84    0.69
   6  -9  -4    1.41    1.05
   6   9  -3   21.45    2.44
  -6   9   3   19.63    3.35
  -6  -9   3   19.83    2.28
   6  -9  -3   23.03    3.57
   6   9  -2  184.00    7.74
  -6   9   2  175.94    7.56
  -6  -9   2  202.54    9.06
   6  -9  -2  157.22    7.23
   6   9  -1  108.75    9.49
   6  -9  -1   77.45    6.41
  -6   9   1  101.05    8.64
  -6  -9   1  108.87   10.44
   6  -9  -1   87.08    7.82
   6   9   0   15.11    3.84
   6  -9   0    8.79    1.63
  -6   9   0   11.02    3.34
  -6  -9   0   17.58    3.72
   6  -9   0    9.86    2.46
   6   9   1  363.33   11.83
   6  -9   1  281.77    8.69
  -6   9  -1  355.73   10.37
  -6  -9  -1  357.91   12.21
   6  -9   1  330.85   10.84
   6   9   2   92.04    5.65
   6  -9   2   75.06    4.08
  -6  -9  -2   89.57   12.84
  -6   9  -2   78.15    6.87
  -6  -9  -2   74.75    6.02
   6   9   3   -0.12    1.48
   6  -9   3    0.14    0.65
  -6  -9  -3   -0.80    1.10
  -6   9  -3    1.63    1.01
  -6  -9  -3    1.18    0.49
   6  -9   4   -0.32    1.22
  -6  -9  -4    0.34    1.44
  -6   9  -4    1.59    0.94
  -6  -9  -4    1.06    0.47
   6   9   5   18.73    2.60
   6  -9   5   15.36    2.09
  -6  -9  -5   14.21    1.76
  -6   9  -5   19.29    4.09
  -6  -9  -5   18.21    4.88
   6   9   6   19.42    4.93
   6  -9   6   21.21    4.92
  -6   9  -6   21.84    6.38
  -6  -9  -6   18.44    3.49
   6   9   7   68.79   15.33
   6  -9   7   71.99   11.13
  -6   9  -7   71.10   14.16
  -6  -9  -7   70.96    6.91
   6  10  -7    5.95    1.17
  -6  10   7    9.09    2.52
  -6 -10   7    9.13    3.09
   6 -10  -7    9.49    2.93
   6  10  -6   25.50    4.86
  -6  10   6   31.55    6.45
  -6 -10   6   35.54    6.81
   6 -10  -6   24.57    3.96
   6  10  -5   88.06   11.32
   6 -10  -5   75.81   13.23
   6  10  -4   31.53    4.99
  -6  10   4   31.92    4.97
  -6 -10   4   37.46    8.13
   6 -10  -4   33.38    3.85
   6  10  -3    4.05    1.22
  -6  10   3    1.73    0.82
  -6 -10   3    1.27    1.16
   6 -10  -3   -0.96    1.78
   6  10  -2  236.42   14.61
  -6  10   2  201.72    8.41
  -6 -10   2  235.40    9.85
   6 -10  -2  206.52   15.13
   6  10  -1   65.87   14.27
   6 -10  -1   42.11    3.61
  -6  10   1   59.90    9.57
  -6 -10   1   74.35    5.32
   6 -10  -1   51.40    3.78
   6  10   0   26.77    5.17
   6 -10   0   17.58    2.74
  -6  10   0   23.00    1.79
  -6 -10   0   26.97    6.35
   6 -10   0   22.89    2.67
   6  10   1    3.07    0.91
   6 -10   1    2.67    0.79
  -6  10  -1    3.81    0.69
  -6 -10  -1    5.68    0.99
   6 -10   1    2.54    0.89
   6  10   2   44.73    9.29
   6 -10   2   36.50    8.38
  -6 -10  -2   39.20    8.52
  -6  10  -2   42.27   10.20
   6  10   3   -0.06    1.18
   6 -10   3    0.59    1.12
  -6 -10  -3   -1.32    1.12
  -6  10  -3    0.58    1.05
  -6 -10  -3    0.62    0.80
   6  10   4  137.42    7.88
   6 -10   4  114.14    6.60
  -6 -10  -4  118.92    6.38
  -6  10  -4  133.21    7.46
  -6 -10  -4  129.46    6.56
   6  10   5    6.36    2.35
   6 -10   5    8.47    1.85
  -6 -10  -5    4.19    0.86
  -6  10  -5    6.66    1.80
  -6 -10  -5    7.53    1.74
   6  10   6    1.71    0.95
   6 -10   6    4.61    2.17
  -6  10  -6    2.16    1.06
  -6 -10  -6    1.83    0.85
   6  10   7   -0.71    1.51
   6 -10   7    3.79    2.00
  -6  10  -7   -0.77    1.98
  -6 -10  -7   -0.07    1.18
   6  11  -7   17.27    2.51
  -6  11   7   20.94    3.60
  -6 -11   7   20.52    3.04
   6 -11  -7   20.90    4.12
   6  11  -6   37.62    5.40
  -6  11   6   36.28    4.57
  -6 -11   6   45.18    4.28
   6 -11  -6   37.83    6.13
   6  11  -5  272.74   19.42
  -6  11   5  257.87   17.77
  -6 -11   5  268.50   19.12
   6 -11  -5  214.97   15.19
   6  11  -4    0.89    0.48
  -6  11   4    3.79    1.57
  -6 -11   4    4.06    2.06
   6 -11  -4    4.20    3.17
   6  11  -3    6.98    1.81
  -6  11   3    9.86    2.21
  -6 -11   3    8.42    2.60
   6 -11  -3    5.75    1.95
   6  11  -2   13.13    2.85
  -6  11   2   12.13    2.67
  -6 -11   2   15.67    3.07
   6 -11  -2   11.91    2.17
   6  11  -1  404.25   36.07
   6 -11  -1  310.57   10.88
  -6  11   1  402.35   14.60
  -6 -11   1  436.23   16.21
   6 -11  -1  364.50   16.12
   6  11   0   14.67    4.52
   6 -11   0   11.04    2.80
  -6  11   0   11.35    2.25
  -6 -11   0   12.51    2.43
   6 -11   0   14.92    2.12
   6  11   1    1.69    1.22
   6 -11   1   -0.06    0.88
  -6  11  -1   -0.12    0.71
  -6 -11  -1   -0.67    1.50
   6 -11   1    1.03    0.92
   6  11   2   41.15    9.36
   6 -11   2   31.69    5.34
  -6 -11  -2   38.35    7.70
  -6  11  -2   33.28    7.92
   6  11   3   61.68   13.76
   6 -11   3   48.76   10.00
  -6 -11  -3   49.68    7.14
  -6  11  -3   60.48   11.85
   6  11   4    1.22    1.35
   6 -11   4    2.39    1.35
  -6 -11  -4   -0.01    0.96
  -6  11  -4   -0.07    1.49
  -6 -11  -4    0.23    0.52
   6  11   5   45.44    4.75
   6 -11   5   31.86    7.08
  -6 -11  -5   31.38    5.22
  -6  11  -5   38.10    9.07
  -6 -11  -5   32.27    7.86
   6  11   6    0.49    0.92
   6 -11   6    1.72    1.26
  -6  11  -6    0.54    1.28
  -6 -11  -6    0.83    0.77
   6  11   7   13.87    3.78
   6 -11   7   15.52    3.58
  -6  11  -7   22.06    4.91
   6  12  -7    0.25    0.70
  -6 -12   7    3.91    1.66
   6 -12  -7   -0.36    1.64
   6  12  -6    2.52    0.97
  -6  12   6    2.23    1.32
  -6 -12   6    3.12    1.91
   6 -12  -6    1.93    1.50
   6  12  -5   14.93    3.08
  -6 -12   5   17.86    3.30
   6 -12  -5   12.15    2.14
   6  12  -4  216.08    9.15
  -6  12   4  191.62    7.71
  -6 -12   4  236.61    8.92
   6 -12  -4  196.30   11.93
   6  12  -3  265.53   13.05
  -6  12   3  231.00   11.47
  -6 -12   3  270.24   13.46
   6 -12  -3  245.36   12.37
   6  12  -2   15.20    2.86
  -6  12   2   11.28    2.41
  -6 -12   2   13.18    2.83
   6 -12  -2   11.93    1.90
   6  12  -1  444.82   20.43
  -6  12   1  398.57   18.08
  -6 -12   1  447.61   20.67
   6 -12  -1  395.73   19.38
   6  12   0  228.51   11.29
   6 -12   0  162.52    8.51
  -6  12   0  196.89    9.41
  -6 -12   0  206.93   10.38
   6 -12   0  202.78   10.28
   6  12   1   22.31    5.37
   6 -12   1   20.26    1.74
  -6  12  -1   17.55    3.89
  -6 -12  -1   20.94    3.61
   6 -12   1   16.62    4.29
   6  12   2   10.27    2.53
   6 -12   2    7.97    2.01
  -6  12  -2   10.97    3.61
   6  12   3    1.40    0.71
   6 -12   3    1.26    0.70
  -6 -12  -3    2.13    1.02
  -6  12  -3   -0.95    1.30
   6  12   4   54.45   12.77
   6 -12   4   51.95    7.33
  -6 -12  -4   50.32    5.89
  -6  12  -4   54.73   12.13
   6  12   5   60.66   15.62
   6 -12   5   57.26   12.18
  -6 -12  -5   48.35    6.19
  -6  12  -5   62.41   13.15
   6  12   6    4.06    1.70
   6 -12   6    4.66    1.16
  -6  12  -6    4.08    2.01
   6  13  -7   -0.30    0.79
  -6  13   7    1.42    0.88
  -6 -13   7    0.62    0.69
   6 -13  -7   -0.80    1.66
   6  13  -6   63.26   10.96
  -6  13   6   52.57   10.69
  -6 -13   6   63.88    9.51
   6 -13  -6   53.72    9.27
   6  13  -5   10.12    2.02
  -6  13   5   11.28    2.21
  -6 -13   5   12.90    4.37
   6 -13  -5   10.33    2.68
   6  13  -4   28.43    4.20
  -6  13   4   26.94    5.23
  -6 -13   4   34.15    6.19
   6 -13  -4   26.83    5.42
   6  13  -3    2.87    1.15
  -6 -13   3    4.61    1.22
   6  13  -2    1.38    0.75
  -6  13   2    1.38    0.65
  -6 -13   2   -0.06    1.72
   6 -13  -2    1.65    1.28
   6  13  -1  278.56   13.94
  -6  13   1  246.03   11.79
  -6 -13   1  262.39   14.20
   6 -13  -1  227.43   12.21
   6  13   0   32.85    7.02
   6 -13   0   20.59    4.91
  -6  13   0   26.33    5.58
  -6 -13   0   34.65    7.54
   6 -13   0   32.74    5.50
   6  13   1  205.96   10.41
   6 -13   1  156.80    7.86
  -6  13  -1  189.25    8.91
  -6 -13  -1  205.96   10.51
   6 -13   1  189.03   12.66
   6  13   2  200.25   10.31
   6 -13   2  147.35    9.02
  -6 -13  -2  171.39    9.52
  -6  13  -2  161.60    8.58
   6  13   3   54.71   11.54
   6 -13   3   45.26    4.30
  -6 -13  -3   41.38    8.72
  -6  13  -3   48.54    9.45
   6  13   4    1.42    1.16
   6 -13   4    2.60    1.02
  -6 -13  -4    1.05    0.67
  -6  13  -4    1.05    1.01
   6 -13   5   95.99   14.29
  -6 -13  -5   81.85    4.88
  -6  13  -5   98.40   19.95
   6  13   6   23.93    5.42
   6 -13   6   19.93    3.53
  -6  13  -6   20.47    6.44
   6  14  -6   34.11    5.75
  -6 -14   6   41.86    7.62
   6 -14  -6   40.24    8.22
   6  14  -5   47.88    8.65
  -6  14   5   48.51   10.94
  -6 -14   5   53.35    5.41
   6 -14  -5   51.78    8.51
   6  14  -4   17.38    3.48
  -6 -14   4   19.74    3.64
   6 -14  -4   15.99    3.91
   6  14  -3  292.72    9.78
  -6  14   3  261.66    8.90
  -6 -14   3  295.93   10.24
   6 -14  -3  262.84    9.58
   6  14  -2   -0.08    1.44
  -6  14   2    1.98    0.98
  -6 -14   2    1.97    1.17
   6 -14  -2    3.23    2.33
   6  14  -1  263.88   13.01
  -6  14   1  213.62   11.70
  -6 -14   1  267.90   13.27
   6 -14  -1  235.74   11.99
   6  14   0  114.20    6.78
   6 -14   0   79.89    4.41
  -6  14   0   94.91    5.27
  -6 -14   0  105.27   10.25
   6 -14   0  104.46   14.56
   6  14   1    3.72    0.96
   6 -14   1    2.72    0.59
  -6  14  -1    2.68    0.70
  -6 -14  -1    4.53    1.10
   6 -14   1    4.59    1.40
   6  14   2  188.55   10.19
   6 -14   2  143.21    7.76
  -6 -14  -2  163.98    8.70
  -6  14  -2  147.65    9.19
   6  14   3    5.28    1.34
   6 -14   3    4.80    1.61
  -6 -14  -3    3.41    1.28
  -6  14  -3    4.34    2.07
   6  14   4    1.64    1.69
   6 -14   4    2.52    1.63
  -6 -14  -4    2.32    1.04
  -6  14  -4    1.48    1.14
   6  14   5  131.46    7.68
   6 -14   5  111.41   16.89
  -6 -14  -5  104.68    6.01
  -6  14  -5  113.15   19.73
   6 -14   6    6.66    1.57
  -6  14  -6    3.25    1.62
   6  15  -6    1.91    1.11
  -6  15   6    3.12    1.45
  -6 -15   6    5.68    1.86
   6 -15  -6    4.82    2.30
   6  15  -5    1.64    0.73
  -6 -15   5    3.48    1.22
   6 -15  -5    2.58    2.86
   6  15  -4   35.51    5.24
  -6  15   4   27.86    6.44
  -6 -15   4   40.74    5.63
   6 -15  -4   24.01    3.82
   6  15  -3    3.10    1.05
  -6  15   3    2.70    0.96
  -6 -15   3    6.27    2.07
   6 -15  -3    2.69    1.06
   6  15  -2   20.93    2.54
  -6  15   2   30.51    5.01
  -6 -15   2   18.40    3.55
   6 -15  -2   17.07    3.43
   6  15  -1   -0.31    1.89
  -6  15   1    0.73    0.63
  -6 -15   1    2.42    0.91
   6 -15  -1   -1.97    4.01
   6  15   0   16.75    2.41
   6 -15   0   11.26    2.37
  -6  15   0   15.22    2.12
  -6 -15   0   17.58    4.94
   6 -15   0   16.57    2.55
   6  15   1  109.89    6.67
   6 -15   1   83.18    4.86
  -6  15  -1   95.72    5.28
  -6 -15  -1  102.17    6.26
   6 -15   1   95.43    6.09
   6  15   2    1.29    0.80
   6 -15   2    1.53    0.91
  -6  15  -2    1.93    1.08
   6  15   3   70.00   15.05
   6 -15   3   54.64    9.26
  -6 -15  -3   57.58    8.97
  -6  15  -3   61.00   13.07
   6  15   4   -0.44    1.59
   6 -15   4    3.08    1.29
  -6 -15  -4    0.68    0.68
  -6  15  -4    1.12    0.71
   6  15   5   72.38   16.43
   6 -15   5   71.11   10.91
  -6 -15  -5   57.64    4.10
  -6  15  -5   70.95   14.79
   6  15   6   14.28    3.75
   6 -15   6   14.98    3.07
  -6  15  -6   13.60    3.27
   6  16  -6    5.24    1.52
  -6  16   6   10.40    1.97
  -6 -16   6    7.34    1.96
   6 -16  -6    6.47    1.43
   6  16  -5   12.88    2.60
  -6  16   5   11.31    2.31
  -6 -16   5   14.39    3.36
   6 -16  -5   10.41    2.40
   6  16  -4   10.12    2.27
  -6  16   4    7.66    2.02
  -6 -16   4    8.64    2.42
   6 -16  -4    7.16    2.54
   6  16  -3   96.48    9.79
  -6  16   3   69.26   10.88
  -6 -16   3   97.13    8.02
   6 -16  -3   67.55   12.54
   6  16  -2   13.40    2.65
  -6  16   2   11.09    3.26
  -6 -16   2   11.90    2.51
   6 -16  -2   10.56    2.02
   6  16  -1   45.19    8.84
  -6  16   1   38.83    5.32
  -6 -16   1   44.49   10.16
   6 -16  -1   40.90    7.31
   6  16   0  123.23    5.64
   6 -16   0   69.80    9.09
  -6  16   0   91.59   13.98
  -6 -16   0  115.03    5.67
   6 -16   0  108.29    5.41
   6  16   1   57.12    6.87
   6 -16   1   34.53    6.68
  -6  16  -1   37.05    5.69
  -6 -16  -1   51.40    8.21
   6 -16   1   44.30    9.49
   6  16   2   29.99    5.96
   6 -16   2   20.84    5.17
  -6 -16  -2   25.13    5.55
  -6  16  -2   25.48    5.16
   6  16   3   15.72    3.82
   6 -16   3   15.53    2.35
  -6 -16  -3   12.30    2.18
  -6  16  -3   13.43    3.06
   6  16   4   73.82   17.07
   6 -16   4   67.29    8.11
  -6 -16  -4   65.96    4.96
  -6  16  -4   74.07    4.94
   6 -16   5   31.18    5.04
  -6 -16  -5   22.66    2.38
  -6  16  -5   30.03    8.09
   6  17  -5   53.54   12.89
  -6  17   5   54.11   12.01
  -6 -17   5   53.60   11.47
   6 -17  -5   56.88    4.87
   6  17  -4   29.19    4.18
  -6  17   4   29.05    4.99
  -6 -17   4   28.98    3.38
   6 -17  -4   27.20    6.93
   6  17  -3   48.60   10.51
  -6  17   3   44.21    6.42
  -6 -17   3   50.14    9.43
   6 -17  -3   47.64    5.76
   6  17  -2  120.97   20.57
  -6  17   2   97.77   17.45
  -6 -17   2  121.53    9.33
   6 -17  -2  109.87    8.80
   6  17  -1    3.47    1.30
  -6  17   1    1.33    0.57
  -6 -17   1    4.76    1.26
   6 -17  -1    3.67    2.43
   6  17   0   29.01    6.13
   6 -17   0   21.47    2.58
  -6  17   0   24.37    3.63
  -6 -17   0   28.65    6.62
   6 -17   0   28.74    2.93
   6  17   1   43.64   12.60
   6 -17   1   39.87    2.84
  -6  17  -1   33.59    5.56
  -6 -17  -1   48.19    3.87
   6 -17   1   47.97    6.25
   6  17   2   24.21    2.83
   6 -17   2   16.95    3.66
  -6 -17  -2   20.12    3.46
  -6  17  -2   23.99    5.60
   6  17   3    1.71    1.42
   6 -17   3    3.72    0.92
  -6 -17  -3    4.22    2.03
  -6  17  -3    2.52    1.29
   6  17   4   56.12   12.76
   6 -17   4   47.04    7.69
  -6 -17  -4   46.50    8.12
  -6  17  -4   54.50   10.69
   6  17   5   15.62    5.42
   6 -17   5   17.07    4.10
  -6 -17  -5   17.40    2.26
  -6  17  -5   17.11    5.46
   6  18  -5   17.10    2.81
  -6  18   5   15.95    3.72
  -6 -18   5   16.24    4.09
   6 -18  -5   17.97    3.09
   6  18  -4    0.90    0.55
  -6  18   4    1.19    0.56
  -6 -18   4    1.49    0.99
   6 -18  -4   -0.01    1.15
   6  18  -3   22.80    4.42
  -6  18   3   17.02    2.95
  -6 -18   3   17.42    3.92
   6 -18  -3   16.22    4.07
   6  18  -2   37.25    6.06
  -6  18   2   28.23    4.15
  -6 -18   2   34.91    7.91
   6 -18  -2   29.93    4.81
   6  18  -1  232.26   16.13
  -6  18   1  187.34   12.90
  -6 -18   1  209.57   15.01
   6 -18  -1  201.44   15.00
   6  18   0  142.27   10.82
  -6  18   0  105.25    7.68
  -6 -18   0  103.12    9.56
   6 -18   0  113.22    8.66
   6  18   1    1.42    1.17
   6 -18   1   -0.04    0.50
  -6 -18  -1    1.68    0.95
   6 -18   1    1.06    1.23
   6  18   2   -0.85    1.91
   6 -18   2    1.04    0.57
  -6 -18  -2    1.28    0.99
  -6  18  -2   -0.38    1.40
   6  18   3   36.09    3.79
   6 -18   3   22.91    4.25
  -6 -18  -3   28.70    2.91
  -6  18  -3   27.80    6.58
   6  18   4   84.11    8.62
   6 -18   4   60.16   10.35
  -6 -18  -4   68.77   10.56
  -6  18  -4   73.46   18.69
   6  18   5   30.44   10.15
   6 -18   5   34.86    4.23
  -6 -18  -5   24.81    4.17
  -6  18  -5   36.58    9.05
   6  19  -4    5.86    1.65
  -6  19   4    6.37    1.71
  -6 -19   4    5.35    1.27
   6 -19  -4    6.00    1.34
   6  19  -3   -0.72    1.76
  -6  19   3    0.00    1.37
  -6 -19   3    1.71    1.47
   6 -19  -3   -0.53    1.25
   6  19  -2   14.97    2.29
  -6  19   2   12.88    2.31
  -6 -19   2   16.36    4.37
   6 -19  -2   16.32    3.05
   6  19  -1   -1.80    1.69
  -6  19   1    0.36    0.78
  -6 -19   1    1.55    1.19
   6 -19  -1   -2.37    1.87
   6  19   0   14.44    2.88
  -6  19   0    9.67    2.03
  -6 -19   0   11.91    2.37
   6 -19   0   14.20    2.66
   6  19   1    4.00    2.06
   6 -19   1    4.03    1.06
  -6 -19  -1    4.72    1.68
   6 -19   1    4.07    1.30
   6  19   2   37.20    9.25
   6 -19   2   26.16    4.22
  -6 -19  -2   28.19    5.30
  -6  19  -2   34.87    6.50
   6  19   3   25.77    6.85
   6 -19   3   23.00    5.02
  -6 -19  -3   26.86    2.88
  -6  19  -3   24.43    7.35
   6  19   4   12.39    3.25
   6 -19   4   11.10    2.76
  -6 -19  -4   11.64    2.25
  -6  19  -4   10.86    3.21
   6  20  -4    0.69    0.88
  -6  20   4    2.91    1.48
  -6 -20   4    1.81    1.74
   6 -20  -4    2.55    2.06
   6  20  -3   36.32    7.00
  -6  20   3   30.60    6.49
  -6 -20   3   33.59    5.45
   6 -20  -3   32.37    5.32
   6  20  -2   14.68    2.75
  -6  20   2   10.87    2.28
  -6 -20   2   11.41    3.08
   6 -20  -2   13.73    2.46
   6  20  -1   33.43    5.63
  -6  20   1   22.11    5.33
  -6 -20   1   24.69    6.46
   6 -20  -1   22.35    4.52
   6  20   0   12.95    2.76
  -6  20   0    9.74    2.50
  -6 -20   0   11.52    3.12
   6 -20   0   16.18    3.33
   6  20   1   43.35    4.09
   6 -20   1   25.90    6.32
  -6 -20  -1   38.04    9.55
   6 -20   1   38.74    5.26
   6  20   2    0.30    1.25
   6 -20   2    0.52    0.64
  -6 -20  -2    2.47    1.99
  -6  20  -2    0.36    1.59
   6  20   3    5.80    1.75
   6 -20   3    4.74    1.53
  -6 -20  -3    4.82    1.73
  -6  20  -3    5.98    1.72
   6  20   4   22.80    6.75
   6 -20   4   20.84    4.74
  -6 -20  -4   23.32    5.03
  -6  20  -4   23.32    7.55
   6  21  -3   32.58    6.07
  -6  21   3   22.39    4.19
  -6 -21   3   34.63    6.16
   6 -21  -3   30.26    5.22
   6  21  -2   13.92    2.35
  -6  21   2   10.39    1.93
  -6 -21   2   12.13    3.37
   6 -21  -2   10.81    2.39
   6  21  -1   -1.27    1.63
  -6  21   1    1.24    0.85
  -6 -21   1   -0.04    0.78
   6 -21  -1   -0.85    1.66
   6  21   0    2.29    1.95
  -6  21   0    0.26    0.37
  -6 -21   0    2.26    1.23
   6 -21   0   -0.74    1.62
   6  21   1   10.68    2.79
  -6 -21  -1   12.71    3.02
   6 -21   1   12.11    2.36
   6  21   2   15.38    3.26
   6 -21   2   11.45    1.72
  -6 -21  -2   10.35    2.21
  -6  21  -2   13.81    3.82
   6  21   3    1.64    1.41
   6 -21   3    0.98    0.68
  -6 -21  -3    2.34    1.93
  -6  21  -3    2.58    1.22
   6  22  -2   14.18    3.05
  -6  22   2    1.53    1.09
  -6 -22   2    9.40    2.17
   6 -22  -2   11.85    2.38
   6  22  -1    1.77    1.47
  -6  22   1    1.87    0.99
  -6 -22   1    1.73    1.28
   6 -22  -1    2.45    1.67
   6  22   0   10.63    2.93
  -6 -22   0    9.28    2.06
   6 -22   0    8.46    1.84
   6  22   1  179.90    9.40
  -6 -22  -1  142.88   14.69
   6 -22   1  154.66    8.59
   6  22   2   10.07    3.27
  -6 -22  -2   11.24    2.59
  -6  22  -2    9.48    2.73
   6  23  -1    2.24    0.88
  -6  23   1    1.47    0.66
  -6 -23   1   -0.28    1.68
   6 -23  -1    1.09    1.00
   6  23   0    7.54    2.48
  -6 -23   0    7.25    1.75
   6 -23   0    4.76    2.00
   6  23   1   -3.10    1.89
  -6 -23  -1   -0.33    0.89
   6 -23   1   -1.46    2.07
   7   0  -7  118.45    5.29
  -7   0   6   -0.51    1.99
   7   0  -6   -0.03    1.27
  -7   0   5  565.76   24.15
   7   0  -5  448.81   19.50
  -7   0   4    0.36    1.99
   7   0  -4   -0.24    1.36
   7   0  -3   82.26    5.55
  -7   0   3   99.13    6.30
   7   0  -3   73.30   11.76
   7   0  -2   -0.07    0.74
  -7   0   2    0.00    1.55
   7   0  -2   -0.83    1.37
   7   0  -1   30.56    5.99
  -7   0   1   37.45    6.38
   7   0  -1   31.34    4.46
   7   0   0    0.58    0.45
  -7   0   0    2.20    1.49
   7   0   0    0.32    0.43
   7   0   1  373.93   13.75
  -7   0  -1  418.49   14.98
  -7   0  -1  333.81   13.91
   7   0   2    0.14    1.00
  -7   0  -2    0.44    0.76
  -7   0  -2   -0.45    1.07
   7   0   3    9.04    1.68
  -7   0  -3    9.04    2.30
  -7   0  -3    9.04    1.86
   7   0   4    0.01    1.01
  -7   0  -4    1.25    1.00
   7   0   5   24.81    4.42
  -7   0  -5   29.60    4.85
   7   0   6    2.32    1.74
  -7   0  -6    0.26    0.91
   7   0   7   41.06    6.52
  -7   0  -7   44.14   10.84
   7  -1  -7    0.44    1.39
   7   1  -7    1.04    1.25
  -7   1   6    1.72    1.25
  -7  -1   6    2.15    2.14
   7   1  -6    2.27    1.23
   7  -1  -6    2.80    1.99
  -7   1   5    5.23    2.81
  -7  -1   5    9.59    3.03
   7  -1  -5   -2.19    1.45
   7   1  -5    4.03    1.31
   7   1  -4  135.53   11.12
  -7   1   4  172.49    9.60
  -7  -1   4  168.25   23.10
   7  -1  -4  139.30    7.67
   7   1  -4  131.63    7.53
   7   1  -3    2.06    0.67
   7  -1  -3    1.87    0.81
  -7  -1   3    2.91    1.63
  -7   1   3    4.92    1.86
   7   1  -3    2.90    1.13
   7  -1  -3    1.98    1.32
   7   1  -2   65.26    4.85
   7  -1  -2   59.39    4.23
  -7  -1   2   76.63   12.88
  -7   1   2   70.12   12.66
   7  -1  -2   57.02    9.26
   7   1  -2   55.09    5.89
   7   1  -1    0.23    0.46
   7  -1  -1    0.37    0.47
  -7   1   1    1.11    0.98
  -7  -1   1   -1.60    1.42
   7  -1  -1    1.50    1.12
   7   1  -1   -0.01    1.00
   7   1   0    2.96    1.02
   7  -1   0    2.05    0.82
  -7  -1   0    4.30    1.06
  -7   1   0    1.55    0.53
   7   1   0    2.00    0.83
   7  -1   0    2.87    1.66
   7  -1   1   24.82    4.88
   7   1   1   27.37    4.92
  -7   1  -1   35.32    3.36
  -7  -1  -1   31.52    6.16
  -7  -1  -1   24.06    3.83
  -7   1  -1   28.79    5.33
   7   1   2    0.18    0.93
   7  -1   2    0.92    0.99
  -7   1  -2    0.31    0.35
  -7  -1  -2    0.65    0.89
  -7  -1  -2    1.10    0.73
  -7   1  -2    1.09    1.29
   7  -1   3    1.12    1.24
   7   1   3    0.78    1.04
  -7  -1  -3    1.53    0.62
  -7   1  -3    4.96    1.37
  -7  -1  -3    1.14    0.75
   7   1   4    8.00    1.69
   7  -1   4    9.68    2.64
  -7  -1  -4   15.12    3.11
  -7   1  -4    8.54    1.89
   7  -1   5   35.83    5.60
   7   1   5   40.16    9.82
  -7  -1  -5   41.38    7.75
  -7   1  -5   35.20    6.90
   7  -1   6  105.28   11.86
   7   1   6  106.82    6.46
  -7   1  -6  112.36   20.28
  -7  -1  -6  124.31    7.03
   7   1   7   -0.99    1.53
   7  -1   7   -0.14    1.68
  -7  -1  -7    1.05    1.00
  -7   1  -7    0.22    1.81
   7  -2  -7   36.66    4.00
   7   2  -7   28.57    3.70
  -7   2   6   33.31    6.65
  -7  -2   6   32.11    4.83
   7   2  -6   21.83    2.16
   7  -2  -6   21.18    4.99
  -7   2   5   36.56    5.79
  -7  -2   5   34.70    5.26
   7   2  -5   18.13    4.37
   7  -2  -5   22.10    5.17
   7   2  -4    8.37    1.57
  -7   2   4   13.92    2.71
   7   2  -4    9.00    2.11
   7   2  -3   58.50    5.98
   7  -2  -3   44.13    6.60
  -7   2   3   72.38   11.30
  -7  -2   3   71.32   12.95
   7   2  -3   49.43    5.29
   7  -2  -3   53.97    8.94
   7   2  -2   85.22    5.01
   7  -2  -2   76.21    4.12
  -7   2   2  105.79    6.42
  -7  -2   2   97.95   15.37
   7   2  -2   75.82    9.58
   7  -2  -2   77.34    4.66
   7   2  -1  123.43    5.52
   7  -2  -1  114.11    5.02
  -7   2   1  135.50    6.49
  -7  -2   1  134.61    6.57
   7   2  -1  121.40    5.34
   7  -2  -1  115.75    5.42
   7   2   0   32.13    3.24
   7  -2   0   28.70    6.25
  -7   2   0   36.48    2.44
  -7  -2   0   36.75    5.08
   7   2   0   33.53    5.94
   7  -2   0   41.45    5.47
   7   2   1   24.63    4.80
   7  -2   1   22.25    5.96
  -7   2  -1   26.35    2.14
  -7  -2  -1   25.99    6.08
  -7  -2  -1   21.94    3.79
   7   2   2   23.50    2.64
   7  -2   2   18.98    3.46
  -7   2  -2   16.56    3.20
  -7  -2  -2   20.56    3.89
  -7   2  -2   19.41    4.64
  -7  -2  -2   22.62    3.79
   7   2   3   11.53    3.45
   7  -2   3   10.67    2.59
  -7  -2  -3    7.77    1.89
  -7   2  -3   11.32    2.18
  -7  -2  -3   12.04    2.58
   7   2   4  145.32    6.71
   7  -2   4  147.37    6.56
  -7   2  -4  150.03    6.48
  -7  -2  -4  144.52    5.69
   7   2   5  261.81   18.06
   7  -2   5  248.91   17.67
  -7  -2  -5  289.05   27.43
  -7   2  -5  273.32   18.62
   7   2   6    0.15    1.71
   7  -2   6    2.73    1.02
  -7   2  -6    0.86    1.31
  -7  -2  -6   -0.03    1.60
   7   2   7    3.37    0.92
   7  -2   7    3.18    1.09
  -7  -2  -7    2.80    1.21
  -7   2  -7    3.01    1.37
  -7   3   7    1.16    1.06
  -7  -3   7    2.48    1.37
   7  -3  -7   -0.56    1.52
   7   3  -7    1.41    0.80
  -7   3   6   76.27   13.64
   7   3  -6   47.80    4.00
   7  -3  -6   49.89    9.80
  -7   3   5    2.78    1.12
  -7  -3   5    2.37    1.45
   7  -3  -5    1.20    0.82
   7   3  -5    0.57    0.74
   7   3  -4    0.16    0.37
  -7   3   4    0.03    0.99
  -7  -3   4    2.06    1.83
   7  -3  -4   -0.94    1.32
   7   3  -4    0.37    0.38
   7   3  -3   19.48    1.76
  -7   3   3   25.61    4.48
  -7  -3   3   25.43    5.48
   7   3  -3   17.23    3.02
   7  -3  -3   21.55    4.00
   7   3  -2   83.55    4.86
   7  -3  -2   65.35    5.76
  -7  -3   2   90.85   12.44
   7   3  -2   63.92    3.86
   7  -3  -2   65.59   11.20
   7   3  -1   12.75    3.64
   7  -3  -1    8.84    1.69
  -7   3   1   12.92    2.73
  -7  -3   1   12.35    1.73
   7   3  -1   10.20    1.73
   7  -3  -1    9.94    3.74
   7   3   0    1.07    1.15
   7  -3   0    0.70    0.47
  -7   3   0    0.91    0.97
  -7  -3   0    0.36    0.91
   7   3   0    0.82    0.54
   7  -3   0    1.00    0.52
   7   3   1  153.49    8.91
   7  -3   1  134.84    8.91
  -7   3  -1  147.12    6.39
  -7  -3  -1  157.26    6.68
  -7  -3  -1  124.92    6.80
   7  -3   1  138.71    6.40
   7   3   2  198.76   10.01
   7  -3   2  200.25   18.78
  -7   3  -2  211.81    9.77
  -7  -3  -2  214.86   10.14
  -7   3  -2  183.18    9.30
  -7  -3  -2  194.68    9.37
   7   3   3    1.62    0.90
   7  -3   3    1.86    0.70
  -7   3  -3   -1.44    1.27
  -7  -3  -3    0.83    0.74
   7   3   4   14.95    3.14
   7  -3   4   10.27    3.13
  -7   3  -4   13.59    3.27
  -7  -3  -4   15.77    2.60
   7   3   5   35.08    6.28
   7  -3   5   31.77    2.85
  -7   3  -5   35.42    6.79
  -7  -3  -5   35.17    4.04
   7   3   6   99.46    9.18
   7  -3   6   95.02    9.66
  -7   3  -6   99.86   19.17
  -7  -3  -6  115.52    8.37
   7   3   7    1.58    1.70
   7  -3   7    1.92    1.45
  -7   3  -7    2.04    1.73
  -7  -3  -7    1.62    0.83
  -7   4   7   41.13    7.81
  -7  -4   7   44.88    4.28
   7  -4  -7   24.47    6.61
   7   4  -7   23.10    4.14
  -7   4   6    2.71    1.75
   7   4  -6    0.46    1.04
   7  -4  -6   -0.48    1.46
   7   4  -5    3.10    1.18
  -7   4   5    4.70    1.83
  -7  -4   5    5.88    2.31
   7   4  -5    1.51    0.61
   7   4  -4   16.02    1.85
  -7   4   4   21.17    5.43
  -7  -4   4   20.83    4.32
   7   4  -4   10.99    2.43
   7  -4  -4   15.36    2.72
   7   4  -3   69.77    4.10
  -7   4   3   81.35    5.14
  -7  -4   3   78.01    5.18
   7   4  -3   49.64    7.33
   7  -4  -3   56.80    7.81
   7   4  -2   15.67    3.23
   7  -4  -2   11.12    1.70
  -7   4   2   17.37    4.10
  -7  -4   2   16.49    2.86
   7   4  -2   12.56    2.76
   7  -4  -2   10.91    1.88
   7   4  -1  234.89    9.50
   7  -4  -1  202.14   14.61
  -7   4   1  252.14   11.07
  -7  -4   1  268.17   10.64
   7   4  -1  219.27    8.32
   7  -4  -1  222.69    8.97
   7   4   0  145.52    6.62
   7  -4   0  128.08    5.53
  -7   4   0  148.89    7.92
  -7  -4   0  158.03    7.12
   7  -4   0  143.94    6.59
   7   4   1   60.78    4.43
   7  -4   1   52.46    8.70
  -7   4  -1   60.30    3.87
  -7  -4  -1   58.08    9.70
  -7  -4  -1   47.98    4.22
   7  -4   1   56.43    9.26
   7   4   2   91.44    5.79
   7  -4   2   91.03   10.21
  -7   4  -2   97.90    5.03
  -7  -4  -2   92.18    6.32
  -7   4  -2   83.36    5.35
  -7  -4  -2   86.53    5.37
   7   4   3  215.36   10.92
   7  -4   3  191.52   10.91
  -7  -4  -3  212.91   10.08
  -7   4  -3  205.50   10.59
  -7  -4  -3  196.77   10.25
   7   4   4   62.43   14.18
   7  -4   4   57.53   11.69
  -7   4  -4   62.27   10.45
  -7  -4  -4   65.40    5.99
   7   4   5   -0.24    1.62
   7  -4   5   -0.09    1.52
  -7   4  -5    0.22    1.28
  -7  -4  -5    0.70    0.87
   7  -4   6    5.78    2.31
  -7   4  -6    3.39    1.78
   7   4   7   20.74    5.49
   7  -4   7   22.40    4.94
  -7   4  -7   21.95    5.77
  -7  -4  -7   20.01    4.06
  -7   5   7    0.95    1.00
  -7  -5   7    0.12    0.97
   7  -5  -7   -0.74    1.49
   7   5  -7    1.96    1.36
  -7   5   6   11.69    2.50
  -7  -5   6   10.61    2.69
   7   5  -6    0.91    1.00
   7  -5  -6    4.65    1.91
   7   5  -5   23.71    5.27
  -7  -5   5   36.18    5.98
   7  -5  -5   24.71    5.26
   7   5  -5   19.43    4.90
   7   5  -4   34.29    2.30
  -7   5   4   41.17    6.63
  -7  -5   4   37.68    7.96
   7   5  -4   28.00    3.70
   7  -5  -4   33.43    4.91
   7   5  -3  116.58    8.09
  -7   5   3  128.51   18.76
  -7  -5   3  142.81    8.20
   7   5  -3   96.19    6.64
   7  -5  -3   93.67    5.51
   7   5  -2  321.48   15.17
   7  -5  -2  268.98   12.04
  -7   5   2  363.59   16.97
  -7  -5   2  345.41   16.24
   7   5  -2  282.51   12.90
   7  -5  -2  294.85   15.98
   7   5  -1   24.94    5.20
   7  -5  -1   19.19    4.44
  -7   5   1   28.13    5.72
  -7  -5   1   27.91    9.54
   7  -5  -1   20.42    4.17
   7   5  -1   23.57    2.00
   7   5   0   16.70    3.33
   7  -5   0   10.90    2.02
  -7   5   0   15.71    3.56
  -7  -5   0   17.65    3.95
  -7  -5   0   10.17    3.25
   7  -5   0   12.85    3.22
   7   5   1  220.15   11.04
   7  -5   1  180.32    8.87
  -7   5  -1  219.38   10.42
  -7  -5  -1  218.77   10.57
  -7  -5  -1  183.71    9.93
   7  -5   1  199.49   10.00
   7   5   2  128.07    7.14
   7  -5   2  117.21   17.02
  -7   5  -2  130.60    6.44
  -7  -5  -2  126.45    7.06
  -7   5  -2  122.95    7.22
  -7  -5  -2  125.60    8.42
   7   5   3    1.72    0.74
   7  -5   3    0.54    0.78
  -7  -5  -3    0.40    0.59
  -7   5  -3    2.44    0.63
  -7  -5  -3    1.44    0.52
   7   5   4   19.69    5.43
   7  -5   4   19.00    4.73
  -7  -5  -4   13.68    2.53
  -7   5  -4   25.67    4.47
  -7  -5  -4   23.47    4.31
   7  -5   5   59.85    6.25
  -7   5  -5   60.32   11.80
  -7  -5  -5   54.96   11.41
   7  -5   6  177.88   28.85
  -7   5  -6  231.30   11.30
  -7  -5  -6  225.95   10.75
   7   5   7    1.34    1.64
   7  -5   7   -0.27    1.53
  -7   5  -7    1.84    1.22
  -7  -5  -7    1.75    1.05
  -7   6   7   16.89    3.02
  -7  -6   7   15.15    3.63
   7  -6  -7   11.17    2.76
  -7   6   6   65.95    5.17
  -7  -6   6   54.19    9.44
   7   6  -6   43.41    3.15
   7  -6  -6   43.71    9.03
   7   6  -5   54.25    9.92
  -7   6   5   78.46    6.78
  -7  -6   5   74.48   14.54
   7  -6  -5   50.62   10.11
   7   6  -5   34.95    8.81
   7   6  -4   48.89    3.92
  -7   6   4   53.13    3.82
  -7  -6   4   60.01    4.42
   7   6  -4   30.74    6.95
   7  -6  -4   44.63    7.53
   7   6  -3  425.67   19.16
  -7   6   3  470.09   24.42
  -7  -6   3  478.92   23.67
   7  -6  -3  397.75   18.53
   7   6  -3  375.74   16.84
   7   6  -2   24.98    4.31
  -7   6   2   25.49    5.02
  -7  -6   2   28.05    6.92
   7  -6  -2   21.50    4.63
   7   6  -2   18.40    2.34
   7   6  -1  343.44   15.81
   7  -6  -1  269.17   12.20
  -7   6   1  359.55   16.46
  -7  -6   1  362.20   16.81
   7  -6  -1  277.32   13.87
   7   6  -1  296.63   13.29
   7   6   0   80.89    6.36
   7  -6   0   66.01    6.05
  -7   6   0   88.81    6.60
  -7  -6   0   91.13    5.44
  -7  -6   0   68.17    4.76
   7  -6   0   81.81    5.19
   7   6   1  158.40    8.44
   7  -6   1  135.30    7.01
  -7   6  -1  163.76    8.12
  -7  -6  -1  161.28    9.60
  -7  -6  -1  137.58    6.70
   7  -6   1  131.86    8.01
   7   6   2   63.52    9.15
   7  -6   2   50.87    8.42
  -7  -6  -2   58.17    9.66
  -7   6  -2   57.80    6.82
  -7  -6  -2   52.18    6.96
   7   6   3   22.93    4.69
   7  -6   3   19.22    4.31
  -7  -6  -3   18.55    4.55
  -7   6  -3   24.60    4.53
  -7  -6  -3   20.69    3.11
   7   6   4   84.49    8.78
   7  -6   4   75.49   14.51
  -7  -6  -4   56.79    8.67
  -7   6  -4   81.09   14.08
  -7  -6  -4   82.43    5.96
   7   6   5  122.95   13.65
   7  -6   5  104.37    5.21
  -7   6  -5  122.14   11.91
  -7  -6  -5  114.59    8.73
   7   6   6    0.52    1.88
   7  -6   6    3.18    1.44
  -7   6  -6    1.54    1.13
  -7  -6  -6    0.88    0.74
  -7   7   7    3.09    1.98
  -7  -7   7    4.70    2.07
   7  -7  -7    1.64    1.10
  -7   7   6   14.83    3.11
  -7  -7   6   13.05    2.67
   7  -7  -6    7.58    2.07
   7   7  -5   18.65    3.60
  -7   7   5   23.26    6.22
  -7  -7   5   25.35    3.23
   7  -7  -5   17.92    3.51
   7   7  -4    0.79    0.71
  -7   7   4    1.08    0.80
  -7  -7   4    1.72    2.04
   7   7  -4    0.75    0.56
   7  -7  -4   -0.08    1.60
   7   7  -3   18.01    2.22
  -7  -7   3   24.65    5.88
   7  -7  -3   17.13    3.65
   7   7  -2  114.82    6.67
  -7   7   2  117.19    6.75
   7  -7  -2   99.35    5.85
   7   7  -1  347.65   16.17
   7  -7  -1  264.56   11.99
  -7   7   1  356.64   16.44
  -7  -7   1  366.04   17.55
   7  -7  -1  294.96   14.64
   7   7   0    6.14    1.54
   7  -7   0    4.81    1.14
  -7   7   0    7.38    2.73
  -7  -7   0    9.93    2.03
  -7  -7   0    4.98    1.12
   7  -7   0    5.96    1.57
   7   7   1  253.17   12.67
   7  -7   1  203.80   12.78
  -7   7  -1  248.33   11.50
  -7  -7  -1  260.13   12.84
  -7  -7  -1  215.13   10.00
   7  -7   1  219.75   11.29
   7   7   2   29.22    6.99
   7  -7   2   28.20    4.98
  -7  -7  -2   27.58    2.17
  -7   7  -2   28.49    6.28
  -7  -7  -2   24.96    2.79
   7   7   3   -1.47    1.46
   7  -7   3    1.17    0.93
  -7  -7  -3   -0.13    0.44
  -7   7  -3    1.59    0.72
  -7  -7  -3   -0.43    0.81
   7   7   4   45.36    4.79
   7  -7   4   41.33    7.33
  -7  -7  -4   32.18    7.95
  -7   7  -4   48.24    8.28
  -7  -7  -4   38.77    6.95
   7   7   5    8.44    2.33
   7  -7   5    7.58    1.91
  -7   7  -5    8.65    2.20
  -7  -7  -5    6.90    1.55
   7   7   6   73.08   14.71
   7  -7   6   72.94    4.35
  -7   7  -6   82.75    5.32
  -7  -7  -6   78.38    7.68
  -7   8   7   30.55    5.50
  -7  -8   7   33.68    4.80
   7  -8  -7   23.15    4.63
  -7   8   6    3.02    1.65
  -7  -8   6    1.77    1.77
   7  -8  -6    1.40    0.97
   7   8  -5  126.67   16.73
  -7   8   5  140.99   17.85
  -7  -8   5  149.13    6.19
   7  -8  -5  108.05   16.65
   7   8  -4   14.94    2.48
  -7   8   4   18.53    4.34
  -7  -8   4   16.82    2.87
   7  -8  -4   13.95    2.85
   7   8  -3   80.74    5.43
  -7  -8   3   95.25    6.67
   7  -8  -3   66.83    4.75
   7   8  -2  392.60   18.75
  -7   8   2  401.67   18.44
  -7  -8   2  440.88   20.67
   7  -8  -2  339.66   17.38
   7   8  -1  275.42   13.40
   7  -8  -1  192.41   15.72
  -7   8   1  295.01   13.81
  -7  -8   1  309.31   14.84
   7  -8  -1  234.27   12.79
   7   8   0    0.39    0.75
   7  -8   0    0.77    0.45
  -7   8   0    0.65    1.01
  -7  -8   0   -0.94    1.51
   7   8   1    0.64    0.74
   7  -8   1    1.07    0.65
  -7   8  -1    3.91    1.60
  -7  -8  -1    0.74    0.95
   7  -8   1   -2.48    1.96
   7   8   2   12.55    3.01
   7  -8   2    8.96    2.35
  -7  -8  -2   11.47    2.06
  -7   8  -2   10.14    3.58
  -7  -8  -2    8.95    2.55
   7   8   3    9.19    2.36
   7  -8   3   10.24    2.36
  -7  -8  -3   10.19    2.37
  -7   8  -3    9.24    2.19
  -7  -8  -3    8.87    1.24
   7   8   4   40.95    7.28
   7  -8   4   37.09    9.07
  -7  -8  -4   34.21    5.07
  -7   8  -4   43.98    9.05
  -7  -8  -4   33.71    6.80
   7   8   5   80.42    8.98
   7  -8   5   73.03    5.07
  -7   8  -5   72.96   15.79
  -7  -8  -5   59.54   12.83
   7   8   6    0.62    1.54
   7  -8   6    0.36    0.62
  -7   8  -6    0.36    1.45
  -7  -8  -6    1.62    1.29
   7   9  -6    1.93    0.87
  -7   9   6    1.68    1.08
  -7  -9   6    5.55    1.97
   7  -9  -6    2.62    1.15
   7   9  -5    0.37    0.64
  -7   9   5    4.23    1.99
  -7  -9   5    2.74    2.31
   7  -9  -5    1.74    2.05
   7   9  -4    0.85    0.51
  -7   9   4    0.04    1.02
  -7  -9   4    1.99    1.54
   7  -9  -4    0.00    1.49
   7   9  -3  135.32    8.88
  -7   9   3  133.73   18.23
  -7  -9   3  149.54    6.68
   7  -9  -3  111.57   11.65
   7   9  -2   77.46   13.46
  -7   9   2   85.74   13.67
  -7  -9   2   97.48   17.31
   7  -9  -2   65.72   10.21
   7   9  -1    4.45    1.59
   7  -9  -1    2.78    0.65
  -7   9   1    3.63    1.06
  -7  -9   1    5.87    1.62
   7  -9  -1   -1.34    3.00
   7   9   0   29.00    7.25
   7  -9   0   18.03    3.48
  -7   9   0   26.52    4.67
  -7  -9   0   26.51    4.18
   7  -9   0   20.56    2.60
   7   9   1   18.41    2.98
   7  -9   1   12.00    2.03
  -7   9  -1   15.19    3.57
  -7  -9  -1   18.45    3.51
   7  -9   1   16.81    3.89
   7   9   2  171.51    9.08
   7  -9   2  144.38    7.93
  -7  -9  -2  170.32    8.77
  -7   9  -2  155.83    8.42
   7   9   3    9.62    2.63
   7  -9   3    8.67    1.46
  -7  -9  -3    6.23    1.22
  -7   9  -3    7.72    1.91
  -7  -9  -3    6.17    1.17
   7   9   4   53.78    6.79
   7  -9   4   51.64    4.94
  -7  -9  -4   42.34   10.47
  -7   9  -4   55.92    6.91
  -7  -9  -4   48.09    5.74
   7   9   5   35.91    9.10
   7  -9   5   34.83    6.00
  -7   9  -5   39.93   10.37
  -7  -9  -5   32.84    8.68
   7   9   6   56.22   14.96
   7  -9   6   50.93    9.38
  -7   9  -6   59.71   12.88
   7  10  -6    8.91    1.42
  -7  10   6   11.44    2.69
  -7 -10   6   15.26    2.88
   7 -10  -6   11.08    2.57
   7  10  -5   30.69    6.16
  -7  10   5   31.11    6.60
  -7 -10   5   39.20    4.07
   7 -10  -5   30.02    3.44
   7  10  -4    1.17    0.83
  -7  10   4    1.76    1.38
  -7 -10   4    2.72    1.42
   7 -10  -4    2.05    1.22
   7  10  -3   80.45   12.64
  -7  10   3   84.95   14.20
  -7 -10   3   86.26   18.82
   7 -10  -3   74.87   13.45
   7  10  -2  164.21    8.71
  -7  10   2  154.45    8.17
  -7 -10   2  171.97    9.40
   7 -10  -2  140.33    8.06
   7  10  -1   99.35    5.82
  -7  10   1   90.80    5.28
  -7 -10   1  108.30    6.54
   7 -10  -1   88.56   12.62
   7  10   0   27.14    6.63
   7 -10   0   21.96    2.69
  -7  10   0   28.66    2.33
  -7 -10   0   28.38    5.18
   7 -10   0   23.11    2.27
   7  10   1  101.51    6.06
   7 -10   1   76.60   10.70
  -7  10  -1  108.82    5.69
  -7 -10  -1  101.51    5.93
   7 -10   1   94.16   16.33
   7  10   2   64.42    6.18
   7 -10   2   46.96    6.41
  -7 -10  -2   59.83    9.76
  -7  10  -2   53.81   10.34
  -7 -10  -3   12.01    2.79
  -7  10  -3    0.43    0.68
   7  10   4   27.69    7.16
   7 -10   4   20.84    6.15
  -7 -10  -4   20.66    3.40
  -7  10  -4   24.78    5.35
   7  10   5   25.37    3.15
   7 -10   5   20.94    3.28
  -7  10  -5   19.52    4.08
   7  10   6    5.01    1.92
   7 -10   6    8.92    2.00
  -7  10  -6    6.83    2.17
   7  11  -6  193.93   13.62
  -7  11   6  204.30   11.16
  -7 -11   6  208.15   10.87
   7 -11  -6  160.99    8.85
   7  11  -5  330.03   23.19
  -7  11   5  358.68   17.13
  -7 -11   5  385.62   18.30
   7 -11  -5  317.60   25.64
   7  11  -4    7.72    1.56
  -7  11   4   11.47    2.44
  -7 -11   4    9.27    1.75
   7 -11  -4    9.92    2.44
   7  11  -3  133.32    7.48
  -7  11   3  158.90   18.91
  -7 -11   3  159.05    9.18
   7 -11  -3  125.05   19.20
   7  11  -2    0.37    0.55
  -7  11   2    0.54    1.36
  -7 -11   2    2.62    1.37
   7 -11  -2   -0.35    1.99
   7  11  -1    1.59    0.93
  -7  11   1    1.84    1.57
  -7 -11   1    0.81    1.77
   7 -11  -1    0.86    1.10
   7  11   0  109.44    7.81
   7 -11   0   66.10   10.39
  -7  11   0   98.84    8.64
  -7 -11   0  108.06    6.46
   7 -11   0   92.09    5.91
   7  11   1   12.69    3.00
   7 -11   1    7.16    1.22
  -7  11  -1   11.28    1.86
  -7 -11  -1   12.16    2.10
   7 -11   1   11.01    3.01
   7  11   2  109.72    5.35
   7 -11   2   82.82    7.37
  -7 -11  -2  100.71   14.02
  -7  11  -2   84.72    4.54
   7  11   3  110.65    8.59
   7 -11   3   83.06   13.82
  -7 -11  -3   92.05    7.90
  -7  11  -3   91.42    8.81
   7  11   4   -0.06    1.63
   7 -11   4    0.63    0.86
  -7 -11  -4   -0.09    0.93
  -7  11  -4    1.97    1.01
   7  11   5   38.41    9.58
   7 -11   5   33.01    5.40
  -7  11  -5   35.59    8.95
   7  11   6   70.09   14.44
   7 -11   6   68.07    8.48
  -7  11  -6   74.09   13.85
   7  12  -6    2.39    0.97
  -7  12   6    3.05    1.29
  -7 -12   6    5.62    1.64
   7 -12  -6    2.55    0.97
   7  12  -5    1.52    0.91
  -7  12   5    2.11    2.04
  -7 -12   5    4.84    1.81
   7 -12  -5   -0.16    1.27
   7  12  -4    0.19    1.25
  -7  12   4    1.72    1.22
  -7 -12   4    1.80    1.36
   7 -12  -4    1.50    1.03
   7  12  -3  190.89   14.70
  -7 -12   3  226.18   25.07
   7 -12  -3  166.79   14.94
   7  12  -2   14.94    3.59
  -7  12   2   16.25    2.08
  -7 -12   2   14.34    2.09
   7 -12  -2   16.14    3.17
   7  12  -1   28.79    3.10
  -7  12   1   24.41    5.81
  -7 -12   1   31.85    4.40
   7 -12  -1   29.78    6.03
   7  12   0   20.06    4.11
   7 -12   0   13.28    3.15
  -7  12   0   16.33    3.69
  -7 -12   0   17.05    3.33
   7 -12   0   13.97    2.93
   7  12   1   33.33    8.22
   7 -12   1   23.31    5.52
  -7  12  -1   31.33    2.00
  -7 -12  -1   34.34   10.41
   7 -12   1   35.59    7.17
   7  12   2   20.35    3.57
   7 -12   2   14.25    2.42
  -7 -12  -2   20.37    2.71
  -7  12  -2   19.01    3.86
   7  12   3   74.40   15.79
   7 -12   3   60.53   10.99
  -7 -12  -3   67.31    7.51
  -7  12  -3   69.83    9.36
   7  12   4    8.58    4.25
   7 -12   4    7.75    1.55
  -7 -12  -4    8.39    1.71
  -7  12  -4    6.93    2.13
   7  12   5   22.38    8.85
   7 -12   5   24.05    4.47
  -7  12  -5   26.39    6.66
   7  13  -5   13.51    4.11
  -7  13   5   12.49    5.09
  -7 -13   5   18.32    4.14
   7 -13  -5   11.61    2.48
   7  13  -4    0.31    0.73
  -7  13   4    2.04    1.12
  -7 -13   4   -0.08    1.99
   7 -13  -4    0.16    1.21
   7  13  -3  256.23   23.42
  -7  13   3  240.98   16.63
  -7 -13   3  268.24   19.00
   7 -13  -3  218.44   15.76
   7  13  -2    1.62    1.33
  -7  13   2    1.28    0.78
  -7 -13   2    1.77    1.52
   7 -13  -2    0.79    1.78
   7  13  -1   -1.61    1.40
  -7  13   1    1.48    1.13
  -7 -13   1   -0.26    1.63
   7 -13  -1    0.39    1.80
   7  13   0   55.72    5.04
   7 -13   0   30.06    4.72
  -7  13   0   41.70    6.82
  -7 -13   0   48.56    8.70
   7 -13   0   40.93    6.46
   7  13   1  128.87   36.52
   7 -13   1   62.51    9.05
  -7 -13  -1   86.43    6.43
   7 -13   1   80.19   14.56
   7  13   2    0.87    0.97
   7 -13   2    1.55    0.74
  -7 -13  -2   -0.18    1.33
  -7  13  -2   -0.12    1.39
   7  13   3   68.93   17.33
   7 -13   3   49.98    7.42
  -7 -13  -3   54.81   10.66
  -7  13  -3   59.83    5.19
   7  13   4   36.42    7.99
   7 -13   4   29.75    6.36
  -7 -13  -4   30.27    3.20
  -7  13  -4   29.41    5.80
   7  13   5    0.73    1.68
   7 -13   5    1.96    1.06
  -7  13  -5    1.43    1.25
   7  14  -5    8.97    1.95
  -7  14   5   11.86    2.45
  -7 -14   5   16.00    4.21
   7 -14  -5   12.83    2.90
   7  14  -4   13.47    2.17
  -7  14   4   11.16    2.44
  -7 -14   4   11.22    2.88
   7 -14  -4    7.71    2.03
   7  14  -3   94.99   13.08
  -7 -14   3   85.46   11.25
   7 -14  -3   72.91   12.92
   7  14  -2    0.76    0.69
  -7  14   2    0.27    1.14
  -7 -14   2    1.12    1.17
   7 -14  -2   -0.14    1.69
   7  14  -1   70.92    5.96
  -7  14   1   53.80    9.71
  -7 -14   1   66.81   11.41
   7 -14  -1   59.62   10.97
   7  14   0    6.74    1.30
   7 -14   0    3.83    0.77
  -7  14   0    3.53    0.94
  -7 -14   0    6.24    1.66
   7 -14   0    4.87    2.27
   7  14   1  520.00   34.09
   7 -14   1  385.65   25.04
  -7 -14  -1  486.23   32.30
   7 -14   1  460.75   30.28
   7  14   2   17.79    3.52
   7 -14   2   13.70    2.15
  -7 -14  -2   13.44    1.94
  -7  14  -2   16.24    3.98
   7  14   3   82.76   18.32
   7 -14   3   68.55    8.69
  -7 -14  -3   73.28   12.26
  -7  14  -3   77.32    5.57
   7  14   4   56.34   12.13
   7 -14   4   47.17    7.01
  -7 -14  -4   46.84    7.38
  -7  14  -4   51.23   12.01
   7  14   5    3.26    1.77
   7 -14   5    0.80    0.72
  -7 -14  -5    1.00    1.10
  -7  14  -5    2.83    1.18
   7  15  -5  364.00   32.87
  -7  15   5  389.90   27.73
  -7 -15   5  419.69   29.66
   7 -15  -5  324.77   23.46
   7  15  -4    0.91    0.75
  -7  15   4    2.26    1.52
  -7 -15   4    1.54    1.61
   7 -15  -4    2.68    1.94
   7  15  -3   19.65    3.44
  -7  15   3   17.18    4.55
  -7 -15   3   17.92    2.55
   7 -15  -3   13.93    2.75
   7  15  -2    2.66    1.00
  -7  15   2   -0.39    1.10
  -7 -15   2    1.55    1.10
   7 -15  -2    1.67    1.83
   7  15  -1   30.46    3.26
  -7  15   1   19.78    3.12
  -7 -15   1   20.53    3.84
   7 -15  -1   21.38    3.64
   7  15   0    1.35    0.97
  -7  15   0    1.29    0.68
  -7 -15   0    3.10    1.76
   7 -15   0    3.84    1.57
   7  15   1   12.39    3.26
   7 -15   1   10.86    2.17
  -7 -15  -1   12.61    1.79
   7 -15   1   14.28    3.04
   7  15   2   93.27    4.86
   7 -15   2   64.20    5.98
  -7 -15  -2   87.39   12.03
  -7  15  -2   82.66   10.46
   7  15   3   55.23   12.02
   7 -15   3   44.44    4.20
  -7 -15  -3   44.18    7.26
  -7  15  -3   48.72   11.11
   7  15   4    2.75    1.14
   7 -15   4    2.20    1.03
  -7 -15  -4    3.06    0.93
  -7  15  -4    2.72    1.70
   7  16  -4    9.14    2.27
  -7 -16   4    7.32    2.18
   7 -16  -4    7.55    1.59
   7  16  -3    1.86    1.09
  -7  16   3    0.31    0.58
  -7 -16   3    3.88    2.28
   7 -16  -3    3.21    1.83
   7  16  -2   21.06    3.97
  -7  16   2   17.45    7.09
  -7 -16   2   24.56    5.90
   7 -16  -2   20.60    4.20
   7  16  -1   -1.51    1.40
  -7  16   1    0.30    0.55
  -7 -16   1    1.16    1.26
   7 -16  -1   -0.60    1.74
   7  16   0  113.76    5.90
  -7  16   0   86.24   12.69
  -7 -16   0  107.63   13.57
   7 -16   0   96.21   12.23
   7  16   1    8.99    2.73
   7 -16   1    7.00    1.73
  -7 -16  -1    9.30    3.00
   7 -16   1    9.76    2.60
   7  16   2   13.94    2.62
   7 -16   2   10.66    2.73
  -7 -16  -2   13.69    2.43
  -7  16  -2   12.34    3.19
   7  16   3   26.62    7.81
   7 -16   3   20.93    5.60
  -7 -16  -3   23.26    2.75
  -7  16  -3   22.69    6.38
   7  16   4   39.94   10.22
   7 -16   4   34.08    6.40
  -7 -16  -4   35.18    6.22
  -7  16  -4   42.54   11.44
   7  17  -4    3.29    1.62
  -7 -17   4   -0.91    1.82
   7 -17  -4    3.76    1.62
   7  17  -3  162.02   21.85
  -7  17   3  136.13   17.21
  -7 -17   3  163.23    9.16
   7 -17  -3  146.35   12.48
   7  17  -2   46.49    7.11
  -7  17   2   40.53    8.06
  -7 -17   2   39.84    6.94
   7 -17  -2   40.54    6.88
   7  17  -1    4.06    1.17
  -7  17   1   -0.34    1.06
  -7 -17   1    3.09    1.31
   7 -17  -1   -1.27    1.57
   7  17   0   13.42    2.98
  -7  17   0   10.32    2.03
  -7 -17   0   12.80    3.31
   7 -17   0   10.86    3.06
   7  17   1   26.82    7.34
  -7 -17  -1   24.52    5.31
   7 -17   1   22.03    4.84
   7  17   2   53.41    7.41
   7 -17   2   31.83    7.38
  -7 -17  -2   39.70    7.26
  -7  17  -2   42.81    9.90
   7  17   3  103.01    6.78
   7 -17   3   69.34   12.39
  -7 -17  -3   87.03   14.95
  -7  17  -3   91.15   13.39
   7  17   4   10.33    2.08
   7 -17   4    7.07    1.81
  -7 -17  -4    8.25    2.16
  -7  17  -4    6.22    2.42
   7  18  -3   19.71    3.26
  -7  18   3   19.07    3.62
  -7 -18   3   20.67    4.88
   7 -18  -3   21.66    3.71
   7  18  -2   18.35    4.45
  -7  18   2   16.46    2.95
  -7 -18   2   21.55    3.27
   7 -18  -2   17.94    4.22
   7  18  -1    7.86    2.17
  -7  18   1    6.77    1.32
  -7 -18   1   10.51    2.47
   7 -18  -1    9.79    2.26
   7  18   0    2.30    1.86
  -7  18   0   -0.62    0.93
  -7 -18   0    1.59    1.02
   7 -18   0    2.44    2.33
   7  18   1   39.32    8.78
  -7 -18  -1   43.76    3.95
   7 -18   1   37.53    3.30
   7  18   2   11.49    3.00
   7 -18   2    8.00    1.96
  -7 -18  -2   11.67    2.30
  -7  18  -2   10.32    1.93
   7  18   3   32.05    7.97
   7 -18   3   29.21    2.81
  -7 -18  -3   32.64    3.29
  -7  18  -3   32.37    6.43
   7  19  -3   19.79    4.24
  -7  19   3   18.37    3.47
  -7 -19   3   20.54    2.90
   7 -19  -3   17.93    3.36
   7  19  -2  131.80    7.67
  -7  19   2   91.68   16.69
  -7 -19   2  115.19   20.26
   7 -19  -2  102.31   18.33
   7  19  -1    3.85    1.86
  -7  19   1    3.13    0.95
  -7 -19   1    4.68    1.64
   7 -19  -1    2.94    1.91
   7  19   0   -0.31    1.68
  -7 -19   0    1.37    1.19
   7 -19   0   -0.24    1.59
   7  19   1   76.48   10.02
  -7 -19  -1   56.56   10.73
   7 -19   1   61.69    7.10
   7  19   2   35.94   10.85
   7 -19   2   20.57    5.47
  -7 -19  -2   31.25    6.96
  -7  19  -2   33.21    8.15
   7  20  -2   -0.95    1.66
  -7  20   2    0.53    0.74
  -7 -20   2   -0.31    1.74
   7 -20  -2    0.96    0.87
   7  20  -1    6.17    3.08
  -7  20   1    5.44    1.05
  -7 -20   1    7.60    2.51
   7 -20  -1    9.59    1.84
   7  20   0   17.25    3.04
  -7 -20   0   14.30    2.50
   7 -20   0   11.70    2.55
   7  20   1    4.93    2.14
  -7 -20  -1    6.11    2.03
   7 -20   1    4.84    1.95
   8   0  -6   -0.26    1.08
  -8   0   5    2.72    1.24
   8   0  -5   -0.81    1.16
  -8   0   4   13.03    3.26
   8   0  -4    8.95    1.33
   8   0  -3   -0.19    0.69
   8   0  -3    0.29    0.33
   8   0  -2   88.32    3.84
  -8   0   2  105.88   13.59
   8   0  -2   72.29   13.05
   8   0  -1   -0.13    1.04
  -8   0   1    1.94    1.49
   8   0  -1    1.05    0.46
  -8   0   0   17.87    4.73
   8   0   1   -0.49    1.10
  -8   0  -1    0.78    0.73
  -8   0  -1   -0.99    0.99
   8   0   2    2.76    1.04
  -8   0  -2    1.11    0.43
  -8   0  -2    1.75    1.34
   8   0   3    0.84    1.16
  -8   0  -3    0.40    0.57
   8   0   4    3.57    1.63
  -8   0  -4    3.18    0.87
   8   0   5    1.30    1.99
  -8   0  -5    0.23    0.82
   8   0   6    2.50    0.80
  -8   0  -6    0.92    0.82
   8  -1  -6    0.74    0.42
   8   1  -6   -0.48    1.10
  -8  -1   5   44.81    4.23
  -8   1   5   43.58    7.77
   8   1  -5   24.72    6.62
   8  -1  -5   33.31    3.04
  -8  -1   4   35.56    8.67
  -8   1   4   35.26    7.80
   8   1  -4   26.89    4.16
   8  -1  -4   25.08    4.54
   8   1  -3   27.87    6.52
  -8   1   3   45.48    8.40
   8   1  -3   34.88    6.22
   8  -1  -3   33.13    6.72
   8   1  -2    5.97    1.46
   8  -1  -2    4.41    1.13
  -8   1   2    8.15    2.08
  -8  -1   2    6.42    1.65
   8  -1  -2    4.92    1.87
   8   1  -2    2.72    1.01
   8   1  -1   11.18    2.60
   8  -1  -1   13.30    1.88
  -8  -1   1   14.91    2.28
  -8   1   1   13.90    3.22
   8   1  -1   12.69    1.80
   8  -1  -1   12.28    2.65
   8  -1   0    6.45    1.63
   8   1   0    5.93    1.17
  -8   1   0    5.85    1.43
  -8  -1   0   10.37    1.82
   8   1   0    4.72    1.09
   8  -1   0    5.49    1.52
   8   1   1    6.93    1.49
   8  -1   1    6.99    1.66
  -8  -1  -1    7.67    1.68
  -8   1  -1    7.07    1.43
  -8  -1  -1    8.01    1.76
  -8   1  -1    6.46    1.51
   8   1   2   -0.12    1.22
   8  -1   2    1.47    0.84
  -8  -1  -2    0.24    0.81
  -8   1  -2    1.60    0.51
  -8  -1  -2    1.97    0.86
  -8   1  -2    1.16    0.90
   8  -1   3  130.19    9.66
   8   1   3  126.89   13.52
  -8   1  -3  138.69   11.84
  -8  -1  -3  130.45    9.36
   8   1   4  110.45    9.11
   8  -1   4  102.02   14.65
  -8  -1  -4  102.93   15.19
  -8   1  -4  103.34    4.56
   8  -1   5   37.84    8.92
   8   1   5   40.14    8.11
  -8  -1  -5   38.46    9.43
  -8   1  -5   39.11    6.52
   8  -1   6    4.11    1.63
   8   1   6    4.33    1.83
  -8   1  -6    6.44    1.48
  -8  -1  -6    6.56    1.67
  -8   2   6  128.77   23.36
  -8  -2   6  116.12   22.83
   8  -2  -6  100.38    6.08
   8   2  -6   93.70    9.30
  -8   2   5    4.44    2.28
  -8  -2   5    0.64    1.34
   8   2  -5    1.08    1.05
   8  -2  -5    2.40    1.53
  -8  -2   4   59.36   14.16
   8   2  -4   45.52    3.11
   8  -2  -4   45.80    6.86
   8   2  -3   52.09   10.65
  -8   2   3   75.21   13.23
  -8  -2   3   86.35    5.68
   8   2  -3   51.52   11.51
   8  -2  -3   57.98   10.96
[truncated: 29,090 more chars]
