# Supplementary material for: Four- and five-component molecular solids: crystal engineering strategies based on structural inequivalence
Source: IUCrJ. 2016 Jan 5;3(Pt 2):96–101. doi: 10.1107/S2052252515023945 (PMC4775157; doi:10.1107/S2052252515023945)
Supplement: Supplementary file 5 [file m-03-00096-sup6.zip › Checkcif Folder/Checkciffiles/20. MRE TMP DPE-II ACR.cif]

 
data_shelx
 
_audit_creation_method            SHELXL-2013
_chemical_name_systematic
;
 ?
;
_chemical_name_common             ?
_chemical_melting_point           ?
_chemical_formula_moiety          ?
_chemical_formula_sum
 'C75 H75 N8 O6' 
_chemical_formula_weight          1184.43

loop_
 _atom_type_symbol
 _atom_type_description
 _atom_type_scat_dispersion_real
 _atom_type_scat_dispersion_imag
 _atom_type_scat_source
 'C'  'C'   0.0033   0.0016
 'International Tables Vol C Tables 4.2.6.8 and 6.1.1.4'
 'H'  'H'   0.0000   0.0000
 'International Tables Vol C Tables 4.2.6.8 and 6.1.1.4'
 'N'  'N'   0.0061   0.0033
 'International Tables Vol C Tables 4.2.6.8 and 6.1.1.4'
 'O'  'O'   0.0106   0.0060
 'International Tables Vol C Tables 4.2.6.8 and 6.1.1.4'
 
_space_group_crystal_system       triclinic
_space_group_IT_number            2
_space_group_name_H-M_alt         'P -1'
_space_group_name_Hall            '-P 1'
 
_shelx_space_group_comment
;
The symmetry employed for this shelxl refinement is uniquely defined
by the following loop, which should always be used as a source of
symmetry information in preference to the above space-group names.
They are only intended as comments.
;
 
loop_
 _space_group_symop_operation_xyz
 'x, y, z'
 '-x, -y, -z'
 
_cell_length_a                    7.4611(3)
_cell_length_b                    8.7285(4)
_cell_length_c                    23.6219(10)
_cell_angle_alpha                 92.8500(10)
_cell_angle_beta                  91.3470(10)
_cell_angle_gamma                 93.3170(10)
_cell_volume                      1533.34(11)
_cell_formula_units_Z             1
_cell_measurement_temperature     150(2)
_cell_measurement_reflns_used     ? 
_cell_measurement_theta_min       ? 
_cell_measurement_theta_max       ? 
 
_exptl_crystal_description        'Block' 
_exptl_crystal_colour             'Pale yellow' 
_exptl_crystal_density_meas       ? 
_exptl_crystal_density_method     ?              
_exptl_crystal_density_diffrn     1.283          
_exptl_crystal_F_000              629
_exptl_transmission_factor_min    ?                                             
_exptl_transmission_factor_max    ?                                             
_exptl_crystal_size_max           0.610
_exptl_crystal_size_mid           0.320
_exptl_crystal_size_min           0.240
_exptl_absorpt_coefficient_mu     0.082
_shelx_estimated_absorpt_T_min    0.952
_shelx_estimated_absorpt_T_max    0.981
_exptl_absorpt_correction_type    'Analytical' 
_exptl_absorpt_correction_T_min   0.969 
_exptl_absorpt_correction_T_max   0.981 
_exptl_absorpt_process_details    'Bruker, AXS, 2006' 
 
_exptl_special_details
;
 ?
;
 
_diffrn_ambient_temperature       150(2)
_diffrn_radiation_wavelength      0.71073
_diffrn_radiation_type            MoK\a
_diffrn_source                    'sealed tube'                       
_diffrn_measurement_device_type   'Bruker P4' 
_diffrn_measurement_method        '\w scans' 
_diffrn_detector_area_resol_mean  ? 
_diffrn_reflns_number             39279
_diffrn_reflns_av_unetI/netI      0.0173
_diffrn_reflns_av_R_equivalents   0.0233
_diffrn_reflns_limit_h_min        -9
_diffrn_reflns_limit_h_max        9
_diffrn_reflns_limit_k_min        -11
_diffrn_reflns_limit_k_max        11
_diffrn_reflns_limit_l_min        -30
_diffrn_reflns_limit_l_max        30
_diffrn_reflns_theta_min          3.197
_diffrn_reflns_theta_max          27.545
_diffrn_reflns_theta_full         25.242
_diffrn_measured_fraction_theta_max   0.996
_diffrn_measured_fraction_theta_full  0.997
_diffrn_reflns_Laue_measured_fraction_max    0.996
_diffrn_reflns_Laue_measured_fraction_full   0.997
_diffrn_reflns_point_group_measured_fraction_max   0.996
_diffrn_reflns_point_group_measured_fraction_full  0.997
_reflns_number_total              7056
_reflns_number_gt                 6163
_reflns_threshold_expression      'I > 2\s(I)'
_reflns_Friedel_coverage          0.000
_reflns_Friedel_fraction_max      .
_reflns_Friedel_fraction_full     .
 
_reflns_special_details
;
 Reflections were merged by SHELXL according to the crystal
 class for the calculation of statistics and refinement.
 
 _reflns_Friedel_fraction is defined as the number of unique
 Friedel pairs measured divided by the number that would be
 possible theoretically, ignoring centric projections and
 systematic absences.
;
 
_computing_data_collection        ?
_computing_cell_refinement        ?
_computing_data_reduction         ?
_computing_structure_solution     ?
_computing_structure_refinement   'SHELXL-2013 (Sheldrick, 2013)'
_computing_molecular_graphics     ?
_computing_publication_material   ?
 
_refine_special_details
;
 ?
;
_refine_ls_structure_factor_coef  Fsqd
_refine_ls_matrix_type            full
_refine_ls_weighting_scheme       calc
_refine_ls_weighting_details
;
 w=1/[\s^2^(Fo^2^)+(0.0472P)^2^+1.0870P]
 where P=(Fo^2^+2Fc^2^)/3
;
_atom_sites_solution_primary      ?
_atom_sites_solution_secondary    ?
_atom_sites_solution_hydrogens    mixed
_refine_ls_hydrogen_treatment     mixed
_refine_ls_extinction_method      none
_refine_ls_extinction_coef        .
_refine_ls_number_reflns          7056
_refine_ls_number_parameters      434
_refine_ls_number_restraints      0
_refine_ls_R_factor_all           0.0627
_refine_ls_R_factor_gt            0.0552
_refine_ls_wR_factor_ref          0.1356
_refine_ls_wR_factor_gt           0.1315
_refine_ls_goodness_of_fit_ref    1.091
_refine_ls_restrained_S_all       1.091
_refine_ls_shift/su_max           0.000
_refine_ls_shift/su_mean          0.000
 
loop_
 _atom_site_label
 _atom_site_type_symbol
 _atom_site_fract_x
 _atom_site_fract_y
 _atom_site_fract_z
 _atom_site_U_iso_or_equiv
 _atom_site_adp_type
 _atom_site_occupancy
 _atom_site_site_symmetry_order  
 _atom_site_calc_flag
 _atom_site_refinement_flags_posn
 _atom_site_refinement_flags_adp
 _atom_site_refinement_flags_occupancy
 _atom_site_disorder_assembly
 _atom_site_disorder_group
H22A H 1.073(3) 0.599(2) 0.4582(8) 0.034(5) Uiso 1 1 d . . . . .
H22B H 0.987(2) 0.425(2) 0.4444(8) 0.027(5) Uiso 1 1 d . . . . .
C1 C 0.05896(19) 1.09135(16) 0.38386(6) 0.0182(3) Uani 1 1 d . . . . .
C2 C 0.2036(2) 1.00323(16) 0.39709(6) 0.0186(3) Uani 1 1 d . . . . .
C3 C 0.3699(2) 1.02805(18) 0.37281(7) 0.0233(3) Uani 1 1 d . . . . .
H3 H 0.4667 0.9672 0.3823 0.028 Uiso 1 1 calc R U . . .
C4 C 0.3931(2) 1.14273(18) 0.33457(7) 0.0253(3) Uani 1 1 d . . . . .
H4 H 0.5071 1.1610 0.3183 0.030 Uiso 1 1 calc R U . . .
C5 C 0.2525(2) 1.23083(18) 0.31985(7) 0.0247(3) Uani 1 1 d . . . . .
H5 H 0.2693 1.3086 0.2934 0.030 Uiso 1 1 calc R U . . .
C6 C 0.0860(2) 1.20406(17) 0.34430(6) 0.0209(3) Uani 1 1 d . . . . .
C7 C -0.11880(19) 1.06719(18) 0.41171(6) 0.0217(3) Uani 1 1 d . . . . .
H7A H -0.1140 1.1216 0.4491 0.033 Uiso 1 1 calc R U . . .
H7B H -0.1448 0.9572 0.4161 0.033 Uiso 1 1 calc R U . . .
H7C H -0.2135 1.1071 0.3881 0.033 Uiso 1 1 calc R U . . .
C8 C 0.0808(2) 1.61215(18) 0.24794(7) 0.0258(3) Uani 1 1 d . . . . .
C9 C 0.0887(2) 1.70944(18) 0.20271(7) 0.0251(3) Uani 1 1 d . . . . .
C10 C -0.0320(2) 1.51123(18) 0.14223(7) 0.0249(3) Uani 1 1 d . . . . .
C11 C -0.0388(2) 1.41367(18) 0.18738(7) 0.0254(3) Uani 1 1 d . . . . .
C12 C 0.1431(3) 1.6651(2) 0.30693(8) 0.0387(4) Uani 1 1 d . . . . .
H12A H 0.1101 1.5854 0.3332 0.058 Uiso 1 1 calc R U . . .
H12B H 0.0861 1.7599 0.3181 0.058 Uiso 1 1 calc R U . . .
H12C H 0.2739 1.6845 0.3079 0.058 Uiso 1 1 calc R U . . .
C13 C 0.1584(3) 1.87401(19) 0.21062(9) 0.0378(4) Uani 1 1 d . . . . .
H13A H 0.1631 1.9203 0.1737 0.057 Uiso 1 1 calc R U . . .
H13B H 0.2792 1.8787 0.2280 0.057 Uiso 1 1 calc R U . . .
H13C H 0.0783 1.9304 0.2353 0.057 Uiso 1 1 calc R U . . .
C14 C -0.0966(3) 1.4577(2) 0.08351(7) 0.0366(4) Uani 1 1 d . . . . .
H14A H -0.0728 1.5400 0.0575 0.055 Uiso 1 1 calc R U . . .
H14B H -0.2260 1.4309 0.0836 0.055 Uiso 1 1 calc R U . . .
H14C H -0.0333 1.3672 0.0711 0.055 Uiso 1 1 calc R U . . .
C15 C -0.1078(3) 1.24893(19) 0.18044(9) 0.0385(4) Uani 1 1 d . . . . .
H15A H -0.0831 1.1970 0.2154 0.058 Uiso 1 1 calc R U . . .
H15B H -0.0479 1.1981 0.1488 0.058 Uiso 1 1 calc R U . . .
H15C H -0.2377 1.2440 0.1726 0.058 Uiso 1 1 calc R U . . .
C17 C 0.5907(2) 0.77840(18) 0.47965(7) 0.0245(3) Uani 1 1 d . . . . .
H17 H 0.5697 0.8763 0.4968 0.029 Uiso 1 1 calc R U . . .
C18 C 0.7589(2) 0.72284(17) 0.48693(7) 0.0239(3) Uani 1 1 d . . . . .
H18 H 0.8502 0.7822 0.5082 0.029 Uiso 1 1 calc R U . . .
C19 C 0.7935(2) 0.57950(17) 0.46291(6) 0.0201(3) Uani 1 1 d . . . . .
C20 C 0.6520(2) 0.49820(17) 0.43325(6) 0.0220(3) Uani 1 1 d . . . . .
H20 H 0.6679 0.3985 0.4168 0.026 Uiso 1 1 calc R U . . .
C21 C 0.4878(2) 0.56340(17) 0.42775(6) 0.0226(3) Uani 1 1 d . . . . .
H21 H 0.3934 0.5061 0.4071 0.027 Uiso 1 1 calc R U . . .
C22 C 0.9776(2) 0.51781(19) 0.46924(6) 0.0234(3) Uani 1 1 d . . . . .
N1 N 0.45545(17) 0.70285(15) 0.44996(5) 0.0224(3) Uani 1 1 d . . . . .
N2 N 0.0155(2) 1.46641(15) 0.23955(6) 0.0272(3) Uani 1 1 d . . . . .
N3 N 0.03111(19) 1.65743(15) 0.15070(6) 0.0262(3) Uani 1 1 d . . . . .
O1 O 0.17253(14) 0.89257(12) 0.43525(5) 0.0238(2) Uani 1 1 d . . . . .
H1 H 0.2591 0.8353 0.4358 0.036 Uiso 1 1 calc R U . . .
O2 O -0.05784(16) 1.28662(14) 0.33110(5) 0.0295(3) Uani 1 1 d . . . . .
H2 H -0.0331 1.3407 0.3036 0.044 Uiso 1 1 calc R U . . .
C23 C 0.5759(2) 0.5921(2) 0.23328(7) 0.0343(4) Uani 1 1 d . . . . .
C24 C 0.6406(3) 0.6229(3) 0.29041(8) 0.0488(5) Uani 1 1 d . . . . .
H24 H 0.6375 0.5424 0.3161 0.059 Uiso 1 1 calc R U . . .
C25 C 0.7055(3) 0.7639(3) 0.30811(10) 0.0548(6) Uani 1 1 d . . . . .
H25 H 0.7465 0.7828 0.3463 0.066 Uiso 1 1 calc R U . . .
C26 C 0.7134(3) 0.8842(3) 0.27056(10) 0.0514(6) Uani 1 1 d . . . . .
H26 H 0.7587 0.9838 0.2839 0.062 Uiso 1 1 calc R U . . .
C27 C 0.6568(3) 0.8600(2) 0.21509(10) 0.0446(5) Uani 1 1 d . . . . .
H27 H 0.6659 0.9420 0.1901 0.054 Uiso 1 1 calc R U . . .
C28 C 0.5842(2) 0.7118(2) 0.19454(8) 0.0333(4) Uani 1 1 d . . . . .
C29 C 0.5205(2) 0.6776(2) 0.13933(8) 0.0339(4) Uani 1 1 d . . . . .
H29 H 0.5228 0.7553 0.1125 0.041 Uiso 1 1 calc R U . . .
C30 C 0.4533(2) 0.5295(2) 0.12335(7) 0.0324(4) Uani 1 1 d . . . . .
C31 C 0.3917(3) 0.4845(3) 0.06710(8) 0.0450(5) Uani 1 1 d . . . . .
H31 H 0.3913 0.5584 0.0389 0.054 Uiso 1 1 calc R U . . .
C32 C 0.3338(3) 0.3374(3) 0.05361(10) 0.0587(7) Uani 1 1 d . . . . .
H32 H 0.2964 0.3083 0.0157 0.070 Uiso 1 1 calc R U . . .
C33 C 0.3284(4) 0.2270(3) 0.09495(11) 0.0646(8) Uani 1 1 d . . . . .
H33 H 0.2857 0.1245 0.0847 0.077 Uiso 1 1 calc R U . . .
C34 C 0.3831(3) 0.2647(2) 0.14931(10) 0.0516(6) Uani 1 1 d . . . . .
H34 H 0.3768 0.1891 0.1769 0.062 Uiso 1 1 calc R U . . .
C35 C 0.4501(2) 0.4177(2) 0.16524(8) 0.0335(4) Uani 1 1 d . . . . .
N4 N 0.5096(2) 0.44878(19) 0.21887(6) 0.0380(4) Uani 1 1 d . . . . .
C36 C 0.3269(4) 0.9247(4) -0.03392(14) 0.0263(6) Uani 0.5 1 d . . P . .
H36A H 0.4127 1.0092 -0.0210 0.039 Uiso 0.5 1 calc R U P . .
H36B H 0.3298 0.9105 -0.0753 0.039 Uiso 0.5 1 calc R U P . .
H36C H 0.3593 0.8300 -0.0167 0.039 Uiso 0.5 1 calc R U P . .
C37 C 0.1664(3) 0.9572(2) -0.01907(9) 0.0451(5) Uani 1 1 d . . . . .
C38 C 0.0928(3) 0.8914(2) 0.02825(9) 0.0498(6) Uani 1 1 d . . . . .
C39 C -0.0723(3) 0.9334(2) 0.04711(9) 0.0497(6) Uani 1 1 d . . . . .
O3 O -0.1319(3) 0.8653(3) 0.08669(10) 0.0319(5) Uani 0.5 1 d . . P . .
H3A H -0.0514 0.8146 0.1009 0.048 Uiso 0.5 1 calc R U P . .
O4 O 0.1701(4) 0.7986(3) 0.05950(11) 0.0371(6) Uani 0.5 1 d . . P . .
H4A H 0.0985 0.7674 0.0839 0.056 Uiso 0.5 1 calc R U P . .
 
loop_
 _atom_site_aniso_label
 _atom_site_aniso_U_11
 _atom_site_aniso_U_22
 _atom_site_aniso_U_33
 _atom_site_aniso_U_23
 _atom_site_aniso_U_13
 _atom_site_aniso_U_12
C1 0.0208(7) 0.0180(7) 0.0156(6) -0.0014(5) -0.0013(5) 0.0024(5)
C2 0.0229(7) 0.0178(6) 0.0152(6) 0.0007(5) -0.0006(5) 0.0025(5)
C3 0.0216(7) 0.0246(7) 0.0248(8) 0.0035(6) 0.0011(6) 0.0081(6)
C4 0.0241(8) 0.0266(8) 0.0257(8) 0.0031(6) 0.0067(6) 0.0024(6)
C5 0.0316(8) 0.0211(7) 0.0222(7) 0.0053(6) 0.0036(6) 0.0031(6)
C6 0.0254(7) 0.0197(7) 0.0181(7) 0.0010(5) -0.0016(6) 0.0059(6)
C7 0.0182(7) 0.0250(7) 0.0219(7) 0.0016(6) -0.0013(5) 0.0024(6)
C8 0.0294(8) 0.0223(7) 0.0256(8) -0.0019(6) -0.0057(6) 0.0058(6)
C9 0.0244(8) 0.0197(7) 0.0313(8) 0.0008(6) -0.0012(6) 0.0030(6)
C10 0.0278(8) 0.0244(8) 0.0226(7) 0.0001(6) -0.0017(6) 0.0056(6)
C11 0.0307(8) 0.0192(7) 0.0262(8) -0.0002(6) -0.0026(6) 0.0031(6)
C12 0.0463(11) 0.0376(10) 0.0311(9) -0.0071(7) -0.0144(8) 0.0069(8)
C13 0.0358(10) 0.0208(8) 0.0564(12) -0.0004(8) 0.0017(8) -0.0007(7)
C14 0.0438(10) 0.0421(10) 0.0233(8) -0.0032(7) -0.0052(7) 0.0052(8)
C15 0.0526(12) 0.0199(8) 0.0420(10) -0.0018(7) -0.0023(9) -0.0011(8)
C17 0.0278(8) 0.0191(7) 0.0272(8) 0.0006(6) -0.0019(6) 0.0075(6)
C18 0.0239(7) 0.0207(7) 0.0269(8) -0.0005(6) -0.0064(6) 0.0025(6)
C19 0.0219(7) 0.0218(7) 0.0174(7) 0.0045(5) -0.0011(5) 0.0055(6)
C20 0.0272(8) 0.0198(7) 0.0193(7) 0.0005(5) -0.0024(6) 0.0055(6)
C21 0.0232(7) 0.0235(7) 0.0211(7) 0.0027(6) -0.0036(6) 0.0006(6)
C22 0.0221(7) 0.0263(8) 0.0227(8) 0.0017(6) -0.0017(6) 0.0083(6)
N1 0.0214(6) 0.0233(6) 0.0234(6) 0.0063(5) -0.0002(5) 0.0061(5)
N2 0.0369(8) 0.0206(6) 0.0244(7) 0.0034(5) -0.0045(6) 0.0048(6)
N3 0.0304(7) 0.0235(7) 0.0256(7) 0.0060(5) 0.0006(5) 0.0039(5)
O1 0.0223(5) 0.0251(6) 0.0258(6) 0.0096(4) 0.0033(4) 0.0080(4)
O2 0.0312(6) 0.0318(6) 0.0282(6) 0.0134(5) 0.0026(5) 0.0127(5)
C23 0.0313(9) 0.0426(10) 0.0277(9) -0.0104(7) 0.0110(7) -0.0038(7)
C24 0.0458(12) 0.0707(15) 0.0283(10) -0.0136(9) 0.0092(8) 0.0009(10)
C25 0.0423(12) 0.0776(17) 0.0411(12) -0.0298(12) 0.0082(9) -0.0017(11)
C26 0.0315(10) 0.0510(12) 0.0670(15) -0.0402(12) 0.0097(9) -0.0051(9)
C27 0.0332(10) 0.0338(10) 0.0651(14) -0.0133(9) 0.0157(9) -0.0047(8)
C28 0.0259(8) 0.0308(9) 0.0417(10) -0.0102(7) 0.0123(7) -0.0039(7)
C29 0.0324(9) 0.0313(9) 0.0386(10) 0.0044(7) 0.0108(7) 0.0014(7)
C30 0.0284(8) 0.0395(10) 0.0284(8) -0.0050(7) 0.0068(7) -0.0031(7)
C31 0.0384(10) 0.0641(14) 0.0310(10) -0.0076(9) 0.0012(8) -0.0007(9)
C32 0.0485(13) 0.0816(18) 0.0405(12) -0.0271(12) 0.0013(10) -0.0161(12)
C33 0.0655(16) 0.0561(14) 0.0649(16) -0.0351(12) 0.0194(12) -0.0325(12)
C34 0.0624(14) 0.0364(11) 0.0526(13) -0.0104(9) 0.0189(11) -0.0211(10)
C35 0.0358(9) 0.0320(9) 0.0310(9) -0.0065(7) 0.0113(7) -0.0097(7)
N4 0.0455(9) 0.0389(9) 0.0286(8) -0.0015(6) 0.0125(7) -0.0077(7)
C36 0.0249(16) 0.0274(16) 0.0276(16) 0.0033(12) 0.0070(12) 0.0055(12)
C37 0.0585(13) 0.0294(9) 0.0447(11) 0.0079(8) -0.0246(10) -0.0161(9)
C38 0.0661(15) 0.0324(10) 0.0483(12) 0.0155(9) -0.0303(11) -0.0183(10)
C39 0.0681(15) 0.0315(10) 0.0465(12) 0.0141(9) -0.0301(11) -0.0203(10)
O3 0.0363(13) 0.0364(13) 0.0256(12) 0.0162(10) 0.0068(10) 0.0095(10)
O4 0.0410(14) 0.0374(14) 0.0358(14) 0.0203(11) 0.0083(11) 0.0091(11)
 
_geom_special_details
;
 All esds (except the esd in the dihedral angle between two l.s. planes)
 are estimated using the full covariance matrix.  The cell esds are taken
 into account individually in the estimation of esds in distances, angles
 and torsion angles; correlations between esds in cell parameters are only
 used when they are defined by crystal symmetry.  An approximate (isotropic)
 treatment of cell esds is used for estimating esds involving l.s. planes.
;
 
loop_
 _geom_bond_atom_site_label_1
 _geom_bond_atom_site_label_2
 _geom_bond_distance
 _geom_bond_site_symmetry_2
 _geom_bond_publ_flag
C1 C2 1.399(2) . ?
C1 C6 1.400(2) . ?
C1 C7 1.503(2) . ?
C2 O1 1.3675(17) . ?
C2 C3 1.389(2) . ?
C3 C4 1.387(2) . ?
C3 H3 0.9500 . ?
C4 C5 1.384(2) . ?
C4 H4 0.9500 . ?
C5 C6 1.395(2) . ?
C5 H5 0.9500 . ?
C6 O2 1.3656(18) . ?
C7 H7A 0.9800 . ?
C7 H7B 0.9800 . ?
C7 H7C 0.9800 . ?
C8 N2 1.339(2) . ?
C8 C9 1.398(2) . ?
C8 C12 1.501(2) . ?
C9 N3 1.341(2) . ?
C9 C13 1.500(2) . ?
C10 N3 1.338(2) . ?
C10 C11 1.397(2) . ?
C10 C14 1.501(2) . ?
C11 N2 1.339(2) . ?
C11 C15 1.499(2) . ?
C12 H12A 0.9800 . ?
C12 H12B 0.9800 . ?
C12 H12C 0.9800 . ?
C13 H13A 0.9800 . ?
C13 H13B 0.9800 . ?
C13 H13C 0.9800 . ?
C14 H14A 0.9800 . ?
C14 H14B 0.9800 . ?
C14 H14C 0.9800 . ?
C15 H15A 0.9800 . ?
C15 H15B 0.9800 . ?
C15 H15C 0.9800 . ?
C17 N1 1.337(2) . ?
C17 C18 1.382(2) . ?
C17 H17 0.9500 . ?
C18 C19 1.388(2) . ?
C18 H18 0.9500 . ?
C19 C20 1.392(2) . ?
C19 C22 1.511(2) . ?
C20 C21 1.386(2) . ?
C20 H20 0.9500 . ?
C21 N1 1.339(2) . ?
C21 H21 0.9500 . ?
C22 C22 1.534(3) 2_766 ?
C22 H22A 1.02(2) . ?
C22 H22B 0.98(2) . ?
O1 H1 0.8400 . ?
O2 H2 0.8400 . ?
C23 N4 1.343(2) . ?
C23 C28 1.423(3) . ?
C23 C24 1.430(3) . ?
C24 C25 1.340(3) . ?
C24 H24 0.9500 . ?
C25 C26 1.408(4) . ?
C25 H25 0.9500 . ?
C26 C27 1.370(3) . ?
C26 H26 0.9500 . ?
C27 C28 1.431(2) . ?
C27 H27 0.9500 . ?
C28 C29 1.390(3) . ?
C29 C30 1.390(3) . ?
C29 H29 0.9500 . ?
C30 C35 1.424(3) . ?
C30 C31 1.425(3) . ?
C31 C32 1.351(3) . ?
C31 H31 0.9500 . ?
C32 C33 1.405(4) . ?
C32 H32 0.9500 . ?
C33 C34 1.357(3) . ?
C33 H33 0.9500 . ?
C34 C35 1.427(3) . ?
C34 H34 0.9500 . ?
C35 N4 1.342(2) . ?
C36 C37 1.299(4) . ?
C36 H36A 0.9800 . ?
C36 H36B 0.9800 . ?
C36 H36C 0.9800 . ?
C37 C38 1.392(3) . ?
C37 C39 1.401(3) 2_575 ?
C38 O4 1.276(3) . ?
C38 C39 1.383(4) . ?
C39 O3 1.212(3) . ?
C39 C37 1.401(3) 2_575 ?
O3 H3A 0.8400 . ?
O4 H4A 0.8400 . ?
 
loop_
 _geom_angle_atom_site_label_1
 _geom_angle_atom_site_label_2
 _geom_angle_atom_site_label_3
 _geom_angle
 _geom_angle_site_symmetry_1
 _geom_angle_site_symmetry_3
 _geom_angle_publ_flag
C2 C1 C6 117.75(13) . . ?
C2 C1 C7 121.15(13) . . ?
C6 C1 C7 121.09(13) . . ?
O1 C2 C3 122.04(13) . . ?
O1 C2 C1 116.47(13) . . ?
C3 C2 C1 121.48(13) . . ?
C4 C3 C2 119.26(14) . . ?
C4 C3 H3 120.4 . . ?
C2 C3 H3 120.4 . . ?
C5 C4 C3 120.92(15) . . ?
C5 C4 H4 119.5 . . ?
C3 C4 H4 119.5 . . ?
C4 C5 C6 119.19(14) . . ?
C4 C5 H5 120.4 . . ?
C6 C5 H5 120.4 . . ?
O2 C6 C5 121.79(13) . . ?
O2 C6 C1 116.83(13) . . ?
C5 C6 C1 121.37(14) . . ?
C1 C7 H7A 109.5 . . ?
C1 C7 H7B 109.5 . . ?
H7A C7 H7B 109.5 . . ?
C1 C7 H7C 109.5 . . ?
H7A C7 H7C 109.5 . . ?
H7B C7 H7C 109.5 . . ?
N2 C8 C9 120.15(14) . . ?
N2 C8 C12 117.65(15) . . ?
C9 C8 C12 122.21(15) . . ?
N3 C9 C8 120.22(14) . . ?
N3 C9 C13 118.08(15) . . ?
C8 C9 C13 121.69(15) . . ?
N3 C10 C11 120.21(14) . . ?
N3 C10 C14 117.97(15) . . ?
C11 C10 C14 121.82(15) . . ?
N2 C11 C10 120.23(14) . . ?
N2 C11 C15 117.19(15) . . ?
C10 C11 C15 122.57(15) . . ?
C8 C12 H12A 109.5 . . ?
C8 C12 H12B 109.5 . . ?
H12A C12 H12B 109.5 . . ?
C8 C12 H12C 109.5 . . ?
H12A C12 H12C 109.5 . . ?
H12B C12 H12C 109.5 . . ?
C9 C13 H13A 109.5 . . ?
C9 C13 H13B 109.5 . . ?
H13A C13 H13B 109.5 . . ?
C9 C13 H13C 109.5 . . ?
H13A C13 H13C 109.5 . . ?
H13B C13 H13C 109.5 . . ?
C10 C14 H14A 109.5 . . ?
C10 C14 H14B 109.5 . . ?
H14A C14 H14B 109.5 . . ?
C10 C14 H14C 109.5 . . ?
H14A C14 H14C 109.5 . . ?
H14B C14 H14C 109.5 . . ?
C11 C15 H15A 109.5 . . ?
C11 C15 H15B 109.5 . . ?
H15A C15 H15B 109.5 . . ?
C11 C15 H15C 109.5 . . ?
H15A C15 H15C 109.5 . . ?
H15B C15 H15C 109.5 . . ?
N1 C17 C18 124.03(14) . . ?
N1 C17 H17 118.0 . . ?
C18 C17 H17 118.0 . . ?
C17 C18 C19 119.47(14) . . ?
C17 C18 H18 120.3 . . ?
C19 C18 H18 120.3 . . ?
C18 C19 C20 116.88(14) . . ?
C18 C19 C22 120.42(14) . . ?
C20 C19 C22 122.70(14) . . ?
C21 C20 C19 119.71(14) . . ?
C21 C20 H20 120.1 . . ?
C19 C20 H20 120.1 . . ?
N1 C21 C20 123.43(14) . . ?
N1 C21 H21 118.3 . . ?
C20 C21 H21 118.3 . . ?
C19 C22 C22 112.07(16) . 2_766 ?
C19 C22 H22A 109.7(11) . . ?
C22 C22 H22A 106.2(11) 2_766 . ?
C19 C22 H22B 110.5(11) . . ?
C22 C22 H22B 109.7(11) 2_766 . ?
H22A C22 H22B 108.5(16) . . ?
C17 N1 C21 116.44(13) . . ?
C11 N2 C8 119.61(14) . . ?
C10 N3 C9 119.56(13) . . ?
C2 O1 H1 109.5 . . ?
C6 O2 H2 109.5 . . ?
N4 C23 C28 123.03(16) . . ?
N4 C23 C24 117.41(19) . . ?
C28 C23 C24 119.56(18) . . ?
C25 C24 C23 120.7(2) . . ?
C25 C24 H24 119.6 . . ?
C23 C24 H24 119.6 . . ?
C24 C25 C26 120.6(2) . . ?
C24 C25 H25 119.7 . . ?
C26 C25 H25 119.7 . . ?
C27 C26 C25 121.02(19) . . ?
C27 C26 H26 119.5 . . ?
C25 C26 H26 119.5 . . ?
C26 C27 C28 120.3(2) . . ?
C26 C27 H27 119.8 . . ?
C28 C27 H27 119.8 . . ?
C29 C28 C23 118.00(16) . . ?
C29 C28 C27 124.23(19) . . ?
C23 C28 C27 117.77(18) . . ?
C28 C29 C30 119.89(17) . . ?
C28 C29 H29 120.1 . . ?
C30 C29 H29 120.1 . . ?
C29 C30 C35 117.93(16) . . ?
C29 C30 C31 123.10(19) . . ?
C35 C30 C31 118.96(17) . . ?
C32 C31 C30 120.4(2) . . ?
C32 C31 H31 119.8 . . ?
C30 C31 H31 119.8 . . ?
C31 C32 C33 120.8(2) . . ?
C31 C32 H32 119.6 . . ?
C33 C32 H32 119.6 . . ?
C34 C33 C32 120.9(2) . . ?
C34 C33 H33 119.5 . . ?
C32 C33 H33 119.5 . . ?
C33 C34 C35 120.2(2) . . ?
C33 C34 H34 119.9 . . ?
C35 C34 H34 119.9 . . ?
N4 C35 C30 123.05(16) . . ?
N4 C35 C34 118.38(18) . . ?
C30 C35 C34 118.56(18) . . ?
C23 N4 C35 118.09(16) . . ?
C37 C36 H36A 109.5 . . ?
C37 C36 H36B 109.5 . . ?
H36A C36 H36B 109.5 . . ?
C37 C36 H36C 109.5 . . ?
H36A C36 H36C 109.5 . . ?
H36B C36 H36C 109.5 . . ?
C36 C37 C38 119.4(2) . . ?
C36 C37 C39 121.0(2) . 2_575 ?
C38 C37 C39 119.5(2) . 2_575 ?
O4 C38 C39 114.4(2) . . ?
O4 C38 C37 125.4(3) . . ?
C39 C38 C37 120.11(19) . . ?
O3 C39 C38 116.3(2) . . ?
O3 C39 C37 123.2(3) . 2_575 ?
C38 C39 C37 120.4(2) . 2_575 ?
C39 O3 H3A 109.5 . . ?
C38 O4 H4A 109.5 . . ?
 
loop_
 _geom_torsion_atom_site_label_1
 _geom_torsion_atom_site_label_2
 _geom_torsion_atom_site_label_3
 _geom_torsion_atom_site_label_4
 _geom_torsion
 _geom_torsion_site_symmetry_1
 _geom_torsion_site_symmetry_2
 _geom_torsion_site_symmetry_3
 _geom_torsion_site_symmetry_4
 _geom_torsion_publ_flag
C6 C1 C2 O1 -179.10(12) . . . . ?
C7 C1 C2 O1 1.6(2) . . . . ?
C6 C1 C2 C3 1.2(2) . . . . ?
C7 C1 C2 C3 -178.01(14) . . . . ?
O1 C2 C3 C4 -179.66(14) . . . . ?
C1 C2 C3 C4 0.0(2) . . . . ?
C2 C3 C4 C5 -0.9(2) . . . . ?
C3 C4 C5 C6 0.5(2) . . . . ?
C4 C5 C6 O2 -179.54(14) . . . . ?
C4 C5 C6 C1 0.8(2) . . . . ?
C2 C1 C6 O2 178.68(13) . . . . ?
C7 C1 C6 O2 -2.1(2) . . . . ?
C2 C1 C6 C5 -1.6(2) . . . . ?
C7 C1 C6 C5 177.63(14) . . . . ?
N2 C8 C9 N3 -0.1(2) . . . . ?
C12 C8 C9 N3 -179.85(16) . . . . ?
N2 C8 C9 C13 179.08(15) . . . . ?
C12 C8 C9 C13 -0.7(3) . . . . ?
N3 C10 C11 N2 1.0(2) . . . . ?
C14 C10 C11 N2 -178.18(16) . . . . ?
N3 C10 C11 C15 -179.90(16) . . . . ?
C14 C10 C11 C15 1.0(3) . . . . ?
N1 C17 C18 C19 -0.6(3) . . . . ?
C17 C18 C19 C20 -1.1(2) . . . . ?
C17 C18 C19 C22 178.68(14) . . . . ?
C18 C19 C20 C21 1.6(2) . . . . ?
C22 C19 C20 C21 -178.22(14) . . . . ?
C19 C20 C21 N1 -0.4(2) . . . . ?
C18 C19 C22 C22 67.6(2) . . . 2_766 ?
C20 C19 C22 C22 -112.58(19) . . . 2_766 ?
C18 C17 N1 C21 1.9(2) . . . . ?
C20 C21 N1 C17 -1.4(2) . . . . ?
C10 C11 N2 C8 -1.8(2) . . . . ?
C15 C11 N2 C8 179.04(16) . . . . ?
C9 C8 N2 C11 1.3(2) . . . . ?
C12 C8 N2 C11 -178.86(16) . . . . ?
C11 C10 N3 C9 0.3(2) . . . . ?
C14 C10 N3 C9 179.50(15) . . . . ?
C8 C9 N3 C10 -0.8(2) . . . . ?
C13 C9 N3 C10 -179.93(15) . . . . ?
N4 C23 C24 C25 -178.74(19) . . . . ?
C28 C23 C24 C25 1.4(3) . . . . ?
C23 C24 C25 C26 -0.8(3) . . . . ?
C24 C25 C26 C27 -0.6(3) . . . . ?
C25 C26 C27 C28 1.5(3) . . . . ?
N4 C23 C28 C29 0.0(3) . . . . ?
C24 C23 C28 C29 179.84(17) . . . . ?
N4 C23 C28 C27 179.64(17) . . . . ?
C24 C23 C28 C27 -0.5(3) . . . . ?
C26 C27 C28 C29 178.72(18) . . . . ?
C26 C27 C28 C23 -0.9(3) . . . . ?
C23 C28 C29 C30 -0.7(3) . . . . ?
C27 C28 C29 C30 179.61(17) . . . . ?
C28 C29 C30 C35 1.0(3) . . . . ?
C28 C29 C30 C31 -177.69(17) . . . . ?
C29 C30 C31 C32 177.6(2) . . . . ?
C35 C30 C31 C32 -1.0(3) . . . . ?
C30 C31 C32 C33 1.8(4) . . . . ?
C31 C32 C33 C34 -0.8(4) . . . . ?
C32 C33 C34 C35 -1.0(4) . . . . ?
C29 C30 C35 N4 -0.4(3) . . . . ?
C31 C30 C35 N4 178.28(18) . . . . ?
C29 C30 C35 C34 -179.39(18) . . . . ?
C31 C30 C35 C34 -0.7(3) . . . . ?
C33 C34 C35 N4 -177.3(2) . . . . ?
C33 C34 C35 C30 1.7(3) . . . . ?
C28 C23 N4 C35 0.6(3) . . . . ?
C24 C23 N4 C35 -179.31(17) . . . . ?
C30 C35 N4 C23 -0.3(3) . . . . ?
C34 C35 N4 C23 178.64(18) . . . . ?
C36 C37 C38 O4 -0.3(4) . . . . ?
C39 C37 C38 O4 -175.1(2) 2_575 . . . ?
C36 C37 C38 C39 175.2(2) . . . . ?
C39 C37 C38 C39 0.4(3) 2_575 . . . ?
O4 C38 C39 O3 -7.8(3) . . . . ?
C37 C38 C39 O3 176.2(2) . . . . ?
O4 C38 C39 C37 175.6(2) . . . 2_575 ?
C37 C38 C39 C37 -0.4(3) . . . 2_575 ?
 
_refine_diff_density_max    0.374
_refine_diff_density_min   -0.280
_refine_diff_density_rms    0.048

_shelxl_version_number 2013-2

_shelx_res_file
;
TITL datam in P-1
CELL  0.71073   7.4611   8.7285  23.6219   92.850   91.347   93.317
ZERR     1.00   0.0003   0.0004   0.0010    0.001    0.001    0.001
LATT   1
SFAC  C    H    N    O
UNIT  75 75 8 6
MERG   2
FMAP   2
PLAN   20
ACTA
BOND   $H
CONF
HTAB
TEMP -123
SIZE 0.61 0.32 0.24
LIST   3
L.S.  15
WGHT    0.047200    1.087000
FVAR       0.15463   1.00000
H22A  2    1.073210    0.598774    0.458234    11.00000    0.03442
H22B  2    0.987089    0.425062    0.444389    11.00000    0.02701
MOLE    1
C1    1    0.058959    1.091347    0.383859    11.00000    0.02083    0.01804 =
         0.01563   -0.00137   -0.00128    0.00239
C2    1    0.203588    1.003235    0.397086    11.00000    0.02290    0.01779 =
         0.01518    0.00067   -0.00059    0.00254
C3    1    0.369925    1.028048    0.372810    11.00000    0.02165    0.02458 =
         0.02477    0.00347    0.00110    0.00807
AFIX  43
H3    2    0.466700    0.967168    0.382290    11.00000   -1.20000
AFIX   0
C4    1    0.393106    1.142728    0.334571    11.00000    0.02410    0.02659 =
         0.02573    0.00309    0.00672    0.00235
AFIX  43
H4    2    0.507065    1.161023    0.318271    11.00000   -1.20000
AFIX   0
C5    1    0.252544    1.230833    0.319845    11.00000    0.03159    0.02110 =
         0.02217    0.00532    0.00356    0.00310
AFIX  43
H5    2    0.269262    1.308602    0.293403    11.00000   -1.20000
AFIX   0
C6    1    0.086036    1.204058    0.344297    11.00000    0.02543    0.01973 =
         0.01807    0.00097   -0.00163    0.00593
C7    1   -0.118798    1.067194    0.411710    11.00000    0.01821    0.02503 =
         0.02186    0.00155   -0.00135    0.00238
AFIX 137
H7A   2   -0.114047    1.121608    0.449066    11.00000   -1.50000
H7B   2   -0.144786    0.957151    0.416125    11.00000   -1.50000
H7C   2   -0.213473    1.107072    0.388100    11.00000   -1.50000
AFIX   0
C8    1    0.080750    1.612155    0.247944    11.00000    0.02940    0.02228 =
         0.02559   -0.00192   -0.00569    0.00577
C9    1    0.088658    1.709441    0.202713    11.00000    0.02439    0.01970 =
         0.03125    0.00081   -0.00117    0.00301
C10   1   -0.032044    1.511226    0.142235    11.00000    0.02779    0.02443 =
         0.02264    0.00011   -0.00173    0.00564
C11   1   -0.038783    1.413668    0.187385    11.00000    0.03072    0.01925 =
         0.02616   -0.00020   -0.00264    0.00314
C12   1    0.143097    1.665091    0.306933    11.00000    0.04630    0.03765 =
         0.03111   -0.00708   -0.01437    0.00688
AFIX 137
H12A  2    0.110051    1.585441    0.333233    11.00000   -1.50000
H12B  2    0.086098    1.759927    0.318140    11.00000   -1.50000
H12C  2    0.273856    1.684473    0.307947    11.00000   -1.50000
AFIX   0
C13   1    0.158351    1.874007    0.210624    11.00000    0.03575    0.02081 =
         0.05638   -0.00039    0.00174   -0.00069
AFIX 137
H13A  2    0.163059    1.920336    0.173700    11.00000   -1.50000
H13B  2    0.279180    1.878741    0.228048    11.00000   -1.50000
H13C  2    0.078336    1.930439    0.235292    11.00000   -1.50000
AFIX   0
C14   1   -0.096647    1.457692    0.083509    11.00000    0.04378    0.04212 =
         0.02334   -0.00318   -0.00516    0.00521
AFIX 137
H14A  2   -0.072790    1.540020    0.057480    11.00000   -1.50000
H14B  2   -0.226018    1.430925    0.083630    11.00000   -1.50000
H14C  2   -0.033310    1.367179    0.071075    11.00000   -1.50000
AFIX   0
C15   1   -0.107833    1.248926    0.180436    11.00000    0.05258    0.01990 =
         0.04199   -0.00184   -0.00234   -0.00109
AFIX 137
H15A  2   -0.083098    1.196950    0.215365    11.00000   -1.50000
H15B  2   -0.047891    1.198108    0.148815    11.00000   -1.50000
H15C  2   -0.237655    1.244013    0.172584    11.00000   -1.50000
AFIX   0
C17   1    0.590652    0.778400    0.479650    11.00000    0.02775    0.01914 =
         0.02717    0.00063   -0.00187    0.00748
AFIX  43
H17   2    0.569742    0.876301    0.496792    11.00000   -1.20000
AFIX   0
C18   1    0.758896    0.722836    0.486934    11.00000    0.02390    0.02072 =
         0.02685   -0.00055   -0.00639    0.00255
AFIX  43
H18   2    0.850185    0.782244    0.508209    11.00000   -1.20000
AFIX   0
C19   1    0.793476    0.579503    0.462913    11.00000    0.02190    0.02184 =
         0.01743    0.00450   -0.00112    0.00546
C20   1    0.652004    0.498197    0.433246    11.00000    0.02717    0.01984 =
         0.01933    0.00047   -0.00238    0.00550
AFIX  43
H20   2    0.667900    0.398473    0.416839    11.00000   -1.20000
AFIX   0
C21   1    0.487822    0.563403    0.427750    11.00000    0.02317    0.02355 =
         0.02106    0.00271   -0.00358    0.00059
AFIX  43
H21   2    0.393360    0.506121    0.407145    11.00000   -1.20000
AFIX   0
C22   1    0.977645    0.517815    0.469244    11.00000    0.02205    0.02627 =
         0.02271    0.00166   -0.00172    0.00833
N1    3    0.455446    0.702853    0.449959    11.00000    0.02144    0.02326 =
         0.02338    0.00635   -0.00016    0.00608
N2    3    0.015463    1.466413    0.239551    11.00000    0.03693    0.02057 =
         0.02444    0.00341   -0.00446    0.00481
N3    3    0.031108    1.657426    0.150698    11.00000    0.03039    0.02346 =
         0.02558    0.00600    0.00056    0.00393
O1    4    0.172534    0.892569    0.435250    11.00000    0.02235    0.02509 =
         0.02582    0.00963    0.00329    0.00802
AFIX 147
H1    2    0.259148    0.835263    0.435752    11.00000   -1.50000
AFIX   0
O2    4   -0.057837    1.286619    0.331097    11.00000    0.03116    0.03177 =
         0.02820    0.01341    0.00259    0.01266
AFIX 147
H2    2   -0.033124    1.340743    0.303585    11.00000   -1.50000
AFIX   0
MOLE    2
C23   1    0.575869    0.592059    0.233280    11.00000    0.03129    0.04261 =
         0.02767   -0.01041    0.01098   -0.00377
C24   1    0.640602    0.622873    0.290407    11.00000    0.04583    0.07075 =
         0.02829   -0.01355    0.00920    0.00086
AFIX  43
H24   2    0.637548    0.542450    0.316090    11.00000   -1.20000
AFIX   0
C25   1    0.705500    0.763874    0.308110    11.00000    0.04231    0.07755 =
         0.04111   -0.02975    0.00816   -0.00166
AFIX  43
H25   2    0.746543    0.782814    0.346330    11.00000   -1.20000
AFIX   0
C26   1    0.713401    0.884233    0.270559    11.00000    0.03150    0.05095 =
         0.06703   -0.04020    0.00968   -0.00512
AFIX  43
H26   2    0.758668    0.983801    0.283902    11.00000   -1.20000
AFIX   0
C27   1    0.656840    0.860006    0.215087    11.00000    0.03322    0.03381 =
         0.06508   -0.01330    0.01573   -0.00471
AFIX  43
H27   2    0.665894    0.942008    0.190135    11.00000   -1.20000
AFIX   0
C28   1    0.584178    0.711782    0.194536    11.00000    0.02593    0.03083 =
         0.04173   -0.01023    0.01233   -0.00392
C29   1    0.520481    0.677611    0.139325    11.00000    0.03240    0.03131 =
         0.03857    0.00443    0.01077    0.00137
AFIX  43
H29   2    0.522845    0.755339    0.112549    11.00000   -1.20000
AFIX   0
C30   1    0.453307    0.529512    0.123348    11.00000    0.02837    0.03951 =
         0.02845   -0.00497    0.00682   -0.00313
C31   1    0.391707    0.484507    0.067103    11.00000    0.03843    0.06408 =
         0.03102   -0.00758    0.00125   -0.00068
AFIX  43
H31   2    0.391313    0.558396    0.038904    11.00000   -1.20000
AFIX   0
C32   1    0.333848    0.337419    0.053610    11.00000    0.04851    0.08162 =
         0.04054   -0.02705    0.00131   -0.01613
AFIX  43
H32   2    0.296387    0.308251    0.015693    11.00000   -1.20000
AFIX   0
C33   1    0.328365    0.226993    0.094951    11.00000    0.06548    0.05611 =
         0.06492   -0.03512    0.01938   -0.03247
AFIX  43
H33   2    0.285741    0.124469    0.084697    11.00000   -1.20000
AFIX   0
C34   1    0.383094    0.264737    0.149312    11.00000    0.06236    0.03645 =
         0.05261   -0.01039    0.01888   -0.02113
AFIX  43
H34   2    0.376815    0.189081    0.176866    11.00000   -1.20000
AFIX   0
C35   1    0.450056    0.417688    0.165240    11.00000    0.03580    0.03205 =
         0.03098   -0.00654    0.01134   -0.00970
N4    3    0.509590    0.448778    0.218874    11.00000    0.04553    0.03894 =
         0.02863   -0.00155    0.01250   -0.00774
MOLE    3
C36   1    0.326910    0.924731   -0.033916    10.50000    0.02491    0.02735 =
         0.02762    0.00327    0.00701    0.00552
AFIX 137
H36A  2    0.412737    1.009171   -0.020985    10.50000   -1.50000
H36B  2    0.329792    0.910545   -0.075294    10.50000   -1.50000
H36C  2    0.359327    0.829983   -0.016671    10.50000   -1.50000
AFIX   0
C37   1    0.166391    0.957190   -0.019072    11.00000    0.05845    0.02936 =
         0.04471    0.00786   -0.02457   -0.01612
C38   1    0.092847    0.891437    0.028251    11.00000    0.06606    0.03240 =
         0.04832    0.01549   -0.03034   -0.01835
C39   1   -0.072314    0.933353    0.047113    11.00000    0.06806    0.03154 =
         0.04654    0.01411   -0.03009   -0.02034
O3    4   -0.131899    0.865333    0.086693    10.50000    0.03633    0.03638 =
         0.02561    0.01619    0.00680    0.00949
AFIX 147
H3A   2   -0.051358    0.814627    0.100895    10.50000   -1.50000
AFIX   0
O4    4    0.170111    0.798562    0.059498    10.50000    0.04104    0.03738 =
         0.03583    0.02028    0.00827    0.00909
AFIX 147
H4A   2    0.098513    0.767383    0.083923    10.50000   -1.50000
AFIX   0
HKLF    4

REM  datam in P-1
REM R1 =  0.0552 for    6163 Fo > 4sig(Fo)  and  0.0627 for all    7056 data
REM    434 parameters refined using      0 restraints

END

WGHT      0.0467      1.0837

REM Instructions for potential hydrogen bonds
HTAB O1 N1
HTAB O2 N2
EQIV $1 x, y-1, z
HTAB O3 N3_$1
HTAB O3 O4
HTAB O4 N3_$1
HTAB O4 O3

REM Highest difference peak  0.374,  deepest hole -0.280,  1-sigma level  0.048
Q1    1   0.6022  0.8970  0.1806  11.00000  0.05    0.37
Q2    1   0.6662  0.9462  0.2398  11.00000  0.05    0.35
Q3    1   0.6414  0.7128  0.2773  11.00000  0.05    0.32
Q4    1   0.5201  0.7168  0.1693  11.00000  0.05    0.28
Q5    1   0.8773  0.5482  0.4674  11.00000  0.05    0.27
Q6    1  -0.0204  1.4557  0.1633  11.00000  0.05    0.25
Q7    1   0.7420  0.5567  0.4370  11.00000  0.05    0.24
Q8    1   0.9291  0.4428  0.4888  11.00000  0.05    0.23
Q9    1   0.7157  0.5208  0.4633  11.00000  0.05    0.22
Q10   1  -0.0239  1.0808  0.3995  11.00000  0.05    0.22
Q11   1   0.5580  0.6604  0.2179  11.00000  0.05    0.22
Q12   1   0.2675  0.9477 -0.0197  11.00000  0.05    0.22
Q13   1   0.7727  0.6445  0.4794  11.00000  0.05    0.21
Q14   1   0.4764  0.4678  0.1428  11.00000  0.05    0.21
Q15   1   0.1215  1.6554  0.2260  11.00000  0.05    0.21
Q16   1   0.0714  1.1356  0.3640  11.00000  0.05    0.21
Q17   1   0.1767  0.8018  0.0295  11.00000  0.05    0.20
Q18   1   0.3633  0.7462  0.4397  11.00000  0.05    0.20
Q19   1   0.1815  1.2424  0.3445  11.00000  0.05    0.20
Q20   1  -0.0571  1.4801  0.1161  11.00000  0.05    0.19
;
_shelx_res_checksum   59093

_shelx_hkl_file
;
  -2   0   0   98.69    2.24
  -2   0   0   97.89    2.12
  -2   0   0  100.79    2.15
  -2   0   0   99.88    2.08
  -2   0   0   98.94    2.14
   2   0   0  101.86    2.10
   2   0   0   97.90    2.09
   2   0   0   96.82    2.14
   2   0   0   97.33    2.13
   2   0   0   98.81    2.24
  -3   0   0    1.12    0.05
  -3   0   0    1.11    0.05
  -3   0   0    1.08    0.05
  -3   0   0    1.21    0.05
   3   0   0    1.05    0.05
   3   0   0    1.03    0.04
   3   0   0    1.14    0.05
   3   0   0    1.12    0.05
  -4   0   0    9.27    0.23
  -4   0   0    9.16    0.23
  -4   0   0    9.34    0.23
   4   0   0    9.22    0.23
   4   0   0    9.61    0.23
   4   0   0    9.38    0.23
   4   0   0    9.66    0.24
   4   0   0    9.29    0.23
  -5   0   0    0.18    0.03
  -5   0   0    0.21    0.04
  -5   0   0    0.19    0.03
  -5   0   0    0.20    0.03
   5   0   0    0.16    0.04
   5   0   0    0.15    0.03
   5   0   0    0.16    0.03
   5   0   0    0.21    0.04
   5   0   0    0.14    0.03
   5   0   0    0.14    0.03
  -6   0   0    0.05    0.04
  -6   0   0    0.02    0.03
  -6   0   0    0.00    0.04
   6   0   0    0.03    0.03
   6   0   0    0.02    0.04
   6   0   0    0.01    0.04
   6   0   0    0.02    0.04
   6   0   0    0.02    0.03
  -7   0   0    1.65    0.12
  -7   0   0    1.82    0.10
  -7   0   0    1.63    0.10
   7   0   0    1.67    0.10
   7   0   0    1.87    0.12
   7   0   0    1.50    0.09
   7   0   0    1.64    0.10
  -8   0   0    0.20    0.07
  -8   0   0    0.12    0.07
  -8   0   0    0.22    0.07
   8   0   0    0.08    0.07
   8   0   0    0.12    0.05
  -9   0   0    0.14    0.08
  -9   0   0    0.03    0.10
   9   0   0    0.07    0.09
   9  -1   0    1.31    0.15
  -9   1   0    1.53    0.16
  -9   1   0    1.52    0.17
  -9   1   0    1.57    0.14
   8  -1   0    0.00    0.05
   8  -1   0   -0.10    0.06
  -8   1   0    0.07    0.06
  -8   1   0    0.02    0.07
  -8   1   0    0.03    0.07
   7  -1   0    2.53    0.10
   7  -1   0    2.54    0.13
   7  -1   0    2.49    0.11
   7  -1   0    2.66    0.14
   7  -1   0    2.56    0.11
  -7   1   0    2.80    0.12
  -7   1   0    2.34    0.12
   6  -1   0    0.16    0.04
   6  -1   0    0.16    0.04
   6  -1   0    0.07    0.03
   6  -1   0    0.15    0.05
   6  -1   0    0.17    0.04
  -6   1   0    0.10    0.04
  -6   1   0    0.24    0.04
  -6   1   0    0.19    0.05
   5  -1   0    0.59    0.06
   5  -1   0    0.57    0.04
   5  -1   0    0.61    0.04
   5  -1   0    0.60    0.06
   5  -1   0    0.55    0.05
   5  -1   0    0.70    0.06
  -5   1   0    0.56    0.06
  -5   1   0    0.61    0.05
  -5   1   0    0.66    0.06
  -5   1   0    0.53    0.05
   4  -1   0   39.23    0.84
   4  -1   0   39.77    0.88
   4  -1   0   39.41    0.85
   4  -1   0   38.00    0.85
   4  -1   0   38.28    0.85
  -4   1   0   38.73    0.88
  -4   1   0   35.33    0.83
  -4   1   0   39.86    0.85
  -4   1   0   38.12    0.85
  -4   1   0   39.46    0.85
   3  -1   0   57.93    1.28
   3  -1   0   59.95    1.33
   3  -1   0   59.76    1.26
   3  -1   0   57.83    1.28
   3  -1   0   60.04    1.28
  -3   1   0   59.16    1.25
  -3   1   0   59.82    1.28
  -3   1   0   59.47    1.33
  -3   1   0   59.14    1.28
   2  -1   0  997.47   20.42
   2  -1   0  880.35   20.48
   2  -1   0  936.02   20.00
   2  -1   0  976.00   20.39
  -2   1   0  973.23   20.40
  -2   1   0 1000.00   21.40
  -2   1   0  955.57   19.98
   1  -1   0  118.13    2.51
   1  -1   0  111.95    2.45
  -1   1   0  119.12    2.52
  -1  -1   0    0.94    0.03
  -1  -1   0    0.95    0.03
   1   1   0    0.93    0.03
   1   1   0    1.01    0.03
  -2  -1   0    9.32    0.22
  -2  -1   0    9.34    0.22
  -2  -1   0    9.18    0.23
  -2  -1   0    9.42    0.20
  -2  -1   0    9.40    0.21
   2   1   0    9.49    0.22
   2   1   0    9.44    0.23
   2   1   0    9.65    0.22
   2   1   0    9.02    0.20
   2   1   0    9.25    0.21
  -3  -1   0    0.17    0.02
  -3  -1   0    0.23    0.03
  -3  -1   0    0.21    0.03
  -3  -1   0    0.23    0.03
   3   1   0    0.23    0.03
   3   1   0    0.19    0.02
   3   1   0    0.21    0.03
   3   1   0    0.19    0.03
   3   1   0    0.18    0.02
  -4  -1   0   28.43    0.68
  -4  -1   0   27.86    0.63
  -4  -1   0   28.65    0.65
  -4  -1   0   28.64    0.63
  -4  -1   0   29.12    0.64
   4   1   0   29.73    0.68
   4   1   0   29.03    0.64
   4   1   0   29.15    0.65
   4   1   0   29.11    0.64
   4   1   0   28.72    0.63
  -5  -1   0    0.91    0.05
  -5  -1   0    0.98    0.07
  -5  -1   0    0.88    0.07
  -5  -1   0    0.84    0.06
  -5  -1   0    0.88    0.06
   5   1   0    0.82    0.06
   5   1   0    0.89    0.06
   5   1   0    0.68    0.06
   5   1   0    0.73    0.07
   5   1   0    0.87    0.07
   5   1   0    0.84    0.05
  -6  -1   0    1.08    0.09
  -6  -1   0    1.00    0.08
  -6  -1   0    1.07    0.06
  -6  -1   0    0.88    0.07
   6   1   0    0.83    0.09
   6   1   0    0.92    0.08
   6   1   0    0.86    0.07
   6   1   0    1.02    0.08
  -7  -1   0    3.94    0.14
  -7  -1   0    4.04    0.17
  -7  -1   0    3.59    0.12
   7   1   0    4.16    0.16
   7   1   0    4.03    0.17
   7   1   0    4.08    0.16
  -8  -1   0    0.38    0.09
  -8  -1   0    0.42    0.07
  -8  -1   0    0.49    0.06
   8   1   0    0.34    0.07
   8   1   0    0.44    0.08
  -9  -1   0    0.45    0.11
  -9  -1   0    0.23    0.08
   9   1   0    0.23    0.08
   9   1   0    0.15    0.08
   9  -2   0    0.29    0.09
  -9   2   0    0.09    0.09
  -9   2   0    0.28    0.10
  -9   2   0    0.40    0.10
   8  -2   0    0.26    0.08
   8  -2   0    0.00    0.07
  -8   2   0    0.21    0.08
  -8   2   0    0.20    0.06
  -8   2   0    0.33    0.07
   7  -2   0    1.11    0.08
   7  -2   0    1.46    0.07
   7  -2   0    1.34    0.12
   7  -2   0    1.37    0.11
  -7   2   0    1.52    0.11
  -7   2   0    1.62    0.10
   6  -2   0   12.51    0.31
   6  -2   0   12.31    0.31
   6  -2   0   12.70    0.31
   6  -2   0   12.71    0.34
   6  -2   0   12.66    0.33
  -6   2   0   13.05    0.32
  -6   2   0   13.31    0.33
  -6   2   0   12.36    0.33
   5  -2   0   29.72    0.66
   5  -2   0   30.15    0.67
   5  -2   0   29.68    0.68
   5  -2   0   29.65    0.68
   5  -2   0   30.14    0.67
  -5   2   0   29.65    0.66
  -5   2   0   30.01    0.67
  -5   2   0   27.57    0.66
  -5   2   0   29.02    0.68
   4  -2   0   53.87    1.13
   4  -2   0   54.06    1.18
   4  -2   0   50.54    1.16
   4  -2   0   52.88    1.14
   4  -2   0   52.32    1.15
  -4   2   0   52.49    1.14
  -4   2   0   53.87    1.15
  -4   2   0   53.63    1.16
  -4   2   0   52.78    1.18
  -4   2   0   49.61    1.13
   3  -2   0   25.03    0.55
   3  -2   0   24.99    0.56
   3  -2   0   25.23    0.56
   3  -2   0   23.80    0.57
   3  -2   0   25.61    0.55
  -3   2   0   25.27    0.56
  -3   2   0   25.04    0.55
  -3   2   0   24.98    0.55
  -3   2   0   25.10    0.56
   2  -2   0   36.13    0.76
   2  -2   0   34.70    0.75
   2  -2   0   34.60    0.74
   2  -2   0   30.31    0.77
  -2   2   0   35.10    0.75
  -2   2   0   35.67    0.77
  -2   2   0   35.30    0.74
  -2   2   0   34.03    0.75
   1  -2   0    2.33    0.07
   1  -2   0    2.40    0.07
   1  -2   0    2.39    0.07
   1  -2   0    2.43    0.07
   1  -2   0    2.42    0.06
  -1   2   0    2.44    0.07
  -1   2   0    2.49    0.06
  -1   2   0    2.51    0.07
  -1   2   0    2.46    0.07
  -1   2   0    2.20    0.06
  -1   2   0    2.23    0.06
   0  -2   0    3.77    0.10
   0  -2   0    3.65    0.09
   0  -2   0    3.90    0.10
   0  -2   0    3.85    0.09
   0   2   0    3.80    0.09
   0   2   0    3.42    0.10
   0   2   0    3.82    0.10
   0   2   0    3.78    0.10
   0   2   0    3.87    0.10
   0   2   0    3.91    0.10
  -1  -2   0    8.79    0.20
  -1  -2   0    8.80    0.22
  -1  -2   0    8.69    0.19
  -1  -2   0    9.02    0.20
  -1  -2   0    8.70    0.21
   1   2   0    8.58    0.20
   1   2   0    8.59    0.19
   1   2   0    8.79    0.19
   1   2   0    8.13    0.21
   1   2   0    8.78    0.22
  -2  -2   0   16.24    0.36
  -2  -2   0   15.86    0.40
  -2  -2   0   15.38    0.38
  -2  -2   0   16.71    0.37
   2   2   0   16.67    0.39
   2   2   0   16.33    0.36
  -3  -2   0   20.85    0.48
  -3  -2   0   20.96    0.49
  -3  -2   0   21.30    0.47
  -3  -2   0   21.25    0.51
   3   2   0   21.54    0.47
   3   2   0   21.16    0.48
   3   2   0   20.97    0.51
   3   2   0   20.93    0.47
  -4  -2   0   22.49    0.51
  -4  -2   0   22.46    0.52
  -4  -2   0   21.92    0.50
  -4  -2   0   22.29    0.48
  -4  -2   0   22.17    0.48
  -4  -2   0   21.94    0.54
   4   2   0   21.74    0.50
   4   2   0   21.93    0.50
   4   2   0   22.86    0.52
   4   2   0   22.72    0.54
  -5  -2   0    0.78    0.08
  -5  -2   0    0.79    0.06
  -5  -2   0    0.65    0.03
  -5  -2   0    0.63    0.04
  -5  -2   0    0.68    0.08
  -5  -2   0    0.63    0.06
   5   2   0    0.64    0.06
   5   2   0    0.60    0.06
   5   2   0    0.70    0.06
   5   2   0    0.70    0.08
   5   2   0    0.75    0.07
  -6  -2   0    5.28    0.13
  -6  -2   0    5.41    0.17
  -6  -2   0    5.38    0.19
  -6  -2   0    5.20    0.13
   6   2   0    5.35    0.19
   6   2   0    5.30    0.17
   6   2   0    5.09    0.17
   6   2   0    5.00    0.19
  -7  -2   0    0.16    0.03
  -7  -2   0    0.03    0.07
   7   2   0    0.12    0.05
   7   2   0    0.09    0.05
  -8  -2   0    0.09    0.07
  -8  -2   0    0.19    0.09
   8   2   0    0.11    0.07
   8   2   0    0.11    0.07
  -9  -2   0    0.06    0.09
  -9  -2   0   -0.10    0.11
   9   2   0    0.14    0.10
   9   2   0   -0.09    0.09
   9  -3   0    0.04    0.09
  -9   3   0    0.10    0.09
  -9   3   0    0.00    0.11
   8  -3   0    0.70    0.09
   8  -3   0    0.81    0.11
  -8   3   0    0.81    0.10
  -8   3   0    0.42    0.10
  -8   3   0    0.65    0.09
   7  -3   0    0.21    0.05
   7  -3   0    0.25    0.06
   7  -3   0    0.27    0.07
  -7   3   0    0.16    0.06
  -7   3   0    0.18    0.05
   6  -3   0    0.22    0.06
   6  -3   0    0.12    0.04
   6  -3   0    0.17    0.04
  -6   3   0    0.16    0.05
  -6   3   0    0.15    0.04
   5  -3   0    0.05    0.04
   5  -3   0    0.09    0.04
   5  -3   0    0.15    0.03
   5  -3   0    0.18    0.04
  -5   3   0    0.09    0.03
  -5   3   0    0.10    0.04
  -5   3   0    0.10    0.04
  -5   3   0    0.08    0.05
   4  -3   0    1.81    0.09
   4  -3   0    1.88    0.08
   4  -3   0    1.99    0.07
   4  -3   0    1.89    0.09
  -4   3   0    1.83    0.08
  -4   3   0    1.81    0.08
  -4   3   0    1.84    0.07
   3  -3   0    0.25    0.03
   3  -3   0    0.21    0.04
   3  -3   0    0.24    0.03
  -3   3   0    0.26    0.03
  -3   3   0    0.18    0.03
   2  -3   0    3.67    0.10
   2  -3   0    3.76    0.11
   2  -3   0    3.51    0.10
  -2   3   0    3.73    0.10
  -2   3   0    3.78    0.09
  -2   3   0    3.85    0.10
  -2   3   0    3.71    0.10
  -2   3   0    3.71    0.11
   1  -3   0   17.03    0.40
   1  -3   0   17.67    0.38
   1  -3   0   17.93    0.40
  -1   3   0   17.54    0.38
  -1   3   0   17.47    0.41
  -1   3   0   17.02    0.40
  -1   3   0   16.86    0.40
  -1   3   0   17.68    0.41
   0  -3   0   13.93    0.31
   0  -3   0   13.20    0.32
   0   3   0   13.45    0.30
   0   3   0   13.86    0.33
   0   3   0   13.82    0.32
   0   3   0   13.77    0.32
   0   3   0   14.26    0.31
   0   3   0   13.69    0.31
  -1  -3   0   14.27    0.31
  -1  -3   0   14.47    0.32
  -1  -3   0   14.46    0.35
  -1  -3   0   14.06    0.33
  -1  -3   0   14.32    0.34
   1   3   0   13.61    0.33
   1   3   0   14.63    0.35
   1   3   0   13.73    0.33
   1   3   0   13.80    0.35
   1   3   0   14.31    0.31
   1   3   0   14.40    0.31
  -2  -3   0    0.23    0.04
  -2  -3   0    0.28    0.04
  -2  -3   0    0.30    0.04
   2   3   0    0.30    0.03
   2   3   0    0.21    0.03
   2   3   0    0.22    0.03
   2   3   0    0.16    0.03
   2   3   0    0.25    0.03
  -3  -3   0    9.71    0.26
  -3  -3   0    9.71    0.26
  -3  -3   0    9.32    0.24
  -3  -3   0    9.26    0.23
   3   3   0    9.35    0.25
   3   3   0    9.88    0.24
   3   3   0    9.46    0.26
   3   3   0    9.83    0.27
   3   3   0    9.66    0.23
  -4  -3   0    0.36    0.05
  -4  -3   0    0.35    0.05
  -4  -3   0    0.30    0.04
  -4  -3   0    0.16    0.04
   4   3   0    0.24    0.04
   4   3   0    0.21    0.04
   4   3   0    0.39    0.05
   4   3   0    0.26    0.05
  -5  -3   0    1.67    0.09
  -5  -3   0    1.79    0.11
  -5  -3   0    1.60    0.09
   5   3   0    1.64    0.08
   5   3   0    1.73    0.10
   5   3   0    1.65    0.12
   5   3   0    1.61    0.10
   5   3   0    1.69    0.09
  -6  -3   0    3.76    0.15
  -6  -3   0    3.82    0.17
   6   3   0    3.73    0.14
   6   3   0    3.85    0.16
  -7  -3   0    1.79    0.12
   7   3   0    1.70    0.11
   7   3   0    1.82    0.13
  -8  -3   0    0.01    0.07
  -8  -3   0   -0.03    0.10
   8   3   0   -0.10    0.07
   8   3   0   -0.07    0.07
  -9  -3   0    0.33    0.11
  -9  -3   0    0.28    0.13
   9   3   0    0.30    0.10
   9   3   0    0.26    0.11
   9  -4   0    1.95    0.18
  -9   4   0    1.42    0.21
  -9   4   0    1.70    0.16
   8  -4   0    0.16    0.08
   8  -4   0    0.15    0.09
  -8   4   0    0.18    0.07
  -8   4   0    0.10    0.06
   7  -4   0    0.32    0.09
   7  -4   0    0.28    0.07
   7  -4   0    0.36    0.06
  -7   4   0    0.32    0.07
  -7   4   0    0.39    0.06
   6  -4   0    1.67    0.11
   6  -4   0    1.34    0.12
   6  -4   0    1.16    0.08
  -6   4   0    1.20    0.09
  -6   4   0    1.36    0.08
   5  -4   0    0.86    0.06
   5  -4   0    0.86    0.09
   5  -4   0    0.90    0.08
  -5   4   0    0.88    0.06
  -5   4   0    0.86    0.07
   4  -4   0    3.80    0.15
   4  -4   0    3.90    0.12
   4  -4   0    3.96    0.13
  -4   4   0    4.00    0.13
  -4   4   0    4.08    0.12
  -4   4   0    4.02    0.13
   3  -4   0    0.09    0.04
   3  -4   0    0.07    0.02
   3  -4   0    0.06    0.03
  -3   4   0    0.08    0.03
  -3   4   0    0.06    0.03
  -3   4   0    0.09    0.03
  -3   4   0    0.06    0.02
  -3   4   0    0.05    0.01
  -3   4   0    0.07    0.01
   2  -4   0    1.54    0.07
   2  -4   0    1.47    0.06
   2  -4   0    1.58    0.07
  -2   4   0    1.54    0.06
  -2   4   0    1.57    0.08
  -2   4   0    1.47    0.07
  -2   4   0    1.56    0.06
  -2   4   0    1.49    0.06
  -2   4   0    1.51    0.06
  -2   4   0    1.44    0.07
   1  -4   0   24.61    0.54
   1  -4   0   24.77    0.56
  -1   4   0   24.62    0.56
  -1   4   0   24.72    0.58
  -1   4   0   24.70    0.56
  -1   4   0   24.53    0.56
  -1   4   0   24.62    0.56
  -1   4   0   24.65    0.56
   0  -4   0    9.12    0.23
   0  -4   0    9.16    0.23
   0   4   0    9.03    0.24
   0   4   0    9.09    0.23
   0   4   0    9.33    0.24
   0   4   0    9.21    0.23
   0   4   0    9.11    0.23
   0   4   0    9.16    0.22
  -1  -4   0    1.77    0.06
  -1  -4   0    1.74    0.08
  -1  -4   0    1.81    0.08
   1   4   0    1.79    0.08
   1   4   0    1.82    0.08
   1   4   0    1.81    0.07
   1   4   0    1.87    0.06
   1   4   0    1.73    0.06
   1   4   0    1.69    0.08
  -2  -4   0    9.45    0.23
  -2  -4   0    9.72    0.24
  -2  -4   0    9.67    0.26
   2   4   0    9.40    0.25
   2   4   0    9.30    0.21
   2   4   0    9.55    0.26
   2   4   0    9.58    0.23
   2   4   0    9.42    0.26
   2   4   0    9.26    0.21
   2   4   0    9.51    0.24
  -3  -4   0   10.78    0.28
  -3  -4   0   10.75    0.30
  -3  -4   0   11.09    0.30
  -3  -4   0   11.04    0.27
   3   4   0   11.04    0.27
   3   4   0   10.94    0.26
   3   4   0   11.02    0.29
   3   4   0   10.99    0.30
  -4  -4   0    0.66    0.06
  -4  -4   0    0.76    0.08
  -4  -4   0    0.83    0.07
   4   4   0    0.69    0.08
   4   4   0    0.63    0.06
   4   4   0    0.81    0.09
   4   4   0    0.72    0.06
   4   4   0    0.52    0.07
  -5  -4   0    0.51    0.07
  -5  -4   0    0.68    0.08
  -5  -4   0    0.59    0.07
   5   4   0    0.55    0.08
   5   4   0    0.60    0.07
  -6  -4   0    1.32    0.13
  -6  -4   0    1.22    0.10
   6   4   0    1.37    0.12
   6   4   0    1.32    0.10
  -7  -4   0   -0.06    0.08
   7   4   0   -0.05    0.07
   7   4   0    0.05    0.06
  -8  -4   0    1.64    0.19
  -8  -4   0    1.60    0.14
   8   4   0    1.57    0.15
   8   4   0    1.52    0.17
   8  -5   0    2.44    0.20
   8  -5   0    2.44    0.17
  -8   5   0    1.93    0.15
  -8   5   0    2.17    0.14
   7  -5   0    0.25    0.09
   7  -5   0    0.42    0.08
  -7   5   0    0.36    0.06
  -7   5   0    0.43    0.08
   6  -5   0    1.09    0.09
  -6   5   0    1.35    0.10
  -6   5   0    1.27    0.08
   5  -5   0    4.31    0.17
   5  -5   0    4.18    0.16
   5  -5   0    4.04    0.14
  -5   5   0    4.34    0.15
  -5   5   0    4.28    0.13
   4  -5   0    0.19    0.04
   4  -5   0    0.17    0.05
   4  -5   0    0.27    0.05
  -4   5   0    0.24    0.04
  -4   5   0    0.27    0.05
  -4   5   0    0.43    0.06
   3  -5   0    6.11    0.17
   3  -5   0    6.28    0.18
   3  -5   0    5.87    0.19
  -3   5   0    6.20    0.16
  -3   5   0    6.38    0.18
  -3   5   0    6.20    0.19
  -3   5   0    6.30    0.17
  -3   5   0    6.41    0.17
  -3   5   0    6.04    0.16
  -3   5   0    6.03    0.19
   2  -5   0    8.15    0.22
   2  -5   0    7.95    0.21
   2  -5   0    8.25    0.23
  -2   5   0    8.17    0.21
  -2   5   0    8.24    0.21
  -2   5   0    7.79    0.23
  -2   5   0    8.35    0.22
  -2   5   0    7.91    0.21
  -2   5   0    8.16    0.21
   1  -5   0    1.44    0.07
   1  -5   0    1.36    0.07
  -1   5   0    1.45    0.07
  -1   5   0    1.41    0.07
  -1   5   0    1.51    0.07
  -1   5   0    1.55    0.07
  -1   5   0    1.45    0.07
  -1   5   0    1.43    0.08
  -1   5   0    1.47    0.07
  -1   5   0    1.45    0.08
   0  -5   0   31.34    0.70
   0  -5   0   30.59    0.71
   0   5   0   30.92    0.71
   0   5   0   31.10    0.74
   0   5   0   31.23    0.70
   0   5   0   30.72    0.68
   0   5   0   31.05    0.69
   0   5   0   31.19    0.68
   0   5   0   31.16    0.71
   0   5   0   31.41    0.74
  -1  -5   0   10.90    0.26
  -1  -5   0   10.83    0.29
  -1  -5   0   10.66    0.28
   1   5   0   11.01    0.27
   1   5   0   10.86    0.29
   1   5   0   10.42    0.28
   1   5   0   10.78    0.30
   1   5   0   10.75    0.26
   1   5   0   11.13    0.26
  -2  -5   0    4.79    0.15
  -2  -5   0    4.77    0.16
  -2  -5   0    4.82    0.14
   2   5   0    4.96    0.15
   2   5   0    4.88    0.13
   2   5   0    4.45    0.12
   2   5   0    4.92    0.17
   2   5   0    4.46    0.16
   2   5   0    4.63    0.17
   2   5   0    4.72    0.12
  -3  -5   0    0.06    0.04
  -3  -5   0    0.07    0.04
  -3  -5   0    0.05    0.03
   3   5   0    0.05    0.03
   3   5   0    0.07    0.04
   3   5   0    0.05    0.04
   3   5   0    0.05    0.05
  -4  -5   0    0.19    0.04
  -4  -5   0    0.15    0.05
  -4  -5   0    0.09    0.05
   4   5   0    0.16    0.04
   4   5   0    0.13    0.04
   4   5   0    0.13    0.05
  -5  -5   0    0.39    0.08
  -5  -5   0    0.35    0.06
   5   5   0    0.13    0.05
   5   5   0    0.24    0.05
  -6  -5   0    4.22    0.21
   6   5   0    4.27    0.17
   6   5   0    4.29    0.20
  -7  -5   0    0.15    0.07
  -7  -5   0    0.13    0.09
   7   5   0    0.14    0.09
   7   5   0    0.23    0.07
  -8  -5   0    2.28    0.23
  -8  -5   0    2.26    0.18
   8   5   0    2.13    0.17
   8   5   0    2.34    0.20
   8  -6   0    0.10    0.11
   8  -6   0    0.15    0.09
  -8   6   0   -0.07    0.08
  -8   6   0    0.15    0.11
   7  -6   0   -0.01    0.09
   7  -6   0    0.20    0.08
  -7   6   0    0.13    0.07
  -7   6   0    0.22    0.06
   6  -6   0    1.44    0.12
   6  -6   0    1.24    0.15
   6  -6   0    1.26    0.11
  -6   6   0    1.34    0.09
  -6   6   0    1.43    0.11
   5  -6   0    3.58    0.15
   5  -6   0    3.25    0.13
  -5   6   0    3.68    0.12
   4  -6   0    0.19    0.05
   4  -6   0    0.23    0.05
   4  -6   0    0.17    0.06
  -4   6   0    0.16    0.04
  -4   6   0    0.16    0.06
  -4   6   0    0.19    0.05
   3  -6   0   11.11    0.29
   3  -6   0   11.06    0.29
   3  -6   0   11.12    0.31
  -3   6   0   11.12    0.28
  -3   6   0   11.07    0.28
  -3   6   0   11.29    0.30
  -3   6   0   10.94    0.28
  -3   6   0   10.97    0.29
   2  -6   0    1.25    0.09
   2  -6   0    1.23    0.07
  -2   6   0    1.17    0.08
  -2   6   0    1.20    0.07
  -2   6   0    1.18    0.07
  -2   6   0    1.19    0.09
  -2   6   0    1.25    0.09
  -2   6   0    1.19    0.07
  -2   6   0    1.13    0.07
  -2   6   0    1.17    0.08
   1  -6   0   -0.01    0.03
   1  -6   0    0.04    0.03
  -1   6   0    0.02    0.03
  -1   6   0    0.05    0.04
  -1   6   0    0.02    0.03
  -1   6   0    0.04    0.03
  -1   6   0    0.01    0.03
  -1   6   0    0.04    0.04
  -1   6   0    0.05    0.04
  -1   6   0    0.06    0.03
   0  -6   0    6.64    0.20
   0  -6   0    6.43    0.19
   0   6   0    6.64    0.20
   0   6   0    6.23    0.20
   0   6   0    6.34    0.19
   0   6   0    6.51    0.18
   0   6   0    6.64    0.18
   0   6   0    6.41    0.19
   0   6   0    6.81    0.21
   0   6   0    6.45    0.18
  -1  -6   0    2.03    0.10
  -1  -6   0    1.96    0.10
  -1  -6   0    2.00    0.08
   1   6   0    2.11    0.10
   1   6   0    1.90    0.08
   1   6   0    1.87    0.08
   1   6   0    2.02    0.09
   1   6   0    2.04    0.10
   1   6   0    1.81    0.10
   1   6   0    1.83    0.10
   1   6   0    1.95    0.11
   1   6   0    1.97    0.08
  -2  -6   0    0.06    0.04
  -2  -6   0    0.10    0.04
  -2  -6   0    0.08    0.05
   2   6   0    0.10    0.04
   2   6   0    0.07    0.04
   2   6   0    0.06    0.04
   2   6   0    0.07    0.03
   2   6   0    0.07    0.03
  -3  -6   0    0.03    0.05
  -3  -6   0    0.03    0.04
  -3  -6   0   -0.03    0.04
   3   6   0    0.05    0.03
   3   6   0    0.04    0.05
   3   6   0    0.01    0.04
  -4  -6   0   -0.01    0.05
  -4  -6   0   -0.01    0.05
  -4  -6   0    0.04    0.06
   4   6   0   -0.05    0.05
   4   6   0    0.01    0.04
  -5  -6   0    1.41    0.11
  -5  -6   0    1.03    0.13
   5   6   0    1.19    0.13
   5   6   0    1.27    0.09
  -6  -6   0    7.53    0.29
  -6  -6   0    7.93    0.27
   6   6   0    7.84    0.24
   6   6   0    8.43    0.29
  -7  -6   0    0.15    0.09
  -7  -6   0    0.05    0.10
   7   6   0    0.05    0.07
   7   6   0    0.02    0.09
   7  -7   0    0.33    0.11
   7  -7   0    0.41    0.10
  -7   7   0    0.30    0.10
   6  -7   0    0.57    0.09
   6  -7   0    0.27    0.09
  -6   7   0    0.38    0.07
  -6   7   0    0.45    0.06
   5  -7   0    0.34    0.08
   5  -7   0    0.21    0.07
   5  -7   0    0.28    0.07
  -5   7   0    0.31    0.05
  -5   7   0    0.20    0.06
   4  -7   0    3.46    0.15
  -4   7   0    3.15    0.10
  -4   7   0    3.19    0.12
  -4   7   0    3.32    0.10
  -4   7   0    3.31    0.14
   3  -7   0    3.28    0.13
   3  -7   0    3.38    0.15
  -3   7   0    3.33    0.13
  -3   7   0    3.09    0.11
  -3   7   0    3.23    0.12
  -3   7   0    3.23    0.14
  -3   7   0    3.28    0.14
  -3   7   0    3.28    0.13
   2  -7   0    2.96    0.14
   2  -7   0    3.15    0.12
  -2   7   0    3.05    0.12
  -2   7   0    3.01    0.13
  -2   7   0    3.13    0.12
  -2   7   0    3.23    0.14
  -2   7   0    3.29    0.13
  -2   7   0    3.14    0.13
   1  -7   0    8.73    0.25
  -1   7   0    8.46    0.25
  -1   7   0    8.83    0.23
  -1   7   0    8.86    0.25
  -1   7   0    8.68    0.25
  -1   7   0    8.29    0.25
  -1   7   0    8.77    0.25
  -1   7   0    8.74    0.23
  -1   7   0    8.62    0.25
   0  -7   0    0.73    0.08
   0  -7   0    0.87    0.08
   0   7   0    0.88    0.09
   0   7   0    0.85    0.07
   0   7   0    0.93    0.08
   0   7   0    0.78    0.10
   0   7   0    0.61    0.08
   0   7   0    0.82    0.09
   0   7   0    1.02    0.10
   0   7   0    0.87    0.09
  -1  -7   0    3.71    0.15
   1   7   0    3.75    0.13
   1   7   0    3.70    0.15
   1   7   0    3.73    0.14
   1   7   0    3.52    0.12
   1   7   0    3.65    0.12
   1   7   0    3.78    0.15
  -2  -7   0    2.52    0.14
  -2  -7   0    2.43    0.13
   2   7   0    2.28    0.13
   2   7   0    2.39    0.13
   2   7   0    2.39    0.09
   2   7   0    2.33    0.09
   2   7   0    2.36    0.10
   2   7   0    2.41    0.11
  -3  -7   0    9.49    0.28
  -3  -7   0    8.77    0.25
   3   7   0    9.20    0.24
   3   7   0    8.96    0.21
   3   7   0    8.74    0.30
   3   7   0    9.09    0.21
  -4  -7   0    0.02    0.07
  -4  -7   0   -0.03    0.06
   4   7   0    0.02    0.06
   4   7   0    0.05    0.04
  -5  -7   0    2.20    0.15
  -5  -7   0    2.47    0.17
   5   7   0    2.17    0.12
   5   7   0    2.21    0.17
  -6  -7   0    1.58    0.19
  -6  -7   0    1.60    0.15
   6   7   0    1.83    0.13
   6   7   0    1.53    0.17
  -7  -7   0    0.20    0.13
  -7  -7   0    0.28    0.11
   7   7   0    0.25    0.09
   7   7   0    0.16    0.12
   7  -8   0   -0.10    0.10
   7  -8   0    0.10    0.12
  -7   8   0    0.08    0.10
  -7   8   0   -0.04    0.11
   6  -8   0   -0.01    0.08
   6  -8   0    0.02    0.09
  -6   8   0    0.03    0.07
  -6   8   0    0.01    0.06
   5  -8   0    0.67    0.09
   5  -8   0    0.63    0.10
  -5   8   0    0.83    0.10
  -5   8   0    0.62    0.09
   4  -8   0   13.60    0.37
   4  -8   0   14.24    0.41
  -4   8   0   13.40    0.34
  -4   8   0   13.69    0.38
  -4   8   0   13.90    0.35
   3  -8   0    0.72    0.09
   3  -8   0    0.59    0.09
  -3   8   0    0.66    0.08
  -3   8   0    0.65    0.09
  -3   8   0    0.50    0.08
  -3   8   0    0.76    0.09
   2  -8   0   10.72    0.29
   2  -8   0   10.78    0.32
  -2   8   0   11.03    0.30
  -2   8   0   10.60    0.28
  -2   8   0   10.50    0.30
  -2   8   0   10.48    0.29
  -2   8   0   10.67    0.31
   1  -8   0    1.56    0.12
  -1   8   0    1.75    0.12
  -1   8   0    1.67    0.10
  -1   8   0    1.85    0.12
  -1   8   0    1.85    0.11
  -1   8   0    1.59    0.12
  -1   8   0    1.57    0.10
   0  -8   0    0.60    0.09
   0  -8   0    0.72    0.09
   0   8   0    0.64    0.09
   0   8   0    0.54    0.07
   0   8   0    0.60    0.08
   0   8   0    0.63    0.08
   0   8   0    0.54    0.07
   0   8   0    0.65    0.09
   0   8   0    0.59    0.08
  -1  -8   0    0.19    0.06
   1   8   0    0.10    0.05
   1   8   0    0.14    0.06
   1   8   0    0.11    0.05
   1   8   0    0.16    0.06
   1   8   0    0.13    0.06
   1   8   0    0.06    0.04
  -2  -8   0    1.11    0.12
   2   8   0    1.31    0.12
   2   8   0    1.26    0.09
   2   8   0    1.07    0.11
   2   8   0    1.27    0.08
   2   8   0    1.19    0.08
  -3  -8   0    4.03    0.20
   3   8   0    3.94    0.14
   3   8   0    3.95    0.19
   3   8   0    3.87    0.19
   3   8   0    3.94    0.11
  -4  -8   0    1.47    0.16
  -4  -8   0    1.31    0.13
   4   8   0    1.42    0.15
   4   8   0    1.39    0.10
  -5  -8   0    5.55    0.27
  -5  -8   0    5.72    0.24
   5   8   0    5.61    0.25
   5   8   0    5.44    0.20
  -6  -8   0   -0.04    0.12
  -6  -8   0    0.11    0.11
   6   8   0    0.11    0.08
   6   8   0    0.10    0.10
   6  -9   0    2.38    0.20
   6  -9   0    2.46    0.23
  -6   9   0    2.43    0.22
  -6   9   0    2.41    0.19
   5  -9   0    0.12    0.10
   5  -9   0    0.06    0.09
  -5   9   0    0.29    0.10
  -5   9   0    0.14    0.07
   4  -9   0    2.51    0.16
   4  -9   0    2.75    0.19
  -4   9   0    2.55    0.14
  -4   9   0    2.75    0.16
   3  -9   0    3.32    0.18
   3  -9   0    3.13    0.16
  -3   9   0    3.19    0.16
  -3   9   0    3.05    0.16
  -3   9   0    3.18    0.14
   2  -9   0    3.05    0.16
  -2   9   0    2.69    0.14
  -2   9   0    2.84    0.15
  -2   9   0    2.78    0.16
  -2   9   0    2.39    0.16
  -2   9   0    2.94    0.14
  -2   9   0    2.78    0.16
   1  -9   0    0.21    0.07
  -1   9   0    0.22    0.07
  -1   9   0    0.06    0.06
  -1   9   0    0.12    0.07
  -1   9   0   -0.01    0.06
  -1   9   0    0.19    0.06
   0   9   0    0.96    0.12
   0   9   0    0.79    0.11
   0   9   0    0.70    0.10
   0   9   0    0.67    0.09
   0   9   0    0.69    0.09
   0   9   0    0.71    0.10
  -1  -9   0    0.46    0.09
   1   9   0    0.49    0.07
   1   9   0    0.42    0.08
   1   9   0    0.49    0.08
   1   9   0    0.53    0.07
   1   9   0    0.43    0.09
   1   9   0    0.44    0.07
  -2  -9   0    0.46    0.10
   2   9   0    0.52    0.07
   2   9   0    0.43    0.08
   2   9   0    0.54    0.08
   2   9   0    0.52    0.09
  -3  -9   0    1.80    0.16
   3   9   0    1.65    0.12
   3   9   0    1.46    0.16
   3   9   0    1.68    0.16
  -4  -9   0    0.02    0.10
  -4  -9   0   -0.02    0.09
   4   9   0   -0.01    0.09
   4   9   0   -0.06    0.09
  -5  -9   0   -0.11    0.11
  -5  -9   0    0.02    0.13
   5   9   0   -0.03    0.11
   5   9   0    0.02    0.07
   5   9   0    0.07    0.10
   5 -10   0    0.20    0.13
   5 -10   0    0.12    0.11
  -5  10   0    0.48    0.11
  -5  10   0    0.19    0.11
   4 -10   0    0.29    0.12
   4 -10   0    0.07    0.09
  -4  10   0    0.06    0.09
  -4  10   0    0.08    0.09
  -4  10   0    0.05    0.09
   3 -10   0    0.38    0.09
   3 -10   0    0.45    0.11
  -3  10   0    0.18    0.09
  -3  10   0    0.21    0.09
  -3  10   0    0.37    0.09
  -3  10   0    0.18    0.08
  -2  10   0    0.81    0.10
  -2  10   0    0.92    0.13
  -2  10   0    0.66    0.10
  -2  10   0    0.78    0.11
  -2  10   0    0.84    0.11
  -1  10   0    1.66    0.15
  -1  10   0    1.86    0.16
  -1  10   0    2.00    0.14
  -1  10   0    2.07    0.17
   0  10   0    1.30    0.16
   0  10   0    1.42    0.13
   0  10   0    1.55    0.15
   0  10   0    1.53    0.12
   0  10   0    1.39    0.15
  -1 -10   0    0.06    0.08
   1  10   0    0.03    0.06
   1  10   0   -0.06    0.08
   1  10   0   -0.07    0.08
   1  10   0    0.07    0.07
   1  10   0   -0.01    0.07
  -2 -10   0    2.29    0.19
   2  10   0    2.44    0.19
   2  10   0    2.31    0.14
   2  10   0    2.50    0.19
  -3 -10   0    0.11    0.11
   3  10   0   -0.10    0.07
   3  10   0    0.04    0.10
   3  10   0    0.08    0.10
  -4 -10   0    0.05    0.12
   4  10   0    0.05    0.11
   4  10   0    0.12    0.09
   4  10   0    0.26    0.11
  -2  11   0    0.19    0.10
  -2  11   0    0.17    0.09
  -2  11   0    0.11    0.10
  -2  11   0   -0.03    0.10
  -2  11   0   -0.04    0.10
  -1  11   0    0.56    0.12
  -1  11   0    0.28    0.10
  -1  11   0    0.44    0.10
  -1  11   0    0.55    0.12
   0  11   0    0.88    0.12
   0  11   0    0.81    0.13
   0  11   0    0.92    0.12
   0  11   0    0.92    0.13
   1  11   0    0.88    0.13
   1  11   0    0.68    0.12
   1  11   0    0.91    0.13
   1  11  -1   -0.04    0.12
   1  11  -1    0.05    0.10
   1  11  -1   -0.01    0.10
  -1 -11   1    0.21    0.11
   0  11  -1    1.29    0.18
   0  11  -1    1.53    0.19
   0  11  -1    1.13    0.16
   0  11  -1    1.36    0.15
  -1  11  -1    0.94    0.14
  -1  11  -1    0.75    0.12
  -1  11  -1    0.84    0.12
  -1  11  -1    1.15    0.14
  -2  11  -1    0.19    0.11
  -2  11  -1    0.05    0.10
  -2  11  -1    0.30    0.10
   4  10  -1    0.21    0.11
   4  10  -1    0.19    0.11
  -4 -10   1    0.61    0.14
   3  10  -1    1.65    0.18
   3  10  -1    1.75    0.19
   3  10  -1    1.64    0.13
  -3 -10   1    1.80    0.19
   2  10  -1    4.07    0.22
   2  10  -1    3.91    0.22
   2  10  -1    3.79    0.16
  -2 -10   1    4.08    0.22
   1  10  -1    0.09    0.09
   1  10  -1    0.06    0.06
   1  10  -1   -0.12    0.07
   1  10  -1    0.06    0.08
  -1 -10   1   -0.06    0.09
   0  10  -1    2.54    0.17
   0  10  -1    2.61    0.17
   0  10  -1    2.86    0.17
   0  10  -1    2.40    0.13
   0  10  -1    2.61    0.16
  -1  10  -1    3.55    0.19
  -1  10  -1    3.39    0.18
  -1  10  -1    3.67    0.19
  -1  10  -1    3.60    0.20
  -1  10  -1    3.56    0.16
  -2  10  -1    1.32    0.13
  -2  10  -1    1.65    0.14
  -2  10  -1    1.48    0.15
  -2  10  -1    1.38    0.14
  -2  10  -1    1.44    0.16
   2 -10   1    1.66    0.16
  -3  10  -1    0.04    0.08
  -3  10  -1    0.06    0.08
  -3  10  -1   -0.05    0.09
  -3  10  -1    0.09    0.09
   3 -10   1    0.16    0.09
  -4  10  -1    0.15    0.09
  -4  10  -1    0.00    0.08
   4 -10   1    0.05    0.09
   4 -10   1    0.17    0.11
  -5  10  -1    0.45    0.10
  -5  10  -1    0.16    0.11
  -5  10  -1    0.25    0.09
   5 -10   1    0.26    0.11
   5 -10   1    0.40    0.13
   5   9  -1    0.09    0.11
   5   9  -1   -0.06    0.11
   5   9  -1   -0.05    0.07
  -5  -9   1   -0.14    0.10
  -5  -9   1    0.06    0.12
   4   9  -1    1.28    0.17
   4   9  -1    1.14    0.17
   4   9  -1    1.05    0.12
  -4  -9   1    1.22    0.16
   3   9  -1    2.20    0.17
   3   9  -1    2.14    0.17
   3   9  -1    2.03    0.12
  -3  -9   1    2.36    0.17
   2   9  -1    0.20    0.06
   2   9  -1    0.15    0.08
   2   9  -1    0.13    0.07
   2   9  -1    0.12    0.08
   2   9  -1    0.16    0.05
  -2  -9   1    0.23    0.09
   1   9  -1    0.25    0.08
   1   9  -1    0.37    0.06
   1   9  -1    0.37    0.07
   1   9  -1    0.34    0.07
   1   9  -1    0.22    0.07
   1   9  -1    0.25    0.06
  -1  -9   1    0.33    0.09
   0   9  -1   -0.07    0.05
   0   9  -1   -0.10    0.05
   0   9  -1    0.02    0.07
   0   9  -1    0.06    0.07
   0   9  -1   -0.05    0.06
   0   9  -1   -0.01    0.05
   0  -9   1    0.05    0.06
   0  -9   1   -0.02    0.06
  -1   9  -1    5.26    0.20
  -1   9  -1    4.98    0.18
  -1   9  -1    5.01    0.17
  -1   9  -1    4.99    0.19
   1  -9   1    5.49    0.20
  -2   9  -1    0.09    0.06
  -2   9  -1    0.07    0.06
  -2   9  -1    0.10    0.05
  -2   9  -1    0.04    0.07
  -2   9  -1    0.05    0.07
   2  -9   1    0.10    0.07
  -3   9  -1    0.43    0.08
  -3   9  -1    0.29    0.06
  -3   9  -1    0.40    0.08
   3  -9   1    0.47    0.08
   3  -9   1    0.30    0.09
  -4   9  -1    0.48    0.08
  -4   9  -1    0.30    0.07
   4  -9   1    0.38    0.10
  -5   9  -1    0.78    0.12
   5  -9   1    0.66    0.11
   5  -9   1    0.53    0.12
  -6   9  -1    0.60    0.10
   6  -9   1    0.45    0.13
   6  -9   1    0.48    0.12
   6   8  -1    1.53    0.15
   6   8  -1    1.31    0.15
  -6  -8   1    1.14    0.16
  -6  -8   1    1.42    0.17
   5   8  -1    1.88    0.18
  -5  -8   1    2.00    0.20
  -5  -8   1    2.05    0.17
   4   8  -1    2.33    0.17
   4   8  -1    2.28    0.17
   4   8  -1    2.18    0.12
  -4  -8   1    2.11    0.18
  -4  -8   1    2.19    0.16
   3   8  -1    4.88    0.13
   3   8  -1    4.69    0.18
   3   8  -1    4.98    0.21
   3   8  -1    4.71    0.16
   3   8  -1    5.18    0.22
  -3  -8   1    5.02    0.22
   2   8  -1    2.43    0.11
   2   8  -1    2.28    0.10
   2   8  -1    2.38    0.14
   2   8  -1    1.94    0.12
   2   8  -1    2.40    0.10
  -2  -8   1    2.33    0.14
   1   8  -1    0.54    0.06
   1   8  -1    0.63    0.09
   1   8  -1    0.53    0.06
   1   8  -1    0.52    0.07
   1   8  -1    0.56    0.07
   1   8  -1    0.45    0.07
  -1  -8   1    0.52    0.08
   0   8  -1    0.32    0.06
   0   8  -1    0.39    0.05
   0   8  -1    0.47    0.07
   0   8  -1    0.50    0.07
   0   8  -1    0.44    0.06
   0   8  -1    0.37    0.06
   0  -8   1    0.45    0.07
   0  -8   1    0.51    0.07
  -1   8  -1    0.91    0.10
  -1   8  -1    0.60    0.07
  -1   8  -1    0.58    0.07
  -1   8  -1    0.55    0.08
  -1   8  -1    0.59    0.06
  -1   8  -1    0.78    0.10
   1  -8   1    0.58    0.07
  -2   8  -1    0.74    0.09
  -2   8  -1    0.76    0.10
  -2   8  -1    0.68    0.10
  -2   8  -1    0.75    0.08
  -2   8  -1    0.96    0.10
   2  -8   1    0.73    0.09
   2  -8   1    0.77    0.11
  -3   8  -1    1.75    0.10
  -3   8  -1    1.91    0.11
  -3   8  -1    1.93    0.11
  -3   8  -1    1.69    0.12
  -3   8  -1    1.82    0.12
   3  -8   1    1.99    0.14
   3  -8   1    1.85    0.12
  -4   8  -1    3.81    0.17
  -4   8  -1    3.39    0.14
   4  -8   1    3.67    0.19
   4  -8   1    3.23    0.16
  -5   8  -1    1.49    0.11
  -5   8  -1    1.83    0.14
   5  -8   1    1.66    0.17
   5  -8   1    1.50    0.13
  -6   8  -1    0.68    0.08
  -6   8  -1    0.50    0.09
   6  -8   1    0.62    0.10
   6  -8   1    0.69    0.13
  -7   8  -1    1.32    0.17
   7  -8   1    1.02    0.15
   7  -8   1    1.04    0.14
   7   7  -1    1.29    0.19
   7   7  -1    1.34    0.15
  -7  -7   1    1.33    0.15
  -7  -7   1    1.23    0.17
   6   7  -1    0.02    0.09
   6   7  -1    0.09    0.07
  -6  -7   1    0.08    0.08
  -6  -7   1    0.10    0.10
   5   7  -1    4.53    0.21
   5   7  -1    4.24    0.16
  -5  -7   1    4.45    0.20
  -5  -7   1    4.57    0.22
   4   7  -1   14.20    0.41
   4   7  -1   14.14    0.35
  -4  -7   1   14.31    0.38
  -4  -7   1   13.98    0.40
  -4  -7   1   14.06    0.41
   3   7  -1    0.36    0.05
   3   7  -1    0.40    0.04
   3   7  -1    0.33    0.07
   3   7  -1    0.34    0.03
  -3  -7   1    0.34    0.06
  -3  -7   1    0.36    0.07
   2   7  -1    0.03    0.03
   2   7  -1    0.04    0.05
   2   7  -1    0.07    0.03
   2   7  -1    0.06    0.04
   2   7  -1    0.07    0.05
   2   7  -1    0.01    0.05
  -2  -7   1    0.03    0.05
   1   7  -1    0.18    0.05
   1   7  -1    0.28    0.05
   1   7  -1    0.16    0.04
   1   7  -1    0.20    0.05
   1   7  -1    0.16    0.04
  -1  -7   1    0.17    0.04
  -1  -7   1    0.14    0.05
   0   7  -1    0.77    0.09
   0   7  -1    0.70    0.09
   0   7  -1    0.49    0.06
   0   7  -1    0.61    0.08
   0   7  -1    0.49    0.07
   0   7  -1    0.55    0.06
   0   7  -1    0.49    0.07
   0  -7   1    0.49    0.07
   0  -7   1    0.52    0.07
  -1   7  -1    0.32    0.05
  -1   7  -1    0.34    0.05
  -1   7  -1    0.32    0.05
  -1   7  -1    0.36    0.06
  -1   7  -1    0.28    0.06
  -1   7  -1    0.22    0.05
  -1   7  -1    0.41    0.06
  -1   7  -1    0.22    0.05
   1  -7   1    0.28    0.06
  -2   7  -1    0.10    0.05
  -2   7  -1    0.06    0.04
  -2   7  -1   -0.03    0.03
  -2   7  -1    0.05    0.04
  -2   7  -1    0.11    0.04
  -2   7  -1    0.03    0.05
   2  -7   1    0.08    0.04
   2  -7   1    0.04    0.04
  -3   7  -1    2.50    0.13
  -3   7  -1    2.51    0.11
  -3   7  -1    2.65    0.11
  -3   7  -1    2.53    0.10
  -3   7  -1    2.58    0.13
  -3   7  -1    2.48    0.10
   3  -7   1    2.51    0.14
   3  -7   1    2.69    0.12
  -4   7  -1    1.00    0.05
  -4   7  -1    0.89    0.05
  -4   7  -1    0.92    0.08
  -4   7  -1    0.81    0.10
   4  -7   1    1.04    0.10
   4  -7   1    1.03    0.10
  -5   7  -1    2.48    0.11
  -5   7  -1    2.28    0.13
   5  -7   1    2.63    0.16
   5  -7   1    2.13    0.13
   5  -7   1    2.30    0.14
  -6   7  -1   -0.09    0.06
  -6   7  -1   -0.01    0.06
   6  -7   1    0.04    0.08
   6  -7   1    0.17    0.07
  -7   7  -1    0.37    0.07
  -7   7  -1    0.17    0.09
   7  -7   1    0.55    0.11
   7  -7   1    0.25    0.12
   7   6  -1    0.85    0.10
   7   6  -1    0.51    0.11
  -7  -6   1    0.60    0.13
  -7  -6   1    0.74    0.12
   6   6  -1    0.36    0.09
  -6  -6   1    0.30    0.08
  -6  -6   1    0.28    0.10
   5   6  -1    1.32    0.09
   5   6  -1    1.40    0.13
  -5  -6   1    1.33    0.14
   4   6  -1    2.20    0.13
   4   6  -1    2.12    0.10
  -4  -6   1    2.20    0.14
  -4  -6   1    1.93    0.11
  -4  -6   1    2.20    0.12
   3   6  -1    1.23    0.09
   3   6  -1    1.17    0.07
   3   6  -1    1.01    0.09
  -3  -6   1    1.18    0.09
  -3  -6   1    1.20    0.10
  -3  -6   1    1.15    0.08
   2   6  -1    2.75    0.13
   2   6  -1    2.76    0.09
   2   6  -1    2.73    0.11
   2   6  -1    2.77    0.11
   2   6  -1    2.72    0.13
   2   6  -1    2.79    0.10
  -2  -6   1    2.71    0.13
  -2  -6   1    2.72    0.10
  -2  -6   1    2.86    0.12
   1   6  -1    3.94    0.15
   1   6  -1    4.11    0.15
   1   6  -1    3.92    0.12
   1   6  -1    3.98    0.12
   1   6  -1    3.74    0.14
   1   6  -1    3.86    0.15
   1   6  -1    4.12    0.15
   1   6  -1    3.87    0.13
  -1  -6   1    3.97    0.15
  -1  -6   1    4.00    0.13
   0   6  -1    3.54    0.12
   0   6  -1    3.60    0.11
   0   6  -1    3.60    0.14
   0   6  -1    3.58    0.13
   0   6  -1    3.69    0.13
   0   6  -1    3.68    0.14
   0   6  -1    3.67    0.12
   0   6  -1    3.65    0.14
   0  -6   1    3.67    0.13
   0  -6   1    3.72    0.14
  -1   6  -1    9.43    0.26
  -1   6  -1    9.11    0.25
  -1   6  -1    8.76    0.26
  -1   6  -1    9.39    0.25
  -1   6  -1    9.19    0.26
  -1   6  -1    9.66    0.23
  -1   6  -1    9.33    0.25
  -1   6  -1    9.73    0.26
   1  -6   1    9.47    0.24
   1  -6   1    9.23    0.25
  -2   6  -1    3.93    0.14
  -2   6  -1    3.92    0.13
  -2   6  -1    3.94    0.12
  -2   6  -1    3.94    0.12
  -2   6  -1    3.87    0.14
  -2   6  -1    3.85    0.13
  -2   6  -1    3.90    0.14
  -2   6  -1    3.68    0.15
   2  -6   1    3.70    0.14
   2  -6   1    3.84    0.13
  -3   6  -1   19.94    0.46
  -3   6  -1   19.18    0.45
  -3   6  -1   19.67    0.46
  -3   6  -1   19.53    0.47
   3  -6   1   19.39    0.49
   3  -6   1   18.82    0.47
   3  -6   1   19.48    0.46
  -4   6  -1    4.13    0.15
  -4   6  -1    4.17    0.13
  -4   6  -1    4.00    0.15
   4  -6   1    4.15    0.17
   4  -6   1    4.00    0.14
   4  -6   1    4.23    0.15
  -5   6  -1    0.06    0.04
   5  -6   1    0.07    0.05
   5  -6   1    0.12    0.05
  -6   6  -1    0.35    0.06
  -6   6  -1    0.33    0.06
   6  -6   1    0.32    0.07
   6  -6   1    0.27    0.08
   6  -6   1    0.37    0.08
  -7   6  -1    0.09    0.08
  -7   6  -1    0.11    0.06
   7  -6   1   -0.01    0.09
   7  -6   1    0.12    0.08
  -8   6  -1    0.42    0.09
   8  -6   1    0.43    0.13
   8  -6   1    0.35    0.10
   8   5  -1    0.22    0.10
   8   5  -1    0.06    0.09
  -8  -5   1   -0.01    0.09
  -8  -5   1    0.23    0.12
   7   5  -1    0.28    0.09
   7   5  -1    0.28    0.07
  -7  -5   1    0.21    0.10
  -7  -5   1    0.21    0.08
   6   5  -1    2.28    0.15
   6   5  -1    2.27    0.13
  -6  -5   1    2.51    0.14
  -6  -5   1    2.31    0.16
   5   5  -1    0.05    0.05
   5   5  -1    0.12    0.04
  -5  -5   1    0.10    0.05
  -5  -5   1    0.06    0.06
   4   5  -1    0.05    0.05
   4   5  -1    0.10    0.04
   4   5  -1    0.09    0.03
  -4  -5   1    0.12    0.04
  -4  -5   1    0.15    0.04
  -4  -5   1    0.10    0.05
   3   5  -1    1.92    0.08
   3   5  -1    1.76    0.11
   3   5  -1    1.93    0.09
   3   5  -1    1.92    0.11
  -3  -5   1    1.92    0.08
  -3  -5   1    2.00    0.10
  -3  -5   1    1.97    0.11
  -3  -5   1    1.77    0.11
   2   5  -1    2.18    0.08
   2   5  -1    2.15    0.07
   2   5  -1    2.13    0.10
   2   5  -1    2.10    0.10
   2   5  -1    2.07    0.11
   2   5  -1    2.14    0.07
   2   5  -1    2.22    0.09
  -2  -5   1    2.26    0.08
  -2  -5   1    2.22    0.11
  -2  -5   1    2.23    0.10
   1   5  -1   39.82    0.94
   1   5  -1   40.56    0.95
   1   5  -1   39.30    0.90
   1   5  -1   40.30    0.91
   1   5  -1   39.74    0.89
   1   5  -1   41.18    0.86
   1   5  -1   39.53    0.86
  -1  -5   1   40.52    0.87
  -1  -5   1   39.38    0.89
  -1  -5   1   38.96    0.90
   0   5  -1   33.09    0.78
   0   5  -1   35.13    0.81
   0   5  -1   35.37    0.74
   0   5  -1   34.84    0.74
   0   5  -1   33.71    0.78
   0   5  -1   33.68    0.76
   0   5  -1   34.23    0.81
   0   5  -1   34.56    0.77
   0  -5   1   34.28    0.78
   0  -5   1   34.51    0.77
  -1   5  -1    0.18    0.04
  -1   5  -1    0.14    0.03
  -1   5  -1    0.21    0.04
  -1   5  -1    0.21    0.03
  -1   5  -1    0.20    0.03
  -1   5  -1    0.17    0.03
  -1   5  -1    0.19    0.04
  -1   5  -1    0.20    0.03
   1  -5   1    0.19    0.03
   1  -5   1    0.14    0.03
  -2   5  -1    0.01    0.02
  -2   5  -1    0.01    0.03
  -2   5  -1    0.00    0.02
  -2   5  -1    0.02    0.03
  -2   5  -1    0.00    0.02
   2  -5   1    0.02    0.03
   2  -5   1    0.08    0.03
   2  -5   1    0.01    0.03
  -3   5  -1    1.27    0.09
  -3   5  -1    1.34    0.09
  -3   5  -1    1.33    0.05
  -3   5  -1    1.32    0.05
  -3   5  -1    1.36    0.07
  -3   5  -1    1.39    0.08
  -3   5  -1    1.48    0.07
   3  -5   1    1.38    0.07
   3  -5   1    1.31    0.07
   3  -5   1    1.27    0.09
  -4   5  -1    0.16    0.04
  -4   5  -1    0.21    0.04
   4  -5   1    0.18    0.04
   4  -5   1    0.19    0.04
   4  -5   1    0.13    0.04
  -5   5  -1    0.66    0.07
  -5   5  -1    0.64    0.08
   5  -5   1    0.51    0.07
   5  -5   1    0.70    0.09
   5  -5   1    0.68    0.08
  -6   5  -1    3.25    0.12
  -6   5  -1    3.43    0.14
   6  -5   1    3.16    0.15
   6  -5   1    2.70    0.13
  -7   5  -1    0.75    0.09
  -7   5  -1    1.12    0.11
   7  -5   1    0.82    0.10
   7  -5   1    0.76    0.11
  -8   5  -1    1.87    0.16
  -8   5  -1    2.04    0.13
   8  -5   1    2.00    0.20
   8  -5   1    1.95    0.16
   8   4  -1    1.28    0.15
   8   4  -1    1.13    0.16
  -8  -4   1    1.26    0.19
  -8  -4   1    1.26    0.14
   7   4  -1    0.04    0.07
   7   4  -1    0.12    0.06
  -7  -4   1    0.16    0.09
  -7  -4   1    0.13    0.06
   6   4  -1    0.50    0.08
   6   4  -1    0.75    0.09
  -6  -4   1    0.75    0.11
  -6  -4   1    0.64    0.08
   5   4  -1    0.06    0.04
   5   4  -1    0.00    0.04
  -5  -4   1    0.06    0.05
  -5  -4   1   -0.01    0.04
  -5  -4   1    0.00    0.04
   4   4  -1    2.79    0.11
   4   4  -1    2.88    0.13
   4   4  -1    2.83    0.12
   4   4  -1    2.92    0.10
   4   4  -1    2.90    0.13
  -4  -4   1    2.81    0.10
  -4  -4   1    2.82    0.13
  -4  -4   1    2.84    0.11
  -4  -4   1    2.89    0.13
   3   4  -1   17.96    0.40
   3   4  -1   17.86    0.45
   3   4  -1   17.73    0.41
   3   4  -1   17.72    0.43
  -3  -4   1   17.71    0.40
  -3  -4   1   17.91    0.42
  -3  -4   1   16.76    0.45
  -3  -4   1   17.84    0.44
   2   4  -1   72.97    1.58
   2   4  -1   73.89    1.54
   2   4  -1   72.62    1.67
   2   4  -1   72.50    1.55
   2   4  -1   72.41    1.60
   2   4  -1   72.85    1.55
  -2  -4   1   74.09    1.61
  -2  -4   1   72.32    1.54
  -2  -4   1   73.28    1.59
   1   4  -1    6.24    0.18
   1   4  -1    6.06    0.15
   1   4  -1    6.32    0.18
   1   4  -1    6.19    0.18
   1   4  -1    6.15    0.17
  -1  -4   1    6.20    0.18
  -1  -4   1    6.09    0.17
  -1  -4   1    5.95    0.17
  -1  -4   1    6.06    0.15
  -1  -4   1    5.99    0.15
   0   4  -1   40.72    0.91
   0   4  -1   40.54    0.87
   0   4  -1   40.44    0.90
   0   4  -1   40.10    0.87
   0   4  -1   39.40    0.94
   0   4  -1   40.70    0.90
   0   4  -1   41.74    0.94
   0  -4   1   41.52    0.90
   0  -4   1   41.00    0.89
  -1   4  -1    1.63    0.06
  -1   4  -1    1.69    0.07
  -1   4  -1    1.74    0.07
  -1   4  -1    1.69    0.07
  -1   4  -1    1.66    0.07
  -1   4  -1    1.75    0.08
  -1   4  -1    1.68    0.07
   1  -4   1    1.75    0.07
   1  -4   1    1.70    0.06
   1  -4   1    1.57    0.07
  -2   4  -1    8.67    0.21
  -2   4  -1    8.59    0.21
  -2   4  -1    8.58    0.21
  -2   4  -1    8.27    0.22
  -2   4  -1    8.62    0.22
  -2   4  -1    8.28    0.22
  -2   4  -1    8.31    0.21
   2  -4   1    8.56    0.21
   2  -4   1    8.34    0.21
   2  -4   1    8.64    0.23
  -3   4  -1    8.99    0.22
  -3   4  -1    8.77    0.24
  -3   4  -1    8.76    0.22
  -3   4  -1    8.83    0.23
   3  -4   1    8.46    0.22
   3  -4   1    8.31    0.22
   3  -4   1    8.78    0.24
  -4   4  -1   10.39    0.25
  -4   4  -1    9.85    0.25
  -4   4  -1   10.03    0.26
   4  -4   1    9.64    0.27
   4  -4   1   10.20    0.26
   4  -4   1   10.01    0.25
  -5   4  -1    2.30    0.09
  -5   4  -1    2.37    0.10
  -5   4  -1    2.22    0.10
   5  -4   1    2.40    0.11
   5  -4   1    2.20    0.09
   5  -4   1    2.25    0.12
  -6   4  -1    0.16    0.04
  -6   4  -1    0.16    0.05
   6  -4   1    0.33    0.07
   6  -4   1    0.22    0.05
   6  -4   1    0.17    0.05
  -7   4  -1    0.22    0.06
  -7   4  -1    0.39    0.06
   7  -4   1    0.34    0.06
   7  -4   1    0.34    0.07
   7  -4   1    0.37    0.08
  -8   4  -1    0.00    0.06
  -8   4  -1    0.03    0.07
   8  -4   1   -0.04    0.07
   8  -4   1   -0.02    0.09
  -9   4  -1    2.38    0.23
  -9   4  -1    2.77    0.18
   9  -4   1    2.76    0.23
   9  -4   1    2.84    0.20
   9   3  -1    0.06    0.10
   9   3  -1    0.09    0.10
  -9  -3   1    0.03    0.09
  -9  -3   1   -0.01    0.13
   8   3  -1    0.35    0.08
   8   3  -1    0.21    0.08
  -8  -3   1    0.28    0.10
  -8  -3   1    0.42    0.09
   7   3  -1    3.04    0.14
   7   3  -1    3.01    0.16
  -7  -3   1    3.06    0.15
  -7  -3   1    2.94    0.17
   6   3  -1    6.01    0.21
   6   3  -1    5.75    0.18
  -6  -3   1    5.95    0.21
  -6  -3   1    5.69    0.19
   5   3  -1    0.05    0.04
   5   3  -1    0.06    0.03
   5   3  -1    0.04    0.03
   5   3  -1    0.07    0.04
   5   3  -1    0.07    0.05
  -5  -3   1    0.01    0.04
  -5  -3   1    0.01    0.03
  -5  -3   1    0.06    0.04
  -5  -3   1    0.10    0.05
   4   3  -1   28.06    0.62
   4   3  -1   28.38    0.68
   4   3  -1   28.34    0.63
   4   3  -1   26.52    0.64
  -4  -3   1   27.30    0.68
  -4  -3   1   28.11    0.66
  -4  -3   1   28.77    0.64
  -4  -3   1   28.16    0.62
   3   3  -1    4.08    0.12
   3   3  -1    4.26    0.13
   3   3  -1    4.13    0.14
   3   3  -1    4.24    0.12
  -3  -3   1    4.29    0.13
  -3  -3   1    4.05    0.14
  -3  -3   1    4.20    0.14
  -3  -3   1    4.10    0.12
   2   3  -1    8.24    0.21
   2   3  -1    8.71    0.22
   2   3  -1    8.35    0.23
   2   3  -1    8.41    0.20
  -2  -3   1    8.74    0.23
  -2  -3   1    8.53    0.20
  -2  -3   1    8.39    0.21
  -2  -3   1    8.83    0.22
   1   3  -1    1.95    0.06
   1   3  -1    2.05    0.08
   1   3  -1    1.99    0.08
   1   3  -1    2.07    0.06
  -1  -3   1    1.96    0.06
  -1  -3   1    2.08    0.06
  -1  -3   1    2.01    0.08
  -1  -3   1    2.17    0.08
  -1  -3   1    2.11    0.07
   0   3  -1   16.08    0.40
   0   3  -1   16.75    0.39
   0   3  -1   16.75    0.36
   0   3  -1   16.23    0.38
   0   3  -1   17.04    0.37
   0   3  -1   16.91    0.38
   0   3  -1   16.39    0.36
   0  -3   1   16.90    0.38
   0  -3   1   16.29    0.40
   0  -3   1   17.20    0.38
  -1   3  -1    7.16    0.18
  -1   3  -1    7.18    0.18
  -1   3  -1    7.12    0.18
  -1   3  -1    7.26    0.17
   1  -3   1    7.17    0.18
   1  -3   1    7.00    0.17
   1  -3   1    6.91    0.18
  -2   3  -1   26.90    0.60
  -2   3  -1   26.81    0.61
  -2   3  -1   27.05    0.61
  -2   3  -1   27.24    0.61
   2  -3   1   26.58    0.60
   2  -3   1   27.49    0.61
   2  -3   1   26.78    0.59
  -3   3  -1    5.45    0.14
  -3   3  -1    5.36    0.15
  -3   3  -1    5.47    0.14
   3  -3   1    5.01    0.16
   3  -3   1    5.27    0.15
   3  -3   1    5.42    0.15
  -4   3  -1    1.44    0.07
  -4   3  -1    1.53    0.07
  -4   3  -1    1.49    0.06
   4  -3   1    1.70    0.07
   4  -3   1    1.45    0.08
   4  -3   1    1.64    0.08
   4  -3   1    1.51    0.07
  -5   3  -1    0.55    0.07
  -5   3  -1    0.49    0.05
  -5   3  -1    0.47    0.06
  -5   3  -1    0.42    0.06
   5  -3   1    0.58    0.07
   5  -3   1    0.57    0.06
   5  -3   1    0.47    0.05
   5  -3   1    0.51    0.07
  -6   3  -1    0.00    0.03
  -6   3  -1   -0.02    0.04
   6  -3   1    0.05    0.04
   6  -3   1    0.03    0.04
   6  -3   1    0.01    0.05
  -7   3  -1    0.98    0.09
  -7   3  -1    1.11    0.10
   7  -3   1    1.05    0.11
   7  -3   1    1.15    0.09
   7  -3   1    1.29    0.12
  -8   3  -1    0.82    0.11
  -8   3  -1    0.92    0.11
   8  -3   1    0.94    0.12
   8  -3   1    0.94    0.11
  -9   3  -1    0.25    0.09
  -9   3  -1    0.27    0.09
  -9   3  -1    0.12    0.11
   9  -3   1    0.12    0.10
   9  -3   1    0.28    0.11
   9   2  -1    0.08    0.09
   9   2  -1    0.22    0.09
  -9  -2   1    0.05    0.12
  -9  -2   1    0.26    0.09
   8   2  -1    0.05    0.07
   8   2  -1   -0.05    0.07
  -8  -2   1    0.06    0.07
  -8  -2   1    0.08    0.09
   7   2  -1    0.83    0.09
   7   2  -1    0.92    0.10
  -7  -2   1    0.80    0.05
  -7  -2   1    0.92    0.12
  -7  -2   1    0.78    0.09
   6   2  -1   28.34    0.67
   6   2  -1   26.14    0.63
   6   2  -1   27.57    0.62
   6   2  -1   26.47    0.67
  -6  -2   1   26.85    0.65
  -6  -2   1   26.52    0.59
  -6  -2   1   27.46    0.63
  -6  -2   1   26.30    0.67
  -6  -2   1   26.95    0.59
   5   2  -1    1.57    0.08
   5   2  -1    1.58    0.08
   5   2  -1    1.50    0.09
   5   2  -1    1.61    0.08
  -5  -2   1    1.51    0.08
  -5  -2   1    1.43    0.05
  -5  -2   1    1.51    0.05
  -5  -2   1    1.51    0.08
  -5  -2   1    1.50    0.09
  -5  -2   1    1.41    0.09
   4   2  -1    3.56    0.12
   4   2  -1    3.57    0.11
   4   2  -1    3.42    0.11
   4   2  -1    3.35    0.11
  -4  -2   1    3.57    0.11
  -4  -2   1    3.40    0.13
  -4  -2   1    3.33    0.08
  -4  -2   1    3.43    0.11
  -4  -2   1    3.62    0.12
  -4  -2   1    3.30    0.08
   3   2  -1    3.54    0.12
   3   2  -1    3.56    0.10
   3   2  -1    3.45    0.10
   3   2  -1    3.50    0.11
  -3  -2   1    3.50    0.11
  -3  -2   1    3.56    0.11
  -3  -2   1    3.53    0.12
  -3  -2   1    3.46    0.10
  -2  -2   1    0.39    0.03
  -2  -2   1    0.45    0.03
  -2  -2   1    0.39    0.04
   1   2  -1    4.90    0.13
   1   2  -1    5.10    0.12
   1   2  -1    5.03    0.14
   1   2  -1    5.07    0.13
   1   2  -1    4.96    0.12
  -1  -2   1    4.88    0.13
  -1  -2   1    5.08    0.14
  -1  -2   1    5.12    0.12
  -1  -2   1    5.18    0.12
  -1  -2   1    5.14    0.13
   0   2  -1    7.12    0.17
   0   2  -1    7.16    0.17
   0   2  -1    7.11    0.16
   0   2  -1    7.21    0.17
   0   2  -1    7.09    0.17
   0  -2   1    7.20    0.16
   0  -2   1    6.97    0.18
   0  -2   1    7.05    0.17
   0  -2   1    7.15    0.17
  -1   2  -1    0.37    0.02
  -1   2  -1    0.35    0.02
  -1   2  -1    0.39    0.02
  -1   2  -1    0.40    0.03
  -1   2  -1    0.42    0.03
  -1   2  -1    0.43    0.03
   1  -2   1    0.41    0.03
   1  -2   1    0.38    0.02
   1  -2   1    0.44    0.03
   1  -2   1    0.41    0.02
  -2   2  -1  132.11    2.87
  -2   2  -1  135.14    2.85
  -2   2  -1  136.50    2.78
   2  -2   1  132.56    2.85
   2  -2   1  131.85    2.87
  -3   2  -1   19.40    0.43
  -3   2  -1   19.19    0.44
   3  -2   1   19.32    0.44
   3  -2   1   19.77    0.43
   3  -2   1   18.94    0.43
   3  -2   1   19.54    0.45
  -4   2  -1    0.72    0.05
  -4   2  -1    0.70    0.06
  -4   2  -1    0.46    0.05
  -4   2  -1    0.55    0.04
   4  -2   1    0.58    0.04
   4  -2   1    0.60    0.05
   4  -2   1    0.61    0.06
   4  -2   1    0.58    0.03
   4  -2   1    0.64    0.05
   4  -2   1    0.63    0.03
  -5   2  -1    2.10    0.08
  -5   2  -1    2.10    0.09
  -5   2  -1    1.84    0.09
  -5   2  -1    2.19    0.10
   5  -2   1    2.04    0.10
   5  -2   1    2.11    0.07
   5  -2   1    2.16    0.10
   5  -2   1    2.11    0.06
   5  -2   1    2.23    0.10
   5  -2   1    2.17    0.08
  -6   2  -1   17.24    0.42
  -6   2  -1   17.13    0.41
  -6   2  -1   16.92    0.42
   6  -2   1   17.17    0.43
   6  -2   1   17.19    0.40
   6  -2   1   16.71    0.40
   6  -2   1   17.22    0.42
   6  -2   1   16.67    0.40
  -7   2  -1    0.28    0.06
  -7   2  -1    0.34    0.06
   7  -2   1    0.32    0.07
   7  -2   1    0.30    0.05
   7  -2   1    0.26    0.06
   7  -2   1    0.27    0.04
  -8   2  -1    0.06    0.06
  -8   2  -1    0.02    0.06
   8  -2   1   -0.03    0.06
   8  -2   1    0.04    0.07
  -9   2  -1    0.10    0.10
  -9   2  -1    0.16    0.09
  -9   2  -1    0.15    0.09
   9  -2   1   -0.09    0.08
   9   1  -1   -0.04    0.09
   9   1  -1   -0.05    0.08
  -9  -1   1    0.01    0.11
  -9  -1   1    0.08    0.07
   8   1  -1    2.64    0.16
   8   1  -1    2.59    0.14
  -8  -1   1    2.29    0.16
  -8  -1   1    2.37    0.14
  -8  -1   1    2.47    0.12
   7   1  -1    7.49    0.25
   7   1  -1    7.73    0.23
  -7  -1   1    7.75    0.21
  -7  -1   1    7.49    0.24
  -7  -1   1    7.55    0.20
   6   1  -1   14.98    0.37
   6   1  -1   14.63    0.39
   6   1  -1   15.30    0.38
   6   1  -1   12.61    0.35
  -6  -1   1   15.15    0.37
  -6  -1   1   15.19    0.38
  -6  -1   1   14.73    0.39
  -6  -1   1   14.83    0.34
  -6  -1   1   15.38    0.35
   5   1  -1    0.04    0.03
   5   1  -1   -0.01    0.03
   5   1  -1    0.00    0.03
   5   1  -1    0.03    0.02
  -5  -1   1    0.06    0.03
  -5  -1   1    0.00    0.03
  -5  -1   1    0.14    0.04
  -5  -1   1   -0.01    0.03
  -5  -1   1    0.02    0.03
  -5  -1   1    0.01    0.02
   4   1  -1    1.11    0.06
   4   1  -1    0.99    0.06
   4   1  -1    1.07    0.05
   4   1  -1    1.03    0.06
  -4  -1   1    1.09    0.06
  -4  -1   1    1.13    0.06
  -4  -1   1    1.06    0.06
  -4  -1   1    1.07    0.05
  -4  -1   1    0.98    0.04
  -4  -1   1    0.95    0.06
   3   1  -1    6.27    0.17
   3   1  -1    6.30    0.16
   3   1  -1    6.13    0.16
  -3  -1   1    6.40    0.16
  -3  -1   1    6.33    0.15
  -3  -1   1    6.20    0.15
  -3  -1   1    6.36    0.16
  -3  -1   1    6.26    0.17
   2   1  -1    7.04    0.18
   2   1  -1    6.89    0.16
   2   1  -1    6.89    0.17
   2   1  -1    6.91    0.16
  -2  -1   1    6.83    0.18
  -2  -1   1    7.06    0.15
  -2  -1   1    7.13    0.16
  -2  -1   1    6.94    0.15
  -2  -1   1    6.73    0.17
   1   1  -1   60.37    1.30
   1   1  -1   62.57    1.31
   1   1  -1   62.89    1.37
  -1  -1   1   57.81    1.28
  -1  -1   1   62.40    1.37
  -1  -1   1   59.07    1.30
  -1   1  -1    0.16    0.01
  -1   1  -1    0.14    0.02
   1  -1   1    0.14    0.01
   1  -1   1    0.18    0.02
   1  -1   1    0.12    0.02
   1  -1   1    0.18    0.01
  -2   1  -1   16.70    0.38
  -2   1  -1   16.81    0.38
  -2   1  -1   17.47    0.38
  -2   1  -1   17.60    0.38
   2  -1   1   16.54    0.37
   2  -1   1   17.71    0.38
   2  -1   1   17.39    0.39
   2  -1   1   16.45    0.39
   2  -1   1   17.49    0.38
   2  -1   1   17.66    0.39
  -3   1  -1   12.40    0.29
  -3   1  -1   12.66    0.29
   3  -1   1   12.73    0.29
   3  -1   1   12.70    0.30
   3  -1   1   12.68    0.30
   3  -1   1   12.33    0.29
   3  -1   1   12.47    0.29
   3  -1   1   12.96    0.29
  -4   1  -1    2.67    0.09
  -4   1  -1    2.58    0.09
  -4   1  -1    2.78    0.09
  -4   1  -1    2.66    0.09
   4  -1   1    2.71    0.10
   4  -1   1    2.70    0.08
   4  -1   1    2.73    0.09
   4  -1   1    2.76    0.08
   4  -1   1    2.69    0.09
   4  -1   1    2.72    0.08
  -5   1  -1    2.38    0.09
  -5   1  -1    2.27    0.10
  -5   1  -1    2.46    0.09
  -5   1  -1    2.48    0.10
   5  -1   1    2.32    0.10
   5  -1   1    2.34    0.08
   5  -1   1    2.43    0.09
   5  -1   1    2.45    0.10
  -6   1  -1   12.78    0.32
  -6   1  -1   11.91    0.31
  -6   1  -1   12.35    0.31
   6  -1   1   12.11    0.31
   6  -1   1   12.13    0.32
   6  -1   1   11.95    0.30
   6  -1   1   12.83    0.32
   6  -1   1   12.40    0.31
  -7   1  -1    0.10    0.05
  -7   1  -1    0.07    0.05
   7  -1   1    0.04    0.04
   7  -1   1    0.10    0.06
   7  -1   1   -0.08    0.05
   7  -1   1   -0.01    0.03
   7  -1   1    0.09    0.04
  -8   1  -1    0.03    0.07
  -8   1  -1    0.04    0.07
  -8   1  -1    0.14    0.06
   8  -1   1    0.11    0.06
   8  -1   1    0.13    0.07
   8  -1   1    0.09    0.05
  -9   1  -1    0.57    0.09
  -9   1  -1    0.65    0.11
   9  -1   1    0.68    0.11
   9   0  -1    0.02    0.09
  -9   0   1    0.07    0.08
   8   0  -1    0.64    0.09
   8   0  -1    0.58    0.08
  -8   0   1    0.51    0.08
  -8   0   1    0.47    0.07
  -8   0   1    0.55    0.08
   7   0  -1    0.34    0.05
   7   0  -1    0.33    0.06
   7   0  -1    0.27    0.05
  -7   0   1    0.37    0.06
  -7   0   1    0.31    0.05
  -7   0   1    0.32    0.06
   6   0  -1    1.15    0.08
   6   0  -1    1.20    0.07
   6   0  -1    1.08    0.07
   6   0  -1    1.26    0.09
  -6   0   1    1.18    0.08
  -6   0   1    1.17    0.08
  -6   0   1    1.24    0.08
  -6   0   1    1.12    0.07
  -6   0   1    1.09    0.08
   5   0  -1    5.43    0.15
   5   0  -1    5.58    0.16
   5   0  -1    5.42    0.16
   5   0  -1    5.30    0.16
   5   0  -1    5.55    0.16
  -5   0   1    5.58    0.16
  -5   0   1    5.44    0.15
  -5   0   1    5.46    0.16
  -5   0   1    5.44    0.16
   4   0  -1   26.12    0.59
   4   0  -1   26.19    0.58
   4   0  -1   27.46    0.61
   4   0  -1   25.73    0.58
   4   0  -1   26.75    0.59
  -4   0   1   26.31    0.59
  -4   0   1   25.66    0.58
  -4   0   1   26.14    0.59
   3   0  -1   13.13    0.30
   3   0  -1   13.22    0.31
   3   0  -1   13.29    0.30
   3   0  -1   13.36    0.30
   3   0  -1   12.58    0.30
  -3   0   1   13.58    0.30
  -3   0   1   13.14    0.32
  -3   0   1   12.74    0.30
  -3   0   1   12.94    0.30
   2   0  -1   59.60    1.32
   2   0  -1   59.47    1.26
   2   0  -1   57.17    1.23
   2   0  -1   58.95    1.26
   2   0  -1   57.57    1.25
  -2   0   1   59.82    1.32
  -2   0   1   57.98    1.25
  -2   0   1   58.21    1.23
  -2   0   1   60.51    1.26
  -2   0   1   58.29    1.26
  -2   0  -1    0.22    0.02
  -2   0  -1    0.27    0.02
  -2   0  -1    0.28    0.02
  -2   0  -1    0.27    0.02
   2   0   1    0.28    0.02
   2   0   1    0.25    0.02
   2   0   1    0.27    0.02
   2   0   1    0.31    0.02
  -3   0  -1    0.93    0.04
  -3   0  -1    0.87    0.04
  -3   0  -1    0.90    0.04
  -3   0  -1    0.96    0.05
  -3   0  -1    0.96    0.04
   3   0   1    1.01    0.04
   3   0   1    0.96    0.04
   3   0   1    0.89    0.04
   3   0   1    0.90    0.05
   3   0   1    0.91    0.04
  -4   0  -1    0.01    0.02
  -4   0  -1    0.02    0.02
  -4   0  -1    0.08    0.02
   4   0   1    0.00    0.02
   4   0   1    0.01    0.02
   4   0   1    0.01    0.02
   4   0   1    0.02    0.02
   4   0   1   -0.02    0.02
  -5   0  -1    3.29    0.10
  -5   0  -1    3.35    0.11
  -5   0  -1    3.38    0.11
   5   0   1    3.22    0.10
   5   0   1    3.22    0.11
   5   0   1    3.03    0.11
   5   0   1    3.17    0.11
   5   0   1    3.25    0.11
   5   0   1    3.30    0.12
  -6   0  -1    0.05    0.03
  -6   0  -1    0.00    0.04
  -6   0  -1    0.03    0.04
   6   0   1    0.07    0.04
   6   0   1    0.04    0.04
   6   0   1    0.04    0.04
   6   0   1    0.00    0.03
   6   0   1   -0.01    0.03
  -7   0  -1    1.61    0.11
  -7   0  -1    1.60    0.11
  -7   0  -1    1.61    0.09
   7   0   1    1.60    0.11
   7   0   1    1.61    0.10
   7   0   1    1.64    0.10
   7   0   1    1.45    0.11
   7   0   1    1.58    0.10
  -8   0  -1    0.03    0.06
  -8   0  -1    0.04    0.06
  -8   0  -1    0.09    0.07
   8   0   1   -0.01    0.06
   8   0   1    0.01    0.05
  -9   0  -1    0.08    0.08
  -9   0  -1    0.14    0.10
   9   0   1    0.07    0.09
   9  -1  -1    1.03    0.12
  -9   1   1    1.19    0.16
  -9   1   1    1.02    0.15
  -9   1   1    1.07    0.13
   8  -1  -1    0.03    0.05
   8  -1  -1   -0.13    0.06
  -8   1   1    0.09    0.06
  -8   1   1    0.05    0.07
  -8   1   1    0.05    0.06
   7  -1  -1    6.86    0.19
   7  -1  -1    6.73    0.21
   7  -1  -1    6.85    0.21
   7  -1  -1    6.64    0.22
   7  -1  -1    5.69    0.18
  -7   1   1    6.79    0.21
  -7   1   1    6.90    0.21
  -7   1   1    6.45    0.20
   6  -1  -1   11.52    0.28
   6  -1  -1   11.91    0.30
   6  -1  -1   11.55    0.29
   6  -1  -1   11.15    0.30
  -6   1   1   11.40    0.30
  -6   1   1   11.82    0.29
  -6   1   1   11.58    0.30
  -6   1   1   11.13    0.30
   5  -1  -1    6.38    0.17
   5  -1  -1    6.63    0.19
   5  -1  -1    6.20    0.18
   5  -1  -1    6.50    0.17
  -5   1   1    6.53    0.18
  -5   1   1    6.68    0.18
  -5   1   1    6.46    0.17
   4  -1  -1    2.29    0.08
   4  -1  -1    2.21    0.07
   4  -1  -1    2.24    0.09
  -4   1   1    2.22    0.08
  -4   1   1    2.20    0.09
  -4   1   1    2.11    0.08
  -4   1   1    2.04    0.08
  -4   1   1    2.29    0.08
   3  -1  -1    0.37    0.02
   3  -1  -1    0.33    0.04
   3  -1  -1    0.28    0.04
   3  -1  -1    0.42    0.03
   3  -1  -1    0.40    0.03
  -3   1   1    0.46    0.03
  -3   1   1    0.28    0.03
  -3   1   1    0.34    0.03
  -3   1   1    0.48    0.03
   2  -1  -1   56.63    1.20
   2  -1  -1   56.54    1.19
   2  -1  -1   55.66    1.20
   2  -1  -1   54.83    1.25
  -2   1   1   55.28    1.17
  -2   1   1   55.76    1.25
  -2   1   1   55.41    1.20
  -2   1   1   53.68    1.19
   1  -1  -1    1.38    0.04
   1  -1  -1    1.32    0.04
   1  -1  -1    1.39    0.04
  -1   1   1    1.41    0.04
  -1  -1  -1    0.27    0.02
  -1  -1  -1    0.32    0.02
  -1  -1  -1    0.32    0.02
  -1  -1  -1    0.33    0.01
   1   1   1    0.26    0.02
   1   1   1    0.26    0.02
   1   1   1    0.26    0.02
  -2  -1  -1    0.20    0.01
  -2  -1  -1    0.19    0.03
  -2  -1  -1    0.20    0.02
  -2  -1  -1    0.20    0.02
   2   1   1    0.20    0.03
   2   1   1    0.19    0.02
   2   1   1    0.16    0.02
   2   1   1    0.17    0.02
   2   1   1    0.19    0.01
  -3  -1  -1   18.13    0.42
  -3  -1  -1   18.47    0.41
  -3  -1  -1   18.65    0.41
  -3  -1  -1   18.38    0.40
   3   1   1   18.10    0.40
   3   1   1   17.86    0.42
   3   1   1   18.17    0.41
   3   1   1   18.15    0.41
   3   1   1   18.93    0.44
  -4  -1  -1    1.70    0.07
  -4  -1  -1    1.68    0.08
  -4  -1  -1    1.74    0.08
  -4  -1  -1    1.78    0.07
  -4  -1  -1    1.78    0.06
   4   1   1    1.65    0.06
   4   1   1    1.77    0.08
   4   1   1    1.82    0.07
   4   1   1    1.72    0.08
   4   1   1    1.89    0.07
   4   1   1    1.77    0.07
  -5  -1  -1    0.04    0.02
  -5  -1  -1    0.06    0.03
  -5  -1  -1    0.03    0.03
  -5  -1  -1    0.03    0.03
   5   1   1    0.05    0.03
   5   1   1    0.04    0.03
   5   1   1    0.00    0.03
   5   1   1    0.04    0.03
   5   1   1    0.02    0.03
  -6  -1  -1    1.86    0.09
  -6  -1  -1    1.69    0.10
  -6  -1  -1    1.72    0.07
   6   1   1    1.84    0.10
   6   1   1    1.80    0.08
   6   1   1    1.81    0.10
   6   1   1    1.66    0.09
   6   1   1    1.95    0.11
  -7  -1  -1    0.74    0.11
  -7  -1  -1    0.79    0.09
  -7  -1  -1    0.67    0.08
  -7  -1  -1    0.76    0.06
   7   1   1    0.69    0.09
   7   1   1    0.72    0.11
   7   1   1    0.78    0.09
  -8  -1  -1    0.13    0.06
  -8  -1  -1    0.08    0.06
   8   1   1    0.06    0.06
   8   1   1    0.10    0.06
  -9  -1  -1    0.06    0.11
  -9  -1  -1   -0.03    0.08
   9   1   1    0.03    0.09
   9   1   1    0.09    0.08
   9  -2  -1    0.19    0.09
  -9   2   1    0.42    0.09
  -9   2   1    0.21    0.09
  -9   2   1    0.30    0.10
   8  -2  -1    0.35    0.05
   8  -2  -1    0.20    0.07
  -8   2   1    0.41    0.08
  -8   2   1    0.38    0.08
  -8   2   1    0.30    0.08
   7  -2  -1    4.57    0.13
   7  -2  -1    4.58    0.18
   7  -2  -1    4.74    0.18
   7  -2  -1    4.46    0.14
  -7   2   1    4.89    0.16
  -7   2   1    4.51    0.18
  -7   2   1    4.73    0.17
   6  -2  -1    0.16    0.04
   6  -2  -1    0.02    0.05
   6  -2  -1    0.17    0.06
   6  -2  -1    0.11    0.03
  -6   2   1    0.13    0.04
  -6   2   1    0.14    0.05
   5  -2  -1    0.72    0.05
   5  -2  -1    0.66    0.06
   5  -2  -1    0.79    0.07
   5  -2  -1    0.64    0.07
   5  -2  -1    0.71    0.04
  -5   2   1    0.73    0.05
  -5   2   1    0.84    0.06
  -5   2   1    0.72    0.07
  -5   2   1    0.73    0.06
   4  -2  -1    0.79    0.04
   4  -2  -1    0.81    0.06
   4  -2  -1    0.99    0.06
  -4   2   1    0.90    0.04
  -4   2   1    0.92    0.06
  -4   2   1    0.76    0.05
  -4   2   1    1.08    0.07
   3  -2  -1    7.28    0.19
   3  -2  -1    7.50    0.17
   3  -2  -1    6.75    0.18
   3  -2  -1    7.13    0.17
   3  -2  -1    7.13    0.18
  -3   2   1    7.15    0.17
  -3   2   1    7.00    0.18
  -3   2   1    7.33    0.17
  -3   2   1    7.07    0.18
   2  -2  -1    2.40    0.08
   2  -2  -1    2.33    0.06
   2  -2  -1    2.37    0.06
  -2   2   1    2.47    0.08
  -2   2   1    2.44    0.06
  -2   2   1    2.31    0.06
  -2   2   1    2.46    0.07
   1  -2  -1    0.64    0.03
   1  -2  -1    0.64    0.03
   1  -2  -1    0.65    0.03
   1  -2  -1    0.64    0.03
  -1   2   1    0.63    0.03
  -1   2   1    0.69    0.03
  -1   2   1    0.59    0.03
  -1   2   1    0.63    0.03
  -1   2   1    0.66    0.04
   0  -2  -1    1.62    0.05
   0  -2  -1    1.58    0.06
   0  -2  -1    1.55    0.05
   0  -2  -1    1.66    0.05
   0  -2  -1    1.54    0.05
   0   2   1    1.51    0.05
   0   2   1    1.53    0.05
   0   2   1    1.57    0.05
   0   2   1    1.57    0.05
   0   2   1    1.60    0.06
  -1  -2  -1   12.23    0.27
  -1  -2  -1   12.04    0.27
  -1  -2  -1   12.36    0.28
   1   2   1   12.27    0.30
   1   2   1   11.99    0.26
   1   2   1   11.81    0.27
   1   2   1   11.81    0.26
   1   2   1   12.07    0.27
   1   2   1   12.15    0.28
  -2  -2  -1   17.06    0.39
  -2  -2  -1   16.57    0.41
  -2  -2  -1   16.39    0.37
   2   2   1   17.15    0.38
   2   2   1   16.88    0.39
   2   2   1   16.94    0.37
   2   2   1   17.02    0.41
   2   2   1   17.36    0.41
  -3  -2  -1    1.07    0.06
  -3  -2  -1    1.09    0.05
  -3  -2  -1    1.15    0.05
  -3  -2  -1    1.15    0.06
   3   2   1    1.17    0.06
   3   2   1    1.06    0.05
   3   2   1    1.12    0.05
   3   2   1    1.12    0.06
   3   2   1    1.15    0.06
  -4  -2  -1   17.85    0.41
  -4  -2  -1   17.63    0.42
  -4  -2  -1   17.29    0.40
  -4  -2  -1   17.62    0.38
   4   2   1   17.10    0.43
   4   2   1   16.71    0.38
   4   2   1   17.57    0.40
   4   2   1   17.33    0.40
   4   2   1   17.05    0.41
   4   2   1   17.29    0.44
  -5  -2  -1    1.00    0.07
  -5  -2  -1    1.01    0.04
  -5  -2  -1    1.00    0.07
  -5  -2  -1    0.90    0.04
  -5  -2  -1    1.06    0.09
   5   2   1    0.96    0.08
   5   2   1    0.83    0.07
   5   2   1    0.89    0.07
   5   2   1    0.97    0.07
   5   2   1    0.97    0.08
  -6  -2  -1    1.95    0.10
  -6  -2  -1    2.01    0.06
  -6  -2  -1    1.78    0.07
  -6  -2  -1    1.90    0.12
   6   2   1    1.82    0.12
   6   2   1    2.05    0.11
   6   2   1    1.97    0.10
  -7  -2  -1    2.00    0.08
  -7  -2  -1    2.05    0.14
  -7  -2  -1    2.04    0.07
   7   2   1    1.94    0.12
   7   2   1    2.14    0.13
  -8  -2  -1    0.92    0.11
  -8  -2  -1    0.89    0.11
   8   2   1    0.83    0.09
   8   2   1    0.93    0.12
  -9  -2  -1    0.13    0.12
  -9  -2  -1    0.13    0.09
   9   2   1    0.10    0.09
   9   2   1    0.05    0.10
   9  -3  -1   -0.04    0.09
  -9   3   1    0.09    0.11
  -9   3   1    0.12    0.09
   8  -3  -1    0.08    0.08
   8  -3  -1    0.08    0.06
  -8   3   1    0.16    0.07
  -8   3   1   -0.02    0.09
  -8   3   1   -0.01    0.07
   7  -3  -1    0.97    0.08
   7  -3  -1    1.03    0.12
   7  -3  -1    1.07    0.10
  -7   3   1    1.08    0.10
  -7   3   1    1.00    0.08
   6  -3  -1    0.61    0.06
   6  -3  -1    0.67    0.10
   6  -3  -1    0.60    0.08
  -6   3   1    0.74    0.08
  -6   3   1    0.69    0.06
   5  -3  -1    2.60    0.11
   5  -3  -1    2.60    0.12
   5  -3  -1    2.60    0.11
   5  -3  -1    2.72    0.09
  -5   3   1    2.65    0.10
  -5   3   1    2.58    0.12
  -5   3   1    2.43    0.11
  -5   3   1    2.76    0.09
   4  -3  -1    0.09    0.04
   4  -3  -1    0.04    0.03
  -4   3   1    0.06    0.03
  -4   3   1    0.13    0.03
  -4   3   1    0.07    0.02
   3  -3  -1    0.33    0.05
   3  -3  -1    0.31    0.02
   3  -3  -1    0.33    0.04
   3  -3  -1    0.37    0.03
  -3   3   1    0.37    0.03
  -3   3   1    0.41    0.04
  -3   3   1    0.29    0.02
  -3   3   1    0.45    0.04
   2  -3  -1    0.81    0.05
   2  -3  -1    0.87    0.04
   2  -3  -1    0.90    0.04
   2  -3  -1    0.87    0.05
   2  -3  -1    0.88    0.05
  -2   3   1    0.91    0.04
  -2   3   1    0.85    0.05
  -2   3   1    0.83    0.04
  -2   3   1    0.86    0.06
  -2   3   1    0.92    0.03
   1  -3  -1    8.47    0.21
   1  -3  -1    8.56    0.21
  -1   3   1    8.25    0.21
  -1   3   1    8.13    0.20
  -1   3   1    8.55    0.20
  -1   3   1    8.44    0.20
  -1   3   1    8.37    0.21
   0  -3  -1    7.77    0.19
   0   3   1    7.77    0.18
   0   3   1    7.87    0.19
   0   3   1    7.85    0.20
   0   3   1    7.65    0.18
   0   3   1    7.85    0.19
   0   3   1    7.71    0.19
  -1  -3  -1    0.18    0.03
  -1  -3  -1    0.21    0.03
   1   3   1    0.23    0.04
   1   3   1    0.15    0.02
   1   3   1    0.23    0.04
   1   3   1    0.24    0.03
   1   3   1    0.23    0.03
   1   3   1    0.20    0.02
  -2  -3  -1   40.70    0.89
  -2  -3  -1   39.49    0.85
  -2  -3  -1   39.69    0.87
   2   3   1   40.19    0.87
   2   3   1   39.48    0.93
   2   3   1   40.05    0.89
   2   3   1   39.47    0.85
   2   3   1   40.37    0.93
   2   3   1   39.53    0.85
   2   3   1   39.08    0.85
  -3  -3  -1   16.52    0.38
  -3  -3  -1   16.77    0.39
  -3  -3  -1   16.48    0.40
   3   3   1   16.71    0.38
   3   3   1   16.88    0.42
   3   3   1   16.85    0.42
   3   3   1   16.45    0.40
   3   3   1   16.47    0.38
  -4  -3  -1    5.65    0.16
  -4  -3  -1    5.33    0.16
  -4  -3  -1    5.64    0.18
   4   3   1    5.41    0.15
   4   3   1    5.49    0.18
   4   3   1    5.41    0.16
   4   3   1    5.74    0.18
  -5  -3  -1    0.24    0.04
  -5  -3  -1    0.28    0.05
  -5  -3  -1    0.18    0.05
   5   3   1    0.25    0.05
   5   3   1    0.20    0.06
   5   3   1    0.26    0.04
   5   3   1    0.24    0.05
   5   3   1    0.35    0.05
  -6  -3  -1    2.00    0.13
  -6  -3  -1    2.01    0.11
   6   3   1    2.10    0.11
   6   3   1    2.12    0.12
  -7  -3  -1    0.13    0.06
   7   3   1    0.10    0.06
   7   3   1    0.08    0.07
  -8  -3  -1   -0.10    0.10
  -8  -3  -1   -0.06    0.07
   8   3   1    0.03    0.07
   8   3   1   -0.03    0.07
  -9  -3  -1    0.69    0.12
  -9  -3  -1    0.71    0.15
   9   3   1    0.73    0.12
   9  -4  -1    0.98    0.14
  -9   4   1    0.88    0.11
  -9   4   1    0.71    0.14
   8  -4  -1    1.38    0.17
   8  -4  -1    1.29    0.14
  -8   4   1    1.19    0.11
  -8   4   1    1.10    0.13
  -8   4   1    1.22    0.12
   7  -4  -1    0.17    0.08
   7  -4  -1    0.30    0.07
   7  -4  -1    0.18    0.05
  -7   4   1    0.22    0.05
  -7   4   1    0.19    0.06
   6  -4  -1    0.31    0.06
   6  -4  -1    0.23    0.07
   6  -4  -1    0.26    0.04
  -6   4   1    0.19    0.04
  -6   4   1    0.23    0.05
   5  -4  -1    0.09    0.03
   5  -4  -1    0.09    0.05
   5  -4  -1    0.08    0.04
  -5   4   1    0.10    0.03
  -5   4   1    0.14    0.04
   4  -4  -1    3.60    0.13
   4  -4  -1    3.38    0.11
   4  -4  -1    3.40    0.14
  -4   4   1    3.50    0.12
  -4   4   1    3.57    0.12
  -4   4   1    3.49    0.10
   3  -4  -1    6.05    0.19
   3  -4  -1    6.39    0.18
  -3   4   1    6.38    0.16
  -3   4   1    6.46    0.16
  -3   4   1    6.24    0.15
  -3   4   1    6.46    0.17
  -3   4   1    6.13    0.19
  -3   4   1    6.25    0.18
   2  -4  -1    0.04    0.02
   2  -4  -1    0.00    0.02
   2  -4  -1    0.01    0.03
  -2   4   1    0.00    0.02
  -2   4   1    0.03    0.02
  -2   4   1    0.00    0.02
  -2   4   1    0.04    0.03
  -2   4   1    0.00    0.02
  -2   4   1    0.01    0.02
  -2   4   1   -0.02    0.03
   1  -4  -1    9.85    0.24
   1  -4  -1    9.75    0.25
  -1   4   1    9.75    0.25
  -1   4   1    9.88    0.24
  -1   4   1    9.55    0.25
  -1   4   1    9.54    0.24
  -1   4   1    9.66    0.23
  -1   4   1    9.88    0.25
  -1   4   1    9.91    0.24
  -1   4   1    9.93    0.25
   0  -4  -1    8.77    0.22
   0  -4  -1    8.68    0.22
   0  -4  -1    8.69    0.23
   0   4   1    8.55    0.22
   0   4   1    8.84    0.22
   0   4   1    8.69    0.23
   0   4   1    8.96    0.23
   0   4   1    9.07    0.23
   0   4   1    8.89    0.21
  -1  -4  -1    4.79    0.14
  -1  -4  -1    4.62    0.13
  -1  -4  -1    4.75    0.14
   1   4   1    4.76    0.12
   1   4   1    4.74    0.15
   1   4   1    4.66    0.12
   1   4   1    4.75    0.13
   1   4   1    4.69    0.15
   1   4   1    4.73    0.13
   1   4   1    4.71    0.14
  -2  -4  -1   37.28    0.83
  -2  -4  -1   37.49    0.82
  -2  -4  -1   35.47    0.79
   2   4   1   36.78    0.79
   2   4   1   35.22    0.78
   2   4   1   36.42    0.81
   2   4   1   37.05    0.87
   2   4   1   36.26    0.79
   2   4   1   37.18    0.87
   2   4   1   36.56    0.83
  -3  -4  -1    7.77    0.20
  -3  -4  -1    7.81    0.21
  -3  -4  -1    7.99    0.23
   3   4   1    7.78    0.20
   3   4   1    7.24    0.21
   3   4   1    7.87    0.20
   3   4   1    7.66    0.23
  -4  -4  -1    1.98    0.09
  -4  -4  -1    2.00    0.11
  -4  -4  -1    2.01    0.09
   4   4   1    2.06    0.09
   4   4   1    1.96    0.11
   4   4   1    1.99    0.09
   4   4   1    2.01    0.10
   4   4   1    2.04    0.12
  -5  -4  -1    0.10    0.04
  -5  -4  -1    0.08    0.05
   5   4   1    0.09    0.04
   5   4   1    0.07    0.05
  -6  -4  -1    0.12    0.05
  -6  -4  -1    0.11    0.07
   6   4   1    0.14    0.07
   6   4   1    0.12    0.05
  -7  -4  -1    0.96    0.11
  -7  -4  -1    0.77    0.11
   7   4   1    1.00    0.11
   7   4   1    0.91    0.14
  -8  -4  -1    0.72    0.13
  -8  -4  -1    0.65    0.10
   8   4   1    0.69    0.10
   8   4   1    0.71    0.11
   8  -5  -1    2.24    0.17
   8  -5  -1    2.07    0.19
  -8   5   1    2.01    0.15
  -8   5   1    2.21    0.19
   7  -5  -1    0.37    0.09
   7  -5  -1    0.46    0.08
  -7   5   1    0.43    0.06
  -7   5   1    0.40    0.07
   6  -5  -1   -0.02    0.04
   6  -5  -1   -0.08    0.07
  -6   5   1    0.05    0.04
  -6   5   1    0.01    0.05
   5  -5  -1    3.24    0.15
   5  -5  -1    2.98    0.11
   5  -5  -1    3.26    0.14
  -5   5   1    3.37    0.13
  -5   5   1    3.24    0.11
   4  -5  -1    8.06    0.25
   4  -5  -1    8.37    0.23
   4  -5  -1    8.04    0.22
  -4   5   1    8.34    0.23
  -4   5   1    8.35    0.23
  -4   5   1    8.65    0.21
   3  -5  -1    0.36    0.05
   3  -5  -1    0.36    0.05
   3  -5  -1    0.33    0.05
  -3   5   1    0.40    0.06
  -3   5   1    0.34    0.04
  -3   5   1    0.30    0.04
  -3   5   1    0.36    0.06
  -3   5   1    0.33    0.03
  -3   5   1    0.44    0.05
  -3   5   1    0.36    0.05
   2  -5  -1    3.52    0.13
   2  -5  -1    3.68    0.12
  -2   5   1    3.70    0.12
  -2   5   1    3.56    0.13
  -2   5   1    3.73    0.12
  -2   5   1    3.60    0.12
  -2   5   1    3.63    0.11
  -2   5   1    3.66    0.11
   1  -5  -1   14.78    0.35
   1  -5  -1   14.99    0.37
  -1   5   1   14.76    0.35
  -1   5   1   14.64    0.36
  -1   5   1   15.12    0.37
  -1   5   1   15.38    0.37
  -1   5   1   14.87    0.37
  -1   5   1   14.74    0.36
  -1   5   1   15.25    0.36
  -1   5   1   15.25    0.37
   0  -5  -1   46.56    1.02
   0  -5  -1   46.23    1.02
   0   5   1   45.97    0.99
   0   5   1   46.96    1.03
   0   5   1   45.92    1.01
   0   5   1   46.68    0.99
   0   5   1   45.73    1.03
   0   5   1   45.97    1.07
   0   5   1   45.92    1.02
   0   5   1   46.17    1.08
  -1  -5  -1    0.10    0.04
  -1  -5  -1    0.11    0.04
   1   5   1    0.05    0.03
   1   5   1    0.06    0.03
   1   5   1    0.08    0.03
   1   5   1    0.11    0.04
   1   5   1    0.08    0.03
   1   5   1    0.12    0.04
   1   5   1    0.08    0.02
  -2  -5  -1    0.02    0.03
  -2  -5  -1    0.08    0.03
  -2  -5  -1    0.04    0.04
   2   5   1    0.01    0.02
   2   5   1    0.03    0.03
   2   5   1    0.01    0.03
   2   5   1    0.01    0.02
   2   5   1    0.03    0.03
   2   5   1    0.02    0.03
   2   5   1    0.06    0.04
  -3  -5  -1    2.40    0.10
  -3  -5  -1    1.93    0.09
  -3  -5  -1    1.99    0.11
   3   5   1    2.16    0.11
   3   5   1    2.18    0.11
   3   5   1    2.27    0.12
   3   5   1    2.08    0.09
   3   5   1    1.98    0.09
  -4  -5  -1    0.74    0.08
  -4  -5  -1    0.53    0.07
  -4  -5  -1    0.57    0.08
   4   5   1    0.61    0.06
   4   5   1    0.65    0.09
   4   5   1    0.65    0.07
  -5  -5  -1    0.08    0.05
  -5  -5  -1    0.04    0.06
   5   5   1   -0.03    0.05
   5   5   1    0.05    0.04
  -6  -5  -1    0.05    0.07
   6   5   1   -0.05    0.06
  -7  -5  -1    1.79    0.18
  -7  -5  -1    1.81    0.14
   7   5   1    1.87    0.14
   7   5   1    2.01    0.17
  -8  -5  -1    0.31    0.13
  -8  -5  -1    0.35    0.10
   8   5   1    0.32    0.11
   8   5   1    0.23    0.09
   8  -6  -1    0.03    0.10
   8  -6  -1    0.03    0.11
  -8   6   1    0.16    0.10
  -8   6   1   -0.12    0.09
   7  -6  -1    2.68    0.17
   7  -6  -1    2.18    0.18
  -7   6   1    2.39    0.12
  -7   6   1    2.38    0.14
   6  -6  -1    0.09    0.08
   6  -6  -1    0.26    0.07
  -6   6   1    0.14    0.05
  -6   6   1    0.18    0.06
   5  -6  -1    1.08    0.09
   5  -6  -1    1.05    0.10
  -5   6   1    1.03    0.07
   4  -6  -1    8.64    0.24
   4  -6  -1    8.63    0.25
   4  -6  -1    9.11    0.27
  -4   6   1    8.63    0.25
  -4   6   1    8.92    0.23
  -4   6   1    8.43    0.21
  -4   6   1    8.73    0.21
   3  -6  -1    0.17    0.05
   3  -6  -1    0.16    0.04
  -3   6   1    0.18    0.04
  -3   6   1    0.15    0.04
  -3   6   1    0.20    0.04
  -3   6   1    0.14    0.03
  -3   6   1    0.11    0.03
   2  -6  -1    8.25    0.22
   2  -6  -1    8.34    0.24
  -2   6   1    8.17    0.23
  -2   6   1    8.25    0.22
  -2   6   1    8.31    0.24
  -2   6   1    8.23    0.22
  -2   6   1    7.90    0.24
  -2   6   1    8.17    0.22
  -2   6   1    8.11    0.22
  -2   6   1    8.29    0.23
   1  -6  -1    1.16    0.07
   1  -6  -1    1.09    0.08
  -1   6   1    1.20    0.08
  -1   6   1    1.26    0.08
  -1   6   1    1.01    0.08
  -1   6   1    1.24    0.08
  -1   6   1    1.18    0.08
  -1   6   1    1.22    0.08
  -1   6   1    1.11    0.07
  -1   6   1    1.22    0.08
   0  -6  -1    0.20    0.04
   0  -6  -1    0.16    0.04
   0   6   1    0.23    0.04
   0   6   1    0.19    0.04
   0   6   1    0.23    0.04
   0   6   1    0.26    0.05
   0   6   1    0.19    0.04
   0   6   1    0.19    0.04
   0   6   1    0.16    0.04
   0   6   1    0.17    0.04
   0   6   1    0.22    0.05
  -1  -6  -1    1.53    0.09
  -1  -6  -1    1.67    0.10
   1   6   1    1.54    0.09
   1   6   1    1.63    0.08
   1   6   1    1.58    0.07
   1   6   1    1.63    0.10
   1   6   1    1.63    0.07
   1   6   1    1.69    0.10
   1   6   1    1.58    0.08
   1   6   1    1.65    0.09
  -2  -6  -1    0.22    0.05
  -2  -6  -1    0.30    0.05
  -2  -6  -1    0.27    0.05
   2   6   1    0.35    0.05
   2   6   1    0.27    0.04
   2   6   1    0.27    0.05
   2   6   1    0.32    0.06
   2   6   1    0.31    0.04
  -3  -6  -1    0.05    0.04
  -3  -6  -1   -0.02    0.04
  -3  -6  -1    0.13    0.06
   3   6   1    0.01    0.02
   3   6   1    0.05    0.04
   3   6   1   -0.02    0.03
   3   6   1   -0.02    0.05
  -4  -6  -1    0.05    0.05
  -4  -6  -1    0.09    0.06
  -4  -6  -1    0.05    0.05
   4   6   1    0.06    0.04
   4   6   1    0.02    0.05
  -5  -6  -1    0.01    0.07
  -5  -6  -1    0.05    0.05
   5   6   1   -0.03    0.06
   5   6   1    0.04    0.04
  -6  -6  -1    0.17    0.09
  -6  -6  -1    0.19    0.07
   6   6   1    0.14    0.08
   6   6   1    0.10    0.06
  -7  -6  -1    0.53    0.12
  -7  -6  -1    0.41    0.10
   7   6   1    0.53    0.11
   7   6   1    0.55    0.10
   7  -7  -1    0.33    0.11
   7  -7  -1    0.49    0.10
  -7   7   1    0.12    0.10
  -7   7   1    0.25    0.10
   6  -7  -1    1.76    0.15
   6  -7  -1    1.69    0.16
  -6   7   1    1.71    0.10
  -6   7   1    1.60    0.12
   5  -7  -1    0.92    0.11
  -5   7   1    0.84    0.08
  -5   7   1    0.71    0.08
  -5   7   1    0.77    0.11
   4  -7  -1    2.17    0.16
   4  -7  -1    2.29    0.12
  -4   7   1    2.32    0.10
  -4   7   1    2.39    0.13
  -4   7   1    2.35    0.09
  -4   7   1    2.53    0.13
   3  -7  -1    0.13    0.05
   3  -7  -1    0.06    0.06
  -3   7   1    0.21    0.05
  -3   7   1    0.13    0.06
  -3   7   1    0.15    0.04
  -3   7   1    0.12    0.04
  -3   7   1    0.12    0.05
  -3   7   1    0.14    0.04
   2  -7  -1    0.02    0.04
   2  -7  -1   -0.05    0.05
  -2   7   1    0.06    0.04
  -2   7   1    0.05    0.04
  -2   7   1    0.04    0.04
  -2   7   1    0.04    0.04
  -2   7   1    0.08    0.05
  -2   7   1    0.03    0.05
   1  -7  -1    0.10    0.05
  -1   7   1    0.14    0.05
  -1   7   1    0.07    0.05
  -1   7   1    0.13    0.04
  -1   7   1    0.02    0.05
  -1   7   1    0.15    0.05
  -1   7   1    0.11    0.05
  -1   7   1    0.12    0.06
  -1   7   1    0.12    0.04
  -1   7   1    0.09    0.04
   0  -7  -1    3.66    0.15
   0  -7  -1    3.65    0.14
   0   7   1    3.47    0.14
   0   7   1    3.56    0.15
   0   7   1    3.86    0.13
   0   7   1    3.57    0.15
   0   7   1    3.65    0.15
   0   7   1    3.81    0.15
   0   7   1    3.88    0.15
   0   7   1    3.72    0.14
   0   7   1    3.60    0.13
  -1  -7  -1    0.45    0.07
   1   7   1    0.45    0.06
   1   7   1    0.51    0.07
   1   7   1    0.54    0.08
   1   7   1    0.42    0.06
   1   7   1    0.46    0.06
   1   7   1    0.46    0.05
   1   7   1    0.46    0.06
  -2  -7  -1    3.33    0.16
  -2  -7  -1    3.51    0.15
   2   7   1    3.19    0.11
   2   7   1    2.98    0.13
   2   7   1    3.32    0.11
   2   7   1    3.57    0.13
   2   7   1    3.45    0.16
  -3  -7  -1    0.11    0.06
  -3  -7  -1    0.11    0.06
   3   7   1    0.15    0.04
   3   7   1    0.05    0.03
   3   7   1    0.12    0.02
  -4  -7  -1    0.63    0.10
  -4  -7  -1    0.67    0.08
   4   7   1    0.59    0.09
   4   7   1    0.53    0.08
  -5  -7  -1    0.38    0.08
  -5  -7  -1    0.50    0.10
   5   7   1    0.38    0.09
   5   7   1    0.37    0.07
  -6  -7  -1    0.10    0.10
  -6  -7  -1    0.22    0.08
   6   7   1    0.08    0.09
   6   7   1    0.04    0.06
  -7  -7  -1    2.01    0.23
  -7  -7  -1    2.05    0.19
   7   7   1    1.96    0.17
   7   7   1    1.96    0.22
   7  -8  -1    0.15    0.13
   7  -8  -1    0.10    0.10
  -7   8   1    0.18    0.12
   6  -8  -1    2.38    0.18
   6  -8  -1    2.59    0.21
  -6   8   1    2.31    0.16
  -6   8   1    2.29    0.19
  -6   8   1    2.45    0.13
   5  -8  -1    0.11    0.07
   5  -8  -1    0.07    0.08
  -5   8   1    0.07    0.07
  -5   8   1    0.13    0.06
   4  -8  -1    0.46    0.08
   4  -8  -1    0.54    0.09
  -4   8   1    0.36    0.06
  -4   8   1    0.56    0.07
  -4   8   1    0.78    0.10
  -4   8   1    0.53    0.08
   3  -8  -1    0.85    0.10
   3  -8  -1    0.80    0.11
  -3   8   1    0.83    0.08
  -3   8   1    0.90    0.09
  -3   8   1    0.92    0.09
   2  -8  -1    0.86    0.11
   2  -8  -1    0.92    0.09
  -2   8   1    0.87    0.09
  -2   8   1    0.91    0.10
  -2   8   1    1.01    0.10
  -2   8   1    1.04    0.10
  -2   8   1    0.89    0.10
   1  -8  -1   -0.01    0.05
  -1   8   1   -0.02    0.04
  -1   8   1   -0.01    0.05
  -1   8   1   -0.09    0.05
  -1   8   1    0.01    0.05
  -1   8   1    0.07    0.06
  -1   8   1    0.00    0.04
  -1   8   1    0.02    0.05
   0  -8  -1    0.11    0.05
   0   8   1    0.12    0.05
   0   8   1    0.13    0.06
   0   8   1    0.13    0.05
   0   8   1    0.13    0.04
   0   8   1    0.11    0.06
   0   8   1    0.16    0.06
   0   8   1    0.08    0.05
  -1  -8  -1    0.26    0.07
   1   8   1    0.21    0.07
   1   8   1    0.29    0.06
   1   8   1    0.24    0.06
   1   8   1    0.23    0.05
   1   8   1    0.27    0.07
   1   8   1    0.24    0.05
  -2  -8  -1    0.23    0.07
   2   8   1    0.17    0.04
   2   8   1    0.10    0.07
   2   8   1    0.19    0.06
   2   8   1    0.19    0.05
   2   8   1    0.26    0.05
  -3  -8  -1    4.69    0.20
  -3  -8  -1    5.04    0.22
   3   8   1    4.99    0.14
   3   8   1    4.79    0.17
   3   8   1    5.01    0.22
   3   8   1    4.84    0.21
  -4  -8  -1   -0.13    0.09
  -4  -8  -1    0.04    0.07
   4   8   1    0.04    0.07
   4   8   1    0.00    0.06
  -5  -8  -1    7.06    0.30
  -5  -8  -1    7.28    0.27
   5   8   1    7.61    0.29
   5   8   1    7.25    0.24
  -6  -8  -1    0.68    0.14
  -6  -8  -1    0.80    0.13
   6   8   1    0.72    0.12
   6   8   1    0.68    0.10
   6  -9  -1    2.78    0.25
   6  -9  -1    2.90    0.20
  -6   9   1    2.60    0.23
  -6   9   1    2.80    0.19
   5  -9  -1    2.40    0.21
   5  -9  -1    2.60    0.18
  -5   9   1    2.48    0.17
  -5   9   1    2.31    0.20
  -5   9   1    2.67    0.14
   4  -9  -1    1.17    0.16
   4  -9  -1    1.01    0.13
  -4   9   1    0.86    0.11
  -4   9   1    0.98    0.15
  -4   9   1    1.09    0.12
   3  -9  -1    0.53    0.08
   3  -9  -1    0.61    0.10
  -3   9   1    0.45    0.08
  -3   9   1    0.52    0.08
  -3   9   1    0.43    0.07
  -3   9   1    0.49    0.09
   2  -9  -1    2.47    0.16
  -2   9   1    2.21    0.14
  -2   9   1    2.27    0.13
  -2   9   1    2.11    0.15
  -2   9   1    2.16    0.14
  -2   9   1    2.08    0.13
  -2   9   1    2.31    0.16
  -1   9   1    4.19    0.18
  -1   9   1    4.15    0.18
  -1   9   1    4.12    0.16
  -1   9   1    3.79    0.18
   0   9   1    0.08    0.07
   0   9   1    0.12    0.06
   0   9   1    0.12    0.06
   0   9   1    0.14    0.06
  -1  -9  -1    0.07    0.07
   1   9   1    0.02    0.07
   1   9   1    0.07    0.06
   1   9   1    0.03    0.06
   1   9   1    0.12    0.07
   1   9   1    0.14    0.05
  -2  -9  -1    0.32    0.09
   2   9   1    0.31    0.08
   2   9   1    0.42    0.06
   2   9   1    0.21    0.08
   2   9   1    0.47    0.07
  -3  -9  -1    2.33    0.17
   3   9   1    2.21    0.17
   3   9   1    2.22    0.13
   3   9   1    2.28    0.18
  -4  -9  -1    0.08    0.11
  -4  -9  -1   -0.06    0.09
   4   9   1   -0.04    0.07
   4   9   1   -0.03    0.08
   4   9   1   -0.07    0.09
  -5  -9  -1    0.98    0.16
  -5  -9  -1    0.89    0.13
   5   9   1    0.79    0.14
   5   9   1    0.93    0.14
   5   9   1    0.83    0.13
   5 -10  -1    0.34    0.12
  -5  10   1    0.42    0.11
   4 -10  -1    0.37    0.10
  -4  10   1    0.27    0.09
  -4  10   1    0.22    0.09
  -4  10   1    0.33    0.11
   3 -10  -1    0.77    0.11
  -3  10   1    0.59    0.10
  -3  10   1    0.69    0.10
  -3  10   1    0.68    0.09
  -3  10   1    0.62    0.10
  -3  10   1    0.78    0.12
  -2  10   1    1.51    0.14
  -2  10   1    1.59    0.14
  -2  10   1    1.41    0.15
  -2  10   1    1.86    0.15
  -2  10   1    1.66    0.15
  -1  10   1    0.03    0.08
  -1  10   1    0.16    0.08
  -1  10   1    0.29    0.09
  -1  10   1    0.06    0.07
   0  10   1    1.52    0.14
   0  10   1    1.43    0.13
   0  10   1    2.04    0.15
   0  10   1    1.66    0.16
   0  10   1    1.30    0.15
  -1 -10  -1   -0.06    0.08
   1  10   1    0.04    0.06
   1  10   1   -0.04    0.08
   1  10   1   -0.03    0.08
   1  10   1   -0.06    0.07
   1  10   1   -0.13    0.08
  -2 -10  -1    1.29    0.17
   2  10   1    0.95    0.12
   2  10   1    1.07    0.13
   2  10   1    1.16    0.16
  -3 -10  -1    0.06    0.11
   3  10   1    0.10    0.08
   3  10   1    0.00    0.09
   3  10   1    0.05    0.10
  -4 -10  -1    0.17    0.12
   4  10   1   -0.09    0.11
  -2  11   1   -0.04    0.09
  -2  11   1    0.02    0.09
  -2  11   1    0.09    0.09
  -2  11   1    0.13    0.09
  -2  11   1    0.00    0.10
  -1  11   1    0.65    0.12
  -1  11   1    1.09    0.15
  -1  11   1    0.65    0.12
  -1  11   1    0.85    0.12
  -1  11   1    0.84    0.13
   0  11   1    0.37    0.10
   0  11   1    0.43    0.10
   0  11   1    0.42    0.11
   0  11   1    0.19    0.10
   1  11   1    0.77    0.13
   1  11   1    0.79    0.12
   1  11   1    0.56    0.11
   1  11  -2    0.08    0.10
   1  11  -2    0.07    0.11
   1  11  -2    0.30    0.10
  -1 -11   2    0.21    0.12
   0  11  -2    0.64    0.12
   0  11  -2    0.57    0.12
   0  11  -2    0.57    0.12
   0  11  -2    0.27    0.10
  -1  11  -2    0.06    0.09
  -1  11  -2    0.08    0.11
  -1  11  -2   -0.05    0.11
  -1  11  -2    0.00    0.10
  -2  11  -2    0.87    0.13
  -2  11  -2    0.75    0.12
  -2  11  -2    0.70    0.13
   2 -11   2    0.71    0.13
   4  10  -2    1.42    0.20
   4  10  -2    1.03    0.15
  -4 -10   2    1.71    0.20
   3  10  -2    0.34    0.11
   3  10  -2    0.20    0.10
  -3 -10   2    0.34    0.11
   2  10  -2    0.14    0.09
   2  10  -2    0.14    0.07
   2  10  -2    0.06    0.09
  -2 -10   2    0.28    0.10
   1  10  -2    0.19    0.08
   1  10  -2    0.08    0.08
   1  10  -2    0.06    0.07
   1  10  -2    0.06    0.06
  -1 -10   2    0.17    0.09
   0  10  -2    1.04    0.14
   0  10  -2    1.05    0.15
   0  10  -2    0.87    0.13
   0  10  -2    1.00    0.13
   0  10  -2    1.08    0.11
  -1  10  -2    0.15    0.08
  -1  10  -2    0.05    0.07
  -1  10  -2   -0.04    0.08
  -1  10  -2    0.10    0.06
  -1  10  -2   -0.02    0.08
   1 -10   2    0.14    0.08
  -2  10  -2    0.33    0.10
  -2  10  -2    0.30    0.08
  -2  10  -2    0.42    0.08
  -2  10  -2    0.34    0.08
   2 -10   2    0.32    0.09
  -3  10  -2    0.08    0.08
  -3  10  -2    0.03    0.08
  -3  10  -2   -0.03    0.08
   3 -10   2    0.09    0.10
   3 -10   2    0.06    0.08
  -4  10  -2    0.43    0.11
  -4  10  -2    0.25    0.09
   4 -10   2    0.54    0.13
   4 -10   2    0.34    0.10
  -5  10  -2    0.46    0.11
  -5  10  -2    0.51    0.10
   5 -10   2    0.46    0.13
   5 -10   2    0.33    0.11
   5   9  -2    0.36    0.08
   5   9  -2    0.46    0.12
   5   9  -2    0.40    0.12
  -5  -9   2    0.40    0.12
   4   9  -2    0.36    0.07
   4   9  -2    0.37    0.10
   4   9  -2    0.35    0.09
  -4  -9   2    0.44    0.10
   3   9  -2    0.31    0.09
   3   9  -2    0.21    0.06
   3   9  -2    0.21    0.08
  -3  -9   2    0.43    0.10
   2   9  -2    0.00    0.07
   2   9  -2    0.11    0.07
   2   9  -2    0.00    0.05
   2   9  -2    0.11    0.05
  -2  -9   2    0.06    0.08
   1   9  -2    0.27    0.07
   1   9  -2    0.35    0.07
   1   9  -2    0.20    0.08
   1   9  -2    0.25    0.05
   1   9  -2    0.27    0.06
   1   9  -2    0.16    0.07
  -1  -9   2    0.22    0.08
   0   9  -2    0.03    0.06
   0   9  -2   -0.02    0.05
   0   9  -2   -0.05    0.06
   0   9  -2    0.07    0.06
   0   9  -2    0.10    0.06
   0  -9   2    0.13    0.06
   0  -9   2   -0.01    0.07
  -1   9  -2    6.14    0.23
  -1   9  -2    6.05    0.21
  -1   9  -2    5.93    0.19
  -1   9  -2    6.08    0.22
  -1   9  -2    6.09    0.19
   1  -9   2    6.03    0.22
  -2   9  -2    3.75    0.18
  -2   9  -2    3.51    0.15
  -2   9  -2    3.55    0.16
  -2   9  -2    3.61    0.18
  -2   9  -2    3.61    0.15
   2  -9   2    3.70    0.18
  -3   9  -2    0.17    0.05
  -3   9  -2    0.00    0.07
   3  -9   2    0.31    0.09
   3  -9   2    0.19    0.06
  -4   9  -2    5.66    0.22
   4  -9   2    5.73    0.25
   4  -9   2    5.32    0.21
  -5   9  -2    1.95    0.16
   5  -9   2    2.01    0.20
   5  -9   2    1.94    0.16
  -6   9  -2    6.37    0.24
  -6   9  -2    6.73    0.27
   6  -9   2    5.98    0.31
   6  -9   2    6.52    0.27
   6   8  -2    0.86    0.14
   6   8  -2    0.58    0.12
   6   8  -2    0.85    0.10
  -6  -8   2    0.93    0.16
  -6  -8   2    0.73    0.12
   5   8  -2    0.03    0.09
   5   8  -2   -0.02    0.09
   5   8  -2    0.00    0.06
  -5  -8   2    0.06    0.09
  -5  -8   2    0.10    0.11
   4   8  -2    1.28    0.10
   4   8  -2    1.40    0.15
   4   8  -2    1.33    0.15
  -4  -8   2    1.58    0.16
  -4  -8   2    1.49    0.14
   3   8  -2    2.04    0.13
   3   8  -2    2.21    0.15
   3   8  -2    2.28    0.15
   3   8  -2    2.12    0.10
   3   8  -2    2.19    0.08
  -3  -8   2    2.20    0.14
   2   8  -2    2.80    0.11
   2   8  -2    2.73    0.11
   2   8  -2    2.91    0.11
   2   8  -2    2.81    0.15
   2   8  -2    2.73    0.13
  -2  -8   2    2.95    0.16
   1   8  -2    0.04    0.06
   1   8  -2    0.07    0.05
   1   8  -2    0.16    0.05
   1   8  -2    0.13    0.04
   1   8  -2    0.13    0.05
  -1  -8   2    0.10    0.05
  -1  -8   2    0.10    0.06
   0   8  -2    0.48    0.06
   0   8  -2    0.54    0.07
   0   8  -2    0.50    0.07
   0   8  -2    0.60    0.06
   0   8  -2    0.61    0.07
   0  -8   2    0.62    0.09
   0  -8   2    0.44    0.07
  -1   8  -2    3.46    0.15
  -1   8  -2    3.29    0.16
  -1   8  -2    3.07    0.12
  -1   8  -2    3.13    0.12
  -1   8  -2    3.19    0.14
  -1   8  -2    3.27    0.15
   1  -8   2    3.12    0.15
  -2   8  -2   31.18    0.75
  -2   8  -2   29.52    0.69
  -2   8  -2   31.59    0.73
  -2   8  -2   30.76    0.74
  -2   8  -2   31.51    0.75
   2  -8   2   31.73    0.71
   2  -8   2   31.36    0.75
  -3   8  -2    1.79    0.10
  -3   8  -2    1.78    0.12
  -3   8  -2    1.85    0.11
  -3   8  -2    1.86    0.11
  -3   8  -2    1.96    0.11
   3  -8   2    2.00    0.11
   3  -8   2    2.12    0.14
  -4   8  -2    8.79    0.27
  -4   8  -2    8.57    0.25
   4  -8   2    8.80    0.30
   4  -8   2    8.40    0.26
  -5   8  -2    0.36    0.07
   5  -8   2    0.37    0.10
  -6   8  -2    1.17    0.12
  -6   8  -2    0.98    0.14
   6  -8   2    0.92    0.13
   6  -8   2    1.03    0.14
  -7   8  -2    0.45    0.10
   7  -8   2    0.31    0.11
   7  -8   2    0.14    0.13
   7   7  -2    0.05    0.08
   7   7  -2    0.03    0.10
  -7  -7   2   -0.03    0.13
  -7  -7   2    0.09    0.10
   6   7  -2    0.10    0.07
   6   7  -2    0.04    0.09
  -6  -7   2    0.11    0.08
  -6  -7   2   -0.06    0.10
   5   7  -2    0.43    0.07
   5   7  -2    0.40    0.08
  -5  -7   2    0.46    0.10
  -5  -7   2    0.29    0.10
   4   7  -2    7.39    0.21
   4   7  -2    7.44    0.26
  -4  -7   2    6.82    0.22
  -4  -7   2    7.63    0.27
   3   7  -2    1.99    0.07
   3   7  -2    2.18    0.07
   3   7  -2    2.02    0.14
   3   7  -2    2.20    0.10
  -3  -7   2    2.10    0.11
  -3  -7   2    2.35    0.13
   2   7  -2    1.79    0.12
   2   7  -2    1.84    0.10
   2   7  -2    1.79    0.08
   2   7  -2    1.87    0.08
   2   7  -2    1.83    0.12
   2   7  -2    1.76    0.08
  -2  -7   2    1.87    0.12
   1   7  -2    0.04    0.04
   1   7  -2    0.06    0.05
   1   7  -2    0.02    0.04
   1   7  -2    0.09    0.03
   1   7  -2    0.04    0.04
  -1  -7   2    0.02    0.04
  -1  -7   2    0.10    0.05
   0   7  -2   15.19    0.40
   0   7  -2   15.31    0.38
   0   7  -2   15.90    0.42
   0   7  -2   15.56    0.40
   0   7  -2   15.35    0.36
   0   7  -2   15.31    0.36
   0  -7   2   15.66    0.39
   0  -7   2   15.62    0.40
  -1   7  -2    3.11    0.13
  -1   7  -2    2.84    0.13
  -1   7  -2    3.06    0.11
  -1   7  -2    2.99    0.14
  -1   7  -2    2.95    0.12
  -1   7  -2    3.02    0.13
  -1   7  -2    3.00    0.11
  -1   7  -2    3.09    0.13
   1  -7   2    2.92    0.13
  -2   7  -2   22.27    0.55
  -2   7  -2   22.35    0.54
  -2   7  -2   22.18    0.55
  -2   7  -2   22.54    0.51
  -2   7  -2   22.75    0.54
  -2   7  -2   22.44    0.55
   2  -7   2   23.01    0.55
   2  -7   2   22.68    0.52
  -3   7  -2    4.13    0.13
  -3   7  -2    4.23    0.15
  -3   7  -2    4.02    0.14
  -3   7  -2    4.08    0.13
  -3   7  -2    4.13    0.16
  -3   7  -2    4.08    0.16
   3  -7   2    4.29    0.17
   3  -7   2    3.96    0.16
   3  -7   2    4.13    0.15
  -4   7  -2    0.45    0.04
  -4   7  -2    0.46    0.06
   4  -7   2    0.47    0.07
   4  -7   2    0.60    0.08
  -5   7  -2    5.77    0.20
  -5   7  -2    5.77    0.18
   5  -7   2    6.04    0.24
   5  -7   2    5.86    0.20
   5  -7   2    5.41    0.20
  -6   7  -2    0.53    0.09
  -6   7  -2    0.70    0.10
   6  -7   2    0.72    0.11
   6  -7   2    0.74    0.09
  -7   7  -2   -0.03    0.07
  -7   7  -2    0.07    0.08
   7  -7   2   -0.04    0.08
   7  -7   2    0.06    0.10
   7   6  -2    0.91    0.12
   7   6  -2    0.91    0.13
  -7  -6   2    1.17    0.15
  -7  -6   2    1.28    0.15
   6   6  -2    0.11    0.06
   6   6  -2    0.07    0.08
  -6  -6   2    0.13    0.07
  -6  -6   2    0.10    0.09
   5   6  -2    0.08    0.04
   5   6  -2    0.00    0.06
  -5  -6   2   -0.07    0.06
   4   6  -2    0.30    0.06
   4   6  -2    0.49    0.06
  -4  -6   2    0.43    0.06
  -4  -6   2    0.52    0.07
  -4  -6   2    0.50    0.08
   3   6  -2    0.09    0.04
   3   6  -2    0.14    0.03
  -3  -6   2    0.13    0.05
  -3  -6   2    0.12    0.06
  -3  -6   2    0.18    0.04
   2   6  -2   10.37    0.26
   2   6  -2   10.65    0.25
   2   6  -2   10.23    0.30
   2   6  -2   10.41    0.29
   2   6  -2   10.33    0.28
   2   6  -2   10.53    0.25
  -2  -6   2   10.67    0.25
  -2  -6   2   10.74    0.29
  -2  -6   2   10.44    0.26
  -2  -6   2   10.38    0.30
   1   6  -2    2.04    0.08
   1   6  -2    1.94    0.10
   1   6  -2    2.07    0.08
   1   6  -2    2.10    0.10
   1   6  -2    2.08    0.11
   1   6  -2    1.98    0.08
   1   6  -2    2.30    0.11
   1   6  -2    1.93    0.10
  -1  -6   2    2.09    0.09
  -1  -6   2    2.09    0.10
   0   6  -2    0.22    0.04
   0   6  -2    0.20    0.03
   0   6  -2    0.18    0.04
   0   6  -2    0.19    0.04
   0   6  -2    0.21    0.05
   0   6  -2    0.21    0.03
   0   6  -2    0.14    0.04
   0   6  -2    0.20    0.04
   0  -6   2    0.15    0.04
   0  -6   2    0.25    0.05
  -1   6  -2    0.62    0.07
  -1   6  -2    0.59    0.06
  -1   6  -2    0.69    0.07
  -1   6  -2    0.77    0.08
  -1   6  -2    0.74    0.07
  -1   6  -2    0.71    0.08
  -1   6  -2    0.67    0.05
  -1   6  -2    0.59    0.07
   1  -6   2    0.69    0.06
   1  -6   2    0.76    0.07
  -2   6  -2    0.92    0.08
  -2   6  -2    0.87    0.06
  -2   6  -2    0.92    0.06
  -2   6  -2    0.84    0.08
  -2   6  -2    1.01    0.07
  -2   6  -2    0.92    0.09
  -2   6  -2    0.97    0.08
  -2   6  -2    0.92    0.06
   2  -6   2    0.89    0.08
   2  -6   2    0.94    0.07
   2  -6   2    0.85    0.08
  -3   6  -2   10.52    0.29
  -3   6  -2   10.73    0.27
  -3   6  -2   10.62    0.26
  -3   6  -2   10.42    0.26
  -3   6  -2   10.86    0.27
   3  -6   2   10.31    0.28
   3  -6   2   10.62    0.27
   3  -6   2   10.81    0.30
  -4   6  -2    3.31    0.13
  -4   6  -2    3.51    0.12
  -4   6  -2    3.41    0.14
   4  -6   2    3.38    0.13
   4  -6   2    3.48    0.15
   4  -6   2    2.91    0.13
  -5   6  -2    0.13    0.04
   5  -6   2    0.05    0.05
   5  -6   2    0.15    0.05
  -6   6  -2    2.52    0.12
  -6   6  -2    2.56    0.13
   6  -6   2    2.36    0.14
   6  -6   2    2.54    0.14
   6  -6   2    2.62    0.17
  -7   6  -2   -0.02    0.07
  -7   6  -2    0.00    0.06
   7  -6   2   -0.09    0.08
   7  -6   2   -0.01    0.07
  -8   6  -2    1.06    0.15
   8  -6   2    1.12    0.16
   8  -6   2    0.98    0.15
   8   5  -2    1.31    0.15
   8   5  -2    1.23    0.14
  -8  -5   2    1.27    0.17
  -8  -5   2    1.36    0.16
   7   5  -2    3.00    0.19
   7   5  -2    2.95    0.16
  -7  -5   2    3.17    0.18
  -7  -5   2    3.06    0.20
   6   5  -2    0.21    0.06
   6   5  -2    0.13    0.07
  -6  -5   2    0.21    0.06
  -6  -5   2    0.12    0.08
   5   5  -2    0.07    0.04
   5   5  -2   -0.02    0.05
  -5  -5   2    0.00    0.06
  -5  -5   2    0.04    0.05
  -5  -5   2   -0.01    0.05
   4   5  -2    2.44    0.10
   4   5  -2    2.45    0.13
  -4  -5   2    2.34    0.10
  -4  -5   2    2.42    0.13
  -4  -5   2    2.42    0.12
   3   5  -2    1.54    0.10
   3   5  -2    1.53    0.09
   3   5  -2    1.65    0.07
  -3  -5   2    1.57    0.08
  -3  -5   2    1.74    0.09
  -3  -5   2    1.65    0.10
   2   5  -2    0.34    0.05
   2   5  -2    0.38    0.04
   2   5  -2    0.43    0.05
   2   5  -2    0.34    0.05
   2   5  -2    0.29    0.03
  -2  -5   2    0.39    0.05
  -2  -5   2    0.34    0.05
  -2  -5   2    0.36    0.03
  -2  -5   2    0.35    0.05
   1   5  -2    2.08    0.10
   1   5  -2    2.03    0.07
   1   5  -2    2.04    0.09
   1   5  -2    1.99    0.09
   1   5  -2    2.11    0.10
   1   5  -2    2.01    0.10
  -1  -5   2    2.05    0.07
  -1  -5   2    2.03    0.09
  -1  -5   2    2.03    0.09
   0   5  -2    0.83    0.05
   0   5  -2    0.86    0.06
   0   5  -2    0.80    0.06
   0   5  -2    0.82    0.06
   0   5  -2    0.92    0.06
   0   5  -2    0.94    0.07
   0   5  -2    0.90    0.06
   0   5  -2    0.83    0.05
   0  -5   2    0.79    0.05
   0  -5   2    0.86    0.07
   0  -5   2    0.78    0.06
  -1   5  -2    0.13    0.03
  -1   5  -2    0.07    0.03
  -1   5  -2    0.09    0.02
  -1   5  -2    0.05    0.03
  -1   5  -2    0.09    0.04
  -1   5  -2    0.10    0.03
  -1   5  -2    0.11    0.03
  -1   5  -2    0.12    0.03
   1  -5   2    0.14    0.03
   1  -5   2    0.12    0.03
  -2   5  -2    0.15    0.04
  -2   5  -2    0.12    0.03
  -2   5  -2    0.11    0.03
  -2   5  -2    0.14    0.03
  -2   5  -2    0.11    0.02
   2  -5   2    0.12    0.04
   2  -5   2    0.15    0.03
   2  -5   2    0.08    0.03
  -3   5  -2    0.11    0.02
  -3   5  -2    0.15    0.03
  -3   5  -2    0.11    0.03
  -3   5  -2    0.11    0.05
  -3   5  -2    0.11    0.04
  -3   5  -2    0.11    0.02
  -3   5  -2    0.11    0.03
   3  -5   2    0.11    0.03
   3  -5   2    0.14    0.03
   3  -5   2    0.08    0.04
  -4   5  -2    8.73    0.24
  -4   5  -2    8.54    0.22
  -4   5  -2    7.70    0.22
   4  -5   2    8.44    0.25
   4  -5   2    8.55    0.23
   4  -5   2    8.38    0.23
  -5   5  -2    2.32    0.11
  -5   5  -2    2.40    0.10
   5  -5   2    2.25    0.11
   5  -5   2    2.54    0.13
   5  -5   2    2.20    0.11
  -6   5  -2    8.72    0.25
  -6   5  -2    8.71    0.23
   6  -5   2    7.56    0.23
   6  -5   2    8.41    0.25
   6  -5   2    8.22    0.29
  -7   5  -2    1.46    0.10
  -7   5  -2    1.37    0.12
   7  -5   2    1.33    0.12
   7  -5   2    1.56    0.16
  -8   5  -2    0.99    0.13
  -8   5  -2    1.14    0.12
   8  -5   2    1.02    0.14
   8  -5   2    1.06    0.12
   8   4  -2    0.33    0.09
   8   4  -2    0.16    0.09
  -8  -4   2    0.47    0.12
  -8  -4   2    0.36    0.08
   7   4  -2    3.63    0.16
   7   4  -2    3.67    0.18
  -7  -4   2    3.82    0.20
  -7  -4   2    3.60    0.16
   6   4  -2    0.45    0.07
   6   4  -2    0.35    0.06
  -6  -4   2    0.29    0.08
  -6  -4   2    0.43    0.07
   5   4  -2    0.21    0.04
   5   4  -2    0.17    0.05
  -5  -4   2    0.21    0.05
  -5  -4   2    0.19    0.04
  -5  -4   2    0.15    0.06
   4   4  -2   11.80    0.32
   4   4  -2   12.66    0.30
   4   4  -2   12.50    0.34
   4   4  -2   12.10    0.31
  -4  -4   2   12.48    0.33
  -4  -4   2   12.46    0.32
  -4  -4   2   12.01    0.30
  -4  -4   2   12.02    0.34
   3   4  -2    1.48    0.08
   3   4  -2    1.57    0.09
   3   4  -2    1.58    0.07
   3   4  -2    1.42    0.06
  -3  -4   2    1.51    0.09
  -3  -4   2    1.54    0.07
  -3  -4   2    1.50    0.09
  -3  -4   2    1.47    0.08
   2   4  -2   54.80    1.16
   2   4  -2   54.75    1.15
   2   4  -2   53.82    1.19
   2   4  -2   54.92    1.26
  -2  -4   2   53.50    1.19
  -2  -4   2   53.64    1.16
  -2  -4   2   54.52    1.26
  -2  -4   2   54.33    1.21
   1   4  -2   18.95    0.47
   1   4  -2   19.15    0.45
   1   4  -2   19.07    0.42
   1   4  -2   19.34    0.43
   1   4  -2   18.79    0.44
   1   4  -2   19.24    0.45
  -1  -4   2   19.14    0.45
  -1  -4   2   19.50    0.47
  -1  -4   2   19.57    0.43
  -1  -4   2   19.07    0.45
  -1  -4   2   18.76    0.42
   0   4  -2    5.54    0.14
   0   4  -2    5.70    0.16
   0   4  -2    5.46    0.16
   0   4  -2    5.53    0.16
   0   4  -2    5.37    0.16
   0   4  -2    5.52    0.14
   0  -4   2    5.59    0.16
   0  -4   2    5.64    0.15
   0  -4   2    5.60    0.16
  -1   4  -2   28.28    0.60
  -1   4  -2   27.89    0.62
  -1   4  -2   27.38    0.62
  -1   4  -2   28.16    0.63
  -1   4  -2   28.58    0.65
  -1   4  -2   26.54    0.63
   1  -4   2   27.59    0.63
   1  -4   2   27.59    0.63
  -2   4  -2    2.75    0.10
  -2   4  -2    2.61    0.09
  -2   4  -2    2.79    0.08
  -2   4  -2    2.90    0.11
  -2   4  -2    2.83    0.10
  -2   4  -2    2.85    0.09
  -2   4  -2    2.64    0.08
   2  -4   2    2.61    0.09
   2  -4   2    2.65    0.10
   2  -4   2    2.70    0.09
  -3   4  -2    1.37    0.07
  -3   4  -2    1.30    0.06
  -3   4  -2    1.21    0.07
  -3   4  -2    1.17    0.06
   3  -4   2    1.25    0.06
   3  -4   2    1.24    0.08
   3  -4   2    1.22    0.06
   3  -4   2    1.24    0.08
  -4   4  -2    0.12    0.04
  -4   4  -2    0.11    0.03
  -4   4  -2    0.09    0.03
   4  -4   2    0.05    0.03
   4  -4   2    0.12    0.05
   4  -4   2    0.06    0.03
   4  -4   2    0.07    0.04
  -5   4  -2   10.44    0.28
  -5   4  -2   11.24    0.27
  -5   4  -2   11.14    0.29
   5  -4   2   10.80    0.27
   5  -4   2   10.66    0.30
   5  -4   2   10.99    0.29
  -6   4  -2    0.72    0.07
  -6   4  -2    0.90    0.09
   6  -4   2    0.74    0.09
   6  -4   2    0.73    0.08
   6  -4   2    0.74    0.10
  -7   4  -2    0.20    0.06
  -7   4  -2    0.18    0.06
   7  -4   2    0.30    0.08
   7  -4   2    0.23    0.06
   7  -4   2    0.22    0.07
  -8   4  -2    0.98    0.12
  -8   4  -2    0.76    0.12
   8  -4   2    0.72    0.10
   8  -4   2    0.78    0.12
  -9   4  -2    0.63    0.11
   9  -4   2    0.73    0.14
   9  -4   2    0.92    0.13
   9   3  -2    0.00    0.09
   9   3  -2    0.04    0.10
  -9  -3   2    0.07    0.10
  -9  -3   2    0.12    0.13
   8   3  -2   -0.04    0.07
   8   3  -2   -0.07    0.07
  -8  -3   2   -0.02    0.07
  -8  -3   2    0.08    0.10
   7   3  -2    1.45    0.11
   7   3  -2    1.34    0.12
  -7  -3   2    1.34    0.11
  -7  -3   2    1.37    0.14
   6   3  -2    2.68    0.12
   6   3  -2    2.70    0.14
  -6  -3   2    2.66    0.15
  -6  -3   2    2.67    0.13
   5   3  -2    0.44    0.06
   5   3  -2    0.60    0.06
   5   3  -2    0.45    0.05
   5   3  -2    0.47    0.07
  -5  -3   2    0.41    0.06
  -5  -3   2    0.46    0.07
  -5  -3   2    0.44    0.07
  -5  -3   2    0.39    0.06
   4   3  -2   79.66    1.69
   4   3  -2   79.59    1.73
   4   3  -2   79.61    1.75
   4   3  -2   81.53    1.83
  -4  -3   2   80.46    1.73
  -4  -3   2   78.98    1.69
  -4  -3   2   80.24    1.76
  -4  -3   2   77.97    1.83
   3   3  -2    0.04    0.02
   3   3  -2    0.10    0.03
   3   3  -2    0.09    0.03
   3   3  -2    0.04    0.03
  -3  -3   2    0.06    0.02
  -3  -3   2    0.04    0.03
  -3  -3   2    0.07    0.03
  -3  -3   2    0.09    0.03
   2   3  -2    3.19    0.11
   2   3  -2    3.58    0.10
   2   3  -2    3.63    0.11
   2   3  -2    3.45    0.08
  -2  -3   2    3.53    0.12
  -2  -3   2    3.40    0.09
  -2  -3   2    3.63    0.11
   1   3  -2    0.05    0.02
   1   3  -2    0.06    0.02
   1   3  -2    0.05    0.01
   1   3  -2    0.03    0.01
   1   3  -2    0.06    0.02
  -1  -3   2    0.08    0.01
  -1  -3   2    0.08    0.03
  -1  -3   2    0.04    0.02
  -1  -3   2    0.04    0.02
  -1  -3   2    0.05    0.01
   0   3  -2    2.82    0.07
   0   3  -2    2.65    0.09
   0   3  -2    2.85    0.09
   0   3  -2    2.73    0.08
   0   3  -2    2.83    0.07
   0  -3   2    2.76    0.09
   0  -3   2    2.84    0.08
   0  -3   2    2.90    0.09
  -1   3  -2   16.73    0.36
  -1   3  -2   16.46    0.38
  -1   3  -2   15.89    0.38
  -1   3  -2   16.61    0.38
  -1   3  -2   16.12    0.38
   1  -3   2   16.71    0.38
   1  -3   2   16.44    0.38
   1  -3   2   16.52    0.38
   1  -3   2   16.50    0.36
  -2   3  -2   19.13    0.43
  -2   3  -2   19.32    0.43
  -2   3  -2   18.70    0.44
  -2   3  -2   18.92    0.44
  -2   3  -2   19.24    0.43
   2  -3   2   18.56    0.44
   2  -3   2   18.82    0.42
   2  -3   2   19.78    0.44
  -3   3  -2   35.04    0.75
  -3   3  -2   33.53    0.76
  -3   3  -2   34.65    0.74
   3  -3   2   33.58    0.76
   3  -3   2   34.20    0.74
   3  -3   2   34.37    0.77
  -4   3  -2    0.39    0.05
  -4   3  -2    0.36    0.04
  -4   3  -2    0.35    0.05
   4  -3   2    0.45    0.06
   4  -3   2    0.43    0.04
   4  -3   2    0.26    0.04
   4  -3   2    0.36    0.05
  -5   3  -2    0.29    0.05
  -5   3  -2    0.23    0.04
  -5   3  -2    0.23    0.04
  -5   3  -2    0.24    0.04
   5  -3   2    0.25    0.05
   5  -3   2    0.21    0.05
   5  -3   2    0.25    0.05
   5  -3   2    0.23    0.04
  -6   3  -2    0.43    0.05
  -6   3  -2    0.36    0.05
   6  -3   2    0.50    0.07
   6  -3   2    0.39    0.06
   6  -3   2    0.57    0.07
  -7   3  -2    0.45    0.07
  -7   3  -2    0.34    0.06
   7  -3   2    0.39    0.06
   7  -3   2    0.40    0.08
   7  -3   2    0.30    0.07
  -8   3  -2    0.91    0.11
  -8   3  -2    1.06    0.12
   8  -3   2    1.03    0.15
   8  -3   2    0.93    0.12
  -9   3  -2    0.20    0.09
   9  -3   2    0.14    0.09
   9  -3   2    0.13    0.10
   9   2  -2   -0.13    0.09
   9   2  -2    0.04    0.09
  -9  -2   2    0.04    0.08
  -9  -2   2    0.11    0.11
   8   2  -2    2.47    0.15
  -8  -2   2    2.36    0.14
   7   2  -2    0.62    0.10
  -7  -2   2    0.32    0.08
  -7  -2   2    0.30    0.06
  -7  -2   2    0.35    0.05
   6   2  -2    2.89    0.12
   6   2  -2    3.21    0.14
   6   2  -2    3.15    0.13
  -6  -2   2    2.90    0.09
  -6  -2   2    3.15    0.14
  -6  -2   2    3.17    0.13
  -6  -2   2    2.89    0.09
  -6  -2   2    2.62    0.15
   5   2  -2    0.20    0.04
   5   2  -2    0.19    0.04
   5   2  -2    0.23    0.04
   5   2  -2    0.14    0.04
  -5  -2   2    0.14    0.04
  -5  -2   2    0.22    0.05
  -5  -2   2    0.20    0.03
  -5  -2   2    0.24    0.04
  -5  -2   2    0.25    0.03
  -5  -2   2    0.24    0.04
   4   2  -2    0.06    0.02
   4   2  -2    0.03    0.03
   4   2  -2    0.03    0.02
   4   2  -2    0.04    0.03
  -4  -2   2    0.01    0.01
  -4  -2   2    0.03    0.03
  -4  -2   2    0.05    0.03
  -4  -2   2    0.01    0.01
  -4  -2   2    0.00    0.03
  -4  -2   2    0.03    0.03
   3   2  -2    0.06    0.02
   3   2  -2    0.07    0.02
   3   2  -2    0.04    0.02
   3   2  -2    0.09    0.02
  -3  -2   2    0.04    0.03
  -3  -2   2    0.05    0.02
  -3  -2   2    0.08    0.02
  -3  -2   2    0.04    0.02
   2   2  -2    0.73    0.03
   2   2  -2    0.77    0.05
  -2  -2   2    0.78    0.05
  -2  -2   2    0.79    0.03
  -2  -2   2    0.77    0.05
   1   2  -2   68.14    1.47
   1   2  -2   72.37    1.51
   1   2  -2   71.40    1.59
   1   2  -2   71.10    1.50
   1   2  -2   73.00    1.53
  -1  -2   2   72.64    1.59
  -1  -2   2   71.32    1.53
  -1  -2   2   68.49    1.50
  -1  -2   2   68.00    1.51
  -1  -2   2   68.78    1.48
   0   2  -2    1.71    0.06
   0   2  -2    2.07    0.06
   0   2  -2    1.98    0.05
   0   2  -2    2.04    0.06
   0  -2   2    2.05    0.05
   0  -2   2    2.00    0.06
   0  -2   2    2.06    0.06
   0  -2   2    1.99    0.06
   0  -2   2    2.02    0.06
  -1   2  -2    0.19    0.02
  -1   2  -2    0.14    0.01
  -1   2  -2    0.20    0.02
  -1   2  -2    0.14    0.02
  -1   2  -2    0.19    0.02
  -1   2  -2    0.16    0.02
   1  -2   2    0.18    0.02
   1  -2   2    0.18    0.02
   1  -2   2    0.15    0.01
  -2   2  -2   24.18    0.53
  -2   2  -2   24.46    0.54
  -2   2  -2   24.37    0.54
   2  -2   2   24.61    0.55
   2  -2   2   24.65    0.54
  -3   2  -2    9.74    0.23
  -3   2  -2    9.98    0.24
  -3   2  -2    9.69    0.23
   3  -2   2    9.55    0.23
   3  -2   2   10.08    0.25
   3  -2   2   10.04    0.24
  -4   2  -2    0.28    0.04
  -4   2  -2    0.20    0.04
  -4   2  -2    0.16    0.03
  -4   2  -2    0.25    0.04
   4  -2   2    0.22    0.03
   4  -2   2    0.23    0.04
   4  -2   2    0.18    0.04
   4  -2   2    0.25    0.04
  -5   2  -2    0.22    0.04
  -5   2  -2    0.32    0.05
  -5   2  -2    0.20    0.03
  -5   2  -2    0.22    0.04
   5  -2   2    0.27    0.05
   5  -2   2    0.26    0.02
   5  -2   2    0.26    0.04
   5  -2   2    0.20    0.04
   5  -2   2    0.24    0.03
   5  -2   2    0.27    0.03
  -6   2  -2    4.05    0.15
  -6   2  -2    4.28    0.15
  -6   2  -2    4.10    0.14
   6  -2   2    4.03    0.11
   6  -2   2    4.15    0.16
   6  -2   2    3.82    0.13
   6  -2   2    4.12    0.12
   6  -2   2    3.92    0.15
  -7   2  -2    0.53    0.07
  -7   2  -2    0.50    0.06
   7  -2   2    0.55    0.08
   7  -2   2    0.38    0.07
   7  -2   2    0.48    0.06
   7  -2   2    0.38    0.05
  -8   2  -2    0.01    0.06
  -8   2  -2    0.12    0.06
   8  -2   2    0.06    0.08
  -9   2  -2    0.02    0.10
  -9   2  -2    0.13    0.09
   9  -2   2   -0.04    0.09
   9  -2   2    0.18    0.10
   9   1  -2    0.52    0.10
  -9  -1   2    0.42    0.12
  -9  -1   2    0.49    0.10
   8   1  -2   -0.03    0.06
   8   1  -2   -0.06    0.06
  -8  -1   2    0.03    0.06
  -8  -1   2    0.08    0.05
  -8  -1   2    0.09    0.08
   7   1  -2    0.86    0.08
   7   1  -2    0.72    0.09
   7   1  -2    0.81    0.09
  -7  -1   2    0.75    0.08
  -7  -1   2    0.95    0.10
  -7  -1   2    0.91    0.07
  -7  -1   2    0.87    0.11
   6   1  -2    3.51    0.13
   6   1  -2    3.10    0.12
   6   1  -2    3.59    0.13
  -6  -1   2    3.24    0.14
  -6  -1   2    3.54    0.11
  -6  -1   2    3.71    0.13
  -6  -1   2    3.53    0.14
  -6  -1   2    3.45    0.11
   5   1  -2    0.02    0.03
   5   1  -2   -0.02    0.03
   5   1  -2    0.00    0.03
   5   1  -2    0.03    0.02
  -5  -1   2    0.02    0.03
  -5  -1   2    0.00    0.03
  -5  -1   2    0.03    0.02
  -5  -1   2   -0.02    0.03
  -5  -1   2    0.00    0.02
  -5  -1   2    0.02    0.03
   4   1  -2    4.41    0.13
   4   1  -2    4.33    0.13
   4   1  -2    4.36    0.13
   4   1  -2    4.49    0.14
  -4  -1   2    4.55    0.13
  -4  -1   2    4.37    0.11
  -4  -1   2    4.44    0.13
  -4  -1   2    4.09    0.14
  -4  -1   2    4.32    0.12
  -4  -1   2    4.34    0.13
   3   1  -2   24.42    0.56
   3   1  -2   23.06    0.53
   3   1  -2   23.73    0.52
  -3  -1   2   23.53    0.57
  -3  -1   2   24.27    0.54
  -3  -1   2   23.92    0.52
  -3  -1   2   24.44    0.54
  -3  -1   2   24.38    0.52
  -3  -1   2   23.74    0.52
   2   1  -2    2.51    0.07
   2   1  -2    2.46    0.07
   2   1  -2    2.52    0.08
   2   1  -2    2.34    0.07
  -2  -1   2    2.39    0.07
  -2  -1   2    2.48    0.06
  -2  -1   2    2.48    0.08
  -2  -1   2    2.46    0.06
  -2  -1   2    2.51    0.07
   1   1  -2   37.30    0.80
   1   1  -2   36.55    0.80
   1   1  -2   37.59    0.84
  -1  -1   2   36.76    0.79
  -1  -1   2   36.51    0.84
  -1  -1   2   37.09    0.77
  -1  -1   2   37.64    0.80
  -1   1  -2   17.95    0.38
  -1   1  -2   18.18    0.40
  -1   1  -2   17.55    0.40
   1  -1   2   18.66    0.40
   1  -1   2   18.62    0.41
   1  -1   2   17.00    0.40
   1  -1   2   18.62    0.38
   1  -1   2   18.32    0.40
  -2   1  -2    5.21    0.13
  -2   1  -2    5.13    0.13
  -2   1  -2    5.38    0.13
  -2   1  -2    4.85    0.13
   2  -1   2    4.98    0.13
   2  -1   2    5.09    0.12
   2  -1   2    5.17    0.13
   2  -1   2    5.14    0.13
   2  -1   2    5.34    0.12
   2  -1   2    5.30    0.13
  -3   1  -2    0.24    0.03
  -3   1  -2    0.22    0.03
  -3   1  -2    0.32    0.03
   3  -1   2    0.28    0.03
   3  -1   2    0.24    0.02
   3  -1   2    0.22    0.03
   3  -1   2    0.25    0.03
   3  -1   2    0.23    0.02
  -4   1  -2    0.31    0.04
  -4   1  -2    0.28    0.04
  -4   1  -2    0.30    0.04
  -4   1  -2    0.30    0.04
   4  -1   2    0.32    0.03
   4  -1   2    0.29    0.04
   4  -1   2    0.28    0.03
   4  -1   2    0.34    0.03
   4  -1   2    0.29    0.04
   4  -1   2    0.31    0.04
  -5   1  -2    0.00    0.03
  -5   1  -2    0.01    0.03
  -5   1  -2    0.00    0.03
  -5   1  -2    0.01    0.03
   5  -1   2   -0.01    0.02
   5  -1   2    0.01    0.03
   5  -1   2    0.01    0.03
   5  -1   2    0.03    0.02
   5  -1   2    0.00    0.03
  -6   1  -2   23.02    0.54
  -6   1  -2   23.80    0.54
  -6   1  -2   23.07    0.54
   6  -1   2   21.22    0.53
   6  -1   2   23.50    0.54
   6  -1   2   23.10    0.55
   6  -1   2   22.70    0.54
   6  -1   2   23.02    0.54
  -7   1  -2    1.64    0.10
  -7   1  -2    1.67    0.10
   7  -1   2    1.54    0.09
   7  -1   2    1.62    0.08
   7  -1   2    1.46    0.09
   7  -1   2    1.45    0.11
   7  -1   2    1.52    0.11
  -8   1  -2    1.51    0.12
  -8   1  -2    1.52    0.12
   8  -1   2    1.29    0.13
   8  -1   2    1.32    0.09
   8  -1   2    1.25    0.13
  -9   1  -2   -0.12    0.09
  -9   1  -2   -0.01    0.07
  -9   1  -2   -0.01    0.10
   9  -1   2   -0.05    0.08
   9   0  -2    0.64    0.11
  -9   0   2    0.82    0.12
  -9   0   2    0.70    0.10
   8   0  -2    0.00    0.05
   8   0  -2   -0.12    0.06
  -8   0   2   -0.01    0.07
  -8   0   2    0.07    0.06
  -8   0   2    0.04    0.06
   7   0  -2    0.04    0.04
   7   0  -2    0.16    0.04
   7   0  -2    0.07    0.06
  -7   0   2    0.15    0.06
  -7   0   2    0.17    0.05
  -7   0   2    0.20    0.06
  -7   0   2    0.15    0.05
   6   0  -2    0.85    0.06
   6   0  -2    1.04    0.07
   6   0  -2    0.80    0.07
  -6   0   2    0.82    0.07
  -6   0   2    0.97    0.07
  -6   0   2    0.88    0.08
  -6   0   2    0.81    0.08
  -6   0   2    0.84    0.07
   5   0  -2    0.69    0.06
   5   0  -2    0.78    0.06
   5   0  -2    0.77    0.05
   5   0  -2    0.75    0.06
  -5   0   2    0.73    0.06
  -5   0   2    0.66    0.06
  -5   0   2    0.70    0.06
  -5   0   2    0.70    0.06
  -5   0   2    0.70    0.06
  -5   0   2    0.73    0.06
   4   0  -2    0.15    0.03
   4   0  -2    0.14    0.03
   4   0  -2    0.15    0.03
   4   0  -2    0.20    0.03
   4   0  -2    0.17    0.03
  -4   0   2    0.19    0.03
  -4   0   2    0.22    0.03
  -4   0   2    0.18    0.03
  -4   0   2    0.17    0.03
  -4   0   2    0.11    0.02
   3   0  -2   38.95    0.93
   3   0  -2   41.22    0.89
   3   0  -2   41.26    0.89
   3   0  -2   41.61    0.88
   3   0  -2   40.65    0.89
  -3   0   2   39.22    0.87
  -3   0   2   41.68    0.89
  -3   0   2   42.43    0.94
  -3   0   2   41.43    0.89
  -3   0   2   40.90    0.89
  -3   0   2   41.15    0.89
   2   0  -2  124.74    2.71
   2   0  -2  123.92    2.84
   2   0  -2  123.51    2.66
   2   0  -2  126.00    2.70
  -2   0   2  124.06    2.71
  -2   0   2  124.88    2.69
  -2   0   2  125.64    2.65
  -2   0   2  123.42    2.71
  -2   0   2  126.74    2.82
  -2   0   2  129.30    2.67
   1   0  -2    1.76    0.05
   1   0  -2    1.43    0.05
   1   0  -2    1.75    0.04
  -1   0   2    1.42    0.05
  -1   0   2    1.75    0.05
  -1   0   2    1.80    0.05
  -1   0  -2    0.85    0.03
  -1   0  -2    0.85    0.02
  -1   0  -2    0.77    0.03
   1   0   2    0.84    0.03
   1   0   2    0.73    0.02
   1   0   2    0.84    0.03
   1   0   2    0.80    0.03
  -2   0  -2    1.20    0.04
  -2   0  -2    1.15    0.04
  -2   0  -2    1.12    0.04
  -2   0  -2    1.17    0.04
   2   0   2    1.12    0.04
   2   0   2    1.15    0.04
   2   0   2    1.14    0.04
   2   0   2    1.14    0.04
   2   0   2    1.11    0.04
   2   0   2    1.31    0.04
  -3   0  -2    5.66    0.14
  -3   0  -2    5.47    0.14
  -3   0  -2    5.61    0.14
  -3   0  -2    5.61    0.14
   3   0   2    5.48    0.14
   3   0   2    5.49    0.15
   3   0   2    5.39    0.14
   3   0   2    5.46    0.14
   3   0   2    5.48    0.14
  -4   0  -2    7.23    0.19
  -4   0  -2    7.34    0.19
  -4   0  -2    7.25    0.19
   4   0   2    7.28    0.19
   4   0   2    7.10    0.18
   4   0   2    7.27    0.18
   4   0   2    7.21    0.19
   4   0   2    7.29    0.19
  -5   0  -2    6.80    0.18
  -5   0  -2    6.64    0.18
  -5   0  -2    6.92    0.19
   5   0   2    6.77    0.18
   5   0   2    6.69    0.18
   5   0   2    6.90    0.19
   5   0   2    6.49    0.19
   5   0   2    6.17    0.18
   5   0   2    6.45    0.18
  -6   0  -2    2.70    0.11
  -6   0  -2    2.57    0.12
  -6   0  -2    2.62    0.10
   6   0   2    2.63    0.11
   6   0   2    2.62    0.11
   6   0   2    2.43    0.10
   6   0   2    2.58    0.11
   6   0   2    2.58    0.11
  -7   0  -2    0.69    0.08
  -7   0  -2    0.83    0.09
  -7   0  -2    0.80    0.10
   7   0   2    0.99    0.10
   7   0   2    0.67    0.08
   7   0   2    0.78    0.09
   7   0   2    0.92    0.09
  -8   0  -2    0.02    0.07
  -8   0  -2    0.02    0.06
  -8   0  -2    0.06    0.07
   8   0   2    0.12    0.06
   8   0   2    0.02    0.05
   8   0   2    0.15    0.06
  -9   0  -2    0.54    0.11
  -9   0  -2    0.58    0.10
   9   0   2    0.52    0.10
   9  -1  -2    0.32    0.09
  -9   1   2    0.17    0.09
  -9   1   2    0.35    0.08
  -9   1   2    0.40    0.10
   8  -1  -2    0.04    0.05
   8  -1  -2   -0.04    0.06
  -8   1   2    0.04    0.06
  -8   1   2   -0.02    0.06
  -8   1   2    0.15    0.07
   7  -1  -2    2.13    0.10
   7  -1  -2    2.12    0.10
   7  -1  -2    1.94    0.12
   7  -1  -2    1.87    0.11
  -7   1   2    2.28    0.11
  -7   1   2    2.11    0.12
  -7   1   2    1.97    0.12
  -7   1   2    2.14    0.11
   6  -1  -2    8.29    0.22
   6  -1  -2    8.32    0.21
   6  -1  -2    7.90    0.23
   6  -1  -2    8.30    0.24
  -6   1   2    7.85    0.22
  -6   1   2    8.53    0.23
  -6   1   2    8.36    0.23
  -6   1   2    8.33    0.22
  -6   1   2    7.97    0.23
   5  -1  -2    1.05    0.05
   5  -1  -2    1.01    0.07
   5  -1  -2    0.87    0.07
   5  -1  -2    1.03    0.05
   5  -1  -2    1.08    0.07
  -5   1   2    1.08    0.06
  -5   1   2    1.04    0.07
  -5   1   2    0.99    0.07
  -5   1   2    0.99    0.06
   4  -1  -2    6.08    0.16
   4  -1  -2    5.36    0.14
   4  -1  -2    5.32    0.16
   4  -1  -2    5.77    0.16
  -4   1   2    5.76    0.16
  -4   1   2    5.60    0.16
  -4   1   2    5.77    0.15
  -4   1   2    6.10    0.17
   3  -1  -2   16.83    0.39
   3  -1  -2   16.96    0.39
   3  -1  -2   17.13    0.38
   3  -1  -2   17.12    0.38
  -3   1   2   17.19    0.40
  -3   1   2   17.11    0.38
  -3   1   2   16.60    0.38
  -3   1   2   17.05    0.39
   2  -1  -2  498.90   10.56
   2  -1  -2  488.06   10.56
   2  -1  -2  496.55   10.56
   2  -1  -2  504.04   11.07
  -2   1   2  491.30   10.57
  -2   1   2  491.39   10.56
  -2   1   2  490.34   11.07
   1  -1  -2   21.53    0.46
   1  -1  -2   20.40    0.46
   1  -1  -2   21.08    0.46
   1  -1  -2   21.89    0.49
  -1   1   2   21.81    0.47
  -1   1   2   21.38    0.46
  -1   1   2   21.62    0.47
  -1  -1  -2  287.71    7.10
  -1  -1  -2  327.15    6.70
  -1  -1  -2  329.43    6.60
  -1  -1  -2  323.20    6.67
   1   1   2  328.57    6.79
   1   1   2  284.68    6.68
   1   1   2  324.21    7.12
   1   1   2  309.61    6.60
  -2  -1  -2    2.85    0.08
  -2  -1  -2    2.86    0.07
  -2  -1  -2    2.75    0.08
   2   1   2    2.89    0.09
   2   1   2    2.77    0.08
   2   1   2    2.87    0.09
   2   1   2    2.89    0.08
   2   1   2    2.84    0.07
  -3  -1  -2    5.57    0.14
  -3  -1  -2    5.54    0.13
  -3  -1  -2    5.49    0.15
  -3  -1  -2    5.68    0.14
   3   1   2    5.63    0.15
   3   1   2    5.59    0.14
   3   1   2    5.65    0.16
   3   1   2    5.61    0.13
   3   1   2    5.35    0.14
  -4  -1  -2   10.51    0.25
  -4  -1  -2   10.66    0.26
  -4  -1  -2   10.29    0.24
  -4  -1  -2   10.19    0.25
   4   1   2   10.05    0.25
   4   1   2   10.38    0.25
   4   1   2   10.43    0.27
   4   1   2   10.11    0.24
   4   1   2   10.22    0.25
   4   1   2   10.21    0.27
  -5  -1  -2    1.77    0.08
  -5  -1  -2    1.75    0.09
   5   1   2    1.83    0.09
   5   1   2    1.53    0.07
   5   1   2    1.76    0.08
   5   1   2    1.70    0.08
   5   1   2    1.58    0.08
   5   1   2    1.77    0.07
  -6  -1  -2    0.38    0.05
  -6  -1  -2    0.44    0.06
  -6  -1  -2    0.39    0.05
   6   1   2    0.43    0.06
   6   1   2    0.42    0.06
   6   1   2    0.35    0.05
   6   1   2    0.33    0.05
   6   1   2    0.42    0.05
  -7  -1  -2    0.63    0.07
  -7  -1  -2    0.76    0.11
  -7  -1  -2    0.73    0.08
   7   1   2    0.69    0.10
   7   1   2    0.72    0.08
   7   1   2    0.90    0.09
   7   1   2    0.61    0.09
  -8  -1  -2    0.76    0.10
  -8  -1  -2    0.71    0.10
  -8  -1  -2    0.85    0.11
   8   1   2    0.55    0.08
   8   1   2    0.88    0.11
  -9  -1  -2    0.76    0.11
  -9  -1  -2    0.68    0.13
   9   1   2    0.65    0.10
   9   1   2    0.70    0.10
   9  -2  -2    0.46    0.10
  -9   2   2    0.52    0.10
  -9   2   2    0.63    0.11
   8  -2  -2    0.00    0.06
   8  -2  -2    0.10    0.04
  -8   2   2    0.02    0.06
  -8   2   2    0.12    0.07
  -8   2   2    0.03    0.07
   7  -2  -2    7.53    0.21
   7  -2  -2    7.64    0.22
   7  -2  -2    7.93    0.21
   7  -2  -2    8.31    0.25
   7  -2  -2    7.84    0.24
  -7   2   2    7.91    0.25
  -7   2   2    7.90    0.24
  -7   2   2    7.78    0.22
   6  -2  -2   20.66    0.49
   6  -2  -2   20.68    0.48
   6  -2  -2   19.61    0.46
   6  -2  -2   20.37    0.50
  -6   2   2   20.32    0.50
  -6   2   2   20.15    0.49
  -6   2   2   19.84    0.47
  -6   2   2   20.21    0.48
   5  -2  -2    0.90    0.08
   5  -2  -2    0.74    0.07
   5  -2  -2    0.82    0.04
   5  -2  -2    0.86    0.05
  -5   2   2    0.88    0.06
  -5   2   2    0.81    0.05
  -5   2   2    0.77    0.07
  -5   2   2    0.93    0.08
  -5   2   2    0.82    0.05
   4  -2  -2  138.75    2.86
   4  -2  -2  134.30    2.92
   4  -2  -2  134.51    2.93
   4  -2  -2  134.61    3.06
  -4   2   2  136.25    3.04
  -4   2   2  137.87    2.91
  -4   2   2  135.56    2.85
  -4   2   2  139.40    2.92
  -4   2   2  132.64    2.91
   3  -2  -2    0.82    0.05
   3  -2  -2    0.87    0.03
   3  -2  -2    0.93    0.05
   3  -2  -2    0.92    0.04
   3  -2  -2    1.05    0.05
  -3   2   2    0.89    0.03
  -3   2   2    0.92    0.03
  -3   2   2    1.05    0.05
   2  -2  -2   37.70    0.82
   2  -2  -2   36.78    0.84
   2  -2  -2   38.60    0.82
   2  -2  -2   39.28    0.86
  -2   2   2   38.45    0.82
  -2   2   2   37.94    0.83
  -2   2   2   38.32    0.86
   1  -2  -2    6.19    0.15
   1  -2  -2    6.50    0.16
   1  -2  -2    6.38    0.16
   1  -2  -2    5.95    0.15
  -1   2   2    6.31    0.15
  -1   2   2    6.29    0.15
  -1   2   2    6.36    0.16
  -1   2   2    6.08    0.15
  -1   2   2    6.08    0.14
  -1   2   2    6.26    0.15
   0  -2  -2  222.54    4.68
   0  -2  -2  215.17    4.94
   0  -2  -2  222.13    4.74
   0  -2  -2  222.74    4.60
   0   2   2  220.25    4.95
   0   2   2  221.42    4.61
   0   2   2  218.54    4.56
   0   2   2  223.75    4.68
   0   2   2  194.29    4.68
   0   2   2  220.15    4.73
   0   2   2  219.29    4.67
  -1  -2  -2  203.73    4.29
  -1  -2  -2  202.98    4.31
  -1  -2  -2  199.03    4.25
   1   2   2  201.12    4.31
   1   2   2  202.82    4.57
   1   2   2  196.57    4.21
   1   2   2  202.76    4.36
   1   2   2  198.23    4.28
  -2  -2  -2   23.01    0.50
  -2  -2  -2   23.25    0.53
   2   2   2   23.61    0.50
   2   2   2   22.85    0.55
   2   2   2   23.77    0.53
   2   2   2   23.98    0.51
   2   2   2   23.38    0.51
  -3  -2  -2    6.26    0.17
  -3  -2  -2    6.50    0.17
  -3  -2  -2    6.42    0.14
  -3  -2  -2    6.68    0.18
   3   2   2    6.40    0.16
   3   2   2    6.34    0.19
   3   2   2    6.81    0.17
   3   2   2    6.67    0.19
   3   2   2    6.29    0.15
  -4  -2  -2    0.20    0.03
  -4  -2  -2    0.24    0.04
  -4  -2  -2    0.20    0.03
  -4  -2  -2    0.25    0.02
   4   2   2    0.24    0.04
   4   2   2    0.22    0.03
   4   2   2    0.24    0.03
   4   2   2    0.22    0.02
   4   2   2    0.19    0.04
   4   2   2    0.19    0.03
  -5  -2  -2    8.24    0.22
  -5  -2  -2    8.04    0.24
  -5  -2  -2    8.30    0.19
  -5  -2  -2    7.88    0.22
   5   2   2    8.28    0.24
   5   2   2    7.63    0.21
   5   2   2    8.08    0.22
   5   2   2    8.29    0.22
   5   2   2    8.64    0.24
   5   2   2    8.14    0.19
  -6  -2  -2    4.12    0.17
  -6  -2  -2    4.37    0.15
  -6  -2  -2    4.23    0.11
   6   2   2    4.38    0.15
   6   2   2    4.40    0.16
   6   2   2    4.24    0.17
  -7  -2  -2    0.15    0.07
  -7  -2  -2    0.21    0.04
   7   2   2    0.18    0.06
   7   2   2    0.17    0.05
  -8  -2  -2    0.70    0.09
  -8  -2  -2    0.62    0.11
   8   2   2    0.70    0.09
   8   2   2    0.63    0.09
  -9  -2  -2    0.78    0.11
  -9  -2  -2    0.73    0.13
   9   2   2    0.87    0.12
   9   2   2    0.78    0.11
   9  -3  -2    0.25    0.10
  -9   3   2    0.44    0.11
  -9   3   2    0.46    0.10
   8  -3  -2    1.13    0.13
  -8   3   2    1.13    0.12
  -8   3   2    1.02    0.12
  -8   3   2    1.15    0.11
   7  -3  -2    0.52    0.07
   7  -3  -2    0.53    0.07
   7  -3  -2    0.55    0.08
   7  -3  -2    0.47    0.04
   7  -3  -2    0.59    0.05
  -7   3   2    0.56    0.07
  -7   3   2    0.59    0.08
  -7   3   2    0.53    0.08
   6  -3  -2    3.34    0.15
   6  -3  -2    2.79    0.10
   6  -3  -2    2.63    0.08
   6  -3  -2    3.19    0.14
  -6   3   2    2.78    0.11
  -6   3   2    2.58    0.09
  -6   3   2    3.07    0.13
   5  -3  -2    1.23    0.09
   5  -3  -2    1.26    0.05
   5  -3  -2    1.37    0.06
   5  -3  -2    1.36    0.08
  -5   3   2    1.26    0.06
  -5   3   2    1.11    0.09
  -5   3   2    1.28    0.08
  -5   3   2    1.36    0.08
  -5   3   2    1.29    0.05
   4  -3  -2   12.05    0.28
   4  -3  -2   12.28    0.30
   4  -3  -2   11.98    0.31
   4  -3  -2   11.47    0.28
  -4   3   2   11.87    0.28
  -4   3   2   11.94    0.29
   3  -3  -2    6.39    0.18
   3  -3  -2    6.56    0.18
   3  -3  -2    6.18    0.18
   3  -3  -2    6.64    0.16
   3  -3  -2    6.48    0.16
  -3   3   2    6.66    0.17
  -3   3   2    6.50    0.16
  -3   3   2    6.53    0.17
  -3   3   2    6.57    0.16
   2  -3  -2    7.74    0.19
   2  -3  -2    7.75    0.18
   2  -3  -2    7.91    0.19
   2  -3  -2    7.57    0.20
  -2   3   2    7.59    0.19
  -2   3   2    7.69    0.20
  -2   3   2    7.62    0.19
  -2   3   2    7.79    0.19
  -2   3   2    7.55    0.18
   1  -3  -2   46.64    0.96
   1  -3  -2   45.93    1.02
   1  -3  -2   46.34    0.98
  -1   3   2   42.79    0.97
  -1   3   2   45.12    1.02
  -1   3   2   44.37    0.98
  -1   3   2   42.45    0.96
  -1   3   2   45.28    0.98
  -1   3   2   44.29    0.97
   0  -3  -2    1.97    0.07
   0  -3  -2    1.89    0.07
   0   3   2    1.93    0.07
   0   3   2    1.88    0.06
   0   3   2    1.96    0.06
   0   3   2    1.84    0.06
   0   3   2    1.91    0.06
   0   3   2    1.78    0.06
  -1  -3  -2    3.86    0.11
  -1  -3  -2    3.57    0.10
   1   3   2    3.74    0.10
   1   3   2    3.92    0.12
   1   3   2    3.61    0.10
   1   3   2    3.83    0.11
   1   3   2    3.66    0.09
   1   3   2    3.72    0.10
   1   3   2    3.64    0.12
  -2  -3  -2   57.94    1.26
  -2  -3  -2   57.81    1.24
  -2  -3  -2   58.14    1.22
   2   3   2   58.50    1.32
   2   3   2   56.13    1.22
   2   3   2   55.98    1.24
   2   3   2   56.59    1.22
   2   3   2   57.02    1.26
   2   3   2   58.97    1.32
   2   3   2   57.13    1.22
  -3  -3  -2    4.98    0.14
  -3  -3  -2    5.00    0.14
  -3  -3  -2    5.16    0.16
   3   3   2    4.89    0.16
   3   3   2    4.87    0.14
   3   3   2    5.01    0.14
   3   3   2    5.05    0.16
  -4  -3  -2   14.06    0.36
  -4  -3  -2   14.15    0.34
  -4  -3  -2   13.12    0.33
   4   3   2   13.50    0.33
   4   3   2   13.89    0.37
   4   3   2   13.95    0.33
   4   3   2   13.99    0.35
   4   3   2   14.43    0.37
  -5  -3  -2    5.39    0.16
  -5  -3  -2    5.34    0.18
  -5  -3  -2    4.90    0.16
   5   3   2    5.17    0.16
   5   3   2    5.05    0.17
   5   3   2    5.34    0.18
   5   3   2    5.15    0.16
   5   3   2    5.22    0.19
  -6  -3  -2    0.81    0.11
  -6  -3  -2    0.83    0.08
   6   3   2    0.89    0.09
   6   3   2    0.82    0.10
  -7  -3  -2    0.53    0.07
  -7  -3  -2    0.37    0.08
   7   3   2    0.52    0.07
   7   3   2    0.55    0.08
  -8  -3  -2    0.18    0.10
  -8  -3  -2    0.06    0.07
   8   3   2    0.04    0.08
   8   3   2    0.06    0.07
  -9  -3  -2    0.40    0.11
  -9  -3  -2    0.22    0.14
   9   3   2    0.17    0.10
   9   3   2    0.40    0.11
   9  -4  -2    0.14    0.11
  -9   4   2   -0.22    0.11
  -9   4   2    0.11    0.09
   8  -4  -2    0.62    0.10
  -8   4   2    0.77    0.10
  -8   4   2    0.59    0.12
  -8   4   2    0.91    0.11
   7  -4  -2    1.07    0.13
   7  -4  -2    1.29    0.12
  -7   4   2    0.88    0.10
  -7   4   2    1.10    0.08
  -7   4   2    1.36    0.13
   6  -4  -2    0.05    0.05
   6  -4  -2    0.05    0.06
   6  -4  -2    0.06    0.04
  -6   4   2    0.03    0.03
  -6   4   2    0.05    0.05
   5  -4  -2    0.01    0.03
   5  -4  -2    0.06    0.04
   5  -4  -2   -0.08    0.05
  -5   4   2    0.02    0.03
  -5   4   2    0.00    0.03
   4  -4  -2    5.22    0.18
   4  -4  -2    5.44    0.13
   4  -4  -2    5.29    0.17
  -4   4   2    5.42    0.14
  -4   4   2    5.12    0.16
  -4   4   2    5.30    0.16
  -4   4   2    5.34    0.13
   3  -4  -2   16.77    0.39
   3  -4  -2   16.57    0.42
   3  -4  -2   17.52    0.40
   3  -4  -2   17.18    0.40
  -3   4   2   17.00    0.40
  -3   4   2   17.34    0.39
  -3   4   2   17.19    0.40
  -3   4   2   17.15    0.40
   2  -4  -2   11.41    0.28
   2  -4  -2   11.41    0.28
   2  -4  -2   11.65    0.28
   2  -4  -2   11.45    0.29
  -2   4   2   11.60    0.28
  -2   4   2   11.32    0.27
  -2   4   2   11.10    0.27
  -2   4   2   11.28    0.28
  -2   4   2   11.50    0.29
  -2   4   2   11.14    0.28
  -2   4   2   11.16    0.27
   1  -4  -2    0.01    0.02
   1  -4  -2    0.06    0.02
   1  -4  -2    0.06    0.02
  -1   4   2    0.06    0.02
  -1   4   2    0.04    0.02
  -1   4   2    0.08    0.02
  -1   4   2    0.05    0.02
  -1   4   2    0.03    0.02
  -1   4   2    0.05    0.02
   0  -4  -2   74.94    1.60
   0  -4  -2   74.80    1.60
   0  -4  -2   74.98    1.62
   0   4   2   72.84    1.69
   0   4   2   74.96    1.61
   0   4   2   74.48    1.57
   0   4   2   73.24    1.57
   0   4   2   73.86    1.60
   0   4   2   72.24    1.60
   0   4   2   75.04    1.69
   0   4   2   74.11    1.60
  -1  -4  -2    4.90    0.15
  -1  -4  -2    4.87    0.13
  -1  -4  -2    4.77    0.14
   1   4   2    4.89    0.14
   1   4   2    4.86    0.13
   1   4   2    4.84    0.14
   1   4   2    5.19    0.16
   1   4   2    4.68    0.14
   1   4   2    4.87    0.13
   1   4   2    5.05    0.15
   1   4   2    5.04    0.13
  -2  -4  -2   21.52    0.50
  -2  -4  -2   22.38    0.53
  -2  -4  -2   22.97    0.51
   2   4   2   22.46    0.51
   2   4   2   22.03    0.49
   2   4   2   22.61    0.55
   2   4   2   22.27    0.50
   2   4   2   23.02    0.56
   2   4   2   22.59    0.49
  -3  -4  -2    0.05    0.04
  -3  -4  -2    0.06    0.03
  -3  -4  -2    0.10    0.03
   3   4   2    0.06    0.03
   3   4   2    0.09    0.04
   3   4   2    0.05    0.03
   3   4   2    0.11    0.03
  -4  -4  -2    5.14    0.16
  -4  -4  -2    5.23    0.18
  -4  -4  -2    4.91    0.16
   4   4   2    5.21    0.15
   4   4   2    5.25    0.19
   4   4   2    5.55    0.19
   4   4   2    5.24    0.17
   4   4   2    5.25    0.16
  -5  -4  -2    0.19    0.06
  -5  -4  -2    0.21    0.05
   5   4   2    0.14    0.05
   5   4   2    0.20    0.04
   5   4   2    0.08    0.04
  -6  -4  -2    0.09    0.05
   6   4   2    0.19    0.05
   6   4   2    0.13    0.07
  -7  -4  -2    0.30    0.07
  -7  -4  -2    0.26    0.10
   7   4   2    0.32    0.07
   7   4   2    0.26    0.08
  -8  -4  -2    0.06    0.08
  -8  -4  -2   -0.11    0.11
   8   4   2    0.05    0.09
   8   4   2    0.08    0.08
   8  -5  -2   -0.04    0.08
  -8   5   2   -0.01    0.07
  -8   5   2    0.08    0.10
   7  -5  -2    0.70    0.11
   7  -5  -2    0.59    0.09
  -7   5   2    0.67    0.08
  -7   5   2    0.78    0.10
  -7   5   2    0.54    0.08
   6  -5  -2    0.09    0.05
   6  -5  -2    0.03    0.06
  -6   5   2    0.06    0.04
  -6   5   2    0.00    0.05
   5  -5  -2    0.84    0.11
   5  -5  -2    0.92    0.07
   5  -5  -2    0.88    0.09
  -5   5   2    0.86    0.08
  -5   5   2    0.83    0.06
   4  -5  -2    3.42    0.11
   4  -5  -2    3.58    0.15
   4  -5  -2    3.59    0.14
  -4   5   2    3.60    0.10
  -4   5   2    3.39    0.10
  -4   5   2    3.69    0.13
  -4   5   2    3.53    0.11
  -4   5   2    3.57    0.13
   3  -5  -2    0.43    0.05
   3  -5  -2    0.41    0.06
   3  -5  -2    0.44    0.06
   3  -5  -2    0.34    0.05
  -3   5   2    0.30    0.03
  -3   5   2    0.39    0.06
  -3   5   2    0.36    0.04
  -3   5   2    0.39    0.06
  -3   5   2    0.34    0.04
  -3   5   2    0.38    0.05
   2  -5  -2   17.75    0.44
   2  -5  -2   17.91    0.42
  -2   5   2   17.92    0.42
  -2   5   2   17.48    0.43
  -2   5   2   17.88    0.42
  -2   5   2   18.17    0.43
  -2   5   2   18.51    0.44
  -2   5   2   18.21    0.42
  -2   5   2   18.16    0.43
   1  -5  -2    0.48    0.05
   1  -5  -2    0.47    0.06
  -1   5   2    0.40    0.05
  -1   5   2    0.42    0.05
  -1   5   2    0.44    0.05
  -1   5   2    0.51    0.05
  -1   5   2    0.43    0.05
  -1   5   2    0.53    0.06
  -1   5   2    0.60    0.05
  -1   5   2    0.47    0.05
   0  -5  -2   25.94    0.60
   0  -5  -2   26.54    0.60
   0   5   2   26.05    0.60
   0   5   2   27.04    0.59
   0   5   2   25.83    0.60
   0   5   2   26.41    0.59
   0   5   2   25.56    0.63
   0   5   2   26.40    0.58
   0   5   2   26.23    0.58
   0   5   2   25.58    0.63
   0   5   2   25.74    0.60
  -1  -5  -2    4.31    0.14
  -1  -5  -2    4.20    0.14
   1   5   2    4.27    0.15
   1   5   2    4.29    0.12
   1   5   2    4.20    0.12
   1   5   2    4.25    0.13
   1   5   2    4.32    0.13
   1   5   2    4.32    0.13
   1   5   2    4.16    0.15
   1   5   2    4.22    0.14
  -2  -5  -2    0.43    0.06
  -2  -5  -2    0.44    0.06
  -2  -5  -2    0.50    0.05
   2   5   2    0.50    0.06
   2   5   2    0.46    0.07
   2   5   2    0.38    0.05
   2   5   2    0.48    0.04
   2   5   2    0.44    0.05
   2   5   2    0.42    0.03
   2   5   2    0.42    0.06
  -3  -5  -2    0.11    0.05
  -3  -5  -2    0.11    0.04
  -3  -5  -2    0.08    0.04
   3   5   2    0.09    0.03
   3   5   2    0.06    0.04
   3   5   2    0.11    0.04
   3   5   2    0.15    0.04
  -4  -5  -2    0.35    0.05
  -4  -5  -2    0.24    0.06
  -4  -5  -2    0.45    0.06
   4   5   2    0.33    0.05
   4   5   2    0.32    0.05
   4   5   2    0.28    0.06
  -5  -5  -2    0.00    0.06
  -5  -5  -2    0.04    0.05
   5   5   2    0.03    0.05
   5   5   2    0.05    0.04
  -6  -5  -2    0.13    0.08
  -6  -5  -2    0.10    0.06
   6   5   2    0.17    0.07
  -7  -5  -2    0.01    0.07
  -7  -5  -2    0.03    0.09
   7   5   2    0.14    0.08
   7   5   2   -0.02    0.07
  -8  -5  -2    0.11    0.09
  -8  -5  -2    0.11    0.13
   8   5   2    0.11    0.08
   8   5   2    0.07    0.11
   8  -6  -2    1.76    0.19
  -8   6   2    1.82    0.20
  -8   6   2    1.17    0.15
   7  -6  -2    0.86    0.12
   7  -6  -2    0.98    0.14
  -7   6   2    0.89    0.09
  -7   6   2    1.14    0.15
  -7   6   2    1.31    0.12
   6  -6  -2    0.11    0.08
   6  -6  -2    0.09    0.06
  -6   6   2    0.06    0.04
  -6   6   2   -0.05    0.07
  -6   6   2    0.01    0.06
   5  -6  -2    0.38    0.08
   5  -6  -2    0.27    0.06
   5  -6  -2    0.32    0.05
  -5   6   2    0.19    0.04
   4  -6  -2    2.85    0.15
   4  -6  -2    2.87    0.13
  -4   6   2    2.72    0.09
  -4   6   2    2.88    0.10
  -4   6   2    2.89    0.12
  -4   6   2    2.65    0.09
  -4   6   2    3.28    0.13
   3  -6  -2    3.77    0.14
   3  -6  -2    3.60    0.15
  -3   6   2    3.67    0.15
  -3   6   2    3.71    0.12
  -3   6   2    3.76    0.13
  -3   6   2    3.68    0.12
  -3   6   2    3.67    0.14
  -3   6   2    3.63    0.12
  -3   6   2    3.71    0.14
   2  -6  -2    0.84    0.08
   2  -6  -2    0.87    0.07
  -2   6   2    0.83    0.08
  -2   6   2    0.88    0.07
  -2   6   2    0.92    0.07
  -2   6   2    0.90    0.07
  -2   6   2    0.89    0.07
  -2   6   2    0.84    0.07
  -2   6   2    0.99    0.07
  -2   6   2    0.94    0.09
   1  -6  -2    4.16    0.14
   1  -6  -2    4.04    0.14
  -1   6   2    4.07    0.14
  -1   6   2    4.18    0.14
  -1   6   2    4.11    0.15
  -1   6   2    4.15    0.14
  -1   6   2    4.04    0.14
  -1   6   2    4.24    0.14
  -1   6   2    4.12    0.15
  -1   6   2    4.25    0.15
  -1   6   2    4.05    0.14
  -1   6   2    4.22    0.14
   0  -6  -2    0.09    0.04
   0   6   2    0.13    0.04
   0   6   2    0.06    0.04
   0   6   2    0.09    0.04
   0   6   2    0.13    0.04
   0   6   2    0.10    0.04
   0   6   2    0.11    0.03
   0   6   2    0.06    0.04
   0   6   2    0.11    0.04
   0   6   2    0.09    0.04
  -1  -6  -2    0.06    0.04
  -1  -6  -2   -0.01    0.04
   1   6   2   -0.02    0.03
   1   6   2    0.01    0.03
   1   6   2   -0.01    0.03
   1   6   2    0.01    0.04
   1   6   2    0.01    0.04
   1   6   2    0.00    0.04
   1   6   2    0.01    0.03
  -2  -6  -2    0.61    0.07
  -2  -6  -2    0.69    0.08
  -2  -6  -2    0.77    0.08
   2   6   2    0.68    0.05
   2   6   2    0.81    0.06
   2   6   2    0.68    0.08
   2   6   2    0.74    0.07
   2   6   2    0.70    0.08
  -3  -6  -2    2.53    0.12
  -3  -6  -2    2.51    0.14
  -3  -6  -2    2.65    0.12
   3   6   2    2.58    0.07
   3   6   2    2.54    0.11
   3   6   2    2.42    0.13
   3   6   2    2.47    0.11
   3   6   2    2.37    0.07
  -4  -6  -2    1.37    0.12
  -4  -6  -2    1.39    0.10
   4   6   2    1.35    0.09
   4   6   2    1.32    0.11
  -5  -6  -2    1.67    0.15
  -5  -6  -2    1.64    0.12
   5   6   2    1.55    0.14
   5   6   2    1.54    0.10
  -6  -6  -2    0.47    0.09
  -6  -6  -2    0.44    0.10
   6   6   2    0.43    0.09
   6   6   2    0.37    0.07
  -7  -6  -2    0.11    0.12
  -7  -6  -2    0.11    0.09
   7   6   2    0.24    0.10
   7   6   2    0.20    0.09
   7  -7  -2    0.36    0.09
   7  -7  -2    0.23    0.11
  -7   7   2    0.21    0.10
  -7   7   2    0.30    0.10
   6  -7  -2    0.22    0.09
   6  -7  -2    0.12    0.08
  -6   7   2    0.23    0.07
  -6   7   2    0.05    0.08
  -6   7   2    0.12    0.05
   5  -7  -2    0.83    0.10
   5  -7  -2    0.55    0.08
  -5   7   2    0.86    0.11
  -5   7   2    0.62    0.09
  -5   7   2    0.60    0.07
  -5   7   2    0.66    0.08
   4  -7  -2    9.34    0.30
   4  -7  -2    9.20    0.27
  -4   7   2    9.08    0.26
  -4   7   2    9.17    0.27
  -4   7   2    8.96    0.24
  -4   7   2    9.31    0.24
   3  -7  -2    5.14    0.20
   3  -7  -2    5.17    0.18
  -3   7   2    5.03    0.18
  -3   7   2    5.12    0.16
  -3   7   2    5.06    0.16
  -3   7   2    5.29    0.16
  -3   7   2    5.17    0.17
   2  -7  -2    0.07    0.05
   2  -7  -2    0.10    0.05
  -2   7   2    0.12    0.04
  -2   7   2    0.09    0.05
  -2   7   2    0.07    0.05
  -2   7   2    0.03    0.05
  -2   7   2    0.06    0.04
  -2   7   2    0.05    0.04
  -2   7   2    0.09    0.05
   1  -7  -2    0.40    0.06
  -1   7   2    0.55    0.08
  -1   7   2    0.49    0.07
  -1   7   2    0.47    0.06
  -1   7   2    0.52    0.06
  -1   7   2    0.47    0.06
  -1   7   2    0.42    0.06
  -1   7   2    0.54    0.06
  -1   7   2    0.51    0.06
  -1   7   2    0.48    0.06
  -1   7   2    0.51    0.07
   0  -7  -2    0.34    0.06
   0   7   2    0.36    0.06
   0   7   2    0.37    0.06
   0   7   2    0.43    0.06
   0   7   2    0.35    0.06
   0   7   2    0.32    0.05
   0   7   2    0.26    0.06
   0   7   2    0.23    0.05
   0   7   2    0.44    0.06
   0   7   2    0.40    0.06
   0   7   2    0.41    0.06
  -1  -7  -2    0.41    0.06
  -1  -7  -2    0.47    0.07
   1   7   2    0.38    0.05
   1   7   2    0.35    0.06
   1   7   2    0.40    0.06
   1   7   2    0.48    0.05
   1   7   2    0.40    0.06
   1   7   2    0.48    0.06
   1   7   2    0.40    0.05
  -2  -7  -2    2.50    0.15
  -2  -7  -2    3.01    0.13
   2   7   2    2.72    0.10
   2   7   2    2.90    0.15
   2   7   2    2.74    0.13
   2   7   2    2.87    0.11
   2   7   2    2.56    0.10
   2   7   2    2.64    0.12
  -3  -7  -2    0.38    0.07
  -3  -7  -2    0.32    0.07
   3   7   2    0.37    0.06
   3   7   2    0.47    0.05
   3   7   2    0.42    0.04
  -4  -7  -2    0.12    0.07
  -4  -7  -2    0.15    0.07
   4   7   2    0.23    0.07
   4   7   2    0.20    0.05
  -5  -7  -2    0.87    0.12
  -5  -7  -2    0.75    0.10
   5   7   2    0.87    0.12
  -6  -7  -2    0.04    0.11
  -6  -7  -2    0.15    0.08
   6   7   2   -0.05    0.09
   6   7   2    0.00    0.07
  -7  -7  -2   -0.14    0.13
  -7  -7  -2    0.00    0.10
   7   7   2    0.09    0.12
   7   7   2   -0.02    0.09
   7  -8  -2    0.34    0.11
  -7   8   2    0.32    0.11
  -7   8   2    0.31    0.13
   6  -8  -2   -0.01    0.08
   6  -8  -2    0.14    0.11
  -6   8   2    0.05    0.09
  -6   8   2    0.07    0.08
   5  -8  -2    3.00    0.20
   5  -8  -2    2.68    0.17
  -5   8   2    2.82    0.13
  -5   8   2    2.99    0.16
  -5   8   2    3.02    0.18
   4  -8  -2    0.31    0.08
  -4   8   2    0.35    0.07
  -4   8   2    0.25    0.06
  -4   8   2    0.26    0.08
  -4   8   2    0.22    0.07
  -4   8   2    0.25    0.05
   3  -8  -2   -0.05    0.05
   3  -8  -2    0.02    0.06
  -3   8   2    0.01    0.04
  -3   8   2    0.03    0.05
  -3   8   2    0.00    0.06
  -3   8   2   -0.03    0.06
  -3   8   2    0.05    0.05
   2  -8  -2    0.66    0.09
   2  -8  -2    0.71    0.08
  -2   8   2    0.60    0.09
  -2   8   2    0.81    0.10
  -2   8   2    0.67    0.10
  -2   8   2    0.83    0.09
  -2   8   2    0.65    0.09
  -1   8   2    0.30    0.06
  -1   8   2    0.29    0.06
  -1   8   2    0.44    0.07
  -1   8   2    0.32    0.06
  -1   8   2    0.38    0.07
  -1   8   2    0.39    0.07
  -1   8   2    0.30    0.06
   0   8   2    1.48    0.11
   0   8   2    1.42    0.12
   0   8   2    1.49    0.11
   0   8   2    1.62    0.11
   0   8   2    1.58    0.10
   0   8   2    1.53    0.12
   0   8   2    1.45    0.10
  -1  -8  -2    0.97    0.11
   1   8   2    0.96    0.08
   1   8   2    0.86    0.11
   1   8   2    0.83    0.11
   1   8   2    0.80    0.09
   1   8   2    0.98    0.12
   1   8   2    0.89    0.08
  -2  -8  -2    1.92    0.13
  -2  -8  -2    2.00    0.14
   2   8   2    1.99    0.11
   2   8   2    1.88    0.10
   2   8   2    2.00    0.14
   2   8   2    1.92    0.09
   2   8   2    1.97    0.14
  -3  -8  -2    1.17    0.15
  -3  -8  -2    1.46    0.13
   3   8   2    1.67    0.14
   3   8   2    1.35    0.10
  -4  -8  -2    8.60    0.31
  -4  -8  -2    8.10    0.28
   4   8   2    8.22    0.25
   4   8   2    8.54    0.30
  -5  -8  -2    0.07    0.10
  -5  -8  -2    0.06    0.08
   5   8   2    0.08    0.09
   5   8   2    0.12    0.07
  -6  -8  -2    0.06    0.11
  -6  -8  -2    0.08    0.12
   6   8   2    0.21    0.11
   6   8   2    0.02    0.08
   6  -9  -2    1.38    0.19
  -6   9   2    1.53    0.16
   5  -9  -2    2.66    0.18
  -5   9   2    2.72    0.14
  -5   9   2    2.51    0.21
  -5   9   2    2.62    0.17
   4  -9  -2    2.19    0.16
  -4   9   2    2.29    0.13
  -4   9   2    2.12    0.18
  -4   9   2    2.35    0.15
  -3   9   2    0.12    0.06
  -3   9   2    0.11    0.07
  -3   9   2    0.06    0.07
  -3   9   2    0.03    0.08
  -2   9   2    0.13    0.07
  -2   9   2    0.32    0.07
  -2   9   2    0.20    0.07
  -2   9   2    0.13    0.07
  -2   9   2    0.27    0.07
  -1   9   2    7.25    0.24
  -1   9   2    6.92    0.24
  -1   9   2    7.08    0.25
  -1   9   2    7.14    0.22
   0   9   2    0.02    0.06
   0   9   2   -0.02    0.07
   0   9   2    0.05    0.06
   0   9   2    0.00    0.06
   1   9   2    0.11    0.06
   1   9   2    0.10    0.06
   1   9   2    0.06    0.07
   1   9   2    0.08    0.07
   1   9   2    0.16    0.07
  -2  -9  -2    2.51    0.16
   2   9   2    2.39    0.17
   2   9   2    2.27    0.13
   2   9   2    2.14    0.11
   2   9   2    2.32    0.16
  -3  -9  -2    0.26    0.10
  -3  -9  -2    0.14    0.08
   3   9   2    0.05    0.06
   3   9   2    0.04    0.08
   3   9   2    0.10    0.08
  -4  -9  -2    0.08    0.10
  -4  -9  -2    0.05    0.11
   4   9   2   -0.16    0.10
   4   9   2   -0.13    0.08
   4   9   2   -0.07    0.07
  -5  -9  -2    0.71    0.13
  -5  -9  -2    0.62    0.15
   5   9   2    0.67    0.10
   5   9   2    0.66    0.13
   4 -10  -2    0.39    0.10
  -4  10   2    0.28    0.10
  -3  10   2    0.44    0.10
  -3  10   2    0.44    0.10
  -3  10   2    0.41    0.08
  -3  10   2    0.59    0.10
  -3  10   2    0.50    0.10
  -2  10   2    3.17    0.18
  -2  10   2    2.78    0.17
  -2  10   2    3.00    0.17
  -2  10   2    3.20    0.19
  -1  10   2    0.97    0.14
  -1  10   2    1.34    0.15
  -1  10   2    1.01    0.14
  -1  10   2    1.30    0.13
  -1  10   2    1.22    0.15
   0  10   2    0.10    0.07
   0  10   2    0.07    0.07
   0  10   2    0.08    0.08
   0  10   2    0.05    0.07
   0  10   2    0.04    0.08
  -1 -10  -2    0.92    0.12
   1  10   2    0.67    0.11
   1  10   2    0.78    0.10
   1  10   2    0.78    0.11
   1  10   2    0.78    0.09
   1  10   2    0.88    0.10
  -2 -10  -2   -0.12    0.08
   2  10   2    0.21    0.10
   2  10   2    0.02    0.09
  -3 -10  -2    0.12    0.11
   3  10   2    0.07    0.10
   3  10   2    0.04    0.08
   3  10   2   -0.02    0.10
  -2  11   2    0.42    0.10
  -2  11   2    0.50    0.10
  -2  11   2    0.36    0.11
  -2  11   2    0.36    0.11
  -2  11   2    0.34    0.11
  -1  11   2    0.07    0.11
  -1  11   2    0.02    0.09
  -1  11   2    0.05    0.10
  -1  11   2   -0.02    0.10
  -1  11   2    0.10    0.09
   0  11   2    1.53    0.15
   0  11   2    1.25    0.18
   0  11   2    1.63    0.18
   0  11   2    1.15    0.14
   0  11   2    1.36    0.17
   1  11   2    0.38    0.10
   1  11   2    0.16    0.11
   1  11   2    0.18    0.11
   1  11   2    0.29    0.12
   1  11  -3    0.67    0.13
   1  11  -3    0.80    0.12
   1  11  -3    0.67    0.12
  -1 -11   3    0.68    0.13
   0  11  -3    0.59    0.12
   0  11  -3    0.47    0.11
   0  11  -3    0.68    0.13
   0  11  -3    0.37    0.10
  -1  11  -3   -0.10    0.10
  -1  11  -3    0.07    0.09
  -1  11  -3    0.07    0.09
  -1  11  -3    0.15    0.10
   1 -11   3    0.13    0.10
  -2  11  -3   -0.02    0.10
  -2  11  -3   -0.03    0.10
  -2  11  -3    0.07    0.10
   2 -11   3    0.09    0.11
   4  10  -3    1.73    0.20
   4  10  -3    1.57    0.20
  -4 -10   3    2.16    0.21
   3  10  -3    2.68    0.21
   3  10  -3    2.28    0.20
  -3 -10   3    2.70    0.20
   2  10  -3    0.56    0.11
   2  10  -3    0.67    0.11
  -2 -10   3    1.05    0.13
   1  10  -3    0.90    0.13
   1  10  -3    0.71    0.11
   1  10  -3    0.88    0.10
   1  10  -3    0.67    0.09
  -1 -10   3    0.82    0.12
   0  10  -3    0.48    0.10
   0  10  -3    0.34    0.09
   0  10  -3    0.40    0.07
   0  10  -3    0.36    0.09
   0  10  -3    0.37    0.08
   0 -10   3    0.45    0.09
  -1  10  -3    0.41    0.09
  -1  10  -3    0.45    0.10
  -1  10  -3    0.31    0.08
  -1  10  -3    0.49    0.07
   1 -10   3    0.51    0.10
  -2  10  -3    0.56    0.09
  -2  10  -3    0.53    0.08
  -2  10  -3    0.51    0.10
  -2  10  -3    0.58    0.09
   2 -10   3    0.50    0.11
  -3  10  -3    0.20    0.08
  -3  10  -3   -0.01    0.08
  -3  10  -3    0.12    0.09
   3 -10   3    0.18    0.08
   3 -10   3    0.01    0.09
  -4  10  -3    6.30    0.25
  -4  10  -3    5.73    0.23
   4 -10   3    5.71    0.23
   4 -10   3    6.03    0.28
  -5  10  -3    0.12    0.11
  -5  10  -3    0.09    0.09
   5 -10   3   -0.09    0.12
   5 -10   3    0.16    0.11
   5   9  -3   -0.02    0.10
   5   9  -3    0.04    0.11
  -5  -9   3   -0.02    0.11
   4   9  -3    3.20    0.21
   4   9  -3    3.85    0.15
   4   9  -3    3.72    0.22
  -4  -9   3    3.85    0.21
   3   9  -3    0.14    0.08
   3   9  -3    0.15    0.06
   3   9  -3    0.12    0.08
  -3  -9   3    0.25    0.09
   2   9  -3    0.08    0.05
   2   9  -3    0.00    0.06
   2   9  -3    0.08    0.07
   2   9  -3    0.14    0.05
  -2  -9   3    0.08    0.08
   1   9  -3    0.11    0.06
   1   9  -3   -0.02    0.05
   1   9  -3    0.00    0.05
   1   9  -3    0.10    0.06
   1   9  -3   -0.07    0.06
   1   9  -3    0.04    0.06
  -1  -9   3   -0.04    0.08
  -1  -9   3    0.01    0.06
   0   9  -3    0.40    0.06
   0   9  -3    0.26    0.07
   0   9  -3    0.37    0.08
   0   9  -3    0.30    0.05
   0   9  -3    0.28    0.07
   0  -9   3    0.27    0.07
   0  -9   3    0.31    0.08
  -1   9  -3    1.23    0.12
  -1   9  -3    1.25    0.12
  -1   9  -3    1.09    0.10
  -1   9  -3    1.11    0.09
  -1   9  -3    1.00    0.11
   1  -9   3    1.27    0.12
  -2   9  -3   17.30    0.46
  -2   9  -3   16.22    0.45
  -2   9  -3   16.63    0.41
  -2   9  -3   16.28    0.41
  -2   9  -3   16.41    0.43
  -2   9  -3   17.12    0.45
   2  -9   3   17.32    0.46
  -3   9  -3    0.72    0.09
  -3   9  -3    0.63    0.09
   3  -9   3    0.76    0.10
   3  -9   3    0.97    0.10
  -4   9  -3    3.60    0.18
   4  -9   3    3.74    0.21
   4  -9   3    3.85    0.17
  -5   9  -3    0.55    0.10
  -5   9  -3    0.43    0.08
   5  -9   3    0.51    0.11
   5  -9   3    0.57    0.10
  -6   9  -3    0.43    0.10
  -6   9  -3    0.72    0.12
   6  -9   3    0.55    0.11
   6  -9   3    0.45    0.14
   6   8  -3   -0.03    0.11
   6   8  -3   -0.10    0.09
   6   8  -3    0.04    0.08
  -6  -8   3    0.00    0.12
  -6  -8   3   -0.05    0.10
   5   8  -3    1.72    0.17
   5   8  -3    1.88    0.12
   5   8  -3    1.43    0.17
  -5  -8   3    1.94    0.19
  -5  -8   3    1.94    0.17
   4   8  -3    0.93    0.11
   4   8  -3    0.93    0.09
   4   8  -3    0.90    0.12
  -4  -8   3    1.13    0.13
   3   8  -3    1.84    0.09
   3   8  -3    1.65    0.14
   3   8  -3    1.67    0.07
   3   8  -3    1.49    0.12
   3   8  -3    1.72    0.14
  -3  -8   3    1.67    0.14
   2   8  -3    4.55    0.14
   2   8  -3    4.57    0.15
   2   8  -3    4.64    0.16
   2   8  -3    4.65    0.14
   2   8  -3    4.60    0.19
   1   8  -3    0.04    0.04
   1   8  -3    0.06    0.05
   1   8  -3    0.09    0.05
   1   8  -3    0.03    0.05
  -1  -8   3    0.04    0.06
  -1  -8   3   -0.04    0.05
   0   8  -3    1.09    0.08
   0   8  -3    1.30    0.10
   0   8  -3    1.11    0.09
   0   8  -3    1.05    0.11
   0   8  -3    1.29    0.10
   0  -8   3    1.25    0.10
   0  -8   3    1.18    0.11
  -1   8  -3   13.48    0.38
  -1   8  -3   13.35    0.37
  -1   8  -3   13.97    0.38
  -1   8  -3   14.07    0.37
  -1   8  -3   13.56    0.33
  -1   8  -3   13.81    0.33
   1  -8   3   14.32    0.37
  -2   8  -3    0.30    0.06
  -2   8  -3    0.32    0.05
   2  -8   3    0.28    0.07
   2  -8   3    0.29    0.05
  -3   8  -3    1.28    0.10
  -3   8  -3    1.11    0.09
  -3   8  -3    1.26    0.11
  -3   8  -3    1.44    0.10
  -3   8  -3    1.31    0.08
   3  -8   3    1.40    0.13
   3  -8   3    1.53    0.10
  -4   8  -3    1.16    0.06
  -4   8  -3    1.13    0.10
  -4   8  -3    1.49    0.12
   4  -8   3    1.37    0.11
   4  -8   3    1.53    0.14
  -5   8  -3    0.29    0.07
  -5   8  -3    0.28    0.07
   5  -8   3    0.37    0.09
  -6   8  -3    0.07    0.08
  -6   8  -3    0.19    0.08
   6  -8   3    0.04    0.10
   6  -8   3    0.00    0.08
  -7   8  -3    0.35    0.09
   7  -8   3    0.39    0.10
   7  -8   3    0.23    0.14
   7   7  -3    0.41    0.11
   7   7  -3    0.43    0.10
  -7  -7   3    0.48    0.12
  -7  -7   3    0.59    0.14
   6   7  -3   -0.01    0.08
  -6  -7   3    0.04    0.08
  -6  -7   3   -0.09    0.10
   5   7  -3    1.89    0.16
   5   7  -3    2.15    0.12
  -5  -7   3    2.13    0.17
  -5  -7   3    2.10    0.15
   4   7  -3    2.84    0.16
   4   7  -3    2.77    0.11
   4   7  -3    2.77    0.16
  -4  -7   3    2.61    0.15
  -4  -7   3    2.54    0.13
  -4  -7   3    2.78    0.17
   3   7  -3    0.58    0.04
   3   7  -3    0.48    0.04
   3   7  -3    0.58    0.08
   3   7  -3    0.60    0.06
  -3  -7   3    0.59    0.08
  -3  -7   3    0.62    0.08
   2   7  -3    0.20    0.05
   2   7  -3    0.16    0.03
   2   7  -3    0.14    0.05
   2   7  -3    0.13    0.05
   2   7  -3    0.18    0.04
  -2  -7   3    0.23    0.04
  -2  -7   3    0.25    0.06
   1   7  -3    5.67    0.17
   1   7  -3    5.71    0.19
   1   7  -3    5.80    0.16
   1   7  -3    5.63    0.16
   1   7  -3    5.72    0.20
  -1  -7   3    5.75    0.20
  -1  -7   3    5.67    0.17
   0   7  -3   12.28    0.32
   0   7  -3   13.01    0.31
   0   7  -3   13.09    0.35
   0   7  -3   12.84    0.36
   0   7  -3   12.75    0.31
   0   7  -3   13.05    0.35
   0  -7   3   13.08    0.33
   0  -7   3   13.27    0.35
  -1   7  -3    0.12    0.05
  -1   7  -3    0.16    0.05
  -1   7  -3    0.14    0.04
  -1   7  -3    0.14    0.04
  -1   7  -3    0.11    0.04
  -1   7  -3    0.08    0.05
  -1   7  -3    0.09    0.05
   1  -7   3    0.18    0.05
  -2   7  -3    2.54    0.12
  -2   7  -3    2.50    0.10
  -2   7  -3    2.53    0.11
  -2   7  -3    2.47    0.11
  -2   7  -3    2.59    0.13
  -2   7  -3    2.43    0.13
   2  -7   3    2.70    0.13
   2  -7   3    2.51    0.10
  -3   7  -3    0.67    0.07
  -3   7  -3    0.52    0.06
  -3   7  -3    0.61    0.08
  -3   7  -3    0.47    0.06
  -3   7  -3    0.54    0.08
   3  -7   3    0.58    0.07
   3  -7   3    0.73    0.10
   3  -7   3    0.50    0.07
  -4   7  -3    4.57    0.16
  -4   7  -3    4.75    0.16
   4  -7   3    4.75    0.20
   4  -7   3    4.57    0.17
   4  -7   3    4.55    0.18
  -5   7  -3    2.25    0.12
  -5   7  -3    2.56    0.14
   5  -7   3    2.21    0.13
   5  -7   3    2.62    0.16
  -6   7  -3    0.24    0.08
  -6   7  -3    0.37    0.07
   6  -7   3    0.40    0.08
   6  -7   3    0.37    0.09
  -7   7  -3    0.96    0.13
  -7   7  -3    1.01    0.12
   7  -7   3    1.05    0.15
   7  -7   3    0.96    0.14
   7   6  -3    0.07    0.08
   7   6  -3    0.11    0.07
  -7  -6   3    0.18    0.11
  -7  -6   3    0.15    0.10
   6   6  -3    0.06    0.06
   6   6  -3    0.14    0.08
  -6  -6   3    0.09    0.07
  -6  -6   3    0.17    0.09
   5   6  -3    0.26    0.08
   5   6  -3    0.25    0.05
  -5  -6   3    0.34    0.07
  -5  -6   3    0.30    0.08
   4   6  -3   11.29    0.33
   4   6  -3   11.34    0.28
  -4  -6   3    9.67    0.28
  -4  -6   3   11.27    0.31
  -4  -6   3   11.61    0.33
   3   6  -3   12.62    0.31
   3   6  -3   13.16    0.36
   3   6  -3   13.15    0.36
  -3  -6   3   13.03    0.36
  -3  -6   3   12.52    0.31
  -3  -6   3   13.12    0.35
   2   6  -3    0.39    0.06
   2   6  -3    0.47    0.06
   2   6  -3    0.69    0.07
   2   6  -3    0.59    0.08
   2   6  -3    0.50    0.05
  -2  -6   3    0.45    0.05
  -2  -6   3    0.45    0.06
  -2  -6   3    0.42    0.06
  -2  -6   3    0.64    0.07
   1   6  -3    6.39    0.16
   1   6  -3    6.28    0.20
   1   6  -3    6.38    0.17
   1   6  -3    5.92    0.20
   1   6  -3    6.03    0.19
   1   6  -3    6.21    0.20
   1   6  -3    6.28    0.17
   1   6  -3    6.24    0.20
  -1  -6   3    5.95    0.20
  -1  -6   3    6.32    0.20
  -1  -6   3    6.31    0.17
   0   6  -3   14.84    0.37
   0   6  -3   14.28    0.37
   0   6  -3   14.52    0.38
   0   6  -3   14.46    0.33
   0   6  -3   14.22    0.33
   0   6  -3   13.90    0.37
   0   6  -3   14.70    0.37
   0   6  -3   14.70    0.35
   0  -6   3   14.78    0.37
   0  -6   3   14.58    0.36
  -1   6  -3    3.75    0.13
  -1   6  -3    3.80    0.13
  -1   6  -3    3.66    0.14
  -1   6  -3    3.86    0.13
  -1   6  -3    3.73    0.15
  -1   6  -3    3.73    0.14
  -1   6  -3    3.66    0.11
  -1   6  -3    3.85    0.14
   1  -6   3    3.83    0.12
   1  -6   3    3.92    0.14
   1  -6   3    3.82    0.14
  -2   6  -3    1.10    0.06
  -2   6  -3    0.94    0.09
  -2   6  -3    0.93    0.07
  -2   6  -3    0.97    0.09
  -2   6  -3    0.93    0.06
  -2   6  -3    1.03    0.07
  -2   6  -3    1.08    0.08
   2  -6   3    1.00    0.06
   2  -6   3    1.07    0.08
   2  -6   3    0.90    0.08
  -3   6  -3    3.20    0.11
  -3   6  -3    3.28    0.10
  -3   6  -3    3.14    0.10
  -3   6  -3    3.41    0.12
  -3   6  -3    3.37    0.13
   3  -6   3    2.89    0.13
   3  -6   3    3.54    0.14
   3  -6   3    3.38    0.12
  -4   6  -3    5.90    0.19
  -4   6  -3    5.96    0.17
  -4   6  -3    5.88    0.18
   4  -6   3    5.79    0.21
   4  -6   3    5.49    0.18
   4  -6   3    5.83    0.18
  -5   6  -3    5.84    0.18
   5  -6   3    5.68    0.19
   5  -6   3    5.35    0.19
   5  -6   3    5.88    0.23
  -6   6  -3    2.46    0.12
  -6   6  -3    2.41    0.14
   6  -6   3    2.56    0.17
  -7   6  -3    0.28    0.07
  -7   6  -3    0.05    0.07
   7  -6   3    0.34    0.08
   7  -6   3    0.19    0.10
  -8   6  -3    1.08    0.15
  -8   6  -3    0.72    0.10
   8  -6   3    0.89    0.12
   8  -6   3    1.03    0.15
   8   5  -3    1.81    0.16
   8   5  -3    1.80    0.18
  -8  -5   3    1.52    0.17
  -8  -5   3    1.62    0.21
   7   5  -3    0.63    0.10
   7   5  -3    0.76    0.09
  -7  -5   3    0.66    0.11
  -7  -5   3    0.84    0.11
   6   5  -3    2.03    0.12
   6   5  -3    1.81    0.14
  -6  -5   3    1.96    0.16
  -6  -5   3    2.10    0.13
   5   5  -3    0.41    0.05
   5   5  -3    0.25    0.06
  -5  -5   3    0.39    0.07
  -5  -5   3    0.32    0.06
  -5  -5   3    0.57    0.08
   4   5  -3    3.80    0.12
   4   5  -3    3.93    0.16
  -4  -5   3    3.78    0.16
  -4  -5   3    3.79    0.13
  -4  -5   3    3.92    0.15
   3   5  -3    0.22    0.05
   3   5  -3    0.25    0.05
   3   5  -3    0.19    0.04
   3   5  -3    0.28    0.04
  -3  -5   3    0.20    0.05
  -3  -5   3    0.21    0.04
  -3  -5   3    0.23    0.04
   2   5  -3    6.96    0.22
   2   5  -3    7.35    0.18
   2   5  -3    7.52    0.22
   2   5  -3    7.50    0.18
   2   5  -3    7.52    0.22
   2   5  -3    7.28    0.20
  -2  -5   3    7.48    0.18
  -2  -5   3    7.38    0.23
  -2  -5   3    7.46    0.19
  -2  -5   3    7.60    0.22
   1   5  -3    3.41    0.12
   1   5  -3    3.41    0.13
   1   5  -3    3.51    0.13
   1   5  -3    3.49    0.13
   1   5  -3    3.51    0.10
   1   5  -3    3.50    0.10
  -1  -5   3    3.37    0.13
  -1  -5   3    3.49    0.13
  -1  -5   3    3.50    0.11
   0   5  -3    0.16    0.03
   0   5  -3    0.24    0.04
   0   5  -3    0.12    0.03
   0   5  -3    0.16    0.02
   0   5  -3    0.19    0.04
   0   5  -3    0.24    0.04
   0  -5   3    0.20    0.04
   0  -5   3    0.16    0.03
   0  -5   3    0.12    0.03
  -1   5  -3    3.29    0.12
  -1   5  -3    3.32    0.12
  -1   5  -3    3.41    0.11
  -1   5  -3    3.40    0.11
  -1   5  -3    3.31    0.12
  -1   5  -3    3.31    0.11
  -1   5  -3    3.26    0.12
   1  -5   3    3.44    0.12
   1  -5   3    3.34    0.12
   1  -5   3    3.40    0.10
   1  -5   3    3.21    0.12
  -2   5  -3    4.01    0.13
  -2   5  -3    3.88    0.11
  -2   5  -3    3.78    0.14
  -2   5  -3    3.82    0.12
  -2   5  -3    3.69    0.12
   2  -5   3    4.08    0.14
   2  -5   3    3.70    0.13
   2  -5   3    3.89    0.12
  -3   5  -3    1.71    0.08
  -3   5  -3    1.86    0.08
  -3   5  -3    1.78    0.05
  -3   5  -3    1.84    0.06
  -3   5  -3    1.78    0.09
  -3   5  -3    1.86    0.10
  -3   5  -3    1.71    0.10
   3  -5   3    1.73    0.10
   3  -5   3    1.67    0.08
   3  -5   3    1.81    0.08
  -4   5  -3    4.81    0.16
  -4   5  -3    4.37    0.14
  -4   5  -3    4.79    0.14
   4  -5   3    4.58    0.17
   4  -5   3    4.56    0.15
   4  -5   3    4.39    0.15
  -5   5  -3    0.54    0.07
  -5   5  -3    0.57    0.07
   5  -5   3    0.44    0.06
   5  -5   3    0.41    0.06
   5  -5   3    0.63    0.09
  -6   5  -3    4.60    0.15
  -6   5  -3    4.71    0.17
   6  -5   3    4.37    0.17
   6  -5   3    4.47    0.19
   6  -5   3    4.03    0.16
  -7   5  -3    0.12    0.05
  -7   5  -3    0.05    0.06
   7  -5   3    0.14    0.07
   7  -5   3    0.07    0.08
  -8   5  -3    0.13    0.08
  -8   5  -3    0.09    0.08
   8  -5   3    0.08    0.10
   8  -5   3   -0.03    0.08
   8   4  -3    0.05    0.08
   8   4  -3    0.01    0.08
  -8  -4   3    0.14    0.10
  -8  -4   3   -0.01    0.07
   7   4  -3    2.01    0.15
   7   4  -3    1.96    0.13
  -7  -4   3    2.30    0.16
  -7  -4   3    2.08    0.14
   6   4  -3    0.69    0.08
   6   4  -3    0.62    0.08
  -6  -4   3    0.64    0.09
   5   4  -3    0.20    0.04
   5   4  -3    0.12    0.05
  -5  -4   3    0.16    0.04
  -5  -4   3    0.13    0.06
  -5  -4   3    0.15    0.05
   4   4  -3    0.13    0.03
   4   4  -3    0.17    0.04
   4   4  -3    0.12    0.04
   4   4  -3    0.12    0.04
  -4  -4   3    0.16    0.04
  -4  -4   3    0.11    0.03
  -4  -4   3    0.07    0.04
  -4  -4   3    0.12    0.04
   3   4  -3    3.58    0.12
   3   4  -3    3.43    0.10
   3   4  -3    3.21    0.12
   3   4  -3    3.59    0.13
  -3  -4   3    3.44    0.10
  -3  -4   3    3.56    0.13
  -3  -4   3    3.53    0.13
   2   4  -3    0.14    0.02
   2   4  -3    0.13    0.02
   2   4  -3    0.16    0.03
   2   4  -3    0.08    0.03
  -2  -4   3    0.09    0.03
  -2  -4   3    0.11    0.02
  -2  -4   3    0.14    0.03
  -2  -4   3    0.13    0.02
   1   4  -3    9.56    0.21
   1   4  -3    9.59    0.22
   1   4  -3    9.44    0.25
   1   4  -3    9.55    0.25
   1   4  -3    9.39    0.25
   1   4  -3    9.50    0.24
  -1  -4   3    9.34    0.23
  -1  -4   3    9.34    0.25
  -1  -4   3    9.48    0.24
  -1  -4   3    9.36    0.22
   0   4  -3    4.69    0.14
   0   4  -3    4.67    0.11
   0   4  -3    4.60    0.13
   0   4  -3    4.57    0.11
   0   4  -3    4.42    0.13
   0   4  -3    4.54    0.14
   0   4  -3    4.66    0.14
   0  -4   3    4.55    0.14
   0  -4   3    4.60    0.14
   0  -4   3    4.54    0.13
  -1   4  -3    0.98    0.04
  -1   4  -3    0.83    0.05
  -1   4  -3    0.84    0.05
  -1   4  -3    0.89    0.06
  -1   4  -3    0.89    0.05
   1  -4   3    0.96    0.04
   1  -4   3    0.94    0.05
   1  -4   3    0.90    0.06
   1  -4   3    0.85    0.05
   1  -4   3    0.86    0.06
  -2   4  -3    9.74    0.23
  -2   4  -3    9.39    0.24
  -2   4  -3    9.63    0.23
  -2   4  -3    9.50    0.25
  -2   4  -3    9.70    0.23
  -2   4  -3    9.20    0.25
  -2   4  -3    9.87    0.25
   2  -4   3    9.77    0.23
   2  -4   3    9.04    0.24
   2  -4   3    9.75    0.25
  -3   4  -3    2.56    0.11
  -3   4  -3    2.70    0.09
  -3   4  -3    2.75    0.09
  -3   4  -3    2.67    0.10
   3  -4   3    2.70    0.11
   3  -4   3    2.65    0.10
   3  -4   3    2.63    0.11
   3  -4   3    2.54    0.09
  -4   4  -3    8.97    0.23
  -4   4  -3    9.40    0.25
  -4   4  -3    9.58    0.23
   4  -4   3    9.12    0.24
   4  -4   3    9.25    0.25
   4  -4   3    8.90    0.26
   4  -4   3    9.06    0.24
  -5   4  -3    0.04    0.04
  -5   4  -3    0.20    0.05
  -5   4  -3    0.12    0.04
   5  -4   3    0.10    0.04
   5  -4   3    0.04    0.04
   5  -4   3    0.07    0.04
  -6   4  -3    9.63    0.25
  -6   4  -3    9.52    0.27
   6  -4   3    9.92    0.29
   6  -4   3    8.89    0.26
   6  -4   3    9.64    0.27
  -7   4  -3    0.47    0.07
  -7   4  -3    0.61    0.08
   7  -4   3    0.59    0.09
   7  -4   3    0.53    0.07
   7  -4   3    0.62    0.08
  -8   4  -3    0.68    0.09
  -8   4  -3    0.71    0.08
   8  -4   3    0.73    0.12
   8  -4   3    0.56    0.09
  -9   4  -3    0.21    0.10
  -9   4  -3    0.12    0.09
   9  -4   3    0.07    0.13
   9  -4   3    0.11    0.10
   9   3  -3    0.24    0.10
   9   3  -3    0.43    0.10
  -9  -3   3    0.20    0.13
  -9  -3   3    0.31    0.10
   8   3  -3    1.62    0.15
   8   3  -3    1.59    0.14
  -8  -3   3    1.54    0.17
  -8  -3   3    1.61    0.15
   7   3  -3    0.89    0.10
   7   3  -3    0.65    0.09
  -7  -3   3    0.61    0.09
  -7  -3   3    0.72    0.09
   6   3  -3    0.11    0.05
   6   3  -3    0.13    0.05
  -6  -3   3    0.09    0.05
  -6  -3   3    0.19    0.06
   5   3  -3    0.15    0.05
   5   3  -3    0.02    0.04
   5   3  -3    0.02    0.03
  -5  -3   3    0.02    0.04
  -5  -3   3    0.04    0.05
  -5  -3   3    0.09    0.04
  -5  -3   3    0.12    0.04
   4   3  -3    7.23    0.19
   4   3  -3    6.95    0.19
   4   3  -3    6.84    0.20
   4   3  -3    7.06    0.22
  -4  -3   3    6.98    0.19
  -4  -3   3    7.47    0.20
  -4  -3   3    7.22    0.21
   3   3  -3    0.06    0.02
   3   3  -3    0.05    0.02
   3   3  -3    0.01    0.02
   3   3  -3    0.05    0.02
  -3  -3   3    0.04    0.02
  -3  -3   3    0.01    0.03
  -3  -3   3    0.02    0.02
  -3  -3   3    0.02    0.02
   2   3  -3    3.63    0.12
   2   3  -3    3.47    0.08
   2   3  -3    3.52    0.12
   2   3  -3    3.49    0.09
   2   3  -3    3.61    0.11
  -2  -3   3    3.43    0.09
  -2  -3   3    3.63    0.12
  -2  -3   3    3.43    0.09
   1   3  -3    4.31    0.12
   1   3  -3    4.25    0.10
   1   3  -3    4.12    0.12
   1   3  -3    4.31    0.13
   1   3  -3    4.36    0.12
   1   3  -3    4.19    0.10
  -1  -3   3    3.97    0.10
  -1  -3   3    4.22    0.11
  -1  -3   3    4.17    0.13
  -1  -3   3    4.37    0.12
   0   3  -3   16.29    0.35
   0   3  -3   15.66    0.38
   0   3  -3   17.00    0.38
   0   3  -3   16.51    0.35
   0   3  -3   16.83    0.37
   0  -3   3   16.97    0.39
   0  -3   3   16.08    0.37
   0  -3   3   16.03    0.38
   0  -3   3   16.70    0.38
  -1   3  -3    1.90    0.07
  -1   3  -3    1.87    0.07
  -1   3  -3    1.94    0.07
  -1   3  -3    2.02    0.07
  -1   3  -3    1.95    0.06
  -1   3  -3    1.92    0.06
   1  -3   3    2.00    0.07
   1  -3   3    1.93    0.06
   1  -3   3    1.91    0.07
   1  -3   3    1.88    0.06
  -2   3  -3    9.74    0.24
  -2   3  -3    9.46    0.22
  -2   3  -3    9.86    0.24
  -2   3  -3    9.74    0.23
  -2   3  -3    9.68    0.22
  -2   3  -3    9.46    0.24
   2  -3   3    9.73    0.22
   2  -3   3    9.23    0.24
   2  -3   3    9.86    0.24
   2  -3   3    9.51    0.23
  -3   3  -3   17.73    0.41
  -3   3  -3   17.95    0.40
  -3   3  -3   17.24    0.39
   3  -3   3   17.75    0.40
   3  -3   3   16.76    0.41
   3  -3   3   16.62    0.42
   3  -3   3   17.75    0.40
  -4   3  -3   11.07    0.27
  -4   3  -3   11.16    0.27
  -4   3  -3   11.31    0.28
   4  -3   3   11.26    0.28
   4  -3   3   11.52    0.28
   4  -3   3   11.36    0.30
   4  -3   3   10.97    0.29
  -5   3  -3    0.35    0.05
  -5   3  -3    0.41    0.06
  -5   3  -3    0.33    0.04
  -5   3  -3    0.45    0.06
   5  -3   3    0.28    0.05
   5  -3   3    0.56    0.08
   5  -3   3    0.27    0.05
   5  -3   3    0.39    0.04
  -6   3  -3    1.25    0.08
  -6   3  -3    1.38    0.09
   6  -3   3    1.09    0.09
   6  -3   3    1.34    0.10
   6  -3   3    1.09    0.08
  -7   3  -3   -0.03    0.05
  -7   3  -3    0.07    0.05
   7  -3   3   -0.04    0.06
   7  -3   3   -0.02    0.05
   7  -3   3   -0.06    0.05
  -8   3  -3    1.44    0.12
  -8   3  -3    1.32    0.12
   8  -3   3    1.12    0.15
   8  -3   3    1.08    0.13
  -9   3  -3    0.30    0.09
  -9   3  -3    0.03    0.09
   9  -3   3    0.24    0.10
   9  -3   3   -0.09    0.11
   9   2  -3    0.10    0.09
   9   2  -3   -0.11    0.08
  -9  -2   3    0.04    0.11
  -9  -2   3    0.24    0.09
   8   2  -3    0.20    0.08
  -8  -2   3    0.36    0.08
  -8  -2   3    0.25    0.09
   7   2  -3    0.34    0.06
  -7  -2   3    0.35    0.05
  -7  -2   3    0.30    0.04
  -7  -2   3    0.36    0.06
  -7  -2   3    0.25    0.08
   6   2  -3    0.48    0.07
   6   2  -3    0.41    0.06
   6   2  -3    0.57    0.08
  -6  -2   3    0.57    0.08
  -6  -2   3    0.49    0.07
  -6  -2   3    0.46    0.04
   5   2  -3    0.10    0.04
   5   2  -3    0.12    0.03
   5   2  -3    0.03    0.04
   5   2  -3    0.10    0.04
  -5  -2   3    0.06    0.04
  -5  -2   3    0.07    0.03
  -5  -2   3    0.04    0.03
  -5  -2   3    0.06    0.02
  -5  -2   3    0.06    0.02
  -5  -2   3    0.05    0.04
   4   2  -3    0.56    0.06
   4   2  -3    0.61    0.05
   4   2  -3    0.51    0.05
   4   2  -3    0.71    0.05
  -4  -2   3    0.60    0.05
  -4  -2   3    0.68    0.03
  -4  -2   3    0.67    0.03
  -4  -2   3    0.62    0.06
  -4  -2   3    0.60    0.05
  -4  -2   3    0.67    0.06
   3   2  -3    2.50    0.08
   3   2  -3    2.64    0.10
   3   2  -3    2.50    0.09
   3   2  -3    2.51    0.08
  -3  -2   3    2.52    0.06
  -3  -2   3    2.56    0.09
  -3  -2   3    2.52    0.08
  -3  -2   3    2.52    0.09
  -3  -2   3    2.52    0.06
  -3  -2   3    2.53    0.09
   2   2  -3   12.84    0.32
   2   2  -3   12.85    0.28
   2   2  -3   12.91    0.30
   2   2  -3   13.05    0.29
  -2  -2   3   12.47    0.30
  -2  -2   3   12.54    0.31
  -2  -2   3   13.01    0.32
  -2  -2   3   13.03    0.29
  -2  -2   3   13.47    0.28
   1   2  -3  141.80    3.05
   1   2  -3  143.12    3.05
   1   2  -3  141.90    2.98
   1   2  -3  141.00    3.04
  -1  -2   3  140.92    2.98
  -1  -2   3  144.27    3.20
  -1  -2   3  141.71    3.05
   0   2  -3    5.02    0.13
   0   2  -3    4.64    0.11
   0   2  -3    4.83    0.12
   0   2  -3    4.86    0.11
   0   2  -3    4.79    0.12
   0   2  -3    4.91    0.12
   0  -2   3    4.95    0.13
   0  -2   3    4.68    0.12
   0  -2   3    4.78    0.12
   0  -2   3    4.89    0.12
  -1   2  -3    6.33    0.16
  -1   2  -3    6.28    0.16
  -1   2  -3    6.35    0.14
  -1   2  -3    6.21    0.15
  -1   2  -3    6.19    0.15
   1  -2   3    6.39    0.14
   1  -2   3    6.23    0.15
   1  -2   3    6.26    0.15
   1  -2   3    6.11    0.16
  -2   2  -3   19.43    0.46
  -2   2  -3   20.69    0.44
  -2   2  -3   20.63    0.45
   2  -2   3   19.39    0.46
   2  -2   3   20.98    0.45
  -3   2  -3    0.45    0.04
  -3   2  -3    0.44    0.04
  -3   2  -3    0.47    0.04
  -3   2  -3    0.50    0.05
   3  -2   3    0.50    0.03
   3  -2   3    0.45    0.04
   3  -2   3    0.45    0.04
   3  -2   3    0.57    0.04
  -4   2  -3    2.45    0.09
  -4   2  -3    2.54    0.09
  -4   2  -3    2.59    0.08
  -4   2  -3    2.43    0.10
   4  -2   3    2.47    0.06
   4  -2   3    2.63    0.10
   4  -2   3    2.52    0.09
   4  -2   3    2.62    0.09
   4  -2   3    2.39    0.10
  -5   2  -3    0.01    0.04
  -5   2  -3    0.06    0.03
  -5   2  -3    0.00    0.03
  -5   2  -3   -0.02    0.03
   5  -2   3    0.03    0.02
   5  -2   3    0.04    0.01
   5  -2   3    0.08    0.04
   5  -2   3    0.05    0.03
   5  -2   3    0.06    0.03
   5  -2   3    0.03    0.04
  -6   2  -3    0.10    0.05
  -6   2  -3    0.02    0.04
  -6   2  -3    0.08    0.04
   6  -2   3    0.08    0.04
   6  -2   3    0.05    0.02
   6  -2   3    0.05    0.02
   6  -2   3   -0.01    0.03
   6  -2   3    0.00    0.03
  -7   2  -3    0.10    0.05
  -7   2  -3    0.11    0.05
   7  -2   3    0.10    0.03
   7  -2   3    0.13    0.05
   7  -2   3    0.12    0.05
   7  -2   3    0.16    0.06
  -8   2  -3    1.88    0.12
  -8   2  -3    1.67    0.13
   8  -2   3    1.82    0.15
   8  -2   3    1.68    0.14
  -9   2  -3    0.30    0.09
  -9   2  -3    0.36    0.10
   9  -2   3    0.11    0.09
   9  -2   3    0.12    0.10
   9   1  -3    0.02    0.09
  -9  -1   3    0.07    0.10
  -9  -1   3   -0.01    0.09
   8   1  -3    0.52    0.08
   8   1  -3    1.04    0.12
  -8  -1   3    0.70    0.10
  -8  -1   3    0.80    0.09
  -8  -1   3    0.97    0.11
   7   1  -3    0.06    0.05
   7   1  -3    0.01    0.04
  -7  -1   3    0.04    0.06
  -7  -1   3   -0.03    0.04
  -7  -1   3    0.02    0.05
  -7  -1   3    0.03    0.06
  -7  -1   3    0.00    0.04
   6   1  -3    3.58    0.12
   6   1  -3    3.96    0.14
   6   1  -3    3.79    0.14
  -6  -1   3    3.91    0.15
  -6  -1   3    3.77    0.12
  -6  -1   3    3.66    0.12
  -6  -1   3    3.28    0.15
  -6  -1   3    3.90    0.14
   5   1  -3    1.07    0.06
   5   1  -3    1.06    0.07
   5   1  -3    1.05    0.07
   5   1  -3    1.02    0.07
  -5  -1   3    1.08    0.06
  -5  -1   3    1.05    0.07
  -5  -1   3    0.99    0.07
  -5  -1   3    1.03    0.07
  -5  -1   3    0.94    0.07
   4   1  -3    0.95    0.06
   4   1  -3    0.93    0.06
   4   1  -3    0.95    0.05
   4   1  -3    0.98    0.05
  -4  -1   3    0.98    0.06
  -4  -1   3    0.96    0.06
  -4  -1   3    1.03    0.06
  -4  -1   3    1.08    0.05
  -4  -1   3    0.97    0.04
  -4  -1   3    0.92    0.06
   3   1  -3   20.35    0.47
   3   1  -3   19.71    0.45
   3   1  -3   19.61    0.44
   3   1  -3   20.22    0.45
  -3  -1   3   19.86    0.44
  -3  -1   3   19.89    0.45
  -3  -1   3   19.46    0.43
  -3  -1   3   19.74    0.45
  -3  -1   3   19.61    0.44
  -3  -1   3   19.64    0.47
   2   1  -3   18.44    0.41
   2   1  -3   18.83    0.41
   2   1  -3   18.91    0.42
   2   1  -3   19.09    0.42
  -2  -1   3   18.76    0.42
  -2  -1   3   18.81    0.44
  -2  -1   3   18.91    0.41
  -2  -1   3   18.65    0.42
  -2  -1   3   18.65    0.41
   1   1  -3   14.21    0.33
   1   1  -3   14.63    0.32
   1   1  -3   14.89    0.33
   1   1  -3   15.05    0.33
   1   1  -3   14.35    0.34
  -1  -1   3   14.59    0.32
  -1  -1   3   15.08    0.35
  -1  -1   3   14.41    0.31
  -1  -1   3   14.99    0.33
   0   1  -3  309.35    6.87
   0   1  -3  317.52    6.89
   0   1  -3  323.51    6.94
   0  -1   3  326.60    6.88
   0  -1   3  325.22    7.25
   0  -1   3  328.75    6.94
  -1   1  -3    2.06    0.06
  -1   1  -3    2.13    0.05
  -1   1  -3    2.01    0.06
  -1   1  -3    2.09    0.06
   1  -1   3    2.18    0.05
   1  -1   3    2.19    0.06
   1  -1   3    2.08    0.05
   1  -1   3    1.99    0.06
   1  -1   3    2.17    0.06
  -2   1  -3    4.67    0.12
  -2   1  -3    4.65    0.12
  -2   1  -3    4.79    0.12
  -2   1  -3    4.60    0.11
   2  -1   3    4.65    0.12
   2  -1   3    4.05    0.12
   2  -1   3    4.82    0.12
   2  -1   3    4.77    0.11
  -3   1  -3   62.84    1.38
  -3   1  -3   64.96    1.41
  -3   1  -3   66.19    1.40
  -3   1  -3   64.99    1.41
   3  -1   3   63.79    1.38
   3  -1   3   64.91    1.41
   3  -1   3   64.74    1.41
   3  -1   3   67.69    1.47
   3  -1   3   65.33    1.47
   3  -1   3   66.92    1.41
  -4   1  -3    0.09    0.02
  -4   1  -3    0.13    0.03
  -4   1  -3    0.12    0.03
  -4   1  -3    0.09    0.03
   4  -1   3    0.10    0.02
   4  -1   3    0.12    0.02
   4  -1   3    0.10    0.03
   4  -1   3    0.08    0.02
   4  -1   3    0.09    0.02
   4  -1   3    0.12    0.02
  -5   1  -3    0.17    0.03
  -5   1  -3    0.19    0.04
  -5   1  -3    0.26    0.04
  -5   1  -3    0.21    0.04
   5  -1   3    0.21    0.03
   5  -1   3    0.16    0.03
   5  -1   3    0.17    0.03
   5  -1   3    0.16    0.03
   5  -1   3    0.26    0.04
  -6   1  -3   14.42    0.36
  -6   1  -3   14.96    0.36
  -6   1  -3   14.70    0.36
   6  -1   3   14.11    0.36
   6  -1   3   14.60    0.35
   6  -1   3   14.49    0.37
   6  -1   3   14.60    0.36
   6  -1   3   13.90    0.35
  -7   1  -3    2.59    0.12
  -7   1  -3    2.66    0.13
   7  -1   3    2.72    0.10
   7  -1   3    2.81    0.14
   7  -1   3    2.64    0.13
   7  -1   3    2.62    0.11
  -8   1  -3    0.17    0.07
  -8   1  -3    0.21    0.07
   8  -1   3    0.26    0.07
   8  -1   3    0.09    0.06
   8  -1   3    0.12    0.05
  -9   1  -3    0.56    0.09
  -9   1  -3    0.61    0.12
  -9   1  -3    0.69    0.11
   9  -1   3    0.62    0.10
   9  -1   3    0.65    0.09
   9   0  -3    2.15    0.18
   9   0  -3    2.81    0.16
  -9   0   3    2.78    0.17
  -9   0   3    2.24    0.18
   8   0  -3    0.13    0.05
   8   0  -3    0.01    0.06
  -8   0   3    0.15    0.07
  -8   0   3    0.08    0.06
  -8   0   3    0.06    0.06
   7   0  -3    0.69    0.08
   7   0  -3    0.45    0.07
  -7   0   3    0.54    0.08
  -7   0   3    0.64    0.10
  -7   0   3    0.50    0.07
  -7   0   3    0.50    0.07
  -7   0   3    0.56    0.08
   6   0  -3    0.30    0.04
   6   0  -3    0.26    0.05
   6   0  -3    0.26    0.04
  -6   0   3    0.23    0.05
  -6   0   3    0.38    0.05
  -6   0   3    0.31    0.05
  -6   0   3    0.30    0.05
  -6   0   3    0.31    0.05
   5   0  -3    4.51    0.13
   5   0  -3    4.85    0.14
   5   0  -3    4.77    0.15
  -5   0   3    4.89    0.14
  -5   0   3    4.74    0.14
  -5   0   3    4.93    0.15
  -5   0   3    4.68    0.14
  -5   0   3    4.73    0.15
  -5   0   3    4.88    0.14
   4   0  -3   45.78    1.00
   4   0  -3   43.70    0.98
   4   0  -3   46.24    1.05
  -4   0   3   45.99    1.00
  -4   0   3   45.26    1.05
  -4   0   3   46.90    1.00
  -4   0   3   45.21    0.98
  -4   0   3   46.33    1.00
   3   0  -3    8.72    0.21
   3   0  -3    8.53    0.20
   3   0  -3    8.75    0.21
  -3   0   3    8.49    0.20
  -3   0   3    8.56    0.20
  -3   0   3    8.70    0.22
  -3   0   3    8.39    0.21
  -3   0   3    8.54    0.21
  -3   0   3    8.30    0.21
   2   0  -3  496.03   10.44
   2   0  -3  482.10   10.40
   2   0  -3  482.49   10.20
   2   0  -3  477.17   10.95
  -2   0   3  489.90   10.45
  -2   0   3  489.46   10.39
  -2   0   3  486.76   10.38
  -2   0   3  493.79   10.20
  -2   0   3  488.61   10.95
   1   0  -3   83.26    1.79
   1   0  -3   83.81    1.80
   1   0  -3   81.41    1.87
   1   0  -3   82.79    1.79
   1   0  -3   85.66    1.79
  -1   0   3   81.04    1.75
  -1   0   3   82.75    1.80
  -1   0   3   83.43    1.90
  -1   0  -3    0.07    0.01
  -1   0  -3    0.05    0.01
  -1   0  -3    0.07    0.01
  -1   0  -3    0.07    0.01
   1   0   3    0.08    0.01
   1   0   3    0.09    0.01
   1   0   3    0.07    0.01
   1   0   3    0.05    0.01
  -2   0  -3    9.52    0.20
  -2   0  -3    8.27    0.19
  -2   0  -3    8.27    0.19
  -2   0  -3    7.99    0.20
  -2   0  -3    8.10    0.19
   2   0   3    8.25    0.19
   2   0   3    7.91    0.19
   2   0   3    8.21    0.20
   2   0   3    7.77    0.19
  -3   0  -3    6.58    0.16
  -3   0  -3    6.64    0.17
  -3   0  -3    6.58    0.16
  -3   0  -3    6.32    0.17
   3   0   3    6.47    0.16
   3   0   3    6.59    0.17
   3   0   3    6.68    0.17
   3   0   3    6.57    0.17
   3   0   3    6.57    0.16
  -4   0  -3    0.65    0.04
  -4   0  -3    0.69    0.05
  -4   0  -3    0.60    0.05
  -4   0  -3    0.56    0.04
   4   0   3    0.65    0.05
   4   0   3    0.71    0.04
   4   0   3    0.60    0.04
   4   0   3    0.65    0.05
  -5   0  -3    6.75    0.18
  -5   0  -3    6.88    0.19
  -5   0  -3    7.09    0.19
   5   0   3    6.93    0.19
   5   0   3    6.79    0.19
   5   0   3    6.82    0.19
   5   0   3    6.99    0.19
   5   0   3    6.85    0.19
   5   0   3    7.05    0.19
  -6   0  -3    1.57    0.08
  -6   0  -3    1.58    0.10
  -6   0  -3    1.59    0.09
   6   0   3    1.50    0.08
   6   0   3    1.70    0.09
   6   0   3    1.59    0.09
   6   0   3    1.76    0.09
   6   0   3    1.63    0.09
  -7   0  -3    7.23    0.21
  -7   0  -3    7.49    0.23
  -7   0  -3    7.48    0.22
   7   0   3    7.16    0.23
   7   0   3    7.49    0.23
   7   0   3    7.49    0.22
   7   0   3    7.67    0.22
  -8   0  -3    0.05    0.06
   8   0   3    0.10    0.05
   8   0   3    0.11    0.07
   8   0   3   -0.02    0.07
  -9   0  -3    0.74    0.10
  -9   0  -3    0.89    0.12
   9   0   3    0.85    0.12
   9  -1  -3    0.29    0.10
  -9   1   3    0.23    0.09
  -9   1   3    0.33    0.10
  -9   1   3    0.14    0.09
   8  -1  -3    0.03    0.06
   8  -1  -3    0.09    0.05
  -8   1   3    0.02    0.06
  -8   1   3    0.06    0.07
  -8   1   3    0.16    0.07
   7  -1  -3    0.23    0.05
   7  -1  -3    0.29    0.05
   7  -1  -3    0.22    0.06
  -7   1   3    0.24    0.06
  -7   1   3    0.34    0.06
  -7   1   3    0.27    0.06
  -7   1   3    0.31    0.06
  -7   1   3    0.21    0.06
   6  -1  -3    5.16    0.15
   6  -1  -3    5.28    0.17
   6  -1  -3    5.44    0.16
  -6   1   3    5.32    0.17
  -6   1   3    5.21    0.17
  -6   1   3    5.04    0.17
  -6   1   3    5.09    0.16
  -6   1   3    5.10    0.16
   5  -1  -3    4.82    0.15
   5  -1  -3    4.97    0.13
   5  -1  -3    5.01    0.14
  -5   1   3    5.09    0.15
  -5   1   3    5.03    0.16
  -5   1   3    4.89    0.15
  -5   1   3    5.19    0.16
  -5   1   3    4.85    0.14
   4  -1  -3  170.90    3.50
   4  -1  -3  164.45    3.60
   4  -1  -3  167.28    3.57
  -4   1   3  169.91    3.57
  -4   1   3  171.62    3.57
  -4   1   3  166.43    3.50
  -4   1   3  163.93    3.58
  -4   1   3  166.20    3.75
  -4   1   3  164.80    3.57
   3  -1  -3   91.02    1.98
   3  -1  -3   95.02    1.94
   3  -1  -3   91.02    1.98
   3  -1  -3   92.35    1.97
   3  -1  -3   89.93    2.09
  -3   1   3   90.40    1.98
  -3   1   3   93.75    1.98
  -3   1   3   92.52    1.97
  -3   1   3   92.36    2.07
  -3   1   3   92.56    1.97
  -3   1   3   92.12    1.94
   2  -1  -3  304.12    6.50
   2  -1  -3  306.75    6.53
   2  -1  -3  304.42    6.85
  -2   1   3  295.19    6.84
  -2   1   3  294.67    6.55
  -2   1   3  306.59    6.51
  -2   1   3  311.37    6.56
  -2   1   3  312.85    6.42
   1  -1  -3   44.35    1.00
   1  -1  -3   48.25    1.02
   1  -1  -3   47.54    1.07
   1  -1  -3   45.93    1.01
  -1   1   3   48.74    1.02
  -1   1   3   49.53    1.00
  -1   1   3   48.06    1.07
   0  -1  -3  141.70    2.99
   0  -1  -3  119.51    2.93
   0  -1  -3  139.50    3.15
   0  -1  -3  141.38    3.01
   0   1   3  145.70    2.93
   0   1   3  145.72    3.17
  -1  -1  -3    3.06    0.08
  -1  -1  -3    3.01    0.07
  -1  -1  -3    2.98    0.08
  -1  -1  -3    2.89    0.07
  -1  -1  -3    2.81    0.09
   1   1   3    2.93    0.08
   1   1   3    2.70    0.07
   1   1   3    3.01    0.09
  -2  -1  -3   13.21    0.30
  -2  -1  -3   13.89    0.30
  -2  -1  -3   13.84    0.31
  -2  -1  -3   13.84    0.30
   2   1   3   13.69    0.33
   2   1   3   13.44    0.30
   2   1   3   13.72    0.30
   2   1   3   13.40    0.30
   2   1   3   12.94    0.31
  -3  -1  -3    3.52    0.10
  -3  -1  -3    3.53    0.11
  -3  -1  -3    3.56    0.10
  -3  -1  -3    3.58    0.09
   3   1   3    3.70    0.11
   3   1   3    3.54    0.11
   3   1   3    3.51    0.10
   3   1   3    3.56    0.10
   3   1   3    3.74    0.11
   3   1   3    3.58    0.09
  -4  -1  -3    0.18    0.03
  -4  -1  -3    0.21    0.03
  -4  -1  -3    0.25    0.04
   4   1   3    0.16    0.02
   4   1   3    0.20    0.03
   4   1   3    0.21    0.03
   4   1   3    0.19    0.03
   4   1   3    0.24    0.04
  -5  -1  -3    2.49    0.10
  -5  -1  -3    2.64    0.11
   5   1   3    2.65    0.11
   5   1   3    2.51    0.09
   5   1   3    2.52    0.11
   5   1   3    2.61    0.10
   5   1   3    2.43    0.10
   5   1   3    2.45    0.09
  -6  -1  -3    1.66    0.11
  -6  -1  -3    1.74    0.07
  -6  -1  -3    1.74    0.09
   6   1   3    1.60    0.10
   6   1   3    1.87    0.08
   6   1   3    1.95    0.10
   6   1   3    1.69    0.09
   6   1   3    1.83    0.10
  -7  -1  -3    0.92    0.07
  -7  -1  -3    0.98    0.11
  -7  -1  -3    1.12    0.09
   7   1   3    1.10    0.09
   7   1   3    1.08    0.10
   7   1   3    1.17    0.10
   7   1   3    1.11    0.11
  -8  -1  -3    0.24    0.07
  -8  -1  -3    0.29    0.09
  -8  -1  -3    0.39    0.08
   8   1   3    0.21    0.07
   8   1   3    0.28    0.07
   8   1   3    0.22    0.06
  -9  -1  -3    0.17    0.10
  -9  -1  -3    0.06    0.08
   9   1   3    0.14    0.08
   9   1   3    0.10    0.09
   9  -2  -3    0.08    0.08
  -9   2   3    0.39    0.11
  -9   2   3    0.31    0.09
   8  -2  -3    0.16    0.07
   8  -2  -3    0.28    0.05
  -8   2   3    0.37    0.08
  -8   2   3    0.26    0.07
  -8   2   3    0.35    0.08
   7  -2  -3    1.21    0.08
   7  -2  -3    1.49    0.08
   7  -2  -3    1.44    0.11
  -7   2   3    1.37    0.09
  -7   2   3    1.53    0.10
  -7   2   3    1.40    0.12
  -7   2   3    1.43    0.09
   6  -2  -3    2.76    0.10
   6  -2  -3    3.07    0.13
   6  -2  -3    3.07    0.10
  -6   2   3    2.79    0.10
  -6   2   3    3.16    0.11
  -6   2   3    3.15    0.14
  -6   2   3    3.24    0.13
  -6   2   3    2.88    0.14
   5  -2  -3   13.87    0.35
   5  -2  -3   14.19    0.35
  -5   2   3   14.09    0.34
  -5   2   3   14.05    0.35
  -5   2   3   13.90    0.35
  -5   2   3   14.02    0.33
  -5   2   3   14.01    0.34
   4  -2  -3  178.98    3.84
   4  -2  -3  176.55    4.05
   4  -2  -3  178.20    3.76
   4  -2  -3  180.02    3.87
  -4   2   3  175.22    3.84
  -4   2   3  187.39    3.84
  -4   2   3  180.25    3.83
  -4   2   3  186.43    3.84
  -4   2   3  177.22    3.76
  -4   2   3  177.45    4.03
   3  -2  -3   16.02    0.37
   3  -2  -3   16.00    0.35
   3  -2  -3   15.11    0.37
   3  -2  -3   15.95    0.37
   3  -2  -3   15.89    0.36
  -3   2   3   15.46    0.38
  -3   2   3   15.69    0.36
  -3   2   3   15.67    0.35
  -3   2   3   15.80    0.36
  -3   2   3   15.90    0.37
   2  -2  -3    8.27    0.21
   2  -2  -3    8.40    0.20
   2  -2  -3    8.37    0.20
   2  -2  -3    8.12    0.18
  -2   2   3    8.12    0.20
  -2   2   3    8.28    0.18
  -2   2   3    8.30    0.20
  -2   2   3    7.88    0.20
  -2   2   3    8.43    0.21
   1  -2  -3    3.34    0.09
   1  -2  -3    3.49    0.10
  -1   2   3    3.43    0.10
  -1   2   3    3.46    0.09
  -1   2   3    3.47    0.09
  -1   2   3    3.33    0.09
  -1   2   3    3.48    0.09
  -1   2   3    3.52    0.09
   0  -2  -3    0.66    0.03
   0  -2  -3    0.64    0.03
   0  -2  -3    0.68    0.03
   0  -2  -3    0.67    0.04
   0   2   3    0.82    0.04
   0   2   3    0.60    0.03
   0   2   3    0.69    0.03
   0   2   3    0.72    0.03
   0   2   3    0.65    0.03
   0   2   3    0.69    0.04
  -1  -2  -3    1.94    0.05
  -1  -2  -3    1.86    0.06
  -1  -2  -3    1.92    0.06
   1   2   3    1.91    0.05
   1   2   3    1.96    0.05
   1   2   3    1.90    0.06
   1   2   3    1.90    0.07
  -2  -2  -3    6.06    0.17
  -2  -2  -3    6.07    0.14
  -2  -2  -3    5.99    0.15
  -2  -2  -3    5.97    0.16
  -2  -2  -3    6.14    0.15
   2   2   3    5.90    0.16
   2   2   3    6.18    0.17
   2   2   3    5.87    0.17
   2   2   3    6.04    0.14
   2   2   3    6.08    0.14
   2   2   3    5.97    0.15
  -3  -2  -3    1.62    0.06
  -3  -2  -3    1.49    0.04
  -3  -2  -3    1.68    0.07
  -3  -2  -3    1.55    0.06
   3   2   3    1.66    0.08
   3   2   3    1.73    0.07
   3   2   3    1.46    0.05
   3   2   3    1.55    0.08
   3   2   3    1.51    0.07
   3   2   3    1.50    0.06
  -4  -2  -3    4.41    0.13
  -4  -2  -3    4.37    0.13
  -4  -2  -3    4.29    0.14
  -4  -2  -3    4.41    0.11
   4   2   3    4.38    0.13
   4   2   3    4.28    0.11
   4   2   3    4.53    0.13
   4   2   3    4.32    0.15
   4   2   3    4.45    0.15
   4   2   3    4.23    0.13
  -5  -2  -3    0.04    0.02
  -5  -2  -3    0.02    0.03
  -5  -2  -3   -0.05    0.03
  -5  -2  -3   -0.01    0.04
   5   2   3    0.01    0.04
   5   2   3    0.00    0.03
   5   2   3    0.00    0.02
   5   2   3    0.00    0.03
   5   2   3   -0.02    0.03
   5   2   3    0.06    0.03
  -6  -2  -3    5.83    0.15
  -6  -2  -3    6.02    0.19
  -6  -2  -3    5.83    0.20
   6   2   3    5.76    0.21
   6   2   3    6.18    0.20
   6   2   3    6.19    0.19
  -7  -2  -3    1.52    0.13
  -7  -2  -3    1.56    0.08
  -7  -2  -3    1.58    0.11
   7   2   3    1.70    0.12
   7   2   3    1.51    0.11
  -8  -2  -3    0.52    0.08
  -8  -2  -3    0.39    0.09
   8   2   3    0.28    0.08
   8   2   3    0.25    0.07
  -9  -2  -3    0.46    0.13
  -9  -2  -3    0.57    0.10
   9   2   3    0.86    0.11
   9   2   3    0.26    0.10
   9  -3  -3    0.39    0.10
  -9   3   3    0.60    0.11
  -9   3   3    0.37    0.12
   8  -3  -3    1.57    0.14
  -8   3   3    1.40    0.11
  -8   3   3    1.70    0.13
  -8   3   3    1.38    0.16
   7  -3  -3    0.10    0.05
   7  -3  -3    0.37    0.05
   7  -3  -3    0.25    0.04
  -7   3   3    0.26    0.05
  -7   3   3    0.21    0.07
  -7   3   3    0.21    0.05
   6  -3  -3   55.44    1.24
   6  -3  -3   54.41    1.24
   6  -3  -3   55.81    1.21
   6  -3  -3   54.25    1.20
  -6   3   3   54.39    1.20
  -6   3   3   56.38    1.22
  -6   3   3   55.00    1.23
  -6   3   3   53.45    1.24
   5  -3  -3    3.19    0.13
   5  -3  -3    3.28    0.14
   5  -3  -3    3.39    0.10
   5  -3  -3    3.16    0.09
  -5   3   3    3.32    0.12
  -5   3   3    3.26    0.10
  -5   3   3    3.18    0.13
  -5   3   3    3.22    0.10
  -5   3   3    3.11    0.14
   4  -3  -3    3.70    0.10
   4  -3  -3    3.88    0.13
   4  -3  -3    4.01    0.14
   4  -3  -3    3.78    0.11
  -4   3   3    4.00    0.12
  -4   3   3    3.91    0.13
  -4   3   3    3.85    0.10
  -4   3   3    3.91    0.10
   3  -3  -3    5.11    0.13
   3  -3  -3    5.08    0.15
   3  -3  -3    5.22    0.16
   3  -3  -3    5.31    0.15
   3  -3  -3    4.94    0.13
  -3   3   3    5.10    0.14
  -3   3   3    5.06    0.14
  -3   3   3    5.14    0.13
  -3   3   3    4.98    0.12
   2  -3  -3    3.29    0.11
   2  -3  -3    3.56    0.10
   2  -3  -3    3.45    0.11
  -2   3   3    3.37    0.09
  -2   3   3    3.42    0.09
  -2   3   3    3.43    0.10
  -2   3   3    3.38    0.10
  -2   3   3    3.60    0.11
   1  -3  -3    5.45    0.14
   1  -3  -3    5.31    0.14
   1  -3  -3    5.37    0.15
  -1   3   3    5.45    0.14
  -1   3   3    5.31    0.14
  -1   3   3    5.31    0.14
  -1   3   3    5.55    0.15
  -1   3   3    5.52    0.15
  -1   3   3    5.11    0.14
   0  -3  -3    1.69    0.06
   0  -3  -3    1.60    0.07
   0   3   3    1.62    0.06
   0   3   3    1.71    0.06
   0   3   3    1.61    0.06
   0   3   3    1.71    0.06
  -1  -3  -3    4.02    0.11
  -1  -3  -3    4.05    0.11
  -1  -3  -3    4.27    0.12
  -1  -3  -3    4.38    0.13
   1   3   3    4.13    0.12
   1   3   3    4.20    0.11
   1   3   3    4.18    0.13
   1   3   3    4.22    0.11
   1   3   3    4.15    0.11
   1   3   3    4.04    0.10
  -2  -3  -3   19.05    0.44
  -2  -3  -3   18.66    0.42
  -2  -3  -3   18.49    0.41
  -2  -3  -3   18.21    0.42
   2   3   3   18.43    0.46
   2   3   3   18.25    0.46
   2   3   3   18.66    0.43
   2   3   3   18.72    0.42
   2   3   3   18.36    0.40
  -3  -3  -3    7.30    0.17
  -3  -3  -3    7.38    0.21
  -3  -3  -3    7.55    0.20
  -3  -3  -3    7.58    0.19
   3   3   3    7.35    0.17
   3   3   3    7.48    0.22
   3   3   3    7.59    0.19
   3   3   3    7.35    0.22
   3   3   3    7.59    0.19
  -4  -3  -3    1.11    0.07
  -4  -3  -3    1.31    0.09
  -4  -3  -3    1.32    0.07
   4   3   3    1.28    0.09
   4   3   3    1.33    0.07
   4   3   3    1.31    0.09
   4   3   3    1.20    0.06
   4   3   3    1.28    0.08
  -5  -3  -3    0.94    0.09
  -5  -3  -3    0.87    0.07
   5   3   3    0.89    0.07
   5   3   3    0.93    0.09
   5   3   3    0.85    0.07
   5   3   3    0.96    0.10
  -6  -3  -3    0.14    0.05
  -6  -3  -3    0.09    0.06
   6   3   3    0.10    0.05
   6   3   3    0.09    0.05
  -7  -3  -3    0.92    0.13
   7   3   3    0.84    0.11
   7   3   3    0.92    0.12
  -8  -3  -3    1.91    0.14
  -8  -3  -3    2.01    0.18
   8   3   3    1.71    0.16
   8   3   3    1.84    0.15
  -9  -3  -3    0.74    0.12
  -9  -3  -3    0.89    0.16
   9   3   3    0.96    0.13
   9   3   3    0.74    0.12
   9  -4  -3    0.74    0.12
  -9   4   3    0.76    0.10
  -9   4   3    0.61    0.13
   8  -4  -3    3.79    0.19
  -8   4   3    3.63    0.21
  -8   4   3    3.79    0.17
   7  -4  -3    0.28    0.07
  -7   4   3    0.19    0.05
  -7   4   3    0.36    0.08
  -7   4   3    0.14    0.06
   6  -4  -3    0.38    0.07
   6  -4  -3    0.26    0.07
   6  -4  -3    0.24    0.04
  -6   4   3    0.39    0.05
  -6   4   3    0.21    0.06
  -6   4   3    0.25    0.05
   5  -4  -3    0.80    0.04
   5  -4  -3    0.72    0.09
   5  -4  -3    0.77    0.08
  -5   4   3    0.88    0.04
  -5   4   3    0.75    0.07
  -5   4   3    0.77    0.05
   4  -4  -3    4.51    0.16
   4  -4  -3    4.67    0.13
   4  -4  -3    4.58    0.12
   4  -4  -3    4.64    0.15
  -4   4   3    4.46    0.14
  -4   4   3    4.66    0.15
  -4   4   3    4.62    0.12
   3  -4  -3    0.68    0.04
   3  -4  -3    0.64    0.07
   3  -4  -3    0.69    0.04
   3  -4  -3    0.72    0.06
  -3   4   3    0.69    0.04
  -3   4   3    0.76    0.07
  -3   4   3    0.64    0.06
  -3   4   3    0.61    0.05
   2  -4  -3   10.10    0.25
   2  -4  -3    9.99    0.25
   2  -4  -3   10.18    0.26
  -2   4   3    9.76    0.25
  -2   4   3    9.88    0.25
  -2   4   3   10.46    0.24
  -2   4   3   10.45    0.25
   1  -4  -3    0.15    0.03
   1  -4  -3    0.10    0.03
   1  -4  -3    0.18    0.03
  -1   4   3    0.14    0.03
  -1   4   3    0.12    0.03
  -1   4   3    0.15    0.03
  -1   4   3    0.09    0.02
  -1   4   3    0.10    0.03
  -1   4   3    0.14    0.03
  -1   4   3    0.12    0.02
   0  -4  -3   33.69    0.75
   0  -4  -3   33.84    0.76
   0  -4  -3   34.40    0.79
   0   4   3   33.49    0.75
   0   4   3   34.08    0.75
   0   4   3   33.22    0.74
   0   4   3   33.39    0.75
   0   4   3   33.89    0.73
   0   4   3   33.29    0.73
  -1  -4  -3    2.26    0.08
  -1  -4  -3    2.25    0.08
  -1  -4  -3    2.34    0.09
   1   4   3    2.40    0.10
   1   4   3    2.24    0.09
   1   4   3    2.19    0.07
   1   4   3    2.34    0.10
   1   4   3    2.17    0.09
   1   4   3    2.30    0.08
   1   4   3    2.17    0.08
  -2  -4  -3    5.65    0.17
  -2  -4  -3    5.61    0.16
  -2  -4  -3    5.78    0.16
   2   4   3    5.59    0.14
   2   4   3    5.49    0.14
   2   4   3    5.58    0.17
   2   4   3    5.92    0.18
   2   4   3    5.73    0.15
   2   4   3    5.74    0.18
   2   4   3    5.70    0.15
  -3  -4  -3    1.07    0.08
  -3  -4  -3    1.01    0.07
  -3  -4  -3    1.07    0.06
   3   4   3    0.95    0.07
   3   4   3    1.01    0.03
   3   4   3    1.09    0.06
   3   4   3    1.05    0.06
   3   4   3    0.99    0.04
   3   4   3    1.15    0.08
  -4  -4  -3    7.50    0.21
  -4  -4  -3    7.73    0.21
  -4  -4  -3    7.88    0.24
   4   4   3    7.51    0.23
   4   4   3    7.78    0.25
   4   4   3    7.91    0.21
   4   4   3    7.83    0.21
   4   4   3    7.70    0.24
  -5  -4  -3    0.22    0.06
  -5  -4  -3    0.28    0.05
   5   4   3    0.23    0.05
   5   4   3    0.23    0.06
   5   4   3    0.22    0.05
  -6  -4  -3   -0.04    0.04
   6   4   3    0.01    0.05
  -7  -4  -3    0.02    0.09
  -7  -4  -3    0.03    0.06
   7   4   3    0.03    0.06
   7   4   3    0.06    0.07
  -8  -4  -3    0.48    0.13
  -8  -4  -3    0.44    0.09
   8   4   3    0.50    0.11
   8   4   3    0.51    0.09
   8  -5  -3    0.16    0.09
  -8   5   3    0.31    0.10
  -8   5   3    0.14    0.08
   7  -5  -3    0.31    0.08
  -7   5   3    0.34    0.09
  -7   5   3    0.37    0.05
  -7   5   3    0.27    0.07
   6  -5  -3    0.15    0.06
   6  -5  -3    0.17    0.05
   6  -5  -3    0.15    0.07
  -6   5   3    0.07    0.06
  -6   5   3    0.13    0.05
  -6   5   3    0.17    0.04
   5  -5  -3    0.56    0.07
   5  -5  -3    0.62    0.06
   5  -5  -3    0.60    0.08
  -5   5   3    0.56    0.05
  -5   5   3    0.51    0.07
  -5   5   3    0.56    0.07
   4  -5  -3   16.99    0.40
   4  -5  -3   16.39    0.43
   4  -5  -3   17.07    0.42
   4  -5  -3   17.03    0.44
   4  -5  -3   17.61    0.41
  -4   5   3   17.42    0.42
  -4   5   3   17.29    0.40
  -4   5   3   17.06    0.39
  -4   5   3   16.84    0.41
   3  -5  -3    1.86    0.10
   3  -5  -3    1.69    0.09
   3  -5  -3    1.83    0.09
   3  -5  -3    1.79    0.08
  -3   5   3    1.68    0.07
  -3   5   3    1.79    0.09
  -3   5   3    1.79    0.08
  -3   5   3    1.78    0.08
  -3   5   3    1.99    0.11
  -3   5   3    1.71    0.07
   2  -5  -3    7.28    0.20
   2  -5  -3    7.39    0.20
   2  -5  -3    7.28    0.21
  -2   5   3    6.99    0.21
  -2   5   3    7.33    0.20
  -2   5   3    7.25    0.20
  -2   5   3    7.17    0.21
  -2   5   3    7.13    0.20
  -2   5   3    7.39    0.19
  -2   5   3    7.28    0.19
   1  -5  -3    2.84    0.11
   1  -5  -3    2.91    0.11
   1  -5  -3    2.85    0.10
  -1   5   3    2.83    0.11
  -1   5   3    2.88    0.10
  -1   5   3    2.78    0.10
  -1   5   3    2.87    0.11
  -1   5   3    2.66    0.11
  -1   5   3    2.72    0.11
  -1   5   3    2.71    0.10
  -1   5   3    2.91    0.11
  -1   5   3    2.81    0.10
   0  -5  -3   16.09    0.38
   0  -5  -3   16.00    0.39
   0   5   3   16.21    0.38
   0   5   3   16.29    0.38
   0   5   3   15.92    0.38
   0   5   3   16.59    0.38
   0   5   3   16.01    0.39
   0   5   3   15.67    0.41
   0   5   3   16.21    0.38
   0   5   3   16.09    0.41
  -1  -5  -3    2.26    0.09
  -1  -5  -3    2.08    0.10
   1   5   3    2.14    0.09
   1   5   3    2.09    0.09
   1   5   3    2.17    0.08
   1   5   3    2.15    0.09
   1   5   3    2.14    0.08
   1   5   3    2.11    0.09
   1   5   3    2.19    0.10
   1   5   3    2.14    0.10
  -2  -5  -3    0.94    0.06
  -2  -5  -3    0.95    0.07
  -2  -5  -3    0.93    0.08
   2   5   3    1.04    0.08
   2   5   3    1.01    0.05
   2   5   3    1.03    0.08
   2   5   3    0.95    0.05
   2   5   3    0.96    0.08
   2   5   3    1.08    0.06
   2   5   3    1.01    0.06
  -3  -5  -3    0.19    0.05
  -3  -5  -3    0.13    0.04
  -3  -5  -3    0.17    0.04
   3   5   3    0.15    0.05
   3   5   3    0.19    0.04
   3   5   3    0.18    0.02
   3   5   3    0.22    0.03
   3   5   3    0.13    0.04
   3   5   3    0.18    0.04
  -4  -5  -3    0.53    0.07
  -4  -5  -3    0.50    0.07
  -4  -5  -3    0.60    0.08
   4   5   3    0.58    0.07
   4   5   3    0.39    0.07
   4   5   3    0.52    0.06
  -5  -5  -3    0.95    0.09
   5   5   3    0.98    0.09
   5   5   3    1.03    0.11
  -6  -5  -3    5.53    0.23
  -6  -5  -3    5.45    0.20
   6   5   3    5.24    0.19
   6   5   3    5.44    0.23
  -7  -5  -3    0.05    0.07
  -7  -5  -3   -0.09    0.10
   7   5   3   -0.02    0.08
   7   5   3    0.02    0.07
  -8  -5  -3    4.45    0.27
  -8  -5  -3    4.15    0.21
   8   5   3    4.54    0.21
   8   5   3    4.54    0.25
   8  -6  -3    2.48    0.20
  -8   6   3    2.15    0.17
  -8   6   3    2.28    0.21
   7  -6  -3    1.45    0.15
  -7   6   3    1.34    0.13
  -7   6   3    1.27    0.16
   6  -6  -3    0.06    0.06
   6  -6  -3    0.00    0.07
  -6   6   3    0.03    0.06
  -6   6   3    0.05    0.07
  -6   6   3    0.00    0.04
   5  -6  -3    4.73    0.20
   5  -6  -3    4.78    0.18
  -5   6   3    4.70    0.20
  -5   6   3    4.64    0.15
  -5   6   3    4.75    0.14
   4  -6  -3    1.61    0.12
   4  -6  -3    1.53    0.10
  -4   6   3    1.50    0.09
  -4   6   3    1.20    0.06
  -4   6   3    1.66    0.10
  -4   6   3    1.49    0.07
   3  -6  -3    3.08    0.14
   3  -6  -3    3.16    0.13
  -3   6   3    3.03    0.11
  -3   6   3    3.10    0.11
  -3   6   3    3.23    0.14
  -3   6   3    3.00    0.13
  -3   6   3    3.09    0.12
  -3   6   3    3.01    0.11
  -3   6   3    3.16    0.12
  -3   6   3    3.12    0.13
   2  -6  -3    7.02    0.21
   2  -6  -3    7.20    0.22
  -2   6   3    6.82    0.21
  -2   6   3    6.70    0.20
  -2   6   3    7.02    0.20
  -2   6   3    7.40    0.20
  -2   6   3    7.08    0.20
  -2   6   3    7.10    0.21
  -2   6   3    7.21    0.20
  -2   6   3    7.12    0.21
  -2   6   3    7.09    0.22
   1  -6  -3    0.07    0.04
  -1   6   3    0.04    0.04
  -1   6   3    0.06    0.03
  -1   6   3    0.03    0.03
  -1   6   3    0.14    0.04
  -1   6   3    0.10    0.04
  -1   6   3    0.06    0.03
  -1   6   3    0.08    0.03
  -1   6   3    0.05    0.04
  -1   6   3    0.05    0.04
  -1   6   3    0.04    0.04
   0  -6  -3    3.13    0.12
   0   6   3    3.11    0.12
   0   6   3    2.96    0.13
   0   6   3    3.14    0.12
   0   6   3    3.13    0.13
   0   6   3    2.87    0.11
   0   6   3    3.03    0.11
   0   6   3    2.97    0.12
   0   6   3    2.94    0.12
   0   6   3    3.19    0.12
   0   6   3    3.03    0.11
  -1  -6  -3    4.60    0.16
  -1  -6  -3    4.46    0.15
   1   6   3    4.51    0.15
   1   6   3    4.34    0.16
   1   6   3    4.24    0.15
   1   6   3    4.55    0.15
   1   6   3    4.36    0.13
   1   6   3    4.49    0.14
   1   6   3    4.56    0.14
  -2  -6  -3    9.33    0.27
  -2  -6  -3    9.26    0.25
  -2  -6  -3    8.67    0.25
   2   6   3    9.60    0.24
   2   6   3    9.28    0.24
   2   6   3    9.19    0.22
   2   6   3    8.47    0.25
   2   6   3    9.39    0.23
   2   6   3    9.39    0.28
  -3  -6  -3    0.20    0.05
  -3  -6  -3    0.08    0.05
  -3  -6  -3    0.15    0.05
   3   6   3    0.12    0.02
   3   6   3    0.14    0.05
   3   6   3    0.15    0.02
   3   6   3    0.12    0.05
   3   6   3    0.18    0.04
  -4  -6  -3   16.49    0.41
   4   6   3   15.91    0.47
   4   6   3   15.73    0.39
  -5  -6  -3    0.01    0.06
  -5  -6  -3    0.12    0.08
   5   6   3    0.13    0.05
   5   6   3    0.10    0.07
  -6  -6  -3    8.71    0.28
  -6  -6  -3    8.56    0.31
   6   6   3    8.74    0.31
   6   6   3    8.78    0.27
  -7  -6  -3    2.01    0.21
  -7  -6  -3    2.32    0.17
   7   6   3    2.34    0.16
   7   6   3    2.31    0.20
   7  -7  -3    0.35    0.10
  -7   7   3    0.40    0.09
  -7   7   3    0.16    0.10
   6  -7  -3    0.52    0.09
  -6   7   3    0.49    0.06
  -6   7   3    0.41    0.10
  -6   7   3    0.80    0.11
   5  -7  -3    1.45    0.13
   5  -7  -3    1.83    0.15
  -5   7   3    1.50    0.11
  -5   7   3    1.58    0.14
  -5   7   3    1.60    0.09
  -5   7   3    1.43    0.12
  -5   7   3    1.36    0.06
  -5   7   3    1.56    0.06
   4  -7  -3    1.84    0.14
   4  -7  -3    1.96    0.12
  -4   7   3    1.79    0.11
  -4   7   3    1.68    0.08
  -4   7   3    1.90    0.11
  -4   7   3    1.86    0.13
  -4   7   3    1.84    0.09
  -4   7   3    1.57    0.09
   3  -7  -3   16.72    0.42
   3  -7  -3   16.55    0.44
  -3   7   3   16.78    0.40
  -3   7   3   16.87    0.42
  -3   7   3   17.08    0.44
  -3   7   3   16.38    0.42
  -3   7   3   16.74    0.42
  -3   7   3   16.73    0.42
   2  -7  -3    0.02    0.04
  -2   7   3    0.09    0.04
  -2   7   3    0.04    0.05
  -2   7   3    0.03    0.05
  -2   7   3    0.11    0.05
  -2   7   3    0.05    0.04
  -2   7   3    0.04    0.04
  -2   7   3    0.01    0.05
  -1   7   3   -0.01    0.04
  -1   7   3   -0.01    0.04
  -1   7   3    0.02    0.05
  -1   7   3    0.09    0.04
  -1   7   3    0.06    0.05
  -1   7   3   -0.06    0.05
  -1   7   3    0.08    0.04
  -1   7   3    0.10    0.05
  -1   7   3   -0.07    0.04
  -1   7   3    0.03    0.04
   0  -7  -3    0.54    0.08
   0   7   3    0.38    0.06
   0   7   3    0.57    0.07
   0   7   3    0.61    0.07
   0   7   3    0.55    0.08
   0   7   3    0.55    0.06
   0   7   3    0.41    0.06
   0   7   3    0.56    0.07
   0   7   3    0.40    0.06
   0   7   3    0.53    0.07
   0   7   3    0.51    0.06
  -1  -7  -3    0.26    0.05
  -1  -7  -3    0.27    0.06
   1   7   3    0.29    0.06
   1   7   3    0.19    0.05
   1   7   3    0.23    0.06
   1   7   3    0.22    0.05
   1   7   3    0.29    0.06
   1   7   3    0.24    0.06
   1   7   3    0.23    0.04
  -2  -7  -3   28.08    0.68
  -2  -7  -3   27.99    0.65
   2   7   3   26.53    0.64
   2   7   3   28.32    0.63
   2   7   3   28.11    0.70
   2   7   3   27.68    0.62
   2   7   3   27.12    0.62
   2   7   3   26.70    0.64
  -3  -7  -3    0.24    0.06
   3   7   3    0.26    0.03
   3   7   3    0.20    0.05
  -4  -7  -3    4.30    0.20
  -4  -7  -3    4.14    0.17
   4   7   3    4.21    0.16
   4   7   3    4.50    0.20
  -5  -7  -3    0.07    0.09
   5   7   3    0.19    0.09
   5   7   3    0.14    0.06
  -6  -7  -3    0.47    0.12
  -6  -7  -3    0.41    0.09
   6   7   3    0.47    0.08
   6   7   3    0.22    0.10
  -7  -7  -3    0.81    0.15
  -7  -7  -3    1.09    0.13
   7   7   3    0.86    0.13
   7   7   3    0.92    0.11
   7  -8  -3    1.07    0.14
  -7   8   3    1.24    0.14
  -7   8   3    1.20    0.16
   6  -8  -3    0.59    0.10
  -6   8   3    0.59    0.12
  -6   8   3    0.54    0.09
   5  -8  -3    6.83    0.25
  -5   8   3    6.70    0.23
  -5   8   3    6.67    0.20
  -5   8   3    6.69    0.27
  -4   8   3    0.60    0.08
  -4   8   3    0.54    0.09
  -4   8   3    0.58    0.08
  -4   8   3    0.63    0.08
  -4   8   3    0.73    0.09
   3  -8  -3    0.25    0.06
  -3   8   3    0.25    0.07
  -3   8   3    0.39    0.06
  -3   8   3    0.23    0.05
  -3   8   3    0.31    0.06
  -3   8   3    0.26    0.07
   2  -8  -3    0.78    0.10
  -2   8   3    1.02    0.10
  -2   8   3    0.75    0.11
  -2   8   3    1.02    0.12
  -2   8   3    0.87    0.11
  -2   8   3    0.84    0.10
  -2   8   3    0.96    0.10
  -2   8   3    0.85    0.09
  -1   8   3    3.19    0.15
  -1   8   3    3.13    0.14
  -1   8   3    3.07    0.14
  -1   8   3    3.19    0.14
  -1   8   3    3.12    0.14
   0   8   3    2.64    0.13
   0   8   3    2.61    0.14
   0   8   3    2.36    0.13
   0   8   3    2.41    0.12
   0   8   3    2.41    0.13
   0   8   3    2.46    0.12
   0   8   3    2.30    0.13
  -1  -8  -3    2.70    0.14
   1   8   3    2.68    0.13
   1   8   3    2.88    0.16
   1   8   3    2.93    0.12
   1   8   3    2.73    0.13
   1   8   3    2.86    0.15
  -2  -8  -3    1.02    0.11
  -2  -8  -3    1.17    0.13
   2   8   3    0.96    0.08
   2   8   3    0.95    0.12
   2   8   3    1.11    0.13
   2   8   3    0.97    0.09
   2   8   3    1.01    0.08
  -3  -8  -3    0.59    0.09
  -3  -8  -3    0.53    0.10
   3   8   3    0.35    0.08
   3   8   3    0.45    0.05
   3   8   3    0.44    0.07
  -4  -8  -3    0.42    0.09
  -4  -8  -3    0.43    0.09
   4   8   3    0.35    0.09
  -5  -8  -3    0.06    0.10
  -5  -8  -3    0.17    0.09
   5   8   3    0.09    0.07
   5   8   3   -0.05    0.08
  -6  -8  -3    0.28    0.12
  -6  -8  -3    0.29    0.12
   6   8   3    0.19    0.10
   6   8   3    0.37    0.09
   6  -9  -3    0.80    0.14
  -6   9   3    0.90    0.11
  -6   9   3    0.65    0.13
   5  -9  -3    1.07    0.15
  -5   9   3    1.17    0.14
  -5   9   3    1.09    0.12
  -5   9   3    0.99    0.14
   4  -9  -3    0.05    0.07
  -4   9   3    0.06    0.08
  -4   9   3    0.22    0.07
  -4   9   3    0.12    0.07
   3  -9  -3    0.57    0.09
  -3   9   3    0.61    0.09
  -3   9   3    0.72    0.11
  -3   9   3    0.62    0.08
  -3   9   3    0.75    0.11
  -2   9   3    0.09    0.07
  -2   9   3    0.08    0.06
  -2   9   3    0.11    0.06
  -2   9   3    0.13    0.06
  -2   9   3    0.07    0.06
  -1   9   3   12.36    0.35
  -1   9   3   12.82    0.36
  -1   9   3   12.83    0.37
  -1   9   3   12.89    0.34
   0   9   3    0.00    0.07
   0   9   3    0.14    0.06
   0   9   3    0.10    0.06
   0   9   3    0.11    0.06
   1   9   3    0.45    0.09
   1   9   3    0.33    0.07
   1   9   3    0.32    0.07
   1   9   3    0.31    0.07
   1   9   3    0.30    0.06
   1   9   3    0.38    0.08
  -2  -9  -3    0.06    0.09
   2   9   3    0.06    0.07
   2   9   3    0.02    0.05
   2   9   3   -0.12    0.07
   2   9   3    0.06    0.06
  -3  -9  -3    1.19    0.14
  -3  -9  -3    1.14    0.16
   3   9   3    0.95    0.12
   3   9   3    1.29    0.16
  -4  -9  -3    0.23    0.12
  -4  -9  -3    0.32    0.10
   4   9   3    0.31    0.08
   4   9   3    0.00    0.10
  -5  -9  -3    0.07    0.10
  -5  -9  -3   -0.15    0.12
   5   9   3    0.04    0.10
   5   9   3    0.09    0.09
   4 -10  -3    0.16    0.10
  -4  10   3    0.29    0.09
  -4  10   3    0.21    0.09
  -4  10   3    0.18    0.10
  -3  10   3    0.92    0.10
  -3  10   3    0.95    0.12
  -3  10   3    1.03    0.12
  -3  10   3    1.03    0.13
  -2  10   3    2.04    0.16
  -2  10   3    1.83    0.16
  -2  10   3    1.60    0.15
  -2  10   3    1.92    0.16
  -2  10   3    1.99    0.17
  -1  10   3    3.89    0.20
  -1  10   3    3.81    0.19
  -1  10   3    4.12    0.20
  -1  10   3    3.88    0.19
   0  10   3    0.05    0.08
   0  10   3   -0.01    0.07
   0  10   3   -0.01    0.08
   0  10   3    0.03    0.08
   1  10   3   -0.01    0.08
   1  10   3    0.11    0.09
   1  10   3    0.19    0.07
   1  10   3    0.18    0.09
  -2 -10  -3    0.12    0.09
   2  10   3    0.19    0.09
   2  10   3    0.34    0.11
   2  10   3    0.21    0.08
  -3 -10  -3    0.35    0.11
   3  10   3    0.05    0.08
   3  10   3   -0.04    0.10
   3  10   3    0.08    0.11
  -2  11   3    1.25    0.17
  -2  11   3    1.65    0.18
  -2  11   3    1.47    0.19
  -2  11   3    1.16    0.17
  -2  11   3    1.43    0.16
  -1  11   3    2.25    0.18
  -1  11   3    2.12    0.18
  -1  11   3    2.54    0.21
  -1  11   3    2.15    0.19
  -1  11   3    1.64    0.19
   0  11   3    0.04    0.09
   0  11   3   -0.07    0.11
   0  11   3    0.02    0.10
   0  11   3   -0.13    0.10
   0  11   3   -0.05    0.09
   1  11   3    0.12    0.11
   1  11   3    0.25    0.10
   1  11   3   -0.15    0.10
   1  11   3   -0.08    0.11
   1  11  -4    0.07    0.12
   1  11  -4   -0.13    0.10
   1  11  -4   -0.04    0.10
  -1 -11   4    0.09    0.12
   0  11  -4    1.55    0.18
   0  11  -4    1.29    0.18
   0  11  -4    1.27    0.16
  -1  11  -4    1.71    0.18
  -1  11  -4    1.49    0.18
  -1  11  -4    1.15    0.17
   1 -11   4    1.71    0.19
  -2  11  -4   -0.05    0.11
  -2  11  -4   -0.01    0.10
   2 -11   4   -0.02    0.11
   4  10  -4    0.43    0.12
   4  10  -4    0.32    0.13
  -4 -10   4    0.82    0.14
   3  10  -4   -0.03    0.11
   3  10  -4   -0.08    0.09
  -3 -10   4    0.15    0.10
   2  10  -4    0.20    0.09
   2  10  -4    0.40    0.10
  -2 -10   4    0.32    0.11
   1  10  -4    0.29    0.09
   1  10  -4    0.33    0.08
   1  10  -4    0.48    0.10
  -1 -10   4    0.55    0.11
   0  10  -4    0.33    0.06
   0  10  -4    0.17    0.09
   0  10  -4    0.21    0.08
   0  10  -4    0.27    0.09
  -1  10  -4    1.48    0.15
  -1  10  -4    1.46    0.14
  -1  10  -4    1.57    0.11
  -1  10  -4    1.50    0.14
   1 -10   4    1.64    0.16
  -2  10  -4    0.30    0.08
  -2  10  -4    0.27    0.08
  -2  10  -4    0.40    0.08
  -2  10  -4    0.24    0.09
   2 -10   4    0.43    0.10
  -3  10  -4    0.71    0.09
  -3  10  -4    0.70    0.10
  -3  10  -4    0.53    0.10
   3 -10   4    0.68    0.11
  -4  10  -4    1.03    0.14
  -4  10  -4    0.91    0.11
   4 -10   4    1.32    0.18
   5   9  -4   -0.08    0.09
   5   9  -4    0.00    0.10
  -5  -9   4   -0.08    0.11
   4   9  -4    0.23    0.10
   4   9  -4    0.19    0.06
   4   9  -4    0.23    0.10
  -4  -9   4    0.36    0.11
   3   9  -4    1.20    0.15
   3   9  -4    1.12    0.09
   3   9  -4    1.48    0.15
  -3  -9   4    1.21    0.15
   2   9  -4    0.09    0.05
   2   9  -4    0.15    0.05
   2   9  -4    0.05    0.07
   2   9  -4    0.04    0.08
  -2  -9   4    0.20    0.09
   1   9  -4    0.21    0.05
   1   9  -4    0.12    0.07
   1   9  -4    0.08    0.06
   1   9  -4    0.21    0.08
  -1  -9   4    0.16    0.08
  -1  -9   4    0.19    0.07
   0   9  -4    0.84    0.09
   0   9  -4    0.68    0.08
   0   9  -4    0.81    0.10
   0   9  -4    0.76    0.10
   0   9  -4    0.70    0.09
   0  -9   4    0.73    0.10
   0  -9   4    0.78    0.11
  -1   9  -4    0.04    0.05
  -1   9  -4    0.07    0.05
  -1   9  -4    0.08    0.07
  -1   9  -4    0.04    0.06
  -1   9  -4    0.13    0.07
   1  -9   4    0.19    0.07
  -2   9  -4    0.15    0.05
  -2   9  -4    0.20    0.07
  -2   9  -4    0.11    0.06
  -2   9  -4    0.10    0.07
  -2   9  -4    0.18    0.06
  -2   9  -4    0.10    0.07
   2  -9   4    0.18    0.07
  -3   9  -4    1.80    0.13
  -3   9  -4    1.69    0.14
  -3   9  -4    1.74    0.10
   3  -9   4    2.05    0.16
   3  -9   4    1.82    0.12
  -4   9  -4    0.07    0.07
  -4   9  -4    0.21    0.09
   4  -9   4    0.29    0.10
   4  -9   4    0.19    0.07
  -5   9  -4    2.54    0.17
  -5   9  -4    2.08    0.15
   5  -9   4    2.23    0.21
   5  -9   4    2.47    0.16
  -6   9  -4    0.24    0.10
  -6   9  -4    0.33    0.10
   6  -9   4    0.58    0.14
   6  -9   4    0.42    0.11
   6   8  -4    0.58    0.11
   6   8  -4    0.82    0.10
   6   8  -4    0.82    0.13
  -6  -8   4    0.79    0.13
   5   8  -4    0.70    0.12
   5   8  -4    0.85    0.11
   5   8  -4    0.47    0.10
  -5  -8   4    0.63    0.11
   4   8  -4    0.10    0.07
   4   8  -4   -0.05    0.07
   4   8  -4   -0.01    0.05
  -4  -8   4   -0.02    0.07
   3   8  -4    1.66    0.14
   3   8  -4    1.25    0.14
   3   8  -4    1.54    0.09
   3   8  -4    1.47    0.11
  -3  -8   4    1.53    0.14
   2   8  -4    0.62    0.07
   2   8  -4    0.70    0.06
   2   8  -4    0.61    0.08
   2   8  -4    0.90    0.09
  -2  -8   4    0.86    0.08
  -2  -8   4    0.81    0.12
   1   8  -4    0.06    0.04
   1   8  -4    0.08    0.05
   1   8  -4    0.15    0.05
   1   8  -4    0.11    0.05
  -1  -8   4    0.03    0.05
  -1  -8   4    0.17    0.07
   0   8  -4    0.42    0.06
   0   8  -4    0.31    0.06
   0   8  -4    0.40    0.05
   0   8  -4    0.31    0.05
   0   8  -4    0.30    0.06
   0  -8   4    0.32    0.06
   0  -8   4    0.27    0.07
  -1   8  -4    0.10    0.06
  -1   8  -4   -0.03    0.05
  -1   8  -4    0.11    0.06
  -1   8  -4    0.05    0.05
  -1   8  -4   -0.02    0.04
  -1   8  -4    0.05    0.04
   1  -8   4    0.05    0.05
  -2   8  -4    6.86    0.21
  -2   8  -4    7.20    0.23
  -2   8  -4    6.77    0.22
  -2   8  -4    6.91    0.19
   2  -8   4    6.81    0.20
   2  -8   4    7.09    0.24
  -3   8  -4    8.96    0.25
  -3   8  -4    9.45    0.27
  -3   8  -4    9.09    0.25
  -3   8  -4    9.42    0.26
  -3   8  -4    9.55    0.29
   3  -8   4    9.21    0.26
   3  -8   4    9.28    0.30
  -4   8  -4    1.87    0.07
  -4   8  -4    2.33    0.14
  -4   8  -4    2.11    0.12
   4  -8   4    2.38    0.16
   4  -8   4    2.31    0.13
  -5   8  -4    4.67    0.20
  -5   8  -4    4.50    0.18
   5  -8   4    4.34    0.19
   5  -8   4    4.68    0.23
  -6   8  -4    0.49    0.09
   6  -8   4    0.60    0.10
   6  -8   4    0.64    0.12
  -7   8  -4    0.16    0.10
  -7   8  -4    0.13    0.10
   7  -8   4    0.27    0.13
   7  -8   4    0.29    0.10
   7   7  -4    0.53    0.10
   7   7  -4    0.33    0.11
   7   7  -4    0.41    0.12
  -7  -7   4    0.45    0.13
  -7  -7   4    0.36    0.11
   6   7  -4    0.04    0.09
   6   7  -4   -0.08    0.07
  -6  -7   4    0.15    0.11
  -6  -7   4    0.01    0.08
   5   7  -4    4.31    0.21
   5   7  -4    4.29    0.16
   5   7  -4    4.40    0.21
  -5  -7   4    4.28    0.22
  -5  -7   4    4.33    0.20
   4   7  -4    0.28    0.05
   4   7  -4    0.29    0.08
   4   7  -4    0.26    0.08
  -4  -7   4    0.43    0.09
  -4  -7   4    0.35    0.08
  -4  -7   4    0.32    0.06
   3   7  -4    0.67    0.04
   3   7  -4    0.67    0.06
   3   7  -4    0.60    0.04
  -3  -7   4    0.61    0.08
  -3  -7   4    0.70    0.10
   2   7  -4    0.27    0.04
   2   7  -4    0.26    0.06
   2   7  -4    0.23    0.04
   2   7  -4    0.19    0.05
   2   7  -4    0.19    0.04
  -2  -7   4    0.32    0.07
  -2  -7   4    0.24    0.04
   1   7  -4    0.27    0.04
   1   7  -4    0.26    0.05
   1   7  -4    0.27    0.04
   1   7  -4    0.37    0.05
   1   7  -4    0.31    0.06
  -1  -7   4    0.19    0.04
  -1  -7   4    0.22    0.06
   0   7  -4    4.72    0.17
   0   7  -4    4.72    0.14
   0   7  -4    4.64    0.18
   0   7  -4    4.54    0.15
   0   7  -4    4.73    0.13
   0   7  -4    4.54    0.17
   0  -7   4    4.79    0.16
   0  -7   4    4.65    0.18
  -1   7  -4    4.95    0.16
  -1   7  -4    4.76    0.14
  -1   7  -4    4.83    0.14
  -1   7  -4    4.80    0.17
  -1   7  -4    4.84    0.17
  -1   7  -4    4.98    0.17
  -1   7  -4    4.86    0.18
   1  -7   4    4.63    0.17
  -2   7  -4   23.27    0.56
  -2   7  -4   23.64    0.57
  -2   7  -4   23.88    0.56
  -2   7  -4   23.10    0.58
  -2   7  -4   23.25    0.53
   2  -7   4   23.89    0.54
   2  -7   4   23.69    0.58
  -3   7  -4   14.57    0.36
  -3   7  -4   15.10    0.37
  -3   7  -4   14.97    0.38
  -3   7  -4   14.50    0.39
  -3   7  -4   14.39    0.35
   3  -7   4   14.74    0.36
   3  -7   4   15.01    0.40
  -4   7  -4    3.98    0.16
  -4   7  -4    3.94    0.15
  -4   7  -4    4.11    0.15
   4  -7   4    4.02    0.15
   4  -7   4    4.21    0.18
  -5   7  -4    0.70    0.10
  -5   7  -4    0.74    0.09
   5  -7   4    0.72    0.10
   5  -7   4    0.94    0.13
  -6   7  -4    4.11    0.18
  -6   7  -4    4.03    0.16
   6  -7   4    4.17    0.22
   6  -7   4    4.08    0.19
  -7   7  -4   -0.10    0.07
  -7   7  -4    0.09    0.07
   7  -7   4   -0.09    0.10
   7  -7   4    0.05    0.08
   7   6  -4    1.37    0.17
   7   6  -4    1.98    0.15
  -7  -6   4    1.87    0.20
  -7  -6   4    1.96    0.18
   6   6  -4    0.29    0.07
   6   6  -4    0.37    0.07
  -6  -6   4    0.51    0.09
  -6  -6   4    0.38    0.10
   5   6  -4    3.11    0.13
   5   6  -4    3.30    0.17
  -5  -6   4    3.18    0.18
  -5  -6   4    3.02    0.14
  -5  -6   4    3.29    0.16
   4   6  -4    1.82    0.13
   4   6  -4    1.92    0.13
   4   6  -4    1.93    0.09
  -4  -6   4    1.95    0.14
  -4  -6   4    1.94    0.12
  -4  -6   4    1.84    0.10
   3   6  -4    2.08    0.06
   3   6  -4    2.30    0.09
   3   6  -4    2.19    0.13
   3   6  -4    2.28    0.12
   3   6  -4    2.12    0.07
  -3  -6   4    2.34    0.12
  -3  -6   4    2.38    0.13
  -3  -6   4    2.13    0.09
   2   6  -4    5.99    0.20
   2   6  -4    6.21    0.17
   2   6  -4    6.27    0.20
   2   6  -4    6.23    0.16
   2   6  -4    6.15    0.19
  -2  -6   4    6.15    0.16
  -2  -6   4    5.96    0.21
  -2  -6   4    6.33    0.20
  -2  -6   4    6.09    0.16
   1   6  -4    3.78    0.15
   1   6  -4    3.64    0.14
   1   6  -4    3.89    0.11
   1   6  -4    3.73    0.11
   1   6  -4    3.76    0.14
   1   6  -4    3.79    0.14
  -1  -6   4    3.76    0.15
  -1  -6   4    3.45    0.14
  -1  -6   4    3.73    0.12
   0   6  -4   40.45    0.90
   0   6  -4   38.96    0.92
   0   6  -4   38.31    0.89
   0   6  -4   40.64    0.87
   0   6  -4   38.78    0.84
   0   6  -4   39.43    0.90
   0   6  -4   37.47    0.84
   0  -6   4   39.22    0.93
   0  -6   4   38.72    0.90
   0  -6   4   40.08    0.88
  -1   6  -4    3.10    0.12
  -1   6  -4    2.87    0.12
  -1   6  -4    2.88    0.13
  -1   6  -4    3.07    0.12
  -1   6  -4    3.04    0.09
  -1   6  -4    3.01    0.13
  -1   6  -4    3.14    0.11
  -1   6  -4    3.03    0.12
   1  -6   4    2.94    0.13
   1  -6   4    3.08    0.10
   1  -6   4    3.12    0.12
  -2   6  -4    0.03    0.04
  -2   6  -4    0.06    0.03
  -2   6  -4    0.05    0.04
  -2   6  -4    0.04    0.03
  -2   6  -4    0.03    0.03
  -2   6  -4    0.09    0.03
  -2   6  -4   -0.03    0.06
   2  -6   4    0.10    0.04
   2  -6   4    0.07    0.04
   2  -6   4    0.03    0.03
  -3   6  -4    1.49    0.08
  -3   6  -4    1.47    0.07
  -3   6  -4    1.63    0.09
  -3   6  -4    1.60    0.10
  -3   6  -4    1.53    0.06
   3  -6   4    1.60    0.08
   3  -6   4    1.57    0.10
   3  -6   4    1.39    0.09
  -4   6  -4    0.98    0.08
  -4   6  -4    1.00    0.09
  -4   6  -4    0.97    0.08
   4  -6   4    0.80    0.09
   4  -6   4    1.00    0.10
   4  -6   4    0.98    0.08
  -5   6  -4    0.14    0.05
  -5   6  -4    0.22    0.06
   5  -6   4    0.10    0.05
   5  -6   4    0.18    0.06
   5  -6   4    0.27    0.07
  -6   6  -4    0.11    0.06
  -6   6  -4    0.08    0.06
   6  -6   4    0.23    0.08
  -7   6  -4   -0.12    0.07
  -7   6  -4    0.04    0.06
   7  -6   4    0.04    0.07
   7  -6   4    0.04    0.09
  -8   6  -4    1.47    0.15
   8  -6   4    1.09    0.15
   8  -6   4    1.20    0.16
   8   5  -4    0.01    0.09
   8   5  -4   -0.06    0.09
  -8  -5   4   -0.05    0.09
  -8  -5   4   -0.05    0.12
   7   5  -4    1.25    0.12
   7   5  -4    1.23    0.14
  -7  -5   4    1.21    0.16
  -7  -5   4    1.55    0.14
   6   5  -4    0.09    0.06
   6   5  -4    0.04    0.05
  -6  -5   4    0.15    0.06
  -6  -5   4    0.10    0.08
   5   5  -4    0.10    0.06
   5   5  -4    0.12    0.04
  -5  -5   4    0.05    0.05
  -5  -5   4    0.05    0.06
  -5  -5   4    0.06    0.05
   4   5  -4    1.03    0.07
   4   5  -4    0.96    0.10
  -4  -5   4    1.01    0.09
  -4  -5   4    0.84    0.10
  -4  -5   4    0.93    0.07
   3   5  -4    2.09    0.11
   3   5  -4    2.09    0.11
   3   5  -4    2.07    0.11
   3   5  -4    2.04    0.10
   3   5  -4    2.03    0.08
  -3  -5   4    2.02    0.08
  -3  -5   4    2.12    0.10
  -3  -5   4    1.95    0.11
   2   5  -4    7.36    0.17
   2   5  -4    7.08    0.21
   2   5  -4    6.44    0.20
   2   5  -4    7.17    0.21
   2   5  -4    7.04    0.17
  -2  -5   4    7.15    0.18
  -2  -5   4    6.81    0.21
  -2  -5   4    7.26    0.21
   1   5  -4    1.65    0.06
   1   5  -4    1.60    0.08
   1   5  -4    1.70    0.09
   1   5  -4    1.65    0.08
   1   5  -4    1.61    0.06
   1   5  -4    1.60    0.08
   1   5  -4    1.75    0.06
  -1  -5   4    1.61    0.08
  -1  -5   4    1.59    0.09
  -1  -5   4    1.64    0.07
   0   5  -4    0.65    0.06
   0   5  -4    0.61    0.06
   0   5  -4    0.59    0.06
   0   5  -4    0.56    0.04
   0   5  -4    0.53    0.03
   0   5  -4    0.62    0.06
   0   5  -4    0.62    0.05
   0  -5   4    0.56    0.06
   0  -5   4    0.54    0.05
   0  -5   4    0.56    0.05
  -1   5  -4    3.73    0.13
  -1   5  -4    3.75    0.14
  -1   5  -4    3.83    0.13
  -1   5  -4    3.95    0.13
  -1   5  -4    3.92    0.12
  -1   5  -4    3.80    0.10
   1  -5   4    3.77    0.13
   1  -5   4    3.75    0.13
   1  -5   4    3.77    0.12
   1  -5   4    3.71    0.13
  -2   5  -4    1.58    0.08
  -2   5  -4    1.57    0.06
  -2   5  -4    1.62    0.08
  -2   5  -4    1.58    0.07
  -2   5  -4    1.55    0.09
   2  -5   4    1.33    0.08
   2  -5   4    1.43    0.08
   2  -5   4    1.51    0.07
  -3   5  -4    1.86    0.08
  -3   5  -4    1.82    0.08
  -3   5  -4    1.75    0.10
  -3   5  -4    1.74    0.09
  -3   5  -4    1.69    0.05
  -3   5  -4    1.71    0.06
   3  -5   4    1.75    0.09
   3  -5   4    1.76    0.08
   3  -5   4    1.72    0.10
  -4   5  -4    2.15    0.09
  -4   5  -4    2.04    0.09
  -4   5  -4    2.30    0.11
   4  -5   4    2.08    0.09
   4  -5   4    2.13    0.11
   4  -5   4    1.98    0.10
  -5   5  -4    0.04    0.04
  -5   5  -4    0.04    0.04
   5  -5   4   -0.04    0.04
   5  -5   4   -0.02    0.05
   5  -5   4   -0.01    0.05
  -6   5  -4    3.95    0.14
  -6   5  -4    3.99    0.15
   6  -5   4    3.90    0.18
   6  -5   4    3.55    0.15
   6  -5   4    3.73    0.16
  -7   5  -4    3.13    0.16
  -7   5  -4    3.03    0.14
   7  -5   4    2.88    0.18
   7  -5   4    2.85    0.16
  -8   5  -4    0.76    0.11
  -8   5  -4    0.68    0.09
   8  -5   4    0.74    0.11
   8  -5   4    0.71    0.12
   8   4  -4    0.11    0.08
   8   4  -4    0.08    0.08
  -8  -4   4    0.02    0.10
  -8  -4   4    0.01    0.08
   7   4  -4    4.58    0.18
   7   4  -4    4.40    0.20
  -7  -4   4    4.37    0.19
  -7  -4   4    4.38    0.21
   6   4  -4    1.06    0.12
   6   4  -4    1.15    0.09
  -6  -4   4    1.18    0.12
   5   4  -4    0.20    0.05
   5   4  -4    0.22    0.04
  -5  -4   4    0.27    0.04
  -5  -4   4    0.27    0.05
  -5  -4   4    0.22    0.06
   4   4  -4    0.88    0.08
   4   4  -4    0.61    0.08
   4   4  -4    0.76    0.06
   4   4  -4    0.67    0.07
  -4  -4   4    0.71    0.08
  -4  -4   4    0.58    0.08
  -4  -4   4    0.74    0.07
  -4  -4   4    0.69    0.06
   3   4  -4    0.20    0.04
   3   4  -4    0.25    0.03
   3   4  -4    0.35    0.04
  -3  -4   4    0.17    0.04
  -3  -4   4    0.25    0.03
  -3  -4   4    0.26    0.05
  -3  -4   4    0.17    0.04
   2   4  -4    7.01    0.17
   2   4  -4    7.45    0.20
   2   4  -4    7.13    0.21
  -2  -4   4    7.16    0.17
  -2  -4   4    7.30    0.17
  -2  -4   4    7.08    0.20
  -2  -4   4    7.16    0.20
   1   4  -4   13.49    0.34
   1   4  -4   14.35    0.35
   1   4  -4   14.08    0.35
   1   4  -4   14.24    0.31
   1   4  -4   14.27    0.32
   1   4  -4   14.21    0.34
   1   4  -4   13.98    0.31
  -1  -4   4   13.93    0.31
  -1  -4   4   13.64    0.36
  -1  -4   4   14.61    0.35
   0   4  -4    0.79    0.05
   0   4  -4    0.72    0.05
   0   4  -4    0.77    0.04
   0   4  -4    0.70    0.05
   0   4  -4    0.67    0.05
   0   4  -4    0.71    0.03
   0   4  -4    0.74    0.03
   0  -4   4    0.68    0.05
   0  -4   4    0.76    0.06
   0  -4   4    0.61    0.05
   0  -4   4    0.72    0.05
  -1   4  -4    8.69    0.20
  -1   4  -4    8.64    0.23
  -1   4  -4    8.74    0.22
  -1   4  -4    8.67    0.23
  -1   4  -4    8.43    0.22
   1  -4   4    8.59    0.22
   1  -4   4    8.49    0.22
   1  -4   4    8.61    0.20
   1  -4   4    8.37    0.22
   1  -4   4    8.76    0.23
  -2   4  -4   15.13    0.36
  -2   4  -4   15.43    0.36
  -2   4  -4   15.81    0.37
  -2   4  -4   15.61    0.37
   2  -4   4   15.65    0.37
   2  -4   4   15.15    0.36
   2  -4   4   15.67    0.38
   2  -4   4   15.64    0.35
  -3   4  -4    0.53    0.06
  -3   4  -4    0.60    0.04
  -3   4  -4    0.58    0.06
  -3   4  -4    0.55    0.05
   3  -4   4    0.51    0.06
   3  -4   4    0.58    0.05
   3  -4   4    0.59    0.05
   3  -4   4    0.52    0.06
  -4   4  -4   27.99    0.64
  -4   4  -4   28.59    0.66
  -4   4  -4   29.52    0.65
   4  -4   4   29.62    0.68
   4  -4   4   28.16    0.67
   4  -4   4   28.54    0.65
   4  -4   4   29.00    0.64
  -5   4  -4    7.44    0.20
  -5   4  -4    6.80    0.20
  -5   4  -4    7.57    0.22
   5  -4   4    7.56    0.21
   5  -4   4    7.61    0.23
   5  -4   4    7.27    0.21
  -6   4  -4    1.02    0.09
  -6   4  -4    0.94    0.08
   6  -4   4    1.11    0.11
   6  -4   4    0.99    0.09
   6  -4   4    0.94    0.09
  -7   4  -4    0.25    0.06
  -7   4  -4    0.36    0.07
   7  -4   4    0.42    0.09
   7  -4   4    0.26    0.06
  -8   4  -4    1.55    0.13
  -8   4  -4    1.65    0.14
   8  -4   4    1.70    0.17
   8  -4   4    1.30    0.14
  -9   4  -4    1.44    0.15
  -9   4  -4    1.04    0.15
   9  -4   4    1.28    0.16
   9  -4   4    1.21    0.17
   9   3  -4    0.20    0.09
   9   3  -4    0.17    0.10
  -9  -3   4    0.16    0.10
  -9  -3   4   -0.08    0.12
   8   3  -4    0.18    0.08
   8   3  -4    0.12    0.08
  -8  -3   4    0.13    0.08
  -8  -3   4    0.14    0.10
   7   3  -4    0.03    0.07
  -7  -3   4    0.13    0.07
  -7  -3   4    0.15    0.07
   6   3  -4    0.70    0.08
   6   3  -4    0.66    0.09
  -6  -3   4    0.72    0.08
  -6  -3   4    0.69    0.08
   5   3  -4    0.18    0.05
   5   3  -4    0.15    0.04
   5   3  -4    0.08    0.04
  -5  -3   4    0.10    0.04
  -5  -3   4    0.17    0.04
  -5  -3   4    0.19    0.05
  -5  -3   4    0.13    0.05
   4   3  -4   13.71    0.32
   4   3  -4   13.17    0.33
   4   3  -4   14.06    0.36
   4   3  -4   13.73    0.34
  -4  -3   4   13.56    0.34
  -4  -3   4   11.58    0.35
  -4  -3   4   13.74    0.34
  -4  -3   4   13.54    0.32
   3   3  -4   27.42    0.65
   3   3  -4   27.64    0.59
   3   3  -4   27.87    0.61
   3   3  -4   26.58    0.58
   3   3  -4   27.32    0.62
  -3  -3   4   26.41    0.62
  -3  -3   4   26.90    0.59
  -3  -3   4   26.39    0.65
  -3  -3   4   27.20    0.63
   2   3  -4    3.33    0.11
   2   3  -4    3.40    0.11
   2   3  -4    3.40    0.11
   2   3  -4    3.32    0.08
   2   3  -4    3.45    0.09
  -2  -3   4    3.66    0.09
  -2  -3   4    3.23    0.11
  -2  -3   4    3.33    0.12
  -2  -3   4    3.38    0.09
   1   3  -4    6.68    0.18
   1   3  -4    6.61    0.18
   1   3  -4    6.59    0.18
   1   3  -4    6.69    0.16
   1   3  -4    6.36    0.17
   1   3  -4    6.62    0.15
  -1  -3   4    6.72    0.18
  -1  -3   4    6.53    0.16
  -1  -3   4    6.76    0.18
  -1  -3   4    6.58    0.15
   0   3  -4   10.76    0.26
   0   3  -4   11.12    0.25
   0   3  -4   10.73    0.26
   0   3  -4   10.97    0.23
   0   3  -4   11.15    0.23
   0  -3   4   11.17    0.27
   0  -3   4   11.00    0.27
   0  -3   4   10.66    0.26
  -1   3  -4    0.39    0.03
  -1   3  -4    0.40    0.04
  -1   3  -4    0.42    0.04
  -1   3  -4    0.46    0.04
  -1   3  -4    0.38    0.02
  -1   3  -4    0.39    0.03
   1  -3   4    0.39    0.02
   1  -3   4    0.41    0.04
   1  -3   4    0.40    0.04
   1  -3   4    0.36    0.03
  -2   3  -4  105.16    2.39
  -2   3  -4  110.61    2.30
  -2   3  -4  102.91    2.29
  -2   3  -4  104.53    2.29
  -2   3  -4  109.59    2.29
  -2   3  -4  108.17    2.23
   2  -3   4  107.66    2.30
   2  -3   4  106.47    2.39
   2  -3   4  106.48    2.29
   2  -3   4  104.60    2.29
  -3   3  -4    1.87    0.08
  -3   3  -4    1.73    0.07
  -3   3  -4    1.95    0.07
   3  -3   4    1.92    0.07
   3  -3   4    1.78    0.08
   3  -3   4    1.83    0.07
   3  -3   4    1.91    0.09
  -4   3  -4    2.80    0.10
  -4   3  -4    3.05    0.11
  -4   3  -4    2.91    0.10
   4  -3   4    3.09    0.10
   4  -3   4    3.03    0.11
   4  -3   4    2.85    0.11
   4  -3   4    3.04    0.12
  -5   3  -4    2.69    0.11
  -5   3  -4    2.69    0.10
  -5   3  -4    2.78    0.12
  -5   3  -4    2.72    0.11
   5  -3   4    2.83    0.13
   5  -3   4    2.74    0.12
   5  -3   4    2.74    0.10
   5  -3   4    2.73    0.11
  -6   3  -4    6.12    0.19
  -6   3  -4    6.07    0.18
   6  -3   4    6.05    0.18
   6  -3   4    5.98    0.21
   6  -3   4    5.93    0.19
  -7   3  -4    0.61    0.09
  -7   3  -4    0.83    0.09
   7  -3   4    0.51    0.07
  -8   3  -4    2.43    0.14
  -8   3  -4    2.33    0.14
   8  -3   4    2.30    0.17
   8  -3   4    1.98    0.15
  -9   3  -4    0.12    0.09
  -9   3  -4    0.03    0.08
   9  -3   4    0.15    0.11
   9  -3   4   -0.03    0.09
   9   2  -4    0.07    0.08
   9   2  -4   -0.08    0.09
  -9  -2   4    0.12    0.11
  -9  -2   4    0.18    0.09
   8   2  -4    1.07    0.12
  -8  -2   4    1.05    0.12
  -8  -2   4    0.88    0.11
   7   2  -4    1.51    0.12
  -7  -2   4    1.45    0.07
  -7  -2   4    1.43    0.12
  -7  -2   4    1.59    0.11
   6   2  -4   30.03    0.71
   6   2  -4   29.64    0.66
   6   2  -4   28.50    0.67
  -6  -2   4   27.91    0.63
  -6  -2   4   29.57    0.69
  -6  -2   4   27.27    0.71
  -6  -2   4   29.54    0.68
   5   2  -4    2.81    0.10
   5   2  -4    2.93    0.12
   5   2  -4    2.99    0.11
   5   2  -4    2.82    0.11
  -5  -2   4    2.85    0.08
  -5  -2   4    2.27    0.12
  -5  -2   4    2.91    0.11
  -5  -2   4    2.48    0.10
  -5  -2   4    2.97    0.12
  -5  -2   4    2.89    0.08
   4   2  -4    2.68    0.10
   4   2  -4    2.79    0.10
   4   2  -4    2.79    0.10
   4   2  -4    2.88    0.11
  -4  -2   4    2.79    0.11
  -4  -2   4    2.83    0.08
  -4  -2   4    2.77    0.11
  -4  -2   4    2.83    0.10
  -4  -2   4    2.70    0.09
  -4  -2   4    2.72    0.07
   3   2  -4   24.01    0.52
   3   2  -4   23.99    0.54
   3   2  -4   23.37    0.54
   3   2  -4   24.84    0.57
   3   2  -4   23.46    0.52
  -3  -2   4   23.52    0.51
  -3  -2   4   23.78    0.52
  -3  -2   4   23.76    0.55
  -3  -2   4   23.85    0.57
  -3  -2   4   24.38    0.54
   2   2  -4    2.89    0.09
   2   2  -4    2.65    0.07
   2   2  -4    2.79    0.07
   2   2  -4    2.78    0.09
  -2  -2   4    2.82    0.09
  -2  -2   4    2.75    0.07
  -2  -2   4    2.77    0.09
  -2  -2   4    2.79    0.07
   1   2  -4    0.12    0.01
   1   2  -4    0.11    0.01
   1   2  -4    0.12    0.02
  -1  -2   4    0.09    0.02
  -1  -2   4    0.09    0.01
  -1  -2   4    0.08    0.01
   0   2  -4    0.06    0.01
   0   2  -4    0.04    0.02
   0   2  -4    0.01    0.01
   0   2  -4    0.04    0.01
   0  -2   4    0.05    0.02
   0  -2   4    0.02    0.01
   0  -2   4    0.03    0.01
   0  -2   4    0.02    0.01
  -1   2  -4    0.14    0.02
  -1   2  -4    0.13    0.01
  -1   2  -4    0.16    0.02
  -1   2  -4    0.17    0.02
   1  -2   4    0.15    0.02
   1  -2   4    0.19    0.02
  -2   2  -4    0.28    0.03
  -2   2  -4    0.27    0.03
  -2   2  -4    0.23    0.02
  -2   2  -4    0.21    0.03
  -2   2  -4    0.24    0.02
   2  -2   4    0.28    0.01
   2  -2   4    0.22    0.03
   2  -2   4    0.27    0.03
  -3   2  -4    3.64    0.11
  -3   2  -4    3.49    0.10
  -3   2  -4    3.42    0.11
  -3   2  -4    3.51    0.10
   3  -2   4    3.51    0.10
   3  -2   4    3.41    0.11
   3  -2   4    3.48    0.11
   3  -2   4    3.61    0.10
  -4   2  -4    8.92    0.23
  -4   2  -4    9.06    0.23
  -4   2  -4    8.87    0.23
  -4   2  -4    9.25    0.23
   4  -2   4    8.92    0.21
   4  -2   4    9.06    0.23
   4  -2   4    8.94    0.24
   4  -2   4    8.96    0.24
   4  -2   4    9.11    0.21
   4  -2   4    9.11    0.23
  -5   2  -4    0.12    0.04
  -5   2  -4    0.16    0.03
  -5   2  -4    0.07    0.03
  -5   2  -4    0.14    0.04
   5  -2   4    0.20    0.05
   5  -2   4    0.11    0.02
   5  -2   4    0.18    0.04
   5  -2   4    0.09    0.03
   5  -2   4    0.13    0.02
   5  -2   4    0.20    0.03
  -6   2  -4    0.23    0.05
  -6   2  -4    0.17    0.05
  -6   2  -4    0.14    0.05
   6  -2   4    0.10    0.02
   6  -2   4    0.15    0.02
   6  -2   4    0.21    0.04
   6  -2   4    0.14    0.04
   6  -2   4    0.21    0.05
  -7   2  -4    0.23    0.06
   7  -2   4    0.32    0.07
   7  -2   4    0.20    0.03
   7  -2   4    0.21    0.03
   7  -2   4    0.19    0.06
  -8   2  -4    0.31    0.08
  -8   2  -4    0.48    0.08
   8  -2   4    0.44    0.08
   8  -2   4    0.49    0.09
  -9   2  -4    3.11    0.17
  -9   2  -4    2.51    0.19
   9  -2   4    2.88    0.19
   9  -2   4    2.78    0.21
   9   1  -4    0.01    0.08
   9   1  -4    0.16    0.08
  -9  -1   4    0.03    0.08
   8   1  -4    9.38    0.28
   8   1  -4    9.48    0.29
  -8  -1   4    9.33    0.25
  -8  -1   4    9.45    0.29
  -8  -1   4    9.05    0.29
   7   1  -4    1.13    0.09
   7   1  -4    1.36    0.10
  -7  -1   4    1.28    0.12
  -7  -1   4    1.25    0.09
  -7  -1   4    1.39    0.09
  -7  -1   4    1.44    0.10
   6   1  -4    6.50    0.20
   6   1  -4    6.22    0.19
   6   1  -4    6.18    0.18
  -6  -1   4    6.39    0.17
  -6  -1   4    6.39    0.19
  -6  -1   4    6.05    0.17
  -6  -1   4    6.35    0.20
  -6  -1   4    5.90    0.20
   5   1  -4    0.21    0.03
   5   1  -4    0.14    0.03
   5   1  -4    0.17    0.04
   5   1  -4    0.19    0.04
  -5  -1   4    0.13    0.04
  -5  -1   4    0.23    0.04
  -5  -1   4    0.18    0.04
  -5  -1   4    0.20    0.04
  -5  -1   4    0.21    0.03
   4   1  -4    7.24    0.20
   4   1  -4    7.21    0.19
   4   1  -4    7.09    0.18
   4   1  -4    7.08    0.19
  -4  -1   4    7.28    0.19
  -4  -1   4    7.12    0.20
  -4  -1   4    7.36    0.19
  -4  -1   4    7.42    0.18
  -4  -1   4    7.27    0.19
   3   1  -4   22.52    0.52
   3   1  -4   22.21    0.48
   3   1  -4   21.20    0.49
   3   1  -4   22.16    0.49
  -3  -1   4   21.24    0.50
  -3  -1   4   21.28    0.48
  -3  -1   4   22.34    0.52
  -3  -1   4   22.17    0.48
  -3  -1   4   21.37    0.49
  -3  -1   4   22.20    0.48
   2   1  -4    3.42    0.09
   2   1  -4    3.26    0.09
   2   1  -4    3.39    0.09
  -2  -1   4    3.41    0.09
  -2  -1   4    3.20    0.09
  -2  -1   4    3.38    0.08
  -2  -1   4    3.54    0.10
  -2  -1   4    3.44    0.09
   1   1  -4  113.62    2.49
   1   1  -4  119.12    2.57
   1   1  -4  117.82    2.54
   1   1  -4  120.57    2.71
   1   1  -4  118.02    2.53
   1   1  -4  119.93    2.55
  -1  -1   4  117.77    2.49
  -1  -1   4  118.90    2.70
  -1  -1   4  118.04    2.55
  -1  -1   4  120.13    2.57
  -1  -1   4  120.67    2.56
   0   1  -4   31.17    0.67
   0   1  -4   30.90    0.66
   0   1  -4   30.93    0.67
   0  -1   4   30.84    0.67
   0  -1   4   29.53    0.70
   0  -1   4   31.28    0.64
   0  -1   4   31.23    0.67
  -1   1  -4    0.11    0.01
  -1   1  -4    0.09    0.01
  -1   1  -4    0.12    0.02
  -1   1  -4    0.10    0.01
  -1   1  -4    0.08    0.01
  -1   1  -4    0.10    0.01
   1  -1   4    0.10    0.01
   1  -1   4    0.11    0.01
   1  -1   4    0.10    0.01
   1  -1   4    0.14    0.02
   1  -1   4    0.12    0.02
  -2   1  -4    0.36    0.02
  -2   1  -4    0.36    0.03
  -2   1  -4    0.38    0.03
   2  -1   4    0.38    0.03
   2  -1   4    0.39    0.03
   2  -1   4    0.32    0.02
  -3   1  -4   18.42    0.42
  -3   1  -4   18.74    0.42
  -3   1  -4   18.26    0.41
  -3   1  -4   19.26    0.42
   3  -1   4   18.12    0.42
   3  -1   4   18.65    0.43
   3  -1   4   18.51    0.42
   3  -1   4   18.03    0.41
   3  -1   4   19.10    0.43
   3  -1   4   18.53    0.43
  -4   1  -4    0.06    0.02
  -4   1  -4    0.02    0.02
  -4   1  -4    0.04    0.02
  -4   1  -4    0.06    0.02
   4  -1   4    0.05    0.02
   4  -1   4    0.07    0.03
   4  -1   4    0.03    0.02
   4  -1   4    0.04    0.03
   4  -1   4    0.09    0.02
   4  -1   4    0.06    0.02
  -5   1  -4    0.26    0.04
  -5   1  -4    0.21    0.04
  -5   1  -4    0.23    0.04
  -5   1  -4    0.29    0.04
   5  -1   4    0.22    0.03
   5  -1   4    0.23    0.04
   5  -1   4    0.28    0.04
   5  -1   4    0.20    0.04
   5  -1   4    0.30    0.04
  -6   1  -4    3.22    0.12
  -6   1  -4    3.35    0.13
  -6   1  -4    3.40    0.13
   6  -1   4    3.47    0.14
   6  -1   4    3.45    0.11
   6  -1   4    3.27    0.13
   6  -1   4    3.11    0.12
   6  -1   4    3.51    0.12
  -7   1  -4    2.12    0.12
  -7   1  -4    2.41    0.12
  -7   1  -4    2.18    0.12
   7  -1   4    2.32    0.12
   7  -1   4    2.32    0.10
   7  -1   4    2.42    0.13
   7  -1   4    2.15    0.10
  -8   1  -4    0.28    0.08
  -8   1  -4    0.39    0.07
   8  -1   4    0.40    0.05
   8  -1   4    0.39    0.08
   8  -1   4    0.35    0.07
  -9   1  -4    0.03    0.08
  -9   1  -4    0.07    0.10
   9  -1   4    0.05    0.08
   9  -1   4    0.07    0.10
   9   0  -4    0.85    0.11
   9   0  -4    0.68    0.09
  -9   0   4    0.70    0.11
  -9   0   4    0.74    0.11
   8   0  -4    0.05    0.05
   8   0  -4   -0.03    0.07
  -8   0   4    0.09    0.06
  -8   0   4    0.06    0.06
  -8   0   4    0.04    0.07
   7   0  -4    0.53    0.07
   7   0  -4    0.61    0.08
  -7   0   4    0.53    0.06
  -7   0   4    0.73    0.09
  -7   0   4    0.53    0.07
  -7   0   4    0.51    0.06
  -7   0   4    0.46    0.06
   6   0  -4    1.62    0.08
   6   0  -4    1.41    0.09
   6   0  -4    1.48    0.07
  -6   0   4    1.43    0.09
  -6   0   4    1.62    0.08
  -6   0   4    1.38    0.09
  -6   0   4    1.66    0.09
  -6   0   4    1.48    0.09
   5   0  -4    0.95    0.05
   5   0  -4    1.21    0.06
   5   0  -4    1.12    0.07
   5   0  -4    1.02    0.06
  -5   0   4    0.94    0.06
  -5   0   4    1.11    0.07
  -5   0   4    1.13    0.07
  -5   0   4    1.04    0.06
  -5   0   4    1.06    0.07
  -5   0   4    1.11    0.07
   4   0  -4    0.82    0.06
   4   0  -4    0.83    0.05
   4   0  -4    0.70    0.04
  -4   0   4    0.84    0.05
  -4   0   4    0.86    0.05
  -4   0   4    0.73    0.05
  -4   0   4    0.83    0.05
  -4   0   4    0.72    0.05
   3   0  -4    0.30    0.03
   3   0  -4    0.27    0.02
   3   0  -4    0.29    0.03
   3   0  -4    0.38    0.03
  -3   0   4    0.32    0.03
  -3   0   4    0.27    0.03
  -3   0   4    0.30    0.03
   2   0  -4   88.18    1.83
   2   0  -4   86.09    1.97
   2   0  -4   86.59    1.87
   2   0  -4   86.72    1.87
   2   0  -4   91.66    1.86
  -2   0   4   87.81    1.82
  -2   0   4   83.36    1.96
  -2   0   4   89.41    1.86
  -2   0   4   85.38    1.87
   1   0  -4   13.04    0.31
   1   0  -4   14.64    0.31
   1   0  -4   14.93    0.33
   1   0  -4   14.43    0.31
   1   0  -4   14.48    0.31
  -1   0   4   14.50    0.31
  -1   0   4   14.84    0.31
  -1   0   4   12.22    0.31
  -1   0   4   14.99    0.33
  -1   0   4   13.78    0.31
   0   0  -4    0.19    0.02
   0   0  -4    0.19    0.01
   0   0  -4    0.14    0.02
   0   0   4    0.13    0.01
   0   0   4    0.17    0.02
   0   0   4    0.13    0.02
   0   0   4    0.14    0.02
  -1   0  -4    6.03    0.15
  -1   0  -4    6.61    0.15
  -1   0  -4    5.82    0.16
  -1   0  -4    6.52    0.14
   1   0   4    6.74    0.16
   1   0   4    6.43    0.15
   1   0   4    6.50    0.15
   1   0   4    6.62    0.15
   1   0   4    6.42    0.14
  -2   0  -4    0.81    0.04
  -2   0  -4    0.76    0.04
  -2   0  -4    0.79    0.03
  -2   0  -4    0.82    0.03
   2   0   4    0.82    0.04
   2   0   4    0.79    0.04
   2   0   4    0.80    0.04
  -3   0  -4    0.12    0.02
  -3   0  -4    0.05    0.02
  -3   0  -4    0.08    0.02
  -3   0  -4    0.03    0.02
   3   0   4    0.04    0.01
   3   0   4    0.07    0.02
   3   0   4    0.06    0.02
   3   0   4    0.06    0.02
   3   0   4    0.04    0.02
  -4   0  -4    0.25    0.04
  -4   0  -4    0.27    0.03
  -4   0  -4    0.24    0.03
  -4   0  -4    0.21    0.03
   4   0   4    0.20    0.03
   4   0   4    0.24    0.03
   4   0   4    0.29    0.04
   4   0   4    0.25    0.04
   4   0   4    0.18    0.03
  -5   0  -4    3.24    0.10
  -5   0  -4    3.13    0.12
  -5   0  -4    3.44    0.13
  -5   0  -4    3.30    0.11
   5   0   4    3.06    0.11
   5   0   4    3.24    0.11
   5   0   4    2.97    0.11
   5   0   4    3.22    0.12
   5   0   4    3.23    0.11
   5   0   4    3.23    0.11
  -6   0  -4    0.87    0.08
  -6   0  -4    1.03    0.08
  -6   0  -4    1.00    0.07
   6   0   4    1.07    0.08
   6   0   4    0.97    0.08
   6   0   4    0.94    0.08
   6   0   4    1.00    0.07
   6   0   4    0.91    0.08
  -7   0  -4   10.53    0.28
  -7   0  -4   10.93    0.31
  -7   0  -4   11.35    0.30
   7   0   4   11.49    0.30
   7   0   4   10.88    0.29
   7   0   4   10.59    0.30
   7   0   4   10.79    0.30
  -8   0  -4    0.11    0.08
  -8   0  -4    0.15    0.06
   8   0   4    0.02    0.06
   8   0   4    0.09    0.07
   8   0   4    0.20    0.07
  -9   0  -4    0.13    0.11
  -9   0  -4   -0.09    0.08
   9   0   4    0.08    0.08
   9  -1  -4    0.11    0.09
  -9   1   4    0.00    0.09
  -9   1   4    0.14    0.08
   8  -1  -4    0.04    0.05
   8  -1  -4    0.08    0.07
  -8   1   4    0.09    0.06
  -8   1   4    0.07    0.06
  -8   1   4    0.08    0.07
   7  -1  -4    0.16    0.06
   7  -1  -4    0.17    0.04
   7  -1  -4    0.17    0.04
  -7   1   4    0.22    0.06
  -7   1   4    0.19    0.06
  -7   1   4    0.18    0.07
  -7   1   4    0.10    0.06
  -7   1   4    0.13    0.05
   6  -1  -4    0.62    0.06
   6  -1  -4    0.42    0.05
   6  -1  -4    0.51    0.07
  -6   1   4    0.47    0.07
  -6   1   4    0.56    0.07
  -6   1   4    0.55    0.07
  -6   1   4    0.55    0.08
  -6   1   4    0.42    0.06
   5  -1  -4    1.00    0.06
   5  -1  -4    0.82    0.07
  -5   1   4    0.98    0.06
  -5   1   4    0.99    0.06
  -5   1   4    0.90    0.07
  -5   1   4    0.99    0.06
  -5   1   4    1.02    0.08
   3  -1  -4    4.54    0.12
   3  -1  -4    4.42    0.10
   3  -1  -4    4.42    0.13
  -3   1   4    4.33    0.11
  -3   1   4    4.28    0.13
  -3   1   4    4.37    0.12
  -3   1   4    4.46    0.13
  -3   1   4    4.32    0.12
  -3   1   4    4.36    0.12
   2  -1  -4   24.68    0.57
   2  -1  -4   26.79    0.57
   2  -1  -4   26.51    0.60
  -2   1   4   26.38    0.60
  -2   1   4   26.23    0.58
  -2   1   4   26.91    0.57
   1  -1  -4   10.39    0.23
   1  -1  -4   10.51    0.23
   1  -1  -4   10.39    0.24
   1  -1  -4   10.18    0.23
  -1   1   4   10.44    0.24
  -1   1   4    8.46    0.22
  -1   1   4   10.23    0.23
  -1   1   4   10.29    0.23
   0  -1  -4  106.70    2.27
   0  -1  -4  107.62    2.31
   0  -1  -4  106.67    2.32
   0  -1  -4  108.28    2.44
   0   1   4  102.83    2.31
   0   1   4  109.31    2.25
   0   1   4  108.92    2.43
   0   1   4  104.74    2.24
  -1  -1  -4   49.89    1.07
  -1  -1  -4   49.42    1.08
  -1  -1  -4   49.61    1.06
  -1  -1  -4   50.75    1.14
  -1  -1  -4   48.95    1.07
   1   1   4   49.99    1.07
   1   1   4   51.92    1.08
   1   1   4   50.84    1.05
   1   1   4   51.59    1.14
   1   1   4   47.76    1.07
  -2  -1  -4    0.32    0.03
  -2  -1  -4    0.33    0.02
  -2  -1  -4    0.32    0.02
   2   1   4    0.30    0.02
   2   1   4    0.32    0.02
   2   1   4    0.28    0.03
   2   1   4    0.28    0.03
  -3  -1  -4    1.36    0.05
  -3  -1  -4    1.39    0.06
  -3  -1  -4    1.34    0.06
  -3  -1  -4    1.40    0.05
   3   1   4    1.34    0.05
   3   1   4    1.37    0.06
   3   1   4    1.41    0.07
   3   1   4    1.38    0.05
   3   1   4    1.37    0.06
  -4  -1  -4    3.45    0.09
  -4  -1  -4    3.38    0.12
  -4  -1  -4    3.33    0.10
   4   1   4    3.31    0.11
   4   1   4    3.31    0.12
   4   1   4    3.42    0.12
   4   1   4    3.27    0.10
   4   1   4    3.09    0.10
  -5  -1  -4   18.60    0.42
  -5  -1  -4   17.95    0.45
  -5  -1  -4   18.93    0.43
   5   1   4   19.11    0.43
   5   1   4   17.52    0.43
   5   1   4   18.89    0.44
   5   1   4   17.51    0.44
   5   1   4   19.16    0.46
   5   1   4   18.54    0.46
  -6  -1  -4    3.59    0.13
  -6  -1  -4    3.54    0.11
  -6  -1  -4    3.35    0.14
   6   1   4    3.45    0.14
   6   1   4    3.71    0.14
   6   1   4    3.39    0.12
   6   1   4    3.47    0.14
  -7  -1  -4   11.45    0.31
  -7  -1  -4   11.19    0.28
  -7  -1  -4   11.48    0.33
   7   1   4   11.00    0.29
   7   1   4   11.68    0.32
   7   1   4   11.63    0.31
   7   1   4   10.70    0.32
  -8  -1  -4    0.29    0.07
  -8  -1  -4    0.38    0.09
   8   1   4    0.25    0.07
   8   1   4    0.34    0.08
   8   1   4    0.25    0.07
  -9  -1  -4    0.08    0.11
  -9  -1  -4    0.06    0.08
   9   1   4    0.17    0.08
   9   1   4    0.17    0.10
   9  -2  -4    0.57    0.10
  -9   2   4    0.87    0.12
  -9   2   4    0.67    0.11
   8  -2  -4    0.29    0.05
   8  -2  -4    0.29    0.08
  -8   2   4    0.44    0.09
  -8   2   4    0.55    0.09
  -8   2   4    0.28    0.07
   7  -2  -4    0.50    0.06
   7  -2  -4    0.36    0.06
   7  -2  -4    0.51    0.06
  -7   2   4    0.52    0.08
  -7   2   4    0.43    0.07
  -7   2   4    0.71    0.08
  -7   2   4    0.46    0.06
   6  -2  -4    1.89    0.08
  -6   2   4    2.16    0.13
  -6   2   4    2.04    0.09
  -6   2   4    2.16    0.13
  -6   2   4    1.85    0.09
  -6   2   4    2.43    0.11
   5  -2  -4    2.94    0.12
   5  -2  -4    3.24    0.10
   5  -2  -4    3.08    0.09
  -5   2   4    3.27    0.13
  -5   2   4    3.09    0.12
  -5   2   4    2.85    0.11
   4  -2  -4   21.96    0.51
   4  -2  -4   22.06    0.48
  -4   2   4   21.69    0.50
  -4   2   4   21.91    0.52
  -4   2   4   22.53    0.52
  -4   2   4   22.30    0.51
  -4   2   4   21.40    0.48
  -4   2   4   22.63    0.51
   3  -2  -4    2.49    0.08
   3  -2  -4    2.46    0.09
   3  -2  -4    2.39    0.06
  -3   2   4    2.49    0.08
  -3   2   4    2.53    0.09
  -3   2   4    2.39    0.06
  -3   2   4    2.54    0.09
  -3   2   4    2.58    0.09
  -3   2   4    2.46    0.07
   2  -2  -4    1.61    0.05
   2  -2  -4    1.66    0.06
  -2   2   4    1.69    0.06
  -2   2   4    1.63    0.07
  -2   2   4    1.69    0.07
  -2   2   4    1.75    0.06
  -2   2   4    1.70    0.04
  -2   2   4    1.70    0.04
  -2   2   4    1.74    0.06
   1  -2  -4    0.03    0.01
   1  -2  -4    0.02    0.01
   1  -2  -4    0.05    0.01
   1  -2  -4    0.04    0.02
  -1   2   4    0.05    0.01
  -1   2   4    0.02    0.02
  -1   2   4    0.01    0.01
  -1   2   4    0.03    0.01
  -1   2   4    0.00    0.01
   0  -2  -4    2.33    0.08
   0  -2  -4    2.11    0.07
   0  -2  -4    2.15    0.07
   0   2   4    2.14    0.07
   0   2   4    2.15    0.06
   0   2   4    2.21    0.07
   0   2   4    2.34    0.07
   0   2   4    2.22    0.06
   0   2   4    2.22    0.06
  -1  -2  -4  158.78    3.34
  -1  -2  -4  156.10    3.58
  -1  -2  -4  158.48    3.41
  -1  -2  -4  160.41    3.40
   1   2   4  155.75    3.59
   1   2   4  157.62    3.40
   1   2   4  161.22    3.40
   1   2   4  158.18    3.31
   1   2   4  163.44    3.43
  -2  -2  -4   82.24    1.79
  -2  -2  -4   83.34    1.77
  -2  -2  -4   85.99    1.82
  -2  -2  -4   82.79    1.79
  -2  -2  -4   86.09    1.91
   2   2   4   83.00    1.79
   2   2   4   85.26    1.79
   2   2   4   83.99    1.91
  -3  -2  -4    1.59    0.08
  -3  -2  -4    1.56    0.05
  -3  -2  -4    1.70    0.06
  -3  -2  -4    1.60    0.07
   3   2   4    1.67    0.08
   3   2   4    1.73    0.06
   3   2   4    1.57    0.08
   3   2   4    1.66    0.07
   3   2   4    1.68    0.07
   3   2   4    1.65    0.05
  -4  -2  -4    0.82    0.05
  -4  -2  -4    0.66    0.07
  -4  -2  -4    0.72    0.06
  -4  -2  -4    0.76    0.03
   4   2   4    0.82    0.07
   4   2   4    0.74    0.04
   4   2   4    0.89    0.06
   4   2   4    0.74    0.06
   4   2   4    0.74    0.05
   4   2   4    0.79    0.07
  -5  -2  -4    8.38    0.23
  -5  -2  -4    8.52    0.24
  -5  -2  -4    8.72    0.20
  -5  -2  -4    8.69    0.23
   5   2   4    8.06    0.23
   5   2   4    8.42    0.25
   5   2   4    8.43    0.23
   5   2   4    8.24    0.22
   5   2   4    8.69    0.25
  -6  -2  -4    0.01    0.05
  -6  -2  -4    0.08    0.04
   6   2   4    0.11    0.06
   6   2   4    0.15    0.05
   6   2   4    0.06    0.05
   6   2   4    0.12    0.03
  -7  -2  -4    0.62    0.09
  -7  -2  -4    0.61    0.06
   7   2   4    0.62    0.08
   7   2   4    0.76    0.11
   7   2   4    0.55    0.07
  -8  -2  -4    0.18    0.09
  -8  -2  -4    0.05    0.06
   8   2   4    0.06    0.07
   8   2   4   -0.07    0.07
  -9  -2  -4    0.02    0.12
  -9  -2  -4    0.14    0.08
   9   2   4   -0.05    0.09
   9   2   4   -0.03    0.09
   9  -3  -4    0.25    0.10
  -9   3   4    0.26    0.12
  -9   3   4    0.35    0.10
   8  -3  -4    0.24    0.07
   7  -3  -4   -0.04    0.05
   7  -3  -4    0.05    0.03
   7  -3  -4    0.03    0.04
  -7   3   4    0.06    0.04
  -7   3   4    0.06    0.07
  -7   3   4   -0.02    0.05
   6  -3  -4   55.31    1.21
   6  -3  -4   53.61    1.24
  -6   3   4   52.85    1.19
  -6   3   4   55.05    1.22
  -6   3   4   56.21    1.23
   5  -3  -4   16.61    0.39
   5  -3  -4   17.01    0.42
  -5   3   4   17.40    0.39
  -5   3   4   17.44    0.42
  -5   3   4   17.51    0.44
  -5   3   4   17.83    0.44
  -5   3   4   17.54    0.41
   4  -3  -4    6.42    0.20
   4  -3  -4    6.56    0.19
   4  -3  -4    6.58    0.17
   4  -3  -4    6.27    0.16
  -4   3   4    6.52    0.18
  -4   3   4    6.31    0.15
  -4   3   4    6.64    0.17
  -4   3   4    6.82    0.18
  -4   3   4    6.59    0.19
   3  -3  -4    8.38    0.19
   3  -3  -4    8.21    0.22
   3  -3  -4    8.36    0.22
   3  -3  -4    8.59    0.21
   3  -3  -4    8.37    0.23
  -3   3   4    8.17    0.19
  -3   3   4    8.45    0.21
  -3   3   4    8.46    0.21
  -3   3   4    8.72    0.23
   2  -3  -4    8.81    0.22
   2  -3  -4    8.69    0.22
   2  -3  -4    8.85    0.22
  -2   3   4    8.39    0.22
  -2   3   4    8.53    0.21
  -2   3   4    8.72    0.20
  -2   3   4    8.78    0.22
  -2   3   4    8.48    0.20
  -2   3   4    8.94    0.23
  -2   3   4    8.65    0.21
   1  -3  -4    1.75    0.06
   1  -3  -4    1.78    0.07
   1  -3  -4    1.72    0.06
  -1   3   4    1.74    0.06
  -1   3   4    1.79    0.07
  -1   3   4    1.70    0.07
  -1   3   4    1.87    0.07
  -1   3   4    1.77    0.06
   0  -3  -4    1.01    0.04
   0  -3  -4    0.97    0.05
   0   3   4    0.99    0.05
   0   3   4    0.99    0.05
   0   3   4    0.98    0.04
   0   3   4    1.00    0.05
   0   3   4    0.96    0.04
   0   3   4    0.95    0.05
   0   3   4    0.99    0.05
  -1  -3  -4    4.22    0.13
  -1  -3  -4    4.02    0.12
  -1  -3  -4    4.32    0.11
  -1  -3  -4    4.28    0.11
   1   3   4    4.14    0.11
   1   3   4    4.43    0.11
   1   3   4    4.18    0.12
   1   3   4    4.35    0.13
   1   3   4    3.93    0.12
  -2  -3  -4   17.18    0.40
  -2  -3  -4   16.60    0.38
  -2  -3  -4   16.56    0.42
  -2  -3  -4   17.10    0.38
  -2  -3  -4   16.40    0.37
   2   3   4   17.10    0.38
   2   3   4   16.44    0.37
   2   3   4   16.86    0.39
   2   3   4   16.41    0.38
   2   3   4   16.97    0.42
   2   3   4   16.22    0.42
  -3  -3  -4   20.59    0.48
  -3  -3  -4   19.64    0.45
  -3  -3  -4   19.81    0.45
  -3  -3  -4   19.75    0.43
   3   3   4   19.89    0.43
   3   3   4   20.17    0.45
   3   3   4   20.09    0.50
   3   3   4   19.04    0.50
   3   3   4   20.19    0.45
   3   3   4   20.12    0.47
  -4  -3  -4    1.02    0.04
  -4  -3  -4    1.02    0.06
  -4  -3  -4    0.87    0.07
  -4  -3  -4    0.92    0.08
   4   3   4    1.14    0.08
   4   3   4    1.04    0.07
   4   3   4    1.06    0.06
   4   3   4    1.03    0.08
   4   3   4    0.99    0.04
  -5  -3  -4    0.66    0.08
  -5  -3  -4    0.71    0.07
   5   3   4    0.72    0.09
   5   3   4    0.61    0.06
   5   3   4    0.60    0.07
   5   3   4    0.68    0.09
  -6  -3  -4    1.06    0.11
  -6  -3  -4    0.81    0.08
   6   3   4    0.86    0.08
   6   3   4    0.93    0.10
  -7  -3  -4    0.04    0.08
   7   3   4   -0.01    0.06
   7   3   4    0.09    0.06
  -8  -3  -4    0.81    0.10
  -8  -3  -4    0.53    0.12
   8   3   4    0.73    0.11
   8   3   4    0.86    0.13
  -9  -3  -4    0.78    0.15
  -9  -3  -4    0.34    0.11
   9   3   4    0.56    0.10
   9   3   4    0.46    0.12
   9  -4  -4    0.59    0.12
  -9   4   4    0.48    0.14
  -9   4   4    0.55    0.10
   8  -4  -4    8.30    0.28
  -8   4   4    7.65    0.26
  -8   4   4    7.90    0.29
   7  -4  -4    0.01    0.06
  -7   4   4    0.04    0.04
  -7   4   4    0.00    0.06
  -7   4   4    0.02    0.07
   6  -4  -4    0.75    0.05
   6  -4  -4    0.86    0.10
  -6   4   4    0.70    0.09
  -6   4   4    0.82    0.06
  -6   4   4    0.92    0.10
  -6   4   4    0.70    0.05
   5  -4  -4    0.00    0.02
   5  -4  -4    0.01    0.03
   5  -4  -4    0.00    0.05
   5  -4  -4    0.04    0.04
  -5   4   4    0.03    0.04
  -5   4   4   -0.01    0.05
   4  -4  -4    1.59    0.10
   4  -4  -4    1.68    0.09
   4  -4  -4    1.74    0.07
   4  -4  -4    1.62    0.10
   4  -4  -4    1.77    0.06
  -4   4   4    1.67    0.06
  -4   4   4    1.72    0.09
  -4   4   4    1.71    0.10
  -4   4   4    1.79    0.08
  -4   4   4    1.74    0.06
   3  -4  -4    4.61    0.15
   3  -4  -4    4.85    0.16
   3  -4  -4    4.73    0.15
  -3   4   4    4.71    0.16
  -3   4   4    4.85    0.13
  -3   4   4    4.96    0.16
  -3   4   4    4.73    0.14
  -3   4   4    4.95    0.13
  -3   4   4    4.91    0.12
  -3   4   4    4.72    0.15
   2  -4  -4    1.51    0.07
   2  -4  -4    1.52    0.07
   2  -4  -4    1.57    0.07
  -2   4   4    1.47    0.08
  -2   4   4    1.50    0.07
  -2   4   4    1.41    0.07
  -2   4   4    1.58    0.06
  -2   4   4    1.40    0.08
   1  -4  -4   13.74    0.32
   1  -4  -4   13.73    0.34
  -1   4   4   13.54    0.33
  -1   4   4   14.05    0.32
  -1   4   4   13.49    0.32
  -1   4   4   13.54    0.34
  -1   4   4   13.60    0.33
  -1   4   4   13.49    0.32
   0  -4  -4   44.74    1.01
   0  -4  -4   43.75    0.96
   0  -4  -4   43.74    0.95
   0   4   4   41.88    0.95
   0   4   4   43.85    0.94
   0   4   4   42.77    0.95
   0   4   4   43.03    0.96
   0   4   4   42.28    0.93
   0   4   4   43.44    0.95
  -1  -4  -4    0.73    0.05
  -1  -4  -4    0.64    0.05
  -1  -4  -4    0.74    0.06
  -1  -4  -4    0.68    0.06
   1   4   4    0.67    0.04
   1   4   4    0.68    0.05
   1   4   4    0.72    0.05
   1   4   4    0.74    0.06
   1   4   4    0.73    0.05
   1   4   4    0.66    0.04
   1   4   4    0.74    0.06
  -2  -4  -4    2.19    0.09
  -2  -4  -4    2.17    0.10
  -2  -4  -4    2.23    0.08
   2   4   4    2.26    0.07
   2   4   4    2.29    0.09
   2   4   4    2.19    0.10
   2   4   4    2.24    0.07
   2   4   4    2.31    0.08
   2   4   4    2.37    0.09
   2   4   4    2.18    0.10
  -3  -4  -4    0.04    0.04
  -3  -4  -4    0.07    0.03
  -3  -4  -4    0.06    0.03
   3   4   4    0.04    0.03
   3   4   4    0.08    0.03
   3   4   4    0.06    0.04
   3   4   4    0.06    0.02
   3   4   4    0.04    0.03
   3   4   4    0.04    0.01
  -4  -4  -4    0.07    0.03
  -4  -4  -4    0.05    0.04
  -4  -4  -4    0.13    0.04
   4   4   4    0.05    0.04
   4   4   4    0.11    0.04
   4   4   4    0.10    0.05
   4   4   4    0.06    0.03
  -5  -4  -4    0.18    0.04
  -5  -4  -4    0.20    0.06
   5   4   4    0.17    0.05
   5   4   4    0.24    0.05
   5   4   4    0.13    0.05
  -6  -4  -4    0.25    0.05
  -6  -4  -4    0.27    0.08
   6   4   4    0.16    0.07
  -7  -4  -4    0.61    0.08
  -7  -4  -4    0.75    0.12
   7   4   4    0.61    0.09
   7   4   4    0.62    0.10
  -8  -4  -4    0.55    0.14
  -8  -4  -4    0.86    0.13
   8   4   4    0.79    0.12
   8   4   4    0.67    0.10
   8  -5  -4    0.27    0.10
  -8   5   4    0.25    0.10
  -8   5   4    0.16    0.08
   7  -5  -4    0.24    0.08
  -7   5   4    0.12    0.04
  -7   5   4    0.02    0.07
  -7   5   4    0.19    0.08
   6  -5  -4    0.38    0.05
   6  -5  -4    0.56    0.08
  -6   5   4    0.39    0.04
  -6   5   4    0.50    0.09
  -6   5   4    0.50    0.07
   5  -5  -4    5.05    0.18
   5  -5  -4    5.11    0.19
   5  -5  -4    4.99    0.14
  -5   5   4    4.91    0.17
  -5   5   4    4.97    0.13
  -5   5   4    5.22    0.19
  -5   5   4    4.85    0.13
   4  -5  -4    3.10    0.14
   4  -5  -4    3.28    0.15
   4  -5  -4    3.50    0.14
  -4   5   4    3.35    0.10
  -4   5   4    3.43    0.12
  -4   5   4    3.32    0.14
  -4   5   4    3.22    0.10
   3  -5  -4    4.85    0.14
   3  -5  -4    4.74    0.17
   3  -5  -4    4.76    0.16
   3  -5  -4    4.48    0.15
  -3   5   4    4.81    0.15
  -3   5   4    4.70    0.13
  -3   5   4    4.74    0.17
  -3   5   4    4.70    0.16
  -3   5   4    4.65    0.13
  -3   5   4    4.66    0.13
  -3   5   4    4.48    0.15
   2  -5  -4   98.54    2.19
   2  -5  -4   95.80    2.05
  -2   5   4   95.13    2.09
  -2   5   4   97.74    2.18
  -2   5   4   93.35    2.08
  -2   5   4   96.57    2.04
  -2   5   4   97.24    2.09
  -2   5   4   97.35    2.08
  -2   5   4   96.19    2.09
   1  -5  -4    1.99    0.09
   1  -5  -4    1.99    0.09
  -1   5   4    2.09    0.09
  -1   5   4    1.93    0.08
  -1   5   4    2.04    0.08
  -1   5   4    1.97    0.09
  -1   5   4    2.03    0.08
  -1   5   4    2.06    0.10
  -1   5   4    1.99    0.09
  -1   5   4    1.95    0.09
   0  -5  -4    0.91    0.07
   0  -5  -4    0.83    0.06
   0  -5  -4    0.81    0.06
   0   5   4    0.78    0.06
   0   5   4    0.76    0.05
   0   5   4    0.79    0.06
   0   5   4    0.70    0.06
   0   5   4    0.73    0.06
   0   5   4    0.85    0.06
   0   5   4    0.77    0.07
   0   5   4    0.74    0.06
   0   5   4    0.87    0.07
  -1  -5  -4    1.61    0.08
  -1  -5  -4    1.65    0.09
   1   5   4    1.51    0.08
   1   5   4    1.66    0.08
   1   5   4    1.68    0.07
   1   5   4    1.58    0.09
   1   5   4    1.63    0.07
   1   5   4    1.67    0.08
   1   5   4    1.60    0.09
   1   5   4    1.64    0.07
  -2  -5  -4    3.43    0.12
  -2  -5  -4    3.60    0.12
  -2  -5  -4    3.72    0.14
   2   5   4    3.72    0.12
   2   5   4    3.56    0.15
   2   5   4    3.69    0.14
   2   5   4    3.63    0.12
   2   5   4    3.61    0.11
   2   5   4    3.39    0.13
  -3  -5  -4    0.66    0.09
  -3  -5  -4    0.53    0.07
  -3  -5  -4    0.66    0.07
   3   5   4    0.61    0.04
   3   5   4    0.60    0.03
   3   5   4    0.63    0.06
   3   5   4    0.62    0.06
   3   5   4    0.62    0.08
  -4  -5  -4    0.19    0.05
  -4  -5  -4    0.10    0.06
   4   5   4    0.27    0.06
   4   5   4    0.16    0.04
   4   5   4    0.18    0.04
  -5  -5  -4    2.83    0.13
   5   5   4    2.92    0.16
   5   5   4    2.65    0.13
  -6  -5  -4    0.27    0.09
  -6  -5  -4    0.39    0.07
   6   5   4    0.29    0.06
   6   5   4    0.41    0.08
  -7  -5  -4    0.03    0.10
  -7  -5  -4    0.06    0.07
   7   5   4    0.18    0.07
   7   5   4    0.10    0.09
  -8  -5  -4    0.25    0.10
  -8  -5  -4    0.34    0.14
   8   5   4    0.46    0.11
   8   5   4    0.35    0.12
   8  -6  -4    0.35    0.12
  -8   6   4    0.10    0.11
  -8   6   4    0.34    0.11
   7  -6  -4    1.28    0.15
  -7   6   4    1.25    0.16
  -7   6   4    0.96    0.13
   6  -6  -4    0.15    0.06
  -6   6   4    0.03    0.04
  -6   6   4    0.04    0.08
  -6   6   4    0.02    0.06
   5  -6  -4    4.98    0.19
  -5   6   4    4.94    0.13
  -5   6   4    5.06    0.14
  -5   6   4    5.09    0.14
  -5   6   4    5.14    0.21
  -5   6   4    4.94    0.16
   4  -6  -4    5.68    0.19
   4  -6  -4    5.58    0.16
   4  -6  -4    5.99    0.21
  -4   6   4    5.52    0.17
  -4   6   4    5.70    0.18
  -4   6   4    5.65    0.21
  -4   6   4    5.82    0.16
  -4   6   4    5.71    0.17
  -4   6   4    5.31    0.16
   3  -6  -4    0.91    0.08
   3  -6  -4    0.93    0.07
  -3   6   4    0.91    0.09
  -3   6   4    0.91    0.06
  -3   6   4    1.03    0.07
  -3   6   4    0.85    0.09
  -3   6   4    0.98    0.08
  -3   6   4    0.83    0.09
  -3   6   4    0.90    0.06
   2  -6  -4    2.69    0.12
   2  -6  -4    2.74    0.11
  -2   6   4    2.79    0.11
  -2   6   4    2.58    0.12
  -2   6   4    2.40    0.12
  -2   6   4    2.58    0.11
  -2   6   4    2.96    0.11
  -2   6   4    2.65    0.11
  -2   6   4    2.54    0.11
  -2   6   4    2.84    0.13
  -2   6   4    2.50    0.11
   1  -6  -4    0.08    0.04
  -1   6   4    0.10    0.03
  -1   6   4    0.09    0.04
  -1   6   4    0.06    0.04
  -1   6   4    0.01    0.04
  -1   6   4    0.08    0.04
  -1   6   4    0.07    0.04
  -1   6   4    0.07    0.04
  -1   6   4    0.05    0.04
  -1   6   4    0.10    0.03
  -1   6   4    0.10    0.04
   0  -6  -4    2.27    0.10
   0  -6  -4    2.31    0.11
   0   6   4    2.34    0.11
   0   6   4    2.26    0.10
   0   6   4    2.03    0.10
   0   6   4    2.34    0.10
   0   6   4    2.25    0.10
   0   6   4    2.14    0.11
   0   6   4    2.44    0.11
   0   6   4    2.30    0.10
   0   6   4    2.47    0.10
   0   6   4    2.26    0.11
  -1  -6  -4    1.57    0.10
  -1  -6  -4    1.68    0.09
   1   6   4    1.68    0.09
   1   6   4    1.73    0.09
   1   6   4    1.79    0.10
   1   6   4    1.66    0.08
   1   6   4    1.78    0.10
   1   6   4    1.60    0.09
   1   6   4    1.74    0.09
  -2  -6  -4    7.94    0.24
  -2  -6  -4    7.45    0.22
  -2  -6  -4    7.82    0.22
   2   6   4    8.01    0.20
   2   6   4    7.56    0.22
   2   6   4    7.59    0.21
   2   6   4    7.81    0.21
   2   6   4    7.56    0.25
   2   6   4    7.54    0.19
  -3  -6  -4    3.31    0.16
  -3  -6  -4    3.39    0.13
  -3  -6  -4    3.02    0.14
   3   6   4    3.28    0.09
   3   6   4    3.08    0.12
   3   6   4    3.40    0.13
   3   6   4    3.47    0.16
   3   6   4    3.31    0.10
  -4  -6  -4    0.70    0.09
   4   6   4    0.79    0.08
   4   6   4    0.70    0.08
  -5  -6  -4    1.01    0.13
  -5  -6  -4    0.86    0.10
   5   6   4    1.09    0.13
  -6  -6  -4    0.29    0.09
  -6  -6  -4    0.38    0.08
   6   6   4    0.24    0.09
   6   6   4    0.24    0.07
  -7  -6  -4    0.17    0.09
  -7  -6  -4   -0.10    0.11
   7   6   4    0.03    0.10
   7   6   4    0.09    0.07
   7  -7  -4    0.17    0.10
  -7   7   4    0.47    0.11
  -7   7   4    0.49    0.09
   6  -7  -4    2.30    0.16
  -6   7   4    2.14    0.10
  -6   7   4    2.02    0.17
  -6   7   4    2.15    0.14
   5  -7  -4    0.96    0.12
  -5   7   4    0.80    0.10
  -5   7   4    0.90    0.07
  -5   7   4    0.77    0.10
  -5   7   4    0.93    0.10
   4  -7  -4    3.73    0.16
  -4   7   4    3.57    0.13
  -4   7   4    3.46    0.12
  -4   7   4    3.53    0.15
  -4   7   4    3.52    0.12
  -4   7   4    3.64    0.14
  -4   7   4    3.62    0.17
   3  -7  -4    3.18    0.14
  -3   7   4    3.22    0.15
  -3   7   4    3.22    0.13
  -3   7   4    3.28    0.12
  -3   7   4    3.18    0.13
  -3   7   4    3.18    0.12
  -3   7   4    3.08    0.13
   2  -7  -4    3.04    0.13
  -2   7   4    2.86    0.14
  -2   7   4    3.25    0.14
  -2   7   4    3.30    0.13
  -2   7   4    3.10    0.13
  -2   7   4    3.23    0.13
  -2   7   4    3.07    0.13
  -2   7   4    2.98    0.13
  -1   7   4    1.65    0.10
  -1   7   4    1.64    0.10
  -1   7   4    1.50    0.11
  -1   7   4    1.72    0.10
  -1   7   4    1.68    0.10
  -1   7   4    1.61    0.10
  -1   7   4    1.54    0.10
  -1   7   4    1.66    0.11
  -1   7   4    1.66    0.11
  -1   7   4    1.60    0.12
   0   7   4    0.16    0.05
   0   7   4    0.17    0.06
   0   7   4    0.14    0.05
   0   7   4    0.16    0.05
   0   7   4    0.23    0.06
   0   7   4    0.08    0.05
   0   7   4    0.03    0.05
   0   7   4    0.17    0.05
   0   7   4    0.15    0.04
   0   7   4    0.11    0.05
  -1  -7  -4    4.95    0.17
  -1  -7  -4    4.80    0.19
   1   7   4    4.85    0.16
   1   7   4    4.94    0.18
   1   7   4    5.01    0.16
   1   7   4    4.89    0.19
   1   7   4    4.86    0.17
   1   7   4    4.73    0.15
  -2  -7  -4    2.55    0.13
  -2  -7  -4    2.42    0.14
   2   7   4    2.58    0.12
   2   7   4    2.63    0.14
   2   7   4    2.70    0.14
   2   7   4    2.51    0.11
   2   7   4    2.79    0.12
   2   7   4    2.49    0.10
  -3  -7  -4    1.61    0.11
   3   7   4    1.53    0.10
  -4  -7  -4    0.24    0.08
  -4  -7  -4    0.20    0.06
   4   7   4    0.17    0.07
   4   7   4    0.12    0.05
  -5  -7  -4    0.64    0.11
   5   7   4    0.63    0.08
   5   7   4    0.75    0.11
  -6  -7  -4    0.58    0.10
  -6  -7  -4    0.45    0.12
   6   7   4    0.37    0.11
   6   7   4    0.54    0.09
  -7  -7  -4    0.03    0.13
  -7  -7  -4    0.11    0.10
   7   7   4   -0.03    0.12
   7   7   4   -0.10    0.09
   7  -8  -4    0.09    0.11
  -7   8   4    0.30    0.11
  -7   8   4    0.28    0.13
   6  -8  -4    0.21    0.10
  -6   8   4    0.12    0.09
  -6   8   4    0.14    0.08
   5  -8  -4    0.23    0.08
  -5   8   4    0.25    0.08
  -5   8   4    0.27    0.06
  -5   8   4    0.37    0.09
   4  -8  -4    3.36    0.17
  -4   8   4    2.97    0.15
  -4   8   4    3.20    0.13
  -4   8   4    3.15    0.13
  -4   8   4    3.11    0.18
  -4   8   4    3.37    0.15
   3  -8  -4    0.72    0.10
  -3   8   4    0.90    0.11
  -3   8   4    0.84    0.10
  -3   8   4    0.93    0.09
  -3   8   4    0.84    0.12
  -3   8   4    1.09    0.10
  -3   8   4    0.78    0.09
   2  -8  -4   -0.02    0.05
  -2   8   4    0.15    0.06
  -2   8   4    0.17    0.06
  -2   8   4    0.10    0.06
  -2   8   4    0.05    0.05
  -2   8   4    0.06    0.06
  -2   8   4    0.07    0.05
  -2   8   4    0.14    0.05
  -1   8   4    0.02    0.05
  -1   8   4    0.08    0.05
  -1   8   4    0.10    0.06
  -1   8   4    0.14    0.06
  -1   8   4    0.13    0.05
   0   8   4    0.26    0.06
   0   8   4    0.22    0.05
   0   8   4    0.16    0.06
   0   8   4    0.18    0.05
   0   8   4    0.25    0.07
   0   8   4    0.19    0.06
  -1  -8  -4    0.68    0.10
  -1  -8  -4    0.79    0.11
   1   8   4    0.80    0.11
   1   8   4    0.75    0.11
   1   8   4    0.68    0.08
   1   8   4    0.75    0.10
   1   8   4    0.70    0.07
  -2  -8  -4    0.50    0.09
  -2  -8  -4    0.61    0.08
   2   8   4    0.51    0.07
   2   8   4    0.51    0.08
   2   8   4    0.74    0.09
   2   8   4    0.59    0.08
  -3  -8  -4    0.55    0.08
  -3  -8  -4    0.60    0.10
   3   8   4    0.51    0.07
   3   8   4    0.45    0.09
   3   8   4    0.52    0.06
  -4  -8  -4    1.84    0.17
   4   8   4    1.73    0.13
   4   8   4    1.98    0.17
  -5  -8  -4    3.49    0.19
  -5  -8  -4    3.60    0.22
   5   8   4    3.47    0.17
   5   8   4    3.47    0.22
  -6  -8  -4   -0.09    0.12
  -6  -8  -4    0.00    0.10
   6   8   4    0.06    0.08
   6   8   4   -0.09    0.11
   6  -9  -4    0.44    0.12
  -6   9   4    0.65    0.11
  -6   9   4    0.23    0.12
   5  -9  -4    1.37    0.16
  -5   9   4    0.90    0.13
  -5   9   4    1.19    0.14
   4  -9  -4    0.58    0.10
  -4   9   4    0.64    0.09
  -4   9   4    0.54    0.10
  -4   9   4    0.68    0.08
  -4   9   4    0.55    0.08
   3  -9  -4    0.14    0.07
  -3   9   4    0.15    0.07
  -3   9   4    0.13    0.07
  -3   9   4    0.18    0.06
  -3   9   4    0.19    0.08
  -2   9   4    0.15    0.07
  -2   9   4    0.23    0.07
  -2   9   4    0.22    0.07
  -2   9   4    0.25    0.07
  -2   9   4    0.25    0.07
  -1   9   4    2.45    0.14
  -1   9   4    2.54    0.14
  -1   9   4    2.35    0.14
  -1   9   4    2.32    0.16
   0   9   4    0.70    0.10
   0   9   4    0.63    0.09
   0   9   4    0.59    0.08
   0   9   4    0.62    0.08
  -1  -9  -4    0.30    0.08
   1   9   4    0.29    0.07
   1   9   4    0.25    0.07
   1   9   4    0.30    0.08
   1   9   4    0.34    0.08
   1   9   4    0.36    0.08
   1   9   4    0.41    0.07
  -2  -9  -4    0.23    0.09
   2   9   4    0.00    0.05
   2   9   4    0.06    0.08
   2   9   4    0.10    0.08
   2   9   4    0.11    0.07
  -3  -9  -4    1.77    0.15
  -3  -9  -4    1.54    0.18
   3   9   4    1.64    0.17
   3   9   4    1.50    0.13
  -4  -9  -4    3.77    0.25
  -4  -9  -4    4.30    0.21
   4   9   4    4.36    0.24
   4   9   4    3.96    0.18
  -5  -9  -4    2.01    0.23
  -5  -9  -4    2.81    0.20
   5   9   4    1.96    0.23
   5   9   4    2.50    0.17
   4 -10  -4    0.33    0.10
  -4  10   4    0.45    0.10
  -4  10   4    0.58    0.12
  -3  10   4    0.58    0.11
  -3  10   4    0.55    0.09
  -3  10   4    0.55    0.10
  -3  10   4    0.56    0.10
  -2  10   4    0.00    0.08
  -2  10   4   -0.04    0.08
  -2  10   4    0.03    0.08
  -2  10   4    0.07    0.08
  -2  10   4    0.10    0.08
  -1  10   4    0.58    0.09
  -1  10   4    0.55    0.10
  -1  10   4    0.56    0.10
  -1  10   4    0.59    0.09
  -1  10   4    0.56    0.10
   0  10   4    0.22    0.09
   0  10   4    0.18    0.09
   0  10   4    0.21    0.08
   0  10   4    0.26    0.08
   1  10   4    0.51    0.10
   1  10   4    0.47    0.10
   1  10   4    0.51    0.08
   1  10   4    0.53    0.09
   1  10   4    0.50    0.10
  -2 -10  -4    1.72    0.17
   2  10   4    1.59    0.15
   2  10   4    1.50    0.18
   2  10   4    1.64    0.18
  -3 -10  -4    0.19    0.11
   3  10   4   -0.05    0.11
   3  10   4   -0.07    0.08
   3  10   4    0.14    0.11
  -2  11   4    2.18    0.19
  -2  11   4    1.78    0.17
  -2  11   4    1.59    0.19
  -2  11   4    2.28    0.18
  -2  11   4    1.80    0.19
  -1  11   4    7.00    0.29
  -1  11   4    6.26    0.27
  -1  11   4    6.95    0.29
  -1  11   4    6.18    0.26
  -1  11   4    7.02    0.26
   0  11   4    3.57    0.21
   0  11   4    3.26    0.19
   0  11   4    2.96    0.19
   0  11   4    3.41    0.22
   0  11   4    3.92    0.24
   1  11   4    0.14    0.12
   1  11  -5   -0.07    0.10
   1  11  -5    0.03    0.10
   1  11  -5    0.05    0.12
  -1 -11   5    0.14    0.12
   0  11  -5    0.17    0.10
   0  11  -5    0.23    0.11
   0  11  -5    0.19    0.11
   0  11  -5    0.18    0.10
   0 -11   5    0.27    0.11
  -1  11  -5    2.07    0.18
  -1  11  -5    2.35    0.19
  -1  11  -5    2.53    0.20
   1 -11   5    2.38    0.21
  -2  11  -5   -0.15    0.10
  -2  11  -5   -0.12    0.10
   2 -11   5   -0.07    0.11
   3  10  -5    2.02    0.19
   3  10  -5    1.77    0.20
  -3 -10   5    2.22    0.20
   2  10  -5    1.16    0.14
   2  10  -5    0.96    0.13
  -2 -10   5    1.02    0.14
   1  10  -5    3.66    0.21
   1  10  -5    4.30    0.22
  -1 -10   5    4.28    0.23
  -1 -10   5    4.21    0.18
   0  10  -5    0.16    0.08
   0  10  -5    0.16    0.10
   0  10  -5    0.17    0.08
   0 -10   5    0.25    0.10
  -1  10  -5    0.13    0.08
  -1  10  -5   -0.06    0.07
  -1  10  -5   -0.03    0.07
   1 -10   5    0.11    0.08
  -2  10  -5    0.50    0.07
  -2  10  -5    0.47    0.08
  -2  10  -5    0.39    0.11
  -2  10  -5    0.51    0.10
   2 -10   5    0.42    0.10
  -3  10  -5    0.84    0.11
  -3  10  -5    0.70    0.11
  -3  10  -5    0.87    0.13
   3 -10   5    0.88    0.12
  -4  10  -5    0.63    0.10
  -4  10  -5    0.67    0.11
   4 -10   5    0.76    0.13
   5   9  -5    0.38    0.12
   5   9  -5    0.33    0.10
  -5  -9   5    0.64    0.13
   4   9  -5    0.96    0.12
   4   9  -5    1.34    0.17
  -4  -9   5    1.14    0.16
   3   9  -5    1.53    0.15
   3   9  -5    1.70    0.17
   3   9  -5    1.38    0.09
  -3  -9   5    1.60    0.16
   2   9  -5    1.85    0.15
   2   9  -5    1.82    0.15
   2   9  -5    1.80    0.09
   2   9  -5    1.77    0.11
  -2  -9   5    1.94    0.12
  -2  -9   5    2.08    0.16
   1   9  -5    3.95    0.13
   1   9  -5    4.15    0.16
   1   9  -5    4.06    0.20
   1   9  -5    4.22    0.19
  -1  -9   5    4.29    0.17
  -1  -9   5    4.30    0.20
   0   9  -5    2.08    0.14
   0   9  -5    2.11    0.09
   0   9  -5    1.75    0.13
   0   9  -5    2.39    0.15
   0  -9   5    2.31    0.15
   0  -9   5    2.15    0.13
  -1   9  -5    0.48    0.07
  -1   9  -5    0.69    0.09
  -1   9  -5    0.72    0.08
  -1   9  -5    0.57    0.09
  -1   9  -5    0.77    0.09
   1  -9   5    0.68    0.09
  -2   9  -5    2.62    0.16
  -2   9  -5    2.96    0.16
  -2   9  -5    2.81    0.13
  -2   9  -5    2.78    0.12
  -2   9  -5    2.83    0.16
   2  -9   5    2.99    0.17
  -3   9  -5    0.06    0.05
  -3   9  -5   -0.04    0.07
  -3   9  -5    0.02    0.07
   3  -9   5    0.00    0.06
   3  -9   5    0.11    0.08
  -4   9  -5   11.99    0.34
  -4   9  -5   12.32    0.37
   4  -9   5   12.74    0.39
   4  -9   5   12.53    0.34
  -5   9  -5    4.80    0.22
  -5   9  -5    4.16    0.19
   5  -9   5    4.96    0.25
   5  -9   5    4.80    0.21
  -6   9  -5    0.68    0.11
  -6   9  -5    1.00    0.13
   6  -9   5    0.94    0.15
   6  -9   5    0.88    0.12
   6   8  -5    0.00    0.11
   6   8  -5   -0.16    0.09
   6   8  -5    0.01    0.08
  -6  -8   5   -0.14    0.10
   5   8  -5    0.26    0.07
   5   8  -5    0.02    0.08
   5   8  -5    0.19    0.09
  -5  -8   5    0.07    0.10
   4   8  -5    0.01    0.07
   4   8  -5    0.18    0.05
   4   8  -5    0.03    0.07
  -4  -8   5    0.12    0.08
   3   8  -5    0.86    0.13
   3   8  -5    0.81    0.07
   3   8  -5    0.84    0.10
   3   8  -5    1.01    0.07
   3   8  -5    0.89    0.12
  -3  -8   5    0.81    0.12
   2   8  -5    2.24    0.10
   2   8  -5    2.23    0.11
   2   8  -5    2.20    0.15
   2   8  -5    2.18    0.09
  -2  -8   5    2.33    0.11
  -2  -8   5    2.31    0.15
   1   8  -5    2.99    0.12
   1   8  -5    2.89    0.15
   1   8  -5    2.74    0.11
   1   8  -5    2.99    0.10
  -1  -8   5    3.00    0.13
   0   8  -5    9.45    0.23
   0   8  -5    9.51    0.28
   0   8  -5    9.67    0.29
   0   8  -5    9.48    0.23
   0   8  -5    9.47    0.26
   0  -8   5    9.44    0.27
  -1   8  -5    1.79    0.08
  -1   8  -5    1.58    0.08
  -1   8  -5    1.89    0.13
  -1   8  -5    1.64    0.11
  -1   8  -5    1.70    0.12
   1  -8   5    1.68    0.12
  -2   8  -5   50.75    1.09
  -2   8  -5   49.16    1.16
  -2   8  -5   50.39    1.15
  -2   8  -5   51.01    1.17
  -2   8  -5   50.18    1.18
   2  -8   5   51.01    1.09
   2  -8   5   50.66    1.16
  -3   8  -5    4.17    0.18
  -3   8  -5    4.22    0.17
  -3   8  -5    4.16    0.14
  -3   8  -5    4.05    0.15
  -3   8  -5    4.36    0.15
   3  -8   5    4.41    0.19
   3  -8   5    4.30    0.15
  -4   8  -5    4.68    0.17
  -4   8  -5    4.83    0.19
  -4   8  -5    3.94    0.12
   4  -8   5    5.10    0.21
   4  -8   5    4.76    0.17
  -5   8  -5    0.02    0.07
   5  -8   5    0.11    0.08
   5  -8   5    0.06    0.07
  -6   8  -5    0.21    0.09
  -6   8  -5    0.25    0.08
   6  -8   5    0.28    0.09
   6  -8   5    0.27    0.10
  -7   8  -5    0.16    0.09
  -7   8  -5    0.16    0.10
   7  -8   5    0.05    0.13
   7  -8   5    0.20    0.10
   7   7  -5    0.72    0.13
   7   7  -5    0.84    0.11
   7   7  -5    0.88    0.14
  -7  -7   5    0.88    0.13
  -7  -7   5    0.98    0.15
   6   7  -5   -0.01    0.08
   6   7  -5    0.22    0.10
   6   7  -5   -0.01    0.07
  -6  -7   5    0.07    0.08
  -6  -7   5    0.20    0.11
   5   7  -5    3.45    0.19
   5   7  -5    3.28    0.18
   5   7  -5    3.38    0.14
  -5  -7   5    3.60    0.19
   4   7  -5    2.28    0.15
   4   7  -5    2.43    0.15
   4   7  -5    2.41    0.10
  -4  -7   5    2.46    0.15
   3   7  -5    0.25    0.03
   3   7  -5    0.28    0.04
  -3  -7   5    0.28    0.07
  -3  -7   5    0.21    0.05
   2   7  -5    5.30    0.20
   2   7  -5    5.72    0.20
   2   7  -5    5.43    0.15
   2   7  -5    5.46    0.16
   2   7  -5    5.54    0.15
  -2  -7   5    5.39    0.16
  -2  -7   5    5.61    0.20
   1   7  -5    5.41    0.19
   1   7  -5    5.35    0.15
   1   7  -5    5.46    0.16
   1   7  -5    5.54    0.19
   1   7  -5    5.36    0.14
  -1  -7   5    5.38    0.17
  -1  -7   5    5.50    0.20
   0   7  -5   41.09    0.87
   0   7  -5   41.64    0.94
   0   7  -5   40.46    0.88
   0   7  -5   40.95    0.98
   0   7  -5   40.88    0.97
   0   7  -5   38.56    0.91
   0  -7   5   41.62    0.92
   0  -7   5   40.74    0.98
   0  -7   5   41.51    0.95
  -1   7  -5    4.37    0.16
  -1   7  -5    4.16    0.16
  -1   7  -5    4.37    0.15
  -1   7  -5    4.38    0.16
  -1   7  -5    4.29    0.13
  -1   7  -5    4.30    0.12
  -1   7  -5    4.33    0.15
   1  -7   5    4.14    0.16
   1  -7   5    4.23    0.17
  -2   7  -5    1.86    0.10
  -2   7  -5    1.86    0.11
  -2   7  -5    1.84    0.11
  -2   7  -5    1.89    0.09
  -2   7  -5    1.75    0.08
   2  -7   5    1.88    0.11
   2  -7   5    2.01    0.09
  -3   7  -5    4.83    0.17
  -3   7  -5    4.91    0.15
  -3   7  -5    4.61    0.18
  -3   7  -5    4.78    0.14
  -3   7  -5    4.74    0.15
   3  -7   5    4.80    0.19
   3  -7   5    4.97    0.16
  -4   7  -5    1.73    0.11
  -4   7  -5    1.64    0.10
  -4   7  -5    1.59    0.10
   4  -7   5    1.78    0.13
   4  -7   5    1.77    0.11
  -5   7  -5    0.26    0.07
  -5   7  -5    0.45    0.07
   5  -7   5    0.58    0.09
   5  -7   5    0.51    0.07
  -6   7  -5    0.32    0.07
  -6   7  -5    0.26    0.07
   6  -7   5    0.27    0.09
   6  -7   5    0.27    0.08
  -7   7  -5    0.71    0.10
  -7   7  -5    0.69    0.10
   7  -7   5    0.52    0.10
   7  -7   5    0.57    0.12
   7   6  -5   -0.01    0.08
   7   6  -5   -0.02    0.07
  -7  -6   5   -0.04    0.09
  -7  -6   5   -0.14    0.11
   6   6  -5    0.29    0.06
   6   6  -5    0.23    0.08
  -6  -6   5    0.33    0.10
  -6  -6   5    0.28    0.08
   5   6  -5    4.54    0.20
   5   6  -5    4.54    0.15
   5   6  -5    4.40    0.20
  -5  -6   5    4.29    0.16
  -5  -6   5    4.77    0.19
  -5  -6   5    4.79    0.21
   4   6  -5    0.06    0.06
   4   6  -5    0.07    0.06
   4   6  -5    0.09    0.04
  -4  -6   5    0.11    0.06
  -4  -6   5    0.04    0.04
   3   6  -5    1.24    0.05
   3   6  -5    1.37    0.11
   3   6  -5    1.46    0.11
   3   6  -5    1.33    0.07
  -3  -6   5    1.40    0.10
  -3  -6   5    1.24    0.05
  -3  -6   5    1.28    0.07
   2   6  -5   45.95    1.08
   2   6  -5   45.86    0.98
   2   6  -5   46.13    0.99
   2   6  -5   45.82    1.04
   2   6  -5   44.65    0.97
  -2  -6   5   45.46    1.04
  -2  -6   5   45.94    1.00
  -2  -6   5   44.61    1.09
   1   6  -5    1.48    0.07
   1   6  -5    1.35    0.10
   1   6  -5    1.32    0.06
   1   6  -5    1.40    0.09
   1   6  -5    1.32    0.09
   1   6  -5    1.29    0.09
  -1  -6   5    1.27    0.09
  -1  -6   5    1.40    0.07
  -1  -6   5    1.47    0.10
   0   6  -5    2.01    0.07
   0   6  -5    2.21    0.09
   0   6  -5    2.19    0.11
   0   6  -5    2.16    0.11
   0   6  -5    2.08    0.07
   0   6  -5    2.09    0.11
   0   6  -5    2.17    0.10
   0  -6   5    2.25    0.11
   0  -6   5    2.01    0.10
   0  -6   5    2.04    0.09
  -1   6  -5    4.47    0.15
  -1   6  -5    4.35    0.15
  -1   6  -5    4.36    0.16
  -1   6  -5    4.15    0.16
  -1   6  -5    4.38    0.15
  -1   6  -5    4.46    0.14
   1  -6   5    4.35    0.15
   1  -6   5    4.40    0.14
   1  -6   5    4.35    0.16
   1  -6   5    4.48    0.12
   1  -6   5    4.36    0.16
  -2   6  -5    3.32    0.15
  -2   6  -5    3.16    0.12
  -2   6  -5    3.22    0.13
  -2   6  -5    3.26    0.13
  -2   6  -5    3.35    0.11
  -2   6  -5    3.20    0.11
  -2   6  -5    3.13    0.10
   2  -6   5    3.05    0.13
   2  -6   5    3.21    0.11
   2  -6   5    3.12    0.13
  -3   6  -5    0.02    0.03
  -3   6  -5    0.12    0.04
  -3   6  -5    0.08    0.04
  -3   6  -5    0.05    0.05
  -3   6  -5    0.05    0.02
   3  -6   5    0.08    0.05
   3  -6   5    0.03    0.05
   3  -6   5    0.10    0.03
  -4   6  -5    1.84    0.11
  -4   6  -5    1.60    0.09
  -4   6  -5    1.88    0.09
   4  -6   5    1.79    0.12
   4  -6   5    1.73    0.11
   4  -6   5    1.81    0.10
  -5   6  -5    0.37    0.06
  -5   6  -5    0.34    0.06
   5  -6   5    0.32    0.06
   5  -6   5    0.29    0.07
  -6   6  -5    0.67    0.08
  -6   6  -5    0.63    0.09
   6  -6   5    0.65    0.10
  -7   6  -5    0.01    0.06
  -7   6  -5    0.02    0.07
   7  -6   5   -0.03    0.09
   7  -6   5    0.06    0.07
  -8   6  -5    0.21    0.09
  -8   6  -5    0.13    0.08
   8  -6   5    0.19    0.10
   8  -6   5    0.30    0.13
   8   5  -5   -0.07    0.09
   8   5  -5    0.10    0.09
  -8  -5   5    0.01    0.10
  -8  -5   5   -0.10    0.11
   7   5  -5    0.22    0.07
   7   5  -5    0.35    0.07
  -7  -5   5    0.34    0.08
  -7  -5   5    0.28    0.10
   6   5  -5    0.17    0.07
   6   5  -5    0.25    0.06
  -6  -5   5    0.36    0.09
  -6  -5   5    0.40    0.08
   5   5  -5    0.34    0.07
   5   5  -5    0.38    0.05
  -5  -5   5    0.45    0.08
  -5  -5   5    0.36    0.06
  -5  -5   5    0.36    0.06
   4   5  -5   16.57    0.39
   4   5  -5   17.19    0.45
  -4  -5   5   16.37    0.39
  -4  -5   5   16.41    0.43
  -4  -5   5   17.15    0.44
   3   5  -5   11.37    0.31
   3   5  -5   10.69    0.30
   3   5  -5   10.74    0.25
   3   5  -5   11.44    0.31
   3   5  -5   11.03    0.26
   3   5  -5   10.85    0.29
  -3  -5   5   11.24    0.26
  -3  -5   5   11.09    0.25
  -3  -5   5   11.19    0.31
  -3  -5   5   11.22    0.30
   2   5  -5    0.13    0.04
   2   5  -5    0.15    0.04
   2   5  -5    0.12    0.04
   2   5  -5    0.20    0.02
  -2  -5   5    0.21    0.03
  -2  -5   5    0.15    0.04
  -2  -5   5    0.19    0.05
   1   5  -5    0.22    0.04
   1   5  -5    0.21    0.02
   1   5  -5    0.21    0.02
   1   5  -5    0.20    0.04
   1   5  -5    0.22    0.03
   1   5  -5    0.15    0.04
   1   5  -5    0.23    0.05
  -1  -5   5    0.20    0.04
  -1  -5   5    0.20    0.03
  -1  -5   5    0.22    0.04
   0   5  -5    4.57    0.16
   0   5  -5    4.91    0.15
   0   5  -5    4.91    0.15
   0   5  -5    4.96    0.14
   0   5  -5    4.66    0.15
   0   5  -5    4.62    0.12
   0   5  -5    4.77    0.12
   0  -5   5    4.78    0.15
   0  -5   5    4.86    0.14
   0  -5   5    4.95    0.16
  -1   5  -5    0.25    0.04
  -1   5  -5    0.28    0.04
  -1   5  -5    0.30    0.05
  -1   5  -5    0.35    0.05
  -1   5  -5    0.37    0.05
  -1   5  -5    0.32    0.03
   1  -5   5    0.24    0.04
   1  -5   5    0.25    0.03
   1  -5   5    0.32    0.03
   1  -5   5    0.28    0.04
   1  -5   5    0.34    0.05
  -2   5  -5    0.24    0.04
  -2   5  -5    0.21    0.04
  -2   5  -5    0.24    0.03
   2  -5   5    0.26    0.04
   2  -5   5    0.20    0.03
   2  -5   5    0.26    0.04
   2  -5   5    0.19    0.04
  -3   5  -5    5.91    0.14
  -3   5  -5    6.04    0.16
  -3   5  -5    5.80    0.15
  -3   5  -5    5.83    0.18
  -3   5  -5    5.93    0.17
  -3   5  -5    5.98    0.19
   3  -5   5    5.75    0.16
   3  -5   5    5.71    0.18
  -4   5  -5    1.49    0.08
  -4   5  -5    1.65    0.09
  -4   5  -5    1.74    0.10
   4  -5   5    1.69    0.10
   4  -5   5    1.40    0.09
   4  -5   5    1.61    0.08
  -5   5  -5    2.13    0.11
  -5   5  -5    2.18    0.10
   5  -5   5    1.95    0.12
   5  -5   5    2.01    0.10
   5  -5   5    1.80    0.11
  -6   5  -5    1.82    0.10
  -6   5  -5    1.80    0.11
   6  -5   5    1.72    0.14
   6  -5   5    1.63    0.11
  -7   5  -5    1.69    0.13
  -7   5  -5    1.68    0.12
   7  -5   5    1.93    0.16
   7  -5   5    1.58    0.13
  -8   5  -5    0.16    0.08
   8  -5   5    0.16    0.10
   8  -5   5    0.08    0.08
   8   4  -5    0.15    0.09
   8   4  -5    0.14    0.08
  -8  -4   5    0.28    0.09
  -8  -4   5    0.28    0.11
   7   4  -5    0.02    0.07
   7   4  -5    0.13    0.07
  -7  -4   5    0.14    0.08
  -7  -4   5    0.15    0.07
   6   4  -5    0.44    0.06
  -6  -4   5    0.68    0.09
  -6  -4   5    0.52    0.08
   5   4  -5    1.02    0.10
   5   4  -5    1.04    0.08
  -5  -4   5    1.11    0.08
  -5  -4   5    1.16    0.09
  -5  -4   5    1.01    0.10
   4   4  -5    2.13    0.10
   4   4  -5    2.24    0.09
   4   4  -5    2.22    0.11
   4   4  -5    1.91    0.10
  -4  -4   5    2.21    0.08
  -4  -4   5    2.20    0.10
  -4  -4   5    1.93    0.11
  -4  -4   5    2.25    0.12
   3   4  -5    4.60    0.15
   3   4  -5    4.19    0.14
   3   4  -5    4.39    0.10
   3   4  -5    4.39    0.12
   3   4  -5    4.42    0.15
  -3  -4   5    3.86    0.15
  -3  -4   5    4.37    0.15
  -3  -4   5    4.42    0.12
  -3  -4   5    4.59    0.15
  -3  -4   5    4.31    0.10
   2   4  -5    0.38    0.03
   2   4  -5    0.35    0.05
   2   4  -5    0.26    0.04
   2   4  -5    0.27    0.04
   2   4  -5    0.37    0.03
   2   4  -5    0.39    0.05
  -2  -4   5    0.27    0.04
  -2  -4   5    0.40    0.05
  -2  -4   5    0.30    0.03
   1   4  -5   13.96    0.30
   1   4  -5   14.13    0.34
   1   4  -5   13.58    0.34
   1   4  -5   14.24    0.34
   1   4  -5   14.20    0.35
   1   4  -5   13.68    0.30
   1   4  -5   13.98    0.32
  -1  -4   5   13.76    0.35
  -1  -4   5   13.35    0.34
  -1  -4   5   13.52    0.32
   0   4  -5    0.34    0.04
   0   4  -5    0.28    0.04
   0   4  -5    0.41    0.05
   0   4  -5    0.29    0.02
   0   4  -5    0.27    0.03
   0   4  -5    0.32    0.02
   0  -4   5    0.29    0.04
   0  -4   5    0.36    0.05
   0  -4   5    0.32    0.04
   0  -4   5    0.29    0.04
  -1   4  -5    2.15    0.06
  -1   4  -5    2.23    0.08
  -1   4  -5    2.24    0.08
  -1   4  -5    2.24    0.09
  -1   4  -5    2.37    0.09
   1  -4   5    2.13    0.09
   1  -4   5    2.16    0.07
   1  -4   5    2.13    0.08
   1  -4   5    2.13    0.08
   1  -4   5    2.27    0.09
  -2   4  -5    6.85    0.18
  -2   4  -5    6.60    0.16
  -2   4  -5    6.52    0.19
  -2   4  -5    6.47    0.18
   2  -4   5    6.50    0.16
   2  -4   5    6.70    0.19
   2  -4   5    6.24    0.18
   2  -4   5    6.52    0.17
  -3   4  -5    6.03    0.16
  -3   4  -5    5.91    0.18
  -3   4  -5    6.03    0.16
  -3   4  -5    5.89    0.17
   3  -4   5    5.70    0.17
   3  -4   5    6.11    0.18
   3  -4   5    5.94    0.16
  -4   4  -5    3.13    0.12
  -4   4  -5    2.75    0.10
  -4   4  -5    3.02    0.11
   4  -4   5    2.95    0.11
   4  -4   5    2.90    0.12
   4  -4   5    2.81    0.11
   4  -4   5    2.95    0.13
  -5   4  -5    0.75    0.07
  -5   4  -5    0.93    0.08
  -5   4  -5    0.83    0.08
   5  -4   5    0.83    0.09
   5  -4   5    0.73    0.08
   5  -4   5    0.75    0.07
  -6   4  -5    4.72    0.17
  -6   4  -5    4.75    0.16
   6  -4   5    4.77    0.19
   6  -4   5    4.72    0.17
   6  -4   5    4.67    0.17
  -7   4  -5    0.09    0.05
  -7   4  -5    0.20    0.06
   7  -4   5    0.05    0.06
   7  -4   5    0.28    0.08
  -8   4  -5    0.78    0.10
   8  -4   5    0.95    0.11
   8  -4   5    0.87    0.12
  -9   4  -5    0.53    0.10
  -9   4  -5    0.56    0.10
   9  -4   5    0.49    0.11
   9  -4   5    0.62    0.13
   9   3  -5    0.44    0.10
   9   3  -5    0.18    0.10
  -9  -3   5    0.33    0.10
  -9  -3   5    0.50    0.14
   8   3  -5    0.11    0.08
   8   3  -5   -0.02    0.07
  -8  -3   5    0.05    0.09
  -8  -3   5   -0.02    0.07
  -7  -3   5    3.31    0.16
  -7  -3   5    3.05    0.17
   6   3  -5    7.72    0.24
   6   3  -5    7.59    0.22
  -6  -3   5    7.53    0.24
  -6  -3   5    7.47    0.24
   5   3  -5    0.16    0.05
   5   3  -5    0.16    0.04
   5   3  -5    0.09    0.04
  -5  -3   5    0.19    0.04
  -5  -3   5    0.20    0.05
  -5  -3   5    0.15    0.05
   4   3  -5    1.84    0.09
   4   3  -5    1.50    0.09
   4   3  -5    1.70    0.07
   4   3  -5    1.75    0.08
  -4  -3   5    1.36    0.09
  -4  -3   5    1.65    0.07
  -4  -3   5    1.82    0.10
  -4  -3   5    1.72    0.05
  -4  -3   5    1.73    0.09
   3   3  -5    8.84    0.22
   3   3  -5    8.40    0.19
   3   3  -5    8.79    0.24
   3   3  -5    8.55    0.23
   3   3  -5    8.65    0.21
  -3  -3   5    8.53    0.23
  -3  -3   5    8.47    0.23
  -3  -3   5    8.52    0.20
  -3  -3   5    8.43    0.24
  -3  -3   5    8.61    0.19
   2   3  -5    0.22    0.03
   2   3  -5    0.33    0.04
   2   3  -5    0.23    0.02
   2   3  -5    0.18    0.03
   2   3  -5    0.25    0.02
   2   3  -5    0.35    0.04
  -2  -3   5    0.17    0.03
  -2  -3   5    0.27    0.04
  -2  -3   5    0.25    0.02
  -2  -3   5    0.27    0.02
   1   3  -5    0.35    0.04
   1   3  -5    0.33    0.03
   1   3  -5    0.33    0.04
   1   3  -5    0.27    0.04
   1   3  -5    0.32    0.02
  -1  -3   5    0.27    0.03
  -1  -3   5    0.33    0.02
  -1  -3   5    0.42    0.04
  -1  -3   5    0.34    0.04
   0   3  -5    3.03    0.09
   0   3  -5    3.02    0.09
   0   3  -5    3.02    0.10
   0   3  -5    2.95    0.09
   0  -3   5    2.90    0.09
   0  -3   5    2.96    0.09
   0  -3   5    3.02    0.10
   0  -3   5    2.85    0.09
  -1   3  -5    0.13    0.02
  -1   3  -5    0.16    0.02
  -1   3  -5    0.13    0.02
  -1   3  -5    0.14    0.02
  -1   3  -5    0.20    0.03
  -1   3  -5    0.10    0.03
   1  -3   5    0.12    0.02
   1  -3   5    0.13    0.02
   1  -3   5    0.13    0.02
   1  -3   5    0.11    0.02
   1  -3   5    0.17    0.03
  -2   3  -5    1.62    0.06
  -2   3  -5    1.74    0.07
  -2   3  -5    1.60    0.05
  -2   3  -5    1.71    0.07
  -2   3  -5    1.70    0.07
  -2   3  -5    1.75    0.07
   2  -3   5    1.59    0.06
   2  -3   5    1.62    0.05
  -3   3  -5    2.35    0.09
  -3   3  -5    2.08    0.08
  -3   3  -5    2.23    0.08
   3  -3   5    2.24    0.09
   3  -3   5    2.22    0.08
   3  -3   5    2.20    0.09
   3  -3   5    2.23    0.08
  -4   3  -5    0.39    0.05
  -4   3  -5    0.22    0.04
  -4   3  -5    0.27    0.04
   4  -3   5    0.18    0.04
   4  -3   5    0.22    0.04
   4  -3   5    0.21    0.04
   4  -3   5    0.32    0.05
  -5   3  -5    1.53    0.09
  -5   3  -5    1.58    0.08
  -5   3  -5    1.68    0.09
  -5   3  -5    1.68    0.09
   5  -3   5    1.52    0.10
   5  -3   5    1.35    0.08
   5  -3   5    1.40    0.09
  -6   3  -5    0.56    0.07
  -6   3  -5    0.54    0.06
   6  -3   5    0.46    0.06
   6  -3   5    0.57    0.07
   6  -3   5    0.51    0.07
  -7   3  -5    0.05    0.05
  -7   3  -5   -0.06    0.05
   7  -3   5   -0.04    0.05
   7  -3   5    0.12    0.07
  -8   3  -5    1.27    0.13
  -8   3  -5    1.28    0.12
   8  -3   5    1.15    0.13
   8  -3   5    1.31    0.15
  -9   3  -5    1.03    0.16
  -9   3  -5    0.95    0.14
   9  -3   5    1.27    0.14
   9  -3   5    1.20    0.14
   9   2  -5   -0.09    0.09
   9   2  -5    0.00    0.09
  -9  -2   5   -0.10    0.11
  -9  -2   5    0.14    0.09
   8   2  -5    5.20    0.21
   8   2  -5    4.95    0.21
  -8  -2   5    5.26    0.22
  -8  -2   5    5.44    0.22
   7   2  -5    8.98    0.27
  -7  -2   5    8.98    0.27
  -7  -2   5    8.90    0.27
  -7  -2   5    8.64    0.21
  -7  -2   5    8.07    0.22
   6   2  -5    0.38    0.06
   6   2  -5    0.37    0.05
   6   2  -5    0.27    0.06
  -6  -2   5    0.43    0.07
  -6  -2   5    0.30    0.04
  -6  -2   5    0.30    0.03
  -6  -2   5    0.51    0.07
   5   2  -5    1.07    0.08
   5   2  -5    1.07    0.07
   5   2  -5    1.14    0.07
   5   2  -5    0.97    0.07
  -5  -2   5    1.09    0.05
  -5  -2   5    0.96    0.09
  -5  -2   5    1.01    0.04
  -5  -2   5    0.99    0.07
  -5  -2   5    1.02    0.08
  -5  -2   5    1.00    0.07
   4   2  -5    0.17    0.03
   4   2  -5    0.18    0.03
   4   2  -5    0.22    0.04
   4   2  -5    0.16    0.03
  -4  -2   5    0.19    0.03
  -4  -2   5    0.21    0.03
  -4  -2   5    0.21    0.04
  -4  -2   5    0.19    0.02
  -4  -2   5    0.24    0.04
  -4  -2   5    0.21    0.04
   3   2  -5    2.94    0.10
   3   2  -5    3.02    0.09
   3   2  -5    2.90    0.10
   3   2  -5    2.79    0.09
   3   2  -5    2.87    0.08
  -3  -2   5    3.01    0.10
  -3  -2   5    2.91    0.08
  -3  -2   5    2.90    0.10
  -3  -2   5    2.88    0.09
  -3  -2   5    2.96    0.11
   2   2  -5    0.36    0.04
   2   2  -5    0.29    0.02
   2   2  -5    0.34    0.02
   2   2  -5    0.34    0.04
   2   2  -5    0.36    0.03
  -2  -2   5    0.29    0.03
  -2  -2   5    0.27    0.04
  -2  -2   5    0.35    0.02
  -2  -2   5    0.40    0.04
  -2  -2   5    0.28    0.02
   1   2  -5   15.60    0.33
   1   2  -5   15.50    0.36
   1   2  -5   14.85    0.36
   1   2  -5   15.99    0.37
   1   2  -5   15.53    0.34
  -1  -2   5   15.16    0.36
  -1  -2   5   15.83    0.36
  -1  -2   5   15.68    0.34
  -1  -2   5   15.84    0.33
   0   2  -5   11.44    0.26
   0   2  -5   11.43    0.27
   0   2  -5   10.76    0.27
   0  -2   5   11.56    0.26
   0  -2   5   11.71    0.27
   0  -2   5   11.61    0.27
  -1   2  -5   34.80    0.73
  -1   2  -5   33.71    0.79
  -1   2  -5   35.39    0.76
  -1   2  -5   35.67    0.76
  -1   2  -5   34.98    0.76
   1  -2   5   34.93    0.73
   1  -2   5   33.71    0.76
   1  -2   5   35.09    0.79
   1  -2   5   34.10    0.76
  -2   2  -5   34.15    0.75
  -2   2  -5   33.86    0.77
  -2   2  -5   33.74    0.75
  -2   2  -5   34.24    0.73
  -2   2  -5   34.14    0.75
   2  -2   5   34.15    0.75
   2  -2   5   34.27    0.75
   2  -2   5   34.16    0.77
   2  -2   5   34.39    0.75
  -3   2  -5    2.99    0.09
  -3   2  -5    3.01    0.08
  -3   2  -5    2.83    0.09
  -3   2  -5    2.99    0.09
  -3   2  -5    3.02    0.10
   3  -2   5    2.91    0.09
   3  -2   5    3.05    0.08
   3  -2   5    3.04    0.10
   3  -2   5    2.98    0.09
   3  -2   5    3.05    0.10
  -4   2  -5   17.04    0.40
  -4   2  -5   16.69    0.39
  -4   2  -5   16.67    0.39
  -4   2  -5   16.96    0.39
   4  -2   5   16.82    0.40
   4  -2   5   16.94    0.39
   4  -2   5   17.04    0.38
   4  -2   5   17.08    0.39
   4  -2   5   16.42    0.39
   4  -2   5   16.57    0.41
  -5   2  -5    0.44    0.06
  -5   2  -5    0.56    0.06
  -5   2  -5    0.49    0.06
  -5   2  -5    0.62    0.06
   5  -2   5    0.51    0.03
   5  -2   5    0.52    0.07
   5  -2   5    0.55    0.07
   5  -2   5    0.57    0.05
   5  -2   5    0.48    0.03
   5  -2   5    0.55    0.06
  -6   2  -5    0.98    0.08
  -6   2  -5    1.01    0.08
  -6   2  -5    0.98    0.09
   6  -2   5    0.88    0.05
   6  -2   5    0.97    0.04
   6  -2   5    1.06    0.09
   6  -2   5    1.04    0.09
   6  -2   5    0.94    0.08
  -7   2  -5    1.10    0.10
   7  -2   5    1.24    0.11
   7  -2   5    1.10    0.10
   7  -2   5    0.98    0.06
   7  -2   5    0.98    0.06
  -8   2  -5    5.12    0.19
   8  -2   5    5.40    0.21
   8  -2   5    5.34    0.22
  -9   2  -5    0.79    0.10
  -9   2  -5    0.97    0.12
   9  -2   5    0.87    0.12
   9  -2   5    0.91    0.13
   9   1  -5    0.68    0.11
   9   1  -5    0.90    0.11
  -9  -1   5    0.87    0.13
  -9  -1   5    0.81    0.11
   8   1  -5    0.08    0.06
   8   1  -5    0.09    0.07
  -8  -1   5    0.08    0.05
  -8  -1   5    0.20    0.07
  -8  -1   5    0.09    0.08
   7   1  -5    0.01    0.04
   7   1  -5   -0.05    0.04
  -7  -1   5   -0.02    0.05
  -7  -1   5    0.03    0.04
  -7  -1   5   -0.03    0.05
  -7  -1   5   -0.01    0.04
   6   1  -5    1.32    0.10
   6   1  -5    1.41    0.07
   6   1  -5    1.29    0.09
  -6  -1   5    1.25    0.09
  -6  -1   5    1.25    0.10
  -6  -1   5    1.36    0.09
  -6  -1   5    1.49    0.08
  -6  -1   5    1.43    0.07
   5   1  -5   -0.06    0.03
   5   1  -5    0.02    0.03
   5   1  -5   -0.02    0.03
   5   1  -5    0.01    0.03
  -5  -1   5    0.05    0.02
  -5  -1   5    0.01    0.03
  -5  -1   5    0.07    0.03
  -5  -1   5    0.04    0.03
  -5  -1   5   -0.02    0.03
  -5  -1   5    0.01    0.03
   4   1  -5    9.90    0.25
   4   1  -5    9.70    0.25
   4   1  -5    9.93    0.24
   4   1  -5   10.12    0.26
  -4  -1   5   10.04    0.27
  -4  -1   5   10.02    0.25
  -4  -1   5    9.97    0.24
  -4  -1   5    9.69    0.24
  -4  -1   5    9.99    0.25
   3   1  -5    9.09    0.22
   3   1  -5    8.89    0.22
   3   1  -5    9.13    0.22
   3   1  -5    9.15    0.21
   3   1  -5    9.08    0.23
  -3  -1   5    9.15    0.22
  -3  -1   5    8.95    0.21
  -3  -1   5    8.69    0.21
  -3  -1   5    8.95    0.23
   2   1  -5    2.55    0.07
   2   1  -5    2.33    0.07
   2   1  -5    2.39    0.07
   2   1  -5    2.47    0.07
  -2  -1   5    2.33    0.07
  -2  -1   5    2.43    0.07
  -2  -1   5    2.40    0.07
  -2  -1   5    2.49    0.08
   1   1  -5  133.93    2.83
   1   1  -5  129.14    2.75
   1   1  -5  128.76    2.82
   1   1  -5  130.30    3.00
   1   1  -5  133.02    2.81
  -1  -1   5  130.91    2.75
  -1  -1   5  129.94    2.83
  -1  -1   5  131.59    2.99
  -1  -1   5  129.97    2.83
  -1  -1   5  131.73    2.84
   0   1  -5   20.76    0.50
   0   1  -5   21.96    0.47
   0   1  -5   21.24    0.47
   0   1  -5   22.10    0.48
   0  -1   5   21.79    0.47
   0  -1   5   21.92    0.45
   0  -1   5   22.26    0.46
   0  -1   5   21.61    0.47
   0  -1   5   22.30    0.50
   0  -1   5   20.64    0.48
  -1   1  -5    5.07    0.13
  -1   1  -5    5.20    0.13
  -1   1  -5    5.10    0.12
  -1   1  -5    5.21    0.13
  -1   1  -5    4.92    0.12
  -1   1  -5    5.02    0.13
   1  -1   5    5.40    0.13
   1  -1   5    5.04    0.12
   1  -1   5    5.09    0.13
   1  -1   5    5.13    0.13
  -2   1  -5   36.99    0.84
  -2   1  -5   37.17    0.79
  -2   1  -5   36.96    0.81
   2  -1   5   37.34    0.81
   2  -1   5   37.07    0.84
   2  -1   5   36.50    0.80
  -3   1  -5   22.17    0.50
  -3   1  -5   21.48    0.50
  -3   1  -5   22.62    0.49
  -3   1  -5   21.89    0.50
  -3   1  -5   22.57    0.52
   3  -1   5   22.34    0.49
   3  -1   5   22.71    0.50
   3  -1   5   22.34    0.50
   3  -1   5   22.54    0.51
   3  -1   5   22.59    0.51
  -4   1  -5    4.28    0.13
  -4   1  -5    4.40    0.13
  -4   1  -5    4.41    0.13
  -4   1  -5    4.40    0.12
   4  -1   5    4.29    0.13
   4  -1   5    4.16    0.13
   4  -1   5    4.38    0.13
   4  -1   5    4.47    0.12
   4  -1   5    4.23    0.13
   4  -1   5    4.49    0.12
  -5   1  -5    1.37    0.08
  -5   1  -5    1.48    0.08
  -5   1  -5    1.41    0.08
  -5   1  -5    1.38    0.07
   5  -1   5    1.30    0.08
   5  -1   5    1.40    0.08
   5  -1   5    1.43    0.08
   5  -1   5    1.40    0.06
   5  -1   5    1.48    0.07
   5  -1   5    1.45    0.07
  -6   1  -5   13.82    0.38
  -6   1  -5   15.76    0.39
  -6   1  -5   16.08    0.38
   6  -1   5   16.10    0.38
   6  -1   5   15.95    0.38
   6  -1   5   15.23    0.38
   6  -1   5   15.66    0.39
   6  -1   5   15.70    0.39
  -7   1  -5    0.24    0.05
  -7   1  -5    0.20    0.06
  -7   1  -5    0.14    0.06
   7  -1   5    0.31    0.06
   7  -1   5    0.29    0.06
   7  -1   5    0.18    0.05
   7  -1   5    0.23    0.04
  -8   1  -5    0.94    0.11
   8  -1   5    0.88    0.12
   8  -1   5    0.98    0.12
   8  -1   5    0.90    0.09
  -9   1  -5    0.66    0.11
  -9   1  -5    0.51    0.10
   9  -1   5    0.49    0.11
   9   0  -5    0.12    0.09
   9   0  -5    0.10    0.07
  -9   0   5    0.07    0.08
  -9   0   5    0.00    0.09
   8   0  -5    0.14    0.07
   8   0  -5    0.17    0.06
  -8   0   5    0.13    0.07
  -8   0   5    0.21    0.07
  -8   0   5    0.21    0.06
   7   0  -5    0.37    0.05
   7   0  -5    0.45    0.06
  -7   0   5    0.46    0.07
  -7   0   5    0.45    0.06
  -7   0   5    0.47    0.07
  -7   0   5    0.48    0.07
  -7   0   5    0.40    0.06
   6   0  -5    0.29    0.04
   6   0  -5    0.27    0.06
   6   0  -5    0.28    0.04
  -6   0   5    0.24    0.05
  -6   0   5    0.27    0.05
  -6   0   5    0.26    0.05
  -6   0   5    0.18    0.04
  -6   0   5    0.29    0.05
   5   0  -5    0.17    0.03
   5   0  -5    0.15    0.03
   5   0  -5    0.15    0.04
  -5   0   5    0.09    0.04
  -5   0   5    0.14    0.04
  -5   0   5    0.17    0.04
  -5   0   5    0.10    0.03
  -5   0   5    0.13    0.03
   4   0  -5    4.28    0.13
   4   0  -5    3.97    0.11
   4   0  -5    4.22    0.12
  -4   0   5    4.15    0.13
  -4   0   5    4.09    0.12
  -4   0   5    3.89    0.12
  -4   0   5    4.06    0.12
  -4   0   5    3.93    0.12
   3   0  -5   21.68    0.50
   3   0  -5   21.61    0.48
   3   0  -5   21.31    0.48
   3   0  -5   21.25    0.47
  -3   0   5   21.25    0.51
  -3   0   5   21.09    0.48
  -3   0   5   21.52    0.48
  -3   0   5   21.24    0.47
  -3   0   5   21.33    0.48
  -3   0   5   21.52    0.47
   2   0  -5   98.27    2.04
   2   0  -5   97.33    2.05
   2   0  -5   97.68    2.04
   2   0  -5   95.65    2.05
  -2   0   5   86.78    2.05
  -2   0   5   97.46    2.04
  -2   0   5   95.36    2.15
  -2   0   5   96.63    2.00
   1   0  -5    9.20    0.21
   1   0  -5    9.61    0.23
   1   0  -5    9.32    0.21
   1   0  -5    9.55    0.21
   1   0  -5    9.55    0.21
  -1   0   5    9.43    0.21
  -1   0   5    9.48    0.23
  -1   0   5    9.03    0.21
  -1   0   5    9.33    0.21
  -1   0   5    9.32    0.21
   0   0  -5    5.95    0.15
   0   0  -5    5.48    0.14
   0   0  -5    6.03    0.14
   0   0  -5    5.90    0.13
   0   0   5    5.44    0.14
   0   0   5    6.23    0.14
   0   0   5    5.88    0.14
   0   0   5    5.88    0.13
   0   0   5    5.79    0.14
  -1   0  -5   51.93    1.13
  -1   0  -5   51.61    1.19
  -1   0  -5   52.56    1.12
  -1   0  -5   51.25    1.12
  -1   0  -5   52.81    1.10
   1   0   5   51.48    1.12
   1   0   5   53.58    1.19
   1   0   5   52.39    1.13
   1   0   5   51.93    1.12
   1   0   5   53.87    1.10
  -2   0  -5    0.26    0.03
  -2   0  -5    0.23    0.02
  -2   0  -5    0.32    0.02
  -2   0  -5    0.23    0.03
   2   0   5    0.28    0.02
   2   0   5    0.29    0.03
   2   0   5    0.27    0.02
   2   0   5    0.25    0.03
  -3   0  -5    5.05    0.14
  -3   0  -5    4.97    0.13
  -3   0  -5    5.02    0.13
   3   0   5    4.98    0.14
   3   0   5    4.89    0.13
   3   0   5    4.90    0.13
   3   0   5    4.89    0.13
   3   0   5    4.86    0.13
  -4   0  -5    3.53    0.12
  -4   0  -5    3.77    0.11
  -4   0  -5    3.76    0.12
  -4   0  -5    3.68    0.11
   4   0   5    3.79    0.12
   4   0   5    3.73    0.11
   4   0   5    3.71    0.12
   4   0   5    3.73    0.12
   4   0   5    3.65    0.11
   4   0   5    3.64    0.11
  -5   0  -5    0.07    0.04
  -5   0  -5    0.16    0.04
  -5   0  -5    0.07    0.03
  -5   0  -5    0.12    0.03
   5   0   5    0.09    0.03
   5   0   5    0.12    0.03
   5   0   5    0.14    0.04
   5   0   5    0.11    0.03
   5   0   5    0.09    0.03
   5   0   5    0.07    0.03
  -6   0  -5    4.47    0.15
  -6   0  -5    4.26    0.14
  -6   0  -5    4.30    0.16
   6   0   5    4.48    0.15
   6   0   5    3.98    0.14
   6   0   5    4.40    0.15
   6   0   5    4.54    0.15
   6   0   5    4.28    0.15
  -7   0  -5    7.60    0.22
  -7   0  -5    7.22    0.24
   7   0   5    7.47    0.23
   7   0   5    7.38    0.22
   7   0   5    7.53    0.22
   7   0   5    7.36    0.23
  -8   0  -5    0.70    0.08
  -8   0  -5    0.82    0.12
   8   0   5    0.63    0.08
   8   0   5    0.77    0.11
   8   0   5    0.58    0.07
  -9   0  -5    0.03    0.08
  -9   0  -5    0.03    0.10
   9   0   5    0.06    0.09
   9  -1  -5    0.44    0.10
  -9   1   5    0.33    0.09
   8  -1  -5    0.76    0.10
   8  -1  -5    0.97    0.12
  -8   1   5    0.93    0.12
  -8   1   5    1.06    0.11
  -8   1   5    0.89    0.11
   7  -1  -5    0.20    0.06
   7  -1  -5    0.21    0.05
   7  -1  -5    0.17    0.04
  -7   1   5    0.17    0.07
  -7   1   5    0.21    0.06
  -7   1   5    0.16    0.06
  -7   1   5    0.23    0.05
  -7   1   5    0.32    0.06
   6  -1  -5    2.78    0.12
   6  -1  -5    2.72    0.10
   6  -1  -5    2.35    0.09
  -6   1   5    2.93    0.12
  -6   1   5    2.47    0.11
  -6   1   5    2.37    0.12
  -6   1   5    2.72    0.13
  -6   1   5    2.64    0.11
   5  -1  -5    3.03    0.09
   5  -1  -5    3.26    0.11
   5  -1  -5    3.19    0.12
  -5   1   5    3.16    0.11
  -5   1   5    2.96    0.11
  -5   1   5    3.19    0.12
  -5   1   5    3.31    0.12
  -5   1   5    3.24    0.11
   4  -1  -5   96.95    2.08
   4  -1  -5   99.30    2.05
   4  -1  -5   94.15    2.08
   4  -1  -5  100.16    2.18
  -4   1   5   95.10    2.08
  -4   1   5   97.66    2.08
  -4   1   5   96.24    2.04
  -4   1   5   97.35    2.18
  -4   1   5   92.46    2.07
  -4   1   5   96.70    2.08
   3  -1  -5   17.95    0.42
   3  -1  -5   18.86    0.40
   3  -1  -5   18.53    0.43
   3  -1  -5   18.60    0.42
  -3   1   5   17.72    0.42
  -3   1   5   18.47    0.41
  -3   1   5   18.31    0.43
  -3   1   5   18.32    0.40
  -3   1   5   18.75    0.42
  -3   1   5   17.81    0.42
   2  -1  -5    5.55    0.14
   2  -1  -5    5.78    0.14
   2  -1  -5    5.63    0.14
  -2   1   5    5.35    0.14
  -2   1   5    5.46    0.14
   1  -1  -5    5.60    0.14
   1  -1  -5    5.63    0.14
   1  -1  -5    5.69    0.13
   1  -1  -5    5.40    0.14
   1  -1  -5    5.56    0.13
  -1   1   5    5.58    0.12
  -1   1   5    5.76    0.14
  -1   1   5    5.69    0.13
  -1   1   5    5.78    0.14
  -1   1   5    5.65    0.14
   0  -1  -5  419.48    8.76
   0  -1  -5  410.66    8.68
   0  -1  -5  396.47    8.80
   0  -1  -5  405.59    9.25
   0   1   5  412.20    8.76
   0   1   5  401.83    8.79
   0   1   5  421.71    8.59
   0   1   5  402.93    9.23
   0   1   5  419.72    8.61
  -1  -1  -5  270.68    5.87
  -1  -1  -5  271.73    6.20
  -1  -1  -5  274.72    5.83
  -1  -1  -5  274.40    5.78
  -1  -1  -5  276.57    5.95
   1   1   5  268.39    5.80
   1   1   5  266.87    5.86
   1   1   5  274.95    5.82
   1   1   5  284.96    6.23
   1   1   5  280.37    5.94
  -2  -1  -5    5.07    0.13
  -2  -1  -5    4.74    0.13
  -2  -1  -5    4.95    0.12
  -2  -1  -5    4.98    0.12
  -2  -1  -5    4.95    0.14
   2   1   5    4.89    0.12
   2   1   5    4.87    0.12
   2   1   5    4.94    0.13
   2   1   5    4.92    0.13
   2   1   5    4.93    0.14
  -3  -1  -5    4.54    0.14
  -3  -1  -5    4.53    0.14
  -3  -1  -5    4.79    0.12
  -3  -1  -5    4.77    0.12
   3   1   5    4.77    0.14
   3   1   5    4.78    0.13
   3   1   5    4.73    0.12
  -4  -1  -5    0.35    0.05
  -4  -1  -5    0.44    0.04
  -4  -1  -5    0.29    0.04
   4   1   5    0.42    0.04
   4   1   5    0.30    0.04
   4   1   5    0.42    0.04
   4   1   5    0.37    0.04
   4   1   5    0.42    0.05
   4   1   5    0.47    0.05
  -5  -1  -5    2.14    0.08
  -5  -1  -5    2.08    0.09
  -5  -1  -5    2.08    0.10
   5   1   5    2.09    0.09
   5   1   5    2.05    0.10
   5   1   5    1.90    0.09
   5   1   5    2.02    0.09
   5   1   5    2.16    0.10
   5   1   5    2.19    0.09
  -6  -1  -5    4.84    0.18
  -6  -1  -5    5.07    0.16
  -6  -1  -5    5.03    0.14
   6   1   5    4.62    0.17
   6   1   5    5.44    0.17
   6   1   5    5.00    0.15
   6   1   5    5.21    0.17
  -7  -1  -5    6.61    0.19
  -7  -1  -5    6.96    0.24
  -7  -1  -5    6.93    0.21
   7   1   5    6.83    0.22
   7   1   5    7.07    0.22
   7   1   5    6.24    0.22
   7   1   5    6.78    0.20
  -8  -1  -5    0.83    0.11
  -8  -1  -5    0.75    0.10
   8   1   5    0.65    0.08
   8   1   5    0.54    0.09
   8   1   5    0.67    0.09
  -9  -1  -5    0.06    0.11
  -9  -1  -5   -0.02    0.08
   9   1   5    0.13    0.08
   9  -2  -5    1.46    0.16
  -9   2   5    1.77    0.15
  -9   2   5    1.74    0.18
   8  -2  -5    0.84    0.11
   8  -2  -5    0.84    0.09
  -8   2   5    0.91    0.11
  -8   2   5    1.24    0.11
   7  -2  -5    1.39    0.07
   7  -2  -5    1.37    0.08
   7  -2  -5    1.45    0.11
  -7   2   5    1.60    0.10
  -7   2   5    1.47    0.13
  -7   2   5    1.30    0.09
  -7   2   5    1.29    0.10
   6  -2  -5   35.65    0.83
   6  -2  -5   36.81    0.82
  -6   2   5   34.45    0.79
  -6   2   5   35.61    0.83
  -6   2   5   35.33    0.84
  -6   2   5   36.61    0.83
  -6   2   5   36.34    0.82
   5  -2  -5    0.47    0.03
   5  -2  -5    0.51    0.05
   5  -2  -5    0.47    0.06
  -5   2   5    0.51    0.05
  -5   2   5    0.39    0.05
  -5   2   5    0.40    0.05
  -5   2   5    0.41    0.04
  -5   2   5    0.44    0.06
   4  -2  -5   13.90    0.31
   4  -2  -5   14.38    0.34
   4  -2  -5   13.95    0.34
  -4   2   5   13.95    0.33
  -4   2   5   13.68    0.35
  -4   2   5   14.16    0.35
  -4   2   5   13.50    0.31
   3  -2  -5    2.60    0.09
   3  -2  -5    2.50    0.08
  -3   2   5    2.58    0.08
  -3   2   5    2.73    0.09
  -3   2   5    2.51    0.08
  -3   2   5    2.45    0.09
  -3   2   5    2.54    0.09
   2  -2  -5   51.21    1.10
   2  -2  -5   50.75    1.17
  -2   2   5   51.22    1.11
  -2   2   5   51.95    1.16
  -2   2   5   51.12    1.12
  -2   2   5   51.26    1.12
  -2   2   5   52.18    1.10
   1  -2  -5   38.27    0.84
   1  -2  -5   38.10    0.84
   1  -2  -5   39.24    0.89
   1  -2  -5   38.99    0.84
  -1   2   5   39.08    0.85
  -1   2   5   39.41    0.89
  -1   2   5   38.27    0.84
  -1   2   5   40.14    0.84
   0  -2  -5  261.25    5.61
   0  -2  -5  255.91    5.55
   0   2   5  266.75    5.53
   0   2   5  260.16    5.53
   0   2   5  269.95    5.89
   0   2   5  246.59    5.55
   0   2   5  259.84    5.42
   0   2   5  262.61    5.59
   0   2   5  248.70    5.50
  -1  -2  -5   86.97    1.84
  -1  -2  -5   86.26    1.93
  -1  -2  -5   82.75    1.82
  -1  -2  -5   86.17    1.82
   1   2   5   85.27    1.82
   1   2   5   86.91    1.79
   1   2   5   83.56    1.82
   1   2   5   84.60    1.84
  -2  -2  -5    1.33    0.06
  -2  -2  -5    1.20    0.06
  -2  -2  -5    1.32    0.05
  -2  -2  -5    1.19    0.07
  -2  -2  -5    1.28    0.04
   2   2   5    1.28    0.06
   2   2   5    1.22    0.04
   2   2   5    1.26    0.06
   2   2   5    1.29    0.06
   2   2   5    1.18    0.04
  -3  -2  -5   12.12    0.28
  -3  -2  -5   11.85    0.30
  -3  -2  -5   11.78    0.31
  -3  -2  -5   11.81    0.27
  -3  -2  -5   11.72    0.28
   3   2   5   11.88    0.27
   3   2   5   11.76    0.31
   3   2   5   12.31    0.31
   3   2   5   11.90    0.27
   3   2   5   12.17    0.29
  -4  -2  -5    5.38    0.13
  -4  -2  -5    5.28    0.16
  -4  -2  -5    5.33    0.15
   4   2   5    5.29    0.15
   4   2   5    5.24    0.14
   4   2   5    5.26    0.13
   4   2   5    5.42    0.17
   4   2   5    5.05    0.16
   4   2   5    5.11    0.17
  -5  -2  -5    1.52    0.08
  -5  -2  -5    1.47    0.06
  -5  -2  -5    1.34    0.09
   5   2   5    1.47    0.10
   5   2   5    1.34    0.07
   5   2   5    1.31    0.08
   5   2   5    1.49    0.08
   5   2   5    1.27    0.09
  -6  -2  -5    1.95    0.10
  -6  -2  -5    1.87    0.12
  -6  -2  -5    1.96    0.07
   6   2   5    2.06    0.12
   6   2   5    1.88    0.08
   6   2   5    1.81    0.11
   6   2   5    1.85    0.12
  -7  -2  -5    0.11    0.05
  -7  -2  -5    0.12    0.07
   7   2   5    0.11    0.06
   7   2   5    0.13    0.04
   7   2   5    0.07    0.06
  -8  -2  -5    0.22    0.07
  -8  -2  -5    0.24    0.10
   8   2   5    0.15    0.08
   8   2   5    0.05    0.07
  -9  -2  -5    2.36    0.22
  -9  -2  -5    2.53    0.17
   9   2   5    2.35    0.20
   9   2   5    2.59    0.19
   9  -3  -5    1.37    0.17
  -9   3   5    1.51    0.14
  -9   3   5    1.50    0.19
   8  -3  -5    9.48    0.31
  -8   3   5   10.12    0.32
  -8   3   5    9.36    0.29
   7  -3  -5    0.60    0.06
   7  -3  -5    0.74    0.10
  -7   3   5    0.54    0.08
  -7   3   5    0.44    0.05
  -7   3   5    0.41    0.06
  -7   3   5    0.62    0.07
   6  -3  -5    9.37    0.24
   6  -3  -5    9.86    0.25
   6  -3  -5   10.48    0.29
  -6   3   5   10.35    0.28
  -6   3   5   10.05    0.30
  -6   3   5   10.26    0.26
   5  -3  -5   13.62    0.33
   5  -3  -5   13.04    0.30
   5  -3  -5   13.57    0.34
  -5   3   5   13.57    0.36
  -5   3   5   13.58    0.35
  -5   3   5   13.41    0.34
  -5   3   5   13.40    0.30
   4  -3  -5    1.41    0.08
   4  -3  -5    1.37    0.05
   4  -3  -5    1.36    0.06
  -4   3   5    1.40    0.09
  -4   3   5    1.31    0.04
  -4   3   5    1.37    0.08
  -4   3   5    1.49    0.07
  -4   3   5    1.44    0.06
   3  -3  -5    0.06    0.03
   3  -3  -5    0.13    0.03
  -3   3   5    0.06    0.02
  -3   3   5    0.11    0.03
  -3   3   5    0.10    0.02
  -3   3   5    0.14    0.02
  -3   3   5    0.10    0.03
  -3   3   5    0.04    0.02
   2  -3  -5   27.02    0.61
   2  -3  -5   27.43    0.61
   2  -3  -5   27.38    0.64
  -2   3   5   26.84    0.60
  -2   3   5   27.71    0.62
  -2   3   5   27.35    0.63
  -2   3   5   27.88    0.61
  -2   3   5   27.42    0.60
  -2   3   5   26.99    0.60
  -2   3   5   27.96    0.62
   1  -3  -5    0.39    0.03
   1  -3  -5    0.45    0.03
   1  -3  -5    0.46    0.04
   1  -3  -5    0.42    0.04
  -1   3   5    0.43    0.04
  -1   3   5    0.45    0.03
  -1   3   5    0.49    0.04
   0  -3  -5   14.64    0.35
   0  -3  -5   14.09    0.33
   0   3   5   13.85    0.32
   0   3   5   13.67    0.33
   0   3   5   13.84    0.33
   0   3   5   14.24    0.33
   0   3   5   14.28    0.35
   0   3   5   14.13    0.32
   0   3   5   13.94    0.32
  -1  -3  -5    1.23    0.06
  -1  -3  -5    1.24    0.05
  -1  -3  -5    1.23    0.07
  -1  -3  -5    1.25    0.05
  -1  -3  -5    1.21    0.06
   1   3   5    1.27    0.07
   1   3   5    1.25    0.05
   1   3   5    1.26    0.06
   1   3   5    1.22    0.06
  -2  -3  -5   18.71    0.47
  -2  -3  -5   19.25    0.45
  -2  -3  -5   18.40    0.43
  -2  -3  -5   18.95    0.42
   2   3   5   19.03    0.43
   2   3   5   18.93    0.47
   2   3   5   19.15    0.44
   2   3   5   18.94    0.42
   2   3   5   19.29    0.42
  -3  -3  -5    3.39    0.10
  -3  -3  -5    3.31    0.09
  -3  -3  -5    3.41    0.12
  -3  -3  -5    3.45    0.11
   3   3   5    3.34    0.10
   3   3   5    3.37    0.09
   3   3   5    3.46    0.13
   3   3   5    3.39    0.13
   3   3   5    3.38    0.11
   3   3   5    3.28    0.11
  -4  -3  -5    8.39    0.21
  -4  -3  -5    7.99    0.22
  -4  -3  -5    8.31    0.24
  -4  -3  -5    8.11    0.19
   4   3   5    7.95    0.24
   4   3   5    7.88    0.19
   4   3   5    8.61    0.25
   4   3   5    8.18    0.21
   4   3   5    8.18    0.22
  -5  -3  -5    2.12    0.06
  -5  -3  -5    2.08    0.12
  -5  -3  -5    2.17    0.10
   5   3   5    2.01    0.09
   5   3   5    2.24    0.10
   5   3   5    2.10    0.07
   5   3   5    2.15    0.12
   5   3   5    2.13    0.12
  -6  -3  -5    0.17    0.02
  -6  -3  -5    0.15    0.05
  -6  -3  -5    0.17    0.06
   6   3   5    0.11    0.03
   6   3   5    0.06    0.05
   6   3   5    0.20    0.06
  -7  -3  -5    0.96    0.14
   7   3   5    0.89    0.11
  -8  -3  -5    0.69    0.13
  -8  -3  -5    0.79    0.10
   8   3   5    1.13    0.16
   8   3   5    1.08    0.13
   9  -4  -5    0.06    0.10
  -9   4   5   -0.07    0.09
  -9   4   5    0.09    0.12
   8  -4  -5    5.43    0.24
  -8   4   5    5.06    0.21
  -8   4   5    5.68    0.25
   7  -4  -5    0.08    0.07
  -7   4   5    0.05    0.06
  -7   4   5    0.04    0.06
  -7   4   5    0.11    0.04
   6  -4  -5    2.78    0.09
  -6   4   5    2.65    0.13
  -6   4   5    2.87    0.14
  -6   4   5    2.72    0.10
   5  -4  -5    4.21    0.11
   5  -4  -5    4.51    0.16
  -5   4   5    4.28    0.11
  -5   4   5    4.35    0.17
  -5   4   5    4.30    0.12
  -5   4   5    4.32    0.15
   4  -4  -5    0.02    0.02
   4  -4  -5    0.02    0.04
   4  -4  -5   -0.01    0.04
  -4   4   5    0.07    0.04
  -4   4   5    0.01    0.02
  -4   4   5    0.03    0.02
  -4   4   5    0.05    0.03
  -4   4   5    0.00    0.04
  -4   4   5    0.03    0.02
   3  -4  -5    1.89    0.09
   3  -4  -5    1.89    0.09
   3  -4  -5    1.91    0.08
  -3   4   5    1.82    0.10
  -3   4   5    1.94    0.06
  -3   4   5    1.93    0.09
  -3   4   5    1.85    0.06
  -3   4   5    1.92    0.10
  -3   4   5    1.85    0.08
   2  -4  -5    3.37    0.12
   2  -4  -5    3.45    0.11
   2  -4  -5    3.28    0.11
  -2   4   5    3.45    0.10
  -2   4   5    3.41    0.12
  -2   4   5    3.21    0.10
  -2   4   5    3.33    0.09
  -2   4   5    3.40    0.11
  -2   4   5    3.36    0.11
  -2   4   5    3.18    0.12
   1  -4  -5    0.02    0.03
   1  -4  -5    0.04    0.02
   1  -4  -5   -0.01    0.02
  -1   4   5    0.03    0.02
  -1   4   5    0.02    0.02
  -1   4   5    0.00    0.02
  -1   4   5    0.03    0.02
  -1   4   5    0.03    0.03
  -1   4   5    0.01    0.02
   0  -4  -5   18.74    0.44
   0  -4  -5   19.08    0.47
   0   4   5   18.78    0.43
   0   4   5   19.17    0.43
   0   4   5   19.45    0.44
   0   4   5   19.21    0.44
   0   4   5   18.38    0.43
   0   4   5   18.77    0.44
  -1  -4  -5    1.11    0.06
  -1  -4  -5    1.05    0.07
  -1  -4  -5    1.06    0.06
  -1  -4  -5    0.98    0.07
   1   4   5    1.11    0.07
   1   4   5    1.10    0.05
   1   4   5    1.10    0.06
   1   4   5    1.19    0.07
   1   4   5    1.04    0.06
  -2  -4  -5    8.88    0.26
  -2  -4  -5    8.77    0.23
  -2  -4  -5    8.78    0.22
  -2  -4  -5    8.84    0.24
  -2  -4  -5    9.01    0.21
   2   4   5    8.88    0.23
   2   4   5    8.72    0.25
   2   4   5    8.74    0.21
   2   4   5    8.92    0.21
   2   4   5    8.87    0.23
   2   4   5    8.62    0.25
  -3  -4  -5    1.31    0.09
  -3  -4  -5    1.11    0.07
  -3  -4  -5    1.35    0.05
  -3  -4  -5    1.36    0.07
   3   4   5    1.24    0.07
   3   4   5    1.27    0.04
   3   4   5    1.33    0.09
   3   4   5    1.31    0.06
   3   4   5    1.19    0.08
  -4  -4  -5    4.03    0.16
  -4  -4  -5    3.94    0.10
  -4  -4  -5    4.06    0.14
  -4  -4  -5    4.03    0.13
   4   4   5    3.85    0.16
   4   4   5    4.12    0.14
   4   4   5    4.03    0.10
   4   4   5    4.04    0.12
   4   4   5    4.22    0.16
  -5  -4  -5    2.15    0.13
  -5  -4  -5    2.22    0.10
   5   4   5    1.95    0.13
   5   4   5    2.11    0.11
   5   4   5    2.02    0.10
  -6  -4  -5    2.10    0.15
  -6  -4  -5    2.26    0.12
   6   4   5    2.20    0.12
  -7  -4  -5    1.53    0.16
  -7  -4  -5    1.62    0.12
   7   4   5    1.55    0.16
   7   4   5    1.76    0.13
  -8  -4  -5    1.78    0.20
  -8  -4  -5    1.78    0.14
   8   4   5    1.81    0.16
   8   4   5    2.23    0.19
   8  -5  -5    0.41    0.10
  -8   5   5    0.38    0.09
  -8   5   5    0.33    0.10
   7  -5  -5    0.93    0.13
  -7   5   5    0.94    0.11
  -7   5   5    0.82    0.11
   6  -5  -5    0.08    0.03
   6  -5  -5    0.06    0.06
  -6   5   5    0.02    0.05
  -6   5   5    0.07    0.06
  -6   5   5    0.06    0.03
   5  -5  -5    0.26    0.06
  -5   5   5    0.21    0.04
  -5   5   5    0.14    0.05
  -5   5   5    0.17    0.03
  -5   5   5    0.08    0.06
   4  -5  -5   22.17    0.52
   4  -5  -5   21.02    0.52
   4  -5  -5   21.72    0.52
  -4   5   5   21.74    0.54
  -4   5   5   22.09    0.51
  -4   5   5   22.03    0.49
  -4   5   5   21.78    0.51
   3  -5  -5    0.59    0.06
   3  -5  -5    0.50    0.07
   3  -5  -5    0.58    0.07
  -3   5   5    0.52    0.04
  -3   5   5    0.67    0.07
  -3   5   5    0.57    0.06
  -3   5   5    0.60    0.05
  -3   5   5    0.64    0.07
  -3   5   5    0.61    0.08
   2  -5  -5    2.46    0.10
   2  -5  -5    2.27    0.10
  -2   5   5    2.36    0.10
  -2   5   5    2.37    0.10
  -2   5   5    2.30    0.09
  -2   5   5    2.27    0.11
  -2   5   5    2.29    0.09
  -2   5   5    2.47    0.09
  -2   5   5    2.40    0.09
   1  -5  -5   11.34    0.30
   1  -5  -5   10.93    0.28
  -1   5   5   10.81    0.28
  -1   5   5   10.97    0.28
  -1   5   5   10.82    0.27
  -1   5   5   11.16    0.28
  -1   5   5   11.04    0.27
  -1   5   5   11.03    0.28
  -1   5   5   10.27    0.28
  -1   5   5   11.19    0.29
   0  -5  -5    0.37    0.05
   0  -5  -5    0.25    0.04
   0   5   5    0.31    0.04
   0   5   5    0.30    0.05
   0   5   5    0.30    0.04
   0   5   5    0.30    0.04
   0   5   5    0.24    0.03
   0   5   5    0.27    0.04
   0   5   5    0.27    0.04
   0   5   5    0.28    0.04
  -1  -5  -5    6.38    0.19
  -1  -5  -5    6.28    0.18
  -1  -5  -5    6.54    0.20
   1   5   5    6.16    0.18
   1   5   5    6.37    0.17
   1   5   5    6.24    0.17
   1   5   5    6.28    0.18
   1   5   5    6.36    0.20
   1   5   5    6.15    0.20
   1   5   5    6.31    0.18
   1   5   5    6.10    0.17
  -2  -5  -5    3.80    0.13
  -2  -5  -5    3.94    0.15
  -2  -5  -5    3.73    0.13
   2   5   5    3.87    0.15
   2   5   5    3.99    0.13
   2   5   5    3.90    0.14
   2   5   5    3.92    0.12
   2   5   5    3.76    0.11
  -3  -5  -5    0.31    0.05
  -3  -5  -5    0.35    0.06
  -3  -5  -5    0.27    0.05
   3   5   5    0.33    0.05
   3   5   5    0.26    0.04
   3   5   5    0.29    0.06
   3   5   5    0.29    0.03
   3   5   5    0.35    0.04
  -4  -5  -5    1.10    0.08
  -4  -5  -5    1.03    0.11
   4   5   5    1.11    0.08
   4   5   5    0.96    0.07
   4   5   5    1.17    0.11
  -5  -5  -5    1.88    0.11
  -5  -5  -5    1.82    0.15
   5   5   5    2.05    0.11
   5   5   5    1.82    0.11
  -6  -5  -5    0.53    0.08
  -6  -5  -5    0.36    0.10
   6   5   5    0.62    0.10
   6   5   5    0.45    0.07
  -7  -5  -5    0.07    0.11
  -7  -5  -5    0.21    0.07
   7   5   5    0.17    0.10
   7   5   5    0.31    0.08
  -8  -5  -5   -0.04    0.13
  -8  -5  -5    0.13    0.09
   8   5   5    0.02    0.10
   8   5   5    0.17    0.11
   8  -6  -5    0.06    0.11
  -8   6   5   -0.03    0.10
  -8   6   5    0.17    0.09
   7  -6  -5    1.44    0.15
  -7   6   5    1.01    0.13
  -7   6   5    1.24    0.15
   6  -6  -5    1.93    0.14
  -6   6   5    1.82    0.13
  -6   6   5    1.77    0.08
  -6   6   5    2.05    0.15
   5  -6  -5    1.59    0.08
  -5   6   5    1.56    0.13
  -5   6   5    1.64    0.07
  -5   6   5    1.62    0.11
  -5   6   5    1.53    0.08
   4  -6  -5    2.40    0.13
   4  -6  -5    2.36    0.10
  -4   6   5    2.37    0.10
  -4   6   5    2.20    0.09
  -4   6   5    2.35    0.14
  -4   6   5    2.32    0.08
  -4   6   5    2.69    0.11
   3  -6  -5    0.08    0.05
   3  -6  -5    0.07    0.04
  -3   6   5    0.16    0.04
  -3   6   5    0.10    0.04
  -3   6   5    0.09    0.03
  -3   6   5    0.14    0.04
  -3   6   5    0.07    0.05
  -3   6   5    0.10    0.03
   2  -6  -5    4.74    0.16
   2  -6  -5    4.65    0.16
  -2   6   5    4.28    0.14
  -2   6   5    4.59    0.16
  -2   6   5    4.56    0.16
  -2   6   5    4.20    0.16
  -2   6   5    4.56    0.15
  -2   6   5    4.62    0.15
  -2   6   5    4.45    0.17
  -2   6   5    4.52    0.14
   1  -6  -5    0.61    0.07
   1  -6  -5    0.62    0.07
  -1   6   5    0.56    0.06
  -1   6   5    0.53    0.07
  -1   6   5    0.67    0.07
  -1   6   5    0.61    0.08
  -1   6   5    0.54    0.07
  -1   6   5    0.60    0.07
  -1   6   5    0.53    0.07
  -1   6   5    0.56    0.06
  -1   6   5    0.59    0.06
   0  -6  -5    5.08    0.17
   0  -6  -5    5.05    0.18
   0   6   5    4.92    0.15
   0   6   5    4.98    0.16
   0   6   5    5.00    0.17
   0   6   5    4.69    0.16
   0   6   5    5.11    0.16
   0   6   5    4.95    0.15
   0   6   5    4.93    0.16
   0   6   5    5.06    0.16
   0   6   5    4.91    0.17
  -1  -6  -5    2.78    0.13
  -1  -6  -5    2.93    0.12
   1   6   5    2.82    0.12
   1   6   5    2.84    0.12
   1   6   5    2.88    0.10
   1   6   5    2.64    0.12
   1   6   5    2.91    0.11
   1   6   5    2.88    0.13
   1   6   5    2.94    0.11
  -2  -6  -5    3.73    0.14
  -2  -6  -5    3.83    0.14
  -2  -6  -5    3.83    0.16
   2   6   5    3.76    0.11
   2   6   5    3.56    0.15
   2   6   5    3.93    0.16
   2   6   5    3.97    0.12
   2   6   5    3.75    0.13
   2   6   5    3.80    0.13
  -3  -6  -5    6.24    0.19
  -3  -6  -5    6.22    0.22
   3   6   5    6.07    0.18
   3   6   5    6.29    0.16
   3   6   5    6.14    0.22
   3   6   5    6.17    0.19
  -4  -6  -5    3.13    0.14
   4   6   5    3.10    0.13
   4   6   5    3.18    0.13
  -5  -6  -5    0.12    0.06
  -5  -6  -5    0.01    0.08
   5   6   5    0.05    0.05
   5   6   5    0.10    0.07
  -6  -6  -5    0.24    0.10
   6   6   5    0.16    0.07
   6   6   5    0.21    0.08
  -7  -6  -5    0.54    0.10
  -7  -6  -5    0.23    0.11
   7   6   5    0.26    0.11
   7   6   5    0.30    0.09
   7  -7  -5    0.13    0.09
  -7   7   5    0.43    0.10
  -7   7   5    0.31    0.09
   6  -7  -5    0.11    0.07
  -6   7   5    0.18    0.09
  -6   7   5    0.08    0.07
   5  -7  -5    0.89    0.12
  -5   7   5    0.99    0.13
  -5   7   5    0.97    0.08
  -5   7   5    1.12    0.10
  -5   7   5    0.88    0.07
   4  -7  -5    1.61    0.12
  -4   7   5    1.66    0.13
  -4   7   5    1.77    0.10
  -4   7   5    1.67    0.10
  -4   7   5    1.74    0.11
  -4   7   5    1.68    0.09
  -4   7   5    1.53    0.08
   3  -7  -5    2.33    0.13
  -3   7   5    2.41    0.11
  -3   7   5    2.35    0.12
  -3   7   5    2.20    0.13
  -3   7   5    2.45    0.10
  -3   7   5    2.31    0.11
  -3   7   5    2.30    0.11
   2  -7  -5    1.78    0.11
  -2   7   5    1.84    0.10
  -2   7   5    1.77    0.11
  -2   7   5    1.80    0.10
  -2   7   5    1.84    0.11
  -2   7   5    1.76    0.12
  -2   7   5    1.77    0.10
  -2   7   5    1.59    0.11
  -1   7   5    0.03    0.05
  -1   7   5    0.01    0.04
  -1   7   5    0.13    0.06
  -1   7   5    0.03    0.04
  -1   7   5    0.03    0.05
  -1   7   5   -0.06    0.05
  -1   7   5    0.04    0.04
  -1   7   5    0.00    0.04
  -1   7   5    0.05    0.05
   0  -7  -5    3.71    0.15
   0   7   5    3.63    0.16
   0   7   5    3.86    0.15
   0   7   5    3.31    0.15
   0   7   5    3.60    0.14
   0   7   5    3.58    0.15
   0   7   5    3.61    0.14
   0   7   5    3.53    0.14
   0   7   5    3.70    0.15
   0   7   5    3.70    0.14
  -1  -7  -5   17.85    0.45
  -1  -7  -5   17.67    0.43
   1   7   5   16.36    0.42
   1   7   5   17.19    0.41
   1   7   5   18.10    0.47
   1   7   5   16.75    0.43
   1   7   5   17.53    0.42
   1   7   5   17.93    0.43
  -2  -7  -5    2.78    0.13
  -2  -7  -5    2.50    0.14
   2   7   5    2.68    0.12
   2   7   5    2.62    0.10
   2   7   5    2.65    0.15
   2   7   5    2.81    0.11
   2   7   5    2.42    0.12
  -3  -7  -5    0.59    0.09
  -3  -7  -5    0.86    0.09
   3   7   5    0.75    0.06
   3   7   5    0.62    0.08
   3   7   5    0.76    0.06
   3   7   5    0.77    0.11
   3   7   5    0.69    0.09
  -4  -7  -5    1.94    0.15
  -4  -7  -5    2.09    0.13
   4   7   5    2.04    0.13
   4   7   5    2.05    0.16
  -5  -7  -5   -0.03    0.08
  -5  -7  -5    0.03    0.07
   5   7   5    0.01    0.06
   5   7   5    0.08    0.08
  -6  -7  -5    0.99    0.13
  -6  -7  -5    1.03    0.14
   6   7   5    1.34    0.18
   6   7   5    1.22    0.13
   7  -8  -5    1.48    0.20
  -7   8   5    1.89    0.17
  -7   8   5    1.83    0.21
   6  -8  -5    0.52    0.11
  -6   8   5    0.35    0.10
  -6   8   5    0.51    0.09
   5  -8  -5    0.32    0.09
  -5   8   5    0.36    0.09
  -5   8   5    0.30    0.08
  -5   8   5    0.37    0.06
   4  -8  -5    0.25    0.08
  -4   8   5    0.16    0.08
  -4   8   5    0.17    0.06
  -4   8   5    0.14    0.06
  -4   8   5    0.23    0.05
   3  -8  -5    0.77    0.10
  -3   8   5    0.76    0.09
  -3   8   5    0.78    0.10
  -3   8   5    0.76    0.09
  -3   8   5    0.80    0.09
  -3   8   5    0.75    0.08
  -3   8   5    0.77    0.10
   2  -8  -5    1.06    0.11
  -2   8   5    1.13    0.11
  -2   8   5    1.14    0.11
  -2   8   5    1.04    0.10
  -2   8   5    1.10    0.11
  -2   8   5    1.02    0.10
  -2   8   5    1.06    0.11
  -2   8   5    0.85    0.11
  -1   8   5    0.32    0.07
  -1   8   5    0.32    0.06
  -1   8   5    0.27    0.06
  -1   8   5    0.26    0.06
  -1   8   5    0.29    0.06
   0   8   5    3.88    0.15
   0   8   5    3.71    0.15
   0   8   5    3.95    0.16
   0   8   5    3.82    0.17
   0   8   5    3.74    0.16
  -1  -8  -5    0.68    0.09
  -1  -8  -5    0.60    0.09
   1   8   5    0.57    0.07
   1   8   5    0.77    0.10
   1   8   5    0.56    0.08
   1   8   5    0.55    0.07
   1   8   5    0.70    0.08
   1   8   5    0.61    0.09
  -2  -8  -5    0.04    0.08
  -2  -8  -5    0.03    0.06
   2   8   5    0.04    0.04
   2   8   5    0.09    0.06
   2   8   5    0.03    0.05
   2   8   5    0.15    0.05
  -3  -8  -5    0.20    0.07
  -3  -8  -5    0.16    0.08
   3   8   5    0.26    0.04
   3   8   5    0.22    0.07
   3   8   5    0.21    0.08
  -4  -8  -5    0.49    0.10
  -4  -8  -5    0.62    0.09
   4   8   5    0.64    0.08
   4   8   5    0.63    0.10
  -5  -8  -5    1.49    0.15
  -5  -8  -5    1.58    0.19
   5   8   5    1.82    0.19
   5   8   5    1.36    0.14
  -6  -8  -5    0.57    0.12
  -6  -8  -5    0.36    0.13
   6   8   5    0.42    0.13
   6   8   5    0.53    0.10
   6  -9  -5    0.82    0.14
  -6   9   5    0.89    0.12
  -6   9   5    0.62    0.13
   5  -9  -5    1.82    0.18
  -5   9   5    1.84    0.18
  -5   9   5    1.63    0.16
   4  -9  -5    0.09    0.08
  -4   9   5    0.21    0.09
  -4   9   5    0.11    0.07
  -4   9   5    0.06    0.08
  -4   9   5    0.15    0.06
   3  -9  -5    0.44    0.09
  -3   9   5    0.55    0.08
  -3   9   5    0.53    0.09
  -3   9   5    0.59    0.10
  -3   9   5    0.76    0.10
  -2   9   5    3.15    0.16
  -2   9   5    3.33    0.17
  -2   9   5    3.37    0.16
  -2   9   5    3.46    0.17
  -1   9   5    0.37    0.07
  -1   9   5    0.38    0.08
  -1   9   5    0.36    0.07
  -1   9   5    0.36    0.07
   0   9   5    3.20    0.15
   0   9   5    3.39    0.18
   0   9   5    3.46    0.16
   0   9   5    3.58    0.19
   0   9   5    3.47    0.16
   1   9   5    0.53    0.07
   1   9   5    0.46    0.09
   1   9   5    0.46    0.09
   1   9   5    0.41    0.07
   1   9   5    0.46    0.08
  -2  -9  -5    0.31    0.10
  -2  -9  -5    0.07    0.08
   2   9   5    0.23    0.08
   2   9   5    0.24    0.06
   2   9   5    0.22    0.08
   2   9   5    0.20    0.09
  -3  -9  -5    0.00    0.09
  -3  -9  -5    0.10    0.10
   3   9   5    0.11    0.09
   3   9   5    0.14    0.07
  -4  -9  -5   -0.04    0.11
  -4  -9  -5    0.02    0.09
   4   9   5    0.16    0.11
   4   9   5    0.03    0.08
  -5  -9  -5    2.59    0.24
  -5  -9  -5    2.67    0.21
   5   9   5    2.73    0.18
   5   9   5    2.23    0.22
   4 -10  -5    0.31    0.11
  -4  10   5    0.35    0.10
  -4  10   5    0.35    0.12
  -3  10   5    0.00    0.08
  -3  10   5    0.06    0.08
  -3  10   5    0.02    0.08
  -3  10   5    0.13    0.09
  -3  10   5    0.12    0.09
  -2  10   5    0.09    0.08
  -2  10   5    0.19    0.08
  -2  10   5    0.00    0.08
  -2  10   5    0.22    0.08
  -1  10   5    0.05    0.08
  -1  10   5    0.01    0.07
  -1  10   5   -0.04    0.08
  -1  10   5   -0.15    0.08
  -1  10   5    0.05    0.08
   0  10   5    2.64    0.16
   0  10   5    2.66    0.17
   0  10   5    2.55    0.19
   0  10   5    2.36    0.19
   1  10   5    0.12    0.08
   1  10   5    0.15    0.07
   1  10   5    0.11    0.10
   1  10   5   -0.06    0.07
   1  10   5    0.03    0.09
  -2 -10  -5    0.32    0.10
   2  10   5    0.34    0.09
   2  10   5    0.42    0.11
   2  10   5    0.34    0.09
   2  10   5    0.30    0.11
  -3 -10  -5    0.36    0.12
  -3 -10  -5    0.59    0.13
   3  10   5    0.35    0.11
   3  10   5    0.36    0.10
   3  10   5    0.33    0.12
  -1  11   5    0.79    0.12
  -1  11   5    1.18    0.14
  -1  11   5    0.92    0.12
  -1  11   5    1.10    0.13
  -1  11   5    0.78    0.13
   0  11   5    1.38    0.20
   0  11   5    1.54    0.17
   0  11   5    1.57    0.18
   0  11   5    1.44    0.18
   0  11   5    1.32    0.13
   1  11  -6    0.64    0.12
   1  11  -6    0.94    0.14
  -1 -11   6    1.16    0.16
   0  11  -6    0.94    0.12
   0  11  -6    0.97    0.14
   0  11  -6    1.00    0.15
   0 -11   6    0.88    0.13
  -1  11  -6    0.28    0.09
  -1  11  -6    0.26    0.10
  -1  11  -6    0.35    0.10
   1 -11   6    0.28    0.12
  -2  11  -6   -0.06    0.10
  -2  11  -6   -0.01    0.10
   2 -11   6    0.14    0.11
   3  10  -6    0.02    0.10
   3  10  -6    0.28    0.10
  -3 -10   6    0.14    0.12
   2  10  -6    7.48    0.30
   2  10  -6    7.79    0.29
  -2 -10   6    7.55    0.31
   1  10  -6    1.91    0.17
   1  10  -6    2.13    0.18
  -1 -10   6    1.92    0.15
  -1 -10   6    2.05    0.18
   0  10  -6    0.12    0.09
   0  10  -6   -0.11    0.07
   0  10  -6   -0.01    0.08
   0 -10   6    0.06    0.09
  -1  10  -6    1.35    0.15
  -1  10  -6    1.50    0.16
  -1  10  -6    1.41    0.13
   1 -10   6    1.64    0.16
  -2  10  -6    0.41    0.08
  -2  10  -6    0.14    0.09
  -2  10  -6    0.24    0.09
   2 -10   6    0.31    0.09
  -3  10  -6    0.63    0.12
  -3  10  -6    0.66    0.10
   3 -10   6    0.71    0.12
  -4  10  -6    2.17    0.18
  -4  10  -6    1.97    0.16
   4 -10   6    2.41    0.22
   5   9  -6    0.31    0.11
  -5  -9   6    0.37    0.12
   4   9  -6    4.32    0.23
   4   9  -6    3.54    0.21
  -4  -9   6    3.74    0.22
   3   9  -6    2.44    0.17
   3   9  -6    2.44    0.18
   3   9  -6    2.34    0.11
  -3  -9   6    2.51    0.19
   2   9  -6    2.65    0.10
   2   9  -6    2.90    0.17
   2   9  -6    3.20    0.17
  -2  -9   6    2.63    0.13
  -2  -9   6    2.99    0.18
   1   9  -6    0.74    0.11
   1   9  -6    0.93    0.12
   1   9  -6    1.06    0.07
   1   9  -6    1.19    0.13
  -1  -9   6    1.09    0.11
  -1  -9   6    1.29    0.15
   0   9  -6    0.12    0.04
   0   9  -6    0.10    0.07
   0   9  -6   -0.02    0.06
   0  -9   6    0.17    0.08
   0  -9   6    0.11    0.06
  -1   9  -6    0.20    0.08
  -1   9  -6    0.10    0.06
  -1   9  -6    0.25    0.05
  -1   9  -6    0.18    0.07
  -2   9  -6   -0.06    0.07
  -2   9  -6   -0.01    0.05
  -2   9  -6    0.08    0.07
  -2   9  -6    0.14    0.05
  -2   9  -6    0.08    0.08
   2  -9   6    0.17    0.07
  -3   9  -6    0.42    0.06
  -3   9  -6    0.36    0.08
  -3   9  -6    0.48    0.09
   3  -9   6    0.56    0.07
   3  -9   6    0.58    0.10
  -4   9  -6   -0.04    0.06
  -4   9  -6    0.04    0.08
   4  -9   6    0.05    0.07
   4  -9   6    0.06    0.09
  -5   9  -6    0.14    0.08
  -5   9  -6    0.17    0.09
   5  -9   6    0.13    0.11
  -6   9  -6    0.23    0.10
  -6   9  -6    0.10    0.10
   6  -9   6    0.31    0.14
   6  -9   6    0.20    0.10
   6   8  -6    0.14    0.12
   6   8  -6   -0.08    0.09
  -6  -8   6    0.04    0.10
   5   8  -6    0.04    0.06
   5   8  -6   -0.12    0.08
   5   8  -6    0.06    0.09
  -5  -8   6    0.02    0.09
   4   8  -6    0.17    0.08
   4   8  -6    0.27    0.05
   4   8  -6    0.11    0.08
  -4  -8   6    0.24    0.09
   3   8  -6   -0.05    0.07
   3   8  -6    0.09    0.06
   3   8  -6    0.04    0.04
   3   8  -6    0.02    0.06
   3   8  -6    0.03    0.04
  -3  -8   6    0.07    0.07
   2   8  -6    0.06    0.06
   2   8  -6    0.18    0.05
   2   8  -6    0.11    0.03
   2   8  -6    0.12    0.05
  -2  -8   6    0.11    0.07
  -2  -8   6    0.13    0.05
   1   8  -6    0.48    0.07
   1   8  -6    0.55    0.06
   1   8  -6    0.56    0.05
   1   8  -6    0.59    0.08
   1   8  -6    0.63    0.06
  -1  -8   6    0.75    0.10
  -1  -8   6    0.69    0.08
   0   8  -6    3.16    0.14
   0   8  -6    2.96    0.14
   0   8  -6    3.08    0.10
   0   8  -6    3.11    0.10
   0  -8   6    3.04    0.14
  -1   8  -6    3.80    0.12
  -1   8  -6    3.86    0.12
  -1   8  -6    3.71    0.17
  -1   8  -6    3.92    0.16
  -1   8  -6    3.85    0.15
   1  -8   6    3.87    0.16
  -2   8  -6    4.55    0.18
  -2   8  -6    4.22    0.17
  -2   8  -6    4.20    0.14
  -2   8  -6    4.65    0.19
  -2   8  -6    4.16    0.15
   2  -8   6    4.54    0.15
   2  -8   6    4.78    0.19
  -3   8  -6    3.00    0.16
  -3   8  -6    2.97    0.14
  -3   8  -6    2.78    0.13
  -3   8  -6    3.02    0.11
  -3   8  -6    3.05    0.12
   3  -8   6    3.10    0.17
   3  -8   6    3.26    0.13
  -4   8  -6    0.12    0.06
  -4   8  -6    0.15    0.06
   4  -8   6    0.11    0.06
   4  -8   6    0.11    0.07
  -5   8  -6    0.03    0.07
  -5   8  -6   -0.06    0.06
   5  -8   6    0.16    0.09
   5  -8   6    0.00    0.06
  -6   8  -6    0.04    0.08
  -6   8  -6    0.15    0.08
   6  -8   6    0.07    0.10
   6  -8   6    0.20    0.08
  -7   8  -6    0.73    0.11
  -7   8  -6    0.73    0.11
   7  -8   6    0.57    0.14
   7  -8   6    0.70    0.12
   7   7  -6    0.34    0.09
   7   7  -6   -0.01    0.11
   7   7  -6    0.12    0.11
  -7  -7   6    0.18    0.12
   6   7  -6    0.24    0.09
   6   7  -6    0.38    0.10
   6   7  -6    0.37    0.08
  -6  -7   6    0.35    0.10
   5   7  -6    0.19    0.08
   5   7  -6   -0.01    0.06
   5   7  -6    0.05    0.05
  -5  -7   6    0.16    0.08
   4   7  -6    3.16    0.12
   4   7  -6    3.12    0.17
   4   7  -6    3.26    0.17
  -4  -7   6    3.16    0.17
   3   7  -6    2.74    0.10
   3   7  -6    2.64    0.08
  -3  -7   6    2.67    0.11
   2   7  -6   15.20    0.35
   2   7  -6   14.72    0.40
   2   7  -6   15.07    0.40
   2   7  -6   14.35    0.34
   2   7  -6   14.51    0.33
  -2  -7   6   14.59    0.40
  -2  -7   6   14.48    0.35
   1   7  -6    0.03    0.04
   1   7  -6    0.07    0.05
   1   7  -6    0.03    0.04
   1   7  -6    0.00    0.03
  -1  -7   6    0.08    0.06
  -1  -7   6    0.04    0.04
   0   7  -6    5.89    0.15
   0   7  -6    6.06    0.19
   0   7  -6    6.07    0.20
   0   7  -6    5.44    0.18
   0  -7   6    6.04    0.19
   0  -7   6    6.12    0.21
   0  -7   6    5.58    0.20
  -1   7  -6    6.17    0.20
  -1   7  -6    6.56    0.21
  -1   7  -6    6.43    0.20
  -1   7  -6    6.27    0.16
  -1   7  -6    6.17    0.20
  -1   7  -6    6.43    0.16
  -1   7  -6    6.27    0.19
   1  -7   6    6.24    0.20
   1  -7   6    6.29    0.20
   1  -7   6    6.09    0.21
  -2   7  -6    0.30    0.04
  -2   7  -6    0.27    0.06
  -2   7  -6    0.29    0.04
  -2   7  -6    0.34    0.06
  -2   7  -6    0.27    0.05
   2  -7   6    0.30    0.04
   2  -7   6    0.28    0.06
  -3   7  -6   11.06    0.32
  -3   7  -6   11.21    0.27
  -3   7  -6   11.07    0.28
  -3   7  -6   10.95    0.27
  -3   7  -6   11.06    0.30
   3  -7   6   10.89    0.32
   3  -7   6   10.89    0.28
  -4   7  -6   -0.07    0.05
  -4   7  -6   -0.06    0.04
  -4   7  -6    0.02    0.05
   4  -7   6    0.00    0.06
   4  -7   6    0.06    0.05
  -5   7  -6    0.92    0.10
  -5   7  -6    1.03    0.11
   5  -7   6    1.03    0.10
   5  -7   6    1.09    0.13
  -6   7  -6    0.59    0.08
   6  -7   6    0.62    0.10
   6  -7   6    0.74    0.09
  -7   7  -6    0.12    0.08
  -7   7  -6    0.10    0.08
   7  -7   6    0.22    0.11
   7  -7   6    0.09    0.08
   7   6  -6    0.72    0.12
   7   6  -6    0.80    0.10
  -7  -6   6    0.74    0.13
  -7  -6   6    0.64    0.11
   6   6  -6    0.48    0.07
   6   6  -6    0.54    0.10
  -6  -6   6    0.44    0.09
  -6  -6   6    0.56    0.11
   5   6  -6    1.28    0.13
   5   6  -6    1.06    0.09
   5   6  -6    1.08    0.12
  -5  -6   6    1.39    0.15
  -5  -6   6    1.42    0.12
  -5  -6   6    1.32    0.10
   4   6  -6   20.50    0.46
   4   6  -6   20.80    0.53
  -4  -6   6   20.39    0.52
  -4  -6   6   20.10    0.47
   3   6  -6    0.92    0.10
   3   6  -6    1.01    0.10
   3   6  -6    0.93    0.06
   3   6  -6    0.79    0.04
  -3  -6   6    0.86    0.06
  -3  -6   6    0.81    0.05
  -3  -6   6    0.82    0.09
   2   6  -6    3.12    0.10
   2   6  -6    3.17    0.14
   2   6  -6    3.10    0.09
   2   6  -6    3.18    0.14
  -2  -6   6    3.16    0.14
  -2  -6   6    3.01    0.10
   1   6  -6    5.56    0.19
   1   6  -6    5.76    0.14
   1   6  -6    5.82    0.19
   1   6  -6    5.85    0.19
   1   6  -6    5.69    0.16
   1   6  -6    5.80    0.14
   1   6  -6    5.83    0.19
  -1  -6   6    5.66    0.19
  -1  -6   6    5.90    0.17
  -1  -6   6    5.83    0.19
   0   6  -6    0.76    0.04
   0   6  -6    0.53    0.06
   0   6  -6    0.69    0.07
   0   6  -6    0.68    0.09
   0   6  -6    0.63    0.04
   0   6  -6    0.55    0.06
   0   6  -6    0.64    0.08
   0  -6   6    0.67    0.08
   0  -6   6    0.49    0.07
   0  -6   6    0.61    0.06
  -1   6  -6    0.51    0.07
  -1   6  -6    0.61    0.07
  -1   6  -6    0.61    0.04
  -1   6  -6    0.63    0.08
  -1   6  -6    0.54    0.07
  -1   6  -6    0.57    0.06
   1  -6   6    0.57    0.08
   1  -6   6    0.53    0.06
   1  -6   6    0.51    0.07
   1  -6   6    0.63    0.07
  -2   6  -6    7.94    0.22
  -2   6  -6    8.06    0.21
  -2   6  -6    7.61    0.23
  -2   6  -6    7.98    0.23
  -2   6  -6    7.96    0.19
  -2   6  -6    7.94    0.22
   2  -6   6    8.13    0.22
   2  -6   6    7.87    0.24
   2  -6   6    7.79    0.23
   2  -6   6    7.96    0.20
  -3   6  -6    1.53    0.06
  -3   6  -6    1.52    0.07
  -3   6  -6    1.59    0.09
  -3   6  -6    1.60    0.07
  -3   6  -6    1.52    0.10
   3  -6   6    1.62    0.08
   3  -6   6    1.52    0.10
   3  -6   6    1.47    0.10
  -4   6  -6    1.17    0.09
  -4   6  -6    1.21    0.09
  -4   6  -6    0.92    0.08
   4  -6   6    1.12    0.08
   4  -6   6    1.18    0.11
  -5   6  -6    0.06    0.05
  -5   6  -6    0.04    0.05
   5  -6   6    0.12    0.05
   5  -6   6   -0.01    0.06
  -6   6  -6    0.53    0.08
  -6   6  -6    0.54    0.08
   6  -6   6    0.51    0.09
  -7   6  -6    1.24    0.14
   7  -6   6    1.14    0.13
   7  -6   6    1.29    0.17
  -8   6  -6    0.03    0.08
  -8   6  -6    0.06    0.09
   8  -6   6   -0.04    0.11
   8  -6   6    0.01    0.09
   8   5  -6   -0.08    0.08
   8   5  -6   -0.08    0.10
  -8  -5   6   -0.08    0.12
  -8  -5   6    0.12    0.10
   7   5  -6    0.79    0.10
   7   5  -6    0.88    0.14
  -7  -5   6    0.57    0.11
  -7  -5   6    0.95    0.13
   6   5  -6    3.32    0.17
   6   5  -6    3.20    0.14
  -6  -5   6    3.29    0.16
  -6  -5   6    3.24    0.18
   5   5  -6    2.87    0.11
  -5  -5   6    2.54    0.11
  -5  -5   6    3.05    0.16
   4   5  -6    8.78    0.26
   4   5  -6    8.54    0.22
   4   5  -6    8.80    0.27
  -4  -5   6    8.72    0.26
  -4  -5   6    8.72    0.22
  -4  -5   6    8.80    0.27
   3   5  -6    2.08    0.11
   3   5  -6    2.16    0.10
   3   5  -6    2.15    0.08
   3   5  -6    1.95    0.06
   3   5  -6    2.07    0.11
   3   5  -6    2.19    0.11
  -3  -5   6    2.10    0.07
  -3  -5   6    2.13    0.11
  -3  -5   6    2.15    0.08
   2   5  -6    2.22    0.10
   2   5  -6    2.22    0.08
   2   5  -6    2.33    0.11
   2   5  -6    2.28    0.07
   2   5  -6    2.25    0.10
  -2  -5   6    2.07    0.11
  -2  -5   6    2.32    0.08
  -2  -5   6    2.37    0.07
  -2  -5   6    2.43    0.11
   1   5  -6    1.31    0.08
   1   5  -6    1.30    0.04
   1   5  -6    1.27    0.08
   1   5  -6    1.26    0.08
   1   5  -6    1.17    0.09
   1   5  -6    1.19    0.06
   1   5  -6    1.26    0.05
  -1  -5   6    1.26    0.08
  -1  -5   6    1.25    0.06
  -1  -5   6    1.25    0.08
   0   5  -6    7.96    0.23
   0   5  -6    8.22    0.18
   0   5  -6    8.16    0.18
   0   5  -6    8.17    0.21
   0   5  -6    8.17    0.22
   0   5  -6    8.11    0.23
   0   5  -6    8.21    0.22
   0  -5   6    8.10    0.23
   0  -5   6    8.27    0.23
   0  -5   6    8.35    0.22
   0  -5   6    8.04    0.23
  -1   5  -6    1.39    0.07
  -1   5  -6    1.36    0.08
  -1   5  -6    1.41    0.07
  -1   5  -6    1.32    0.05
  -1   5  -6    1.39    0.06
   1  -5   6    1.36    0.05
   1  -5   6    1.30    0.07
   1  -5   6    1.17    0.08
   1  -5   6    1.39    0.08
   1  -5   6    1.25    0.06
  -2   5  -6    0.92    0.05
  -2   5  -6    0.83    0.06
  -2   5  -6    0.92    0.05
  -2   5  -6    0.94    0.07
   2  -5   6    0.87    0.05
   2  -5   6    0.93    0.05
   2  -5   6    0.84    0.07
   2  -5   6    0.84    0.07
  -3   5  -6    0.10    0.04
  -3   5  -6    0.13    0.05
  -3   5  -6    0.09    0.02
  -3   5  -6    0.07    0.03
  -3   5  -6    0.07    0.02
  -3   5  -6    0.07    0.03
   3  -5   6    0.06    0.04
   3  -5   6    0.07    0.04
   3  -5   6    0.12    0.03
  -4   5  -6    6.66    0.20
  -4   5  -6    6.23    0.18
  -4   5  -6    6.71    0.19
   4  -5   6    6.40    0.21
   4  -5   6    6.43    0.20
   4  -5   6    6.46    0.18
  -5   5  -6    3.77    0.13
  -5   5  -6    3.74    0.15
  -5   5  -6    3.69    0.15
   5  -5   6    3.71    0.16
   5  -5   6    3.67    0.14
   5  -5   6    3.21    0.14
  -6   5  -6    0.31    0.06
  -6   5  -6    0.33    0.06
   6  -5   6    0.31    0.08
   6  -5   6    0.38    0.06
  -7   5  -6   -0.01    0.06
  -7   5  -6    0.08    0.06
   7  -5   6   -0.02    0.06
   7  -5   6    0.08    0.08
  -8   5  -6    0.36    0.10
  -8   5  -6    0.31    0.09
   8  -5   6    0.29    0.11
   8  -5   6    0.35    0.09
   8   4  -6   -0.14    0.07
   8   4  -6    0.13    0.09
  -8  -4   6   -0.01    0.10
  -8  -4   6    0.08    0.09
   7   4  -6    2.40    0.15
   7   4  -6    2.43    0.16
  -7  -4   6    2.48    0.17
  -7  -4   6    2.45    0.15
   6   4  -6    3.31    0.14
  -6  -4   6    3.28    0.17
  -6  -4   6    3.31    0.16
   5   4  -6    0.00    0.04
   5   4  -6    0.00    0.04
  -5  -4   6   -0.03    0.05
  -5  -4   6    0.04    0.05
  -5  -4   6   -0.02    0.03
   4   4  -6    0.59    0.08
   4   4  -6    0.47    0.06
   4   4  -6    0.51    0.07
   4   4  -6    0.48    0.05
  -4  -4   6    0.55    0.08
  -4  -4   6    0.35    0.06
  -4  -4   6    0.60    0.07
  -4  -4   6    0.44    0.05
   3   4  -6    0.10    0.03
   3   4  -6    0.12    0.02
   3   4  -6    0.14    0.04
   3   4  -6    0.12    0.02
   3   4  -6    0.05    0.03
   3   4  -6    0.15    0.04
  -3  -4   6    0.12    0.04
  -3  -4   6    0.09    0.02
  -3  -4   6    0.12    0.02
  -3  -4   6    0.12    0.04
   2   4  -6    5.23    0.16
   2   4  -6    5.18    0.16
   2   4  -6    5.27    0.16
   2   4  -6    5.24    0.16
   2   4  -6    5.28    0.13
   2   4  -6    5.22    0.13
  -2  -4   6    5.09    0.17
  -2  -4   6    5.34    0.13
  -2  -4   6    5.00    0.13
  -2  -4   6    5.24    0.16
   1   4  -6   14.13    0.35
   1   4  -6   13.79    0.29
   1   4  -6   13.62    0.30
   1   4  -6   13.66    0.34
   1   4  -6   13.64    0.34
  -1  -4   6   13.34    0.34
  -1  -4   6   13.77    0.35
  -1  -4   6   13.93    0.32
   0   4  -6    9.89    0.25
   0   4  -6    9.82    0.24
   0   4  -6   10.00    0.25
   0  -4   6    9.56    0.25
   0  -4   6    9.43    0.25
   0  -4   6    9.70    0.24
   0  -4   6    9.90    0.25
  -1   4  -6    2.29    0.08
  -1   4  -6    2.17    0.08
  -1   4  -6    2.35    0.08
  -1   4  -6    2.24    0.06
   1  -4   6    2.28    0.09
   1  -4   6    2.18    0.06
   1  -4   6    2.38    0.10
  -2   4  -6   37.66    0.84
  -2   4  -6   37.91    0.85
  -2   4  -6   36.21    0.83
  -2   4  -6   37.65    0.79
  -2   4  -6   37.34    0.83
   2  -4   6   36.38    0.83
   2  -4   6   37.48    0.80
   2  -4   6   37.14    0.84
   2  -4   6   37.58    0.85
  -3   4  -6   11.66    0.28
  -3   4  -6   10.97    0.26
  -3   4  -6   10.71    0.29
  -3   4  -6   11.93    0.29
  -3   4  -6   11.18    0.27
   3  -4   6   11.28    0.26
   3  -4   6   11.56    0.27
   3  -4   6   11.14    0.29
   3  -4   6   11.80    0.30
  -4   4  -6    9.96    0.25
  -4   4  -6   10.06    0.26
  -4   4  -6    9.95    0.26
   4  -4   6    9.67    0.26
   4  -4   6    9.56    0.27
   4  -4   6    9.93    0.25
   4  -4   6    9.58    0.27
  -5   4  -6    3.66    0.13
  -5   4  -6    3.56    0.13
  -5   4  -6    3.43    0.13
   5  -4   6    3.52    0.15
   5  -4   6    3.57    0.13
   5  -4   6    3.52    0.13
  -6   4  -6    4.58    0.16
   6  -4   6    4.57    0.17
   6  -4   6    4.56    0.19
  -7   4  -6    0.06    0.06
  -7   4  -6   -0.07    0.05
   7  -4   6    0.03    0.07
   7  -4   6   -0.07    0.05
  -8   4  -6    0.33    0.09
  -8   4  -6    0.41    0.09
   8  -4   6    0.54    0.10
   8  -4   6    0.34    0.09
  -9   4  -6    0.03    0.10
  -9   4  -6    0.25    0.09
   9  -4   6    0.16    0.13
   9  -4   6    0.15    0.11
   9   3  -6    0.79    0.12
   9   3  -6    0.64    0.12
  -9  -3   6    0.54    0.11
  -9  -3   6    0.63    0.13
   8   3  -6    0.29    0.08
   8   3  -6    0.24    0.08
  -8  -3   6    0.25    0.10
  -8  -3   6    0.13    0.08
   7   3  -6    2.76    0.16
  -7  -3   6    3.02    0.16
  -7  -3   6    2.91    0.17
   6   3  -6    9.51    0.28
   6   3  -6    8.93    0.25
  -6  -3   6    8.96    0.27
  -6  -3   6    8.73    0.28
   5   3  -6    0.84    0.08
   5   3  -6    0.91    0.08
   5   3  -6    0.91    0.07
  -5  -3   6    0.89    0.09
  -5  -3   6    0.82    0.07
  -5  -3   6    1.06    0.04
  -5  -3   6    0.84    0.08
  -5  -3   6    0.95    0.04
   4   3  -6    0.26    0.04
   4   3  -6    0.14    0.04
   4   3  -6    0.23    0.03
   4   3  -6    0.23    0.04
  -4  -3   6    0.27    0.02
  -4  -3   6    0.25    0.03
  -4  -3   6    0.27    0.03
  -4  -3   6    0.25    0.04
  -4  -3   6    0.22    0.05
   3   3  -6   11.22    0.28
   3   3  -6   10.88    0.25
   3   3  -6   11.20    0.26
   3   3  -6   10.87    0.27
   3   3  -6   11.05    0.28
   3   3  -6   11.28    0.30
  -3  -3   6   10.81    0.30
  -3  -3   6   11.13    0.26
  -3  -3   6   11.17    0.28
  -3  -3   6   10.86    0.28
  -3  -3   6   11.15    0.25
   2   3  -6   22.85    0.49
   2   3  -6   22.08    0.50
   2   3  -6   23.40    0.55
   2   3  -6   23.40    0.53
   2   3  -6   23.03    0.52
   2   3  -6   22.35    0.53
  -2  -3   6   23.23    0.50
  -2  -3   6   23.01    0.55
  -2  -3   6   22.85    0.49
  -2  -3   6   22.93    0.53
   1   3  -6    4.50    0.13
   1   3  -6    4.29    0.13
   1   3  -6    4.19    0.13
   1   3  -6    4.32    0.11
   1   3  -6    4.33    0.10
   1   3  -6    4.31    0.13
  -1  -3   6    4.30    0.10
  -1  -3   6    4.31    0.13
  -1  -3   6    4.32    0.13
  -1  -3   6    4.39    0.13
   0   3  -6  101.90    2.30
   0   3  -6  102.77    2.21
   0   3  -6  103.83    2.20
   0  -3   6  104.27    2.21
   0  -3   6  100.39    2.20
   0  -3   6  100.40    2.18
  -1   3  -6    2.68    0.07
  -1   3  -6    3.03    0.08
  -1   3  -6    2.92    0.10
  -1   3  -6    2.72    0.09
  -1   3  -6    2.77    0.09
   1  -3   6    2.66    0.08
   1  -3   6    2.61    0.07
   1  -3   6    2.67    0.09
   1  -3   6    2.64    0.09
   1  -3   6    2.71    0.09
  -2   3  -6   29.08    0.66
  -2   3  -6   29.70    0.63
  -2   3  -6   30.39    0.66
  -2   3  -6   29.21    0.66
  -2   3  -6   29.42    0.67
  -2   3  -6   29.43    0.66
   2  -3   6   28.64    0.66
   2  -3   6   28.70    0.66
   2  -3   6   29.63    0.67
  -3   3  -6   21.13    0.48
  -3   3  -6   21.63    0.47
  -3   3  -6   20.52    0.48
  -3   3  -6   21.04    0.49
   3  -3   6   20.19    0.49
   3  -3   6   21.58    0.50
   3  -3   6   21.27    0.49
   3  -3   6   21.40    0.48
   3  -3   6   21.25    0.47
  -4   3  -6    2.78    0.10
  -4   3  -6    2.73    0.10
  -4   3  -6    2.65    0.10
   4  -3   6    2.62    0.11
   4  -3   6    2.52    0.11
   4  -3   6    2.73    0.10
   4  -3   6    2.69    0.10
  -5   3  -6    1.06    0.08
  -5   3  -6    1.18    0.08
  -5   3  -6    1.18    0.09
  -5   3  -6    1.05    0.07
   5  -3   6    0.85    0.07
   5  -3   6    1.20    0.09
   5  -3   6    1.02    0.07
  -6   3  -6    4.99    0.17
  -6   3  -6    4.95    0.16
   6  -3   6    4.74    0.17
   6  -3   6    4.82    0.17
   6  -3   6    4.79    0.18
  -7   3  -6   -0.02    0.05
  -7   3  -6    0.06    0.05
   7  -3   6    0.02    0.05
   7  -3   6    0.04    0.07
  -8   3  -6    1.25    0.13
  -8   3  -6    0.98    0.12
   8  -3   6    1.44    0.15
   8  -3   6    0.87    0.13
  -9   3  -6    0.48    0.10
  -9   3  -6    0.56    0.11
   9  -3   6    0.44    0.11
   9  -3   6    0.75    0.13
   9   2  -6    0.13    0.10
   9   2  -6    0.21    0.09
  -9  -2   6    0.23    0.11
  -9  -2   6    0.20    0.10
   8   2  -6    5.27    0.21
   8   2  -6    5.49    0.21
  -8  -2   6    5.68    0.22
  -8  -2   6    5.29    0.23
   7   2  -6    3.23    0.15
  -7  -2   6    3.26    0.15
  -7  -2   6    3.07    0.10
  -7  -2   6    3.30    0.16
   6   2  -6    0.24    0.06
   6   2  -6    0.19    0.05
   6   2  -6    0.48    0.07
  -6  -2   6    0.34    0.06
  -6  -2   6    0.29    0.04
  -6  -2   6    0.21    0.06
   5   2  -6    1.53    0.09
   5   2  -6    1.46    0.08
   5   2  -6    1.54    0.08
  -5  -2   6    1.63    0.09
  -5  -2   6    1.63    0.07
  -5  -2   6    1.45    0.09
  -5  -2   6    1.48    0.08
  -5  -2   6    1.39    0.10
   4   2  -6   -0.01    0.03
   4   2  -6   -0.02    0.03
   4   2  -6    0.00    0.03
   4   2  -6    0.01    0.02
  -4  -2   6    0.01    0.03
  -4  -2   6    0.02    0.02
  -4  -2   6   -0.04    0.03
  -4  -2   6    0.03    0.01
  -4  -2   6    0.02    0.02
  -4  -2   6    0.04    0.03
   3   2  -6    0.01    0.02
   3   2  -6    0.09    0.02
   3   2  -6    0.05    0.02
   3   2  -6    0.07    0.02
  -3  -2   6    0.05    0.01
  -3  -2   6    0.08    0.03
  -3  -2   6    0.05    0.02
  -3  -2   6    0.03    0.02
  -3  -2   6    0.07    0.03
   2   2  -6   42.07    0.91
   2   2  -6   42.27    0.90
   2   2  -6   43.15    0.94
   2   2  -6   41.74    0.98
   2   2  -6   43.14    0.93
   2   2  -6   41.06    0.94
  -2  -2   6   42.45    0.89
  -2  -2   6   43.33    0.98
  -2  -2   6   43.03    0.91
  -2  -2   6   42.00    0.93
   1   2  -6    0.14    0.01
   1   2  -6    0.18    0.02
   1   2  -6    0.14    0.02
  -1  -2   6    0.17    0.02
  -1  -2   6    0.15    0.02
  -1  -2   6    0.14    0.01
   0   2  -6  432.15    9.19
   0   2  -6  429.24    9.16
   0   2  -6  431.16    9.25
   0  -2   6  423.40    9.26
   0  -2   6  423.07    9.65
  -1   2  -6    4.82    0.11
  -1   2  -6    5.01    0.13
  -1   2  -6    5.09    0.13
  -1   2  -6    4.85    0.13
  -1   2  -6    4.83    0.13
   1  -2   6    5.04    0.13
   1  -2   6    5.11    0.11
   1  -2   6    5.06    0.13
   1  -2   6    4.82    0.14
   1  -2   6    4.89    0.13
  -2   2  -6    1.63    0.06
  -2   2  -6    1.67    0.06
  -2   2  -6    1.62    0.06
  -2   2  -6    1.77    0.07
  -2   2  -6    1.63    0.05
  -2   2  -6    1.70    0.06
   2  -2   6    1.69    0.07
   2  -2   6    1.65    0.06
   2  -2   6    1.70    0.07
   2  -2   6    1.68    0.05
  -3   2  -6    1.80    0.07
  -3   2  -6    1.71    0.07
  -3   2  -6    1.75    0.06
  -3   2  -6    1.73    0.07
  -3   2  -6    1.88    0.07
   3  -2   6    1.83    0.07
   3  -2   6    1.78    0.07
   3  -2   6    1.82    0.05
   3  -2   6    1.75    0.08
   3  -2   6    1.82    0.07
  -4   2  -6    1.07    0.06
  -4   2  -6    1.08    0.06
  -4   2  -6    1.13    0.06
  -4   2  -6    1.15    0.06
   4  -2   6    1.12    0.06
   4  -2   6    1.09    0.06
   4  -2   6    1.10    0.04
   4  -2   6    1.19    0.07
   4  -2   6    1.11    0.04
   4  -2   6    1.17    0.07
  -5   2  -6    0.38    0.05
  -5   2  -6    0.36    0.05
  -5   2  -6    0.36    0.05
  -5   2  -6    0.43    0.06
   5  -2   6    0.32    0.05
   5  -2   6    0.34    0.05
   5  -2   6    0.25    0.04
   5  -2   6    0.39    0.03
   5  -2   6    0.32    0.03
   5  -2   6    0.52    0.07
  -6   2  -6    0.06    0.04
  -6   2  -6    0.01    0.04
  -6   2  -6    0.05    0.05
   6  -2   6   -0.03    0.05
   6  -2   6    0.02    0.02
   6  -2   6    0.01    0.04
   6  -2   6    0.06    0.02
   6  -2   6    0.05    0.04
[truncated: 774,419 more chars]
