# Supplementary material for: Four- and five-component molecular solids: crystal engineering strategies based on structural inequivalence
Source: IUCrJ. 2016 Jan 5;3(Pt 2):96–101. doi: 10.1107/S2052252515023945 (PMC4775157; doi:10.1107/S2052252515023945)
Supplement: Supplementary file 5 [file m-03-00096-sup6.zip › Checkcif Folder/Checkciffiles/21. MRE TMP DPE-II ACR TMBQ.cif]

 
data_shelx
 
_audit_creation_method            SHELXL-2013
_chemical_name_systematic
;
 ?
;
_chemical_name_common             ?
_chemical_melting_point           ?
_chemical_formula_moiety          ?
_chemical_formula_sum
 'C77 H79 N8 O5' 
_chemical_formula_weight          1196.48

loop_
 _atom_type_symbol
 _atom_type_description
 _atom_type_scat_dispersion_real
 _atom_type_scat_dispersion_imag
 _atom_type_scat_source
 'C'  'C'   0.0033   0.0016
 'International Tables Vol C Tables 4.2.6.8 and 6.1.1.4'
 'H'  'H'   0.0000   0.0000
 'International Tables Vol C Tables 4.2.6.8 and 6.1.1.4'
 'N'  'N'   0.0061   0.0033
 'International Tables Vol C Tables 4.2.6.8 and 6.1.1.4'
 'O'  'O'   0.0106   0.0060
 'International Tables Vol C Tables 4.2.6.8 and 6.1.1.4'
 
_space_group_crystal_system       triclinic
_space_group_IT_number            2
_space_group_name_H-M_alt         'P -1'
_space_group_name_Hall            '-P 1'
 
_shelx_space_group_comment
;
The symmetry employed for this shelxl refinement is uniquely defined
by the following loop, which should always be used as a source of
symmetry information in preference to the above space-group names.
They are only intended as comments.
;
 
loop_
 _space_group_symop_operation_xyz
 'x, y, z'
 '-x, -y, -z'
 
_cell_length_a                    7.4709(3)
_cell_length_b                    8.7326(3)
_cell_length_c                    23.6381(9)
_cell_angle_alpha                 92.8570(10)
_cell_angle_beta                  91.3170(10)
_cell_angle_gamma                 93.2930(10)
_cell_volume                      1537.18(10)
_cell_formula_units_Z             1
_cell_measurement_temperature     293(2)
_cell_measurement_reflns_used     ? 
_cell_measurement_theta_min       ? 
_cell_measurement_theta_max       ? 
 
_exptl_crystal_description        'Block' 
_exptl_crystal_colour             'Brown' 
_exptl_crystal_density_meas       ? 
_exptl_crystal_density_method     ?              
_exptl_crystal_density_diffrn     1.292          
_exptl_crystal_F_000              637
_exptl_transmission_factor_min    ?                                             
_exptl_transmission_factor_max    ?                                             
_exptl_crystal_size_max           0.530
_exptl_crystal_size_mid           0.180
_exptl_crystal_size_min           0.160
_exptl_absorpt_coefficient_mu     0.082
_shelx_estimated_absorpt_T_min    0.958
_shelx_estimated_absorpt_T_max    0.987
_exptl_absorpt_correction_type    'Analytical' 
_exptl_absorpt_correction_T_min   0.982 
_exptl_absorpt_correction_T_max   0.987 
_exptl_absorpt_process_details    'Bruker, AXS, 2008' 
 
_exptl_special_details
;
 ?
;
 
_diffrn_ambient_temperature       293(2)
_diffrn_radiation_wavelength      0.71073
_diffrn_radiation_type            MoK\a
_diffrn_source                    'sealed tube'                       
_diffrn_measurement_device_type   'CCD area detector' 
_diffrn_measurement_method        'phi and omega scans' 
_diffrn_detector_area_resol_mean  ? 
_diffrn_reflns_number             80029
_diffrn_reflns_av_unetI/netI      0.0295
_diffrn_reflns_av_R_equivalents   0.0484
_diffrn_reflns_limit_h_min        -9
_diffrn_reflns_limit_h_max        9
_diffrn_reflns_limit_k_min        -11
_diffrn_reflns_limit_k_max        11
_diffrn_reflns_limit_l_min        -30
_diffrn_reflns_limit_l_max        30
_diffrn_reflns_theta_min          3.194
_diffrn_reflns_theta_max          27.617
_diffrn_reflns_theta_full         25.242
_diffrn_measured_fraction_theta_max   0.997
_diffrn_measured_fraction_theta_full  0.998
_diffrn_reflns_Laue_measured_fraction_max    0.997
_diffrn_reflns_Laue_measured_fraction_full   0.998
_diffrn_reflns_point_group_measured_fraction_max   0.997
_diffrn_reflns_point_group_measured_fraction_full  0.998
_reflns_number_total              7136
_reflns_number_gt                 5177
_reflns_threshold_expression      'I > 2\s(I)'
_reflns_Friedel_coverage          0.000
_reflns_Friedel_fraction_max      .
_reflns_Friedel_fraction_full     .
 
_reflns_special_details
;
 Reflections were merged by SHELXL according to the crystal
 class for the calculation of statistics and refinement.
 
 _reflns_Friedel_fraction is defined as the number of unique
 Friedel pairs measured divided by the number that would be
 possible theoretically, ignoring centric projections and
 systematic absences.
;
 
_computing_data_collection        ?
_computing_cell_refinement        ?
_computing_data_reduction         ?
_computing_structure_solution     ?
_computing_structure_refinement   'SHELXL-2013 (Sheldrick, 2013)'
_computing_molecular_graphics     ?
_computing_publication_material   ?
 
_refine_special_details
;
 ?
;
_refine_ls_structure_factor_coef  Fsqd
_refine_ls_matrix_type            full
_refine_ls_weighting_scheme       calc
_refine_ls_weighting_details
;
 w=1/[\s^2^(Fo^2^)+(0.0749P)^2^+1.0559P]
 where P=(Fo^2^+2Fc^2^)/3
;
_atom_sites_solution_primary      ?
_atom_sites_solution_secondary    ?
_atom_sites_solution_hydrogens    mixed
_refine_ls_hydrogen_treatment     mixed
_refine_ls_extinction_method      none
_refine_ls_extinction_coef        .
_refine_ls_number_reflns          7136
_refine_ls_number_parameters      432
_refine_ls_number_restraints      0
_refine_ls_R_factor_all           0.0892
_refine_ls_R_factor_gt            0.0593
_refine_ls_wR_factor_ref          0.1643
_refine_ls_wR_factor_gt           0.1473
_refine_ls_goodness_of_fit_ref    1.031
_refine_ls_restrained_S_all       1.031
_refine_ls_shift/su_max           0.048
_refine_ls_shift/su_mean          0.001
 
loop_
 _atom_site_label
 _atom_site_type_symbol
 _atom_site_fract_x
 _atom_site_fract_y
 _atom_site_fract_z
 _atom_site_U_iso_or_equiv
 _atom_site_adp_type
 _atom_site_occupancy
 _atom_site_site_symmetry_order  
 _atom_site_calc_flag
 _atom_site_refinement_flags_posn
 _atom_site_refinement_flags_adp
 _atom_site_refinement_flags_occupancy
 _atom_site_disorder_assembly
 _atom_site_disorder_group
C1 C 0.4136(2) -0.2033(2) 0.15567(7) 0.0218(4) Uani 1 1 d . . . . .
C2 C 0.4408(2) -0.09129(19) 0.11618(7) 0.0188(4) Uani 1 1 d . . . . .
C3 C 0.2959(2) -0.00301(19) 0.10292(7) 0.0200(4) Uani 1 1 d . . . . .
C4 C 0.1301(2) -0.0283(2) 0.12717(8) 0.0244(4) Uani 1 1 d . . . . .
H4 H 0.0354 0.0311 0.1179 0.029 Uiso 1 1 calc R U . . .
C5 C 0.1069(3) -0.1426(2) 0.16528(8) 0.0267(4) Uani 1 1 d . . . . .
H5 H -0.0046 -0.1606 0.1812 0.032 Uiso 1 1 calc R U . . .
C6 C 0.2473(3) -0.2305(2) 0.18011(8) 0.0263(4) Uani 1 1 d . . . . .
H6 H 0.2311 -0.3066 0.2060 0.032 Uiso 1 1 calc R U . . .
C7 C 0.6180(2) -0.0669(2) 0.08829(8) 0.0236(4) Uani 1 1 d . . . . .
H7A H 0.7108 -0.1058 0.1114 0.035 Uiso 1 1 calc R U . . .
H7B H 0.6431 0.0408 0.0839 0.035 Uiso 1 1 calc R U . . .
H7C H 0.6134 -0.1203 0.0517 0.035 Uiso 1 1 calc R U . . .
C8 C 0.4194(3) -0.6116(2) 0.25193(8) 0.0269(4) Uani 1 1 d . . . . .
C9 C 0.4114(3) -0.7095(2) 0.29709(8) 0.0265(4) Uani 1 1 d . . . . .
C10 C 0.5317(3) -0.5116(2) 0.35761(8) 0.0259(4) Uani 1 1 d . . . . .
C11 C 0.5385(3) -0.4139(2) 0.31252(8) 0.0267(4) Uani 1 1 d . . . . .
C12 C 0.3575(3) -0.6645(3) 0.19299(9) 0.0398(5) Uani 1 1 d . . . . .
H12A H 0.2298 -0.6850 0.1921 0.060 Uiso 1 1 calc R U . . .
H12B H 0.4147 -0.7565 0.1818 0.060 Uiso 1 1 calc R U . . .
H12C H 0.3882 -0.5859 0.1673 0.060 Uiso 1 1 calc R U . . .
C13 C 0.3415(3) -0.8737(2) 0.28909(11) 0.0391(5) Uani 1 1 d . . . . .
H13A H 0.3359 -0.9190 0.3252 0.059 Uiso 1 1 calc R U . . .
H13B H 0.4202 -0.9292 0.2652 0.059 Uiso 1 1 calc R U . . .
H13C H 0.2237 -0.8782 0.2718 0.059 Uiso 1 1 calc R U . . .
C14 C 0.5969(3) -0.4588(3) 0.41629(9) 0.0383(5) Uani 1 1 d . . . . .
H14A H 0.5750 -0.5400 0.4416 0.057 Uiso 1 1 calc R U . . .
H14B H 0.5343 -0.3708 0.4288 0.057 Uiso 1 1 calc R U . . .
H14C H 0.7232 -0.4316 0.4160 0.057 Uiso 1 1 calc R U . . .
C15 C 0.6072(3) -0.2491(2) 0.31952(10) 0.0403(5) Uani 1 1 d . . . . .
H15A H 0.5836 -0.1983 0.2853 0.060 Uiso 1 1 calc R U . . .
H15B H 0.7341 -0.2442 0.3274 0.060 Uiso 1 1 calc R U . . .
H15C H 0.5480 -0.1993 0.3504 0.060 Uiso 1 1 calc R U . . .
C16 C -0.0911(3) 0.2215(2) 0.02037(8) 0.0259(4) Uani 1 1 d . . . . .
H16 H -0.0710 0.1255 0.0037 0.031 Uiso 1 1 calc R U . . .
C17 C -0.2588(3) 0.2775(2) 0.01301(8) 0.0256(4) Uani 1 1 d . . . . .
H17 H -0.3478 0.2196 -0.0079 0.031 Uiso 1 1 calc R U . . .
C18 C -0.2937(2) 0.4205(2) 0.03697(7) 0.0210(4) Uani 1 1 d . . . . .
C19 C -0.1526(2) 0.5016(2) 0.06670(7) 0.0234(4) Uani 1 1 d . . . . .
H19 H -0.1682 0.5991 0.0828 0.028 Uiso 1 1 calc R U . . .
C20 C 0.0116(2) 0.4363(2) 0.07224(7) 0.0237(4) Uani 1 1 d . . . . .
H20 H 0.1039 0.4923 0.0924 0.028 Uiso 1 1 calc R U . . .
C21 C -0.4776(3) 0.4823(2) 0.03062(8) 0.0256(4) Uani 1 1 d . . . . .
C22 C -0.0755(3) 0.4077(3) 0.26691(9) 0.0361(5) Uani 1 1 d . . . . .
C23 C -0.1404(3) 0.3765(3) 0.20982(10) 0.0521(7) Uani 1 1 d . . . . .
H23 H -0.1375 0.4551 0.1847 0.062 Uiso 1 1 calc R U . . .
C24 C -0.2054(4) 0.2358(4) 0.19211(12) 0.0575(8) Uani 1 1 d . . . . .
H24 H -0.2456 0.2173 0.1547 0.069 Uiso 1 1 calc R U . . .
C25 C -0.2131(3) 0.1164(3) 0.22942(12) 0.0543(8) Uani 1 1 d . . . . .
H25 H -0.2572 0.0190 0.2163 0.065 Uiso 1 1 calc R U . . .
C26 C -0.1569(3) 0.1402(3) 0.28511(12) 0.0471(6) Uani 1 1 d . . . . .
H26 H -0.1661 0.0600 0.3095 0.057 Uiso 1 1 calc R U . . .
C27 C -0.0841(3) 0.2887(2) 0.30550(9) 0.0346(5) Uani 1 1 d . . . . .
C28 C -0.0203(3) 0.3228(2) 0.36069(9) 0.0355(5) Uani 1 1 d . . . . .
H28 H -0.0230 0.2468 0.3869 0.043 Uiso 1 1 calc R U . . .
C29 C 0.0473(3) 0.4704(2) 0.37670(9) 0.0339(5) Uani 1 1 d . . . . .
C30 C 0.1087(3) 0.5158(3) 0.43279(10) 0.0468(6) Uani 1 1 d . . . . .
H30 H 0.1092 0.4436 0.4604 0.056 Uiso 1 1 calc R U . . .
C31 C 0.1663(4) 0.6630(4) 0.44620(12) 0.0597(8) Uani 1 1 d . . . . .
H31 H 0.2025 0.6917 0.4833 0.072 Uiso 1 1 calc R U . . .
C32 C 0.1721(4) 0.7733(3) 0.40475(13) 0.0655(9) Uani 1 1 d . . . . .
H32 H 0.2144 0.8735 0.4146 0.079 Uiso 1 1 calc R U . . .
C33 C 0.1167(4) 0.7353(3) 0.35053(12) 0.0529(7) Uani 1 1 d . . . . .
H33 H 0.1222 0.8093 0.3236 0.064 Uiso 1 1 calc R U . . .
C34 C 0.0501(3) 0.5827(2) 0.33467(9) 0.0354(5) Uani 1 1 d . . . . .
C35 C 0.3356(4) 0.0422(3) 0.51899(11) 0.0461(6) Uani 1 1 d . . . . .
C36 C 0.4070(4) 0.1084(3) 0.47180(11) 0.0530(7) Uani 1 1 d . . . . .
C37 C 0.5725(4) 0.0665(3) 0.45300(11) 0.0529(7) Uani 1 1 d . . . . .
C38 C 0.6294(4) 0.1338(3) 0.41311(12) 0.0317(6) Uani 0.7196 1 d . . P . .
H38A H 0.5356 0.1893 0.3967 0.048 Uiso 0.7196 1 calc R U P . .
H38B H 0.6709 0.0612 0.3853 0.048 Uiso 0.7196 1 calc R U P . .
H38C H 0.7271 0.2045 0.4257 0.048 Uiso 0.7196 1 calc R U P . .
C39 C 0.3322(4) 0.1998(3) 0.44067(12) 0.0407(7) Uani 0.7807 1 d . . P . .
H39A H 0.2948 0.2856 0.4635 0.061 Uiso 0.7807 1 calc R U P . .
H39B H 0.2295 0.1479 0.4216 0.061 Uiso 0.7807 1 calc R U P . .
H39C H 0.4153 0.2356 0.4132 0.061 Uiso 0.7807 1 calc R U P . .
N1 N 0.4842(2) -0.46644(18) 0.26035(7) 0.0280(4) Uani 1 1 d . . . . .
N2 N 0.4689(2) -0.65755(18) 0.34903(7) 0.0279(4) Uani 1 1 d . . . . .
N3 N 0.0439(2) 0.29676(17) 0.05003(6) 0.0233(3) Uani 1 1 d . . . . .
N4 N -0.0097(3) 0.5511(2) 0.28124(8) 0.0400(5) Uani 1 1 d . . . . .
O1 O 0.55755(18) -0.28582(16) 0.16893(6) 0.0310(3) Uani 1 1 d . . . . .
H1 H 0.5325 -0.3403 0.1952 0.047 Uiso 1 1 calc R U . . .
O2 O 0.32700(17) 0.10732(14) 0.06473(5) 0.0251(3) Uani 1 1 d . . . . .
H2 H 0.2400 0.1601 0.0628 0.038 Uiso 1 1 calc R U . . .
O3 O 0.1750(6) 0.0753(5) 0.53408(18) 0.0650(10) Uani 0.5 1 d . . P . .
H21A H -0.575(3) 0.399(3) 0.0414(9) 0.037(6) Uiso 1 1 d . . . . .
H21B H -0.485(3) 0.577(3) 0.0543(9) 0.031(6) Uiso 1 1 d . . . . .
 
loop_
 _atom_site_aniso_label
 _atom_site_aniso_U_11
 _atom_site_aniso_U_22
 _atom_site_aniso_U_33
 _atom_site_aniso_U_23
 _atom_site_aniso_U_13
 _atom_site_aniso_U_12
C1 0.0262(9) 0.0200(8) 0.0196(8) 0.0004(7) -0.0024(7) 0.0061(7)
C2 0.0206(8) 0.0191(8) 0.0164(8) -0.0018(6) -0.0014(6) 0.0019(7)
C3 0.0251(9) 0.0187(8) 0.0161(8) 0.0004(6) -0.0019(7) 0.0030(7)
C4 0.0225(9) 0.0256(9) 0.0259(9) 0.0034(7) 0.0009(7) 0.0079(7)
C5 0.0250(10) 0.0290(10) 0.0268(10) 0.0033(8) 0.0059(8) 0.0024(8)
C6 0.0338(10) 0.0225(9) 0.0236(9) 0.0072(7) 0.0045(8) 0.0036(8)
C7 0.0215(9) 0.0267(9) 0.0224(9) 0.0022(7) -0.0030(7) 0.0010(7)
C8 0.0290(10) 0.0226(9) 0.0290(10) -0.0013(7) -0.0062(8) 0.0059(7)
C9 0.0258(9) 0.0209(9) 0.0328(10) 0.0006(8) -0.0017(8) 0.0031(7)
C10 0.0282(10) 0.0252(9) 0.0243(9) 0.0000(7) -0.0027(7) 0.0043(8)
C11 0.0325(10) 0.0205(9) 0.0269(10) -0.0004(7) -0.0031(8) 0.0034(8)
C12 0.0474(13) 0.0397(12) 0.0312(11) -0.0064(9) -0.0135(10) 0.0067(10)
C13 0.0380(12) 0.0223(10) 0.0566(14) 0.0000(9) 0.0018(10) -0.0008(9)
C14 0.0451(13) 0.0448(13) 0.0245(10) -0.0036(9) -0.0049(9) 0.0044(10)
C15 0.0544(14) 0.0215(10) 0.0440(13) -0.0020(9) -0.0024(11) -0.0007(9)
C16 0.0299(10) 0.0201(9) 0.0281(10) 0.0007(7) -0.0022(8) 0.0073(7)
C17 0.0260(10) 0.0215(9) 0.0290(10) 0.0003(7) -0.0066(8) 0.0023(7)
C18 0.0225(9) 0.0233(9) 0.0180(8) 0.0046(7) -0.0019(7) 0.0066(7)
C19 0.0289(10) 0.0205(9) 0.0208(9) -0.0004(7) -0.0039(7) 0.0058(7)
C20 0.0241(9) 0.0252(9) 0.0215(9) 0.0033(7) -0.0049(7) 0.0002(7)
C21 0.0254(10) 0.0292(10) 0.0231(10) 0.0022(8) -0.0034(7) 0.0099(8)
C22 0.0312(11) 0.0458(13) 0.0299(11) -0.0103(9) 0.0117(9) -0.0040(9)
C23 0.0488(15) 0.0742(18) 0.0314(12) -0.0144(12) 0.0102(10) -0.0006(13)
C24 0.0463(15) 0.080(2) 0.0430(14) -0.0296(14) 0.0094(11) -0.0021(14)
C25 0.0351(13) 0.0524(15) 0.0703(18) -0.0422(14) 0.0085(12) -0.0052(11)
C26 0.0359(13) 0.0354(12) 0.0684(17) -0.0126(11) 0.0168(11) -0.0047(10)
C27 0.0262(10) 0.0325(11) 0.0435(12) -0.0114(9) 0.0121(9) -0.0037(8)
C28 0.0340(11) 0.0329(11) 0.0403(12) 0.0044(9) 0.0118(9) 0.0001(9)
C29 0.0304(11) 0.0404(12) 0.0298(10) -0.0072(9) 0.0067(8) -0.0027(9)
C30 0.0405(13) 0.0655(17) 0.0334(12) -0.0082(11) 0.0000(10) 0.0031(11)
C31 0.0467(15) 0.083(2) 0.0442(15) -0.0298(15) 0.0002(12) -0.0110(14)
C32 0.0641(18) 0.0555(17) 0.0698(19) -0.0342(15) 0.0152(15) -0.0310(14)
C33 0.0627(17) 0.0384(13) 0.0544(15) -0.0103(11) 0.0193(13) -0.0206(12)
C34 0.0368(12) 0.0346(11) 0.0331(11) -0.0074(9) 0.0121(9) -0.0093(9)
C35 0.0546(15) 0.0326(12) 0.0487(14) 0.0069(10) -0.0221(12) -0.0135(11)
C36 0.0740(19) 0.0341(12) 0.0480(14) 0.0169(11) -0.0330(13) -0.0215(12)
C37 0.0736(19) 0.0335(12) 0.0482(14) 0.0142(11) -0.0314(13) -0.0222(12)
C38 0.0357(15) 0.0338(15) 0.0275(14) 0.0119(12) 0.0055(12) 0.0060(12)
C39 0.0448(17) 0.0390(16) 0.0403(16) 0.0145(13) 0.0070(13) 0.0069(13)
N1 0.0377(9) 0.0217(8) 0.0250(8) 0.0038(6) -0.0040(7) 0.0056(7)
N2 0.0328(9) 0.0246(8) 0.0272(8) 0.0064(6) 0.0009(7) 0.0040(7)
N3 0.0230(8) 0.0243(8) 0.0237(8) 0.0072(6) -0.0013(6) 0.0068(6)
N4 0.0464(11) 0.0409(10) 0.0316(10) -0.0021(8) 0.0127(8) -0.0076(9)
O1 0.0322(8) 0.0337(8) 0.0299(7) 0.0148(6) 0.0030(6) 0.0131(6)
O2 0.0243(7) 0.0263(7) 0.0266(7) 0.0105(5) 0.0034(5) 0.0085(5)
O3 0.064(3) 0.064(3) 0.069(3) 0.005(2) 0.011(2) 0.010(2)
 
_geom_special_details
;
 All esds (except the esd in the dihedral angle between two l.s. planes)
 are estimated using the full covariance matrix.  The cell esds are taken
 into account individually in the estimation of esds in distances, angles
 and torsion angles; correlations between esds in cell parameters are only
 used when they are defined by crystal symmetry.  An approximate (isotropic)
 treatment of cell esds is used for estimating esds involving l.s. planes.
;
 
loop_
 _geom_bond_atom_site_label_1
 _geom_bond_atom_site_label_2
 _geom_bond_distance
 _geom_bond_site_symmetry_2
 _geom_bond_publ_flag
C1 O1 1.368(2) . ?
C1 C6 1.395(3) . ?
C1 C2 1.395(2) . ?
C2 C3 1.403(2) . ?
C2 C7 1.501(2) . ?
C3 O2 1.367(2) . ?
C3 C4 1.387(3) . ?
C4 C5 1.384(3) . ?
C4 H4 0.9300 . ?
C5 C6 1.384(3) . ?
C5 H5 0.9300 . ?
C6 H6 0.9300 . ?
C7 H7A 0.9600 . ?
C7 H7B 0.9600 . ?
C7 H7C 0.9600 . ?
C8 N1 1.334(2) . ?
C8 C9 1.401(3) . ?
C8 C12 1.500(3) . ?
C9 N2 1.340(3) . ?
C9 C13 1.499(3) . ?
C10 N2 1.337(2) . ?
C10 C11 1.398(3) . ?
C10 C14 1.501(3) . ?
C11 N1 1.340(2) . ?
C11 C15 1.500(3) . ?
C12 H12A 0.9600 . ?
C12 H12B 0.9600 . ?
C12 H12C 0.9600 . ?
C13 H13A 0.9600 . ?
C13 H13B 0.9600 . ?
C13 H13C 0.9600 . ?
C14 H14A 0.9600 . ?
C14 H14B 0.9600 . ?
C14 H14C 0.9600 . ?
C15 H15A 0.9600 . ?
C15 H15B 0.9600 . ?
C15 H15C 0.9600 . ?
C16 N3 1.337(2) . ?
C16 C17 1.381(3) . ?
C16 H16 0.9300 . ?
C17 C18 1.386(2) . ?
C17 H17 0.9300 . ?
C18 C19 1.392(3) . ?
C18 C21 1.512(2) . ?
C19 C20 1.388(2) . ?
C19 H19 0.9300 . ?
C20 N3 1.340(2) . ?
C20 H20 0.9300 . ?
C21 C21 1.529(4) 2_465 ?
C21 H21A 1.04(2) . ?
C21 H21B 0.98(2) . ?
C22 N4 1.343(3) . ?
C22 C27 1.417(3) . ?
C22 C23 1.431(3) . ?
C23 C24 1.338(4) . ?
C23 H23 0.9300 . ?
C24 C25 1.398(4) . ?
C24 H24 0.9300 . ?
C25 C26 1.375(4) . ?
C25 H25 0.9300 . ?
C26 C27 1.433(3) . ?
C26 H26 0.9300 . ?
C27 C28 1.391(3) . ?
C28 C29 1.388(3) . ?
C28 H28 0.9300 . ?
C29 C30 1.423(3) . ?
C29 C34 1.430(3) . ?
C30 C31 1.352(4) . ?
C30 H30 0.9300 . ?
C31 C32 1.408(4) . ?
C31 H31 0.9300 . ?
C32 C33 1.357(4) . ?
C32 H32 0.9300 . ?
C33 C34 1.424(3) . ?
C33 H33 0.9300 . ?
C34 N4 1.340(3) . ?
C35 O3 1.303(5) . ?
C35 C36 1.385(4) . ?
C35 C37 1.389(3) 2_656 ?
C36 C39 1.258(4) . ?
C36 C37 1.386(4) . ?
C37 C38 1.209(4) . ?
C37 C35 1.389(3) 2_656 ?
C38 H38A 0.9600 . ?
C38 H38B 0.9600 . ?
C38 H38C 0.9600 . ?
C39 H39A 0.9600 . ?
C39 H39B 0.9600 . ?
C39 H39C 0.9600 . ?
O1 H1 0.8200 . ?
O2 H2 0.8200 . ?
 
loop_
 _geom_angle_atom_site_label_1
 _geom_angle_atom_site_label_2
 _geom_angle_atom_site_label_3
 _geom_angle
 _geom_angle_site_symmetry_1
 _geom_angle_site_symmetry_3
 _geom_angle_publ_flag
O1 C1 C6 121.67(16) . . ?
O1 C1 C2 116.71(16) . . ?
C6 C1 C2 121.62(16) . . ?
C1 C2 C3 117.62(16) . . ?
C1 C2 C7 121.35(15) . . ?
C3 C2 C7 121.03(15) . . ?
O2 C3 C4 122.29(15) . . ?
O2 C3 C2 116.40(15) . . ?
C4 C3 C2 121.31(16) . . ?
C5 C4 C3 119.48(16) . . ?
C5 C4 H4 120.3 . . ?
C3 C4 H4 120.3 . . ?
C6 C5 C4 120.94(17) . . ?
C6 C5 H5 119.5 . . ?
C4 C5 H5 119.5 . . ?
C5 C6 C1 119.01(17) . . ?
C5 C6 H6 120.5 . . ?
C1 C6 H6 120.5 . . ?
C2 C7 H7A 109.5 . . ?
C2 C7 H7B 109.5 . . ?
H7A C7 H7B 109.5 . . ?
C2 C7 H7C 109.5 . . ?
H7A C7 H7C 109.5 . . ?
H7B C7 H7C 109.5 . . ?
N1 C8 C9 120.29(17) . . ?
N1 C8 C12 117.70(18) . . ?
C9 C8 C12 122.01(18) . . ?
N2 C9 C8 120.02(17) . . ?
N2 C9 C13 118.20(18) . . ?
C8 C9 C13 121.78(18) . . ?
N2 C10 C11 120.16(17) . . ?
N2 C10 C14 117.93(17) . . ?
C11 C10 C14 121.90(18) . . ?
N1 C11 C10 120.22(17) . . ?
N1 C11 C15 117.16(17) . . ?
C10 C11 C15 122.61(17) . . ?
C8 C12 H12A 109.5 . . ?
C8 C12 H12B 109.5 . . ?
H12A C12 H12B 109.5 . . ?
C8 C12 H12C 109.5 . . ?
H12A C12 H12C 109.5 . . ?
H12B C12 H12C 109.5 . . ?
C9 C13 H13A 109.5 . . ?
C9 C13 H13B 109.5 . . ?
H13A C13 H13B 109.5 . . ?
C9 C13 H13C 109.5 . . ?
H13A C13 H13C 109.5 . . ?
H13B C13 H13C 109.5 . . ?
C10 C14 H14A 109.5 . . ?
C10 C14 H14B 109.5 . . ?
H14A C14 H14B 109.5 . . ?
C10 C14 H14C 109.5 . . ?
H14A C14 H14C 109.5 . . ?
H14B C14 H14C 109.5 . . ?
C11 C15 H15A 109.5 . . ?
C11 C15 H15B 109.5 . . ?
H15A C15 H15B 109.5 . . ?
C11 C15 H15C 109.5 . . ?
H15A C15 H15C 109.5 . . ?
H15B C15 H15C 109.5 . . ?
N3 C16 C17 123.97(17) . . ?
N3 C16 H16 118.0 . . ?
C17 C16 H16 118.0 . . ?
C16 C17 C18 119.72(17) . . ?
C16 C17 H17 120.1 . . ?
C18 C17 H17 120.1 . . ?
C17 C18 C19 116.76(16) . . ?
C17 C18 C21 120.55(16) . . ?
C19 C18 C21 122.68(16) . . ?
C20 C19 C18 119.72(16) . . ?
C20 C19 H19 120.1 . . ?
C18 C19 H19 120.1 . . ?
N3 C20 C19 123.38(17) . . ?
N3 C20 H20 118.3 . . ?
C19 C20 H20 118.3 . . ?
C18 C21 C21 112.18(19) . 2_465 ?
C18 C21 H21A 109.5(12) . . ?
C21 C21 H21A 105.7(12) 2_465 . ?
C18 C21 H21B 110.4(13) . . ?
C21 C21 H21B 108.1(13) 2_465 . ?
H21A C21 H21B 110.8(18) . . ?
N4 C22 C27 123.12(19) . . ?
N4 C22 C23 117.5(2) . . ?
C27 C22 C23 119.4(2) . . ?
C24 C23 C22 121.0(3) . . ?
C24 C23 H23 119.5 . . ?
C22 C23 H23 119.5 . . ?
C23 C24 C25 120.4(2) . . ?
C23 C24 H24 119.8 . . ?
C25 C24 H24 119.8 . . ?
C26 C25 C24 121.3(2) . . ?
C26 C25 H25 119.3 . . ?
C24 C25 H25 119.3 . . ?
C25 C26 C27 119.9(3) . . ?
C25 C26 H26 120.0 . . ?
C27 C26 H26 120.0 . . ?
C28 C27 C22 117.99(19) . . ?
C28 C27 C26 124.1(2) . . ?
C22 C27 C26 117.9(2) . . ?
C29 C28 C27 120.0(2) . . ?
C29 C28 H28 120.0 . . ?
C27 C28 H28 120.0 . . ?
C28 C29 C30 123.4(2) . . ?
C28 C29 C34 117.79(19) . . ?
C30 C29 C34 118.8(2) . . ?
C31 C30 C29 120.5(3) . . ?
C31 C30 H30 119.8 . . ?
C29 C30 H30 119.8 . . ?
C30 C31 C32 120.9(2) . . ?
C30 C31 H31 119.6 . . ?
C32 C31 H31 119.6 . . ?
C33 C32 C31 120.8(2) . . ?
C33 C32 H32 119.6 . . ?
C31 C32 H32 119.6 . . ?
C32 C33 C34 120.4(3) . . ?
C32 C33 H33 119.8 . . ?
C34 C33 H33 119.8 . . ?
N4 C34 C33 118.6(2) . . ?
N4 C34 C29 122.81(19) . . ?
C33 C34 C29 118.6(2) . . ?
O3 C35 C36 118.8(3) . . ?
O3 C35 C37 120.5(3) . 2_656 ?
C36 C35 C37 120.5(3) . 2_656 ?
C39 C36 C35 126.6(3) . . ?
C39 C36 C37 113.9(3) . . ?
C35 C36 C37 119.4(2) . . ?
C38 C37 C36 115.6(3) . . ?
C38 C37 C35 124.3(3) . 2_656 ?
C36 C37 C35 120.1(2) . 2_656 ?
C37 C38 H38A 109.5 . . ?
C37 C38 H38B 109.5 . . ?
H38A C38 H38B 109.5 . . ?
C37 C38 H38C 109.5 . . ?
H38A C38 H38C 109.5 . . ?
H38B C38 H38C 109.5 . . ?
C36 C39 H39A 109.5 . . ?
C36 C39 H39B 109.5 . . ?
H39A C39 H39B 109.5 . . ?
C36 C39 H39C 109.5 . . ?
H39A C39 H39C 109.5 . . ?
H39B C39 H39C 109.5 . . ?
C8 N1 C11 119.61(16) . . ?
C10 N2 C9 119.69(16) . . ?
C16 N3 C20 116.41(15) . . ?
C34 N4 C22 118.25(19) . . ?
C1 O1 H1 109.5 . . ?
C3 O2 H2 109.5 . . ?
 
loop_
 _geom_torsion_atom_site_label_1
 _geom_torsion_atom_site_label_2
 _geom_torsion_atom_site_label_3
 _geom_torsion_atom_site_label_4
 _geom_torsion
 _geom_torsion_site_symmetry_1
 _geom_torsion_site_symmetry_2
 _geom_torsion_site_symmetry_3
 _geom_torsion_site_symmetry_4
 _geom_torsion_publ_flag
O1 C1 C2 C3 -178.61(15) . . . . ?
C6 C1 C2 C3 1.8(3) . . . . ?
O1 C1 C2 C7 2.1(2) . . . . ?
C6 C1 C2 C7 -177.52(16) . . . . ?
C1 C2 C3 O2 179.12(15) . . . . ?
C7 C2 C3 O2 -1.6(2) . . . . ?
C1 C2 C3 C4 -1.4(2) . . . . ?
C7 C2 C3 C4 177.88(16) . . . . ?
O2 C3 C4 C5 179.54(16) . . . . ?
C2 C3 C4 C5 0.1(3) . . . . ?
C3 C4 C5 C6 0.9(3) . . . . ?
C4 C5 C6 C1 -0.5(3) . . . . ?
O1 C1 C6 C5 179.58(17) . . . . ?
C2 C1 C6 C5 -0.8(3) . . . . ?
N1 C8 C9 N2 0.0(3) . . . . ?
C12 C8 C9 N2 179.72(18) . . . . ?
N1 C8 C9 C13 -179.25(18) . . . . ?
C12 C8 C9 C13 0.5(3) . . . . ?
N2 C10 C11 N1 -0.8(3) . . . . ?
C14 C10 C11 N1 177.93(18) . . . . ?
N2 C10 C11 C15 179.91(19) . . . . ?
C14 C10 C11 C15 -1.4(3) . . . . ?
N3 C16 C17 C18 0.4(3) . . . . ?
C16 C17 C18 C19 1.3(3) . . . . ?
C16 C17 C18 C21 -178.51(17) . . . . ?
C17 C18 C19 C20 -1.6(3) . . . . ?
C21 C18 C19 C20 178.20(16) . . . . ?
C18 C19 C20 N3 0.3(3) . . . . ?
C17 C18 C21 C21 -67.4(3) . . . 2_465 ?
C19 C18 C21 C21 112.8(2) . . . 2_465 ?
N4 C22 C23 C24 178.9(2) . . . . ?
C27 C22 C23 C24 -1.5(3) . . . . ?
C22 C23 C24 C25 0.8(4) . . . . ?
C23 C24 C25 C26 0.8(4) . . . . ?
C24 C25 C26 C27 -1.7(4) . . . . ?
N4 C22 C27 C28 -0.2(3) . . . . ?
C23 C22 C27 C28 -179.8(2) . . . . ?
N4 C22 C27 C26 -179.9(2) . . . . ?
C23 C22 C27 C26 0.6(3) . . . . ?
C25 C26 C27 C28 -178.6(2) . . . . ?
C25 C26 C27 C22 1.0(3) . . . . ?
C22 C27 C28 C29 0.7(3) . . . . ?
C26 C27 C28 C29 -179.7(2) . . . . ?
C27 C28 C29 C30 177.6(2) . . . . ?
C27 C28 C29 C34 -0.7(3) . . . . ?
C28 C29 C30 C31 -177.3(2) . . . . ?
C34 C29 C30 C31 0.9(3) . . . . ?
C29 C30 C31 C32 -2.0(4) . . . . ?
C30 C31 C32 C33 1.3(4) . . . . ?
C31 C32 C33 C34 0.5(4) . . . . ?
C32 C33 C34 N4 177.5(2) . . . . ?
C32 C33 C34 C29 -1.5(4) . . . . ?
C28 C29 C34 N4 0.2(3) . . . . ?
C30 C29 C34 N4 -178.2(2) . . . . ?
C28 C29 C34 C33 179.1(2) . . . . ?
C30 C29 C34 C33 0.8(3) . . . . ?
O3 C35 C36 C39 -0.1(4) . . . . ?
C37 C35 C36 C39 174.9(3) 2_656 . . . ?
O3 C35 C36 C37 -175.7(3) . . . . ?
C37 C35 C36 C37 -0.7(4) 2_656 . . . ?
C39 C36 C37 C38 6.9(4) . . . . ?
C35 C36 C37 C38 -177.0(3) . . . . ?
C39 C36 C37 C35 -175.5(2) . . . 2_656 ?
C35 C36 C37 C35 0.7(4) . . . 2_656 ?
C9 C8 N1 C11 -1.2(3) . . . . ?
C12 C8 N1 C11 179.02(18) . . . . ?
C10 C11 N1 C8 1.6(3) . . . . ?
C15 C11 N1 C8 -179.03(18) . . . . ?
C11 C10 N2 C9 -0.5(3) . . . . ?
C14 C10 N2 C9 -179.24(18) . . . . ?
C8 C9 N2 C10 0.9(3) . . . . ?
C13 C9 N2 C10 -179.88(18) . . . . ?
C17 C16 N3 C20 -1.7(3) . . . . ?
C19 C20 N3 C16 1.3(3) . . . . ?
C33 C34 N4 C22 -178.7(2) . . . . ?
C29 C34 N4 C22 0.3(3) . . . . ?
C27 C22 N4 C34 -0.2(3) . . . . ?
C23 C22 N4 C34 179.4(2) . . . . ?
 
_refine_diff_density_max    0.417
_refine_diff_density_min   -0.436
_refine_diff_density_rms    0.052

_shelxl_version_number 2013-2

_shelx_res_file
;
TITL datam in P-1
CELL  0.71073   7.4709   8.7326  23.6381   92.857   91.317   93.293
ZERR     1.00   0.0003   0.0003   0.0009    0.001    0.001    0.001
LATT   1
SFAC  C    H    N    O
UNIT  77 79 8 5
MERG   2
FMAP   2
PLAN   20
ACTA
BOND   $H
CONF
SIZE 0.53 0.18 0.16
LIST   3
L.S.  10
WGHT    0.074900    1.055900
FVAR       0.14517
C1    1    0.413567   -0.203339    0.155666    11.00000    0.02621    0.01998 =
         0.01961    0.00036   -0.00243    0.00614
C2    1    0.440813   -0.091295    0.116183    11.00000    0.02055    0.01914 =
         0.01641   -0.00180   -0.00139    0.00192
C3    1    0.295902   -0.003011    0.102922    11.00000    0.02514    0.01872 =
         0.01607    0.00040   -0.00185    0.00302
C4    1    0.130137   -0.028322    0.127171    11.00000    0.02251    0.02565 =
         0.02592    0.00336    0.00094    0.00788
AFIX  43
H4    2    0.035357    0.031061    0.117883    11.00000   -1.20000
AFIX   0
C5    1    0.106939   -0.142612    0.165282    11.00000    0.02499    0.02896 =
         0.02677    0.00331    0.00593    0.00235
AFIX  43
H5    2   -0.004592   -0.160604    0.181152    11.00000   -1.20000
AFIX   0
C6    1    0.247312   -0.230500    0.180114    11.00000    0.03385    0.02252 =
         0.02360    0.00715    0.00448    0.00355
AFIX  43
H6    2    0.231070   -0.306555    0.206000    11.00000   -1.20000
AFIX   0
C7    1    0.617977   -0.066926    0.088294    11.00000    0.02153    0.02669 =
         0.02236    0.00219   -0.00303    0.00103
AFIX 137
H7A   2    0.710801   -0.105764    0.111371    11.00000   -1.50000
H7B   2    0.643067    0.040838    0.083939    11.00000   -1.50000
H7C   2    0.613359   -0.120267    0.051736    11.00000   -1.50000
AFIX   0
C8    1    0.419423   -0.611571    0.251929    11.00000    0.02905    0.02256 =
         0.02903   -0.00132   -0.00624    0.00587
C9    1    0.411365   -0.709486    0.297092    11.00000    0.02577    0.02086 =
         0.03282    0.00065   -0.00172    0.00307
C10   1    0.531694   -0.511611    0.357614    11.00000    0.02823    0.02518 =
         0.02426    0.00004   -0.00267    0.00430
C11   1    0.538523   -0.413888    0.312518    11.00000    0.03247    0.02049 =
         0.02687   -0.00045   -0.00311    0.00336
C12   1    0.357450   -0.664485    0.192995    11.00000    0.04740    0.03966 =
         0.03122   -0.00635   -0.01351    0.00673
AFIX 137
H12A  2    0.229762   -0.684992    0.192103    11.00000   -1.50000
H12B  2    0.414728   -0.756467    0.181821    11.00000   -1.50000
H12C  2    0.388200   -0.585861    0.167345    11.00000   -1.50000
AFIX   0
C13   1    0.341517   -0.873750    0.289094    11.00000    0.03798    0.02227 =
         0.05657    0.00002    0.00176   -0.00080
AFIX 137
H13A  2    0.335861   -0.919030    0.325240    11.00000   -1.50000
H13B  2    0.420241   -0.929235    0.265155    11.00000   -1.50000
H13C  2    0.223728   -0.878157    0.271766    11.00000   -1.50000
AFIX   0
C14   1    0.596931   -0.458768    0.416288    11.00000    0.04507    0.04477 =
         0.02447   -0.00365   -0.00488    0.00437
AFIX 137
H14A  2    0.574981   -0.540017    0.441595    11.00000   -1.50000
H14B  2    0.534283   -0.370844    0.428842    11.00000   -1.50000
H14C  2    0.723250   -0.431649    0.415952    11.00000   -1.50000
AFIX   0
C15   1    0.607245   -0.249130    0.319517    11.00000    0.05441    0.02146 =
         0.04400   -0.00204   -0.00243   -0.00074
AFIX 137
H15A  2    0.583608   -0.198328    0.285269    11.00000   -1.50000
H15B  2    0.734126   -0.244240    0.327409    11.00000   -1.50000
H15C  2    0.547997   -0.199344    0.350353    11.00000   -1.50000
AFIX   0
C16   1   -0.091141    0.221475    0.020365    11.00000    0.02987    0.02013 =
         0.02809    0.00073   -0.00224    0.00727
AFIX  43
H16   2   -0.070967    0.125522    0.003667    11.00000   -1.20000
AFIX   0
C17   1   -0.258769    0.277538    0.013008    11.00000    0.02600    0.02151 =
         0.02895    0.00028   -0.00663    0.00230
AFIX  43
H17   2   -0.347841    0.219616   -0.007932    11.00000   -1.20000
AFIX   0
C18   1   -0.293694    0.420508    0.036967    11.00000    0.02253    0.02329 =
         0.01801    0.00462   -0.00187    0.00659
C19   1   -0.152564    0.501600    0.066704    11.00000    0.02889    0.02051 =
         0.02085   -0.00045   -0.00388    0.00578
AFIX  43
H19   2   -0.168185    0.599139    0.082791    11.00000   -1.20000
AFIX   0
C20   1    0.011558    0.436280    0.072244    11.00000    0.02414    0.02524 =
         0.02149    0.00327   -0.00492    0.00022
AFIX  43
H20   2    0.103861    0.492263    0.092421    11.00000   -1.20000
AFIX   0
C21   1   -0.477603    0.482328    0.030623    11.00000    0.02536    0.02917 =
         0.02314    0.00217   -0.00341    0.00992
C22   1   -0.075500    0.407720    0.266906    11.00000    0.03122    0.04583 =
         0.02987   -0.01033    0.01170   -0.00397
C23   1   -0.140444    0.376488    0.209825    11.00000    0.04880    0.07418 =
         0.03142   -0.01437    0.01019   -0.00057
AFIX  43
H23   2   -0.137488    0.455113    0.184674    11.00000   -1.20000
AFIX   0
C24   1   -0.205372    0.235772    0.192112    11.00000    0.04628    0.07964 =
         0.04301   -0.02955    0.00940   -0.00214
AFIX  43
H24   2   -0.245588    0.217276    0.154736    11.00000   -1.20000
AFIX   0
C25   1   -0.213143    0.116390    0.229424    11.00000    0.03508    0.05241 =
         0.07027   -0.04219    0.00849   -0.00518
AFIX  43
H25   2   -0.257242    0.018992    0.216309    11.00000   -1.20000
AFIX   0
C26   1   -0.156885    0.140152    0.285111    11.00000    0.03594    0.03544 =
         0.06844   -0.01264    0.01678   -0.00466
AFIX  43
H26   2   -0.166062    0.059960    0.309530    11.00000   -1.20000
AFIX   0
C27   1   -0.084067    0.288656    0.305497    11.00000    0.02624    0.03250 =
         0.04351   -0.01143    0.01209   -0.00371
C28   1   -0.020313    0.322847    0.360693    11.00000    0.03400    0.03291 =
         0.04027    0.00437    0.01182    0.00008
AFIX  43
H28   2   -0.022959    0.246796    0.386888    11.00000   -1.20000
AFIX   0
C29   1    0.047251    0.470407    0.376696    11.00000    0.03041    0.04037 =
         0.02976   -0.00716    0.00673   -0.00269
C30   1    0.108698    0.515765    0.432788    11.00000    0.04048    0.06546 =
         0.03338   -0.00823    0.00005    0.00305
AFIX  43
H30   2    0.109247    0.443624    0.460426    11.00000   -1.20000
AFIX   0
C31   1    0.166283    0.662956    0.446198    11.00000    0.04670    0.08312 =
         0.04416   -0.02980    0.00019   -0.01101
AFIX  43
H31   2    0.202542    0.691703    0.483300    11.00000   -1.20000
AFIX   0
C32   1    0.172099    0.773303    0.404750    11.00000    0.06405    0.05553 =
         0.06979   -0.03422    0.01523   -0.03096
AFIX  43
H32   2    0.214442    0.873508    0.414646    11.00000   -1.20000
AFIX   0
C33   1    0.116680    0.735268    0.350530    11.00000    0.06272    0.03844 =
         0.05442   -0.01029    0.01928   -0.02057
AFIX  43
H33   2    0.122221    0.809280    0.323566    11.00000   -1.20000
AFIX   0
C34   1    0.050094    0.582724    0.334668    11.00000    0.03678    0.03464 =
         0.03307   -0.00739    0.01209   -0.00927
C35   1    0.335576    0.042219    0.518993    11.00000    0.05463    0.03259 =
         0.04868    0.00690   -0.02211   -0.01350
C36   1    0.407008    0.108393    0.471798    11.00000    0.07397    0.03409 =
         0.04799    0.01685   -0.03305   -0.02148
C37   1    0.572455    0.066476    0.452997    11.00000    0.07358    0.03351 =
         0.04824    0.01420   -0.03144   -0.02221
C38   1    0.629433    0.133840    0.413107    10.71961    0.03569    0.03380 =
         0.02745    0.01192    0.00553    0.00600
AFIX 137
H38A  2    0.535598    0.189280    0.396692    10.71961   -1.50000
H38B  2    0.670875    0.061200    0.385267    10.71961   -1.50000
H38C  2    0.727074    0.204534    0.425682    10.71961   -1.50000
AFIX   0
C39   1    0.332224    0.199790    0.440670    10.78066    0.04479    0.03896 =
         0.04026    0.01451    0.00696    0.00687
AFIX 137
H39A  2    0.294824    0.285618    0.463495    10.78066   -1.50000
H39B  2    0.229504    0.147908    0.421579    10.78066   -1.50000
H39C  2    0.415255    0.235614    0.413175    10.78066   -1.50000
AFIX   0
N1    3    0.484189   -0.466438    0.260349    11.00000    0.03774    0.02171 =
         0.02503    0.00378   -0.00400    0.00564
N2    3    0.468917   -0.657549    0.349035    11.00000    0.03284    0.02456 =
         0.02721    0.00644    0.00089    0.00396
N3    3    0.043853    0.296757    0.050028    11.00000    0.02298    0.02432 =
         0.02366    0.00724   -0.00128    0.00676
N4    3   -0.009654    0.551110    0.281235    11.00000    0.04638    0.04086 =
         0.03161   -0.00209    0.01273   -0.00762
O1    4    0.557546   -0.285825    0.168934    11.00000    0.03218    0.03367 =
         0.02990    0.01480    0.00297    0.01314
AFIX 147
H1    2    0.532525   -0.340264    0.195246    11.00000   -1.50000
AFIX   0
O2    4    0.327000    0.107322    0.064725    11.00000    0.02433    0.02627 =
         0.02665    0.01051    0.00335    0.00848
AFIX 147
H2    2    0.239995    0.160133    0.062815    11.00000   -1.50000
AFIX   0
O3    4    0.175042    0.075257    0.534084    10.50000    0.06398    0.06352 =
         0.06891    0.00484    0.01092    0.01033
H21A  2   -0.574854    0.399089    0.041440    11.00000    0.03654
H21B  2   -0.485339    0.576828    0.054295    11.00000    0.03146
HKLF    4

REM  datam in P-1
REM R1 =  0.0593 for    5177 Fo > 4sig(Fo)  and  0.0892 for all    7136 data
REM    432 parameters refined using      0 restraints

END

WGHT      0.0752      1.0453

REM Highest difference peak  0.417,  deepest hole -0.436,  1-sigma level  0.052
Q1    1  -0.1674  0.0518  0.2618  11.00000  0.05    0.42
Q2    1  -0.1027  0.1063  0.3207  11.00000  0.05    0.39
Q3    1   0.1525  0.1935  0.5249  11.00000  0.05    0.32
Q4    1  -0.1378  0.2799  0.2236  11.00000  0.05    0.31
Q5    1   0.6200  0.1823  0.4240  11.00000  0.05    0.29
Q6    1   0.5831  0.1088  0.3999  11.00000  0.05    0.28
Q7    1   0.6929  0.1032  0.4186  11.00000  0.05    0.26
Q8    1   0.0667 -0.0163  0.5235  11.00000  0.05    0.26
Q9    1  -0.4554  0.5354  0.0005  11.00000  0.05    0.26
Q10   1   0.0950 -0.0308  0.5376  11.00000  0.05    0.26
Q11   1   0.1618  0.0829  0.5804  11.00000  0.05    0.26
Q12   1   0.3832 -0.6603  0.2736  11.00000  0.05    0.25
Q13   1   0.0176  0.5300  0.3589  11.00000  0.05    0.25
Q14   1  -0.0232  0.2740  0.3312  11.00000  0.05    0.25
Q15   1   0.5812  0.0795  0.4201  11.00000  0.05    0.24
Q16   1   0.4763 -0.4438  0.3453  11.00000  0.05    0.24
Q17   1   0.0670  0.3778  0.3667  11.00000  0.05    0.24
Q18   1   0.5524 -0.4607  0.3354  11.00000  0.05    0.24
Q19   1  -0.3832  0.4502  0.0385  11.00000  0.05    0.23
Q20   1   0.6013 -0.0103  0.0515  11.00000  0.05    0.22
;
_shelx_res_checksum    4979

_shelx_hkl_file
;
  -2   0   0   93.93    2.02
  -2   0   0   91.87    1.97
  -2   0   0   96.26    1.87
  -2   0   0   91.77    1.90
  -2   0   0   96.42    1.85
  -2   0   0   92.71    1.83
  -2   0   0   92.86    1.95
  -2   0   0   93.82    1.90
   2   0   0   90.68    1.92
   2   0   0   94.09    1.88
   2   0   0   94.08    1.94
   2   0   0   91.60    1.84
   2   0   0   94.15    1.86
   2   0   0   90.66    2.00
   2   0   0   93.50    1.82
   2   0   0   89.91    1.81
  -3   0   0    1.19    0.13
  -3   0   0    1.05    0.11
  -3   0   0    1.08    0.09
  -3   0   0    1.03    0.12
  -3   0   0    0.94    0.10
  -3   0   0    1.03    0.10
  -3   0   0    0.94    0.10
  -3   0   0    0.79    0.10
  -3   0   0    1.07    0.09
   3   0   0    0.92    0.11
   3   0   0    1.07    0.12
   3   0   0    1.05    0.13
   3   0   0    0.87    0.09
   3   0   0    1.00    0.11
   3   0   0    1.04    0.09
   3   0   0    1.14    0.12
   3   0   0    1.24    0.13
   3   0   0    1.04    0.10
   3   0   0    1.21    0.12
   3   0   0    0.93    0.09
   3   0   0    1.13    0.13
  -4   0   0    7.75    0.34
  -4   0   0    8.06    0.27
  -4   0   0    8.43    0.26
  -4   0   0    8.35    0.26
  -4   0   0    8.32    0.34
  -4   0   0    8.60    0.31
  -4   0   0    7.70    0.30
   4   0   0    8.58    0.33
   4   0   0    8.20    0.30
   4   0   0    8.34    0.26
   4   0   0    8.25    0.34
   4   0   0    8.56    0.35
   4   0   0    8.16    0.31
   4   0   0    8.17    0.30
   4   0   0    8.18    0.29
   4   0   0    7.81    0.30
   4   0   0    8.62    0.27
   4   0   0    8.17    0.31
  -5   0   0    0.20    0.10
  -5   0   0    0.15    0.09
  -5   0   0    0.06    0.10
  -5   0   0    0.12    0.13
  -5   0   0    0.28    0.10
  -5   0   0    0.00    0.13
  -5   0   0    0.07    0.11
   5   0   0    0.14    0.09
   5   0   0   -0.01    0.12
   5   0   0    0.01    0.11
   5   0   0    0.29    0.12
   5   0   0    0.27    0.10
   5   0   0    0.20    0.12
   5   0   0    0.17    0.12
   5   0   0    0.04    0.12
   5   0   0    0.01    0.13
   5   0   0    0.27    0.15
   5   0   0    0.28    0.10
  -6   0   0    0.29    0.12
  -6   0   0    0.07    0.12
  -6   0   0    0.08    0.12
  -6   0   0    0.22    0.19
  -6   0   0    0.07    0.14
   6   0   0    0.04    0.13
   6   0   0   -0.09    0.14
   6   0   0    0.06    0.13
   6   0   0    0.01    0.12
   6   0   0   -0.01    0.17
   6   0   0   -0.08    0.14
   6   0   0    0.00    0.16
   6   0   0   -0.05    0.13
   6   0   0    0.08    0.16
   6   0   0    0.19    0.17
   6   0   0   -0.20    0.14
  -7   0   0    1.35    0.20
  -7   0   0    1.77    0.20
  -7   0   0    1.49    0.20
  -7   0   0    1.92    0.34
  -7   0   0    1.87    0.28
   7   0   0    1.69    0.25
   7   0   0    1.41    0.27
   7   0   0    1.81    0.27
   7   0   0    1.32    0.25
   7   0   0    1.28    0.27
   7   0   0    1.20    0.24
   7   0   0    1.70    0.27
   7   0   0    1.45    0.25
   7   0   0    1.43    0.22
   7   0   0    1.78    0.21
   7   0   0    1.39    0.22
  -8   0   0   -0.49    0.37
  -8   0   0    0.37    0.28
  -8   0   0    0.20    0.19
  -8   0   0    0.23    0.20
   8   0   0    0.14    0.25
   8   0   0    0.13    0.25
   8   0   0    0.46    0.27
   8   0   0    0.23    0.21
   8   0   0   -0.09    0.26
   8   0   0    0.15    0.25
   8   0   0    0.37    0.26
  -9   0   0    0.13    0.35
   9   0   0   -0.08    0.33
   9   0   0    0.25    0.35
   9   0   0   -0.26    0.37
   9   0   0    0.21    0.33
   9   0   0   -0.07    0.34
   9  -1   0    1.42    0.41
   9  -1   0    1.54    0.41
   9  -1   0    1.54    0.38
   9  -1   0    1.56    0.38
   9  -1   0    0.79    0.40
  -9   1   0    1.65    0.39
   8  -1   0   -0.26    0.23
   8  -1   0    0.07    0.28
   8  -1   0    0.00    0.25
   8  -1   0   -0.14    0.18
   8  -1   0    0.26    0.25
  -8   1   0   -0.16    0.17
  -8   1   0   -0.31    0.25
  -8   1   0    0.15    0.17
   7  -1   0    2.17    0.33
   7  -1   0    1.79    0.26
   7  -1   0    2.40    0.23
   7  -1   0    2.40    0.23
   7  -1   0    1.78    0.27
   7  -1   0    2.05    0.28
   7  -1   0    2.14    0.20
   7  -1   0    2.22    0.29
  -7   1   0    2.78    0.32
  -7   1   0    2.41    0.24
  -7   1   0    2.45    0.26
  -7   1   0    2.41    0.25
  -7   1   0    1.97    0.26
   6  -1   0    0.15    0.13
   6  -1   0    0.20    0.11
   6  -1   0    0.25    0.12
   6  -1   0    0.05    0.17
   6  -1   0   -0.05    0.16
   6  -1   0    0.06    0.15
   6  -1   0    0.22    0.18
   6  -1   0    0.05    0.18
   6  -1   0    0.10    0.15
   6  -1   0    0.11    0.16
   6  -1   0   -0.06    0.18
  -6   1   0    0.05    0.11
  -6   1   0    0.07    0.15
  -6   1   0    0.12    0.10
  -6   1   0    0.29    0.22
  -6   1   0    0.23    0.16
  -6   1   0    0.10    0.11
   5  -1   0    0.35    0.15
   5  -1   0    0.39    0.14
   5  -1   0    0.39    0.15
   5  -1   0    0.54    0.10
   5  -1   0    0.50    0.10
   5  -1   0    0.33    0.15
   5  -1   0    0.63    0.15
   5  -1   0    0.68    0.15
   5  -1   0    0.43    0.12
   5  -1   0    0.53    0.13
   5  -1   0    0.60    0.10
  -5   1   0    0.56    0.10
  -5   1   0    0.54    0.10
  -5   1   0    0.56    0.14
  -5   1   0    0.53    0.14
  -5   1   0    0.53    0.10
  -5   1   0    0.66    0.15
   4  -1   0   34.41    0.87
   4  -1   0   34.01    0.79
   4  -1   0   33.24    0.77
   4  -1   0   35.09    0.86
   4  -1   0   33.82    0.84
   4  -1   0   33.89    0.81
   4  -1   0   33.92    0.74
   4  -1   0   33.34    0.82
   4  -1   0   33.14    0.82
   4  -1   0   33.68    0.74
   4  -1   0   34.78    0.82
   4  -1   0   33.24    0.87
  -4   1   0   34.03    0.77
  -4   1   0   34.47    0.82
  -4   1   0   33.45    0.87
  -4   1   0   34.64    0.87
  -4   1   0   33.87    0.75
   3  -1   0   50.16    1.12
   3  -1   0   52.02    1.18
   3  -1   0   49.74    1.18
   3  -1   0   50.62    1.13
   3  -1   0   53.36    1.13
   3  -1   0   52.15    1.06
   3  -1   0   52.49    1.08
   3  -1   0   52.23    1.11
   3  -1   0   50.04    1.10
   3  -1   0   51.28    1.19
   3  -1   0   51.03    1.06
  -3   1   0   50.64    1.04
  -3   1   0   50.85    1.05
  -3   1   0   49.96    1.06
  -3   1   0   47.24    1.11
  -3   1   0   52.01    1.08
  -3   1   0   50.76    1.10
  -3   1   0   51.65    1.17
  -3   1   0   51.13    1.10
   2  -1   0  947.81   18.88
   2  -1   0  959.86   18.47
   2  -1   0  937.54   19.69
   2  -1   0  950.75   20.19
   2  -1   0  986.59   19.32
   2  -1   0 1000.00   19.31
   2  -1   0  986.08   19.86
   2  -1   0  942.39   18.73
   2  -1   0  955.22   18.90
  -2   1   0  981.46   20.25
  -2   1   0  958.40   18.49
  -2   1   0  967.17   19.80
  -2   1   0  971.52   19.21
  -2   1   0  956.28   18.99
  -2   1   0  943.08   18.83
  -2   1   0  995.71   19.44
   1  -1   0  102.72    1.82
   1  -1   0   82.96    1.76
   1  -1   0   84.89    1.82
   1  -1   0   80.25    1.71
   1  -1   0   82.74    1.70
  -1   1   0  113.61    2.33
  -1   1   0  111.60    2.20
  -1   1   0  116.69    2.28
  -1   1   0  111.42    2.19
  -1   1   0  109.85    2.17
  -1   1   0  109.61    2.12
  -1   1   0  109.13    2.33
  -1   1   0  106.83    2.19
  -1  -1   0    0.87    0.06
  -1  -1   0    0.72    0.05
  -1  -1   0    0.72    0.07
  -1  -1   0    0.71    0.06
  -1  -1   0    0.77    0.06
   1   1   0    0.83    0.06
   1   1   0    0.82    0.05
   1   1   0    0.79    0.06
   1   1   0    0.78    0.03
   1   1   0    0.78    0.03
   1   1   0    0.84    0.06
   1   1   0    0.87    0.07
   1   1   0    0.85    0.06
  -2  -1   0    8.57    0.23
  -2  -1   0    8.82    0.24
  -2  -1   0    8.37    0.22
  -2  -1   0    8.39    0.23
  -2  -1   0    8.32    0.27
  -2  -1   0    8.24    0.27
  -2  -1   0    8.49    0.21
  -2  -1   0    8.50    0.25
  -2  -1   0    8.51    0.24
  -2  -1   0    8.40    0.25
   2   1   0    8.43    0.22
   2   1   0    8.81    0.24
   2   1   0    8.14    0.25
   2   1   0    8.23    0.27
   2   1   0    8.42    0.21
   2   1   0    8.63    0.24
   2   1   0    8.75    0.28
   2   1   0    8.61    0.24
  -3  -1   0    0.10    0.06
  -3  -1   0    0.18    0.07
  -3  -1   0    0.20    0.08
  -3  -1   0    0.04    0.06
  -3  -1   0    0.19    0.06
  -3  -1   0    0.22    0.07
  -3  -1   0    0.25    0.07
  -3  -1   0    0.19    0.05
  -3  -1   0    0.15    0.06
  -3  -1   0    0.17    0.07
   3   1   0    0.13    0.06
   3   1   0    0.13    0.06
   3   1   0    0.14    0.08
   3   1   0    0.09    0.07
   3   1   0    0.20    0.08
   3   1   0    0.12    0.07
   3   1   0    0.12    0.06
   3   1   0    0.12    0.06
   3   1   0    0.17    0.06
  -4  -1   0   24.71    0.71
  -4  -1   0   24.59    0.59
  -4  -1   0   25.07    0.60
  -4  -1   0   23.66    0.63
  -4  -1   0   24.57    0.63
  -4  -1   0   24.69    0.62
  -4  -1   0   24.85    0.63
   4   1   0   25.42    0.61
   4   1   0   25.11    0.71
   4   1   0   24.47    0.61
   4   1   0   25.10    0.65
   4   1   0   24.84    0.63
   4   1   0   26.19    0.72
   4   1   0   24.95    0.60
   4   1   0   25.44    0.63
   4   1   0   25.00    0.62
   4   1   0   25.23    0.65
   4   1   0   24.07    0.63
  -5  -1   0    0.66    0.12
  -5  -1   0    0.42    0.14
  -5  -1   0    0.47    0.15
  -5  -1   0    0.75    0.18
  -5  -1   0    0.96    0.16
  -5  -1   0    0.81    0.13
  -5  -1   0    0.86    0.12
  -5  -1   0    0.65    0.14
   5   1   0    0.66    0.13
   5   1   0    0.48    0.13
   5   1   0    0.77    0.12
   5   1   0    0.54    0.13
   5   1   0    0.71    0.18
   5   1   0    0.95    0.20
   5   1   0    0.52    0.12
   5   1   0    0.63    0.13
   5   1   0    0.53    0.13
   5   1   0    0.67    0.15
   5   1   0    0.66    0.13
  -6  -1   0    1.05    0.16
  -6  -1   0    0.86    0.16
  -6  -1   0    1.05    0.25
  -6  -1   0    0.78    0.18
  -6  -1   0    0.78    0.18
  -6  -1   0    0.99    0.27
   6   1   0    0.83    0.18
   6   1   0    1.13    0.17
   6   1   0    0.85    0.18
   6   1   0    0.90    0.20
   6   1   0    1.05    0.17
   6   1   0    1.00    0.23
   6   1   0    0.91    0.18
   6   1   0    0.81    0.18
   6   1   0    1.12    0.20
   6   1   0    0.96    0.16
  -7  -1   0    2.85    0.33
  -7  -1   0    3.29    0.30
  -7  -1   0    2.58    0.37
  -7  -1   0    3.90    0.41
  -7  -1   0    3.88    0.36
  -7  -1   0    3.36    0.30
   7   1   0    2.53    0.33
   7   1   0    3.28    0.35
   7   1   0    2.93    0.28
   7   1   0    3.41    0.38
   7   1   0    2.69    0.28
   7   1   0    3.56    0.36
   7   1   0    3.51    0.38
   7   1   0    3.45    0.35
   7   1   0    3.39    0.32
   7   1   0    2.81    0.29
   7   1   0    3.28    0.36
  -8  -1   0    0.52    0.38
  -8  -1   0    0.28    0.21
  -8  -1   0    0.71    0.29
  -8  -1   0    0.37    0.22
   8   1   0    0.56    0.29
   8   1   0    0.64    0.25
   8   1   0    0.03    0.27
   8   1   0   -0.02    0.32
   8   1   0    0.21    0.22
   8   1   0   -0.03    0.29
   8   1   0    0.21    0.26
   8   1   0    0.35    0.27
  -9  -1   0    0.21    0.37
  -9  -1   0    0.35    0.32
   9   1   0    0.29    0.34
   9   1   0    0.29    0.34
   9   1   0    0.41    0.34
   9   1   0   -0.95    0.41
   9   1   0    0.25    0.30
   9  -2   0    0.33    0.35
   9  -2   0    0.47    0.39
   9  -2   0    0.10    0.40
   9  -2   0    0.10    0.31
   9  -2   0    0.85    0.36
  -9   2   0    0.72    0.36
   8  -2   0    0.31    0.28
   8  -2   0    0.10    0.16
   8  -2   0   -0.07    0.24
   8  -2   0   -0.03    0.25
   8  -2   0    0.27    0.28
   8  -2   0   -0.32    0.26
  -8   2   0   -0.11    0.29
  -8   2   0    0.43    0.19
  -8   2   0   -0.03    0.18
   7  -2   0    1.14    0.24
   7  -2   0    1.31    0.16
   7  -2   0    1.10    0.26
   7  -2   0    0.85    0.24
   7  -2   0    1.49    0.20
   7  -2   0    1.51    0.29
   7  -2   0    1.39    0.29
   7  -2   0    1.38    0.19
  -7   2   0    1.17    0.25
  -7   2   0    0.67    0.22
  -7   2   0    1.19    0.17
  -7   2   0    1.25    0.18
   6  -2   0   10.52    0.46
   6  -2   0    8.97    0.47
   6  -2   0   10.71    0.49
   6  -2   0   11.46    0.50
   6  -2   0   10.67    0.36
   6  -2   0   10.15    0.49
   6  -2   0   11.03    0.33
   6  -2   0   10.95    0.50
   6  -2   0    9.95    0.45
   6  -2   0   10.31    0.35
  -6   2   0   10.81    0.35
  -6   2   0    9.97    0.46
  -6   2   0   10.53    0.35
  -6   2   0   10.32    0.34
   5  -2   0   24.88    0.69
   5  -2   0   25.49    0.68
   5  -2   0   25.76    0.74
   5  -2   0   25.24    0.74
   5  -2   0   26.87    0.73
   5  -2   0   25.40    0.76
   5  -2   0   25.88    0.72
   5  -2   0   26.01    0.74
   5  -2   0   25.35    0.61
   5  -2   0   26.03    0.62
   5  -2   0   26.00    0.71
  -5   2   0   24.81    0.60
  -5   2   0   25.37    0.60
  -5   2   0   25.26    0.60
  -5   2   0   25.68    0.71
  -5   2   0   23.72    0.71
  -5   2   0   26.03    0.68
   4  -2   0   48.21    1.07
   4  -2   0   47.35    1.14
   4  -2   0   44.57    1.13
   4  -2   0   47.31    1.00
   4  -2   0   48.47    1.16
   4  -2   0   47.62    1.08
   4  -2   0   47.58    1.00
   4  -2   0   46.02    1.11
   4  -2   0   46.42    1.10
   4  -2   0   48.13    1.14
   4  -2   0   45.26    1.04
   4  -2   0   45.54    1.01
  -4   2   0   46.69    1.01
  -4   2   0   47.06    1.13
  -4   2   0   46.53    1.09
  -4   2   0   47.37    1.00
  -4   2   0   48.13    1.05
  -4   2   0   46.88    1.13
  -4   2   0   47.55    1.09
  -4   2   0   48.32    1.03
   3  -2   0   23.12    0.58
   3  -2   0   22.66    0.58
   3  -2   0   22.35    0.51
   3  -2   0   22.88    0.51
   3  -2   0   22.44    0.59
   3  -2   0   21.72    0.57
   3  -2   0   22.64    0.57
   3  -2   0   22.16    0.54
   3  -2   0   22.34    0.51
   3  -2   0   22.67    0.59
   3  -2   0   21.95    0.61
   3  -2   0   22.61    0.56
  -3   2   0   23.02    0.57
  -3   2   0   21.51    0.56
  -3   2   0   22.17    0.53
  -3   2   0   22.42    0.51
  -3   2   0   22.54    0.57
  -3   2   0   22.08    0.56
  -3   2   0   22.21    0.51
   2  -2   0   31.13    0.72
   2  -2   0   31.05    0.74
   2  -2   0   30.27    0.66
   2  -2   0   30.17    0.70
   2  -2   0   30.66    0.69
   2  -2   0   30.51    0.67
   2  -2   0   31.45    0.70
   2  -2   0   30.69    0.69
   2  -2   0   29.53    0.73
   2  -2   0   30.92    0.65
  -2   2   0   31.34    0.71
  -2   2   0   31.68    0.71
  -2   2   0   31.08    0.70
  -2   2   0   31.56    0.67
  -2   2   0   31.45    0.67
  -2   2   0   30.98    0.71
  -2   2   0   30.96    0.67
  -2   2   0   31.04    0.68
   1  -2   0    1.98    0.10
   1  -2   0    2.13    0.07
   1  -2   0    1.91    0.09
   1  -2   0    2.05    0.07
   1  -2   0    1.92    0.09
   1  -2   0    2.00    0.09
   1  -2   0    1.92    0.11
   1  -2   0    2.02    0.10
   1  -2   0    2.02    0.11
   1  -2   0    2.01    0.12
   1  -2   0    1.97    0.11
   1  -2   0    1.97    0.09
   1  -2   0    1.88    0.09
  -1   2   0    2.06    0.06
  -1   2   0    2.02    0.09
  -1   2   0    1.89    0.10
  -1   2   0    2.01    0.09
  -1   2   0    2.12    0.10
  -1   2   0    2.01    0.10
  -1   2   0    2.02    0.06
  -1   2   0    1.96    0.10
   0  -2   0    3.38    0.10
   0  -2   0    3.51    0.13
   0  -2   0    3.45    0.11
   0  -2   0    2.52    0.11
   0  -2   0    3.35    0.12
   0  -2   0    3.16    0.13
   0  -2   0    3.24    0.11
   0  -2   0    3.34    0.10
   0  -2   0    2.65    0.10
   0   2   0    3.42    0.11
   0   2   0    3.46    0.10
   0   2   0    3.05    0.12
   0   2   0    3.50    0.11
   0   2   0    3.53    0.10
   0   2   0    3.34    0.11
   0   2   0    3.34    0.12
   0   2   0    3.39    0.13
   0   2   0    3.35    0.12
   0   2   0    3.42    0.13
  -1  -2   0    7.75    0.24
  -1  -2   0    7.80    0.18
  -1  -2   0    7.88    0.24
  -1  -2   0    8.28    0.23
  -1  -2   0    8.11    0.21
  -1  -2   0    8.31    0.24
  -1  -2   0    8.45    0.24
  -1  -2   0    8.05    0.22
  -1  -2   0    7.83    0.21
  -1  -2   0    8.25    0.17
   1   2   0    8.02    0.18
   1   2   0    8.04    0.24
   1   2   0    8.08    0.21
   1   2   0    8.09    0.21
   1   2   0    7.96    0.18
   1   2   0    7.92    0.24
   1   2   0    8.42    0.24
   1   2   0    8.29    0.23
  -2  -2   0   13.92    0.39
  -2  -2   0   14.16    0.36
  -2  -2   0   14.23    0.41
  -2  -2   0   14.30    0.32
  -2  -2   0   14.22    0.38
  -2  -2   0   13.87    0.41
  -2  -2   0   13.87    0.37
  -2  -2   0   14.10    0.31
  -2  -2   0   14.74    0.37
  -2  -2   0   15.09    0.38
   2   2   0   14.31    0.38
   2   2   0   14.07    0.41
   2   2   0   14.57    0.37
   2   2   0   13.84    0.39
   2   2   0   14.44    0.32
   2   2   0   14.47    0.37
   2   2   0   14.54    0.41
   2   2   0   14.54    0.36
   2   2   0   14.37    0.38
   2   2   0   14.54    0.31
  -3  -2   0   18.69    0.48
  -3  -2   0   18.38    0.48
  -3  -2   0   18.72    0.55
  -3  -2   0   18.76    0.55
  -3  -2   0   18.61    0.42
  -3  -2   0   17.68    0.48
  -3  -2   0   18.63    0.48
  -3  -2   0   18.93    0.50
  -3  -2   0   18.64    0.47
   3   2   0   18.52    0.49
   3   2   0   18.80    0.44
   3   2   0   19.07    0.49
   3   2   0   19.29    0.49
   3   2   0   19.17    0.49
   3   2   0   19.11    0.48
   3   2   0   18.86    0.43
   3   2   0   17.67    0.51
   3   2   0   18.56    0.43
   3   2   0   18.57    0.54
   3   2   0   18.58    0.42
  -4  -2   0   19.76    0.52
  -4  -2   0   19.36    0.61
  -4  -2   0   19.72    0.55
  -4  -2   0   19.38    0.52
  -4  -2   0   19.49    0.54
  -4  -2   0   18.89    0.53
  -4  -2   0   19.82    0.61
  -4  -2   0   19.05    0.51
   4   2   0   19.36    0.52
   4   2   0   19.37    0.48
   4   2   0   19.60    0.48
   4   2   0   19.03    0.53
   4   2   0   19.32    0.47
   4   2   0   19.91    0.54
   4   2   0   19.89    0.61
   4   2   0   19.15    0.63
   4   2   0   19.23    0.52
   4   2   0   19.10    0.55
   4   2   0   19.40    0.53
  -5  -2   0    0.59    0.13
  -5  -2   0    0.38    0.18
  -5  -2   0    0.43    0.15
  -5  -2   0    0.57    0.13
  -5  -2   0    0.39    0.13
  -5  -2   0    0.84    0.21
  -5  -2   0    0.64    0.15
  -5  -2   0    0.47    0.13
   5   2   0    0.71    0.13
   5   2   0    0.27    0.17
   5   2   0    0.55    0.14
   5   2   0    0.56    0.15
   5   2   0    0.55    0.14
   5   2   0    0.52    0.18
   5   2   0    0.61    0.12
   5   2   0    0.50    0.15
   5   2   0    0.41    0.11
   5   2   0    0.55    0.12
   5   2   0    0.51    0.14
   5   2   0    0.49    0.12
  -6  -2   0    4.57    0.45
  -6  -2   0    4.34    0.29
  -6  -2   0    4.00    0.32
  -6  -2   0    3.75    0.44
  -6  -2   0    4.61    0.30
  -6  -2   0    3.68    0.33
   6   2   0    4.83    0.31
   6   2   0    3.89    0.33
   6   2   0    4.29    0.29
   6   2   0    4.27    0.27
   6   2   0    3.13    0.32
   6   2   0    4.42    0.43
   6   2   0    4.25    0.32
   6   2   0    5.15    0.45
   6   2   0    3.85    0.26
   6   2   0    4.07    0.28
   6   2   0    3.86    0.33
  -7  -2   0    0.02    0.18
  -7  -2   0   -0.50    0.22
  -7  -2   0   -0.01    0.30
  -7  -2   0   -0.08    0.17
  -7  -2   0    0.35    0.31
  -7  -2   0    0.04    0.21
   7   2   0    0.17    0.18
   7   2   0    0.02    0.17
   7   2   0    0.10    0.24
   7   2   0   -0.15    0.24
   7   2   0   -0.08    0.18
   7   2   0    0.37    0.22
   7   2   0   -0.11    0.23
   7   2   0   -0.01    0.19
   7   2   0    0.29    0.21
   7   2   0   -0.23    0.23
   7   2   0    0.27    0.19
  -8  -2   0    0.32    0.27
  -8  -2   0   -0.81    0.43
  -8  -2   0    0.29    0.24
  -8  -2   0   -0.09    0.23
   8   2   0    0.04    0.22
   8   2   0   -0.10    0.26
   8   2   0   -0.19    0.24
   8   2   0    0.17    0.24
   8   2   0    0.10    0.30
   8   2   0    0.17    0.28
  -9  -2   0   -0.11    0.38
  -9  -2   0   -0.10    0.27
   9   2   0    0.09    0.34
   9   2   0   -0.77    0.37
   9   2   0    0.03    0.36
   9   2   0    0.13    0.35
   9  -3   0    0.45    0.34
   9  -3   0   -0.26    0.34
   9  -3   0   -0.43    0.35
   9  -3   0   -0.07    0.42
   9  -3   0    0.25    0.39
  -9   3   0    0.20    0.37
   8  -3   0    0.20    0.29
   8  -3   0    0.77    0.28
   8  -3   0    0.67    0.32
   8  -3   0    0.58    0.28
   8  -3   0    0.64    0.30
  -8   3   0    0.41    0.19
  -8   3   0    0.71    0.20
  -8   3   0    0.36    0.28
   7  -3   0   -0.13    0.19
   7  -3   0   -0.18    0.16
   7  -3   0    0.12    0.25
   7  -3   0    0.22    0.22
   7  -3   0    0.31    0.17
   7  -3   0   -0.02    0.22
   7  -3   0    0.13    0.20
   7  -3   0    0.23    0.23
  -7   3   0    0.29    0.22
  -7   3   0    0.33    0.14
  -7   3   0    0.16    0.15
  -7   3   0    0.72    0.23
  -7   3   0    0.28    0.16
   6  -3   0   -0.28    0.19
   6  -3   0    0.10    0.16
   6  -3   0    0.09    0.17
   6  -3   0    0.06    0.13
   6  -3   0   -0.14    0.18
   6  -3   0    0.32    0.13
   6  -3   0    0.16    0.16
   6  -3   0   -0.09    0.14
  -6   3   0    0.22    0.13
  -6   3   0    0.24    0.12
  -6   3   0    0.18    0.10
  -6   3   0    0.19    0.17
  -6   3   0   -0.13    0.17
   5  -3   0    0.06    0.11
   5  -3   0   -0.02    0.16
   5  -3   0    0.13    0.16
   5  -3   0    0.12    0.10
   5  -3   0   -0.05    0.12
   5  -3   0    0.16    0.10
   5  -3   0    0.22    0.15
   5  -3   0    0.22    0.14
   5  -3   0    0.17    0.14
   5  -3   0    0.12    0.07
   5  -3   0    0.25    0.16
   5  -3   0    0.13    0.15
  -5   3   0    0.00    0.14
  -5   3   0   -0.02    0.13
  -5   3   0    0.18    0.12
  -5   3   0    0.07    0.08
  -5   3   0   -0.04    0.16
  -5   3   0    0.14    0.15
  -5   3   0   -0.07    0.09
  -5   3   0    0.26    0.10
   4  -3   0    1.30    0.14
   4  -3   0    1.36    0.19
   4  -3   0    1.88    0.21
   4  -3   0    2.02    0.21
   4  -3   0    1.58    0.19
   4  -3   0    1.58    0.11
   4  -3   0    1.81    0.19
   4  -3   0    1.70    0.14
   4  -3   0    1.72    0.17
   4  -3   0    1.90    0.19
  -4   3   0    1.31    0.16
  -4   3   0    1.75    0.16
  -4   3   0    1.71    0.12
  -4   3   0    1.61    0.17
  -4   3   0    1.73    0.19
  -4   3   0    1.71    0.16
  -4   3   0    1.66    0.19
  -4   3   0    1.59    0.14
   3  -3   0   -0.08    0.08
   3  -3   0    0.05    0.08
   3  -3   0    0.16    0.06
   3  -3   0    0.00    0.06
   3  -3   0    0.06    0.06
   3  -3   0    0.13    0.08
   3  -3   0    0.18    0.08
   3  -3   0    0.01    0.10
   3  -3   0    0.14    0.05
   3  -3   0    0.06    0.10
   3  -3   0    0.18    0.06
   3  -3   0    0.21    0.11
  -3   3   0    0.15    0.06
  -3   3   0    0.23    0.06
  -3   3   0    0.10    0.07
  -3   3   0    0.19    0.07
  -3   3   0    0.10    0.07
  -3   3   0    0.05    0.08
  -3   3   0    0.17    0.09
   2  -3   0    3.00    0.16
   2  -3   0    3.27    0.13
   2  -3   0    3.29    0.12
   2  -3   0    2.96    0.19
   2  -3   0    3.16    0.17
   2  -3   0    2.99    0.18
   2  -3   0    3.10    0.15
   2  -3   0    3.28    0.19
   2  -3   0    3.37    0.14
   2  -3   0    3.20    0.15
   2  -3   0    3.16    0.14
   2  -3   0    3.29    0.17
   2  -3   0    3.09    0.16
  -2   3   0    2.94    0.17
  -2   3   0    3.03    0.15
  -2   3   0    3.06    0.15
  -2   3   0    3.25    0.16
  -2   3   0    3.17    0.11
  -2   3   0    3.17    0.11
   1  -3   0   14.96    0.40
   1  -3   0   15.01    0.38
   1  -3   0   15.09    0.34
   1  -3   0   15.04    0.36
   1  -3   0   15.32    0.41
   1  -3   0   15.29    0.37
   1  -3   0   15.24    0.39
   1  -3   0   15.10    0.36
   1  -3   0   15.27    0.39
   1  -3   0   14.34    0.39
   1  -3   0   14.41    0.38
   1  -3   0   15.25    0.38
   1  -3   0   15.67    0.34
  -1   3   0   15.40    0.40
  -1   3   0   15.27    0.39
   0  -3   0   12.02    0.34
   0  -3   0   12.31    0.30
   0  -3   0   12.04    0.30
   0  -3   0   11.96    0.33
   0  -3   0   11.80    0.29
   0  -3   0   11.77    0.30
   0  -3   0   11.98    0.31
   0  -3   0   11.94    0.33
   0  -3   0   12.52    0.30
   0  -3   0   12.08    0.31
   0  -3   0   12.00    0.30
   0   3   0   12.61    0.29
   0   3   0   12.46    0.30
   0   3   0   12.60    0.35
   0   3   0   12.30    0.31
   0   3   0   12.30    0.30
   0   3   0   12.24    0.34
   0   3   0   12.57    0.33
   0   3   0   12.36    0.35
  -1  -3   0   11.86    0.34
  -1  -3   0   13.30    0.36
  -1  -3   0   12.67    0.31
  -1  -3   0   12.26    0.35
  -1  -3   0   12.10    0.31
  -1  -3   0   11.87    0.27
  -1  -3   0   11.94    0.28
  -1  -3   0   11.96    0.33
  -1  -3   0   12.53    0.34
  -1  -3   0   11.93    0.34
   1   3   0   12.46    0.34
   1   3   0   12.23    0.28
   1   3   0   12.10    0.32
   1   3   0   12.22    0.34
   1   3   0   11.96    0.31
   1   3   0   12.47    0.37
  -2  -3   0    0.21    0.07
  -2  -3   0    0.09    0.08
  -2  -3   0    0.26    0.07
  -2  -3   0    0.24    0.09
  -2  -3   0    0.25    0.07
  -2  -3   0    0.18    0.08
  -2  -3   0    0.28    0.08
  -2  -3   0    0.30    0.08
  -2  -3   0    0.17    0.09
   2   3   0    0.18    0.07
   2   3   0    0.25    0.07
   2   3   0    0.12    0.08
   2   3   0    0.21    0.09
   2   3   0    0.26    0.08
   2   3   0    0.26    0.07
   2   3   0    0.28    0.08
  -3  -3   0    9.19    0.32
  -3  -3   0    8.56    0.30
  -3  -3   0    8.28    0.34
  -3  -3   0    8.72    0.29
  -3  -3   0    8.68    0.32
  -3  -3   0    8.68    0.30
  -3  -3   0    8.35    0.32
  -3  -3   0    8.79    0.36
   3   3   0    8.81    0.21
   3   3   0    8.70    0.34
   3   3   0    8.67    0.31
   3   3   0    8.59    0.32
   3   3   0    8.42    0.20
   3   3   0    8.91    0.30
   3   3   0    8.79    0.30
   3   3   0    8.50    0.30
   3   3   0    8.78    0.20
   3   3   0    8.27    0.33
   3   3   0    8.85    0.35
  -4  -3   0    0.01    0.14
  -4  -3   0    0.06    0.12
  -4  -3   0    0.20    0.12
  -4  -3   0    0.27    0.13
  -4  -3   0    0.08    0.11
  -4  -3   0    0.20    0.11
  -4  -3   0    0.40    0.12
  -4  -3   0    0.18    0.10
   4   3   0    0.18    0.10
   4   3   0    0.25    0.10
   4   3   0    0.12    0.12
   4   3   0    0.21    0.06
   4   3   0    0.13    0.06
   4   3   0    0.26    0.13
   4   3   0    0.35    0.13
   4   3   0    0.21    0.10
   4   3   0    0.20    0.05
   4   3   0    0.14    0.12
   4   3   0    0.14    0.11
   4   3   0    0.25    0.07
  -5  -3   0    1.38    0.18
  -5  -3   0    1.05    0.18
  -5  -3   0    0.98    0.18
  -5  -3   0    1.04    0.19
  -5  -3   0    1.77    0.21
  -5  -3   0    1.20    0.23
  -5  -3   0    1.38    0.21
  -5  -3   0    1.50    0.18
   5   3   0    1.27    0.17
   5   3   0    1.70    0.17
   5   3   0    1.42    0.19
   5   3   0    1.53    0.22
   5   3   0    1.51    0.14
   5   3   0    1.10    0.19
   5   3   0    1.27    0.13
   5   3   0    1.49    0.20
   5   3   0    1.60    0.20
   5   3   0    1.34    0.17
   5   3   0    0.99    0.17
  -6  -3   0    3.51    0.30
  -6  -3   0    3.20    0.37
  -6  -3   0    2.91    0.29
  -6  -3   0    3.71    0.32
  -6  -3   0    2.51    0.32
  -6  -3   0    3.68    0.37
   6   3   0    2.66    0.32
   6   3   0    3.34    0.21
   6   3   0    3.10    0.34
   6   3   0    3.25    0.22
   6   3   0    3.30    0.32
   6   3   0    3.12    0.36
   6   3   0    3.09    0.23
   6   3   0    3.30    0.34
   6   3   0    2.72    0.29
   6   3   0    3.52    0.44
   6   3   0    3.25    0.25
  -7  -3   0    1.37    0.25
  -7  -3   0    1.49    0.35
  -7  -3   0    1.45    0.25
  -7  -3   0    1.69    0.25
  -7  -3   0    1.73    0.37
   7   3   0    1.65    0.27
   7   3   0    1.72    0.36
   7   3   0    2.09    0.26
   7   3   0    1.39    0.21
   7   3   0    1.36    0.26
   7   3   0    1.70    0.27
   7   3   0    1.78    0.21
   7   3   0    0.98    0.29
  -8  -3   0   -0.22    0.26
  -8  -3   0   -0.30    0.29
  -8  -3   0   -0.20    0.44
   8   3   0    0.12    0.29
   8   3   0   -0.15    0.40
   8   3   0    0.24    0.29
   8   3   0   -0.07    0.28
  -9  -3   0   -0.02    0.36
  -9  -3   0    0.35    0.39
  -9  -3   0    0.30    0.37
   9   3   0    0.64    0.41
   9   3   0    0.75    0.41
   9   3   0    0.12    0.36
   9  -4   0    0.52    0.42
   9  -4   0    1.83    0.48
   9  -4   0    1.72    0.41
   9  -4   0    1.30    0.38
   9  -4   0    1.15    0.49
  -9   4   0    0.94    0.41
   8  -4   0   -0.35    0.28
   8  -4   0    0.09    0.29
   8  -4   0   -0.02    0.33
   8  -4   0    0.93    0.36
   8  -4   0    0.70    0.29
  -8   4   0    0.34    0.23
  -8   4   0    0.29    0.32
   7  -4   0    0.24    0.19
   7  -4   0    0.41    0.11
   7  -4   0    0.45    0.28
   7  -4   0    0.33    0.24
   7  -4   0    0.37    0.24
   7  -4   0    0.36    0.18
   7  -4   0    0.13    0.09
   7  -4   0    0.25    0.25
   7  -4   0    0.46    0.29
   7  -4   0   -0.12    0.19
  -7   4   0    0.46    0.17
  -7   4   0    0.44    0.18
  -7   4   0    0.38    0.23
   6  -4   0    1.10    0.21
   6  -4   0    1.46    0.23
   6  -4   0    1.17    0.18
   6  -4   0    0.80    0.24
   6  -4   0    1.49    0.24
   6  -4   0    0.93    0.12
   6  -4   0    0.96    0.11
   6  -4   0    1.27    0.18
  -6   4   0    1.28    0.18
  -6   4   0    1.06    0.16
  -6   4   0    1.37    0.21
   5  -4   0    0.93    0.19
   5  -4   0    0.72    0.17
   5  -4   0    0.72    0.09
   5  -4   0    0.63    0.15
   5  -4   0    0.62    0.14
   5  -4   0    0.61    0.13
   5  -4   0    0.69    0.20
   5  -4   0    0.73    0.10
   5  -4   0    0.63    0.14
   5  -4   0    0.34    0.17
   5  -4   0    0.51    0.16
  -5   4   0    0.64    0.13
  -5   4   0    0.71    0.14
  -5   4   0    0.31    0.17
  -5   4   0    0.59    0.16
  -5   4   0    0.75    0.18
  -5   4   0    0.67    0.14
   4  -4   0    3.43    0.24
   4  -4   0    3.36    0.20
   4  -4   0    3.01    0.24
   4  -4   0    3.24    0.29
   4  -4   0    3.29    0.22
   4  -4   0    3.04    0.20
   4  -4   0    2.95    0.17
   4  -4   0    2.64    0.27
   4  -4   0    3.24    0.29
   4  -4   0    3.18    0.25
  -4   4   0    3.37    0.26
  -4   4   0    3.44    0.23
  -4   4   0    2.85    0.19
  -4   4   0    3.27    0.21
  -4   4   0    2.80    0.23
  -4   4   0    3.37    0.21
   3  -4   0    0.03    0.10
   3  -4   0    0.15    0.09
   3  -4   0    0.04    0.07
   3  -4   0    0.13    0.09
   3  -4   0   -0.06    0.08
   3  -4   0   -0.05    0.06
   3  -4   0   -0.07    0.10
   3  -4   0    0.09    0.08
   3  -4   0    0.01    0.07
   3  -4   0   -0.04    0.11
   3  -4   0   -0.10    0.11
   3  -4   0    0.12    0.10
  -3   4   0    0.16    0.10
  -3   4   0   -0.05    0.08
  -3   4   0   -0.05    0.05
  -3   4   0   -0.14    0.08
  -3   4   0    0.06    0.09
  -3   4   0   -0.14    0.10
   2  -4   0    1.06    0.12
   2  -4   0    1.54    0.18
   2  -4   0    1.40    0.16
   2  -4   0    1.37    0.15
   2  -4   0    1.40    0.13
   2  -4   0    1.24    0.14
   2  -4   0    1.25    0.15
   2  -4   0    1.24    0.14
   2  -4   0    1.02    0.13
   2  -4   0    1.16    0.13
   2  -4   0    1.29    0.09
   2  -4   0    1.41    0.16
   2  -4   0    1.25    0.14
   2  -4   0    1.23    0.15
   2  -4   0    1.28    0.10
  -2   4   0    1.27    0.14
  -2   4   0    1.31    0.15
  -2   4   0    1.17    0.13
   1  -4   0   20.45    0.53
   1  -4   0   20.84    0.51
   1  -4   0   20.97    0.55
   1  -4   0   20.84    0.54
   1  -4   0   21.28    0.47
   1  -4   0   21.02    0.49
   1  -4   0   21.31    0.47
   1  -4   0   20.89    0.51
   1  -4   0   21.81    0.50
   1  -4   0   20.81    0.53
   1  -4   0   20.83    0.54
   1  -4   0   20.76    0.53
   1  -4   0   20.18    0.56
   1  -4   0   20.63    0.52
  -1   4   0   21.20    0.55
  -1   4   0   20.99    0.54
  -1   4   0   21.03    0.54
   0  -4   0    7.73    0.25
   0  -4   0    8.16    0.24
   0  -4   0    8.02    0.28
   0  -4   0    7.98    0.23
   0  -4   0    8.26    0.30
   0  -4   0    7.92    0.25
   0  -4   0    8.06    0.24
   0  -4   0    8.28    0.24
   0  -4   0    8.49    0.28
   0  -4   0    8.47    0.30
   0  -4   0    8.06    0.29
   0  -4   0    8.16    0.29
   0  -4   0    7.71    0.24
   0   4   0    8.37    0.22
   0   4   0    7.80    0.25
   0   4   0    8.09    0.27
   0   4   0    8.09    0.30
   0   4   0    8.29    0.29
   0   4   0    8.62    0.30
   0   4   0    8.11    0.21
  -1  -4   0    1.61    0.18
  -1  -4   0    1.53    0.09
  -1  -4   0    1.53    0.15
  -1  -4   0    1.63    0.14
  -1  -4   0    1.70    0.10
  -1  -4   0    1.74    0.12
  -1  -4   0    1.74    0.10
  -1  -4   0    1.62    0.10
  -1  -4   0    1.83    0.14
  -1  -4   0    1.56    0.14
  -1  -4   0    1.59    0.16
  -1  -4   0    1.71    0.16
  -1  -4   0    1.63    0.16
  -1  -4   0    1.43    0.11
   1   4   0    1.55    0.13
   1   4   0    1.50    0.13
   1   4   0    1.66    0.15
   1   4   0    1.63    0.13
   1   4   0    1.58    0.17
   1   4   0    1.72    0.12
  -2  -4   0    7.88    0.32
  -2  -4   0    8.00    0.29
  -2  -4   0    8.16    0.27
  -2  -4   0    8.39    0.27
  -2  -4   0    7.96    0.31
  -2  -4   0    8.03    0.31
  -2  -4   0    7.79    0.31
  -2  -4   0    8.04    0.32
  -2  -4   0    7.89    0.31
   2   4   0    8.05    0.30
   2   4   0    7.77    0.33
   2   4   0    8.10    0.28
   2   4   0    8.23    0.31
   2   4   0    8.15    0.27
   2   4   0    8.42    0.30
  -3  -4   0    9.31    0.39
  -3  -4   0    8.81    0.36
  -3  -4   0    9.71    0.34
  -3  -4   0    9.76    0.36
  -3  -4   0    9.70    0.40
  -3  -4   0   10.07    0.38
  -3  -4   0    9.85    0.37
  -3  -4   0    9.70    0.35
  -3  -4   0    9.12    0.32
  -3  -4   0    9.04    0.34
   3   4   0    9.77    0.38
   3   4   0    9.18    0.35
   3   4   0    9.59    0.33
   3   4   0    9.54    0.37
   3   4   0    9.44    0.34
   3   4   0    9.74    0.33
   3   4   0    9.08    0.37
  -4  -4   0    0.57    0.14
  -4  -4   0    0.45    0.17
  -4  -4   0    0.80    0.17
  -4  -4   0    0.82    0.16
  -4  -4   0    0.74    0.14
  -4  -4   0    0.71    0.15
  -4  -4   0    0.51    0.15
  -4  -4   0    0.66    0.18
  -4  -4   0    0.48    0.14
   4   4   0    0.77    0.16
   4   4   0    0.59    0.16
   4   4   0    0.68    0.13
   4   4   0    0.38    0.16
   4   4   0    0.92    0.19
   4   4   0    0.66    0.15
   4   4   0    0.48    0.15
   4   4   0    0.50    0.15
  -5  -4   0    0.10    0.17
  -5  -4   0    0.18    0.18
  -5  -4   0    0.44    0.17
  -5  -4   0    0.54    0.17
  -5  -4   0    1.07    0.22
  -5  -4   0    0.49    0.18
  -5  -4   0    0.45    0.22
  -5  -4   0    0.44    0.21
   5   4   0    0.51    0.20
   5   4   0    0.66    0.23
   5   4   0    0.45    0.17
   5   4   0    0.58    0.15
   5   4   0    0.76    0.20
   5   4   0    0.73    0.23
   5   4   0    0.23    0.15
  -6  -4   0    0.89    0.23
  -6  -4   0    0.90    0.22
  -6  -4   0    1.45    0.32
  -6  -4   0    1.64    0.32
  -6  -4   0    1.03    0.23
   6   4   0    1.16    0.11
   6   4   0    1.16    0.21
   6   4   0    1.21    0.11
   6   4   0    0.75    0.24
   6   4   0    1.21    0.25
   6   4   0    1.22    0.23
   6   4   0    1.11    0.11
   6   4   0    1.49    0.13
  -7  -4   0    0.48    0.25
  -7  -4   0   -0.18    0.36
  -7  -4   0    0.14    0.23
   7   4   0    0.05    0.15
   7   4   0    0.02    0.22
   7   4   0    0.04    0.14
   7   4   0    0.17    0.33
   7   4   0   -0.36    0.20
   7   4   0    0.15    0.26
  -8  -4   0    1.44    0.32
  -8  -4   0    2.15    0.56
  -8  -4   0    0.99    0.37
  -8  -4   0    0.58    0.32
   8   4   0    1.23    0.34
   8   4   0    0.96    0.33
   8   4   0    1.53    0.40
   8  -5   0    2.22    0.48
   8  -5   0    2.29    0.38
   8  -5   0    1.09    0.34
   8  -5   0    1.44    0.30
   8  -5   0    1.84    0.40
  -8   5   0    1.77    0.41
   7  -5   0    0.03    0.18
   7  -5   0    0.54    0.30
   7  -5   0    0.75    0.28
   7  -5   0   -0.06    0.25
   7  -5   0    0.16    0.29
   7  -5   0    0.41    0.27
  -7   5   0   -0.24    0.18
  -7   5   0    0.23    0.20
  -7   5   0   -0.04    0.24
   6  -5   0    0.95    0.25
   6  -5   0    1.05    0.26
   6  -5   0    0.89    0.18
   6  -5   0    0.82    0.20
   6  -5   0    0.99    0.13
   6  -5   0    0.68    0.21
   6  -5   0    0.91    0.22
   6  -5   0    1.19    0.20
   6  -5   0    1.02    0.11
  -6   5   0    0.89    0.19
  -6   5   0    1.08    0.20
  -6   5   0    1.09    0.23
  -6   5   0    1.14    0.20
   5  -5   0    2.85    0.30
   5  -5   0    3.04    0.33
   5  -5   0    3.76    0.26
   5  -5   0    2.87    0.25
   5  -5   0    3.28    0.18
   5  -5   0    3.02    0.26
   5  -5   0    2.90    0.36
   5  -5   0    2.78    0.26
   5  -5   0    2.38    0.27
   5  -5   0    2.66    0.19
  -5   5   0    3.12    0.31
  -5   5   0    2.84    0.25
  -5   5   0    3.07    0.23
  -5   5   0    3.24    0.32
  -5   5   0    2.99    0.35
  -5   5   0    3.32    0.26
   4  -5   0    0.19    0.10
   4  -5   0    0.02    0.11
   4  -5   0    0.24    0.12
   4  -5   0    0.07    0.09
   4  -5   0    0.41    0.18
   4  -5   0    0.06    0.10
   4  -5   0    0.21    0.13
   4  -5   0    0.10    0.10
   4  -5   0    0.13    0.17
   4  -5   0    0.05    0.12
   4  -5   0    0.39    0.16
   4  -5   0   -0.13    0.17
  -4   5   0   -0.06    0.12
  -4   5   0    0.11    0.14
  -4   5   0    0.14    0.09
  -4   5   0    0.16    0.08
  -4   5   0    0.14    0.15
  -4   5   0    0.22    0.13
  -4   5   0    0.03    0.13
   3  -5   0    5.48    0.27
   3  -5   0    5.80    0.21
   3  -5   0    5.82    0.35
   3  -5   0    5.88    0.29
   3  -5   0    5.31    0.31
   3  -5   0    5.31    0.26
   3  -5   0    5.39    0.28
   3  -5   0    5.51    0.24
   3  -5   0    5.42    0.25
   3  -5   0    5.96    0.33
   3  -5   0    5.33    0.25
   3  -5   0    5.40    0.33
   3  -5   0    5.91    0.27
   3  -5   0    5.61    0.21
   3  -5   0    5.52    0.28
  -3   5   0    5.96    0.31
  -3   5   0    5.34    0.27
  -3   5   0    5.48    0.28
   2  -5   0    6.93    0.28
   2  -5   0    6.89    0.32
   2  -5   0    7.09    0.28
   2  -5   0    6.96    0.28
   2  -5   0    7.04    0.32
   2  -5   0    6.88    0.28
   2  -5   0    7.26    0.30
   2  -5   0    6.73    0.25
   2  -5   0    6.61    0.26
   2  -5   0    7.20    0.20
   2  -5   0    6.84    0.32
   2  -5   0    6.91    0.32
   2  -5   0    6.92    0.20
   2  -5   0    6.44    0.32
   2  -5   0    7.59    0.30
   2  -5   0    6.79    0.28
  -2   5   0    7.02    0.30
  -2   5   0    7.55    0.31
  -2   5   0    7.20    0.31
   1  -5   0    1.63    0.19
   1  -5   0    0.91    0.13
   1  -5   0    1.40    0.16
   1  -5   0    1.11    0.13
   1  -5   0    1.42    0.17
   1  -5   0    1.17    0.09
   1  -5   0    1.17    0.09
   1  -5   0    1.12    0.14
   1  -5   0    1.29    0.13
   1  -5   0    1.16    0.15
   1  -5   0    1.00    0.11
   1  -5   0    1.41    0.18
   1  -5   0    1.15    0.12
   1  -5   0    1.23    0.15
   1  -5   0    0.88    0.13
  -1   5   0    1.13    0.12
  -1   5   0    1.13    0.14
  -1   5   0    1.17    0.14
  -1   5   0    1.02    0.14
   0  -5   0   26.61    0.68
   0  -5   0   26.90    0.63
   0  -5   0   26.39    0.66
   0  -5   0   25.94    0.68
   0  -5   0   26.70    0.67
   0  -5   0   27.17    0.64
   0  -5   0   25.78    0.68
   0  -5   0   25.29    0.64
   0  -5   0   26.26    0.70
   0  -5   0   27.07    0.63
   0  -5   0   27.53    0.71
   0  -5   0   26.61    0.71
   0  -5   0   26.85    0.61
   0  -5   0   26.27    0.66
   0   5   0   27.18    0.62
   0   5   0   26.55    0.67
   0   5   0   25.98    0.59
   0   5   0   26.15    0.71
   0   5   0   26.60    0.59
   0   5   0   26.62    0.63
   0   5   0   26.20    0.69
  -1  -5   0    9.02    0.29
  -1  -5   0    9.22    0.34
  -1  -5   0    9.28    0.31
  -1  -5   0    9.47    0.27
  -1  -5   0    9.39    0.36
  -1  -5   0    9.25    0.27
  -1  -5   0    9.72    0.32
  -1  -5   0    8.74    0.35
  -1  -5   0    9.81    0.37
  -1  -5   0    9.28    0.26
  -1  -5   0    9.20    0.29
  -1  -5   0    9.25    0.27
  -1  -5   0    9.45    0.38
   1   5   0    9.59    0.31
   1   5   0    9.38    0.36
   1   5   0    9.38    0.30
   1   5   0    8.93    0.34
   1   5   0    9.78    0.31
  -2  -5   0    3.90    0.25
  -2  -5   0    3.73    0.24
  -2  -5   0    4.15    0.21
  -2  -5   0    3.65    0.25
  -2  -5   0    4.28    0.21
  -2  -5   0    3.96    0.25
  -2  -5   0    3.93    0.28
  -2  -5   0    3.89    0.24
   2   5   0    3.95    0.23
   2   5   0    3.90    0.24
   2   5   0    4.20    0.21
   2   5   0    4.18    0.29
   2   5   0    4.20    0.22
   2   5   0    3.62    0.24
  -3  -5   0    0.14    0.11
  -3  -5   0    0.10    0.14
  -3  -5   0    0.32    0.14
  -3  -5   0    0.02    0.16
  -3  -5   0   -0.02    0.13
  -3  -5   0   -0.07    0.11
  -3  -5   0   -0.01    0.12
  -3  -5   0   -0.03    0.13
  -3  -5   0    0.09    0.12
   3   5   0    0.01    0.14
   3   5   0    0.15    0.12
   3   5   0    0.06    0.10
   3   5   0   -0.14    0.12
   3   5   0    0.02    0.10
   3   5   0    0.17    0.13
  -4  -5   0    0.37    0.19
  -4  -5   0    0.13    0.18
  -4  -5   0   -0.01    0.15
  -4  -5   0    0.34    0.18
  -4  -5   0    0.09    0.17
  -4  -5   0    0.36    0.18
  -4  -5   0   -0.01    0.13
  -4  -5   0    0.13    0.14
   4   5   0    0.24    0.17
   4   5   0    0.10    0.13
   4   5   0    0.26    0.16
   4   5   0    0.15    0.17
   4   5   0    0.05    0.13
   4   5   0   -0.14    0.13
  -5  -5   0    0.27    0.20
  -5  -5   0    0.57    0.20
  -5  -5   0    0.25    0.21
  -5  -5   0   -0.13    0.24
  -5  -5   0    0.46    0.22
  -5  -5   0    0.36    0.19
   5   5   0    0.29    0.16
   5   5   0    0.03    0.20
   5   5   0    0.21    0.15
   5   5   0    0.22    0.20
  -6  -5   0    4.70    0.57
  -6  -5   0    3.92    0.41
  -6  -5   0    4.13    0.46
  -6  -5   0    3.48    0.42
   6   5   0    3.88    0.42
   6   5   0    3.82    0.44
   6   5   0    3.79    0.38
  -7  -5   0    0.85    0.30
  -7  -5   0    0.22    0.29
  -7  -5   0   -0.07    0.27
  -7  -5   0    0.16    0.40
   7   5   0   -0.01    0.24
   7   5   0    0.21    0.24
   7   5   0   -0.15    0.31
  -8  -5   0    1.84    0.41
  -8  -5   0    1.96    0.57
  -8  -5   0    2.19    0.46
  -8  -5   0    2.25    0.41
   8   5   0    1.80    0.36
   8   5   0    1.44    0.37
   8   5   0    2.49    0.46
   8  -6   0    0.06    0.36
   8  -6   0   -0.38    0.25
   8  -6   0   -0.12    0.37
   8  -6   0   -0.82    0.41
   8  -6   0    0.61    0.40
  -8   6   0    0.53    0.36
   7  -6   0    0.43    0.29
   7  -6   0    0.23    0.28
   7  -6   0    0.58    0.32
   7  -6   0    0.71    0.36
   7  -6   0    0.08    0.19
  -7   6   0    0.17    0.24
  -7   6   0   -0.21    0.25
  -7   6   0   -0.07    0.28
   6  -6   0    1.60    0.32
   6  -6   0    1.29    0.25
   6  -6   0    1.33    0.16
   6  -6   0    1.47    0.25
   6  -6   0    1.40    0.28
   6  -6   0    0.66    0.19
   6  -6   0    0.95    0.25
   6  -6   0    1.01    0.23
   6  -6   0    1.38    0.30
  -6   6   0    1.13    0.22
  -6   6   0    1.12    0.24
  -6   6   0    0.88    0.27
  -6   6   0    0.95    0.18
   5  -6   0    2.61    0.25
   5  -6   0    2.75    0.26
   5  -6   0    3.17    0.35
   5  -6   0    2.78    0.24
   5  -6   0    2.43    0.27
   5  -6   0    2.61    0.26
   5  -6   0    2.60    0.21
   5  -6   0    2.61    0.30
   5  -6   0    3.38    0.42
  -5   6   0    2.70    0.29
  -5   6   0    2.67    0.30
  -5   6   0    2.46    0.19
   4  -6   0    0.14    0.17
   4  -6   0    0.03    0.10
   4  -6   0   -0.14    0.14
   4  -6   0    0.02    0.11
   4  -6   0    0.11    0.15
   4  -6   0    0.16    0.13
   4  -6   0    0.25    0.15
   4  -6   0    0.19    0.15
   4  -6   0   -0.01    0.20
   4  -6   0    0.27    0.19
   4  -6   0    0.09    0.10
   4  -6   0    0.19    0.16
  -4   6   0    0.12    0.16
  -4   6   0    0.13    0.15
  -4   6   0    0.41    0.17
   3  -6   0    9.86    0.37
   3  -6   0    9.42    0.35
   3  -6   0    9.40    0.43
   3  -6   0    9.47    0.37
   3  -6   0    9.17    0.38
   3  -6   0    8.75    0.45
   3  -6   0    9.37    0.38
   3  -6   0    9.54    0.28
   3  -6   0    9.64    0.39
   3  -6   0    8.72    0.38
   3  -6   0    9.09    0.36
   3  -6   0    9.93    0.46
   3  -6   0    8.99    0.27
   3  -6   0    9.95    0.45
   3  -6   0    9.36    0.42
  -3   6   0    9.34    0.39
  -3   6   0    9.38    0.41
  -3   6   0    9.88    0.40
   2  -6   0    0.90    0.17
   2  -6   0    0.84    0.17
   2  -6   0    0.85    0.16
   2  -6   0    0.85    0.16
   2  -6   0    0.91    0.15
   2  -6   0    1.04    0.15
   2  -6   0    1.13    0.14
   2  -6   0    1.36    0.20
   2  -6   0    1.05    0.16
   2  -6   0    0.89    0.13
   2  -6   0    1.35    0.15
   2  -6   0    0.97    0.19
   2  -6   0    0.82    0.17
   2  -6   0    1.24    0.20
  -2   6   0    1.10    0.17
  -2   6   0    1.03    0.16
  -2   6   0    0.98    0.18
   1  -6   0    0.15    0.12
   1  -6   0   -0.14    0.10
   1  -6   0   -0.10    0.13
   1  -6   0   -0.01    0.11
   1  -6   0   -0.04    0.12
   1  -6   0    0.07    0.06
   1  -6   0    0.13    0.06
   1  -6   0    0.06    0.13
   1  -6   0   -0.08    0.08
   1  -6   0    0.07    0.11
   1  -6   0    0.02    0.13
   1  -6   0    0.03    0.12
   1  -6   0   -0.14    0.09
   1  -6   0    0.05    0.13
   1  -6   0    0.07    0.12
  -1   6   0    0.02    0.12
  -1   6   0   -0.04    0.13
  -1   6   0   -0.23    0.11
   0  -6   0    5.91    0.27
   0  -6   0    4.43    0.29
   0  -6   0    5.93    0.32
   0  -6   0    5.52    0.24
   0  -6   0    5.49    0.30
   0  -6   0    5.16    0.24
   0  -6   0    5.37    0.25
   0  -6   0    5.80    0.22
   0  -6   0    5.60    0.30
   0  -6   0    5.60    0.27
   0  -6   0    5.43    0.26
   0  -6   0    5.52    0.30
   0  -6   0    5.22    0.22
   0  -6   0    4.92    0.29
   0  -6   0    5.47    0.31
   0   6   0    5.47    0.24
   0   6   0    5.25    0.24
   0   6   0    5.37    0.31
  -1  -6   0    1.78    0.22
  -1  -6   0    1.70    0.20
  -1  -6   0    1.32    0.19
  -1  -6   0    1.55    0.17
  -1  -6   0    1.61    0.19
  -1  -6   0    1.86    0.16
  -1  -6   0    1.53    0.17
  -1  -6   0    2.04    0.22
  -1  -6   0    1.71    0.16
  -1  -6   0    1.53    0.16
  -1  -6   0    1.59    0.20
  -1  -6   0    1.84    0.18
  -1  -6   0    1.60    0.18
   1   6   0    1.54    0.21
   1   6   0    1.62    0.16
   1   6   0    2.12    0.25
   1   6   0    1.60    0.15
   1   6   0    1.67    0.16
   1   6   0    1.84    0.19
  -2  -6   0    0.15    0.11
  -2  -6   0    0.03    0.13
  -2  -6   0   -0.04    0.05
  -2  -6   0    0.05    0.06
  -2  -6   0   -0.09    0.11
  -2  -6   0    0.16    0.12
  -2  -6   0    0.03    0.17
  -2  -6   0    0.00    0.17
  -2  -6   0    0.13    0.12
  -2  -6   0    0.14    0.15
  -2  -6   0    0.09    0.05
  -2  -6   0   -0.09    0.06
   2   6   0   -0.02    0.11
   2   6   0    0.00    0.10
   2   6   0    0.01    0.14
   2   6   0    0.13    0.15
   2   6   0    0.05    0.11
  -3  -6   0    0.00    0.17
  -3  -6   0    0.07    0.14
  -3  -6   0   -0.02    0.14
  -3  -6   0   -0.13    0.15
  -3  -6   0    0.05    0.14
  -3  -6   0    0.09    0.18
  -3  -6   0   -0.36    0.13
   3   6   0    0.02    0.12
   3   6   0   -0.12    0.14
   3   6   0    0.14    0.16
   3   6   0    0.11    0.16
   3   6   0    0.02    0.12
  -4  -6   0   -0.12    0.16
  -4  -6   0    0.08    0.20
  -4  -6   0   -0.05    0.19
  -4  -6   0   -0.18    0.21
  -4  -6   0   -0.19    0.20
  -4  -6   0    0.51    0.19
   4   6   0    0.11    0.20
   4   6   0    0.05    0.14
   4   6   0    0.09    0.14
   4   6   0    0.05    0.19
  -5  -6   0    0.84    0.26
  -5  -6   0    1.04    0.30
  -5  -6   0    1.33    0.31
  -5  -6   0    0.92    0.25
  -5  -6   0    1.75    0.32
   5   6   0    0.93    0.27
   5   6   0    1.01    0.22
   5   6   0    1.20    0.27
   5   6   0    1.32    0.23
  -6  -6   0    6.19    0.51
  -6  -6   0    6.83    0.52
  -6  -6   0    5.97    0.51
  -6  -6   0    6.89    0.67
   6   6   0    5.94    0.46
   6   6   0    6.06    0.45
   6   6   0    6.62    0.55
  -7  -6   0   -0.45    0.33
  -7  -6   0    0.16    0.32
  -7  -6   0    0.12    0.34
  -7  -6   0    0.33    0.44
   7   6   0    0.13    0.28
   7   6   0    0.29    0.36
   7   6   0   -0.51    0.26
   8  -7   0    0.46    0.47
   8  -7   0   -0.26    0.41
   8  -7   0    0.04    0.40
   7  -7   0    0.32    0.33
   7  -7   0    0.51    0.32
   7  -7   0    0.16    0.21
   7  -7   0    0.15    0.32
   7  -7   0    0.13    0.40
  -7   7   0    0.29    0.31
  -7   7   0    0.83    0.29
  -7   7   0    0.45    0.29
   6  -7   0    0.25    0.29
   6  -7   0    0.85    0.32
   6  -7   0    0.40    0.22
   6  -7   0    0.57    0.27
   6  -7   0    0.32    0.18
   6  -7   0    0.33    0.27
   6  -7   0    0.26    0.35
  -6   7   0    0.69    0.24
  -6   7   0    0.50    0.25
  -6   7   0   -0.31    0.25
   5  -7   0    0.10    0.22
   5  -7   0    0.12    0.17
   5  -7   0    0.20    0.27
   5  -7   0    0.50    0.25
   5  -7   0    0.43    0.23
   5  -7   0    0.15    0.12
   5  -7   0   -0.03    0.16
   5  -7   0   -0.09    0.23
   5  -7   0    0.02    0.15
  -5   7   0    0.34    0.23
  -5   7   0   -0.07    0.21
  -5   7   0    0.33    0.22
   4  -7   0    3.56    0.34
   4  -7   0    2.71    0.32
   4  -7   0    2.79    0.32
   4  -7   0    2.60    0.29
   4  -7   0    3.03    0.33
   4  -7   0    3.86    0.38
   4  -7   0    3.00    0.21
   4  -7   0    2.70    0.32
   4  -7   0    3.02    0.29
   4  -7   0    2.55    0.28
  -4   7   0    2.59    0.28
  -4   7   0    3.03    0.33
   3  -7   0    3.14    0.29
   3  -7   0    2.92    0.31
   3  -7   0    2.51    0.28
   3  -7   0    2.62    0.28
   3  -7   0    2.41    0.28
   3  -7   0    2.60    0.29
   3  -7   0    2.21    0.27
   3  -7   0    2.83    0.27
   3  -7   0    2.32    0.28
   3  -7   0    2.49    0.26
   3  -7   0    2.52    0.25
  -3   7   0    2.69    0.32
  -3   7   0    2.72    0.28
   2  -7   0    2.30    0.24
   2  -7   0    3.02    0.31
   2  -7   0    2.54    0.30
   2  -7   0    2.42    0.28
   2  -7   0    2.73    0.25
   2  -7   0    2.42    0.29
   2  -7   0    2.48    0.26
   2  -7   0    2.25    0.25
   2  -7   0    3.06    0.35
   2  -7   0    2.67    0.26
   2  -7   0    2.21    0.25
   2  -7   0    2.83    0.33
   2  -7   0    2.28    0.25
   2  -7   0    2.71    0.25
  -2   7   0    2.87    0.31
  -2   7   0    2.49    0.29
  -2   7   0    2.76    0.27
   1  -7   0    7.21    0.22
   1  -7   0    7.31    0.36
   1  -7   0    7.07    0.39
   1  -7   0    6.81    0.41
   1  -7   0    7.00    0.32
   1  -7   0    6.88    0.32
   1  -7   0    6.86    0.22
   1  -7   0    6.66    0.39
   1  -7   0    6.67    0.37
   1  -7   0    7.03    0.38
   1  -7   0    7.22    0.35
   1  -7   0    6.96    0.30
   1  -7   0    6.60    0.36
   1  -7   0    6.86    0.41
   1  -7   0    7.14    0.38
   1  -7   0    7.40    0.32
  -1   7   0    7.19    0.38
  -1   7   0    6.68    0.39
   0  -7   0    0.75    0.15
   0  -7   0    0.72    0.19
   0  -7   0    0.86    0.21
   0  -7   0    0.84    0.12
   0  -7   0    0.97    0.16
   0  -7   0    1.01    0.22
   0  -7   0    0.69    0.14
   0  -7   0    0.64    0.18
   0  -7   0    0.79    0.15
   0  -7   0    0.63    0.14
   0  -7   0    0.72    0.16
   0  -7   0    0.65    0.18
   0  -7   0    0.58    0.11
   0   7   0    0.59    0.19
   0   7   0    1.01    0.15
   0   7   0    0.80    0.14
  -1  -7   0    3.60    0.31
  -1  -7   0    3.65    0.31
  -1  -7   0    3.24    0.20
  -1  -7   0    3.43    0.21
  -1  -7   0    3.42    0.25
  -1  -7   0    2.80    0.29
  -1  -7   0    2.80    0.24
  -1  -7   0    3.22    0.23
  -1  -7   0    2.80    0.23
  -1  -7   0    3.12    0.23
   1   7   0    3.29    0.26
   1   7   0    3.10    0.32
   1   7   0    3.02    0.30
   1   7   0    3.61    0.24
   1   7   0    2.87    0.21
  -2  -7   0    2.32    0.26
  -2  -7   0    1.72    0.21
  -2  -7   0    1.86    0.14
  -2  -7   0    1.86    0.14
  -2  -7   0    1.71    0.23
  -2  -7   0    1.96    0.26
  -2  -7   0    2.15    0.28
  -2  -7   0    1.64    0.13
  -2  -7   0    2.09    0.20
  -2  -7   0    1.96    0.12
   2   7   0    1.96    0.20
   2   7   0    2.21    0.25
   2   7   0    2.00    0.27
   2   7   0    2.34    0.26
   2   7   0    1.20    0.22
  -3  -7   0    7.86    0.42
  -3  -7   0    6.99    0.39
  -3  -7   0    7.85    0.46
  -3  -7   0    7.74    0.43
  -3  -7   0    7.34    0.47
  -3  -7   0    6.71    0.40
   3   7   0    7.83    0.38
   3   7   0    7.56    0.38
   3   7   0    7.35    0.41
   3   7   0    8.05    0.47
  -4  -7   0    0.10    0.21
  -4  -7   0   -0.05    0.25
  -4  -7   0   -0.02    0.24
  -4  -7   0    0.28    0.22
  -4  -7   0    0.33    0.22
  -4  -7   0   -0.16    0.22
   4   7   0   -0.02    0.17
   4   7   0    0.19    0.17
   4   7   0    0.23    0.21
   4   7   0    0.27    0.25
  -5  -7   0    2.14    0.36
  -5  -7   0    1.56    0.34
  -5  -7   0    2.03    0.35
  -5  -7   0    2.07    0.32
   5   7   0    2.12    0.28
   5   7   0    2.62    0.39
   5   7   0    1.54    0.25
  -6  -7   0    1.88    0.44
  -6  -7   0    0.88    0.36
  -6  -7   0    1.28    0.33
  -6  -7   0    1.40    0.38
   6   7   0    1.21    0.28
   6   7   0    1.60    0.39
   6   7   0    1.15    0.29
  -7  -7   0    0.01    0.39
  -7  -7   0    0.19    0.38
  -7  -7   0    0.80    0.40
  -7  -7   0    0.30    0.50
   7   7   0    0.57    0.43
   7   7   0    0.11    0.33
   7   7   0   -0.47    0.32
   7  -8   0    0.51    0.46
   7  -8   0    0.25    0.37
   7  -8   0    0.37    0.22
   7  -8   0   -0.07    0.39
   7  -8   0   -0.13    0.36
  -7   8   0    0.38    0.41
   6  -8   0   -0.17    0.31
   6  -8   0    0.32    0.31
   6  -8   0   -0.10    0.31
   6  -8   0    0.01    0.20
   6  -8   0    0.05    0.15
   6  -8   0    0.35    0.37
  -6   8   0   -0.15    0.30
  -6   8   0    0.11    0.32
   5  -8   0    0.55    0.22
   5  -8   0    0.81    0.30
   5  -8   0    0.23    0.24
   5  -8   0    0.46    0.26
   5  -8   0    0.85    0.36
   5  -8   0    0.42    0.13
   5  -8   0    0.50    0.15
  -5   8   0    0.53    0.25
  -5   8   0    0.64    0.29
  -5   8   0    0.64    0.30
   4  -8   0   12.14    0.63
   4  -8   0   10.30    0.51
   4  -8   0   11.07    0.51
   4  -8   0   11.53    0.51
   4  -8   0   11.24    0.63
   4  -8   0   11.16    0.50
   4  -8   0   11.49    0.61
  -4   8   0   11.21    0.55
  -4   8   0   11.31    0.54
   3  -8   0    0.50    0.22
   3  -8   0    0.50    0.19
   3  -8   0    0.41    0.24
   3  -8   0    0.62    0.26
   3  -8   0    0.62    0.21
   3  -8   0    0.15    0.19
   3  -8   0    0.37    0.20
   3  -8   0    0.34    0.26
   3  -8   0    0.51    0.22
  -3   8   0    0.46    0.21
  -3   8   0    0.49    0.24
   2  -8   0    9.38    0.42
   2  -8   0    8.92    0.40
   2  -8   0    9.00    0.47
   2  -8   0    8.79    0.40
   2  -8   0    9.86    0.51
   2  -8   0    9.44    0.49
   2  -8   0    8.83    0.46
   2  -8   0    9.82    0.55
   2  -8   0    9.35    0.49
   2  -8   0    8.69    0.47
   2  -8   0    8.41    0.42
   2  -8   0    9.89    0.50
  -2   8   0    9.03    0.49
   1  -8   0    1.60    0.21
   1  -8   0    1.52    0.21
   1  -8   0    1.52    0.25
   1  -8   0    1.31    0.25
   1  -8   0    1.33    0.27
   1  -8   0    1.51    0.19
   1  -8   0    1.40    0.27
   1  -8   0    1.47    0.24
   1  -8   0    1.68    0.28
   1  -8   0    1.55    0.19
   1  -8   0    1.44    0.22
   1  -8   0    1.24    0.11
  -1   8   0    1.30    0.25
   0  -8   0    0.51    0.17
   0  -8   0    0.63    0.16
   0  -8   0    0.60    0.15
   0  -8   0    0.70    0.20
   0  -8   0    0.45    0.21
   0  -8   0    0.58    0.13
   0  -8   0    0.79    0.20
   0  -8   0    0.67    0.17
   0  -8   0    0.73    0.24
   0   8   0    0.58    0.16
   0   8   0    0.44    0.22
   0   8   0    0.46    0.16
  -1  -8   0    0.12    0.15
  -1  -8   0    0.14    0.13
  -1  -8   0    0.16    0.15
  -1  -8   0    0.15    0.19
  -1  -8   0    0.31    0.16
  -1  -8   0   -0.05    0.25
  -1  -8   0    0.19    0.14
  -1  -8   0    0.03    0.15
  -1  -8   0   -0.11    0.14
  -1  -8   0    0.11    0.13
   1   8   0    0.16    0.12
   1   8   0    0.01    0.15
   1   8   0    0.23    0.15
  -2  -8   0    0.99    0.28
  -2  -8   0    1.01    0.22
  -2  -8   0    0.91    0.24
  -2  -8   0    0.71    0.24
  -2  -8   0    1.29    0.16
  -2  -8   0    1.04    0.12
  -2  -8   0    0.92    0.22
  -2  -8   0    1.24    0.14
  -2  -8   0    1.26    0.21
  -2  -8   0    0.84    0.21
  -2  -8   0    0.97    0.11
   2   8   0    0.70    0.27
   2   8   0    1.17    0.20
   2   8   0    1.21    0.20
   2   8   0    1.36    0.20
  -3  -8   0    3.26    0.38
  -3  -8   0    2.69    0.33
  -3  -8   0    2.90    0.30
  -3  -8   0    2.48    0.29
  -3  -8   0    3.37    0.32
   3   8   0    3.17    0.35
   3   8   0    3.71    0.42
   3   8   0    3.08    0.36
  -4  -8   0    0.83    0.30
  -4  -8   0    1.67    0.33
  -4  -8   0    1.09    0.34
  -4  -8   0    1.11    0.34
   4   8   0    1.08    0.25
   4   8   0    1.14    0.35
   4   8   0    1.48    0.26
  -5  -8   0    4.46    0.50
  -5  -8   0    4.67    0.51
  -5  -8   0    5.33    0.56
  -5  -8   0    4.21    0.46
   5   8   0    4.10    0.47
   5   8   0    3.84    0.46
   5   8   0    4.76    0.47
  -6  -8   0   -0.03    0.40
  -6  -8   0    0.37    0.38
  -6  -8   0    0.27    0.41
  -6  -8   0   -0.09    0.44
   6   8   0    0.17    0.29
   6   8   0    0.03    0.30
   6   8   0   -0.23    0.41
   6  -9   0    2.16    0.44
   6  -9   0    2.21    0.28
   6  -9   0    2.11    0.42
   6  -9   0    2.17    0.51
   6  -9   0    2.24    0.42
   6  -9   0    2.19    0.54
   6  -9   0    1.58    0.22
  -6   9   0    2.65    0.44
  -6   9   0    2.33    0.44
  -6   9   0    2.26    0.39
   5  -9   0   -0.16    0.27
   5  -9   0    0.14    0.39
   5  -9   0    0.30    0.30
   5  -9   0    0.33    0.36
   5  -9   0   -0.04    0.38
  -5   9   0    0.24    0.35
  -5   9   0   -0.10    0.27
   4  -9   0    2.37    0.31
   4  -9   0    2.47    0.37
   4  -9   0    2.30    0.31
   4  -9   0    2.34    0.39
   4  -9   0    2.80    0.39
   4  -9   0    1.56    0.39
   4  -9   0    2.86    0.44
   4  -9   0    2.13    0.30
  -4   9   0    2.48    0.39
  -4   9   0    1.72    0.34
   3  -9   0    2.80    0.36
   3  -9   0    2.44    0.28
   3  -9   0    2.37    0.38
   3  -9   0    2.07    0.32
   3  -9   0    2.51    0.39
   3  -9   0    2.77    0.31
   3  -9   0    2.80    0.36
   3  -9   0    3.28    0.38
  -3   9   0    1.83    0.34
   2  -9   0    2.84    0.37
   2  -9   0    2.27    0.27
   2  -9   0    2.75    0.36
   2  -9   0    2.90    0.35
   2  -9   0    2.52    0.27
   2  -9   0    2.38    0.31
   2  -9   0    2.65    0.29
   2  -9   0    2.48    0.37
   2  -9   0    2.87    0.29
   2  -9   0    2.49    0.33
   1  -9   0    0.30    0.26
   1  -9   0    0.30    0.29
   1  -9   0    0.00    0.20
   1  -9   0    0.41    0.22
   1  -9   0    0.21    0.28
   1  -9   0    0.21    0.21
   1  -9   0   -0.08    0.22
   1  -9   0    0.18    0.20
   1  -9   0    0.10    0.19
   1  -9   0   -0.14    0.25
  -1   9   0   -0.14    0.27
   0  -9   0    0.14    0.19
   0  -9   0    0.61    0.20
   0  -9   0    0.65    0.14
   0  -9   0    0.66    0.21
   0  -9   0    0.51    0.25
   0  -9   0    0.79    0.24
   0  -9   0    0.90    0.31
   0  -9   0    0.90    0.15
   0  -9   0    0.65    0.20
   0  -9   0    0.97    0.31
   0  -9   0    0.78    0.24
   0  -9   0    0.67    0.21
   0   9   0    0.75    0.21
   0   9   0    0.96    0.29
  -1  -9   0    0.78    0.31
  -1  -9   0    0.42    0.17
  -1  -9   0    0.56    0.22
  -1  -9   0    0.04    0.17
  -1  -9   0    0.53    0.27
  -1  -9   0    0.31    0.18
  -1  -9   0    0.43    0.26
  -1  -9   0    0.45    0.20
  -1  -9   0    0.42    0.18
   1   9   0    0.60    0.20
   1   9   0    0.43    0.27
   1   9   0    0.18    0.19
  -2  -9   0    0.23    0.28
  -2  -9   0    0.51    0.24
  -2  -9   0    0.91    0.22
  -2  -9   0    0.46    0.25
  -2  -9   0    0.35    0.33
  -2  -9   0    0.56    0.28
   2   9   0    0.48    0.24
   2   9   0    0.58    0.31
   2   9   0    0.86    0.21
  -3  -9   0    1.66    0.32
  -3  -9   0    1.10    0.36
  -3  -9   0    1.63    0.29
  -3  -9   0    1.27    0.37
   3   9   0    0.95    0.34
   3   9   0    0.95    0.25
   3   9   0    2.02    0.30
  -4  -9   0    0.28    0.33
  -4  -9   0   -0.22    0.37
  -4  -9   0   -0.17    0.32
  -4  -9   0    0.18    0.38
   4   9   0   -0.04    0.35
   4   9   0    0.15    0.27
   4   9   0   -0.06    0.28
  -5  -9   0   -0.02    0.42
  -5  -9   0   -0.20    0.42
  -5  -9   0    0.06    0.39
  -5  -9   0   -0.17    0.38
   5   9   0   -0.11    0.34
   5   9   0    0.51    0.47
   5   9   0   -0.11    0.32
   5 -10   0    0.93    0.49
   5 -10   0   -0.13    0.36
   5 -10   0   -0.46    0.47
   5 -10   0   -0.59    0.52
   5 -10   0   -1.06    0.46
   5 -10   0   -0.27    0.43
   5 -10   0    0.83    0.39
   4 -10   0   -0.39    0.31
   4 -10   0    0.27    0.40
   4 -10   0    0.20    0.39
   4 -10   0   -0.43    0.41
   4 -10   0    0.21    0.34
   4 -10   0    0.06    0.41
   4 -10   0    0.32    0.43
   3 -10   0    0.88    0.37
   3 -10   0    0.28    0.34
   3 -10   0   -0.09    0.33
   3 -10   0    0.36    0.29
   3 -10   0    0.85    0.39
   3 -10   0    0.35    0.27
   3 -10   0    0.31    0.40
   3 -10   0    0.20    0.39
   2 -10   0    0.73    0.37
   2 -10   0    0.66    0.28
   2 -10   0    0.34    0.37
   2 -10   0    0.49    0.25
   2 -10   0    0.50    0.34
   2 -10   0    0.73    0.34
   2 -10   0    1.32    0.33
   2 -10   0    0.83    0.37
   1 -10   0    1.84    0.33
   1 -10   0    1.60    0.29
   1 -10   0    1.30    0.34
   1 -10   0    1.41    0.37
   1 -10   0    1.94    0.29
   1 -10   0    2.32    0.40
   1 -10   0    1.39    0.30
  -1  10   0    1.89    0.36
   0 -10   0    1.59    0.38
   0 -10   0    1.54    0.27
   0 -10   0    1.51    0.27
   0 -10   0    1.42    0.41
   0 -10   0    1.57    0.25
   0 -10   0    1.51    0.35
   0 -10   0    1.42    0.29
   0 -10   0    1.84    0.19
   0 -10   0    1.33    0.18
   0  10   0    1.33    0.28
   0  10   0    1.23    0.37
  -1 -10   0    0.00    0.31
  -1 -10   0    0.04    0.20
  -1 -10   0    0.00    0.30
  -1 -10   0   -0.04    0.39
  -1 -10   0    0.18    0.21
   1  10   0    0.49    0.25
   1  10   0    0.10    0.24
   1  10   0    0.30    0.35
  -2 -10   0    2.02    0.31
  -2 -10   0    1.26    0.40
  -2 -10   0    2.35    0.40
  -2 -10   0    1.57    0.43
   2  10   0    1.62    0.31
   2  10   0    2.24    0.32
   2  10   0    2.34    0.43
  -3 -10   0    0.10    0.29
  -3 -10   0   -0.79    0.37
  -3 -10   0    0.36    0.47
  -3 -10   0    0.48    0.35
   3  10   0    0.93    0.43
   3  10   0   -0.22    0.29
  -4 -10   0   -0.51    0.42
  -4 -10   0    1.12    0.49
   4  10   0    0.54    0.37
   3 -11   0    1.10    0.46
   3 -11   0    0.16    0.52
   3 -11   0   -0.87    0.45
   3 -11   0    0.57    0.42
   2 -11   0    0.28    0.44
   2 -11   0    0.18    0.39
   2 -11   0    0.63    0.44
   2 -11   0    0.01    0.44
   2 -11   0    0.36    0.35
   2 -11   0    0.52    0.46
   1 -11   0   -0.13    0.43
   1 -11   0    0.21    0.44
   1 -11   0    1.25    0.42
   1 -11   0    0.32    0.39
   1 -11   0    0.85    0.41
  -1  11   0    0.32    0.41
   0 -11   0   -0.07    0.41
   0 -11   0    0.19    0.40
   0 -11   0    0.36    0.49
   0 -11   0    0.68    0.17
   0  11   0    0.68    0.46
  -1 -11   0    0.49    0.46
  -1 -11   0    0.93    0.52
  -1 -11   0    0.96    0.25
  -1 -11   0    0.72    0.42
   1  11   0    0.12    0.42
   1  11  -1    0.45    0.47
  -1 -11   1    0.49    0.25
  -1 -11   1    0.46    0.45
  -1 -11   1   -0.70    0.41
  -1 -11   1   -0.07    0.42
   0  11  -1    0.82    0.43
   0 -11   1    1.17    0.21
   0 -11   1    1.11    0.44
   0 -11   1    0.78    0.43
   0 -11   1    1.07    0.20
   0 -11   1    0.74    0.44
  -1  11  -1    1.13    0.41
   1 -11   1    1.22    0.43
   1 -11   1    0.51    0.40
   1 -11   1    0.28    0.46
   1 -11   1    0.51    0.46
   2 -11   1   -0.20    0.43
   2 -11   1   -0.46    0.42
   2 -11   1    1.46    0.47
   2 -11   1    0.91    0.51
   2 -11   1   -0.57    0.35
   2 -11   1    0.02    0.40
   3 -11   1    1.47    0.43
   3 -11   1    0.13    0.47
   3 -11   1    0.60    0.44
   3 -11   1    0.84    0.50
   3 -11   1   -0.25    0.48
   4  10  -1    0.30    0.34
  -4 -10   1    0.29    0.40
  -4 -10   1   -0.12    0.47
   3  10  -1    2.09    0.47
   3  10  -1    1.60    0.33
  -3 -10   1    1.25    0.47
  -3 -10   1    0.23    0.40
  -3 -10   1    1.83    0.35
  -3 -10   1    1.38    0.38
   2  10  -1    3.27    0.34
   2  10  -1    3.88    0.51
  -2 -10   1    2.83    0.42
  -2 -10   1    2.76    0.44
  -2 -10   1    3.87    0.51
  -2 -10   1    3.95    0.46
   1  10  -1   -0.18    0.32
   1  10  -1   -0.01    0.23
   1  10  -1   -0.09    0.24
  -1 -10   1    0.16    0.31
  -1 -10   1    0.23    0.33
  -1 -10   1   -0.12    0.20
  -1 -10   1    0.26    0.37
  -1 -10   1    0.06    0.21
   0  10  -1    2.40    0.39
   0 -10   1    2.83    0.30
   0 -10   1    2.33    0.30
   0 -10   1    2.65    0.29
   0 -10   1    2.43    0.38
   0 -10   1    2.36    0.31
   0 -10   1    2.32    0.30
   0 -10   1    2.11    0.41
   0 -10   1    1.82    0.43
   0 -10   1    2.33    0.31
  -1  10  -1    2.76    0.39
   1 -10   1    3.19    0.44
   1 -10   1    3.52    0.41
   1 -10   1    2.66    0.31
   1 -10   1    2.49    0.38
   1 -10   1    2.46    0.33
   1 -10   1    2.88    0.36
   1 -10   1    2.58    0.39
   2 -10   1    1.02    0.27
   2 -10   1    0.92    0.34
   2 -10   1    1.08    0.28
   2 -10   1    1.79    0.34
   2 -10   1    0.91    0.37
   2 -10   1    1.22    0.38
   2 -10   1    1.22    0.37
   2 -10   1    1.03    0.33
   3 -10   1    0.32    0.34
   3 -10   1    0.37    0.26
   3 -10   1    0.33    0.38
   3 -10   1    0.24    0.26
   3 -10   1    0.15    0.39
   3 -10   1   -0.23    0.36
   3 -10   1   -0.76    0.35
  -4  10  -1   -0.99    0.36
   4 -10   1    0.27    0.30
   4 -10   1   -0.40    0.29
   4 -10   1    0.41    0.41
   4 -10   1   -0.63    0.41
   4 -10   1   -0.56    0.42
   4 -10   1   -0.44    0.35
   4 -10   1    0.67    0.42
  -5  10  -1   -0.04    0.43
   5 -10   1    0.19    0.46
   5 -10   1   -0.50    0.47
   5 -10   1    0.40    0.38
   5 -10   1    0.27    0.50
   5 -10   1    0.40    0.45
   5 -10   1    0.44    0.46
   5   9  -1   -0.33    0.32
   5   9  -1    0.15    0.42
   5   9  -1   -0.29    0.32
  -5  -9   1   -0.45    0.36
  -5  -9   1   -0.04    0.44
  -5  -9   1   -0.06    0.44
  -5  -9   1    0.39    0.42
   4   9  -1    1.33    0.39
   4   9  -1    0.71    0.28
   4   9  -1    0.88    0.29
  -4  -9   1    0.69    0.43
  -4  -9   1    1.51    0.36
  -4  -9   1    1.01    0.37
  -4  -9   1    0.46    0.36
   3   9  -1    1.95    0.29
   3   9  -1    1.24    0.25
   3   9  -1    2.22    0.39
  -3  -9   1    2.03    0.41
  -3  -9   1    1.24    0.35
  -3  -9   1    1.77    0.32
  -3  -9   1    1.44    0.32
   2   9  -1    0.46    0.20
   2   9  -1    0.32    0.23
   2   9  -1    0.05    0.28
  -2  -9   1    0.56    0.24
  -2  -9   1    0.24    0.27
  -2  -9   1    0.12    0.27
  -2  -9   1    0.25    0.33
  -2  -9   1   -0.14    0.21
   1   9  -1    0.49    0.20
   1   9  -1    0.75    0.30
   1   9  -1    0.33    0.20
  -1  -9   1    0.05    0.21
  -1  -9   1   -0.41    0.17
  -1  -9   1    0.55    0.27
  -1  -9   1   -0.09    0.16
  -1  -9   1    0.02    0.19
  -1  -9   1    0.49    0.28
  -1  -9   1    0.07    0.16
  -1  -9   1    0.24    0.19
  -1  -9   1    0.05    0.30
   0   9  -1   -0.06    0.24
   0   9  -1    0.16    0.18
   0  -9   1   -0.01    0.18
   0  -9   1    0.16    0.19
   0  -9   1    0.20    0.25
   0  -9   1   -0.09    0.13
   0  -9   1    0.05    0.18
   0  -9   1    0.06    0.26
   0  -9   1    0.44    0.28
   0  -9   1    0.55    0.28
   0  -9   1    0.10    0.18
   0  -9   1   -0.16    0.14
   0  -9   1    0.18    0.20
   0  -9   1    0.08    0.25
   1  -9   1    5.81    0.41
   1  -9   1    4.41    0.21
   1  -9   1    4.05    0.46
   1  -9   1    4.40    0.35
   1  -9   1    3.90    0.22
   1  -9   1    4.73    0.40
   1  -9   1    4.58    0.37
   1  -9   1    4.48    0.47
   1  -9   1    4.37    0.35
   1  -9   1    4.50    0.36
   1  -9   1    4.09    0.50
   1  -9   1    4.57    0.47
  -2   9  -1   -0.03    0.23
  -2   9  -1   -0.04    0.26
   2  -9   1   -0.02    0.18
   2  -9   1   -0.42    0.21
   2  -9   1   -0.22    0.25
   2  -9   1    0.09    0.22
   2  -9   1   -0.03    0.20
   2  -9   1   -0.16    0.29
   2  -9   1   -0.64    0.29
   2  -9   1   -0.24    0.25
   2  -9   1    0.41    0.25
   2  -9   1   -0.07    0.26
  -3   9  -1    0.03    0.25
  -3   9  -1    0.52    0.29
   3  -9   1   -0.08    0.28
   3  -9   1    0.10    0.28
   3  -9   1    0.41    0.24
   3  -9   1    0.21    0.26
   3  -9   1    0.25    0.29
   3  -9   1   -0.05    0.29
   3  -9   1    0.33    0.25
   3  -9   1    0.12    0.22
   3  -9   1    0.60    0.32
   3  -9   1    0.34    0.23
  -4   9  -1   -0.22    0.28
  -4   9  -1    0.43    0.32
   4  -9   1    0.06    0.25
   4  -9   1    0.48    0.24
   4  -9   1    0.91    0.26
   4  -9   1    0.53    0.36
   4  -9   1    0.56    0.33
   4  -9   1    0.28    0.32
  -5   9  -1    0.13    0.32
  -5   9  -1    0.63    0.37
   5  -9   1    0.38    0.31
   5  -9   1    0.26    0.35
   5  -9   1    0.87    0.40
   5  -9   1    0.06    0.37
  -6   9  -1   -0.11    0.35
  -6   9  -1    0.62    0.36
  -6   9  -1    0.28    0.40
   6  -9   1   -0.38    0.34
   6  -9   1    0.32    0.22
   6  -9   1    0.35    0.18
   6  -9   1    0.44    0.44
   6  -9   1    1.62    0.48
   6  -9   1    0.33    0.35
   6  -9   1   -0.07    0.42
   6   8  -1    1.16    0.33
   6   8  -1    1.27    0.44
   6   8  -1    0.67    0.34
  -6  -8   1    0.35    0.40
  -6  -8   1    0.93    0.39
  -6  -8   1    1.59    0.50
  -6  -8   1    1.04    0.44
   5   8  -1    1.45    0.31
   5   8  -1    1.51    0.37
  -5  -8   1    1.27    0.34
  -5  -8   1    1.54    0.41
  -5  -8   1    1.35    0.41
  -5  -8   1    1.68    0.39
   4   8  -1    2.25    0.27
   4   8  -1    1.80    0.34
   4   8  -1    1.83    0.26
  -4  -8   1    1.79    0.33
  -4  -8   1    1.46    0.35
  -4  -8   1    1.46    0.29
  -4  -8   1    1.81    0.36
   3   8  -1    4.16    0.36
   3   8  -1    4.23    0.45
   3   8  -1    3.91    0.36
  -3  -8   1    4.95    0.43
  -3  -8   1    4.44    0.47
  -3  -8   1    3.89    0.43
  -3  -8   1    4.04    0.43
  -3  -8   1    4.99    0.39
  -3  -8   1    4.05    0.42
   2   8  -1    2.93    0.31
   2   8  -1    1.74    0.21
   2   8  -1    2.31    0.32
   2   8  -1    2.07    0.23
  -2  -8   1    2.16    0.19
  -2  -8   1    2.32    0.24
  -2  -8   1    1.96    0.32
  -2  -8   1    1.89    0.23
  -2  -8   1    1.76    0.19
  -2  -8   1    2.18    0.16
  -2  -8   1    2.22    0.26
  -2  -8   1    2.06    0.30
  -2  -8   1    1.83    0.24
   1   8  -1    0.07    0.14
   1   8  -1    0.54    0.14
   1   8  -1    0.19    0.15
  -1  -8   1    0.40    0.15
  -1  -8   1    0.42    0.16
  -1  -8   1    0.62    0.17
  -1  -8   1    0.32    0.16
  -1  -8   1    0.48    0.21
  -1  -8   1    0.18    0.14
  -1  -8   1    0.88    0.18
  -1  -8   1    0.19    0.21
  -1  -8   1    0.54    0.15
  -1  -8   1    0.37    0.15
   0   8  -1    0.38    0.20
   0   8  -1    0.35    0.15
   0  -8   1    0.19    0.19
   0  -8   1    0.24    0.15
   0  -8   1    0.40    0.12
   0  -8   1    0.39    0.15
   0  -8   1    0.22    0.15
   0  -8   1    0.36    0.19
   0  -8   1    0.43    0.17
   0  -8   1    0.17    0.24
   0  -8   1    0.64    0.23
   0  -8   1    0.13    0.14
  -1   8  -1    0.82    0.22
  -1   8  -1    0.38    0.22
   1  -8   1    0.66    0.19
   1  -8   1    0.36    0.10
   1  -8   1   -0.07    0.22
   1  -8   1    0.59    0.17
   1  -8   1    0.47    0.10
   1  -8   1    0.29    0.26
   1  -8   1    0.51    0.16
   1  -8   1    0.42    0.18
   1  -8   1    0.72    0.21
   1  -8   1    0.43    0.23
   1  -8   1    0.80    0.24
   1  -8   1    0.63    0.16
   1  -8   1    0.24    0.23
  -2   8  -1   -0.06    0.19
  -2   8  -1    0.26    0.21
  -2   8  -1    0.23    0.20
   2  -8   1    0.54    0.24
   2  -8   1    0.56    0.17
   2  -8   1    0.35    0.18
   2  -8   1    0.66    0.21
   2  -8   1    0.54    0.24
   2  -8   1    0.49    0.21
   2  -8   1    0.45    0.18
   2  -8   1    0.61    0.17
  -3   8  -1    1.73    0.27
  -3   8  -1    1.52    0.28
   3  -8   1    1.79    0.22
   3  -8   1    1.84    0.28
   3  -8   1    1.60    0.24
   3  -8   1    2.39    0.31
   3  -8   1    1.28    0.21
   3  -8   1    1.30    0.29
   3  -8   1    1.93    0.26
   3  -8   1    1.73    0.25
   3  -8   1    1.53    0.23
  -4   8  -1    2.49    0.33
  -4   8  -1    2.62    0.31
   4  -8   1    2.80    0.34
   4  -8   1    2.56    0.20
   4  -8   1    2.47    0.36
   4  -8   1    2.47    0.27
   4  -8   1    2.80    0.33
   4  -8   1    2.36    0.34
   4  -8   1    3.14    0.38
   4  -8   1    2.80    0.19
   4  -8   1    2.47    0.29
  -5   8  -1    1.18    0.31
  -5   8  -1    1.15    0.31
   5  -8   1    1.28    0.19
   5  -8   1    1.28    0.17
   5  -8   1    1.16    0.36
   5  -8   1    1.36    0.27
   5  -8   1    1.48    0.35
   5  -8   1    1.30    0.22
  -6   8  -1    1.05    0.35
   6  -8   1    0.44    0.34
   6  -8   1    0.79    0.25
   6  -8   1    0.60    0.31
   6  -8   1    0.91    0.41
   6  -8   1    0.36    0.18
   6  -8   1    0.53    0.30
  -7   8  -1    0.95    0.44
   7  -8   1    0.77    0.50
   7  -8   1    1.38    0.25
   7  -8   1    1.58    0.48
   7  -8   1    1.17    0.38
   7  -8   1    0.89    0.40
   7   7  -1    0.64    0.34
   7   7  -1    0.33    0.33
   7   7  -1    1.23    0.45
  -7  -7   1    0.43    0.40
  -7  -7   1    1.56    0.53
  -7  -7   1    1.31    0.38
  -7  -7   1    1.09    0.39
   6   7  -1    0.00    0.24
   6   7  -1    0.53    0.34
   6   7  -1    0.16    0.26
  -6  -7   1    0.71    0.38
  -6  -7   1   -0.52    0.35
  -6  -7   1    0.15    0.33
  -6  -7   1    0.43    0.30
   5   7  -1    3.31    0.39
   5   7  -1    3.46    0.37
  -5  -7   1    3.55    0.38
  -5  -7   1    2.68    0.37
  -5  -7   1    3.51    0.39
  -5  -7   1    4.27    0.46
   4   7  -1   11.38    0.57
   4   7  -1   12.40    0.48
   4   7  -1   11.57    0.48
   4   7  -1   12.38    0.60
  -4  -7   1   12.16    0.55
  -4  -7   1   11.64    0.50
  -4  -7   1   12.14    0.61
  -4  -7   1   11.87    0.59
  -4  -7   1   12.00    0.60
  -4  -7   1   12.04    0.62
   3   7  -1    0.23    0.15
   3   7  -1    0.60    0.16
   3   7  -1    0.00    0.17
   3   7  -1    0.37    0.21
  -3  -7   1    0.43    0.18
  -3  -7   1    0.22    0.18
  -3  -7   1    0.13    0.18
  -3  -7   1    0.19    0.16
  -3  -7   1   -0.01    0.19
   2   7  -1    0.00    0.18
   2   7  -1    0.19    0.13
   2   7  -1    0.23    0.14
  -2  -7   1    0.05    0.07
  -2  -7   1    0.07    0.08
  -2  -7   1   -0.02    0.14
  -2  -7   1    0.14    0.18
  -2  -7   1    0.06    0.09
  -2  -7   1    0.09    0.17
  -2  -7   1   -0.08    0.13
  -2  -7   1    0.26    0.20
  -2  -7   1   -0.07    0.08
  -2  -7   1   -0.09    0.13
   1   7  -1    0.25    0.12
   1   7  -1    0.12    0.11
   1   7  -1    0.12    0.13
   1   7  -1   -0.05    0.17
   1   7  -1    0.16    0.18
  -1  -7   1    0.10    0.11
  -1  -7   1    0.07    0.12
  -1  -7   1    0.22    0.12
  -1  -7   1   -0.01    0.11
  -1  -7   1    0.16    0.15
  -1  -7   1    0.31    0.12
  -1  -7   1    0.19    0.11
  -1  -7   1    0.27    0.17
  -1  -7   1    0.31    0.12
  -1  -7   1    0.27    0.21
  -1  -7   1    0.11    0.12
   0   7  -1    0.63    0.18
   0   7  -1    0.36    0.13
   0   7  -1    0.50    0.13
   0  -7   1    0.62    0.13
   0  -7   1    0.55    0.18
   0  -7   1    0.58    0.11
   0  -7   1    0.46    0.10
   0  -7   1    0.35    0.15
   0  -7   1    0.37    0.12
   0  -7   1    0.06    0.19
   0  -7   1    0.29    0.15
   0  -7   1    0.71    0.13
   0  -7   1    0.21    0.16
   0  -7   1    0.39    0.15
   0  -7   1    0.56    0.14
   0  -7   1    0.25    0.18
  -1   7  -1    0.23    0.16
  -1   7  -1    0.20    0.18
  -1   7  -1    0.28    0.16
   1  -7   1    0.52    0.17
   1  -7   1    0.05    0.19
   1  -7   1    0.25    0.18
   1  -7   1    0.38    0.15
   1  -7   1    0.16    0.12
   1  -7   1    0.47    0.17
   1  -7   1    0.17    0.08
   1  -7   1    0.08    0.17
   1  -7   1    0.19    0.12
   1  -7   1    0.26    0.14
   1  -7   1    0.35    0.14
   1  -7   1    0.01    0.17
   1  -7   1    0.29    0.19
   1  -7   1    0.30    0.09
   1  -7   1    0.14    0.18
   1  -7   1    0.02    0.12
  -2   7  -1    0.24    0.18
  -2   7  -1   -0.01    0.15
  -2   7  -1   -0.17    0.15
   2  -7   1    0.12    0.13
   2  -7   1   -0.10    0.12
   2  -7   1    0.23    0.17
   2  -7   1   -0.01    0.12
   2  -7   1    0.13    0.19
   2  -7   1    0.07    0.20
   2  -7   1    0.06    0.16
   2  -7   1    0.01    0.21
   2  -7   1   -0.17    0.11
   2  -7   1    0.07    0.19
   2  -7   1   -0.01    0.07
   2  -7   1    0.12    0.17
  -3   7  -1    2.05    0.24
  -3   7  -1    2.28    0.26
   3  -7   1    1.69    0.28
   3  -7   1    2.21    0.16
   3  -7   1    2.07    0.25
   3  -7   1    2.55    0.30
   3  -7   1    2.25    0.27
   3  -7   1    2.23    0.28
   3  -7   1    2.05    0.24
   3  -7   1    1.99    0.15
   3  -7   1    1.88    0.21
   3  -7   1    1.99    0.22
   3  -7   1    1.99    0.28
   3  -7   1    2.42    0.27
   3  -7   1    2.01    0.21
  -4   7  -1    0.78    0.22
  -4   7  -1    0.87    0.21
   4  -7   1    0.54    0.20
   4  -7   1    0.78    0.18
   4  -7   1    0.81    0.17
   4  -7   1    0.66    0.13
   4  -7   1    1.08    0.20
   4  -7   1    1.01    0.22
   4  -7   1    1.26    0.22
   4  -7   1    0.72    0.20
   4  -7   1    0.99    0.26
  -5   7  -1    2.21    0.27
  -5   7  -1    1.84    0.29
  -5   7  -1    1.97    0.27
   5  -7   1    1.95    0.32
   5  -7   1    2.53    0.30
   5  -7   1    1.77    0.20
   5  -7   1    2.24    0.25
   5  -7   1    2.00    0.27
   5  -7   1    1.96    0.28
   5  -7   1    1.79    0.19
   5  -7   1    2.06    0.32
   5  -7   1    2.40    0.24
  -6   7  -1   -0.20    0.26
  -6   7  -1    0.18    0.26
  -6   7  -1   -0.08    0.23
   6  -7   1   -0.17    0.25
   6  -7   1   -0.08    0.16
   6  -7   1    0.32    0.22
   6  -7   1   -0.18    0.28
   6  -7   1    0.33    0.30
  -7   7  -1    0.29    0.32
  -7   7  -1    0.29    0.29
  -7   7  -1    0.66    0.31
   7  -7   1    0.87    0.40
   7  -7   1    0.75    0.32
   7  -7   1    0.59    0.22
   7  -7   1    0.57    0.33
   7  -7   1    0.47    0.35
   8  -7   1    0.38    0.39
   8  -7   1   -0.64    0.40
   8  -7   1    0.57    0.43
   7   6  -1    0.69    0.28
   7   6  -1    1.45    0.39
   7   6  -1    0.16    0.29
  -7  -6   1    0.37    0.34
  -7  -6   1   -0.03    0.32
  -7  -6   1    0.81    0.46
  -7  -6   1    0.31    0.32
   6   6  -1    0.02    0.28
   6   6  -1    0.25    0.21
   6   6  -1    0.19    0.22
  -6  -6   1   -0.04    0.27
  -6  -6   1    0.02    0.26
  -6  -6   1    0.29    0.25
  -6  -6   1    0.13    0.34
   5   6  -1    0.94    0.26
   5   6  -1    1.08    0.22
   5   6  -1    1.27    0.21
   5   6  -1    1.06    0.26
  -5  -6   1    1.05    0.26
  -5  -6   1    1.19    0.27
  -5  -6   1    0.95    0.29
  -5  -6   1    1.38    0.26
   4   6  -1    2.19    0.27
   4   6  -1    2.12    0.26
   4   6  -1    1.82    0.21
   4   6  -1    1.91    0.31
  -4  -6   1    1.72    0.22
  -4  -6   1    1.70    0.28
  -4  -6   1    1.72    0.22
  -4  -6   1    1.80    0.23
  -4  -6   1    1.57    0.27
  -4  -6   1    1.49    0.25
  -4  -6   1    2.24    0.28
   3   6  -1    1.47    0.20
   3   6  -1    0.77    0.19
   3   6  -1    1.02    0.19
   3   6  -1    0.99    0.16
   3   6  -1    1.09    0.15
  -3  -6   1    0.86    0.19
  -3  -6   1    0.64    0.22
  -3  -6   1    1.02    0.21
  -3  -6   1    1.06    0.16
  -3  -6   1    1.00    0.19
  -3  -6   1    1.06    0.17
  -3  -6   1    1.09    0.19
   2   6  -1    1.91    0.23
   2   6  -1    2.34    0.28
   2   6  -1    2.29    0.22
   2   6  -1    2.43    0.27
   2   6  -1    2.09    0.20
  -2  -6   1    2.38    0.14
  -2  -6   1    2.29    0.29
  -2  -6   1    2.34    0.20
  -2  -6   1    1.73    0.24
  -2  -6   1    2.28    0.12
  -2  -6   1    2.28    0.24
  -2  -6   1    2.14    0.20
  -2  -6   1    1.98    0.24
  -2  -6   1    1.82    0.20
  -2  -6   1    2.42    0.29
  -2  -6   1    2.36    0.12
  -2  -6   1    1.98    0.14
   1   6  -1    3.37    0.20
   1   6  -1    3.57    0.21
   1   6  -1    3.48    0.27
  -1  -6   1    3.89    0.28
  -1  -6   1    3.56    0.20
  -1  -6   1    3.29    0.19
  -1  -6   1    3.35    0.25
  -1  -6   1    3.52    0.20
  -1  -6   1    3.92    0.27
  -1  -6   1    3.47    0.26
  -1  -6   1    3.50    0.20
  -1  -6   1    3.75    0.30
  -1  -6   1    3.43    0.20
  -1  -6   1    3.50    0.22
  -1  -6   1    3.15    0.27
  -1  -6   1    3.43    0.19
   0   6  -1    3.10    0.20
   0   6  -1    3.18    0.26
   0   6  -1    3.18    0.26
   0   6  -1    3.14    0.14
   0   6  -1    3.67    0.20
   0   6  -1    3.03    0.14
   0  -6   1    3.40    0.26
   0  -6   1    3.39    0.27
   0  -6   1    3.10    0.24
   0  -6   1    2.82    0.20
   0  -6   1    3.42    0.22
   0  -6   1    2.92    0.18
   0  -6   1    3.31    0.19
   0  -6   1    2.95    0.18
   0  -6   1    3.12    0.22
   0  -6   1    3.36    0.25
   0  -6   1    3.39    0.27
   0  -6   1    3.26    0.22
   0  -6   1    3.13    0.18
   0  -6   1    3.18    0.25
   0  -6   1    2.84    0.25
  -1   6  -1    7.78    0.35
  -1   6  -1    8.03    0.35
  -1   6  -1    8.31    0.35
   1  -6   1    7.88    0.35
   1  -6   1    7.63    0.28
   1  -6   1    7.40    0.35
   1  -6   1    8.03    0.34
   1  -6   1    7.99    0.25
   1  -6   1    8.37    0.35
   1  -6   1    7.61    0.33
   1  -6   1    7.28    0.33
   1  -6   1    8.03    0.34
   1  -6   1    8.25    0.34
   1  -6   1    8.18    0.30
   1  -6   1    8.09    0.30
   1  -6   1    7.98    0.25
   1  -6   1    8.11    0.29
   1  -6   1    7.60    0.35
  -2   6  -1    3.63    0.25
  -2   6  -1    3.72    0.28
  -2   6  -1    3.27    0.27
   2  -6   1    2.88    0.20
   2  -6   1    3.01    0.23
   2  -6   1    3.29    0.27
   2  -6   1    3.58    0.28
   2  -6   1    3.69    0.24
   2  -6   1    3.30    0.14
   2  -6   1    3.22    0.23
   2  -6   1    2.94    0.25
   2  -6   1    3.40    0.28
   2  -6   1    3.06    0.27
   2  -6   1    2.82    0.28
   2  -6   1    3.10    0.26
   2  -6   1    3.45    0.22
   2  -6   1    3.32    0.25
  -3   6  -1   17.71    0.58
  -3   6  -1   17.44    0.54
  -3   6  -1   17.14    0.54
   3  -6   1   17.50    0.58
   3  -6   1   16.90    0.53
   3  -6   1   17.17    0.49
   3  -6   1   16.76    0.51
   3  -6   1   15.95    0.59
   3  -6   1   17.83    0.45
   3  -6   1   16.51    0.56
   3  -6   1   15.54    0.52
   3  -6   1   17.09    0.52
   3  -6   1   17.24    0.61
   3  -6   1   17.00    0.53
   3  -6   1   16.87    0.50
   3  -6   1   16.94    0.44
   3  -6   1   17.32    0.49
   3  -6   1   17.40    0.60
  -4   6  -1    3.08    0.31
  -4   6  -1    3.18    0.29
  -4   6  -1    3.25    0.31
   4  -6   1    3.43    0.27
   4  -6   1    3.27    0.22
   4  -6   1    2.87    0.23
   4  -6   1    3.45    0.31
   4  -6   1    3.29    0.23
   4  -6   1    3.51    0.37
   4  -6   1    2.81    0.27
   4  -6   1    2.94    0.28
   4  -6   1    3.45    0.35
   4  -6   1    3.29    0.22
   4  -6   1    3.08    0.28
   4  -6   1    3.61    0.29
  -5   6  -1   -0.30    0.18
  -5   6  -1    0.13    0.11
  -5   6  -1    0.17    0.17
  -5   6  -1   -0.20    0.16
   5  -6   1    0.33    0.18
   5  -6   1   -0.08    0.10
   5  -6   1    0.09    0.17
   5  -6   1   -0.04    0.14
   5  -6   1   -0.05    0.12
   5  -6   1    0.11    0.13
   5  -6   1    0.01    0.18
   5  -6   1    0.11    0.18
   5  -6   1    0.32    0.25
  -6   6  -1    0.42    0.20
  -6   6  -1    0.21    0.21
  -6   6  -1    0.08    0.24
  -6   6  -1    0.10    0.18
   6  -6   1   -0.03    0.23
   6  -6   1   -0.01    0.20
   6  -6   1    0.22    0.23
   6  -6   1    0.58    0.23
   6  -6   1    0.26    0.24
   6  -6   1    0.23    0.09
   6  -6   1    0.30    0.10
   6  -6   1    0.19    0.28
   6  -6   1    0.39    0.18
   6  -6   1    0.15    0.23
  -7   6  -1    0.08    0.24
  -7   6  -1   -0.59    0.29
  -7   6  -1   -0.49    0.23
   7  -6   1    0.24    0.34
   7  -6   1   -0.16    0.29
   7  -6   1    0.20    0.19
   7  -6   1    0.53    0.29
   7  -6   1    0.19    0.27
  -8   6  -1    0.26    0.37
   8  -6   1    0.72    0.43
   8  -6   1   -0.26    0.32
   8  -6   1    0.21    0.27
   8  -6   1   -0.37    0.35
   8  -6   1    1.05    0.40
   8   5  -1   -0.13    0.32
   8   5  -1    0.52    0.41
   8   5  -1    0.17    0.33
  -8  -5   1    0.37    0.33
  -8  -5   1    0.37    0.56
  -8  -5   1   -0.18    0.38
  -8  -5   1    0.22    0.38
   7   5  -1    0.26    0.25
   7   5  -1    0.08    0.24
   7   5  -1    0.73    0.29
  -7  -5   1    0.12    0.26
  -7  -5   1    0.40    0.30
  -7  -5   1   -0.06    0.29
  -7  -5   1    0.17    0.39
   6   5  -1    1.73    0.26
   6   5  -1    1.41    0.29
   6   5  -1    1.42    0.29
  -6  -5   1    1.86    0.36
  -6  -5   1    1.70    0.30
  -6  -5   1    1.66    0.26
  -6  -5   1    2.09    0.40
   5   5  -1   -0.03    0.14
   5   5  -1   -0.10    0.20
   5   5  -1    0.15    0.15
   5   5  -1    0.13    0.21
  -5  -5   1    0.30    0.19
  -5  -5   1   -0.16    0.18
  -5  -5   1   -0.18    0.21
  -5  -5   1   -0.13    0.23
  -5  -5   1    0.31    0.18
  -5  -5   1    0.05    0.19
   4   5  -1    0.07    0.13
   4   5  -1   -0.18    0.16
   4   5  -1    0.05    0.15
   4   5  -1    0.08    0.13
   4   5  -1   -0.17    0.14
   4   5  -1    0.01    0.16
  -4  -5   1   -0.07    0.17
  -4  -5   1   -0.16    0.18
  -4  -5   1    0.32    0.16
  -4  -5   1   -0.04    0.19
  -4  -5   1    0.04    0.15
  -4  -5   1    0.18    0.15
  -4  -5   1    0.29    0.19
  -4  -5   1   -0.12    0.15
  -4  -5   1    0.04    0.16
   3   5  -1    1.67    0.16
   3   5  -1    1.72    0.20
   3   5  -1    1.61    0.19
   3   5  -1    1.53    0.20
   3   5  -1    1.64    0.16
   3   5  -1    1.62    0.20
  -3  -5   1    1.53    0.16
  -3  -5   1    1.46    0.18
  -3  -5   1    1.90    0.22
  -3  -5   1    1.22    0.17
  -3  -5   1    1.48    0.18
  -3  -5   1    2.06    0.22
  -3  -5   1    1.20    0.20
  -3  -5   1    1.87    0.21
  -3  -5   1    1.80    0.21
   2   5  -1    1.76    0.22
   2   5  -1    1.79    0.20
   2   5  -1    1.61    0.20
   2   5  -1    1.88    0.18
   2   5  -1    1.70    0.16
   2   5  -1    1.96    0.18
  -2  -5   1    1.84    0.20
  -2  -5   1    1.65    0.10
  -2  -5   1    1.55    0.19
  -2  -5   1    1.91    0.17
  -2  -5   1    1.80    0.21
  -2  -5   1    1.87    0.20
  -2  -5   1    1.72    0.09
  -2  -5   1    1.59    0.09
  -2  -5   1    1.75    0.10
  -2  -5   1    1.68    0.18
  -2  -5   1    1.91    0.19
  -2  -5   1    1.64    0.16
   1   5  -1   35.01    0.89
   1   5  -1   33.89    0.76
   1   5  -1   33.62    0.81
   1   5  -1   34.46    0.78
   1   5  -1   33.92    0.84
  -1  -5   1   32.45    0.82
  -1  -5   1   34.20    0.75
  -1  -5   1   34.73    0.83
  -1  -5   1   33.37    0.74
  -1  -5   1   31.08    0.78
  -1  -5   1   34.48    0.86
  -1  -5   1   33.48    0.84
  -1  -5   1   34.02    0.83
  -1  -5   1   34.63    0.87
  -1  -5   1   33.51    0.74
  -1  -5   1   33.64    0.77
  -1  -5   1   33.81    0.76
   0   5  -1   30.27    0.67
   0   5  -1   29.93    0.67
   0   5  -1   28.72    0.75
   0   5  -1   29.81    0.75
   0   5  -1   29.29    0.74
   0   5  -1   30.43    0.68
   0   5  -1   29.51    0.77
   0  -5   1   30.16    0.70
   0  -5   1   29.21    0.74
   0  -5   1   28.02    0.66
   0  -5   1   29.71    0.68
   0  -5   1   29.78    0.75
   0  -5   1   29.88    0.70
   0  -5   1   30.12    0.73
   0  -5   1   29.96    0.72
   0  -5   1   29.78    0.75
   0  -5   1   29.63    0.70
   0  -5   1   29.37    0.70
   0  -5   1   29.40    0.76
  -1   5  -1    0.03    0.09
  -1   5  -1    0.11    0.11
  -1   5  -1    0.13    0.09
   1  -5   1    0.25    0.10
   1  -5   1    0.15    0.09
   1  -5   1    0.07    0.09
   1  -5   1    0.26    0.09
   1  -5   1    0.11    0.06
   1  -5   1    0.13    0.05
   1  -5   1    0.14    0.10
   1  -5   1   -0.03    0.06
   1  -5   1    0.21    0.10
   1  -5   1    0.18    0.08
   1  -5   1    0.13    0.10
   1  -5   1    0.05    0.10
   1  -5   1    0.10    0.08
   1  -5   1    0.11    0.09
  -2   5  -1   -0.13    0.10
  -2   5  -1   -0.03    0.11
  -2   5  -1   -0.07    0.09
  -2   5  -1    0.08    0.09
   2  -5   1   -0.06    0.08
   2  -5   1   -0.04    0.09
   2  -5   1    0.04    0.08
   2  -5   1   -0.06    0.11
   2  -5   1    0.00    0.08
   2  -5   1    0.16    0.10
   2  -5   1   -0.13    0.10
   2  -5   1    0.01    0.12
   2  -5   1    0.03    0.05
   2  -5   1   -0.06    0.07
   2  -5   1   -0.01    0.10
   2  -5   1    0.06    0.10
   2  -5   1    0.04    0.11
   2  -5   1   -0.14    0.09
  -3   5  -1    1.13    0.10
  -3   5  -1    1.69    0.20
  -3   5  -1    1.05    0.15
  -3   5  -1    1.32    0.16
  -3   5  -1    1.47    0.10
   3  -5   1    0.93    0.16
   3  -5   1    0.99    0.14
   3  -5   1    1.29    0.14
   3  -5   1    1.26    0.15
   3  -5   1    1.14    0.17
   3  -5   1    1.20    0.14
   3  -5   1    1.26    0.16
   3  -5   1    1.26    0.14
   3  -5   1    1.23    0.19
   3  -5   1    1.27    0.18
   3  -5   1    1.18    0.14
   3  -5   1    1.20    0.15
   3  -5   1    1.14    0.13
   3  -5   1    1.17    0.13
   3  -5   1    1.36    0.15
  -4   5  -1   -0.19    0.12
  -4   5  -1   -0.10    0.12
  -4   5  -1    0.25    0.15
  -4   5  -1   -0.04    0.09
  -4   5  -1    0.21    0.14
  -4   5  -1    0.06    0.09
  -4   5  -1    0.10    0.12
   4  -5   1    0.11    0.11
   4  -5   1    0.00    0.09
   4  -5   1    0.15    0.17
   4  -5   1    0.36    0.14
   4  -5   1    0.23    0.18
   4  -5   1    0.21    0.09
   4  -5   1    0.10    0.12
   4  -5   1    0.05    0.14
   4  -5   1    0.22    0.14
   4  -5   1    0.01    0.15
   4  -5   1    0.04    0.12
   4  -5   1    0.08    0.09
  -5   5  -1    0.47    0.20
  -5   5  -1    0.58    0.19
  -5   5  -1    0.67    0.20
  -5   5  -1    0.39    0.16
  -5   5  -1    0.63    0.16
  -5   5  -1    0.31    0.13
   5  -5   1    0.43    0.21
   5  -5   1    0.41    0.15
   5  -5   1    0.41    0.14
   5  -5   1    0.52    0.18
   5  -5   1    0.54    0.21
   5  -5   1    0.62    0.10
   5  -5   1    0.41    0.08
   5  -5   1    0.27    0.16
   5  -5   1    0.31    0.14
   5  -5   1    0.58    0.19
  -6   5  -1    2.93    0.32
  -6   5  -1    2.50    0.30
  -6   5  -1    3.14    0.30
  -6   5  -1    2.85    0.31
   6  -5   1    1.99    0.30
   6  -5   1    2.69    0.34
   6  -5   1    2.83    0.32
   6  -5   1    2.69    0.30
   6  -5   1    3.28    0.36
   6  -5   1    2.93    0.31
   6  -5   1    2.56    0.31
  -7   5  -1    0.68    0.23
  -7   5  -1    0.70    0.22
  -7   5  -1    0.47    0.27
   7  -5   1    0.84    0.27
   7  -5   1    0.62    0.29
   7  -5   1    0.34    0.25
   7  -5   1    0.64    0.22
   7  -5   1    1.07    0.36
   7  -5   1    1.03    0.24
   7  -5   1    0.66    0.29
  -8   5  -1    1.06    0.35
   8  -5   1    1.74    0.40
   8  -5   1    1.16    0.42
   8  -5   1    1.49    0.31
   8  -5   1    1.51    0.36
   8  -5   1    0.91    0.37
   8   4  -1    1.23    0.36
   8   4  -1    1.18    0.33
   8   4  -1    1.33    0.33
  -8  -4   1    1.46    0.32
  -8  -4   1    0.85    0.33
  -8  -4   1    1.31    0.36
   7   4  -1    0.02    0.15
   7   4  -1    0.12    0.15
   7   4  -1   -0.14    0.20
   7   4  -1    0.12    0.33
   7   4  -1    0.38    0.22
   7   4  -1   -0.24    0.24
  -7  -4   1    0.31    0.25
  -7  -4   1    0.07    0.33
  -7  -4   1   -0.22    0.23
  -7  -4   1   -0.40    0.37
  -7  -4   1    0.28    0.25
   6   4  -1    0.40    0.20
   6   4  -1    0.62    0.11
   6   4  -1    0.52    0.28
   6   4  -1    0.51    0.18
   6   4  -1    0.99    0.21
   6   4  -1    0.61    0.10
  -6  -4   1    0.77    0.23
  -6  -4   1    1.15    0.31
  -6  -4   1    0.82    0.22
  -6  -4   1    0.58    0.21
  -6  -4   1    1.06    0.31
   5   4  -1   -0.05    0.06
   5   4  -1   -0.08    0.16
   5   4  -1    0.16    0.18
   5   4  -1    0.18    0.18
   5   4  -1   -0.04    0.08
   5   4  -1   -0.02    0.13
   5   4  -1    0.24    0.19
   5   4  -1    0.08    0.06
   5   4  -1   -0.18    0.12
   5   4  -1    0.10    0.07
  -5  -4   1   -0.14    0.17
  -5  -4   1    0.35    0.20
  -5  -4   1   -0.10    0.15
  -5  -4   1   -0.19    0.15
  -5  -4   1   -0.01    0.18
  -5  -4   1   -0.10    0.15
  -5  -4   1   -0.30    0.13
  -5  -4   1    0.15    0.18
  -5  -4   1    0.26    0.21
   4   4  -1    2.27    0.22
   4   4  -1    2.49    0.22
   4   4  -1    2.82    0.28
   4   4  -1    2.09    0.26
   4   4  -1    2.77    0.24
   4   4  -1    2.49    0.28
  -4  -4   1    2.89    0.24
  -4  -4   1    3.02    0.26
  -4  -4   1    2.70    0.28
  -4  -4   1    2.37    0.24
  -4  -4   1    3.32    0.23
  -4  -4   1    2.79    0.27
  -4  -4   1    2.14    0.21
  -4  -4   1    2.21    0.23
  -4  -4   1    2.63    0.24
  -4  -4   1    2.88    0.24
   3   4  -1   15.11    0.44
   3   4  -1   15.78    0.51
   3   4  -1   14.99    0.43
   3   4  -1   15.50    0.50
   3   4  -1   14.50    0.45
  -3  -4   1   15.54    0.48
  -3  -4   1   15.32    0.48
  -3  -4   1   15.57    0.44
  -3  -4   1   15.49    0.52
  -3  -4   1   14.83    0.46
  -3  -4   1   14.94    0.49
  -3  -4   1   15.36    0.44
  -3  -4   1   15.47    0.47
  -3  -4   1   15.39    0.48
  -3  -4   1   14.81    0.51
   2   4  -1   64.69    1.32
   2   4  -1   62.82    1.32
   2   4  -1   64.23    1.46
   2   4  -1   63.87    1.35
   2   4  -1   63.24    1.46
   2   4  -1   64.40    1.39
   2   4  -1   61.71    1.46
   2   4  -1   63.17    1.28
  -2  -4   1   62.31    1.47
  -2  -4   1   63.01    1.47
  -2  -4   1   65.02    1.41
  -2  -4   1   64.44    1.42
  -2  -4   1   63.29    1.31
  -2  -4   1   65.37    1.40
  -2  -4   1   63.86    1.39
  -2  -4   1   63.25    1.28
  -2  -4   1   63.49    1.33
  -2  -4   1   63.83    1.47
  -2  -4   1   64.85    1.41
   1   4  -1    5.62    0.23
   1   4  -1    5.34    0.20
   1   4  -1    5.39    0.18
   1   4  -1    5.46    0.19
   1   4  -1    5.31    0.25
   1   4  -1    5.56    0.20
   1   4  -1    5.23    0.21
  -1  -4   1    5.25    0.19
  -1  -4   1    5.34    0.22
  -1  -4   1    5.26    0.21
  -1  -4   1    5.28    0.23
  -1  -4   1    5.30    0.17
  -1  -4   1    5.23    0.24
  -1  -4   1    5.38    0.26
  -1  -4   1    5.34    0.18
  -1  -4   1    5.17    0.24
  -1  -4   1    5.29    0.17
  -1  -4   1    5.24    0.23
  -1  -4   1    5.54    0.23
   0   4  -1   36.25    0.79
   0   4  -1   34.97    0.82
   0   4  -1   33.84    0.81
   0   4  -1   35.97    0.82
   0   4  -1   35.29    0.78
   0   4  -1   33.87    0.77
   0   4  -1   35.35    0.79
   0   4  -1   35.62    0.85
   0   4  -1   36.01    0.75
   0   4  -1   35.82    0.82
   0  -4   1   35.80    0.80
   0  -4   1   35.17    0.80
   0  -4   1   35.42    0.82
   0  -4   1   34.57    0.82
   0  -4   1   35.09    0.78
   0  -4   1   35.40    0.74
   0  -4   1   35.21    0.82
   0  -4   1   35.52    0.84
   0  -4   1   35.65    0.82
   0  -4   1   34.83    0.76
  -1   4  -1    1.49    0.16
  -1   4  -1    1.68    0.14
  -1   4  -1    1.50    0.15
   1  -4   1    1.61    0.14
   1  -4   1    1.35    0.13
   1  -4   1    1.59    0.14
   1  -4   1    1.39    0.09
   1  -4   1    1.56    0.15
   1  -4   1    1.48    0.12
   1  -4   1    1.09    0.11
   1  -4   1    1.48    0.15
   1  -4   1    1.49    0.15
   1  -4   1    1.19    0.14
   1  -4   1    1.67    0.16
   1  -4   1    1.55    0.11
   1  -4   1    1.61    0.09
   1  -4   1    1.59    0.15
  -2   4  -1    7.28    0.28
  -2   4  -1    7.74    0.28
  -2   4  -1    7.32    0.20
  -2   4  -1    7.66    0.25
  -2   4  -1    7.81    0.30
   2  -4   1    7.79    0.23
   2  -4   1    7.44    0.24
   2  -4   1    7.32    0.30
   2  -4   1    7.90    0.23
   2  -4   1    7.81    0.31
   2  -4   1    7.17    0.26
   2  -4   1    7.68    0.29
   2  -4   1    7.52    0.28
   2  -4   1    7.55    0.27
   2  -4   1    7.51    0.32
   2  -4   1    7.61    0.27
   2  -4   1    7.55    0.25
   2  -4   1    7.65    0.27
   2  -4   1    7.22    0.25
  -3   4  -1    7.72    0.28
  -3   4  -1    7.63    0.24
  -3   4  -1    7.64    0.30
  -3   4  -1    7.76    0.24
  -3   4  -1    7.68    0.28
  -3   4  -1    7.60    0.32
  -3   4  -1    7.50    0.28
   3  -4   1    7.29    0.28
   3  -4   1    7.47    0.25
   3  -4   1    7.65    0.28
   3  -4   1    7.79    0.26
   3  -4   1    7.86    0.28
   3  -4   1    7.49    0.28
   3  -4   1    7.13    0.33
   3  -4   1    7.50    0.34
   3  -4   1    7.48    0.24
  -4   4  -1    9.13    0.37
  -4   4  -1    9.11    0.38
  -4   4  -1    9.43    0.35
  -4   4  -1    9.11    0.33
  -4   4  -1    9.18    0.32
  -4   4  -1    8.94    0.31
   4  -4   1    8.78    0.42
   4  -4   1    8.82    0.39
   4  -4   1    8.82    0.26
   4  -4   1    8.72    0.40
   4  -4   1    8.90    0.31
   4  -4   1    8.89    0.33
   4  -4   1    9.20    0.33
   4  -4   1    8.85    0.40
   4  -4   1    8.60    0.36
   4  -4   1    8.76    0.36
   4  -4   1    8.46    0.25
   4  -4   1    8.94    0.34
   4  -4   1    9.26    0.32
  -5   4  -1    2.08    0.22
  -5   4  -1    1.96    0.21
  -5   4  -1    1.88    0.23
  -5   4  -1    1.84    0.22
  -5   4  -1    1.76    0.23
  -5   4  -1    2.26    0.22
   5  -4   1    1.71    0.12
   5  -4   1    1.98    0.23
   5  -4   1    1.79    0.18
   5  -4   1    1.68    0.20
   5  -4   1    1.87    0.18
   5  -4   1    2.02    0.23
   5  -4   1    2.61    0.30
   5  -4   1    1.78    0.20
   5  -4   1    1.94    0.24
   5  -4   1    1.76    0.13
   5  -4   1    2.23    0.27
  -6   4  -1    0.51    0.17
  -6   4  -1    0.06    0.15
  -6   4  -1    0.47    0.18
   6  -4   1    0.04    0.15
   6  -4   1    0.18    0.22
   6  -4   1    0.14    0.16
   6  -4   1    0.16    0.20
   6  -4   1    0.13    0.18
   6  -4   1    0.30    0.16
  -7   4  -1    0.47    0.20
  -7   4  -1    0.60    0.20
  -7   4  -1    0.29    0.25
   7  -4   1    0.30    0.25
   7  -4   1    0.72    0.21
   7  -4   1    0.16    0.26
   7  -4   1    0.10    0.23
   7  -4   1    0.52    0.21
   7  -4   1    0.51    0.29
   7  -4   1    0.44    0.20
   7  -4   1    0.08    0.23
  -8   4  -1   -0.01    0.31
  -8   4  -1   -0.25    0.22
  -8   4  -1    0.41    0.23
   8  -4   1   -0.07    0.31
   8  -4   1    0.17    0.28
   8  -4   1   -0.14    0.35
   8  -4   1   -0.36    0.29
   8  -4   1    0.09    0.25
  -9   4  -1    2.34    0.46
   9  -4   1    2.07    0.48
   9  -4   1    1.25    0.36
   9  -4   1    2.17    0.45
   9  -4   1    3.08    0.51
   9  -4   1    2.22    0.47
   9   3  -1   -0.12    0.36
   9   3  -1   -0.04    0.38
   9   3  -1    0.11    0.38
  -9  -3   1   -0.15    0.35
  -9  -3   1    0.84    0.41
   8   3  -1    0.67    0.25
   8   3  -1    0.20    0.29
   8   3  -1    0.14    0.28
   8   3  -1    0.45    0.23
   8   3  -1    1.15    0.42
   8   3  -1   -0.02    0.28
  -8  -3   1    0.11    0.31
  -8  -3   1    0.51    0.27
  -8  -3   1    0.02    0.26
  -8  -3   1    0.36    0.42
   7   3  -1    2.67    0.31
   7   3  -1    3.05    0.45
   7   3  -1    2.62    0.30
   7   3  -1    2.70    0.32
   7   3  -1    2.60    0.38
   7   3  -1    3.02    0.37
   7   3  -1    2.48    0.28
   7   3  -1    2.81    0.30
   7   3  -1    2.65    0.31
   7   3  -1    2.91    0.31
  -7  -3   1    2.75    0.28
  -7  -3   1    2.79    0.33
  -7  -3   1    3.82    0.48
  -7  -3   1    2.32    0.38
  -7  -3   1    2.84    0.29
   6   3  -1    4.85    0.34
   6   3  -1    4.25    0.45
   6   3  -1    4.23    0.25
   6   3  -1    5.03    0.46
   6   3  -1    4.53    0.35
   6   3  -1    4.76    0.27
   6   3  -1    4.41    0.27
   6   3  -1    5.44    0.39
   6   3  -1    4.75    0.24
   6   3  -1    3.92    0.36
   6   3  -1    4.68    0.37
  -6  -3   1    4.82    0.40
  -6  -3   1    5.14    0.48
  -6  -3   1    5.69    0.52
  -6  -3   1    5.18    0.35
  -6  -3   1    4.51    0.32
  -6  -3   1    4.61    0.37
   5   3  -1    0.28    0.15
   5   3  -1   -0.09    0.15
   5   3  -1    0.13    0.12
   5   3  -1   -0.05    0.15
   5   3  -1    0.09    0.07
   5   3  -1    0.00    0.13
   5   3  -1   -0.13    0.09
   5   3  -1   -0.06    0.13
   5   3  -1   -0.03    0.09
   5   3  -1    0.08    0.08
   5   3  -1    0.10    0.18
  -5  -3   1    0.21    0.17
  -5  -3   1    0.17    0.13
  -5  -3   1    0.04    0.12
  -5  -3   1   -0.04    0.15
  -5  -3   1   -0.09    0.15
  -5  -3   1   -0.01    0.13
  -5  -3   1    0.07    0.14
  -5  -3   1   -0.08    0.17
   4   3  -1   24.38    0.73
   4   3  -1   24.41    0.56
   4   3  -1   23.03    0.64
   4   3  -1   25.74    0.66
   4   3  -1   23.58    0.68
   4   3  -1   24.40    0.73
   4   3  -1   24.24    0.57
   4   3  -1   24.05    0.54
   4   3  -1   23.97    0.62
   4   3  -1   24.67    0.64
   4   3  -1   24.31    0.65
  -4  -3   1   23.75    0.64
  -4  -3   1   24.52    0.64
  -4  -3   1   23.90    0.73
  -4  -3   1   24.39    0.55
  -4  -3   1   24.19    0.63
  -4  -3   1   25.51    0.66
  -4  -3   1   24.43    0.68
  -4  -3   1   24.37    0.74
  -4  -3   1   24.59    0.65
   3   3  -1    3.78    0.22
   3   3  -1    3.62    0.12
   3   3  -1    3.61    0.11
   3   3  -1    3.65    0.19
   3   3  -1    3.37    0.20
   3   3  -1    3.50    0.19
   3   3  -1    3.44    0.24
   3   3  -1    3.65    0.19
   3   3  -1    3.37    0.21
   3   3  -1    3.36    0.23
  -3  -3   1    3.79    0.20
  -3  -3   1    3.78    0.22
  -3  -3   1    3.92    0.19
  -3  -3   1    3.51    0.21
  -3  -3   1    3.60    0.21
  -3  -3   1    3.16    0.23
  -3  -3   1    3.63    0.22
  -3  -3   1    3.67    0.20
  -3  -3   1    3.60    0.12
  -3  -3   1    3.35    0.24
  -3  -3   1    3.56    0.12
   2   3  -1    7.45    0.28
   2   3  -1    7.28    0.18
   2   3  -1    7.53    0.26
   2   3  -1    7.53    0.28
   2   3  -1    7.38    0.18
   2   3  -1    7.23    0.23
   2   3  -1    7.49    0.24
  -2  -3   1    7.49    0.27
  -2  -3   1    7.10    0.17
  -2  -3   1    7.62    0.26
  -2  -3   1    7.41    0.24
  -2  -3   1    7.59    0.28
  -2  -3   1    7.82    0.28
  -2  -3   1    7.24    0.28
  -2  -3   1    7.33    0.26
  -2  -3   1    7.41    0.28
  -2  -3   1    7.30    0.26
  -2  -3   1    7.52    0.24
  -2  -3   1    7.09    0.18
   1   3  -1    1.82    0.12
   1   3  -1    1.86    0.12
   1   3  -1    1.69    0.14
   1   3  -1    1.89    0.10
   1   3  -1    1.90    0.09
   1   3  -1    1.82    0.09
   1   3  -1    1.92    0.10
  -1  -3   1    1.91    0.10
  -1  -3   1    1.74    0.13
  -1  -3   1    1.93    0.13
  -1  -3   1    2.11    0.14
  -1  -3   1    1.85    0.13
  -1  -3   1    1.97    0.10
  -1  -3   1    2.08    0.08
  -1  -3   1    1.76    0.15
  -1  -3   1    1.94    0.13
  -1  -3   1    1.84    0.08
   0   3  -1   15.45    0.36
   0   3  -1   15.34    0.40
   0   3  -1   15.52    0.37
   0   3  -1   15.07    0.34
   0   3  -1   15.53    0.40
   0   3  -1   15.23    0.39
   0   3  -1   15.36    0.41
   0   3  -1   15.13    0.35
   0   3  -1   14.79    0.38
   0   3  -1   15.30    0.36
   0  -3   1   14.80    0.39
   0  -3   1   15.24    0.35
   0  -3   1   15.07    0.39
   0  -3   1   14.41    0.39
   0  -3   1   14.94    0.36
   0  -3   1   14.48    0.37
   0  -3   1   15.24    0.36
   0  -3   1   14.72    0.33
   0  -3   1   14.93    0.36
  -1   3  -1    6.30    0.23
  -1   3  -1    6.28    0.16
  -1   3  -1    6.31    0.16
  -1   3  -1    6.52    0.22
  -1   3  -1    6.44    0.22
  -1   3  -1    6.08    0.22
  -1   3  -1    6.26    0.22
  -1   3  -1    6.24    0.20
   1  -3   1    6.03    0.19
   1  -3   1    6.44    0.22
   1  -3   1    6.21    0.17
   1  -3   1    6.35    0.17
   1  -3   1    6.22    0.23
   1  -3   1    6.05    0.21
   1  -3   1    5.74    0.18
   1  -3   1    6.19    0.18
   1  -3   1    5.92    0.21
   1  -3   1    6.20    0.18
   1  -3   1    5.92    0.21
   1  -3   1    6.39    0.23
   1  -3   1    6.20    0.20
  -2   3  -1   23.17    0.54
  -2   3  -1   23.61    0.58
  -2   3  -1   23.17    0.54
  -2   3  -1   23.10    0.56
  -2   3  -1   24.04    0.55
  -2   3  -1   23.61    0.56
  -2   3  -1   24.71    0.56
   2  -3   1   23.67    0.54
   2  -3   1   23.13    0.59
   2  -3   1   23.75    0.61
   2  -3   1   23.74    0.60
   2  -3   1   23.41    0.61
   2  -3   1   23.29    0.55
   2  -3   1   22.85    0.55
   2  -3   1   23.54    0.55
   2  -3   1   23.15    0.54
   2  -3   1   23.06    0.57
   2  -3   1   23.97    0.55
  -3   3  -1    4.61    0.23
  -3   3  -1    5.05    0.20
  -3   3  -1    4.93    0.20
  -3   3  -1    4.99    0.20
  -3   3  -1    4.98    0.20
  -3   3  -1    4.89    0.21
  -3   3  -1    4.72    0.22
   3  -3   1    4.77    0.22
   3  -3   1    4.99    0.21
   3  -3   1    4.87    0.16
   3  -3   1    5.00    0.20
   3  -3   1    5.11    0.25
   3  -3   1    4.80    0.21
   3  -3   1    4.88    0.24
   3  -3   1    4.72    0.24
   3  -3   1    5.01    0.16
   3  -3   1    4.77    0.23
   3  -3   1    5.17    0.22
  -4   3  -1    1.30    0.14
  -4   3  -1    1.64    0.18
  -4   3  -1    1.39    0.18
  -4   3  -1    1.31    0.17
  -4   3  -1    1.39    0.15
  -4   3  -1    1.60    0.17
  -4   3  -1    1.57    0.18
   4  -3   1    1.52    0.18
   4  -3   1    1.89    0.17
   4  -3   1    1.46    0.09
   4  -3   1    1.17    0.14
   4  -3   1    1.65    0.17
   4  -3   1    1.66    0.16
   4  -3   1    1.67    0.15
   4  -3   1    1.50    0.10
   4  -3   1    1.25    0.15
   4  -3   1    1.21    0.16
   4  -3   1    1.67    0.20
   4  -3   1    0.98    0.13
  -5   3  -1    0.65    0.17
  -5   3  -1    0.24    0.11
  -5   3  -1    0.18    0.13
  -5   3  -1    0.26    0.11
  -5   3  -1    0.40    0.15
  -5   3  -1    0.54    0.16
  -5   3  -1    0.26    0.07
   5  -3   1    0.63    0.15
   5  -3   1    0.29    0.12
   5  -3   1    0.31    0.17
   5  -3   1    0.51    0.12
   5  -3   1    0.27    0.15
   5  -3   1    0.42    0.15
   5  -3   1    0.35    0.16
   5  -3   1    0.40    0.16
   5  -3   1    0.31    0.12
   5  -3   1    0.36    0.06
   5  -3   1    0.34    0.12
   5  -3   1    0.32    0.19
  -6   3  -1   -0.04    0.17
  -6   3  -1    0.03    0.14
  -6   3  -1   -0.39    0.14
  -6   3  -1   -0.02    0.12
  -6   3  -1    0.02    0.09
   6  -3   1    0.11    0.16
   6  -3   1   -0.13    0.13
   6  -3   1   -0.01    0.13
   6  -3   1    0.24    0.13
   6  -3   1   -0.52    0.18
   6  -3   1    0.01    0.07
   6  -3   1   -0.01    0.15
   6  -3   1   -0.18    0.15
  -7   3  -1    1.06    0.25
  -7   3  -1    1.08    0.12
  -7   3  -1    0.84    0.24
  -7   3  -1    0.98    0.18
  -7   3  -1    1.05    0.19
   7  -3   1    0.85    0.28
   7  -3   1    1.06    0.21
   7  -3   1    1.21    0.27
   7  -3   1    0.60    0.24
   7  -3   1    0.62    0.19
   7  -3   1    0.99    0.23
   7  -3   1    0.39    0.23
   7  -3   1    1.04    0.11
   7  -3   1    0.68    0.23
  -8   3  -1    0.60    0.30
  -8   3  -1    0.87    0.23
  -8   3  -1    0.93    0.22
   8  -3   1    0.22    0.30
   8  -3   1    1.19    0.33
   8  -3   1    0.81    0.29
   8  -3   1    0.99    0.33
   8  -3   1    0.64    0.34
  -9   3  -1   -0.36    0.33
   9  -3   1    0.97    0.41
   9  -3   1    0.39    0.33
   9  -3   1    0.98    0.39
   9  -3   1    0.59    0.39
   9  -3   1    0.60    0.33
   9   2  -1   -0.18    0.44
   9   2  -1   -0.28    0.37
   9   2  -1   -0.32    0.34
   9   2  -1   -0.23    0.34
  -9  -2   1    0.40    0.38
   8   2  -1    0.09    0.27
   8   2  -1    0.09    0.36
   8   2  -1    0.33    0.26
   8   2  -1    0.21    0.25
   8   2  -1   -0.03    0.25
   8   2  -1    0.14    0.24
  -8  -2   1   -0.09    0.22
  -8  -2   1   -0.23    0.23
  -8  -2   1    0.06    0.28
  -8  -2   1    0.62    0.42
   7   2  -1    0.86    0.25
   7   2  -1    0.80    0.22
   7   2  -1    0.91    0.25
   7   2  -1    0.82    0.22
   7   2  -1    0.54    0.19
   7   2  -1    0.64    0.26
   7   2  -1    0.49    0.20
   7   2  -1    0.55    0.21
   7   2  -1    0.72    0.28
   7   2  -1    0.69    0.20
   7   2  -1   -0.18    0.24
  -7  -2   1    0.52    0.23
  -7  -2   1    0.97    0.20
  -7  -2   1    0.61    0.29
  -7  -2   1    1.25    0.32
  -7  -2   1    0.92    0.27
  -7  -2   1    0.61    0.19
   6   2  -1   23.13    0.62
   6   2  -1   24.13    0.71
   6   2  -1   23.56    0.70
   6   2  -1   22.10    0.80
   6   2  -1   22.96    0.70
   6   2  -1   23.32    0.65
   6   2  -1   22.40    0.67
   6   2  -1   22.72    0.64
   6   2  -1   23.82    0.64
   6   2  -1   24.07    0.82
   6   2  -1   21.43    0.65
  -6  -2   1   23.36    0.82
  -6  -2   1   20.93    0.69
  -6  -2   1   23.72    0.64
  -6  -2   1   23.54    0.71
  -6  -2   1   23.52    0.65
  -6  -2   1   24.72    0.84
   5   2  -1    1.64    0.19
   5   2  -1    1.33    0.14
   5   2  -1    1.41    0.18
   5   2  -1    1.39    0.16
   5   2  -1    1.53    0.22
   5   2  -1    1.21    0.17
   5   2  -1    1.49    0.23
   5   2  -1    1.35    0.17
   5   2  -1    1.13    0.16
   5   2  -1    1.74    0.19
   5   2  -1    1.35    0.13
  -5  -2   1    1.57    0.24
  -5  -2   1    0.78    0.16
  -5  -2   1    0.92    0.15
  -5  -2   1    1.33    0.15
  -5  -2   1    1.43    0.16
  -5  -2   1    1.34    0.18
  -5  -2   1    1.14    0.17
   4   2  -1    2.87    0.15
   4   2  -1    2.94    0.25
   4   2  -1    2.76    0.21
   4   2  -1    3.18    0.21
   4   2  -1    3.04    0.21
   4   2  -1    2.71    0.15
   4   2  -1    3.03    0.21
   4   2  -1    2.78    0.27
   4   2  -1    3.13    0.20
  -4  -2   1    2.82    0.19
  -4  -2   1    2.92    0.26
  -4  -2   1    2.91    0.18
  -4  -2   1    2.85    0.20
  -4  -2   1    3.09    0.21
  -4  -2   1    2.88    0.19
  -4  -2   1    2.89    0.21
  -4  -2   1    2.62    0.27
   3   2  -1    3.15    0.18
   3   2  -1    2.95    0.17
   3   2  -1    3.08    0.21
   3   2  -1    3.05    0.12
   3   2  -1    3.14    0.17
   3   2  -1    3.06    0.18
   3   2  -1    3.30    0.18
   3   2  -1    3.06    0.13
  -3  -2   1    2.95    0.17
  -3  -2   1    3.12    0.13
  -3  -2   1    3.28    0.22
  -3  -2   1    3.11    0.17
  -3  -2   1    2.95    0.16
  -3  -2   1    3.05    0.13
  -3  -2   1    3.04    0.18
  -3  -2   1    3.11    0.17
  -3  -2   1    3.31    0.17
  -3  -2   1    3.01    0.21
   2   2  -1    0.31    0.08
   2   2  -1    0.07    0.05
   2   2  -1    0.21    0.07
   2   2  -1    0.16    0.03
   2   2  -1    0.19    0.03
   2   2  -1    0.16    0.06
   2   2  -1    0.22    0.06
   2   2  -1    0.19    0.06
  -2  -2   1    0.19    0.06
  -2  -2   1    0.15    0.06
  -2  -2   1    0.20    0.03
  -2  -2   1    0.15    0.08
  -2  -2   1    0.16    0.03
  -2  -2   1    0.19    0.05
  -2  -2   1    0.13    0.05
  -2  -2   1    0.11    0.07
  -2  -2   1    0.07    0.06
  -2  -2   1    0.15    0.07
   1   2  -1    4.45    0.16
   1   2  -1    4.44    0.12
   1   2  -1    4.62    0.17
   1   2  -1    4.43    0.14
   1   2  -1    4.53    0.14
   1   2  -1    4.30    0.12
  -1  -2   1    4.48    0.12
  -1  -2   1    4.58    0.17
  -1  -2   1    4.46    0.17
  -1  -2   1    4.30    0.12
  -1  -2   1    4.75    0.16
  -1  -2   1    4.42    0.16
  -1  -2   1    4.53    0.14
  -1  -2   1    4.53    0.17
  -1  -2   1    4.52    0.14
   0   2  -1    6.38    0.19
   0   2  -1    6.38    0.18
   0   2  -1    6.34    0.19
   0   2  -1    6.37    0.17
   0   2  -1    6.01    0.19
   0   2  -1    6.73    0.17
   0   2  -1    6.33    0.16
   0   2  -1    6.49    0.16
   0   2  -1    6.29    0.18
   0  -2   1    6.32    0.18
   0  -2   1    6.60    0.19
   0  -2   1    6.30    0.15
   0  -2   1    6.06    0.18
   0  -2   1    6.21    0.15
   0  -2   1    6.43    0.19
   0  -2   1    5.22    0.16
   0  -2   1    6.42    0.17
   0  -2   1    5.22    0.17
  -1   2  -1    0.33    0.03
  -1   2  -1    0.20    0.06
  -1   2  -1    0.31    0.03
  -1   2  -1    0.29    0.04
  -1   2  -1    0.26    0.04
  -1   2  -1    0.34    0.06
  -1   2  -1    0.26    0.06
  -1   2  -1    0.33    0.05
  -1   2  -1    0.26    0.05
  -1   2  -1    0.28    0.05
   1  -2   1    0.32    0.06
   1  -2   1    0.35    0.06
   1  -2   1    0.27    0.04
   1  -2   1    0.31    0.04
   1  -2   1    0.26    0.04
   1  -2   1    0.24    0.05
   1  -2   1    0.31    0.04
   1  -2   1    0.28    0.05
   1  -2   1    0.42    0.05
   1  -2   1    0.24    0.05
  -2   2  -1  121.19    2.62
  -2   2  -1  125.89    2.49
  -2   2  -1  125.25    2.62
  -2   2  -1  122.30    2.47
  -2   2  -1  124.10    2.40
  -2   2  -1  121.90    2.49
  -2   2  -1  123.87    2.45
   2  -2   1  124.08    2.60
   2  -2   1  125.14    2.52
   2  -2   1  125.01    2.51
   2  -2   1  121.65    2.42
   2  -2   1  121.46    2.51
   2  -2   1  121.12    2.44
   2  -2   1  120.27    2.37
   2  -2   1  121.34    2.60
   2  -2   1  123.34    2.60
   2  -2   1  119.09    2.46
   2  -2   1  122.69    2.46
   2  -2   1  123.34    2.59
  -3   2  -1   17.43    0.47
  -3   2  -1   17.37    0.47
  -3   2  -1   17.31    0.44
  -3   2  -1   17.74    0.47
  -3   2  -1   17.95    0.43
  -3   2  -1   16.95    0.47
  -3   2  -1   18.22    0.40
   3  -2   1   17.65    0.49
   3  -2   1   16.50    0.48
   3  -2   1   17.37    0.47
   3  -2   1   17.28    0.42
   3  -2   1   16.40    0.47
   3  -2   1   17.21    0.46
   3  -2   1   17.51    0.47
   3  -2   1   17.62    0.42
   3  -2   1   17.69    0.50
   3  -2   1   17.08    0.39
   3  -2   1   17.05    0.44
  -4   2  -1    0.07    0.09
  -4   2  -1    0.14    0.05
  -4   2  -1    0.22    0.09
  -4   2  -1    0.10    0.08
  -4   2  -1    0.15    0.07
  -4   2  -1    0.13    0.10
  -4   2  -1    0.14    0.10
  -4   2  -1    0.05    0.07
   4  -2   1    0.07    0.09
   4  -2   1    0.18    0.10
   4  -2   1    0.24    0.08
   4  -2   1    0.04    0.07
   4  -2   1    0.23    0.10
   4  -2   1    0.18    0.09
   4  -2   1   -0.04    0.11
   4  -2   1    0.35    0.11
   4  -2   1    0.01    0.11
   4  -2   1    0.07    0.04
   4  -2   1   -0.05    0.11
   4  -2   1   -0.04    0.09
  -5   2  -1    1.70    0.20
  -5   2  -1    1.42    0.16
  -5   2  -1    1.45    0.13
  -5   2  -1    2.14    0.17
  -5   2  -1    1.99    0.17
  -5   2  -1    1.70    0.20
   5  -2   1    2.23    0.23
   5  -2   1    2.06    0.23
   5  -2   1    1.79    0.21
   5  -2   1    2.13    0.23
   5  -2   1    1.90    0.24
   5  -2   1    1.44    0.19
   5  -2   1    2.00    0.18
   5  -2   1    1.89    0.20
   5  -2   1    1.80    0.17
   5  -2   1    1.75    0.12
   5  -2   1    2.06    0.25
  -6   2  -1   15.13    0.45
  -6   2  -1   14.40    0.54
  -6   2  -1   14.07    0.40
  -6   2  -1   15.05    0.45
   6  -2   1   14.37    0.52
   6  -2   1   13.77    0.56
   6  -2   1   14.53    0.56
   6  -2   1   14.19    0.57
   6  -2   1   14.94    0.56
   6  -2   1   14.36    0.54
   6  -2   1   14.64    0.58
   6  -2   1   15.05    0.44
   6  -2   1   14.16    0.44
  -7   2  -1    0.33    0.22
  -7   2  -1    0.15    0.13
  -7   2  -1    0.30    0.15
  -7   2  -1    0.38    0.15
  -7   2  -1    0.26    0.20
   7  -2   1    0.08    0.21
   7  -2   1    0.32    0.23
   7  -2   1   -0.02    0.19
   7  -2   1    0.01    0.21
   7  -2   1   -0.03    0.17
   7  -2   1    0.26    0.18
   7  -2   1    0.11    0.22
   7  -2   1    0.24    0.12
  -8   2  -1   -0.05    0.18
  -8   2  -1    0.08    0.18
  -8   2  -1   -0.20    0.27
   8  -2   1    0.26    0.29
   8  -2   1    0.56    0.27
   8  -2   1    0.19    0.15
   8  -2   1    0.27    0.27
   8  -2   1    0.03    0.25
   8  -2   1    0.03    0.28
  -9   2  -1    0.32    0.38
   9  -2   1    0.07    0.35
   9  -2   1   -0.17    0.33
   9  -2   1    0.81    0.37
   9  -2   1    0.18    0.34
   9  -2   1    0.24    0.36
   9   1  -1   -0.34    0.29
   9   1  -1    0.49    0.36
   9   1  -1   -0.55    0.41
   9   1  -1    0.34    0.36
   9   1  -1   -0.69    0.31
  -9  -1   1    0.50    0.35
   8   1  -1    2.00    0.35
   8   1  -1    2.52    0.32
   8   1  -1    2.44    0.33
   8   1  -1    1.80    0.28
   8   1  -1    1.48    0.32
   8   1  -1    2.25    0.31
   8   1  -1    2.44    0.32
  -8  -1   1    1.77    0.32
  -8  -1   1    2.60    0.27
  -8  -1   1    1.92    0.45
  -8  -1   1    2.18    0.34
  -8  -1   1    2.01    0.25
   7   1  -1    6.36    0.52
   7   1  -1    5.81    0.40
   7   1  -1    6.52    0.37
   7   1  -1    5.80    0.39
   7   1  -1    5.65    0.42
   7   1  -1    6.68    0.38
   7   1  -1    6.46    0.41
   7   1  -1    5.79    0.42
   7   1  -1    7.39    0.41
   7   1  -1    6.44    0.47
  -7  -1   1    6.02    0.33
  -7  -1   1    5.85    0.40
  -7  -1   1    6.77    0.44
  -7  -1   1    7.79    0.58
  -7  -1   1    7.77    0.58
  -7  -1   1    6.22    0.35
   6   1  -1   12.89    0.50
   6   1  -1   13.01    0.50
   6   1  -1   13.15    0.47
   6   1  -1   13.66    0.59
   6   1  -1   12.87    0.44
   6   1  -1   12.59    0.44
   6   1  -1   12.94    0.48
   6   1  -1   12.65    0.45
   6   1  -1   13.04    0.46
   6   1  -1   12.97    0.58
   6   1  -1   12.87    0.47
  -6  -1   1   12.45    0.59
  -6  -1   1   13.08    0.42
  -6  -1   1   12.70    0.42
  -6  -1   1   13.22    0.47
  -6  -1   1   13.16    0.50
  -6  -1   1   12.84    0.60
   5   1  -1    0.03    0.10
   5   1  -1    0.07    0.12
   5   1  -1   -0.10    0.10
   5   1  -1    0.18    0.15
   5   1  -1    0.06    0.12
   5   1  -1   -0.04    0.10
   5   1  -1   -0.10    0.11
   5   1  -1   -0.11    0.12
   5   1  -1   -0.07    0.10
   5   1  -1    0.04    0.11
  -5  -1   1   -0.01    0.10
  -5  -1   1    0.19    0.12
  -5  -1   1   -0.25    0.12
  -5  -1   1   -0.09    0.10
  -5  -1   1    0.12    0.10
  -5  -1   1   -0.11    0.09
  -5  -1   1   -0.19    0.13
  -5  -1   1   -0.21    0.11
  -5  -1   1   -0.02    0.15
   4   1  -1    0.96    0.16
   4   1  -1    0.98    0.12
   4   1  -1    1.14    0.13
   4   1  -1    0.80    0.12
   4   1  -1    0.84    0.12
   4   1  -1    0.91    0.15
   4   1  -1    1.03    0.11
  -4  -1   1    0.91    0.17
  -4  -1   1    0.89    0.11
  -4  -1   1    1.01    0.12
  -4  -1   1    1.06    0.14
  -4  -1   1    0.90    0.15
  -4  -1   1    1.19    0.13
  -4  -1   1    1.07    0.13
  -4  -1   1    0.98    0.12
  -4  -1   1    1.04    0.13
  -4  -1   1    0.96    0.11
   3   1  -1    5.51    0.22
   3   1  -1    5.61    0.19
   3   1  -1    5.05    0.20
   3   1  -1    5.25    0.21
   3   1  -1    4.99    0.24
   3   1  -1    5.62    0.20
   3   1  -1    5.58    0.20
   3   1  -1    5.84    0.27
   3   1  -1    5.51    0.21
   3   1  -1    5.64    0.19
  -3  -1   1    5.60    0.20
  -3  -1   1    6.08    0.22
  -3  -1   1    5.42    0.25
  -3  -1   1    5.42    0.25
  -3  -1   1    5.45    0.19
  -3  -1   1    5.71    0.21
  -3  -1   1    5.46    0.21
  -3  -1   1    5.47    0.22
  -3  -1   1    5.41    0.20
   2   1  -1    5.72    0.18
   2   1  -1    5.92    0.22
   2   1  -1    5.79    0.16
   2   1  -1    5.76    0.18
   2   1  -1    5.52    0.20
   2   1  -1    5.83    0.22
   2   1  -1    5.79    0.17
   2   1  -1    5.68    0.18
   2   1  -1    5.94    0.19
  -2  -1   1    5.88    0.17
  -2  -1   1    5.69    0.22
  -2  -1   1    5.90    0.19
  -2  -1   1    5.77    0.18
  -2  -1   1    5.99    0.19
  -2  -1   1    6.04    0.20
  -2  -1   1    5.72    0.22
  -2  -1   1    5.90    0.20
  -2  -1   1    5.66    0.17
  -2  -1   1    6.01    0.17
   1   1  -1   53.18    1.11
   1   1  -1   55.79    1.14
   1   1  -1   55.95    1.12
   1   1  -1   54.59    1.07
   1   1  -1   55.23    1.11
   1   1  -1   54.98    1.20
   1   1  -1   56.44    1.10
   1   1  -1   54.41    1.11
  -1  -1   1   57.15    1.13
  -1  -1   1   55.91    1.08
  -1  -1   1   55.11    1.12
  -1  -1   1   55.32    1.12
  -1  -1   1   54.21    1.18
  -1  -1   1   55.84    1.21
  -1  -1   1   54.54    1.11
  -1  -1   1   55.30    1.12
  -1  -1   1   56.47    1.12
  -1   1  -1    0.12    0.04
  -1   1  -1    0.16    0.03
  -1   1  -1    0.10    0.03
  -1   1  -1    0.13    0.03
  -1   1  -1    0.13    0.03
  -1   1  -1    0.14    0.03
  -1   1  -1    0.14    0.03
  -1   1  -1    0.10    0.03
  -1   1  -1    0.15    0.04
   1  -1   1    0.11    0.03
   1  -1   1    0.09    0.04
   1  -1   1    0.10    0.03
   1  -1   1    0.11    0.03
   1  -1   1    0.10    0.04
   1  -1   1    0.08    0.03
  -2   1  -1   15.20    0.33
  -2   1  -1   14.51    0.34
  -2   1  -1   15.10    0.35
  -2   1  -1   14.35    0.35
  -2   1  -1   14.98    0.39
  -2   1  -1   14.54    0.37
  -2   1  -1   14.73    0.38
   2  -1   1   14.89    0.39
   2  -1   1   15.12    0.34
   2  -1   1   14.68    0.38
   2  -1   1   15.73    0.35
   2  -1   1   13.74    0.35
   2  -1   1   14.91    0.38
   2  -1   1   13.52    0.32
   2  -1   1   14.40    0.39
   2  -1   1   14.97    0.37
  -3   1  -1   10.75    0.36
  -3   1  -1   11.46    0.32
  -3   1  -1   11.21    0.29
  -3   1  -1   11.18    0.27
  -3   1  -1   11.13    0.33
  -3   1  -1   11.22    0.33
   3  -1   1   11.49    0.30
   3  -1   1   11.15    0.33
   3  -1   1   11.31    0.36
   3  -1   1   11.19    0.27
   3  -1   1   11.32    0.33
   3  -1   1   11.31    0.35
   3  -1   1   11.18    0.30
   3  -1   1   11.56    0.33
   3  -1   1   11.09    0.35
   3  -1   1   11.16    0.33
   3  -1   1   11.00    0.34
  -4   1  -1    2.48    0.18
  -4   1  -1    2.22    0.20
  -4   1  -1    2.51    0.15
  -4   1  -1    2.36    0.17
  -4   1  -1    2.61    0.15
  -4   1  -1    2.42    0.19
  -4   1  -1    2.42    0.12
  -4   1  -1    2.67    0.20
   4  -1   1    2.37    0.14
   4  -1   1    2.62    0.22
   4  -1   1    2.49    0.21
   4  -1   1    2.23    0.12
   4  -1   1    2.71    0.20
   4  -1   1    2.51    0.19
   4  -1   1    2.15    0.18
   4  -1   1    2.44    0.20
   4  -1   1    2.65    0.20
   4  -1   1    2.37    0.19
  -5   1  -1    1.87    0.14
  -5   1  -1    1.92    0.16
  -5   1  -1    2.08    0.23
  -5   1  -1    2.06    0.22
  -5   1  -1    2.13    0.17
  -5   1  -1    1.92    0.25
   5  -1   1    1.90    0.17
   5  -1   1    2.38    0.18
   5  -1   1    2.08    0.22
   5  -1   1    2.10    0.21
   5  -1   1    2.10    0.22
   5  -1   1    2.22    0.26
   5  -1   1    2.03    0.15
   5  -1   1    2.06    0.25
   5  -1   1    2.33    0.24
   5  -1   1    2.22    0.23
   5  -1   1    2.02    0.22
  -6   1  -1   10.37    0.52
  -6   1  -1   10.50    0.37
  -6   1  -1   10.74    0.37
  -6   1  -1   10.88    0.50
  -6   1  -1   10.46    0.43
   6  -1   1   10.78    0.50
   6  -1   1   10.61    0.43
   6  -1   1   10.02    0.36
   6  -1   1   10.01    0.44
   6  -1   1   10.18    0.46
   6  -1   1   10.06    0.49
   6  -1   1   11.08    0.46
   6  -1   1   10.60    0.46
   6  -1   1   10.58    0.36
   6  -1   1    9.72    0.34
   6  -1   1    9.82    0.45
  -7   1  -1    0.20    0.22
  -7   1  -1   -0.07    0.15
  -7   1  -1    0.09    0.13
  -7   1  -1   -0.03    0.19
  -7   1  -1   -0.06    0.14
   7  -1   1    0.15    0.21
   7  -1   1   -0.21    0.18
   7  -1   1    0.23    0.26
   7  -1   1    0.08    0.18
   7  -1   1   -0.04    0.18
   7  -1   1   -0.07    0.14
   7  -1   1   -0.04    0.20
   7  -1   1   -0.49    0.20
  -8   1  -1   -0.11    0.19
  -8   1  -1    0.09    0.19
  -8   1  -1    0.28    0.28
   8  -1   1   -0.15    0.25
   8  -1   1    0.26    0.31
   8  -1   1    0.17    0.26
   8  -1   1    0.39    0.25
   8  -1   1   -0.11    0.18
   8  -1   1    0.00    0.28
  -9   1  -1    0.81    0.40
   9  -1   1    0.51    0.36
   9  -1   1    0.24    0.34
   9  -1   1    0.44    0.38
   9  -1   1    0.57    0.36
   9  -1   1    0.92    0.35
   9   0  -1   -0.03    0.33
   9   0  -1    0.40    0.36
   9   0  -1    0.14    0.36
   9   0  -1   -0.15    0.32
   9   0  -1   -0.54    0.34
  -9   0   1   -0.04    0.34
   8   0  -1    0.79    0.25
   8   0  -1    0.52    0.27
   8   0  -1    0.77    0.29
   8   0  -1    0.39    0.29
   8   0  -1    0.15    0.20
  -8   0   1    0.46    0.20
  -8   0   1    0.25    0.38
  -8   0   1    0.35    0.17
  -8   0   1    0.13    0.26
   7   0  -1   -0.26    0.23
   7   0  -1    0.18    0.23
   7   0  -1    0.46    0.22
   7   0  -1    0.14    0.21
   7   0  -1    0.60    0.19
   7   0  -1    1.10    0.25
   7   0  -1    0.31    0.24
   7   0  -1    0.69    0.22
   7   0  -1    0.37    0.21
   7   0  -1    0.21    0.16
   7   0  -1    0.15    0.18
  -7   0   1    0.53    0.28
  -7   0   1    0.26    0.14
  -7   0   1    0.45    0.16
  -7   0   1    0.49    0.21
  -7   0   1    0.62    0.16
   6   0  -1    0.70    0.19
   6   0  -1    1.09    0.19
   6   0  -1    0.97    0.19
   6   0  -1    1.29    0.22
   6   0  -1    0.88    0.21
   6   0  -1    1.11    0.20
   6   0  -1    1.01    0.16
   6   0  -1    1.13    0.16
   6   0  -1    1.27    0.17
   6   0  -1    0.78    0.18
   6   0  -1    0.85    0.20
  -6   0   1    1.18    0.15
  -6   0   1    0.50    0.24
  -6   0   1    1.00    0.16
  -6   0   1    1.07    0.18
  -6   0   1    1.13    0.15
   5   0  -1    4.61    0.31
   5   0  -1    4.53    0.26
   5   0  -1    4.67    0.33
   5   0  -1    4.38    0.27
   5   0  -1    4.34    0.21
   5   0  -1    4.54    0.29
   5   0  -1    4.71    0.28
   5   0  -1    4.82    0.23
   5   0  -1    4.25    0.21
   5   0  -1    4.41    0.26
   5   0  -1    4.94    0.29
  -5   0   1    4.50    0.30
  -5   0   1    4.80    0.28
  -5   0   1    4.52    0.32
  -5   0   1    4.42    0.26
  -5   0   1    4.82    0.24
  -5   0   1    4.92    0.21
  -5   0   1    5.14    0.28
  -5   0   1    4.94    0.21
   4   0  -1   22.24    0.58
   4   0  -1   22.78    0.59
   4   0  -1   22.84    0.53
   4   0  -1   22.87    0.65
   4   0  -1   23.23    0.57
   4   0  -1   22.56    0.53
   4   0  -1   23.41    0.66
   4   0  -1   22.89    0.60
   4   0  -1   23.30    0.61
   4   0  -1   22.71    0.59
  -4   0   1   22.97    0.60
  -4   0   1   23.17    0.61
  -4   0   1   23.60    0.54
  -4   0   1   22.79    0.65
  -4   0   1   22.11    0.59
  -4   0   1   22.77    0.65
  -4   0   1   23.27    0.58
  -4   0   1   23.13    0.59
  -4   0   1   23.25    0.59
   3   0  -1   11.54    0.37
   3   0  -1   11.91    0.34
   3   0  -1   11.75    0.33
   3   0  -1   11.70    0.33
   3   0  -1   11.68    0.33
   3   0  -1   11.35    0.29
   3   0  -1   11.82    0.34
   3   0  -1   11.41    0.37
   3   0  -1   11.39    0.29
  -3   0   1   11.20    0.36
  -3   0   1   11.83    0.29
  -3   0   1   11.53    0.32
  -3   0   1   11.70    0.34
  -3   0   1   12.26    0.37
  -3   0   1   11.49    0.34
  -3   0   1   11.71    0.29
  -3   0   1   11.67    0.33
  -3   0   1   11.34    0.32
  -3   0   1   11.43    0.34
   2   0  -1   52.75    1.11
   2   0  -1   52.46    1.15
   2   0  -1   51.57    1.10
   2   0  -1   51.92    1.07
   2   0  -1   48.70    1.04
   2   0  -1   52.12    1.04
   2   0  -1   51.12    1.08
   2   0  -1   52.27    1.03
   2   0  -1   50.10    1.15
  -2   0   1   53.13    1.09
  -2   0   1   52.75    1.04
  -2   0   1   49.87    1.12
  -2   0   1   51.95    1.03
  -2   0   1   50.20    1.08
  -2   0   1   52.57    1.11
  -2   0   1   51.16    1.05
  -2   0   1   51.99    1.16
  -2   0   1   51.70    1.16
  -2   0  -1   -0.01    0.03
  -2   0  -1   -0.03    0.04
  -2   0  -1    0.03    0.04
  -2   0  -1    0.05    0.04
  -2   0  -1    0.01    0.06
  -2   0  -1    0.09    0.04
  -2   0  -1   -0.04    0.04
   2   0   1    0.02    0.04
   2   0   1    0.02    0.04
   2   0   1    0.10    0.04
   2   0   1    0.07    0.04
   2   0   1   -0.02    0.05
   2   0   1   -0.02    0.04
   2   0   1   -0.05    0.04
   2   0   1    0.06    0.05
   2   0   1    0.05    0.04
   2   0   1   -0.05    0.03
  -3   0  -1    0.68    0.10
  -3   0  -1    0.85    0.10
  -3   0  -1    0.61    0.10
  -3   0  -1    0.82    0.11
  -3   0  -1    0.85    0.09
  -3   0  -1    0.73    0.09
   3   0   1    0.78    0.09
   3   0   1    0.51    0.08
   3   0   1    0.69    0.10
   3   0   1    0.94    0.11
   3   0   1    0.64    0.08
   3   0   1    0.65    0.09
   3   0   1    0.63    0.10
   3   0   1    0.84    0.09
   3   0   1    0.70    0.08
   3   0   1    0.92    0.10
   3   0   1    0.78    0.09
  -4   0  -1   -0.08    0.08
  -4   0  -1   -0.07    0.07
  -4   0  -1    0.01    0.06
  -4   0  -1    0.02    0.08
  -4   0  -1    0.06    0.09
  -4   0  -1   -0.02    0.09
  -4   0  -1   -0.07    0.06
   4   0   1    0.08    0.09
   4   0   1    0.02    0.09
   4   0   1    0.08    0.07
   4   0   1    0.01    0.08
   4   0   1   -0.10    0.11
   4   0   1    0.01    0.06
   4   0   1   -0.09    0.08
   4   0   1    0.03    0.09
   4   0   1   -0.05    0.07
   4   0   1   -0.01    0.08
   4   0   1   -0.07    0.07
  -5   0  -1    2.36    0.28
  -5   0  -1    3.03    0.24
  -5   0  -1    1.95    0.22
  -5   0  -1    2.87    0.19
  -5   0  -1    2.95    0.19
  -5   0  -1    2.69    0.26
  -5   0  -1    2.60    0.19
   5   0   1    3.11    0.25
   5   0   1    2.75    0.23
   5   0   1    2.47    0.18
   5   0   1    2.69    0.29
   5   0   1    2.89    0.28
   5   0   1    2.48    0.19
   5   0   1    2.74    0.24
   5   0   1    2.73    0.24
   5   0   1    2.87    0.23
   5   0   1    2.66    0.22
   5   0   1    2.72    0.19
  -6   0  -1    0.02    0.19
  -6   0  -1    0.06    0.12
  -6   0  -1    0.16    0.12
  -6   0  -1   -0.05    0.15
  -6   0  -1   -0.06    0.12
  -6   0  -1   -0.13    0.19
   6   0   1   -0.11    0.14
   6   0   1    0.08    0.14
   6   0   1    0.05    0.16
   6   0   1    0.17    0.17
   6   0   1    0.22    0.18
   6   0   1    0.05    0.14
   6   0   1   -0.17    0.14
   6   0   1    0.03    0.14
   6   0   1    0.04    0.15
   6   0   1   -0.09    0.11
   6   0   1   -0.11    0.17
  -7   0  -1    1.34    0.23
  -7   0  -1    1.83    0.21
  -7   0  -1    1.90    0.21
  -7   0  -1    1.45    0.20
  -7   0  -1    1.68    0.32
   7   0   1    0.81    0.25
   7   0   1    1.41    0.20
   7   0   1    1.77    0.25
   7   0   1    1.09    0.28
   7   0   1    1.84    0.26
   7   0   1    1.98    0.24
   7   0   1    1.62    0.26
   7   0   1    1.55    0.26
   7   0   1    1.95    0.28
   7   0   1    1.47    0.23
   7   0   1    1.65    0.24
  -8   0  -1    0.23    0.19
  -8   0  -1   -0.53    0.37
  -8   0  -1    0.00    0.20
  -8   0  -1    0.24    0.26
   8   0   1    0.30    0.27
   8   0   1   -0.13    0.19
   8   0   1   -0.33    0.27
   8   0   1    0.27    0.25
   8   0   1    0.01    0.27
   8   0   1    0.38    0.26
   8   0   1    0.07    0.27
  -9   0  -1    0.03    0.27
  -9   0  -1    0.06    0.36
   9   0   1   -0.08    0.39
   9   0   1   -0.23    0.31
   9   0   1    0.40    0.33
   9   0   1   -0.08    0.31
   9   0   1    0.37    0.37
   9  -1  -1    0.75    0.36
   9  -1  -1    1.26    0.38
   9  -1  -1    0.00    0.38
   9  -1  -1    1.81    0.41
   9  -1  -1    0.91    0.35
  -9   1   1    0.63    0.36
   8  -1  -1    0.10    0.26
   8  -1  -1   -0.34    0.21
   8  -1  -1    0.01    0.27
   8  -1  -1    0.25    0.27
   8  -1  -1    0.23    0.17
   8  -1  -1    0.01    0.26
  -8   1   1   -0.08    0.18
  -8   1   1    0.01    0.28
  -8   1   1    0.15    0.18
   7  -1  -1    5.64    0.33
   7  -1  -1    5.60    0.52
   7  -1  -1    5.93    0.31
   7  -1  -1    6.12    0.45
   7  -1  -1    5.85    0.32
   7  -1  -1    6.10    0.43
   7  -1  -1    6.62    0.48
   7  -1  -1    5.99    0.42
  -7   1   1    6.58    0.41
  -7   1   1    6.00    0.30
  -7   1   1    5.99    0.31
  -7   1   1    5.72    0.47
  -7   1   1    6.05    0.33
   6  -1  -1   10.37    0.47
   6  -1  -1    8.82    0.44
   6  -1  -1    9.29    0.48
   6  -1  -1   10.85    0.49
   6  -1  -1   10.21    0.34
   6  -1  -1    9.86    0.43
   6  -1  -1    9.61    0.46
   6  -1  -1    9.99    0.34
   6  -1  -1   10.15    0.44
   6  -1  -1   10.62    0.45
   6  -1  -1   10.37    0.36
  -6   1   1   10.31    0.33
  -6   1   1   10.22    0.34
  -6   1   1   10.36    0.36
  -6   1   1   10.04    0.46
  -6   1   1    9.30    0.50
  -6   1   1   10.00    0.44
   5  -1  -1    5.73    0.30
   5  -1  -1    5.36    0.29
   5  -1  -1    5.49    0.33
   5  -1  -1    6.19    0.31
   5  -1  -1    5.78    0.33
   5  -1  -1    5.57    0.23
   5  -1  -1    5.85    0.23
   5  -1  -1    5.95    0.31
   5  -1  -1    5.37    0.31
   5  -1  -1    5.38    0.30
   5  -1  -1    5.86    0.31
  -5   1   1    5.77    0.29
  -5   1   1    5.06    0.32
  -5   1   1    5.37    0.31
  -5   1   1    5.84    0.22
  -5   1   1    5.47    0.22
   4  -1  -1    1.81    0.12
   4  -1  -1    1.07    0.13
   4  -1  -1    1.29    0.16
   4  -1  -1    1.44    0.16
   4  -1  -1    1.50    0.19
   4  -1  -1    1.65    0.19
   4  -1  -1    1.80    0.20
   4  -1  -1    1.36    0.16
   4  -1  -1    1.45    0.11
   4  -1  -1    1.74    0.19
   4  -1  -1    1.86    0.18
  -4   1   1    1.34    0.15
  -4   1   1    1.53    0.16
  -4   1   1    1.59    0.17
  -4   1   1    1.60    0.18
  -4   1   1    1.78    0.19
  -4   1   1    1.31    0.14
  -4   1   1    1.43    0.13
  -4   1   1    1.57    0.11
   3  -1  -1    0.29    0.05
   3  -1  -1    0.23    0.08
   3  -1  -1    0.35    0.08
   3  -1  -1    0.22    0.08
   3  -1  -1    0.27    0.09
   3  -1  -1    0.43    0.08
   3  -1  -1    0.35    0.06
   3  -1  -1    0.44    0.09
   3  -1  -1    0.37    0.05
   3  -1  -1    0.14    0.07
  -3   1   1    0.25    0.07
  -3   1   1    0.31    0.05
  -3   1   1    0.30    0.08
  -3   1   1    0.27    0.05
  -3   1   1    0.17    0.07
  -3   1   1    0.28    0.05
  -3   1   1    0.22    0.09
  -3   1   1    0.31    0.09
  -3   1   1    0.23    0.07
   2  -1  -1   47.30    1.08
   2  -1  -1   47.10    0.99
   2  -1  -1   49.19    1.08
   2  -1  -1   49.27    0.97
   2  -1  -1   47.34    1.03
   2  -1  -1   48.97    1.04
   2  -1  -1   49.99    0.98
   2  -1  -1   49.10    1.02
  -2   1   1   49.80    1.09
  -2   1   1   48.43    1.04
  -2   1   1   48.40    0.98
  -2   1   1   48.84    1.05
  -2   1   1   47.67    1.04
  -2   1   1   48.97    0.98
  -2   1   1   49.10    1.00
   1  -1  -1    0.96    0.07
   1  -1  -1    0.95    0.07
   1  -1  -1    0.93    0.06
   1  -1  -1    0.66    0.05
  -1   1   1    0.86    0.05
  -1   1   1    0.90    0.05
  -1   1   1    0.83    0.05
  -1   1   1    0.75    0.07
  -1   1   1    0.89    0.04
  -1   1   1    0.91    0.06
  -1   1   1    0.96    0.06
  -1   1   1    0.81    0.06
  -1   1   1    0.88    0.06
  -1  -1  -1    0.09    0.03
  -1  -1  -1    0.15    0.04
  -1  -1  -1    0.09    0.03
  -1  -1  -1    0.11    0.03
  -1  -1  -1    0.11    0.04
  -1  -1  -1    0.10    0.03
  -1  -1  -1    0.03    0.02
  -1  -1  -1    0.01    0.03
   1   1   1    0.04    0.03
   1   1   1    0.02    0.01
   1   1   1    0.07    0.04
   1   1   1    0.05    0.01
   1   1   1    0.02    0.03
   1   1   1    0.13    0.03
   1   1   1    0.06    0.03
   1   1   1    0.09    0.04
   1   1   1    0.15    0.04
  -2  -1  -1    0.05    0.05
  -2  -1  -1   -0.02    0.04
  -2  -1  -1    0.05    0.05
  -2  -1  -1    0.11    0.05
  -2  -1  -1   -0.01    0.04
  -2  -1  -1    0.02    0.03
   2   1   1    0.09    0.04
   2   1   1    0.11    0.04
   2   1   1    0.04    0.03
   2   1   1    0.01    0.03
   2   1   1    0.13    0.05
   2   1   1    0.05    0.05
   2   1   1    0.06    0.05
   2   1   1    0.04    0.05
   2   1   1    0.07    0.04
   2   1   1    0.05    0.04
   2   1   1    0.11    0.04
  -3  -1  -1   15.76    0.41
  -3  -1  -1   15.95    0.42
  -3  -1  -1   15.67    0.42
  -3  -1  -1   15.91    0.40
  -3  -1  -1   15.54    0.41
  -3  -1  -1   15.66    0.40
  -3  -1  -1   15.22    0.47
   3   1   1   15.59    0.47
   3   1   1   15.61    0.41
   3   1   1   15.76    0.42
   3   1   1   15.60    0.39
   3   1   1   15.49    0.47
   3   1   1   16.10    0.43
   3   1   1   15.53    0.40
   3   1   1   15.80    0.40
   3   1   1   15.90    0.42
   3   1   1   16.08    0.39
   3   1   1   15.30    0.41
  -4  -1  -1    1.68    0.16
  -4  -1  -1    1.73    0.16
  -4  -1  -1    1.40    0.15
  -4  -1  -1    1.42    0.16
  -4  -1  -1    1.75    0.14
  -4  -1  -1    1.46    0.16
   4   1   1    1.51    0.17
   4   1   1    1.63    0.15
   4   1   1    1.18    0.14
   4   1   1    1.62    0.15
   4   1   1    1.89    0.19
   4   1   1    1.67    0.16
   4   1   1    1.45    0.14
   4   1   1    1.67    0.16
   4   1   1    1.37    0.16
   4   1   1    1.62    0.16
   4   1   1    1.74    0.15
  -5  -1  -1    0.00    0.11
  -5  -1  -1   -0.01    0.10
  -5  -1  -1    0.14    0.16
  -5  -1  -1    0.11    0.15
  -5  -1  -1   -0.05    0.10
  -5  -1  -1    0.10    0.12
  -5  -1  -1    0.07    0.11
  -5  -1  -1   -0.01    0.10
   5   1   1   -0.09    0.12
   5   1   1   -0.25    0.11
   5   1   1    0.10    0.11
   5   1   1    0.02    0.12
   5   1   1    0.07    0.11
   5   1   1   -0.14    0.09
   5   1   1   -0.04    0.10
   5   1   1    0.06    0.15
   5   1   1   -0.06    0.13
   5   1   1    0.04    0.12
   5   1   1    0.12    0.11
  -6  -1  -1    1.94    0.28
  -6  -1  -1    1.36    0.18
  -6  -1  -1    1.28    0.20
  -6  -1  -1    1.58    0.26
  -6  -1  -1    1.94    0.23
  -6  -1  -1    1.76    0.19
   6   1   1    1.31    0.20
   6   1   1    1.36    0.19
   6   1   1    1.38    0.20
   6   1   1    1.53    0.19
   6   1   1    1.50    0.25
   6   1   1    1.42    0.20
   6   1   1    1.82    0.21
   6   1   1    1.65    0.22
   6   1   1    1.68    0.22
   6   1   1    2.11    0.29
   6   1   1    2.02    0.24
  -7  -1  -1    0.96    0.24
  -7  -1  -1    0.70    0.18
  -7  -1  -1    0.64    0.29
  -7  -1  -1    0.55    0.30
  -7  -1  -1    0.52    0.18
  -7  -1  -1    0.69    0.22
   7   1   1    0.47    0.21
   7   1   1    0.79    0.28
   7   1   1    0.35    0.22
   7   1   1    0.57    0.22
   7   1   1    0.58    0.24
   7   1   1    0.25    0.21
   7   1   1    0.81    0.19
   7   1   1    0.92    0.22
   7   1   1    0.47    0.23
   7   1   1    0.73    0.21
   7   1   1    0.76    0.33
  -8  -1  -1    0.02    0.20
  -8  -1  -1    0.03    0.36
  -8  -1  -1    0.15    0.22
  -8  -1  -1    0.16    0.27
   8   1   1    0.06    0.23
   8   1   1   -0.43    0.24
   8   1   1   -0.14    0.23
   8   1   1   -0.01    0.25
   8   1   1    0.20    0.24
   8   1   1    0.34    0.23
   8   1   1   -0.27    0.29
  -9  -1  -1    0.10    0.28
  -9  -1  -1    0.44    0.38
  -9  -1  -1   -0.18    0.29
   9   1   1    0.32    0.36
   9   1   1   -0.39    0.34
   9   1   1    0.09    0.30
   9   1   1    0.37    0.33
   9   1   1    0.45    0.47
   9  -2  -1    0.52    0.36
   9  -2  -1    0.34    0.33
   9  -2  -1    0.39    0.39
   9  -2  -1   -0.01    0.35
   9  -2  -1    0.75    0.40
  -9   2   1   -0.07    0.36
   8  -2  -1    0.39    0.29
   8  -2  -1    0.25    0.30
   8  -2  -1    0.25    0.25
   8  -2  -1   -0.27    0.26
   8  -2  -1    0.00    0.24
   8  -2  -1    0.19    0.17
  -8   2   1    0.33    0.17
  -8   2   1    0.21    0.18
  -8   2   1    0.41    0.28
   7  -2  -1    4.00    0.26
   7  -2  -1    3.67    0.44
   7  -2  -1    3.66    0.39
   7  -2  -1    4.14    0.45
   7  -2  -1    4.32    0.28
   7  -2  -1    4.05    0.37
   7  -2  -1    4.04    0.29
   7  -2  -1    5.35    0.43
  -7   2   1    3.84    0.26
  -7   2   1    4.67    0.40
  -7   2   1    3.56    0.27
  -7   2   1    4.54    0.26
   6  -2  -1    0.07    0.17
   6  -2  -1    0.05    0.18
   6  -2  -1    0.16    0.12
   6  -2  -1   -0.09    0.18
   6  -2  -1    0.10    0.16
   6  -2  -1   -0.05    0.16
   6  -2  -1   -0.10    0.16
   6  -2  -1    0.17    0.11
   6  -2  -1   -0.05    0.19
   6  -2  -1    0.09    0.10
  -6   2   1    0.15    0.15
  -6   2   1    0.07    0.10
  -6   2   1    0.11    0.11
   5  -2  -1    0.33    0.08
   5  -2  -1    0.30    0.18
   5  -2  -1    0.23    0.13
   5  -2  -1    0.69    0.16
   5  -2  -1    0.47    0.14
   5  -2  -1    0.58    0.16
   5  -2  -1    0.23    0.13
   5  -2  -1    0.41    0.15
   5  -2  -1    0.28    0.14
   5  -2  -1    0.51    0.15
   5  -2  -1    0.30    0.09
  -5   2   1    0.42    0.09
  -5   2   1    0.34    0.09
  -5   2   1    0.35    0.13
  -5   2   1    0.41    0.13
  -5   2   1    0.25    0.14
  -5   2   1    0.37    0.09
   4  -2  -1    0.46    0.11
   4  -2  -1    0.53    0.08
   4  -2  -1    0.53    0.13
   4  -2  -1    0.52    0.15
   4  -2  -1    0.53    0.12
   4  -2  -1    0.33    0.14
   4  -2  -1    0.44    0.10
   4  -2  -1    0.30    0.10
   4  -2  -1    0.50    0.08
   4  -2  -1    0.24    0.11
   4  -2  -1    0.48    0.08
   4  -2  -1    0.51    0.13
  -4   2   1    0.55    0.12
  -4   2   1    0.43    0.11
  -4   2   1    0.51    0.12
  -4   2   1    0.58    0.09
  -4   2   1    0.77    0.12
  -4   2   1    0.48    0.11
  -4   2   1    0.29    0.08
  -4   2   1    0.28    0.13
   3  -2  -1    6.23    0.19
   3  -2  -1    6.18    0.25
   3  -2  -1    6.02    0.25
   3  -2  -1    6.15    0.23
   3  -2  -1    6.06    0.26
   3  -2  -1    6.39    0.23
   3  -2  -1    6.60    0.28
   3  -2  -1    6.38    0.25
   3  -2  -1    6.12    0.19
   3  -2  -1    6.18    0.24
   3  -2  -1    6.54    0.24
   3  -2  -1    6.32    0.19
  -3   2   1    6.51    0.23
  -3   2   1    6.23    0.27
  -3   2   1    6.33    0.23
  -3   2   1    6.34    0.23
  -3   2   1    6.26    0.26
  -3   2   1    6.59    0.20
  -3   2   1    6.16    0.24
  -3   2   1    6.33    0.25
  -3   2   1    6.12    0.19
  -3   2   1    6.26    0.19
   2  -2  -1    1.78    0.10
   2  -2  -1    2.11    0.09
   2  -2  -1    2.07    0.12
   2  -2  -1    2.01    0.10
   2  -2  -1    2.04    0.11
   2  -2  -1    2.00    0.09
  -2   2   1    2.05    0.13
  -2   2   1    1.76    0.10
  -2   2   1    2.01    0.09
  -2   2   1    1.91    0.14
  -2   2   1    1.96    0.10
  -2   2   1    1.91    0.09
  -2   2   1    2.02    0.15
  -2   2   1    1.98    0.10
  -2   2   1    1.80    0.11
   1  -2  -1    0.60    0.07
   1  -2  -1    0.51    0.04
   1  -2  -1    0.54    0.06
   1  -2  -1    0.64    0.08
   1  -2  -1    0.50    0.06
   1  -2  -1    0.49    0.04
   1  -2  -1    0.52    0.06
   1  -2  -1    0.49    0.06
   1  -2  -1    0.61    0.07
   1  -2  -1    0.61    0.07
   1  -2  -1    0.55    0.06
   1  -2  -1    0.53    0.07
   1  -2  -1    0.52    0.07
  -1   2   1    0.62    0.08
  -1   2   1    0.44    0.06
  -1   2   1    0.59    0.06
  -1   2   1    0.55    0.06
  -1   2   1    0.43    0.06
   0  -2  -1    1.39    0.06
   0  -2  -1    1.33    0.08
   0  -2  -1    1.11    0.06
   0  -2  -1    1.41    0.09
   0  -2  -1    1.17    0.07
   0  -2  -1    1.47    0.08
   0  -2  -1    1.36    0.07
   0  -2  -1    1.48    0.10
   0  -2  -1    1.45    0.09
   0  -2  -1    1.45    0.09
   0  -2  -1    1.46    0.08
   0  -2  -1    1.45    0.08
   0  -2  -1    1.28    0.08
   0  -2  -1    1.38    0.09
   0   2   1    1.57    0.08
   0   2   1    1.39    0.06
   0   2   1    1.41    0.06
   0   2   1    1.53    0.08
   0   2   1    1.29    0.08
   0   2   1    1.52    0.09
   0   2   1    1.35    0.08
   0   2   1    1.36    0.08
  -1  -2  -1   10.72    0.30
  -1  -2  -1   10.71    0.27
  -1  -2  -1   10.44    0.26
  -1  -2  -1   10.42    0.27
  -1  -2  -1   10.70    0.29
  -1  -2  -1   10.06    0.29
   1   2   1   10.68    0.27
   1   2   1   10.78    0.29
   1   2   1   10.02    0.27
   1   2   1   10.66    0.27
   1   2   1   10.37    0.29
   1   2   1   10.33    0.29
   1   2   1   10.27    0.28
  -2  -2  -1   14.07    0.37
  -2  -2  -1   14.01    0.39
  -2  -2  -1   14.09    0.41
  -2  -2  -1   14.70    0.38
  -2  -2  -1   14.27    0.38
  -2  -2  -1   14.00    0.37
   2   2   1   15.02    0.40
   2   2   1   13.72    0.41
   2   2   1   15.00    0.39
   2   2   1   14.83    0.37
   2   2   1   14.28    0.37
   2   2   1   13.97    0.41
   2   2   1   14.69    0.37
  -3  -2  -1    0.88    0.10
  -3  -2  -1    0.84    0.11
  -3  -2  -1    1.08    0.12
  -3  -2  -1    0.91    0.11
  -3  -2  -1    1.15    0.12
  -3  -2  -1    1.06    0.14
  -3  -2  -1    1.22    0.13
   3   2   1    0.94    0.08
   3   2   1    0.95    0.11
   3   2   1    1.06    0.12
   3   2   1    0.92    0.11
   3   2   1    0.87    0.09
   3   2   1    1.08    0.08
   3   2   1    1.11    0.13
   3   2   1    0.75    0.10
   3   2   1    1.04    0.08
   3   2   1    0.75    0.10
  -4  -2  -1   15.44    0.45
  -4  -2  -1   15.95    0.54
  -4  -2  -1   15.64    0.46
  -4  -2  -1   15.57    0.46
  -4  -2  -1   15.23    0.44
  -4  -2  -1   15.55    0.46
  -4  -2  -1   14.72    0.52
  -4  -2  -1   15.13    0.45
   4   2   1   15.20    0.40
   4   2   1   15.31    0.45
   4   2   1   14.83    0.45
   4   2   1   15.49    0.45
   4   2   1   14.96    0.38
   4   2   1   15.28    0.46
   4   2   1   15.43    0.39
   4   2   1   15.58    0.47
   4   2   1   15.53    0.53
   4   2   1   15.40    0.46
  -5  -2  -1    0.76    0.15
  -5  -2  -1    0.85    0.14
  -5  -2  -1    0.71    0.15
  -5  -2  -1    0.81    0.19
  -5  -2  -1    0.65    0.16
  -5  -2  -1    0.67    0.14
  -5  -2  -1    0.91    0.19
  -5  -2  -1    0.96    0.16
   5   2   1    0.71    0.15
   5   2   1    1.01    0.17
   5   2   1    0.96    0.12
   5   2   1    0.79    0.15
   5   2   1    0.57    0.13
   5   2   1    0.55    0.15
   5   2   1    0.65    0.18
   5   2   1    0.78    0.17
   5   2   1    0.66    0.17
   5   2   1    0.91    0.13
   5   2   1    0.92    0.13
  -6  -2  -1    2.07    0.25
  -6  -2  -1    1.76    0.21
  -6  -2  -1    1.39    0.28
  -6  -2  -1    1.48    0.26
  -6  -2  -1    1.75    0.23
  -6  -2  -1    1.71    0.21
   6   2   1    1.12    0.22
   6   2   1    1.96    0.24
   6   2   1    1.95    0.30
   6   2   1    1.92    0.23
   6   2   1    1.83    0.28
   6   2   1    1.79    0.20
   6   2   1    1.54    0.21
   6   2   1    1.39    0.22
   6   2   1    1.76    0.23
   6   2   1    1.53    0.17
   6   2   1    1.26    0.21
  -7  -2  -1    0.50    0.33
  -7  -2  -1    1.73    0.24
  -7  -2  -1    1.78    0.24
  -7  -2  -1    1.48    0.26
  -7  -2  -1    1.42    0.26
  -7  -2  -1    2.28    0.38
   7   2   1    1.97    0.30
   7   2   1    1.40    0.28
   7   2   1    1.81    0.22
   7   2   1    2.33    0.25
   7   2   1    2.27    0.24
   7   2   1    1.34    0.25
   7   2   1    2.05    0.29
   7   2   1    1.85    0.26
   7   2   1    2.77    0.40
   7   2   1    1.63    0.28
   7   2   1    1.63    0.23
  -8  -2  -1    0.89    0.27
  -8  -2  -1    0.53    0.27
  -8  -2  -1    0.47    0.30
  -8  -2  -1    0.38    0.41
   8   2   1    0.63    0.23
   8   2   1    0.02    0.36
   8   2   1    0.89    0.28
   8   2   1    0.32    0.26
   8   2   1    0.68    0.27
   8   2   1    1.01    0.26
  -9  -2  -1   -0.10    0.28
  -9  -2  -1    0.15    0.31
  -9  -2  -1    0.25    0.38
   9   2   1    0.31    0.43
   9   2   1    0.35    0.34
   9   2   1    0.02    0.32
   9   2   1    0.18    0.36
   9  -3  -1    0.24    0.37
   9  -3  -1   -0.80    0.36
   9  -3  -1   -0.28    0.35
   9  -3  -1   -0.62    0.34
   9  -3  -1    0.95    0.44
  -9   3   1   -0.02    0.35
   8  -3  -1    0.12    0.25
   8  -3  -1    0.31    0.29
   8  -3  -1    0.16    0.29
   8  -3  -1   -0.23    0.27
   8  -3  -1   -0.27    0.30
  -8   3   1   -0.20    0.27
  -8   3   1    0.08    0.19
  -8   3   1    0.33    0.18
   7  -3  -1    1.11    0.26
   7  -3  -1    0.67    0.22
   7  -3  -1    1.39    0.28
   7  -3  -1    0.92    0.27
   7  -3  -1    1.14    0.18
   7  -3  -1    1.07    0.15
   7  -3  -1    0.81    0.28
   7  -3  -1    0.93    0.18
   7  -3  -1    0.91    0.24
  -7   3   1    1.06    0.25
  -7   3   1    0.61    0.24
  -7   3   1    1.03    0.17
  -7   3   1    1.03    0.17
   6  -3  -1    0.42    0.13
   6  -3  -1    0.53    0.18
   6  -3  -1   -0.30    0.18
   6  -3  -1    0.35    0.17
   6  -3  -1    0.39    0.10
   6  -3  -1    0.36    0.17
   6  -3  -1    0.29    0.20
   6  -3  -1    0.10    0.12
   6  -3  -1    0.35    0.16
  -6   3   1    0.31    0.12
  -6   3   1    0.07    0.16
  -6   3   1    0.28    0.17
  -6   3   1    0.50    0.13
  -6   3   1    0.11    0.11
   5  -3  -1    2.72    0.27
   5  -3  -1    2.17    0.19
   5  -3  -1    2.33    0.17
   5  -3  -1    2.40    0.24
   5  -3  -1    2.44    0.28
   5  -3  -1    2.41    0.25
   5  -3  -1    2.34    0.25
   5  -3  -1    2.23    0.18
   5  -3  -1    2.09    0.25
   5  -3  -1    2.61    0.32
   5  -3  -1    2.39    0.27
   5  -3  -1    2.33    0.24
  -5   3   1    1.84    0.17
  -5   3   1    2.41    0.18
  -5   3   1    2.52    0.25
  -5   3   1    2.43    0.24
  -5   3   1    1.83    0.20
  -5   3   1    2.38    0.18
  -5   3   1    2.33    0.23
  -5   3   1    2.14    0.22
   4  -3  -1    0.09    0.12
   4  -3  -1    0.09    0.08
   4  -3  -1    0.02    0.07
   4  -3  -1   -0.05    0.10
   4  -3  -1    0.03    0.10
   4  -3  -1   -0.11    0.12
   4  -3  -1    0.00    0.09
   4  -3  -1    0.02    0.11
   4  -3  -1    0.04    0.10
  -4   3   1   -0.01    0.08
  -4   3   1    0.11    0.08
  -4   3   1    0.08    0.10
  -4   3   1    0.05    0.08
  -4   3   1    0.10    0.08
  -4   3   1    0.02    0.08
  -4   3   1   -0.06    0.10
  -4   3   1   -0.06    0.10
   3  -3  -1    0.18    0.08
   3  -3  -1    0.04    0.07
   3  -3  -1    0.05    0.06
   3  -3  -1    0.22    0.10
   3  -3  -1   -0.08    0.10
   3  -3  -1    0.03    0.06
   3  -3  -1    0.04    0.06
   3  -3  -1    0.17    0.06
   3  -3  -1    0.09    0.05
   3  -3  -1    0.05    0.08
   3  -3  -1   -0.08    0.09
   3  -3  -1    0.03    0.10
   3  -3  -1    0.21    0.09
  -3   3   1    0.03    0.07
  -3   3   1    0.11    0.06
  -3   3   1    0.04    0.07
  -3   3   1    0.02    0.08
  -3   3   1   -0.07    0.07
   2  -3  -1    0.63    0.09
   2  -3  -1    0.61    0.08
   2  -3  -1    0.71    0.07
   2  -3  -1    0.66    0.08
   2  -3  -1    0.82    0.12
   2  -3  -1    0.72    0.10
   2  -3  -1    0.73    0.08
   2  -3  -1    0.84    0.11
   2  -3  -1    0.70    0.09
   2  -3  -1    0.43    0.09
   2  -3  -1    0.64    0.08
   2  -3  -1    0.73    0.09
   2  -3  -1    0.65    0.08
  -2   3   1    0.72    0.06
  -2   3   1    0.61    0.09
  -2   3   1    0.53    0.09
  -2   3   1    0.83    0.06
  -2   3   1    0.65    0.08
  -2   3   1    0.67    0.08
   1  -3  -1    7.07    0.21
   1  -3  -1    7.24    0.22
   1  -3  -1    6.92    0.23
   1  -3  -1    7.25    0.23
   1  -3  -1    7.12    0.25
   1  -3  -1    7.33    0.24
   1  -3  -1    7.02    0.24
   1  -3  -1    7.02    0.22
   1  -3  -1    6.91    0.22
   1  -3  -1    7.00    0.23
  -1   3   1    7.41    0.24
  -1   3   1    6.97    0.23
   0  -3  -1    7.13    0.20
   0  -3  -1    6.73    0.23
   0  -3  -1    6.88    0.19
   0  -3  -1    6.94    0.23
   0  -3  -1    6.85    0.21
   0  -3  -1    6.34    0.23
   0  -3  -1    6.87    0.21
   0  -3  -1    6.76    0.20
   0  -3  -1    6.80    0.24
   0  -3  -1    7.07    0.19
   0  -3  -1    7.09    0.20
   0  -3  -1    6.66    0.20
   0  -3  -1    6.92    0.24
   0   3   1    7.12    0.18
   0   3   1    7.21    0.22
   0   3   1    6.94    0.25
   0   3   1    7.50    0.21
   0   3   1    7.33    0.22
   0   3   1    7.03    0.18
  -1  -3  -1    0.19    0.03
  -1  -3  -1    0.17    0.07
  -1  -3  -1    0.14    0.08
  -1  -3  -1    0.12    0.06
  -1  -3  -1    0.17    0.07
  -1  -3  -1    0.16    0.03
  -1  -3  -1    0.15    0.03
  -1  -3  -1    0.13    0.06
  -1  -3  -1    0.17    0.07
  -1  -3  -1    0.19    0.03
  -1  -3  -1    0.14    0.05
  -1  -3  -1    0.21    0.05
  -1  -3  -1    0.17    0.06
  -1  -3  -1    0.19    0.05
   1   3   1    0.19    0.05
   1   3   1    0.17    0.08
   1   3   1    0.17    0.06
   1   3   1    0.14    0.05
   1   3   1    0.10    0.06
   1   3   1    0.20    0.06
  -2  -3  -1   35.56    0.80
  -2  -3  -1   34.30    0.83
  -2  -3  -1   34.41    0.75
  -2  -3  -1   33.56    0.84
  -2  -3  -1   33.57    0.80
  -2  -3  -1   34.06    0.78
  -2  -3  -1   34.43    0.85
   2   3   1   33.12    0.78
   2   3   1   34.41    0.81
   2   3   1   35.23    0.78
   2   3   1   34.92    0.84
   2   3   1   33.42    0.75
   2   3   1   34.40    0.83
   2   3   1   33.88    0.80
  -3  -3  -1   14.09    0.43
  -3  -3  -1   14.01    0.41
  -3  -3  -1   13.73    0.43
  -3  -3  -1   14.02    0.41
  -3  -3  -1   13.61    0.39
  -3  -3  -1   13.99    0.47
  -3  -3  -1   13.52    0.46
  -3  -3  -1   14.51    0.43
   3   3   1   13.77    0.42
   3   3   1   13.23    0.41
   3   3   1   13.72    0.44
   3   3   1   13.75    0.40
   3   3   1   13.98    0.46
   3   3   1   14.05    0.40
   3   3   1   13.77    0.40
   3   3   1   13.44    0.45
  -4  -3  -1    4.59    0.26
  -4  -3  -1    4.93    0.26
  -4  -3  -1    4.74    0.26
  -4  -3  -1    4.94    0.27
  -4  -3  -1    4.70    0.32
  -4  -3  -1    4.55    0.28
  -4  -3  -1    5.14    0.33
  -4  -3  -1    4.68    0.26
   4   3   1    4.98    0.31
   4   3   1    4.95    0.26
   4   3   1    5.05    0.32
   4   3   1    4.85    0.26
   4   3   1    4.86    0.15
   4   3   1    4.88    0.16
   4   3   1    5.15    0.16
   4   3   1    4.22    0.27
   4   3   1    5.07    0.16
   4   3   1    4.84    0.28
   4   3   1    4.88    0.26
   4   3   1    5.18    0.27
  -5  -3  -1    0.21    0.18
  -5  -3  -1    0.15    0.14
  -5  -3  -1   -0.07    0.15
  -5  -3  -1    0.10    0.13
  -5  -3  -1    0.25    0.15
  -5  -3  -1    0.31    0.16
   5   3   1   -0.14    0.17
   5   3   1    0.45    0.18
   5   3   1    0.11    0.15
   5   3   1    0.21    0.08
   5   3   1    0.11    0.19
   5   3   1    0.36    0.09
   5   3   1    0.14    0.13
   5   3   1    0.20    0.08
   5   3   1    0.21    0.16
   5   3   1    0.17    0.13
   5   3   1    0.33    0.14
  -6  -3  -1    1.74    0.26
  -6  -3  -1    1.68    0.29
  -6  -3  -1    1.81    0.33
  -6  -3  -1    2.04    0.25
  -6  -3  -1    2.00    0.23
  -6  -3  -1    2.07    0.25
   6   3   1    1.90    0.21
   6   3   1    1.67    0.25
   6   3   1    1.39    0.21
   6   3   1    1.28    0.26
   6   3   1    1.73    0.21
   6   3   1    1.67    0.31
   6   3   1    1.85    0.23
   6   3   1    1.05    0.25
   6   3   1    2.01    0.31
   6   3   1    1.60    0.19
  -7  -3  -1   -0.39    0.34
  -7  -3  -1    0.51    0.21
  -7  -3  -1    0.16    0.23
  -7  -3  -1    0.22    0.22
  -7  -3  -1   -0.05    0.29
   7   3   1    0.44    0.24
   7   3   1    0.36    0.23
   7   3   1    0.30    0.17
   7   3   1    0.44    0.31
   7   3   1    0.11    0.16
   7   3   1   -0.40    0.34
   7   3   1    0.17    0.22
  -8  -3  -1    0.05    0.29
  -8  -3  -1    0.13    0.47
  -8  -3  -1   -0.17    0.27
   8   3   1   -0.65    0.29
   8   3   1    0.07    0.30
   8   3   1    0.14    0.27
   8   3   1   -0.07    0.28
  -9  -3  -1    0.36    0.41
  -9  -3  -1    0.61    0.37
  -9  -3  -1    0.89    0.38
   9   3   1    0.34    0.38
   9   3   1    1.15    0.41
   9   3   1    1.38    0.42
   9  -4  -1    0.76    0.41
   9  -4  -1    0.87    0.38
   9  -4  -1    0.75    0.43
   9  -4  -1    0.52    0.41
   9  -4  -1    1.75    0.52
  -9   4   1    0.34    0.42
   8  -4  -1    0.71    0.30
   8  -4  -1    1.25    0.31
   8  -4  -1    1.36    0.42
   8  -4  -1    0.99    0.37
   8  -4  -1    0.85    0.30
  -8   4   1    1.36    0.34
   7  -4  -1    0.24    0.12
   7  -4  -1    0.67    0.25
   7  -4  -1    0.00    0.25
   7  -4  -1    0.26    0.19
   7  -4  -1    0.24    0.13
   7  -4  -1    0.22    0.22
   7  -4  -1    0.14    0.17
   7  -4  -1    0.13    0.18
   7  -4  -1    0.23    0.28
   7  -4  -1    0.34    0.24
  -7   4   1    0.28    0.16
  -7   4   1    0.22    0.17
  -7   4   1    0.13    0.24
   6  -4  -1    0.16    0.12
   6  -4  -1   -0.04    0.17
   6  -4  -1    0.23    0.13
   6  -4  -1    0.05    0.16
   6  -4  -1    0.30    0.19
   6  -4  -1    0.72    0.23
   6  -4  -1    0.24    0.11
   6  -4  -1    0.35    0.14
  -6   4   1    0.24    0.15
  -6   4   1    0.16    0.13
   5  -4  -1   -0.14    0.17
   5  -4  -1    0.26    0.10
   5  -4  -1    0.19    0.14
   5  -4  -1   -0.04    0.11
   5  -4  -1    0.14    0.16
   5  -4  -1   -0.05    0.11
   5  -4  -1   -0.01    0.11
   5  -4  -1    0.12    0.09
   5  -4  -1    0.07    0.15
   5  -4  -1   -0.08    0.11
   5  -4  -1    0.05    0.16
  -5   4   1    0.20    0.16
  -5   4   1   -0.08    0.15
  -5   4   1    0.04    0.11
  -5   4   1    0.05    0.15
  -5   4   1   -0.05    0.12
  -5   4   1    0.22    0.12
   4  -4  -1    3.25    0.20
   4  -4  -1    3.25    0.28
   4  -4  -1    3.27    0.25
   4  -4  -1    2.92    0.24
   4  -4  -1    2.96    0.18
   4  -4  -1    3.59    0.28
   4  -4  -1    3.06    0.20
   4  -4  -1    3.14    0.17
   4  -4  -1    3.05    0.28
   4  -4  -1    2.96    0.25
   4  -4  -1    2.99    0.20
   4  -4  -1    3.36    0.30
  -4   4   1    3.56    0.19
  -4   4   1    3.24    0.21
  -4   4   1    2.96    0.24
  -4   4   1    3.32    0.24
  -4   4   1    3.19    0.19
  -4   4   1    3.36    0.20
  -4   4   1    3.59    0.27
   3  -4  -1    5.15    0.29
   3  -4  -1    5.39    0.26
   3  -4  -1    6.00    0.29
   3  -4  -1    5.68    0.21
   3  -4  -1    5.68    0.21
   3  -4  -1    4.87    0.28
   3  -4  -1    5.84    0.23
   3  -4  -1    6.02    0.23
   3  -4  -1    5.32    0.31
   3  -4  -1    5.19    0.22
   3  -4  -1    5.66    0.27
   3  -4  -1    5.31    0.22
   3  -4  -1    5.22    0.25
  -3   4   1    5.73    0.18
  -3   4   1    5.44    0.24
  -3   4   1    5.42    0.23
  -3   4   1    5.69    0.26
  -3   4   1    5.46    0.18
  -3   4   1    5.58    0.23
  -3   4   1    5.26    0.27
   2  -4  -1    0.01    0.08
   2  -4  -1    0.12    0.10
   2  -4  -1    0.06    0.06
   2  -4  -1   -0.06    0.07
   2  -4  -1    0.05    0.08
   2  -4  -1    0.03    0.07
   2  -4  -1   -0.12    0.10
   2  -4  -1   -0.08    0.07
   2  -4  -1    0.13    0.10
   2  -4  -1    0.02    0.04
   2  -4  -1   -0.07    0.08
   2  -4  -1    0.00    0.04
   2  -4  -1   -0.02    0.09
   2  -4  -1   -0.12    0.07
   2  -4  -1    0.05    0.07
  -2   4   1    0.04    0.08
  -2   4   1   -0.04    0.07
  -2   4   1    0.06    0.09
   1  -4  -1    7.89    0.29
   1  -4  -1    7.98    0.28
   1  -4  -1    8.52    0.28
   1  -4  -1    8.16    0.29
   1  -4  -1    8.65    0.29
   1  -4  -1    8.16    0.27
   1  -4  -1    8.64    0.29
   1  -4  -1    8.42    0.26
   1  -4  -1    8.11    0.27
   1  -4  -1    8.36    0.29
   1  -4  -1    8.24    0.29
   1  -4  -1    8.49    0.29
   1  -4  -1    8.70    0.27
  -1   4   1    8.11    0.29
  -1   4   1    8.64    0.29
  -1   4   1    8.22    0.26
  -1   4   1    8.22    0.28
   0  -4  -1    7.56    0.28
   0  -4  -1    7.79    0.24
   0  -4  -1    7.43    0.27
   0  -4  -1    7.72    0.25
   0  -4  -1    7.97    0.24
   0  -4  -1    7.53    0.27
   0  -4  -1    7.59    0.28
   0  -4  -1    7.56    0.27
   0  -4  -1    7.61    0.22
   0  -4  -1    7.40    0.24
   0  -4  -1    7.20    0.27
   0   4   1    7.98    0.20
   0   4   1    8.03    0.25
   0   4   1    7.78    0.27
   0   4   1    7.71    0.25
   0   4   1    7.91    0.29
   0   4   1    7.65    0.20
  -1  -4  -1    4.06    0.21
  -1  -4  -1    3.88    0.20
  -1  -4  -1    4.06    0.22
  -1  -4  -1    3.80    0.13
  -1  -4  -1    4.03    0.18
  -1  -4  -1    3.95    0.14
  -1  -4  -1    3.92    0.14
  -1  -4  -1    3.86    0.17
  -1  -4  -1    3.73    0.20
  -1  -4  -1    3.61    0.13
  -1  -4  -1    3.55    0.18
  -1  -4  -1    3.70    0.22
  -1  -4  -1    3.88    0.17
   1   4   1    3.82    0.17
   1   4   1    3.85    0.17
   1   4   1    3.88    0.19
   1   4   1    4.02    0.19
   1   4   1    3.99    0.22
   1   4   1    3.94    0.18
  -2  -4  -1   32.36    0.81
  -2  -4  -1   31.17    0.78
  -2  -4  -1   31.68    0.75
  -2  -4  -1   29.72    0.80
  -2  -4  -1   32.06    0.74
  -2  -4  -1   32.18    0.72
  -2  -4  -1   33.08    0.80
  -2  -4  -1   31.09    0.80
   2   4   1   32.47    0.83
   2   4   1   31.99    0.80
   2   4   1   31.63    0.77
   2   4   1   31.84    0.73
   2   4   1   32.54    0.75
   2   4   1   30.79    0.79
   2   4   1   32.04    0.79
  -3  -4  -1    6.51    0.30
  -3  -4  -1    6.52    0.33
  -3  -4  -1    6.96    0.29
  -3  -4  -1    6.82    0.28
  -3  -4  -1    6.85    0.32
  -3  -4  -1    6.90    0.32
  -3  -4  -1    6.44    0.28
  -3  -4  -1    6.17    0.30
  -3  -4  -1    6.49    0.32
   3   4   1    6.37    0.30
   3   4   1    6.54    0.28
   3   4   1    6.33    0.30
   3   4   1    6.83    0.32
   3   4   1    7.06    0.33
   3   4   1    6.50    0.28
   3   4   1    6.39    0.28
  -4  -4  -1    1.67    0.22
  -4  -4  -1    1.37    0.17
  -4  -4  -1    1.51    0.18
  -4  -4  -1    1.61    0.18
  -4  -4  -1    2.45    0.25
  -4  -4  -1    1.70    0.20
  -4  -4  -1    2.42    0.26
  -4  -4  -1    1.52    0.19
   4   4   1    1.99    0.23
   4   4   1    1.66    0.18
   4   4   1    1.89    0.23
   4   4   1    1.70    0.21
   4   4   1    1.69    0.19
   4   4   1    1.78    0.22
   4   4   1    1.83    0.20
   4   4   1    1.56    0.20
  -5  -4  -1    0.28    0.17
  -5  -4  -1    0.11    0.16
  -5  -4  -1   -0.08    0.16
  -5  -4  -1    0.17    0.19
  -5  -4  -1    0.13    0.19
  -5  -4  -1   -0.02    0.14
  -5  -4  -1    0.04    0.21
   5   4   1   -0.33    0.17
   5   4   1    0.12    0.14
   5   4   1    0.42    0.18
   5   4   1   -0.01    0.17
   5   4   1    0.38    0.22
   5   4   1    0.18    0.16
   5   4   1    0.08    0.20
   5   4   1    0.09    0.17
  -6  -4  -1    0.40    0.22
  -6  -4  -1    0.55    0.29
  -6  -4  -1    0.18    0.19
  -6  -4  -1   -0.29    0.30
   6   4   1    0.04    0.17
   6   4   1    0.42    0.26
   6   4   1    0.15    0.08
   6   4   1    0.24    0.08
   6   4   1    0.34    0.21
  -7  -4  -1    1.10    0.30
  -7  -4  -1    0.57    0.35
  -7  -4  -1    0.76    0.28
   7   4   1    0.59    0.34
   7   4   1    1.03    0.25
   7   4   1    0.76    0.26
   7   4   1    1.34    0.32
  -8  -4  -1    0.33    0.33
  -8  -4  -1    0.37    0.52
  -8  -4  -1   -0.37    0.32
  -8  -4  -1    0.10    0.32
   8   4   1    0.83    0.35
   8   4   1    0.88    0.31
   8   4   1    0.18    0.31
   8  -5  -1    2.27    0.45
   8  -5  -1    1.71    0.37
   8  -5  -1    1.74    0.37
   8  -5  -1    0.91    0.36
   8  -5  -1    1.63    0.29
  -8   5   1    1.29    0.36
   7  -5  -1    0.37    0.28
   7  -5  -1    0.73    0.26
   7  -5  -1    0.46    0.31
   7  -5  -1    0.39    0.28
   7  -5  -1    0.40    0.19
   7  -5  -1    0.54    0.26
  -7   5   1    0.00    0.20
  -7   5   1    0.26    0.19
  -7   5   1   -0.11    0.27
   6  -5  -1    0.40    0.19
   6  -5  -1   -0.11    0.12
   6  -5  -1   -0.07    0.19
   6  -5  -1    0.20    0.15
   6  -5  -1    0.18    0.23
   6  -5  -1    0.03    0.16
   6  -5  -1   -0.21    0.20
   6  -5  -1   -0.02    0.12
   6  -5  -1    0.04    0.17
  -6   5   1    0.11    0.15
  -6   5   1    0.03    0.22
  -6   5   1   -0.04    0.16
  -6   5   1   -0.33    0.15
   5  -5  -1    2.67    0.30
   5  -5  -1    2.13    0.19
   5  -5  -1    2.50    0.27
   5  -5  -1    2.10    0.23
   5  -5  -1    2.24    0.24
   5  -5  -1    3.12    0.35
   5  -5  -1    1.92    0.28
   5  -5  -1    2.64    0.23
   5  -5  -1    2.54    0.23
  -5   5   1    2.39    0.23
  -5   5   1    2.13    0.24
  -5   5   1    2.77    0.30
  -5   5   1    2.52    0.22
   4  -5  -1    6.90    0.40
   4  -5  -1    7.28    0.36
   4  -5  -1    6.99    0.39
   4  -5  -1    6.48    0.32
   4  -5  -1    6.86    0.28
   4  -5  -1    7.01    0.28
   4  -5  -1    6.68    0.30
   4  -5  -1    7.25    0.29
   4  -5  -1    7.39    0.40
   4  -5  -1    7.50    0.34
   4  -5  -1    6.81    0.29
   4  -5  -1    6.85    0.35
   4  -5  -1    7.22    0.29
  -4   5   1    7.23    0.37
  -4   5   1    6.86    0.31
  -4   5   1    6.59    0.35
  -4   5   1    7.07    0.24
  -4   5   1    7.06    0.31
  -4   5   1    7.03    0.24
  -4   5   1    6.31    0.33
   3  -5  -1    0.30    0.07
   3  -5  -1    0.24    0.14
   3  -5  -1    0.36    0.12
   3  -5  -1    0.32    0.12
   3  -5  -1    0.36    0.11
   3  -5  -1    0.20    0.12
   3  -5  -1    0.20    0.11
   3  -5  -1    0.38    0.10
   3  -5  -1    0.18    0.07
   3  -5  -1    0.45    0.12
   3  -5  -1    0.19    0.14
   3  -5  -1    0.47    0.15
   3  -5  -1    0.12    0.11
   3  -5  -1    0.20    0.12
   3  -5  -1    0.14    0.13
  -3   5   1    0.20    0.10
  -3   5   1    0.24    0.12
  -3   5   1    0.31    0.13
   2  -5  -1    3.25    0.22
   2  -5  -1    3.23    0.21
   2  -5  -1    2.71    0.24
   2  -5  -1    2.88    0.24
   2  -5  -1    3.16    0.21
   2  -5  -1    3.38    0.21
   2  -5  -1    3.42    0.25
   2  -5  -1    2.91    0.22
   2  -5  -1    3.19    0.18
   2  -5  -1    3.08    0.20
   2  -5  -1    3.37    0.24
   2  -5  -1    3.11    0.22
   2  -5  -1    3.35    0.21
  -2   5   1    3.47    0.23
  -2   5   1    2.93    0.22
  -2   5   1    2.81    0.22
   1  -5  -1   13.39    0.41
   1  -5  -1   12.63    0.41
   1  -5  -1   13.28    0.42
   1  -5  -1   13.36    0.39
   1  -5  -1   12.67    0.42
   1  -5  -1   12.74    0.41
   1  -5  -1   13.04    0.37
   1  -5  -1   13.21    0.38
   1  -5  -1   12.76    0.38
   1  -5  -1   12.98    0.41
   1  -5  -1   13.06    0.41
   1  -5  -1   12.76    0.40
   1  -5  -1   13.08    0.41
  -1   5   1   12.83    0.42
  -1   5   1   12.94    0.37
  -1   5   1   12.81    0.40
  -1   5   1   12.46    0.40
   0  -5  -1   39.55    0.90
   0  -5  -1   40.64    0.93
   0  -5  -1   40.48    0.93
   0  -5  -1   39.32    0.96
   0  -5  -1   39.88    0.96
   0  -5  -1   39.69    0.90
   0  -5  -1   40.78    0.90
   0  -5  -1   40.08    0.94
   0  -5  -1   41.29    0.90
   0  -5  -1   39.74    0.98
   0  -5  -1   39.43    0.87
   0  -5  -1   39.67    0.95
   0  -5  -1   40.40    0.93
   0  -5  -1   40.32    0.94
   0   5   1   40.40    1.00
   0   5   1   40.84    0.95
   0   5   1   40.23    0.89
   0   5   1   41.32    0.87
   0   5   1   40.00    0.92
   0   5   1   40.54    0.87
  -1  -5  -1    0.00    0.06
  -1  -5  -1    0.39    0.12
  -1  -5  -1   -0.01    0.12
  -1  -5  -1   -0.07    0.05
  -1  -5  -1    0.03    0.06
  -1  -5  -1    0.10    0.11
  -1  -5  -1    0.01    0.08
  -1  -5  -1   -0.04    0.07
  -1  -5  -1   -0.10    0.10
  -1  -5  -1   -0.01    0.06
  -1  -5  -1    0.18    0.08
  -1  -5  -1   -0.09    0.08
  -1  -5  -1   -0.03    0.08
  -1  -5  -1    0.01    0.13
   1   5   1    0.06    0.08
   1   5   1   -0.07    0.12
   1   5   1   -0.02    0.09
   1   5   1    0.07    0.07
   1   5   1    0.07    0.08
  -2  -5  -1    0.02    0.09
  -2  -5  -1   -0.15    0.09
  -2  -5  -1    0.04    0.12
  -2  -5  -1    0.06    0.10
  -2  -5  -1   -0.06    0.11
  -2  -5  -1    0.10    0.10
  -2  -5  -1    0.01    0.14
  -2  -5  -1    0.10    0.09
   2   5   1    0.08    0.09
   2   5   1    0.13    0.10
   2   5   1    0.03    0.12
   2   5   1    0.07    0.09
   2   5   1   -0.07    0.10
   2   5   1    0.11    0.10
  -3  -5  -1    1.60    0.21
  -3  -5  -1    1.73    0.23
  -3  -5  -1    1.45    0.17
  -3  -5  -1    1.52    0.17
  -3  -5  -1    2.16    0.23
  -3  -5  -1    1.83    0.21
  -3  -5  -1    1.97    0.22
  -3  -5  -1    1.53    0.19
   3   5   1    1.98    0.23
   3   5   1    2.13    0.22
   3   5   1    2.00    0.21
   3   5   1    1.79    0.19
   3   5   1    1.81    0.20
   3   5   1    1.96    0.20
  -4  -5  -1    0.22    0.17
  -4  -5  -1    0.53    0.16
  -4  -5  -1    0.17    0.14
  -4  -5  -1    0.35    0.16
  -4  -5  -1    0.46    0.21
  -4  -5  -1    0.54    0.18
  -4  -5  -1    0.48    0.16
  -4  -5  -1    0.31    0.18
   4   5   1    0.32    0.16
   4   5   1    0.52    0.15
   4   5   1    0.61    0.19
   4   5   1    0.24    0.14
   4   5   1    0.40    0.14
   4   5   1    0.32    0.15
  -5  -5  -1    0.16    0.17
  -5  -5  -1    0.04    0.20
  -5  -5  -1    0.40    0.23
  -5  -5  -1    0.19    0.19
  -5  -5  -1    0.07    0.24
   5   5   1    0.11    0.17
   5   5   1   -0.03    0.16
   5   5   1   -0.05    0.20
   5   5   1    0.05    0.17
  -6  -5  -1    0.14    0.32
  -6  -5  -1    0.00    0.22
  -6  -5  -1    0.19    0.22
  -6  -5  -1    0.15    0.29
   6   5   1    0.25    0.27
   6   5   1    0.06    0.18
   6   5   1   -0.02    0.19
  -7  -5  -1    1.27    0.33
  -7  -5  -1    1.10    0.40
  -7  -5  -1    1.76    0.36
  -7  -5  -1    1.14    0.30
   7   5   1    1.51    0.29
   7   5   1    2.06    0.36
   7   5   1    1.40    0.30
  -8  -5  -1   -0.26    0.37
  -8  -5  -1    0.19    0.37
  -8  -5  -1    0.65    0.57
  -8  -5  -1    0.59    0.39
   8   5   1    0.64    0.41
   8   5   1    0.27    0.32
   8   5   1    0.51    0.34
   8  -6  -1   -0.67    0.34
   8  -6  -1    0.64    0.40
   8  -6  -1    0.01    0.36
   8  -6  -1    0.06    0.25
   8  -6  -1    0.42    0.43
  -8   6   1    0.22    0.37
   7  -6  -1    1.94    0.36
   7  -6  -1    1.96    0.27
   7  -6  -1    2.15    0.36
   7  -6  -1    2.43    0.43
   7  -6  -1    2.40    0.40
  -7   6   1    2.21    0.27
  -7   6   1    2.24    0.36
  -7   6   1    2.03    0.29
   6  -6  -1    0.31    0.14
   6  -6  -1    0.46    0.22
   6  -6  -1    0.11    0.15
   6  -6  -1    0.19    0.23
   6  -6  -1    0.19    0.20
   6  -6  -1   -0.30    0.26
   6  -6  -1   -0.06    0.25
   6  -6  -1    0.05    0.20
  -6   6   1    0.12    0.18
  -6   6   1   -0.25    0.21
  -6   6   1    0.06    0.20
  -6   6   1    0.10    0.16
   5  -6  -1    0.81    0.15
   5  -6  -1    1.09    0.29
   5  -6  -1    0.95    0.17
   5  -6  -1    1.16    0.20
   5  -6  -1    1.06    0.17
   5  -6  -1    1.07    0.22
   5  -6  -1    0.71    0.19
   5  -6  -1    0.96    0.21
   5  -6  -1    0.88    0.15
  -5   6   1    0.81    0.18
  -5   6   1    0.98    0.20
  -5   6   1    0.98    0.12
   4  -6  -1    6.62    0.26
   4  -6  -1    7.09    0.32
   4  -6  -1    7.12    0.37
   4  -6  -1    6.92    0.32
   4  -6  -1    7.14    0.33
   4  -6  -1    7.32    0.37
   4  -6  -1    6.84    0.40
   4  -6  -1    7.19    0.29
   4  -6  -1    7.49    0.37
   4  -6  -1    6.69    0.33
   4  -6  -1    7.13    0.45
   4  -6  -1    6.69    0.43
  -4   6   1    7.28    0.36
  -4   6   1    7.67    0.40
  -4   6   1    7.55    0.37
   3  -6  -1   -0.06    0.16
   3  -6  -1    0.12    0.06
   3  -6  -1    0.19    0.12
   3  -6  -1    0.14    0.13
   3  -6  -1    0.03    0.15
   3  -6  -1    0.15    0.14
   3  -6  -1    0.02    0.13
   3  -6  -1    0.10    0.12
   3  -6  -1    0.20    0.15
   3  -6  -1   -0.08    0.14
   3  -6  -1    0.33    0.16
   3  -6  -1    0.05    0.07
   3  -6  -1    0.43    0.19
   3  -6  -1    0.15    0.16
   3  -6  -1   -0.05    0.18
  -3   6   1    0.11    0.14
  -3   6   1    0.07    0.13
  -3   6   1    0.05    0.15
   2  -6  -1    7.34    0.36
   2  -6  -1    7.36    0.30
   2  -6  -1    7.65    0.34
   2  -6  -1    6.90    0.33
   2  -6  -1    7.35    0.34
   2  -6  -1    7.05    0.36
   2  -6  -1    7.44    0.32
   2  -6  -1    7.66    0.34
   2  -6  -1    7.28    0.34
   2  -6  -1    7.24    0.37
   2  -6  -1    7.19    0.31
   2  -6  -1    7.53    0.38
   2  -6  -1    7.33    0.37
   2  -6  -1    7.69    0.33
  -2   6   1    7.42    0.33
  -2   6   1    7.43    0.35
   1  -6  -1    0.99    0.15
   1  -6  -1    1.01    0.16
   1  -6  -1    0.91    0.14
   1  -6  -1    1.16    0.15
   1  -6  -1    0.98    0.16
   1  -6  -1    1.45    0.18
   1  -6  -1    0.65    0.16
   1  -6  -1    0.97    0.09
   1  -6  -1    0.83    0.17
   1  -6  -1    0.91    0.18
   1  -6  -1    1.05    0.15
   1  -6  -1    1.20    0.17
   1  -6  -1    0.96    0.13
   1  -6  -1    1.39    0.18
   1  -6  -1    1.17    0.16
   1  -6  -1    0.98    0.14
   1  -6  -1    0.82    0.08
  -1   6   1    0.93    0.13
  -1   6   1    1.22    0.17
  -1   6   1    0.81    0.18
   0  -6  -1    0.11    0.07
   0  -6  -1   -0.03    0.13
   0  -6  -1    0.35    0.14
   0  -6  -1   -0.04    0.11
   0  -6  -1    0.15    0.11
   0  -6  -1    0.08    0.10
   0  -6  -1    0.25    0.10
   0  -6  -1    0.17    0.12
   0  -6  -1    0.08    0.13
   0  -6  -1   -0.06    0.13
   0  -6  -1    0.17    0.15
   0  -6  -1    0.00    0.07
   0  -6  -1    0.03    0.09
   0  -6  -1    0.33    0.16
   0  -6  -1   -0.07    0.10
   0   6   1    0.13    0.12
   0   6   1    0.12    0.10
   0   6   1    0.12    0.10
  -1  -6  -1    1.34    0.14
  -1  -6  -1    1.20    0.14
  -1  -6  -1    1.26    0.14
  -1  -6  -1    1.23    0.14
  -1  -6  -1    1.04    0.17
  -1  -6  -1    1.47    0.20
  -1  -6  -1    1.16    0.12
  -1  -6  -1    1.18    0.18
  -1  -6  -1    1.36    0.15
  -1  -6  -1    1.27    0.17
  -1  -6  -1    1.38    0.21
  -1  -6  -1    1.36    0.19
   1   6   1    1.30    0.15
   1   6   1    1.52    0.16
   1   6   1    1.18    0.14
   1   6   1    1.17    0.19
   1   6   1    1.26    0.17
   1   6   1    1.12    0.14
  -2  -6  -1    0.27    0.14
  -2  -6  -1    0.12    0.17
  -2  -6  -1   -0.01    0.12
  -2  -6  -1    0.15    0.12
  -2  -6  -1    0.25    0.12
  -2  -6  -1    0.31    0.12
  -2  -6  -1    0.31    0.16
  -2  -6  -1    0.45    0.18
   2   6   1    0.17    0.14
   2   6   1    0.27    0.14
   2   6   1    0.30    0.12
   2   6   1    0.19    0.11
   2   6   1    0.22    0.13
  -3  -6  -1   -0.11    0.13
  -3  -6  -1    0.05    0.14
  -3  -6  -1    0.05    0.19
  -3  -6  -1    0.27    0.15
  -3  -6  -1   -0.22    0.15
  -3  -6  -1    0.01    0.15
  -3  -6  -1    0.10    0.14
   3   6   1    0.19    0.16
   3   6   1   -0.21    0.17
   3   6   1    0.19    0.13
   3   6   1    0.06    0.13
   3   6   1    0.10    0.13
  -4  -6  -1    0.17    0.18
  -4  -6  -1    0.04    0.19
  -4  -6  -1    0.22    0.19
  -4  -6  -1    0.09    0.19
  -4  -6  -1    0.03    0.19
  -4  -6  -1    0.42    0.20
   4   6   1    0.21    0.21
   4   6   1   -0.23    0.14
   4   6   1   -0.04    0.14
   4   6   1    0.06    0.18
  -5  -6  -1    0.43    0.25
  -5  -6  -1    0.07    0.24
  -5  -6  -1    0.54    0.27
  -5  -6  -1    0.02    0.24
  -5  -6  -1    0.07    0.20
   5   6   1    0.05    0.18
   5   6   1   -0.28    0.18
   5   6   1    0.08    0.23
   5   6   1    0.15    0.22
  -6  -6  -1    0.30    0.30
  -6  -6  -1    0.49    0.27
  -6  -6  -1   -0.28    0.25
  -6  -6  -1    0.18    0.27
   6   6   1    0.27    0.23
   6   6   1    0.72    0.31
   6   6   1    0.06    0.22
  -7  -6  -1   -0.12    0.33
  -7  -6  -1    0.21    0.43
  -7  -6  -1    0.44    0.34
  -7  -6  -1    0.92    0.38
   7   6   1    0.22    0.29
   7   6   1    0.20    0.29
   7   6   1    0.88    0.38
   8  -7  -1    0.09    0.43
   8  -7  -1    0.85    0.43
   7  -7  -1    0.51    0.43
   7  -7  -1    0.52    0.34
   7  -7  -1    0.40    0.34
   7  -7  -1    0.40    0.22
   7  -7  -1    0.38    0.35
  -7   7   1    0.25    0.34
   6  -7  -1    1.80    0.31
   6  -7  -1    1.75    0.20
   6  -7  -1    1.33    0.30
   6  -7  -1    1.46    0.21
   6  -7  -1    1.36    0.35
   6  -7  -1    1.95    0.26
   6  -7  -1    2.18    0.41
  -6   7   1    1.87    0.28
  -6   7   1    0.95    0.30
  -6   7   1    1.62    0.28
   5  -7  -1    0.74    0.17
   5  -7  -1    0.54    0.24
   5  -7  -1    0.35    0.23
   5  -7  -1    1.05    0.23
   5  -7  -1    1.22    0.22
   5  -7  -1    0.65    0.19
   5  -7  -1    1.05    0.25
   5  -7  -1    0.73    0.15
   5  -7  -1    0.84    0.30
   5  -7  -1    0.85    0.28
  -5   7   1    0.91    0.25
  -5   7   1    1.01    0.26
  -5   7   1    0.58    0.21
   4  -7  -1    2.09    0.18
   4  -7  -1    1.93    0.17
   4  -7  -1    2.48    0.25
   4  -7  -1    1.99    0.26
   4  -7  -1    2.73    0.33
   4  -7  -1    2.22    0.23
   4  -7  -1    2.02    0.28
   4  -7  -1    1.94    0.26
   4  -7  -1    1.95    0.24
  -4   7   1    2.17    0.26
  -4   7   1    2.28    0.25
   3  -7  -1    0.03    0.16
   3  -7  -1   -0.12    0.17
   3  -7  -1    0.09    0.19
   3  -7  -1    0.34    0.18
   3  -7  -1    0.17    0.19
   3  -7  -1    0.01    0.17
   3  -7  -1    0.25    0.19
   3  -7  -1   -0.26    0.18
   3  -7  -1    0.18    0.14
   3  -7  -1    0.06    0.19
   3  -7  -1    0.26    0.17
  -3   7   1    0.00    0.19
  -3   7   1    0.04    0.16
   2  -7  -1    0.24    0.18
   2  -7  -1    0.04    0.17
   2  -7  -1   -0.05    0.18
   2  -7  -1   -0.23    0.17
   2  -7  -1    0.05    0.15
   2  -7  -1   -0.07    0.12
   2  -7  -1   -0.02    0.18
   2  -7  -1    0.03    0.13
   2  -7  -1    0.10    0.16
   2  -7  -1    0.11    0.16
   2  -7  -1    0.20    0.19
   2  -7  -1   -0.15    0.17
   2  -7  -1   -0.31    0.19
   2  -7  -1   -0.15    0.12
   2  -7  -1   -0.17    0.18
   2  -7  -1    0.16    0.20
  -2   7   1   -0.12    0.17
  -2   7   1   -0.14    0.16
   1  -7  -1    0.09    0.13
   1  -7  -1   -0.12    0.18
   1  -7  -1    0.11    0.18
   1  -7  -1   -0.11    0.17
   1  -7  -1    0.19    0.15
   1  -7  -1    0.06    0.15
   1  -7  -1    0.04    0.15
   1  -7  -1    0.13    0.13
   1  -7  -1   -0.17    0.11
   1  -7  -1    0.26    0.14
   1  -7  -1   -0.06    0.15
   1  -7  -1   -0.03    0.15
   1  -7  -1    0.14    0.16
   1  -7  -1    0.38    0.17
  -1   7   1    0.00    0.13
  -1   7   1   -0.10    0.16
   0  -7  -1    3.22    0.25
   0  -7  -1    3.32    0.27
   0  -7  -1    3.20    0.24
   0  -7  -1    3.41    0.34
   0  -7  -1    3.38    0.26
   0  -7  -1    2.95    0.29
   0  -7  -1    3.31    0.20
   0  -7  -1    2.94    0.32
   0  -7  -1    3.11    0.31
   0  -7  -1    3.49    0.30
   0  -7  -1    3.04    0.19
   0  -7  -1    3.18    0.24
   0  -7  -1    3.42    0.25
   0   7   1    3.65    0.26
   0   7   1    3.07    0.31
   0   7   1    3.29    0.24
  -1  -7  -1    0.11    0.16
  -1  -7  -1    0.43    0.13
  -1  -7  -1    0.29    0.12
  -1  -7  -1    0.48    0.12
  -1  -7  -1    0.31    0.13
  -1  -7  -1    0.33    0.18
  -1  -7  -1    0.40    0.11
  -1  -7  -1    0.64    0.14
  -1  -7  -1    0.51    0.20
  -1  -7  -1    0.34    0.13
   1   7   1    0.51    0.14
   1   7   1    0.58    0.14
   1   7   1    0.65    0.18
   1   7   1    0.55    0.11
   1   7   1    0.25    0.18
  -2  -7  -1    2.97    0.36
  -2  -7  -1    2.59    0.28
  -2  -7  -1    2.47    0.29
  -2  -7  -1    3.17    0.32
  -2  -7  -1    2.06    0.24
  -2  -7  -1    2.88    0.27
  -2  -7  -1    3.01    0.28
   2   7   1    2.55    0.26
   2   7   1    3.22    0.28
   2   7   1    2.98    0.34
   2   7   1    2.64    0.26
   2   7   1    2.54    0.26
  -3  -7  -1    0.05    0.18
  -3  -7  -1    0.06    0.17
  -3  -7  -1    0.12    0.17
  -3  -7  -1    0.46    0.23
  -3  -7  -1   -0.12    0.18
   3   7   1   -0.06    0.15
   3   7   1    0.44    0.17
   3   7   1   -0.06    0.21
   3   7   1   -0.06    0.15
  -4  -7  -1    0.85    0.25
  -4  -7  -1    0.62    0.24
  -4  -7  -1    0.90    0.24
  -4  -7  -1    0.59    0.28
   4   7   1    0.65    0.28
   4   7   1    0.67    0.20
   4   7   1    0.65    0.20
   4   7   1    0.96    0.24
  -5  -7  -1    0.22    0.31
  -5  -7  -1    0.15    0.29
  -5  -7  -1    0.12    0.28
  -5  -7  -1    0.23    0.25
   5   7   1    0.05    0.21
   5   7   1    0.44    0.29
  -6  -7  -1    0.45    0.38
  -6  -7  -1   -0.27    0.34
  -6  -7  -1    0.30    0.29
  -6  -7  -1    0.20    0.34
   6   7   1    0.19    0.25
   6   7   1    0.19    0.27
   6   7   1    0.17    0.35
  -7  -7  -1    0.89    0.43
  -7  -7  -1    1.25    0.42
  -7  -7  -1    1.16    0.44
  -7  -7  -1    2.17    0.52
   7   7   1    1.39    0.37
   7   7   1    1.71    0.50
   7   7   1    1.39    0.35
   7  -8  -1    0.35    0.42
   7  -8  -1   -0.01    0.22
   7  -8  -1    0.43    0.49
   7  -8  -1   -0.37    0.36
   7  -8  -1   -0.55    0.36
  -7   8   1    0.25    0.39
   6  -8  -1    1.88    0.21
   6  -8  -1    1.67    0.38
   6  -8  -1    2.23    0.46
   6  -8  -1    1.82    0.35
   6  -8  -1    2.04    0.25
   6  -8  -1    2.23    0.38
  -6   8   1    1.66    0.32
  -6   8   1    2.09    0.36
  -6   8   1    1.99    0.39
   5  -8  -1    0.28    0.21
   5  -8  -1    0.05    0.28
   5  -8  -1    0.01    0.26
   5  -8  -1   -0.01    0.31
   5  -8  -1   -0.11    0.13
   5  -8  -1    0.04    0.24
   5  -8  -1    0.09    0.11
  -5   8   1    0.00    0.27
  -5   8   1    0.21    0.27
  -5   8   1    0.00    0.25
   4  -8  -1    0.07    0.29
   4  -8  -1    0.47    0.22
   4  -8  -1    0.29    0.20
   4  -8  -1    0.65    0.22
   4  -8  -1    0.22    0.27
   4  -8  -1    0.16    0.24
   4  -8  -1    0.51    0.29
  -4   8   1    0.49    0.26
  -4   8   1    0.41    0.24
   3  -8  -1    0.51    0.26
   3  -8  -1    0.76    0.23
   3  -8  -1    0.64    0.22
   3  -8  -1    0.67    0.25
   3  -8  -1    0.65    0.19
   3  -8  -1    0.73    0.25
   3  -8  -1    0.40    0.21
   3  -8  -1    0.51    0.22
   3  -8  -1    0.34    0.24
   3  -8  -1    1.09    0.24
  -3   8   1    0.63    0.26
   2  -8  -1    0.97    0.25
   2  -8  -1    1.06    0.24
   2  -8  -1    0.45    0.27
   2  -8  -1    0.67    0.24
   2  -8  -1    0.89    0.19
   2  -8  -1    0.63    0.23
   2  -8  -1    0.56    0.19
   2  -8  -1    0.90    0.20
   2  -8  -1    0.47    0.20
   2  -8  -1    0.70    0.21
   2  -8  -1    0.44    0.21
   2  -8  -1    0.49    0.24
   1  -8  -1   -0.20    0.20
   1  -8  -1   -0.14    0.21
   1  -8  -1    0.26    0.23
   1  -8  -1    0.11    0.20
   1  -8  -1   -0.03    0.16
   1  -8  -1    0.00    0.17
   1  -8  -1    0.00    0.15
   1  -8  -1   -0.10    0.15
   1  -8  -1   -0.21    0.16
   1  -8  -1   -0.04    0.16
   1  -8  -1   -0.19    0.21
  -1   8   1   -0.06    0.21
   0  -8  -1   -0.06    0.20
   0  -8  -1    0.39    0.18
   0  -8  -1    0.08    0.17
   0  -8  -1    0.32    0.16
   0  -8  -1    0.36    0.18
   0  -8  -1    0.34    0.12
   0  -8  -1    0.16    0.15
   0  -8  -1    0.07    0.11
   0  -8  -1    0.26    0.22
   0  -8  -1    0.19    0.17
   0   8   1    0.01    0.16
   0   8   1    0.03    0.15
   0   8   1    0.28    0.21
  -1  -8  -1    0.42    0.14
  -1  -8  -1    0.38    0.13
  -1  -8  -1    0.42    0.15
  -1  -8  -1   -0.04    0.16
  -1  -8  -1    0.15    0.14
  -1  -8  -1    0.26    0.23
  -1  -8  -1   -0.02    0.14
  -1  -8  -1    0.47    0.20
  -1  -8  -1    0.00    0.17
  -1  -8  -1    0.49    0.14
   1   8   1    0.13    0.16
   1   8   1    0.26    0.11
   1   8   1   -0.04    0.16
  -2  -8  -1    0.07    0.20
  -2  -8  -1    0.48    0.20
  -2  -8  -1    0.18    0.22
  -2  -8  -1    0.10    0.19
  -2  -8  -1    0.29    0.18
  -2  -8  -1   -0.15    0.21
  -2  -8  -1    0.17    0.26
   2   8   1    0.06    0.23
   2   8   1    0.08    0.16
   2   8   1    0.40    0.18
   2   8   1    0.27    0.17
  -3  -8  -1    4.10    0.47
  -3  -8  -1    4.54    0.41
  -3  -8  -1    4.72    0.43
  -3  -8  -1    4.83    0.44
  -3  -8  -1    3.69    0.33
   3   8   1    4.16    0.47
   3   8   1    3.73    0.38
   3   8   1    4.02    0.39
  -4  -8  -1    0.23    0.27
  -4  -8  -1    0.27    0.32
  -4  -8  -1    0.13    0.26
  -4  -8  -1    0.40    0.28
   4   8   1    0.09    0.22
   4   8   1    0.44    0.31
  -5  -8  -1    6.65    0.67
  -5  -8  -1    6.58    0.62
  -5  -8  -1    5.75    0.61
  -5  -8  -1    6.30    0.58
   5   8   1    5.82    0.50
   5   8   1    5.87    0.51
   5   8   1    6.14    0.66
  -6  -8  -1    0.33    0.44
  -6  -8  -1    0.61    0.38
  -6  -8  -1   -0.36    0.41
  -6  -8  -1    0.57    0.41
   6   8   1    0.99    0.34
   6   8   1    1.07    0.44
   6   8   1    0.73    0.32
   6  -9  -1    3.00    0.55
   6  -9  -1    2.18    0.48
   6  -9  -1    2.55    0.41
   6  -9  -1    2.56    0.47
   6  -9  -1    2.59    0.44
   6  -9  -1    2.68    0.52
   6  -9  -1    2.07    0.46
  -6   9   1    1.89    0.43
  -6   9   1    2.62    0.45
   5  -9  -1    1.70    0.39
   5  -9  -1    2.35    0.42
   5  -9  -1    1.76    0.43
   5  -9  -1    2.02    0.34
   5  -9  -1    2.03    0.43
   5  -9  -1    2.45    0.36
   5  -9  -1    2.40    0.44
  -5   9   1    1.43    0.38
   4  -9  -1    0.46    0.28
   4  -9  -1    0.90    0.37
   4  -9  -1   -0.05    0.34
   4  -9  -1    0.78    0.35
   4  -9  -1    0.96    0.33
   4  -9  -1    0.77    0.26
   4  -9  -1    1.02    0.36
   3  -9  -1    1.15    0.34
   3  -9  -1    0.45    0.26
   3  -9  -1    0.31    0.29
   3  -9  -1    0.50    0.29
   3  -9  -1    0.46    0.32
   3  -9  -1    0.74    0.24
   3  -9  -1    0.57    0.32
   3  -9  -1    0.51    0.24
   2  -9  -1    1.92    0.33
   2  -9  -1    2.08    0.34
   2  -9  -1    2.11    0.29
   2  -9  -1    2.02    0.27
   2  -9  -1    2.41    0.34
   2  -9  -1    1.88    0.30
   2  -9  -1    1.85    0.33
   2  -9  -1    2.08    0.31
   2  -9  -1    2.43    0.28
   1  -9  -1    3.66    0.38
   1  -9  -1    3.98    0.38
   1  -9  -1    3.82    0.46
   1  -9  -1    3.59    0.38
   1  -9  -1    4.22    0.48
   1  -9  -1    3.17    0.35
   1  -9  -1    3.49    0.40
   1  -9  -1    3.53    0.37
   1  -9  -1    3.38    0.34
   1  -9  -1    3.03    0.33
   1  -9  -1    3.79    0.40
  -1   9   1    4.31    0.46
   0  -9  -1    0.09    0.26
   0  -9  -1   -0.39    0.27
   0  -9  -1    0.13    0.23
   0  -9  -1   -0.32    0.20
   0  -9  -1    0.12    0.12
   0  -9  -1   -0.09    0.24
   0  -9  -1   -0.06    0.22
   0  -9  -1    0.15    0.25
   0  -9  -1   -0.15    0.19
   0  -9  -1    0.10    0.19
   0  -9  -1    0.00    0.18
   0  -9  -1    0.20    0.13
   0   9   1    0.27    0.20
   0   9   1    0.01    0.25
  -1  -9  -1   -0.07    0.15
  -1  -9  -1    0.04    0.16
  -1  -9  -1   -0.18    0.31
  -1  -9  -1    0.12    0.15
  -1  -9  -1    0.15    0.21
  -1  -9  -1    0.11    0.25
  -1  -9  -1    0.14    0.23
  -1  -9  -1   -0.16    0.18
   1   9   1    0.00    0.19
   1   9   1    0.22    0.26
   1   9   1    0.05    0.19
  -2  -9  -1    0.40    0.26
  -2  -9  -1    0.30    0.20
  -2  -9  -1    0.11    0.29
  -2  -9  -1    0.21    0.22
  -2  -9  -1    0.50    0.28
  -2  -9  -1    0.08    0.31
   2   9   1    0.49    0.22
   2   9   1    0.54    0.25
   2   9   1    0.08    0.28
  -3  -9  -1    2.12    0.32
  -3  -9  -1    1.28    0.34
  -3  -9  -1    1.98    0.33
  -3  -9  -1    2.39    0.43
   3   9   1    1.73    0.27
   3   9   1    2.40    0.40
  -4  -9  -1   -0.05    0.31
  -4  -9  -1    0.34    0.39
  -4  -9  -1    0.39    0.39
  -4  -9  -1   -0.01    0.30
   4   9   1   -0.17    0.35
   4   9   1    0.23    0.29
   4   9   1   -0.14    0.27
  -5  -9  -1    0.78    0.42
  -5  -9  -1    0.60    0.44
  -5  -9  -1    1.00    0.38
  -5  -9  -1    0.68    0.41
   5   9   1    0.51    0.34
   5   9   1    0.68    0.35
   5   9   1    0.35    0.44
   5 -10  -1    0.51    0.45
   5 -10  -1    0.00    0.37
   5 -10  -1   -0.15    0.45
   5 -10  -1    0.14    0.45
   5 -10  -1    1.15    0.50
   5 -10  -1    0.55    0.36
   5 -10  -1   -0.29    0.49
   4 -10  -1    0.02    0.32
   4 -10  -1    0.38    0.32
   4 -10  -1    0.26    0.39
   4 -10  -1    0.40    0.38
   4 -10  -1    1.07    0.45
   4 -10  -1    0.52    0.42
   4 -10  -1    0.76    0.42
   3 -10  -1    0.39    0.35
   3 -10  -1    0.03    0.30
   3 -10  -1    0.60    0.38
   3 -10  -1    0.56    0.40
   3 -10  -1    0.35    0.34
   3 -10  -1    0.19    0.38
   3 -10  -1    0.64    0.38
   2 -10  -1    1.59    0.39
   2 -10  -1    2.21    0.41
   2 -10  -1    1.21    0.30
   2 -10  -1    1.84    0.39
   2 -10  -1    1.57    0.30
   2 -10  -1    1.54    0.42
   2 -10  -1    1.68    0.38
   2 -10  -1    2.10    0.42
   1 -10  -1    0.40    0.35
   1 -10  -1   -0.36    0.32
   1 -10  -1    0.88    0.27
   1 -10  -1   -0.08    0.26
   1 -10  -1   -0.17    0.31
   1 -10  -1    0.30    0.33
   1 -10  -1   -0.05    0.26
   1 -10  -1    0.49    0.27
  -1  10   1    0.34    0.32
   0 -10  -1    1.43    0.37
   0 -10  -1    0.85    0.41
   0 -10  -1    1.51    0.29
   0 -10  -1    1.02    0.16
   0 -10  -1    1.99    0.32
   0 -10  -1    1.65    0.28
   0 -10  -1    1.58    0.35
   0 -10  -1    1.66    0.27
   0  10   1    0.78    0.38
   0  10   1    1.53    0.29
  -1 -10  -1    0.33    0.22
  -1 -10  -1   -0.19    0.20
  -1 -10  -1    0.16    0.33
  -1 -10  -1    0.01    0.32
  -1 -10  -1    0.29    0.39
   1  10   1    0.21    0.33
   1  10   1    0.32    0.27
   1  10   1    0.21    0.26
  -2 -10  -1    1.40    0.44
  -2 -10  -1    0.88    0.27
  -2 -10  -1    0.72    0.33
  -2 -10  -1    0.29    0.34
   2  10   1    0.68    0.28
   2  10   1    0.75    0.38
  -3 -10  -1    0.04    0.30
  -3 -10  -1   -0.77    0.38
  -3 -10  -1   -0.74    0.43
  -3 -10  -1    0.01    0.34
   3  10   1   -0.02    0.30
   3  10   1   -0.27    0.38
  -4 -10  -1    0.69    0.42
  -4 -10  -1   -0.19    0.49
   4  10   1    0.07    0.35
   2 -11  -1    0.22    0.40
   2 -11  -1   -0.57    0.47
   2 -11  -1   -0.27    0.41
   2 -11  -1   -0.47    0.45
   2 -11  -1    0.76    0.39
   2 -11  -1    0.88    0.47
   1 -11  -1    0.45    0.41
   1 -11  -1    0.81    0.41
   1 -11  -1    0.50    0.44
   1 -11  -1    0.81    0.46
   0 -11  -1   -0.52    0.39
   0 -11  -1   -0.16    0.43
   0 -11  -1    0.23    0.48
   0  11   1    1.20    0.42
  -1 -11  -1    0.54    0.44
  -1 -11  -1   -0.10    0.23
  -1 -11  -1    1.06    0.41
  -1 -11  -1   -0.06    0.43
   1  11   1    0.32    0.46
   1  11  -2    0.92    0.46
  -1 -11   2    0.01    0.40
  -1 -11   2    0.02    0.42
  -1 -11   2   -0.30    0.46
  -1 -11   2    0.42    0.26
   0  11  -2   -0.01    0.39
   0 -11   2   -0.33    0.45
   0 -11   2    0.96    0.41
   0 -11   2    0.35    0.20
   0 -11   2    0.41    0.21
   0 -11   2   -0.36    0.39
  -1  11  -2    0.37    0.40
   1 -11   2    0.51    0.46
   1 -11   2    0.13    0.41
   1 -11   2    0.49    0.35
   1 -11   2    0.17    0.46
   2 -11   2    0.00    0.42
   2 -11   2    0.42    0.47
   2 -11   2    1.09    0.47
   2 -11   2    0.68    0.48
   2 -11   2    0.67    0.40
   2 -11   2    0.88    0.41
   3 -11   2    0.14    0.44
   3 -11   2    1.36    0.51
   3 -11   2    1.03    0.41
   3 -11   2   -0.42    0.46
   3 -11   2    0.21    0.52
  -4 -10   2    0.93    0.44
  -4 -10   2    0.36    0.49
   3  10  -2   -0.17    0.40
   3  10  -2    0.11    0.29
  -3 -10   2   -0.26    0.36
  -3 -10   2    0.07    0.34
  -3 -10   2    0.09    0.41
  -3 -10   2    0.02    0.32
   2  10  -2    0.07    0.37
   2  10  -2    0.07    0.26
  -2 -10   2   -0.05    0.36
  -2 -10   2   -0.01    0.26
  -2 -10   2   -0.09    0.36
  -2 -10   2    0.31    0.33
   1  10  -2   -0.01    0.35
   1  10  -2    0.19    0.24
  -1 -10   2    0.01    0.22
  -1 -10   2   -0.17    0.23
  -1 -10   2    0.41    0.32
  -1 -10   2    0.09    0.38
  -1 -10   2    0.17    0.21
  -1 -10   2    0.60    0.33
   0  10  -2    1.49    0.35
   0 -10   2    1.29    0.21
   0 -10   2    1.37    0.40
   0 -10   2    0.74    0.34
   0 -10   2    1.58    0.36
   0 -10   2    1.05    0.24
   0 -10   2    0.95    0.26
   0 -10   2    1.70    0.27
   0 -10   2    0.77    0.20
   0 -10   2    1.06    0.26
  -1  10  -2   -0.05    0.30
   1 -10   2    0.19    0.26
   1 -10   2    0.05    0.22
   1 -10   2    0.35    0.36
   1 -10   2    0.04    0.34
   1 -10   2   -0.05    0.31
   1 -10   2    0.03    0.27
   1 -10   2    0.31    0.22
   1 -10   2   -0.17    0.13
  -2  10  -2    0.15    0.31
   2 -10   2    0.22    0.24
   2 -10   2    0.50    0.35
   2 -10   2    0.22    0.32
   2 -10   2    0.42    0.34
   2 -10   2    1.00    0.28
   2 -10   2    0.45    0.25
   2 -10   2   -0.25    0.35
   2 -10   2    0.43    0.32
  -3  10  -2   -0.66    0.34
   3 -10   2    0.06    0.39
   3 -10   2    0.25    0.32
   3 -10   2    0.02    0.26
   3 -10   2   -0.28    0.37
   3 -10   2   -0.30    0.35
   3 -10   2   -0.64    0.37
   3 -10   2   -0.32    0.25
  -4  10  -2    0.54    0.40
  -4  10  -2   -0.19    0.35
   4 -10   2    0.24    0.39
   4 -10   2    0.41    0.31
   4 -10   2   -0.40    0.41
   4 -10   2    0.05    0.38
   4 -10   2    0.08    0.41
   4 -10   2    0.41    0.43
  -5  10  -2    0.07    0.37
  -5  10  -2    0.56    0.45
   5 -10   2    0.00    0.49
   5 -10   2    0.68    0.50
   5 -10   2    0.68    0.38
   5 -10   2    0.57    0.47
   5   9  -2   -0.11    0.40
   5   9  -2    0.41    0.32
  -5  -9   2    1.34    0.44
  -5  -9   2    1.11    0.47
  -5  -9   2    0.97    0.46
  -5  -9   2    0.57    0.39
   4   9  -2    0.13    0.26
   4   9  -2    0.17    0.37
  -4  -9   2    0.32    0.34
  -4  -9   2    0.15    0.31
  -4  -9   2   -0.52    0.36
  -4  -9   2    1.01    0.42
   3   9  -2    0.04    0.24
   3   9  -2    0.15    0.33
   3   9  -2   -0.04    0.22
  -3  -9   2    0.01    0.34
  -3  -9   2    0.00    0.35
  -3  -9   2    0.34    0.27
  -3  -9   2    0.04    0.28
   2   9  -2    0.32    0.29
   2   9  -2   -0.06    0.18
   2   9  -2    0.07    0.21
  -2  -9   2   -0.23    0.29
  -2  -9   2    0.18    0.14
  -2  -9   2   -0.20    0.20
  -2  -9   2   -0.07    0.26
  -2  -9   2   -0.02    0.23
  -2  -9   2   -0.16    0.26
  -2  -9   2   -0.06    0.22
   1   9  -2    0.01    0.26
   1   9  -2    0.26    0.19
   1   9  -2    0.29    0.19
  -1  -9   2    0.15    0.18
  -1  -9   2    0.47    0.20
  -1  -9   2    0.54    0.26
  -1  -9   2    0.49    0.23
  -1  -9   2    0.33    0.17
  -1  -9   2    0.05    0.17
  -1  -9   2    0.08    0.26
  -1  -9   2    0.24    0.19
  -1  -9   2    0.26    0.19
  -1  -9   2    0.42    0.31
   0   9  -2   -0.16    0.23
   0   9  -2    0.07    0.18
   0  -9   2    0.21    0.24
   0  -9   2   -0.03    0.16
   0  -9   2    0.87    0.30
   0  -9   2    0.40    0.19
   0  -9   2   -0.09    0.13
   0  -9   2    0.11    0.19
   0  -9   2   -0.09    0.25
   0  -9   2   -0.03    0.25
   0  -9   2    0.21    0.18
   0  -9   2    0.19    0.17
   0  -9   2    0.32    0.25
   0  -9   2    0.10    0.17
   0  -9   2    0.20    0.14
   1  -9   2    5.63    0.44
   1  -9   2    5.10    0.25
   1  -9   2    5.20    0.40
   1  -9   2    4.73    0.45
   1  -9   2    5.02    0.45
   1  -9   2    5.17    0.36
   1  -9   2    5.11    0.35
   1  -9   2    4.05    0.48
   1  -9   2    5.16    0.25
   1  -9   2    4.73    0.35
   1  -9   2    4.79    0.48
   1  -9   2    5.30    0.35
  -2   9  -2    3.04    0.38
  -2   9  -2    3.42    0.35
  -2   9  -2    3.27    0.36
   2  -9   2    3.07    0.27
   2  -9   2    2.56    0.34
   2  -9   2    2.63    0.35
   2  -9   2    2.36    0.27
   2  -9   2    2.80    0.26
   2  -9   2    2.36    0.25
   2  -9   2    2.63    0.38
   2  -9   2    3.46    0.42
   2  -9   2    2.99    0.38
  -3   9  -2   -0.04    0.28
  -3   9  -2   -0.31    0.25
   3  -9   2    0.20    0.21
   3  -9   2    0.42    0.29
   3  -9   2    0.38    0.26
   3  -9   2    0.32    0.20
   3  -9   2    0.08    0.26
   3  -9   2   -0.46    0.26
   3  -9   2    0.38    0.32
   3  -9   2    0.49    0.29
  -4   9  -2    4.68    0.56
  -4   9  -2    4.85    0.47
   4  -9   2    4.42    0.42
   4  -9   2    4.97    0.50
   4  -9   2    5.00    0.46
   4  -9   2    4.27    0.44
   4  -9   2    4.15    0.44
   4  -9   2    4.12    0.47
  -5   9  -2    2.12    0.42
  -5   9  -2    1.60    0.35
   5  -9   2    1.16    0.41
   5  -9   2    2.16    0.34
   5  -9   2    1.48    0.41
   5  -9   2    1.81    0.33
   5  -9   2    2.13    0.46
   5  -9   2    2.37    0.27
   5  -9   2    1.84    0.18
  -6   9  -2    4.99    0.51
  -6   9  -2    4.92    0.48
  -6   9  -2    4.08    0.51
   6  -9   2    4.43    0.42
   6  -9   2    5.19    0.37
   6  -9   2    4.92    0.46
   6  -9   2    6.27    0.65
   6  -9   2    5.52    0.66
   6  -9   2    4.67    0.57
   6  -9   2    4.58    0.58
   6   8  -2    0.64    0.32
   6   8  -2    0.10    0.30
   6   8  -2    0.55    0.40
  -6  -8   2    1.43    0.47
  -6  -8   2    0.89    0.40
  -6  -8   2    0.52    0.44
  -6  -8   2    0.90    0.42
   5   8  -2    0.39    0.25
   5   8  -2   -0.05    0.23
   5   8  -2    0.61    0.33
  -5  -8   2    0.48    0.36
  -5  -8   2   -0.42    0.29
  -5  -8   2   -0.11    0.31
  -5  -8   2   -0.20    0.33
   4   8  -2    0.95    0.24
   4   8  -2    1.00    0.23
   4   8  -2    1.32    0.31
  -4  -8   2    0.99    0.34
  -4  -8   2    0.83    0.31
  -4  -8   2    1.75    0.36
  -4  -8   2    1.68    0.29
  -4  -8   2    0.73    0.29
   3   8  -2    1.83    0.23
   3   8  -2    1.51    0.31
   3   8  -2    1.58    0.23
  -3  -8   2    2.57    0.36
  -3  -8   2    1.52    0.27
  -3  -8   2    1.86    0.34
  -3  -8   2    1.93    0.25
  -3  -8   2    1.35    0.25
  -3  -8   2    1.57    0.28
  -3  -8   2    1.52    0.27
   2   8  -2    2.31    0.22
   2   8  -2    2.74    0.30
   2   8  -2    3.16    0.39
   2   8  -2    2.61    0.25
  -2  -8   2    2.40    0.22
  -2  -8   2    2.23    0.29
  -2  -8   2    1.96    0.28
  -2  -8   2    2.75    0.32
  -2  -8   2    2.29    0.28
  -2  -8   2    2.47    0.23
  -2  -8   2    2.61    0.33
  -2  -8   2    2.62    0.28
  -2  -8   2    2.05    0.24
  -2  -8   2    2.46    0.20
   1   8  -2    0.16    0.14
   1   8  -2    0.08    0.14
   1   8  -2    0.25    0.13
  -1  -8   2   -0.03    0.15
  -1  -8   2    0.09    0.17
  -1  -8   2   -0.12    0.21
  -1  -8   2    0.12    0.14
  -1  -8   2    0.14    0.13
  -1  -8   2   -0.02    0.17
  -1  -8   2   -0.03    0.14
  -1  -8   2    0.06    0.25
  -1  -8   2   -0.01    0.15
  -1  -8   2   -0.11    0.13
   0   8  -2    0.47    0.15
   0   8  -2    0.67    0.23
   0  -8   2    0.18    0.21
   0  -8   2    0.42    0.14
   0  -8   2    0.87    0.18
   0  -8   2    0.54    0.21
   0  -8   2    0.42    0.14
   0  -8   2    0.32    0.14
   0  -8   2    0.23    0.20
   0  -8   2    0.50    0.14
   0  -8   2    0.32    0.16
   0  -8   2    0.49    0.18
  -1   8  -2    2.67    0.29
  -1   8  -2    2.24    0.28
   1  -8   2    2.38    0.29
   1  -8   2    3.24    0.32
   1  -8   2    2.27    0.27
   1  -8   2    2.49    0.25
   1  -8   2    1.99    0.26
   1  -8   2    2.36    0.26
   1  -8   2    2.73    0.25
   1  -8   2    2.46    0.27
   1  -8   2    2.74    0.29
   1  -8   2    2.35    0.19
   1  -8   2    3.10    0.37
   1  -8   2    2.28    0.29
   1  -8   2    2.34    0.19
  -2   8  -2   25.96    0.81
  -2   8  -2   26.43    0.79
  -2   8  -2   25.92    0.79
   2  -8   2   25.28    0.67
   2  -8   2   25.74    0.68
   2  -8   2   25.18    0.71
   2  -8   2   26.90    0.80
   2  -8   2   24.91    0.77
   2  -8   2   26.42    0.82
   2  -8   2   26.18    0.71
   2  -8   2   25.56    0.62
   2  -8   2   25.17    0.62
  -3   8  -2    1.79    0.28
  -3   8  -2    1.57    0.29
   3  -8   2    1.41    0.22
   3  -8   2    1.75    0.16
   3  -8   2    1.62    0.24
   3  -8   2    1.70    0.25
   3  -8   2    1.91    0.22
   3  -8   2    1.54    0.31
   3  -8   2    1.95    0.34
   3  -8   2    1.41    0.21
   3  -8   2    1.67    0.22
   3  -8   2    1.65    0.17
   3  -8   2    1.37    0.28
  -4   8  -2    7.66    0.52
   4  -8   2    6.92    0.54
   4  -8   2    8.03    0.56
   4  -8   2    6.00    0.42
   4  -8   2    7.20    0.43
   4  -8   2    6.69    0.51
   4  -8   2    6.26    0.48
   4  -8   2    6.88    0.40
   4  -8   2    6.62    0.28
   4  -8   2    5.90    0.38
   4  -8   2    6.29    0.29
   4  -8   2    6.91    0.39
  -5   8  -2    0.40    0.28
   5  -8   2    0.22    0.15
   5  -8   2    0.78    0.26
   5  -8   2    0.57    0.32
   5  -8   2    0.34    0.18
   5  -8   2    0.43    0.16
   5  -8   2    0.37    0.29
  -6   8  -2    1.10    0.32
  -6   8  -2    0.72    0.33
  -6   8  -2    0.98    0.36
   6  -8   2    0.63    0.32
   6  -8   2    1.01    0.32
   6  -8   2    0.86    0.26
   6  -8   2    0.75    0.20
   6  -8   2    0.69    0.36
   6  -8   2    1.88    0.45
  -7   8  -2    0.20    0.46
   7  -8   2   -0.17    0.23
   7  -8   2    0.49    0.44
   7  -8   2    0.60    0.36
   7  -8   2    0.41    0.39
   7  -8   2    0.86    0.52
   7   7  -2   -0.26    0.30
   7   7  -2   -0.23    0.33
   7   7  -2    0.39    0.43
  -7  -7   2    0.31    0.39
  -7  -7   2    0.09    0.38
  -7  -7   2   -0.16    0.39
  -7  -7   2    0.25    0.54
   6   7  -2    0.67    0.38
   6   7  -2   -0.11    0.24
   6   7  -2   -0.60    0.25
  -6  -7   2   -0.09    0.29
  -6  -7   2    0.18    0.33
  -6  -7   2    0.49    0.34
  -6  -7   2    0.12    0.41
   5   7  -2    0.76    0.31
   5   7  -2    0.22    0.21
   5   7  -2    0.30    0.23
  -5  -7   2    0.14    0.24
  -5  -7   2    0.79    0.30
  -5  -7   2    0.59    0.30
  -5  -7   2   -0.17    0.29
   4   7  -2    6.50    0.47
   4   7  -2    6.39    0.37
   4   7  -2    6.57    0.38
   4   7  -2    6.59    0.50
  -4  -7   2    6.77    0.41
  -4  -7   2    6.07    0.45
  -4  -7   2    6.13    0.49
  -4  -7   2    5.42    0.50
  -4  -7   2    6.85    0.49
  -4  -7   2    5.76    0.49
   3   7  -2    1.82    0.20
   3   7  -2    1.69    0.27
   3   7  -2    1.60    0.24
   3   7  -2    1.60    0.20
  -3  -7   2    1.61    0.24
  -3  -7   2    1.52    0.26
  -3  -7   2    1.91    0.25
  -3  -7   2    1.62    0.22
  -3  -7   2    1.84    0.21
   2   7  -2    1.69    0.21
   2   7  -2    1.96    0.26
   2   7  -2    1.56    0.18
   2   7  -2    1.77    0.19
  -2  -7   2    1.61    0.21
  -2  -7   2    1.65    0.21
  -2  -7   2    1.93    0.19
  -2  -7   2    1.97    0.23
  -2  -7   2    1.28    0.22
  -2  -7   2    1.97    0.27
  -2  -7   2    1.67    0.18
  -2  -7   2    1.60    0.18
  -2  -7   2    1.01    0.23
  -2  -7   2    1.74    0.14
   1   7  -2   -0.09    0.17
   1   7  -2    0.04    0.12
   1   7  -2    0.14    0.17
   1   7  -2   -0.02    0.12
   1   7  -2    0.10    0.10
  -1  -7   2    0.13    0.11
  -1  -7   2    0.02    0.14
  -1  -7   2    0.21    0.13
  -1  -7   2    0.00    0.16
  -1  -7   2   -0.04    0.10
  -1  -7   2   -0.06    0.11
  -1  -7   2   -0.03    0.11
  -1  -7   2   -0.01    0.13
  -1  -7   2   -0.04    0.13
  -1  -7   2    0.08    0.17
  -1  -7   2   -0.02    0.12
   0   7  -2   12.64    0.34
   0   7  -2   13.13    0.41
   0   7  -2   13.54    0.40
   0   7  -2   13.42    0.52
   0   7  -2   12.45    0.50
   0   7  -2   13.62    0.35
   0  -7   2   13.04    0.54
   0  -7   2   13.04    0.39
   0  -7   2   13.33    0.51
   0  -7   2   13.03    0.39
   0  -7   2   13.49    0.46
   0  -7   2   13.21    0.41
   0  -7   2   12.96    0.43
   0  -7   2   12.71    0.50
   0  -7   2   13.09    0.53
   0  -7   2   12.71    0.41
   0  -7   2   13.80    0.45
   0  -7   2   13.71    0.46
   0  -7   2   12.97    0.50
  -1   7  -2    2.72    0.32
  -1   7  -2    2.22    0.27
  -1   7  -2    2.14    0.25
   1  -7   2    2.37    0.22
   1  -7   2    2.30    0.28
   1  -7   2    2.26    0.25
   1  -7   2    2.28    0.23
   1  -7   2    1.86    0.21
   1  -7   2    1.93    0.21
   1  -7   2    2.77    0.29
   1  -7   2    2.78    0.27
   1  -7   2    2.24    0.18
   1  -7   2    2.53    0.25
   1  -7   2    2.20    0.17
   1  -7   2    2.53    0.27
   1  -7   2    2.04    0.20
  -2   7  -2   19.39    0.63
  -2   7  -2   19.82    0.62
  -2   7  -2   20.20    0.64
   2  -7   2   19.27    0.59
   2  -7   2   18.92    0.64
   2  -7   2   19.43    0.56
   2  -7   2   20.27    0.56
   2  -7   2   17.80    0.62
   2  -7   2   19.43    0.63
   2  -7   2   19.23    0.66
   2  -7   2   19.83    0.65
   2  -7   2   20.02    0.49
   2  -7   2   18.41    0.52
   2  -7   2   19.75    0.67
   2  -7   2   19.59    0.48
   2  -7   2   18.29    0.52
  -3   7  -2    3.64    0.36
  -3   7  -2    3.59    0.32
   3  -7   2    3.92    0.27
   3  -7   2    3.89    0.28
   3  -7   2    3.42    0.30
   3  -7   2    3.79    0.31
   3  -7   2    3.48    0.37
   3  -7   2    4.18    0.36
   3  -7   2    4.00    0.29
   3  -7   2    3.84    0.19
   3  -7   2    3.72    0.26
   3  -7   2    3.80    0.21
   3  -7   2    3.52    0.37
   3  -7   2    4.25    0.40
  -4   7  -2    0.55    0.21
  -4   7  -2    0.57    0.20
  -4   7  -2    0.35    0.21
   4  -7   2    0.38    0.16
   4  -7   2    0.53    0.19
   4  -7   2    0.57    0.18
   4  -7   2    0.33    0.15
   4  -7   2    0.16    0.20
   4  -7   2    0.44    0.12
   4  -7   2    0.69    0.19
   4  -7   2    0.32    0.13
   4  -7   2    0.51    0.24
  -5   7  -2    4.78    0.41
  -5   7  -2    4.11    0.46
  -5   7  -2    4.94    0.38
   5  -7   2    5.28    0.39
   5  -7   2    4.57    0.29
   5  -7   2    5.58    0.51
   5  -7   2    4.34    0.27
   5  -7   2    4.47    0.48
   5  -7   2    4.55    0.42
   5  -7   2    4.54    0.32
  -6   7  -2    0.70    0.27
  -6   7  -2    0.47    0.28
  -6   7  -2    0.54    0.26
   6  -7   2    0.69    0.35
   6  -7   2    0.45    0.19
   6  -7   2    0.68    0.28
   6  -7   2    0.32    0.26
   6  -7   2    0.66    0.23
   6  -7   2    0.77    0.30
  -7   7  -2   -0.73    0.34
  -7   7  -2   -0.44    0.30
  -7   7  -2   -0.04    0.30
   7  -7   2   -0.16    0.32
   7  -7   2   -0.03    0.22
   7  -7   2   -0.10    0.32
   7  -7   2    0.15    0.41
   7  -7   2   -0.57    0.30
   8  -7   2    1.10    0.49
   8  -7   2    0.42    0.42
   7   6  -2    1.15    0.39
   7   6  -2    0.87    0.28
   7   6  -2    1.15    0.31
  -7  -6   2    1.77    0.50
  -7  -6   2    1.11    0.33
  -7  -6   2    0.73    0.33
  -7  -6   2    1.26    0.35
   6   6  -2    0.22    0.29
   6   6  -2   -0.09    0.21
   6   6  -2   -0.14    0.22
  -6  -6   2   -0.52    0.33
  -6  -6   2    0.12    0.27
  -6  -6   2    0.08    0.25
  -6  -6   2   -0.11    0.27
   5   6  -2    0.03    0.24
   5   6  -2   -0.42    0.21
   5   6  -2   -0.01    0.16
   5   6  -2    0.25    0.17
  -5  -6   2    0.07    0.22
  -5  -6   2   -0.20    0.21
  -5  -6   2   -0.17    0.23
  -5  -6   2    0.04    0.24
   4   6  -2    0.37    0.15
   4   6  -2    0.20    0.16
  -4  -6   2    0.39    0.18
  -4  -6   2    0.55    0.17
  -4  -6   2    0.45    0.17
  -4  -6   2    0.33    0.20
  -4  -6   2    0.45    0.22
  -4  -6   2    0.19    0.20
  -4  -6   2    0.35    0.21
   3   6  -2    0.34    0.17
   3   6  -2    0.14    0.16
   3   6  -2    0.09    0.11
   3   6  -2    0.13    0.11
   3   6  -2    0.12    0.16
  -3  -6   2   -0.14    0.14
  -3  -6   2   -0.08    0.14
  -3  -6   2   -0.08    0.14
  -3  -6   2    0.05    0.18
  -3  -6   2    0.11    0.13
  -3  -6   2   -0.06    0.16
  -3  -6   2    0.09    0.17
   2   6  -2    9.10    0.42
   2   6  -2    8.93    0.40
   2   6  -2    9.54    0.34
   2   6  -2    9.05    0.32
   2   6  -2    9.17    0.37
   2   6  -2    8.16    0.34
  -2  -6   2    9.05    0.41
  -2  -6   2    9.40    0.39
  -2  -6   2    9.21    0.43
  -2  -6   2    9.11    0.26
  -2  -6   2    9.07    0.25
  -2  -6   2    9.17    0.32
  -2  -6   2    8.94    0.38
  -2  -6   2    8.63    0.38
  -2  -6   2    8.73    0.28
  -2  -6   2    9.03    0.33
  -2  -6   2    9.14    0.27
  -2  -6   2    9.05    0.42
   1   6  -2    2.20    0.24
   1   6  -2    1.86    0.17
   1   6  -2    1.42    0.16
   1   6  -2    1.89    0.19
   1   6  -2    1.91    0.21
  -1  -6   2    1.54    0.16
  -1  -6   2    1.78    0.16
  -1  -6   2    1.54    0.15
  -1  -6   2    1.56    0.16
  -1  -6   2    1.78    0.17
  -1  -6   2    1.72    0.19
  -1  -6   2    1.45    0.21
  -1  -6   2    1.68    0.20
  -1  -6   2    1.63    0.21
  -1  -6   2    1.39    0.20
  -1  -6   2    1.70    0.20
   0   6  -2    0.20    0.12
   0   6  -2   -0.12    0.11
   0   6  -2    0.15    0.13
   0   6  -2    0.21    0.07
   0   6  -2    0.10    0.06
   0   6  -2    0.14    0.09
   0   6  -2    0.11    0.09
   0  -6   2    0.31    0.13
   0  -6   2    0.11    0.08
   0  -6   2    0.09    0.11
   0  -6   2    0.21    0.13
   0  -6   2    0.32    0.14
   0  -6   2    0.09    0.11
   0  -6   2    0.13    0.09
   0  -6   2    0.08    0.09
   0  -6   2    0.17    0.15
   0  -6   2    0.04    0.08
   0  -6   2    0.10    0.11
   0  -6   2    0.03    0.12
  -1   6  -2    0.55    0.13
  -1   6  -2    0.53    0.16
  -1   6  -2    0.69    0.17
   1  -6   2    0.70    0.14
   1  -6   2    0.76    0.14
   1  -6   2    0.53    0.13
   1  -6   2    0.61    0.09
   1  -6   2    0.59    0.14
   1  -6   2    0.58    0.10
   1  -6   2    0.39    0.13
   1  -6   2    0.52    0.16
   1  -6   2    0.48    0.09
   1  -6   2    0.72    0.12
   1  -6   2    0.48    0.10
   1  -6   2    0.48    0.11
   1  -6   2    0.56    0.15
   1  -6   2    0.85    0.16
   1  -6   2    0.49    0.15
  -2   6  -2    0.81    0.17
  -2   6  -2    0.86    0.15
  -2   6  -2    0.71    0.16
   2  -6   2    0.98    0.14
   2  -6   2    0.77    0.13
   2  -6   2    0.59    0.15
   2  -6   2    0.82    0.13
   2  -6   2    0.84    0.12
   2  -6   2    0.87    0.17
   2  -6   2    0.62    0.14
   2  -6   2    0.75    0.15
   2  -6   2    0.78    0.09
   2  -6   2    0.80    0.14
   2  -6   2    0.96    0.18
   2  -6   2    1.01    0.18
   2  -6   2    0.81    0.17
   2  -6   2    0.85    0.16
   2  -6   2    0.73    0.10
  -3   6  -2    9.52    0.42
  -3   6  -2    9.20    0.39
  -3   6  -2    9.28    0.39
   3  -6   2    9.05    0.38
   3  -6   2    9.24    0.33
   3  -6   2    9.66    0.35
   3  -6   2    8.32    0.35
   3  -6   2    9.12    0.34
   3  -6   2    8.68    0.45
   3  -6   2    7.91    0.42
   3  -6   2    9.86    0.37
   3  -6   2    8.81    0.40
   3  -6   2    9.49    0.40
   3  -6   2    8.97    0.35
   3  -6   2    9.96    0.43
   3  -6   2    9.47    0.31
   3  -6   2    9.20    0.30
   3  -6   2    9.75    0.45
  -4   6  -2    3.40    0.33
  -4   6  -2    3.31    0.28
  -4   6  -2    2.61    0.29
  -4   6  -2    2.97    0.17
  -4   6  -2    3.52    0.31
   4  -6   2    2.70    0.29
   4  -6   2    3.28    0.21
   4  -6   2    2.79    0.34
   4  -6   2    2.74    0.30
   4  -6   2    2.85    0.21
   4  -6   2    3.21    0.35
   4  -6   2    3.08    0.24
   4  -6   2    2.94    0.27
   4  -6   2    2.41    0.25
   4  -6   2    2.96    0.29
   4  -6   2    2.82    0.27
  -5   6  -2   -0.04    0.18
  -5   6  -2    0.17    0.21
  -5   6  -2    0.11    0.19
  -5   6  -2   -0.02    0.17
  -5   6  -2    0.09    0.12
   5  -6   2   -0.03    0.15
   5  -6   2    0.29    0.20
   5  -6   2    0.23    0.17
   5  -6   2    0.29    0.18
   5  -6   2   -0.07    0.18
   5  -6   2    0.02    0.13
   5  -6   2    0.12    0.24
   5  -6   2    0.12    0.10
  -6   6  -2    2.14    0.26
  -6   6  -2    2.22    0.27
  -6   6  -2    1.81    0.24
  -6   6  -2    1.67    0.30
   6  -6   2    1.68    0.25
   6  -6   2    1.88    0.28
   6  -6   2    1.83    0.28
   6  -6   2    2.43    0.34
   6  -6   2    2.17    0.26
   6  -6   2    1.48    0.30
   6  -6   2    1.99    0.30
   6  -6   2    1.82    0.22
  -7   6  -2   -0.34    0.28
  -7   6  -2   -0.15    0.25
  -7   6  -2   -0.04    0.25
   7  -6   2   -0.22    0.26
   7  -6   2    0.58    0.34
   7  -6   2   -0.61    0.27
   7  -6   2   -0.10    0.21
   7  -6   2   -0.01    0.28
  -8   6  -2    0.40    0.42
   8  -6   2    1.15    0.48
   8  -6   2    1.28    0.42
   8  -6   2    0.21    0.37
   8  -6   2    0.28    0.28
   8  -6   2    0.75    0.36
   8   5  -2    1.45    0.41
   8   5  -2    1.38    0.35
   8   5  -2    1.19    0.34
  -8  -5   2    1.32    0.40
  -8  -5   2    1.23    0.54
  -8  -5   2    1.68    0.41
  -8  -5   2    2.11    0.38
   7   5  -2    2.49    0.33
   7   5  -2    2.28    0.31
   7   5  -2    2.58    0.39
  -7  -5   2    2.58    0.38
  -7  -5   2    2.22    0.35
  -7  -5   2    2.72    0.45
  -7  -5   2    2.15    0.34
   6   5  -2    0.17    0.19
   6   5  -2    0.06    0.23
   6   5  -2    0.03    0.28
  -6  -5   2    0.12    0.32
  -6  -5   2   -0.12    0.24
  -6  -5   2    0.24    0.29
  -6  -5   2   -0.16    0.22
  -6  -5   2   -0.06    0.20
   5   5  -2    0.13    0.19
   5   5  -2    0.01    0.16
   5   5  -2   -0.14    0.21
   5   5  -2    0.16    0.15
  -5  -5   2    0.04    0.17
  -5  -5   2   -0.37    0.18
  -5  -5   2    0.14    0.22
  -5  -5   2   -0.13    0.23
  -5  -5   2    0.28    0.19
  -5  -5   2   -0.06    0.18
   4   5  -2    2.07    0.23
   4   5  -2    1.72    0.23
   4   5  -2    1.42    0.19
   4   5  -2    1.94    0.25
   4   5  -2    2.25    0.25
   4   5  -2    2.05    0.23
  -4  -5   2    2.02    0.27
  -4  -5   2    2.42    0.25
  -4  -5   2    1.74    0.23
  -4  -5   2    1.72    0.24
  -4  -5   2    2.27    0.25
  -4  -5   2    2.35    0.26
  -4  -5   2    2.25    0.24
  -4  -5   2    1.85    0.22
  -4  -5   2    1.99    0.25
   3   5  -2    1.44    0.19
   3   5  -2    1.42    0.16
   3   5  -2    1.15    0.17
   3   5  -2    1.33    0.20
   3   5  -2    1.40    0.15
  -3  -5   2    1.26    0.17
  -3  -5   2    1.04    0.18
  -3  -5   2    1.25    0.18
  -3  -5   2    1.72    0.20
  -3  -5   2    1.13    0.17
  -3  -5   2    1.21    0.20
  -3  -5   2    1.93    0.20
  -3  -5   2    0.84    0.15
  -3  -5   2    1.06    0.18
   2   5  -2    0.27    0.10
   2   5  -2    0.30    0.11
   2   5  -2    0.15    0.09
   2   5  -2    0.15    0.10
   2   5  -2    0.27    0.07
   2   5  -2    0.35    0.09
   2   5  -2    0.27    0.13
   2   5  -2    0.48    0.08
  -2  -5   2    0.66    0.14
  -2  -5   2    0.19    0.13
  -2  -5   2    0.22    0.06
  -2  -5   2    0.32    0.09
  -2  -5   2    0.21    0.10
  -2  -5   2    0.24    0.06
  -2  -5   2    0.26    0.12
  -2  -5   2    0.29    0.14
  -2  -5   2    0.42    0.14
  -2  -5   2    0.18    0.11
  -2  -5   2    0.37    0.09
   1   5  -2    2.17    0.14
   1   5  -2    1.89    0.20
   1   5  -2    2.06    0.16
   1   5  -2    1.96    0.18
   1   5  -2    1.84    0.19
   1   5  -2    1.92    0.19
   1   5  -2    1.98    0.14
   1   5  -2    1.99    0.16
  -1  -5   2    1.82    0.20
  -1  -5   2    1.86    0.17
  -1  -5   2    1.86    0.13
  -1  -5   2    2.29    0.19
  -1  -5   2    1.91    0.19
  -1  -5   2    1.98    0.13
  -1  -5   2    1.68    0.17
  -1  -5   2    1.99    0.22
  -1  -5   2    1.92    0.13
   0   5  -2    0.79    0.10
   0   5  -2    0.67    0.09
   0   5  -2    0.61    0.11
   0   5  -2    0.61    0.11
   0   5  -2    0.60    0.13
   0   5  -2    0.66    0.08
   0   5  -2    0.66    0.08
   0   5  -2    0.35    0.12
   0   5  -2    0.73    0.12
   0  -5   2    0.38    0.11
   0  -5   2    0.39    0.11
   0  -5   2    0.73    0.10
   0  -5   2    0.68    0.11
   0  -5   2    0.64    0.08
   0  -5   2    0.50    0.11
   0  -5   2    0.68    0.10
   0  -5   2    0.67    0.13
   0  -5   2    0.61    0.08
  -1   5  -2    0.05    0.09
  -1   5  -2    0.18    0.10
  -1   5  -2    0.03    0.10
  -1   5  -2    0.06    0.04
  -1   5  -2   -0.10    0.10
  -1   5  -2    0.14    0.10
  -1   5  -2    0.03    0.04
   1  -5   2   -0.04    0.09
   1  -5   2    0.16    0.10
   1  -5   2    0.11    0.06
   1  -5   2    0.05    0.05
   1  -5   2   -0.03    0.06
   1  -5   2    0.06    0.08
   1  -5   2    0.10    0.10
   1  -5   2    0.01    0.10
   1  -5   2   -0.06    0.07
   1  -5   2    0.14    0.07
   1  -5   2    0.02    0.07
   1  -5   2    0.13    0.10
   1  -5   2    0.04    0.09
   1  -5   2   -0.01    0.09
   1  -5   2    0.07    0.10
  -2   5  -2    0.13    0.10
  -2   5  -2    0.06    0.11
  -2   5  -2    0.09    0.10
  -2   5  -2    0.06    0.10
   2  -5   2    0.07    0.08
   2  -5   2    0.14    0.12
   2  -5   2    0.17    0.10
   2  -5   2    0.10    0.06
   2  -5   2    0.20    0.12
   2  -5   2    0.08    0.08
   2  -5   2    0.02    0.10
   2  -5   2    0.16    0.10
   2  -5   2    0.03    0.06
   2  -5   2    0.20    0.08
   2  -5   2    0.12    0.14
   2  -5   2    0.14    0.11
   2  -5   2    0.10    0.10
   2  -5   2    0.18    0.09
   2  -5   2    0.04    0.09
  -3   5  -2    0.03    0.10
  -3   5  -2    0.07    0.06
  -3   5  -2    0.17    0.13
  -3   5  -2    0.05    0.07
  -3   5  -2    0.05    0.11
  -3   5  -2    0.12    0.12
   3  -5   2    0.15    0.08
   3  -5   2    0.20    0.10
   3  -5   2    0.16    0.09
   3  -5   2    0.27    0.12
   3  -5   2    0.18    0.15
   3  -5   2    0.28    0.13
   3  -5   2    0.14    0.08
   3  -5   2    0.00    0.11
   3  -5   2    0.16    0.08
   3  -5   2    0.18    0.13
   3  -5   2    0.16    0.13
   3  -5   2    0.18    0.07
   3  -5   2    0.15    0.10
   3  -5   2    0.21    0.13
  -4   5  -2    6.54    0.31
  -4   5  -2    6.49    0.27
  -4   5  -2    6.37    0.35
  -4   5  -2    6.83    0.37
  -4   5  -2    6.76    0.33
  -4   5  -2    6.57    0.26
  -4   5  -2    6.57    0.32
   4  -5   2    6.44    0.30
   4  -5   2    5.44    0.35
   4  -5   2    6.60    0.30
   4  -5   2    6.54    0.23
   4  -5   2    6.77    0.40
   4  -5   2    7.12    0.39
   4  -5   2    6.64    0.28
   4  -5   2    6.47    0.31
   4  -5   2    5.62    0.30
   4  -5   2    6.47    0.33
   4  -5   2    5.94    0.23
   4  -5   2    6.82    0.38
  -5   5  -2    1.98    0.22
  -5   5  -2    2.08    0.22
  -5   5  -2    1.97    0.25
  -5   5  -2    1.82    0.22
  -5   5  -2    1.97    0.24
  -5   5  -2    1.89    0.21
   5  -5   2    2.05    0.30
   5  -5   2    2.01    0.21
   5  -5   2    1.88    0.21
   5  -5   2    1.81    0.22
   5  -5   2    1.85    0.23
   5  -5   2    1.94    0.12
   5  -5   2    1.92    0.22
   5  -5   2    1.67    0.25
   5  -5   2    1.75    0.22
   5  -5   2    1.98    0.12
  -6   5  -2    7.34    0.40
  -6   5  -2    7.80    0.47
  -6   5  -2    7.07    0.38
  -6   5  -2    7.37    0.41
   6  -5   2    7.09    0.40
   6  -5   2    6.90    0.40
   6  -5   2    7.50    0.54
   6  -5   2    6.95    0.43
   6  -5   2    6.57    0.48
   6  -5   2    6.59    0.39
   6  -5   2    7.54    0.44
  -7   5  -2    1.07    0.25
  -7   5  -2    1.10    0.24
  -7   5  -2    0.91    0.28
   7  -5   2    1.05    0.26
   7  -5   2    0.79    0.29
   7  -5   2    1.20    0.31
   7  -5   2    1.47    0.27
   7  -5   2    0.79    0.26
   7  -5   2    1.68    0.30
   7  -5   2    1.06    0.27
   7  -5   2    1.21    0.28
  -8   5  -2    0.89    0.29
  -8   5  -2    1.06    0.38
   8  -5   2    0.23    0.37
   8  -5   2    0.35    0.33
   8  -5   2    0.51    0.37
   8  -5   2    0.58    0.28
   8  -5   2    0.65    0.33
   8   4  -2    0.01    0.27
   8   4  -2   -0.11    0.32
  -8  -4   2    0.21    0.32
  -8  -4   2    0.62    0.30
  -8  -4   2    0.41    0.30
   7   4  -2    2.78    0.39
   7   4  -2    3.50    0.43
   7   4  -2    2.94    0.29
   7   4  -2    3.86    0.41
   7   4  -2    3.11    0.28
   7   4  -2    2.93    0.33
  -7  -4   2    3.29    0.50
  -7  -4   2    2.71    0.33
  -7  -4   2    3.11    0.36
  -7  -4   2    2.99    0.32
  -7  -4   2    3.86    0.50
   6   4  -2    0.41    0.27
   6   4  -2    0.50    0.20
   6   4  -2   -0.03    0.21
   6   4  -2    0.37    0.11
   6   4  -2    0.38    0.13
   6   4  -2    0.45    0.13
   6   4  -2    0.66    0.33
   6   4  -2    0.48    0.18
   6   4  -2    0.18    0.11
  -6  -4   2    0.23    0.19
  -6  -4   2    0.11    0.19
  -6  -4   2    0.42    0.20
  -6  -4   2    0.41    0.29
  -6  -4   2    0.24    0.25
  -6  -4   2    0.37    0.29
   5   4  -2    0.11    0.16
   5   4  -2    0.29    0.22
   5   4  -2    0.12    0.08
   5   4  -2    0.18    0.08
   5   4  -2    0.18    0.09
   5   4  -2    0.10    0.13
   5   4  -2    0.20    0.07
   5   4  -2    0.11    0.14
  -5  -4   2   -0.02    0.20
  -5  -4   2    0.14    0.22
  -5  -4   2    0.39    0.16
  -5  -4   2   -0.04    0.19
  -5  -4   2    0.13    0.19
  -5  -4   2    0.26    0.16
  -5  -4   2   -0.04    0.18
  -5  -4   2    0.26    0.16
  -5  -4   2    0.43    0.17
   4   4  -2   10.48    0.37
   4   4  -2   10.25    0.27
   4   4  -2   10.61    0.40
   4   4  -2   10.52    0.45
   4   4  -2   10.40    0.37
   4   4  -2    9.99    0.45
   4   4  -2   10.20    0.43
   4   4  -2   10.36    0.26
  -4  -4   2   10.26    0.41
  -4  -4   2   10.11    0.38
  -4  -4   2   10.72    0.41
  -4  -4   2   10.99    0.41
  -4  -4   2    9.88    0.38
  -4  -4   2   10.34    0.41
  -4  -4   2   10.40    0.27
  -4  -4   2   10.30    0.46
  -4  -4   2   10.24    0.38
  -4  -4   2   10.77    0.42
  -4  -4   2   10.37    0.46
  -4  -4   2   10.73    0.27
   3   4  -2    1.28    0.15
   3   4  -2    1.30    0.08
   3   4  -2    1.35    0.17
   3   4  -2    1.54    0.15
   3   4  -2    1.34    0.08
   3   4  -2    1.45    0.15
   3   4  -2    1.69    0.19
   3   4  -2    1.55    0.18
  -3  -4   2    1.49    0.17
  -3  -4   2    1.48    0.18
  -3  -4   2    1.26    0.17
  -3  -4   2    1.21    0.08
  -3  -4   2    1.10    0.16
  -3  -4   2    1.21    0.17
  -3  -4   2    1.07    0.14
  -3  -4   2    1.44    0.17
  -3  -4   2    1.22    0.09
  -3  -4   2    1.28    0.17
  -3  -4   2    1.38    0.16
  -3  -4   2    1.33    0.16
   2   4  -2   45.54    0.95
   2   4  -2   44.34    0.98
   2   4  -2   45.74    1.10
   2   4  -2   47.50    1.00
   2   4  -2   45.76    1.10
   2   4  -2   46.91    1.05
   2   4  -2   45.29    1.11
   2   4  -2   46.86    0.98
  -2  -4   2   47.15    1.00
  -2  -4   2   46.80    1.06
  -2  -4   2   46.43    1.05
  -2  -4   2   46.78    0.98
  -2  -4   2   44.09    1.10
  -2  -4   2   47.15    1.08
  -2  -4   2   45.32    0.98
  -2  -4   2   44.93    0.95
  -2  -4   2   45.50    1.06
  -2  -4   2   47.09    1.12
  -2  -4   2   46.89    1.05
  -2  -4   2   45.52    1.10
   1   4  -2   16.11    0.39
   1   4  -2   15.92    0.45
   1   4  -2   16.24    0.44
   1   4  -2   15.91    0.46
   1   4  -2   15.65    0.47
   1   4  -2   16.38    0.45
   1   4  -2   15.94    0.40
   1   4  -2   16.33    0.44
   1   4  -2   16.10    0.39
  -1  -4   2   16.09    0.45
  -1  -4   2   15.90    0.38
  -1  -4   2   16.53    0.45
  -1  -4   2   16.13    0.45
  -1  -4   2   16.09    0.40
  -1  -4   2   17.22    0.48
  -1  -4   2   16.43    0.47
  -1  -4   2   16.08    0.39
  -1  -4   2   16.73    0.46
  -1  -4   2   15.54    0.46
  -1  -4   2   15.63    0.44
  -1  -4   2   15.99    0.38
   0   4  -2    4.63    0.22
   0   4  -2    4.83    0.16
   0   4  -2    5.00    0.23
   0   4  -2    4.85    0.19
   0   4  -2    4.70    0.22
   0   4  -2    4.91    0.16
   0   4  -2    4.37    0.21
   0   4  -2    4.66    0.17
   0   4  -2    4.82    0.20
   0   4  -2    4.89    0.17
   0  -4   2    4.53    0.20
   0  -4   2    4.51    0.18
   0  -4   2    4.86    0.21
   0  -4   2    4.73    0.22
   0  -4   2    4.76    0.18
   0  -4   2    4.76    0.16
   0  -4   2    4.79    0.23
   0  -4   2    4.42    0.20
   0  -4   2    4.52    0.16
  -1   4  -2   24.55    0.61
  -1   4  -2   24.23    0.63
  -1   4  -2   24.74    0.55
  -1   4  -2   23.83    0.60
  -1   4  -2   23.69    0.61
  -1   4  -2   24.36    0.55
  -1   4  -2   24.15    0.60
   1  -4   2   23.87    0.59
   1  -4   2   23.95    0.53
   1  -4   2   22.62    0.60
   1  -4   2   24.29    0.59
   1  -4   2   24.30    0.60
   1  -4   2   24.65    0.56
   1  -4   2   23.69    0.60
   1  -4   2   23.72    0.59
   1  -4   2   23.79    0.55
   1  -4   2   24.10    0.52
   1  -4   2   23.48    0.62
  -2   4  -2    2.08    0.18
  -2   4  -2    2.10    0.15
  -2   4  -2    2.38    0.11
  -2   4  -2    2.13    0.19
  -2   4  -2    2.14    0.19
  -2   4  -2    1.95    0.17
  -2   4  -2    2.16    0.11
   2  -4   2    2.48    0.17
   2  -4   2    2.30    0.16
   2  -4   2    2.22    0.15
   2  -4   2    2.30    0.20
   2  -4   2    2.27    0.12
   2  -4   2    2.40    0.19
   2  -4   2    1.76    0.17
   2  -4   2    1.98    0.20
   2  -4   2    2.18    0.16
   2  -4   2    2.31    0.15
   2  -4   2    2.25    0.13
  -3   4  -2    1.22    0.13
  -3   4  -2    1.12    0.14
  -3   4  -2    1.13    0.14
  -3   4  -2    1.34    0.14
  -3   4  -2    1.33    0.15
  -3   4  -2    1.41    0.14
   3  -4   2    1.58    0.19
   3  -4   2    0.86    0.13
   3  -4   2    1.27    0.14
   3  -4   2    1.32    0.16
   3  -4   2    1.21    0.14
   3  -4   2    1.15    0.13
   3  -4   2    1.22    0.11
   3  -4   2    1.21    0.11
   3  -4   2    1.13    0.13
   3  -4   2    1.54    0.17
   3  -4   2    1.32    0.18
   3  -4   2    1.11    0.12
  -4   4  -2    0.09    0.11
  -4   4  -2   -0.09    0.11
  -4   4  -2    0.15    0.09
  -4   4  -2   -0.03    0.11
  -4   4  -2   -0.05    0.10
  -4   4  -2   -0.09    0.11
   4  -4   2    0.08    0.05
   4  -4   2    0.09    0.10
   4  -4   2    0.11    0.12
   4  -4   2   -0.04    0.11
   4  -4   2   -0.01    0.12
   4  -4   2   -0.02    0.09
   4  -4   2    0.01    0.12
   4  -4   2    0.06    0.06
   4  -4   2   -0.04    0.09
   4  -4   2    0.04    0.09
   4  -4   2    0.02    0.13
   4  -4   2    0.06    0.12
   4  -4   2    0.08    0.14
  -5   4  -2    9.44    0.36
  -5   4  -2    9.08    0.38
  -5   4  -2    8.01    0.41
  -5   4  -2    9.02    0.35
  -5   4  -2    8.97    0.39
  -5   4  -2    9.68    0.43
   5  -4   2    9.42    0.45
   5  -4   2    8.72    0.39
   5  -4   2    8.83    0.36
   5  -4   2    8.80    0.36
   5  -4   2    9.30    0.39
   5  -4   2    9.30    0.41
   5  -4   2    9.53    0.47
   5  -4   2    9.57    0.38
  -6   4  -2    0.49    0.17
  -6   4  -2    0.52    0.19
  -6   4  -2    0.58    0.17
   6  -4   2    0.40    0.20
   6  -4   2    0.54    0.18
   6  -4   2    0.65    0.16
   6  -4   2    0.51    0.21
   6  -4   2    0.34    0.19
   6  -4   2    0.44    0.17
  -7   4  -2    0.46    0.18
  -7   4  -2   -0.09    0.24
  -7   4  -2    0.19    0.19
   7  -4   2    0.07    0.22
   7  -4   2    0.15    0.25
   7  -4   2   -0.12    0.22
   7  -4   2   -0.08    0.20
   7  -4   2    0.15    0.21
   7  -4   2    0.06    0.29
   7  -4   2    0.01    0.18
   7  -4   2   -0.07    0.23
  -8   4  -2    0.70    0.25
  -8   4  -2    0.39    0.22
  -8   4  -2    0.15    0.28
   8  -4   2    0.65    0.27
   8  -4   2    0.78    0.35
   8  -4   2    0.20    0.30
   8  -4   2    0.93    0.31
   8  -4   2    0.99    0.35
  -9   4  -2    0.49    0.39
   9  -4   2    0.11    0.43
   9  -4   2    0.90    0.38
   9  -4   2    1.21    0.40
   9  -4   2    0.80    0.49
   9  -4   2    0.07    0.34
   9   3  -2   -0.10    0.37
   9   3  -2   -0.17    0.39
   9   3  -2    0.01    0.34
  -9  -3   2    0.38    0.41
   8   3  -2   -0.14    0.28
   8   3  -2   -0.04    0.36
   8   3  -2   -0.07    0.26
   8   3  -2   -0.05    0.24
   8   3  -2    0.07    0.23
   8   3  -2   -0.18    0.27
  -8  -3   2   -0.09    0.23
  -8  -3   2   -0.42    0.27
  -8  -3   2    0.41    0.44
  -8  -3   2   -0.06    0.25
   7   3  -2    1.40    0.22
   7   3  -2    0.80    0.28
   7   3  -2    1.01    0.32
   7   3  -2    1.21    0.19
   7   3  -2    1.09    0.24
   7   3  -2    1.19    0.27
   7   3  -2    1.05    0.27
   7   3  -2    1.16    0.19
   7   3  -2    1.15    0.21
  -7  -3   2    1.26    0.27
  -7  -3   2    1.43    0.25
  -7  -3   2    1.91    0.42
  -7  -3   2    1.55    0.37
  -7  -3   2    1.08    0.24
  -7  -3   2    1.47    0.29
   6   3  -2    2.01    0.24
   6   3  -2    2.12    0.25
   6   3  -2    2.14    0.24
   6   3  -2    2.46    0.22
   6   3  -2    2.04    0.20
   6   3  -2    2.16    0.25
   6   3  -2    2.62    0.24
   6   3  -2    2.44    0.31
   6   3  -2    2.05    0.30
   6   3  -2    2.09    0.25
   6   3  -2    2.54    0.31
  -6  -3   2    2.37    0.24
  -6  -3   2    2.26    0.29
  -6  -3   2    2.20    0.27
  -6  -3   2    2.76    0.29
  -6  -3   2    2.76    0.33
  -6  -3   2    3.08    0.30
   5   3  -2    0.48    0.12
   5   3  -2    0.26    0.16
   5   3  -2    0.31    0.16
   5   3  -2    0.33    0.13
   5   3  -2    0.46    0.20
   5   3  -2    0.20    0.09
   5   3  -2    0.18    0.11
   5   3  -2    0.39    0.16
   5   3  -2    0.08    0.14
   5   3  -2    0.32    0.15
  -5  -3   2    0.44    0.11
  -5  -3   2    0.34    0.14
  -5  -3   2    0.62    0.17
  -5  -3   2    0.26    0.14
  -5  -3   2    0.84    0.21
  -5  -3   2    0.20    0.13
  -5  -3   2    0.31    0.16
  -5  -3   2    0.08    0.18
  -5  -3   2    0.56    0.16
  -5  -3   2    0.41    0.17
  -5  -3   2    0.25    0.15
   4   3  -2   68.45    1.50
   4   3  -2   69.51    1.59
   4   3  -2   67.17    1.50
   4   3  -2   70.09    1.65
   4   3  -2   67.36    1.46
   4   3  -2   67.89    1.42
   4   3  -2   69.67    1.46
   4   3  -2   68.76    1.50
   4   3  -2   68.60    1.65
  -4  -3   2   69.22    1.65
  -4  -3   2   66.98    1.45
  -4  -3   2   68.00    1.49
  -4  -3   2   69.56    1.50
  -4  -3   2   68.89    1.65
  -4  -3   2   66.79    1.47
  -4  -3   2   71.36    1.50
  -4  -3   2   67.07    1.48
  -4  -3   2   67.44    1.42
  -4  -3   2   68.23    1.52
  -4  -3   2   68.92    1.50
  -4  -3   2   68.72    1.58
   3   3  -2    0.02    0.07
   3   3  -2    0.00    0.08
   3   3  -2    0.01    0.04
   3   3  -2    0.00    0.09
   3   3  -2   -0.02    0.09
   3   3  -2    0.05    0.04
   3   3  -2    0.17    0.11
   3   3  -2   -0.01    0.07
  -3  -3   2    0.03    0.08
  -3  -3   2    0.11    0.07
  -3  -3   2    0.10    0.08
  -3  -3   2    0.11    0.09
  -3  -3   2    0.11    0.10
  -3  -3   2    0.11    0.09
  -3  -3   2    0.04    0.05
  -3  -3   2    0.09    0.08
  -3  -3   2    0.14    0.07
  -3  -3   2    0.10    0.09
  -3  -3   2    0.00    0.05
  -3  -3   2    0.17    0.09
   2   3  -2    3.08    0.19
   2   3  -2    3.02    0.14
   2   3  -2    2.95    0.16
   2   3  -2    3.13    0.11
   2   3  -2    3.35    0.16
   2   3  -2    3.20    0.19
   2   3  -2    3.10    0.11
  -2  -3   2    3.14    0.18
  -2  -3   2    2.99    0.17
  -2  -3   2    3.10    0.14
  -2  -3   2    2.94    0.10
  -2  -3   2    3.02    0.11
  -2  -3   2    3.09    0.19
  -2  -3   2    3.03    0.17
  -2  -3   2    3.02    0.19
  -2  -3   2    3.15    0.19
  -2  -3   2    2.94    0.18
   1   3  -2    0.07    0.07
   1   3  -2    0.06    0.04
   1   3  -2    0.04    0.04
   1   3  -2    0.02    0.07
   1   3  -2    0.10    0.07
   1   3  -2    0.04    0.04
   1   3  -2    0.03    0.03
   1   3  -2    0.09    0.05
  -1  -3   2   -0.01    0.08
  -1  -3   2    0.05    0.04
  -1  -3   2    0.06    0.05
  -1  -3   2    0.04    0.07
  -1  -3   2    0.06    0.05
  -1  -3   2    0.02    0.04
  -1  -3   2    0.05    0.06
  -1  -3   2    0.03    0.03
  -1  -3   2    0.05    0.04
  -1  -3   2    0.08    0.07
   0   3  -2    2.34    0.15
   0   3  -2    2.37    0.10
   0   3  -2    2.40    0.12
   0   3  -2    2.43    0.10
   0   3  -2    2.40    0.14
   0   3  -2    2.39    0.14
   0   3  -2    2.46    0.13
   0   3  -2    2.33    0.11
   0   3  -2    2.52    0.14
   0   3  -2    2.56    0.09
   0  -3   2    2.47    0.11
   0  -3   2    2.47    0.09
   0  -3   2    2.30    0.09
   0  -3   2    2.33    0.12
   0  -3   2    2.63    0.13
   0  -3   2    2.17    0.11
   0  -3   2    2.42    0.11
   0  -3   2    2.58    0.14
  -1   3  -2   14.80    0.40
  -1   3  -2   14.43    0.39
  -1   3  -2   14.43    0.35
  -1   3  -2   15.15    0.39
  -1   3  -2   14.46    0.35
  -1   3  -2   14.88    0.39
  -1   3  -2   13.90    0.39
  -1   3  -2   14.27    0.37
   1  -3   2   14.44    0.34
   1  -3   2   14.09    0.38
   1  -3   2   14.21    0.34
   1  -3   2   14.57    0.35
   1  -3   2   14.23    0.33
   1  -3   2   14.63    0.39
   1  -3   2   14.11    0.36
   1  -3   2   14.91    0.36
   1  -3   2   14.16    0.33
   1  -3   2   14.34    0.39
   1  -3   2   14.33    0.40
  -2   3  -2   16.52    0.46
  -2   3  -2   17.01    0.48
  -2   3  -2   16.93    0.43
  -2   3  -2   16.30    0.42
  -2   3  -2   16.61    0.40
  -2   3  -2   16.81    0.42
  -2   3  -2   16.94    0.43
  -2   3  -2   16.47    0.41
  -2   3  -2   17.28    0.46
   2  -3   2   16.51    0.42
   2  -3   2   15.66    0.46
   2  -3   2   16.26    0.42
   2  -3   2   16.80    0.45
   2  -3   2   16.36    0.44
   2  -3   2   16.46    0.39
   2  -3   2   17.48    0.48
   2  -3   2   16.56    0.42
   2  -3   2   16.47    0.42
  -3   3  -2   30.19    0.72
  -3   3  -2   30.60    0.70
  -3   3  -2   30.69    0.74
  -3   3  -2   29.59    0.72
  -3   3  -2   30.37    0.70
  -3   3  -2   28.94    0.72
  -3   3  -2   30.24    0.68
   3  -3   2   30.20    0.77
   3  -3   2   30.28    0.74
   3  -3   2   30.19    0.65
   3  -3   2   30.16    0.75
   3  -3   2   30.44    0.70
   3  -3   2   30.92    0.79
   3  -3   2   30.66    0.70
   3  -3   2   29.71    0.72
   3  -3   2   29.21    0.74
   3  -3   2   30.62    0.65
   3  -3   2   30.44    0.73
   3  -3   2   29.14    0.78
   3  -3   2   29.40    0.68
  -4   3  -2    0.39    0.10
  -4   3  -2    0.47    0.10
  -4   3  -2    0.37    0.13
  -4   3  -2    0.41    0.12
  -4   3  -2    0.43    0.10
  -4   3  -2    0.46    0.12
  -4   3  -2    0.35    0.10
   4  -3   2    0.38    0.09
   4  -3   2    0.32    0.04
   4  -3   2    0.21    0.11
   4  -3   2    0.32    0.10
   4  -3   2    0.34    0.12
   4  -3   2    0.44    0.14
   4  -3   2    0.45    0.10
   4  -3   2    0.44    0.15
   4  -3   2    0.34    0.05
   4  -3   2    0.36    0.10
   4  -3   2    0.33    0.12
   4  -3   2    0.26    0.11
  -5   3  -2    0.43    0.15
  -5   3  -2    0.02    0.11
  -5   3  -2   -0.11    0.13
  -5   3  -2    0.29    0.16
  -5   3  -2    0.15    0.13
  -5   3  -2    0.09    0.11
  -5   3  -2    0.07    0.13
   5  -3   2    0.24    0.14
   5  -3   2    0.11    0.16
   5  -3   2    0.12    0.15
   5  -3   2    0.14    0.12
   5  -3   2    0.22    0.15
   5  -3   2    0.27    0.13
   5  -3   2    0.38    0.12
   5  -3   2    0.12    0.13
   5  -3   2    0.25    0.14
   5  -3   2    0.28    0.12
   5  -3   2    0.19    0.16
  -6   3  -2    0.30    0.18
  -6   3  -2    0.33    0.15
  -6   3  -2    0.39    0.14
   6  -3   2    0.67    0.15
   6  -3   2    0.16    0.17
   6  -3   2    0.17    0.20
   6  -3   2    0.06    0.17
   6  -3   2    0.58    0.21
   6  -3   2    0.40    0.18
   6  -3   2    0.49    0.16
   6  -3   2    0.38    0.16
  -7   3  -2    0.32    0.17
  -7   3  -2    0.33    0.17
  -7   3  -2    0.26    0.22
   7  -3   2    0.36    0.26
   7  -3   2    0.21    0.25
   7  -3   2    0.15    0.22
   7  -3   2    0.28    0.18
   7  -3   2    0.35    0.23
   7  -3   2    0.07    0.20
   7  -3   2   -0.02    0.19
  -8   3  -2    0.66    0.31
  -8   3  -2    1.02    0.25
  -8   3  -2    0.70    0.22
   8  -3   2    0.74    0.29
   8  -3   2    0.39    0.30
   8  -3   2    0.88    0.30
   8  -3   2    0.75    0.31
   8  -3   2    1.31    0.34
  -9   3  -2    0.73    0.37
   9  -3   2    0.13    0.37
   9  -3   2   -0.14    0.42
   9  -3   2   -0.16    0.34
   9  -3   2    0.63    0.35
   9  -3   2   -0.46    0.35
   9   2  -2    0.08    0.47
   9   2  -2   -0.45    0.32
   9   2  -2   -0.30    0.35
   9   2  -2   -0.17    0.33
  -9  -2   2    0.51    0.36
   8   2  -2    2.03    0.31
   8   2  -2    1.82    0.34
   8   2  -2    2.76    0.36
   8   2  -2    2.24    0.31
   8   2  -2    1.70    0.32
   8   2  -2    2.42    0.45
  -8  -2   2    1.92    0.27
  -8  -2   2    2.43    0.48
  -8  -2   2    2.06    0.33
  -8  -2   2    2.16    0.28
   7   2  -2    0.07    0.19
   7   2  -2    0.27    0.19
   7   2  -2    0.09    0.19
   7   2  -2    0.19    0.22
   7   2  -2    0.33    0.21
   7   2  -2    0.47    0.27
   7   2  -2    0.32    0.34
   7   2  -2    0.38    0.22
   7   2  -2    0.96    0.23
   7   2  -2    0.28    0.19
   7   2  -2    0.60    0.20
  -7  -2   2    0.47    0.18
  -7  -2   2   -0.13    0.26
  -7  -2   2    0.14    0.30
  -7  -2   2    0.30    0.17
  -7  -2   2    0.14    0.19
   6   2  -2    3.37    0.33
   6   2  -2    3.18    0.34
   6   2  -2    2.69    0.25
   6   2  -2    2.66    0.26
   6   2  -2    2.94    0.28
   6   2  -2    3.20    0.41
   6   2  -2    2.75    0.31
   6   2  -2    2.41    0.29
   6   2  -2    2.91    0.29
   6   2  -2    2.62    0.24
   6   2  -2    2.85    0.25
  -6  -2   2    3.09    0.29
  -6  -2   2    2.51    0.32
  -6  -2   2    2.02    0.27
  -6  -2   2    2.64    0.26
  -6  -2   2    2.68    0.25
   5   2  -2    0.07    0.13
   5   2  -2    0.00    0.12
   5   2  -2    0.20    0.18
   5   2  -2    0.17    0.09
   5   2  -2    0.16    0.09
   5   2  -2    0.13    0.13
   5   2  -2    0.23    0.13
   5   2  -2    0.08    0.13
  -5  -2   2    0.05    0.11
  -5  -2   2    0.14    0.13
  -5  -2   2    0.24    0.14
  -5  -2   2   -0.07    0.15
  -5  -2   2    0.17    0.11
  -5  -2   2    0.10    0.13
  -5  -2   2    0.05    0.16
  -5  -2   2    0.17    0.12
  -5  -2   2    0.12    0.16
  -5  -2   2    0.06    0.11
   4   2  -2    0.01    0.09
   4   2  -2   -0.05    0.07
   4   2  -2   -0.09    0.06
   4   2  -2    0.00    0.08
   4   2  -2   -0.07    0.09
   4   2  -2    0.09    0.10
   4   2  -2    0.09    0.09
   4   2  -2    0.00    0.10
   4   2  -2   -0.12    0.11
  -4  -2   2   -0.03    0.09
  -4  -2   2    0.07    0.09
  -4  -2   2   -0.09    0.08
  -4  -2   2   -0.11    0.08
  -4  -2   2    0.12    0.10
  -4  -2   2   -0.03    0.09
  -4  -2   2    0.27    0.12
  -4  -2   2    0.01    0.08
  -4  -2   2   -0.22    0.12
  -4  -2   2    0.04    0.09
   3   2  -2   -0.08    0.08
   3   2  -2    0.07    0.06
   3   2  -2    0.11    0.08
   3   2  -2    0.02    0.05
   3   2  -2   -0.03    0.07
   3   2  -2    0.06    0.09
   3   2  -2   -0.08    0.06
   3   2  -2    0.05    0.04
   3   2  -2   -0.06    0.06
  -3  -2   2    0.02    0.05
  -3  -2   2   -0.02    0.07
  -3  -2   2   -0.01    0.07
  -3  -2   2   -0.08    0.06
  -3  -2   2   -0.02    0.07
  -3  -2   2    0.15    0.09
  -3  -2   2   -0.04    0.07
  -3  -2   2    0.00    0.06
  -3  -2   2   -0.02    0.05
  -3  -2   2    0.01    0.09
   2   2  -2    0.38    0.05
   2   2  -2    0.33    0.08
   2   2  -2    0.25    0.06
   2   2  -2    0.39    0.08
   2   2  -2    0.56    0.06
  -2  -2   2    0.42    0.07
  -2  -2   2    0.49    0.06
  -2  -2   2    0.39    0.09
  -2  -2   2    0.35    0.06
  -2  -2   2    0.34    0.07
  -2  -2   2    0.33    0.07
  -2  -2   2    0.37    0.04
  -2  -2   2    0.41    0.06
  -2  -2   2    0.26    0.06
  -2  -2   2    0.45    0.08
   1   2  -2   64.22    1.33
   1   2  -2   63.54    1.29
   1   2  -2   61.61    1.30
   1   2  -2   65.65    1.32
   1   2  -2   63.47    1.28
   1   2  -2   64.39    1.40
   1   2  -2   63.81    1.25
  -1  -2   2   62.67    1.23
  -1  -2   2   62.65    1.30
  -1  -2   2   61.71    1.36
  -1  -2   2   62.24    1.29
  -1  -2   2   61.48    1.38
  -1  -2   2   65.09    1.26
  -1  -2   2   62.17    1.27
  -1  -2   2   64.58    1.31
   0   2  -2    2.00    0.09
   0   2  -2    1.67    0.10
   0   2  -2    1.91    0.06
   0   2  -2    1.91    0.08
   0   2  -2    1.85    0.10
   0   2  -2    1.87    0.09
   0   2  -2    1.88    0.06
   0   2  -2    1.88    0.10
   0   2  -2    1.67    0.09
   0  -2   2    1.56    0.09
   0  -2   2    1.86    0.06
   0  -2   2    2.02    0.10
   0  -2   2    1.60    0.08
   0  -2   2    1.75    0.08
   0  -2   2    1.77    0.10
   0  -2   2    1.83    0.09
   0  -2   2    1.79    0.10
   0  -2   2    1.88    0.09
   0  -2   2    1.85    0.06
  -1   2  -2    0.11    0.04
  -1   2  -2    0.12    0.04
  -1   2  -2    0.12    0.05
  -1   2  -2    0.11    0.03
  -1   2  -2    0.09    0.04
  -1   2  -2    0.13    0.06
  -1   2  -2    0.11    0.04
  -1   2  -2    0.17    0.03
  -1   2  -2    0.12    0.04
   1  -2   2    0.12    0.05
   1  -2   2    0.12    0.04
   1  -2   2    0.14    0.06
   1  -2   2    0.07    0.04
   1  -2   2    0.10    0.03
   1  -2   2    0.06    0.03
   1  -2   2    0.13    0.04
   1  -2   2    0.14    0.05
   1  -2   2    0.11    0.03
  -2   2  -2   22.20    0.53
  -2   2  -2   21.24    0.51
  -2   2  -2   21.62    0.53
  -2   2  -2   21.72    0.56
  -2   2  -2   21.16    0.50
  -2   2  -2   22.15    0.49
  -2   2  -2   21.69    0.53
   2  -2   2   20.86    0.53
   2  -2   2   21.89    0.55
   2  -2   2   21.59    0.52
   2  -2   2   20.79    0.47
   2  -2   2   21.40    0.45
   2  -2   2   21.19    0.49
   2  -2   2   21.48    0.49
   2  -2   2   21.15    0.45
   2  -2   2   20.59    0.52
  -3   2  -2    9.25    0.28
  -3   2  -2    8.90    0.30
  -3   2  -2    8.89    0.27
  -3   2  -2    8.85    0.29
  -3   2  -2    8.75    0.26
  -3   2  -2    8.97    0.29
   3  -2   2    8.87    0.21
   3  -2   2    9.12    0.32
   3  -2   2    8.91    0.28
   3  -2   2    8.78    0.30
   3  -2   2    8.96    0.32
   3  -2   2    9.32    0.33
   3  -2   2    9.48    0.30
   3  -2   2    9.01    0.31
   3  -2   2    9.33    0.30
   3  -2   2    8.98    0.27
  -4   2  -2   -0.01    0.09
  -4   2  -2    0.15    0.08
  -4   2  -2    0.14    0.04
  -4   2  -2    0.19    0.08
  -4   2  -2   -0.05    0.08
  -4   2  -2    0.07    0.10
  -4   2  -2    0.02    0.09
   4  -2   2    0.01    0.11
   4  -2   2    0.05    0.08
   4  -2   2    0.06    0.08
   4  -2   2    0.06    0.09
   4  -2   2   -0.03    0.04
   4  -2   2    0.09    0.11
   4  -2   2    0.19    0.08
   4  -2   2    0.00    0.10
   4  -2   2    0.11    0.10
   4  -2   2    0.01    0.09
   4  -2   2    0.09    0.08
  -5   2  -2    0.10    0.13
  -5   2  -2    0.23    0.11
  -5   2  -2    0.26    0.13
  -5   2  -2    0.27    0.14
  -5   2  -2    0.23    0.06
  -5   2  -2    0.33    0.11
   5  -2   2    0.31    0.13
   5  -2   2    0.28    0.12
   5  -2   2    0.25    0.13
   5  -2   2    0.12    0.10
   5  -2   2    0.15    0.15
   5  -2   2    0.09    0.14
   5  -2   2    0.13    0.13
   5  -2   2    0.29    0.16
   5  -2   2    0.30    0.11
   5  -2   2    0.24    0.06
   5  -2   2    0.15    0.14
  -6   2  -2    3.30    0.32
  -6   2  -2    2.52    0.30
  -6   2  -2    3.39    0.24
  -6   2  -2    3.19    0.17
  -6   2  -2    3.23    0.24
  -6   2  -2    3.05    0.38
   6  -2   2    3.81    0.35
   6  -2   2    3.78    0.37
   6  -2   2    3.96    0.35
   6  -2   2    3.65    0.34
   6  -2   2    3.27    0.31
   6  -2   2    3.55    0.33
   6  -2   2    3.54    0.17
   6  -2   2    3.38    0.25
   6  -2   2    3.36    0.31
   6  -2   2    3.48    0.25
  -7   2  -2    0.60    0.24
  -7   2  -2    0.67    0.17
  -7   2  -2    0.47    0.16
  -7   2  -2    0.14    0.11
  -7   2  -2    0.25    0.21
   7  -2   2    0.55    0.22
   7  -2   2    1.01    0.27
   7  -2   2    0.43    0.19
   7  -2   2    0.29    0.21
   7  -2   2    0.35    0.19
   7  -2   2    0.39    0.24
   7  -2   2    0.52    0.23
  -8   2  -2   -0.19    0.19
  -8   2  -2   -0.05    0.27
  -8   2  -2   -0.11    0.20
   8  -2   2   -0.04    0.26
   8  -2   2   -0.19    0.25
   8  -2   2    0.17    0.30
   8  -2   2    0.31    0.28
   8  -2   2    0.03    0.28
  -9   2  -2   -0.17    0.36
   9  -2   2   -0.14    0.33
   9  -2   2   -0.03    0.35
   9  -2   2    0.18    0.35
   9  -2   2    0.39    0.39
   9  -2   2    0.28    0.33
   9   1  -2    0.64    0.36
   9   1  -2    1.03    0.39
   9   1  -2    0.63    0.40
   9   1  -2    0.25    0.31
   9   1  -2    0.35    0.33
   9   1  -2    1.44    0.38
  -9  -1   2    1.05    0.35
   8   1  -2    0.15    0.25
   8   1  -2   -0.10    0.22
   8   1  -2   -0.12    0.24
   8   1  -2   -0.02    0.27
   8   1  -2    0.09    0.27
   8   1  -2    0.23    0.33
  -8  -1   2    0.33    0.26
  -8  -1   2    0.08    0.19
  -8  -1   2   -0.21    0.36
  -8  -1   2    0.26    0.19
   7   1  -2    0.85    0.22
   7   1  -2    0.61    0.21
   7   1  -2    0.63    0.22
   7   1  -2    0.75    0.27
   7   1  -2    0.60    0.22
   7   1  -2    0.64    0.21
   7   1  -2    0.88    0.21
   7   1  -2    0.87    0.20
   7   1  -2    0.52    0.20
   7   1  -2    0.29    0.20
   7   1  -2    0.65    0.23
  -7  -1   2    0.39    0.32
  -7  -1   2    0.64    0.17
  -7  -1   2    0.94    0.24
  -7  -1   2    0.89    0.31
  -7  -1   2    0.82    0.22
  -7  -1   2    0.83    0.18
   6   1  -2    3.30    0.31
   6   1  -2    3.10    0.26
   6   1  -2    3.02    0.27
   6   1  -2    3.27    0.38
   6   1  -2    3.27    0.29
   6   1  -2    3.11    0.24
   6   1  -2    3.07    0.33
   6   1  -2    2.85    0.28
   6   1  -2    3.23    0.30
   6   1  -2    2.79    0.28
   6   1  -2    2.78    0.29
  -6  -1   2    3.01    0.22
  -6  -1   2    2.82    0.29
  -6  -1   2    3.20    0.40
  -6  -1   2    3.14    0.23
  -6  -1   2    3.21    0.40
  -6  -1   2    2.95    0.30
   5   1  -2    0.13    0.11
   5   1  -2   -0.02    0.15
   5   1  -2    0.02    0.12
   5   1  -2    0.07    0.10
   5   1  -2    0.03    0.10
   5   1  -2   -0.05    0.10
   5   1  -2    0.14    0.11
   5   1  -2    0.03    0.10
  -5  -1   2    0.15    0.14
  -5  -1   2   -0.06    0.10
  -5  -1   2   -0.06    0.12
  -5  -1   2    0.04    0.11
  -5  -1   2   -0.03    0.11
  -5  -1   2    0.01    0.09
  -5  -1   2    0.16    0.11
  -5  -1   2   -0.04    0.08
  -5  -1   2    0.02    0.11
  -5  -1   2   -0.03    0.15
   4   1  -2    3.51    0.21
   4   1  -2    3.91    0.25
   4   1  -2    3.63    0.21
   4   1  -2    3.66    0.18
   4   1  -2    3.59    0.22
   4   1  -2    3.72    0.18
  -4  -1   2    3.65    0.21
  -4  -1   2    3.81    0.20
  -4  -1   2    3.74    0.21
  -4  -1   2    3.63    0.20
  -4  -1   2    3.61    0.21
  -4  -1   2    3.21    0.21
  -4  -1   2    3.40    0.25
  -4  -1   2    3.80    0.17
  -4  -1   2    3.90    0.18
   3   1  -2   20.70    0.49
   3   1  -2   20.36    0.53
   3   1  -2   19.82    0.51
   3   1  -2   21.09    0.51
   3   1  -2   21.06    0.58
   3   1  -2   20.36    0.52
   3   1  -2   20.86    0.51
   3   1  -2   21.53    0.49
   3   1  -2   20.00    0.48
  -3  -1   2   19.87    0.51
  -3  -1   2   20.03    0.49
  -3  -1   2   21.18    0.58
  -3  -1   2   21.14    0.51
  -3  -1   2   20.66    0.47
  -3  -1   2   20.30    0.57
  -3  -1   2   20.31    0.51
   2   1  -2    2.09    0.11
   2   1  -2    2.12    0.14
   2   1  -2    2.15    0.11
   2   1  -2    1.97    0.09
   2   1  -2    2.13    0.09
   2   1  -2    2.24    0.13
   2   1  -2    2.01    0.10
   2   1  -2    2.04    0.10
  -2  -1   2    2.14    0.10
  -2  -1   2    2.17    0.10
  -2  -1   2    2.10    0.11
  -2  -1   2    2.21    0.12
  -2  -1   2    2.19    0.14
  -2  -1   2    1.97    0.10
  -2  -1   2    2.22    0.11
  -2  -1   2    1.99    0.13
  -2  -1   2    2.05    0.11
  -2  -1   2    2.22    0.10
   1   1  -2   33.92    0.70
   1   1  -2   34.25    0.75
   1   1  -2   33.09    0.68
   1   1  -2   31.97    0.74
   1   1  -2   32.96    0.66
   1   1  -2   31.87    0.72
   1   1  -2   31.89    0.67
   1   1  -2   32.46    0.69
  -1  -1   2   32.77    0.64
  -1  -1   2   32.84    0.66
  -1  -1   2   32.75    0.66
  -1  -1   2   33.12    0.67
  -1  -1   2   32.06    0.71
  -1  -1   2   27.96    0.72
  -1  -1   2   32.40    0.73
  -1  -1   2   32.52    0.68
  -1   1  -2   16.54    0.38
  -1   1  -2   16.77    0.35
  -1   1  -2   16.01    0.39
  -1   1  -2   16.53    0.37
  -1   1  -2   16.61    0.39
  -1   1  -2   16.65    0.37
  -1   1  -2   16.24    0.36
   1  -1   2   17.03    0.37
   1  -1   2   16.74    0.40
   1  -1   2   15.54    0.37
   1  -1   2   16.60    0.39
   1  -1   2   16.40    0.37
   1  -1   2   16.27    0.38
  -2   1  -2    3.52    0.14
  -2   1  -2    3.80    0.16
  -2   1  -2    3.82    0.14
  -2   1  -2    3.14    0.15
  -2   1  -2    4.07    0.16
  -2   1  -2    3.70    0.17
  -2   1  -2    3.79    0.14
   2  -1   2    3.37    0.14
   2  -1   2    3.93    0.15
   2  -1   2    3.85    0.14
   2  -1   2    4.03    0.14
   2  -1   2    3.60    0.17
   2  -1   2    3.98    0.16
  -3   1  -2    0.23    0.07
  -3   1  -2    0.32    0.07
  -3   1  -2    0.19    0.06
  -3   1  -2    0.18    0.06
  -3   1  -2    0.28    0.08
  -3   1  -2    0.23    0.04
  -3   1  -2    0.10    0.06
   3  -1   2    0.13    0.08
   3  -1   2    0.27    0.08
   3  -1   2    0.24    0.04
   3  -1   2    0.30    0.07
   3  -1   2    0.32    0.06
   3  -1   2    0.22    0.06
   3  -1   2    0.19    0.08
   3  -1   2    0.05    0.05
   3  -1   2    0.23    0.08
   3  -1   2    0.24    0.08
   3  -1   2    0.35    0.10
   3  -1   2    0.20    0.07
  -4   1  -2    0.28    0.10
  -4   1  -2    0.20    0.10
  -4   1  -2    0.14    0.08
  -4   1  -2    0.23    0.08
  -4   1  -2    0.16    0.09
  -4   1  -2    0.15    0.08
  -4   1  -2    0.14    0.11
  -4   1  -2    0.22    0.06
   4  -1   2    0.30    0.12
   4  -1   2    0.19    0.10
   4  -1   2    0.14    0.08
   4  -1   2    0.25    0.10
   4  -1   2    0.10    0.10
   4  -1   2    0.29    0.10
   4  -1   2    0.23    0.05
   4  -1   2    0.25    0.10
   4  -1   2    0.11    0.10
   4  -1   2    0.16    0.09
  -5   1  -2   -0.02    0.14
  -5   1  -2    0.03    0.10
  -5   1  -2    0.33    0.12
  -5   1  -2    0.06    0.06
  -5   1  -2    0.04    0.09
  -5   1  -2    0.05    0.11
   5  -1   2   -0.04    0.13
   5  -1   2    0.09    0.10
   5  -1   2    0.02    0.14
   5  -1   2    0.18    0.12
   5  -1   2   -0.03    0.13
   5  -1   2   -0.26    0.12
   5  -1   2   -0.07    0.10
   5  -1   2    0.00    0.10
   5  -1   2   -0.05    0.09
   5  -1   2    0.07    0.13
  -6   1  -2   19.54    0.52
  -6   1  -2   19.66    0.71
  -6   1  -2   19.94    0.69
  -6   1  -2   20.91    0.56
  -6   1  -2   19.78    0.55
  -6   1  -2   20.68    0.65
   6  -1   2   19.72    0.69
   6  -1   2   20.10    0.66
   6  -1   2   20.22    0.65
   6  -1   2   19.85    0.56
   6  -1   2   20.51    0.63
   6  -1   2   19.89    0.66
   6  -1   2   20.36    0.64
   6  -1   2   19.34    0.53
   6  -1   2   21.31    0.64
   6  -1   2   19.39    0.69
   6  -1   2   20.30    0.56
  -7   1  -2    1.43    0.20
  -7   1  -2    0.69    0.26
  -7   1  -2    1.41    0.27
  -7   1  -2    1.49    0.17
  -7   1  -2    1.41    0.19
   7  -1   2    1.42    0.28
   7  -1   2    1.14    0.30
   7  -1   2    1.38    0.22
   7  -1   2    1.45    0.26
   7  -1   2    1.16    0.25
   7  -1   2    1.36    0.22
   7  -1   2    1.45    0.17
   7  -1   2    1.51    0.26
  -8   1  -2    0.95    0.24
  -8   1  -2    1.19    0.23
  -8   1  -2    1.21    0.31
   8  -1   2    1.57    0.34
   8  -1   2    1.46    0.31
   8  -1   2    1.47    0.33
   8  -1   2    0.88    0.30
   8  -1   2    0.64    0.30
   8  -1   2    1.24    0.20
   8  -1   2    0.96    0.29
  -9   1  -2   -0.07    0.39
  -9   1  -2   -0.35    0.28
   9  -1   2    0.13    0.34
   9  -1   2    0.64    0.32
   9  -1   2   -0.15    0.35
   9  -1   2    0.01    0.36
   9  -1   2    0.20    0.36
   9   0  -2    0.41    0.39
   9   0  -2    0.57    0.38
   9   0  -2    0.20    0.29
   9   0  -2    0.87    0.36
   9   0  -2    1.15    0.38
   9   0  -2    0.67    0.36
  -9   0   2    0.07    0.32
   8   0  -2    0.34    0.25
   8   0  -2   -0.26    0.20
   8   0  -2   -0.12    0.28
   8   0  -2    0.25    0.24
   8   0  -2   -0.28    0.25
  -8   0   2   -0.66    0.37
  -8   0   2    0.09    0.18
  -8   0   2   -0.13    0.16
  -8   0   2    0.15    0.25
   7   0  -2   -0.11    0.16
   7   0  -2    0.19    0.23
   7   0  -2   -0.10    0.26
   7   0  -2   -0.11    0.17
   7   0  -2    0.05    0.19
   7   0  -2   -0.05    0.19
   7   0  -2   -0.05    0.15
   7   0  -2   -0.01    0.20
   7   0  -2    0.21    0.24
   7   0  -2   -0.37    0.20
  -7   0   2   -0.10    0.17
  -7   0   2    0.35    0.28
  -7   0   2    0.10    0.20
  -7   0   2    0.13    0.14
  -7   0   2    0.02    0.14
   6   0  -2    0.68    0.18
   6   0  -2    1.10    0.15
   6   0  -2    0.86    0.18
   6   0  -2    0.47    0.19
   6   0  -2    0.74    0.15
   6   0  -2    0.53    0.15
   6   0  -2    0.86    0.15
   6   0  -2    0.81    0.19
   6   0  -2    0.84    0.20
   6   0  -2    0.54    0.19
   6   0  -2    0.97    0.20
  -6   0   2    1.20    0.21
  -6   0   2    0.72    0.13
  -6   0   2    0.72    0.17
  -6   0   2    0.72    0.12
  -6   0   2    0.65    0.15
  -6   0   2    0.52    0.18
   5   0  -2    0.25    0.12
   5   0  -2    0.58    0.12
   5   0  -2    0.59    0.10
   5   0  -2    0.54    0.16
   5   0  -2    0.44    0.16
   5   0  -2    0.35    0.12
   5   0  -2    0.47    0.14
   5   0  -2    0.33    0.12
   5   0  -2    0.67    0.18
  -5   0   2    0.44    0.09
  -5   0   2    0.41    0.14
  -5   0   2    0.35    0.14
  -5   0   2    0.51    0.14
  -5   0   2    0.54    0.09
  -5   0   2    0.33    0.13
  -5   0   2    0.48    0.16
  -5   0   2    0.48    0.13
  -5   0   2    0.31    0.11
  -5   0   2    0.34    0.11
   4   0  -2    0.15    0.09
   4   0  -2    0.32    0.07
   4   0  -2    0.06    0.09
   4   0  -2    0.14    0.10
   4   0  -2    0.17    0.09
   4   0  -2    0.24    0.07
   4   0  -2    0.11    0.11
   4   0  -2    0.03    0.07
   4   0  -2    0.13    0.10
   4   0  -2    0.21    0.09
  -4   0   2    0.14    0.10
  -4   0   2    0.19    0.10
  -4   0   2    0.17    0.11
  -4   0   2    0.19    0.06
  -4   0   2    0.35    0.10
  -4   0   2    0.15    0.09
  -4   0   2    0.15    0.10
  -4   0   2    0.16    0.09
   3   0  -2   35.07    0.87
   3   0  -2   35.49    0.83
   3   0  -2   36.44    0.87
   3   0  -2   35.01    0.81
   3   0  -2   35.49    0.74
   3   0  -2   36.03    0.81
   3   0  -2   35.50    0.74
   3   0  -2   34.93    0.80
   3   0  -2   34.96    0.78
  -3   0   2   34.65    0.83
  -3   0   2   35.61    0.74
  -3   0   2   33.88    0.80
  -3   0   2   36.03    0.80
  -3   0   2   35.31    0.78
  -3   0   2   35.62    0.87
  -3   0   2   35.99    0.81
  -3   0   2   35.81    0.80
  -3   0   2   35.97    0.74
   2   0  -2  118.63    2.33
   2   0  -2  122.79    2.55
   2   0  -2  119.68    2.54
   2   0  -2  116.33    2.47
   2   0  -2  118.86    2.40
   2   0  -2  120.30    2.48
   2   0  -2  120.32    2.31
   2   0  -2  122.05    2.37
   2   0  -2  108.39    2.30
  -2   0   2  119.86    2.34
  -2   0   2  120.07    2.51
  -2   0   2  118.36    2.43
  -2   0   2  121.24    2.41
  -2   0   2  120.98    2.57
  -2   0   2  118.35    2.33
  -2   0   2  121.67    2.50
  -2   0   2  119.44    2.57
  -2   0   2  119.97    2.35
   1   0  -2    1.36    0.07
   1   0  -2    1.32    0.07
   1   0  -2    1.30    0.07
   1   0  -2    1.58    0.07
   1   0  -2    1.34    0.08
   1   0  -2    1.41    0.07
  -1   0   2    1.38    0.04
  -1   0   2    1.30    0.07
  -1   0   2    1.32    0.04
  -1   0   2    1.39    0.06
  -1   0   2    1.22    0.07
  -1   0   2    1.42    0.07
  -1   0   2    1.33    0.07
  -1   0  -2    0.64    0.05
  -1   0  -2    0.80    0.05
  -1   0  -2    0.72    0.06
  -1   0  -2    0.76    0.06
  -1   0  -2    0.77    0.04
  -1   0  -2    0.77    0.05
  -1   0  -2    0.81    0.05
  -1   0  -2    0.68    0.05
  -2   0  -2    0.90    0.10
  -2   0  -2    0.88    0.07
  -2   0  -2    1.02    0.09
  -2   0  -2    1.04    0.09
  -2   0  -2    0.77    0.09
  -2   0  -2    0.98    0.09
  -2   0  -2    1.04    0.11
   2   0   2    1.07    0.09
   2   0   2    1.07    0.11
   2   0   2    0.92    0.09
   2   0   2    0.99    0.08
   2   0   2    0.84    0.08
   2   0   2    1.00    0.09
   2   0   2    1.00    0.07
   2   0   2    0.86    0.08
   2   0   2    0.89    0.10
  -3   0  -2    5.02    0.23
  -3   0  -2    5.11    0.19
  -3   0  -2    4.77    0.17
  -3   0  -2    4.75    0.20
  -3   0  -2    5.00    0.23
  -3   0  -2    5.01    0.18
  -3   0  -2    4.92    0.19
  -3   0  -2    4.73    0.19
   3   0   2    5.22    0.21
   3   0   2    4.89    0.19
   3   0   2    5.24    0.18
   3   0   2    4.69    0.18
   3   0   2    4.82    0.17
   3   0   2    4.83    0.23
   3   0   2    5.15    0.21
   3   0   2    4.87    0.21
   3   0   2    5.06    0.23
   3   0   2    4.90    0.19
  -4   0  -2    5.91    0.21
  -4   0  -2    6.45    0.30
  -4   0  -2    6.17    0.23
  -4   0  -2    6.05    0.26
  -4   0  -2    5.94    0.30
  -4   0  -2    5.95    0.25
  -4   0  -2    5.88    0.23
   4   0   2    6.06    0.27
   4   0   2    6.40    0.31
   4   0   2    6.40    0.27
   4   0   2    5.91    0.23
   4   0   2    6.33    0.26
   4   0   2    5.92    0.23
   4   0   2    6.17    0.25
   4   0   2    6.17    0.23
   4   0   2    5.93    0.25
   4   0   2    5.80    0.25
   4   0   2    6.23    0.27
   4   0   2    6.29    0.30
  -5   0  -2    6.08    0.26
  -5   0  -2    5.80    0.30
  -5   0  -2    5.86    0.35
  -5   0  -2    6.10    0.26
  -5   0  -2    5.93    0.35
   5   0   2    5.61    0.30
   5   0   2    5.56    0.24
   5   0   2    5.98    0.35
   5   0   2    6.03    0.29
   5   0   2    5.79    0.35
   5   0   2    6.25    0.30
   5   0   2    5.87    0.30
   5   0   2    6.14    0.31
   5   0   2    5.94    0.25
   5   0   2    5.78    0.26
   5   0   2    5.58    0.28
  -6   0  -2    2.61    0.30
  -6   0  -2    2.07    0.22
  -6   0  -2    2.44    0.24
  -6   0  -2    2.23    0.23
  -6   0  -2    1.58    0.24
  -6   0  -2    2.05    0.27
   6   0   2    2.84    0.28
   6   0   2    2.42    0.29
   6   0   2    2.34    0.27
   6   0   2    2.13    0.21
   6   0   2    2.71    0.30
   6   0   2    2.37    0.27
   6   0   2    2.45    0.25
   6   0   2    2.71    0.25
   6   0   2    2.53    0.29
   6   0   2    2.06    0.23
  -7   0  -2    0.82    0.25
  -7   0  -2    0.97    0.19
  -7   0  -2    0.68    0.17
  -7   0  -2    0.80    0.19
  -7   0  -2    0.40    0.28
   7   0   2    0.36    0.20
   7   0   2    0.60    0.22
   7   0   2    1.06    0.24
   7   0   2    0.68    0.20
   7   0   2    0.69    0.21
   7   0   2    0.54    0.26
   7   0   2    0.61    0.23
   7   0   2    0.40    0.26
   7   0   2    0.85    0.18
   7   0   2    0.57    0.25
   7   0   2    0.96    0.22
  -8   0  -2   -0.14    0.19
  -8   0  -2   -0.05    0.35
  -8   0  -2   -0.12    0.25
  -8   0  -2    0.00    0.20
   8   0   2    0.28    0.24
   8   0   2   -0.37    0.30
   8   0   2    0.16    0.21
   8   0   2    0.13    0.25
   8   0   2    0.16    0.24
   8   0   2    0.36    0.27
  -9   0  -2    0.28    0.37
  -9   0  -2    0.30    0.28
  -9   0  -2    0.40    0.27
   9   0   2    0.97    0.43
   9   0   2    0.68    0.34
   9   0   2    1.13    0.38
   9   0   2    0.58    0.34
   9   0   2    0.12    0.32
   9  -1  -2    0.14    0.38
   9  -1  -2    0.70    0.38
   9  -1  -2   -0.21    0.31
   9  -1  -2    0.45    0.36
   9  -1  -2   -0.34    0.36
  -9   1   2    0.37    0.36
   8  -1  -2    0.71    0.27
   8  -1  -2   -0.14    0.26
   8  -1  -2    0.02    0.20
   8  -1  -2    0.00    0.26
   8  -1  -2   -0.15    0.27
   8  -1  -2   -0.08    0.27
  -8   1   2    0.15    0.16
  -8   1   2   -0.03    0.25
  -8   1   2    0.04    0.16
   7  -1  -2    1.71    0.26
   7  -1  -2    1.44    0.28
   7  -1  -2    1.52    0.20
   7  -1  -2    1.94    0.32
   7  -1  -2    1.81    0.30
   7  -1  -2    1.74    0.27
   7  -1  -2    1.69    0.19
   7  -1  -2    1.56    0.19
   7  -1  -2    1.71    0.28
  -7   1   2    1.63    0.29
  -7   1   2    1.83    0.21
  -7   1   2    1.66    0.17
  -7   1   2    1.53    0.24
  -7   1   2    1.86    0.21
   6  -1  -2    6.68    0.39
   6  -1  -2    7.50    0.44
   6  -1  -2    7.08    0.38
   6  -1  -2    7.47    0.39
   6  -1  -2    7.28    0.28
   6  -1  -2    7.73    0.31
   6  -1  -2    6.82    0.37
   6  -1  -2    7.10    0.41
   6  -1  -2    6.86    0.39
   6  -1  -2    7.61    0.44
  -6   1   2    7.71    0.28
  -6   1   2    7.02    0.38
  -6   1   2    7.90    0.45
  -6   1   2    6.98    0.31
  -6   1   2    7.65    0.27
  -6   1   2    7.32    0.41
   5  -1  -2    0.83    0.16
   5  -1  -2    0.98    0.10
   5  -1  -2    0.61    0.14
   5  -1  -2    0.87    0.10
   5  -1  -2    1.04    0.17
   5  -1  -2    1.00    0.17
   5  -1  -2    0.86    0.16
   5  -1  -2    0.58    0.15
   5  -1  -2    0.88    0.16
   5  -1  -2    0.87    0.12
   5  -1  -2    0.85    0.16
   5  -1  -2    0.84    0.15
  -5   1   2    1.04    0.16
  -5   1   2    0.82    0.15
  -5   1   2    0.80    0.14
  -5   1   2    0.87    0.15
  -5   1   2    0.89    0.17
  -5   1   2    0.92    0.10
  -5   1   2    0.78    0.15
  -5   1   2    0.90    0.12
   4  -1  -2    4.96    0.25
   4  -1  -2    4.93    0.26
   4  -1  -2    5.07    0.24
   4  -1  -2    5.30    0.28
   4  -1  -2    5.01    0.26
   4  -1  -2    4.61    0.21
   4  -1  -2    4.91    0.17
   4  -1  -2    4.89    0.17
   4  -1  -2    5.03    0.25
   4  -1  -2    4.94    0.24
  -4   1   2    4.90    0.16
  -4   1   2    5.11    0.27
  -4   1   2    5.12    0.21
  -4   1   2    4.99    0.26
  -4   1   2    4.96    0.25
  -4   1   2    4.99    0.26
  -4   1   2    4.94    0.17
  -4   1   2    4.96    0.25
  -4   1   2    3.83    0.23
   3  -1  -2   14.80    0.40
   3  -1  -2   14.67    0.43
   3  -1  -2   14.66    0.41
   3  -1  -2   14.11    0.32
   3  -1  -2   14.59    0.39
   3  -1  -2   13.99    0.37
   3  -1  -2   14.10    0.39
   3  -1  -2   14.44    0.32
   3  -1  -2   14.51    0.41
   3  -1  -2   13.80    0.41
  -3   1   2   14.56    0.43
  -3   1   2   15.13    0.40
  -3   1   2   14.04    0.41
  -3   1   2   15.00    0.41
  -3   1   2   14.48    0.37
  -3   1   2   14.52    0.39
  -3   1   2   14.32    0.33
  -3   1   2   14.26    0.41
  -3   1   2   14.51    0.33
   2  -1  -2  474.78    9.25
   2  -1  -2  489.84    9.67
   2  -1  -2  475.45    9.20
   2  -1  -2  465.10    9.36
   2  -1  -2  492.46    9.36
   2  -1  -2  476.09    9.90
   2  -1  -2  465.78    9.18
   2  -1  -2  461.41    9.85
   2  -1  -2  454.62    9.74
  -2   1   2  470.24    9.23
  -2   1   2  488.62    9.86
  -2   1   2  466.94    9.96
  -2   1   2  454.74    9.72
  -2   1   2  479.25    9.31
  -2   1   2  478.97    8.99
  -2   1   2  483.91    9.89
  -2   1   2  479.59    9.31
   1  -1  -2   19.02    0.42
   1  -1  -2   18.88    0.43
   1  -1  -2   18.00    0.42
   1  -1  -2   17.88    0.41
   1  -1  -2   19.56    0.44
   1  -1  -2   18.71    0.40
  -1   1   2   19.21    0.41
  -1   1   2   19.07    0.39
  -1   1   2   19.47    0.45
  -1   1   2   18.95    0.43
  -1   1   2   18.96    0.39
  -1   1   2   19.01    0.43
  -1   1   2   18.79    0.43
  -1   1   2   19.14    0.43
  -1   1   2   18.64    0.41
  -1   1   2   19.54    0.44
  -1  -1  -2  303.11    5.72
  -1  -1  -2  280.26    5.98
  -1  -1  -2  301.39    5.83
  -1  -1  -2  319.37    6.10
  -1  -1  -2  285.44    5.80
  -1  -1  -2  307.60    5.74
  -1  -1  -2  244.80    6.09
  -1  -1  -2  285.62    5.55
  -1  -1  -2  302.31    5.98
   1   1   2  304.29    6.06
   1   1   2  300.85    5.89
   1   1   2  300.15    5.92
   1   1   2  312.63    6.07
   1   1   2  306.40    5.97
   1   1   2  304.03    6.26
   1   1   2  291.57    5.99
   1   1   2  320.89    6.37
  -2  -1  -2    2.53    0.13
  -2  -1  -2    2.68    0.12
  -2  -1  -2    2.29    0.12
  -2  -1  -2    2.41    0.15
   2   1   2    2.35    0.12
   2   1   2    2.46    0.12
   2   1   2    2.55    0.11
   2   1   2    2.40    0.09
   2   1   2    2.22    0.14
   2   1   2    2.47    0.10
   2   1   2    2.37    0.09
   2   1   2    2.57    0.12
   2   1   2    2.49    0.13
   2   1   2    2.26    0.10
  -3  -1  -2    4.96    0.19
  -3  -1  -2    4.99    0.19
  -3  -1  -2    4.92    0.20
  -3  -1  -2    5.08    0.20
  -3  -1  -2    5.04    0.20
  -3  -1  -2    4.92    0.25
  -3  -1  -2    4.64    0.21
   3   1   2    4.84    0.17
   3   1   2    4.81    0.24
   3   1   2    5.02    0.19
   3   1   2    4.92    0.19
   3   1   2    5.09    0.20
   3   1   2    4.68    0.17
   3   1   2    4.70    0.18
   3   1   2    5.15    0.24
   3   1   2    4.85    0.17
   3   1   2    4.52    0.21
   3   1   2    4.69    0.21
  -4  -1  -2    9.33    0.31
  -4  -1  -2    9.28    0.31
  -4  -1  -2    8.73    0.32
  -4  -1  -2    8.98    0.32
  -4  -1  -2    9.61    0.39
  -4  -1  -2    9.21    0.32
  -4  -1  -2    8.75    0.30
   4   1   2    9.03    0.38
   4   1   2    9.20    0.30
   4   1   2    9.11    0.34
   4   1   2    8.83    0.30
   4   1   2    8.96    0.30
   4   1   2    9.24    0.29
   4   1   2    8.99    0.31
   4   1   2    9.12    0.32
   4   1   2    9.06    0.38
   4   1   2    9.13    0.33
   4   1   2    8.77    0.31
  -5  -1  -2    1.57    0.18
  -5  -1  -2    1.30    0.20
  -5  -1  -2    1.69    0.19
  -5  -1  -2    1.38    0.16
  -5  -1  -2    1.44    0.16
  -5  -1  -2    1.60    0.19
   5   1   2    1.22    0.17
   5   1   2    1.57    0.23
   5   1   2    1.39    0.15
   5   1   2    1.60    0.17
   5   1   2    1.04    0.13
   5   1   2    1.42    0.15
   5   1   2    1.70    0.23
   5   1   2    1.26    0.17
   5   1   2    1.25    0.15
   5   1   2    1.44    0.16
   5   1   2    1.58    0.16
   5   1   2    1.22    0.16
  -6  -1  -2    0.55    0.17
  -6  -1  -2    0.45    0.16
  -6  -1  -2    0.63    0.23
  -6  -1  -2    0.39    0.23
  -6  -1  -2    0.52    0.14
  -6  -1  -2    0.47    0.15
   6   1   2    0.31    0.15
   6   1   2    0.42    0.16
   6   1   2    0.35    0.16
   6   1   2    0.38    0.22
   6   1   2    0.18    0.16
   6   1   2    0.48    0.14
   6   1   2    0.43    0.20
   6   1   2    0.92    0.19
   6   1   2    0.42    0.18
   6   1   2    0.61    0.15
   6   1   2    0.21    0.16
  -7  -1  -2    0.73    0.21
  -7  -1  -2    0.91    0.28
  -7  -1  -2   -0.01    0.27
  -7  -1  -2    0.50    0.18
  -7  -1  -2    0.87    0.20
  -7  -1  -2    0.47    0.21
   7   1   2    0.62    0.20
   7   1   2    0.88    0.24
   7   1   2    0.50    0.20
   7   1   2    0.53    0.24
   7   1   2    0.71    0.19
   7   1   2    0.52    0.20
   7   1   2    0.73    0.22
   7   1   2    0.09    0.24
   7   1   2    0.26    0.28
   7   1   2    0.83    0.24
   7   1   2    0.94    0.20
  -8  -1  -2    0.72    0.24
  -8  -1  -2    0.89    0.29
  -8  -1  -2    0.15    0.40
  -8  -1  -2    0.44    0.23
   8   1   2    0.36    0.24
   8   1   2    0.91    0.31
   8   1   2    0.93    0.26
   8   1   2    0.29    0.28
   8   1   2    0.84    0.27
   8   1   2    0.56    0.37
  -9  -1  -2    0.74    0.39
   9   1   2    1.05    0.34
   9   1   2    0.32    0.35
   9   1   2    0.49    0.34
   9   1   2    0.71    0.46
   9  -2  -2   -0.01    0.34
   9  -2  -2   -0.04    0.36
   9  -2  -2    0.26    0.35
   9  -2  -2    0.41    0.39
   9  -2  -2    0.75    0.42
  -9   2   2    0.44    0.37
   8  -2  -2   -0.01    0.28
   8  -2  -2    0.08    0.17
   8  -2  -2    0.57    0.31
   8  -2  -2    0.01    0.26
   8  -2  -2    0.11    0.29
   8  -2  -2   -0.03    0.26
  -8   2   2   -0.14    0.17
  -8   2   2   -0.13    0.26
  -8   2   2    0.16    0.16
   7  -2  -2    6.50    0.45
   7  -2  -2    6.42    0.32
   7  -2  -2    6.74    0.31
   7  -2  -2    7.43    0.50
   7  -2  -2    7.04    0.47
   7  -2  -2    7.19    0.45
   7  -2  -2    6.73    0.31
  -7   2   2    6.78    0.29
  -7   2   2    6.82    0.34
  -7   2   2    7.28    0.44
  -7   2   2    6.21    0.30
   6  -2  -2   18.51    0.63
   6  -2  -2   17.41    0.46
   6  -2  -2   16.61    0.63
   6  -2  -2   18.59    0.60
   6  -2  -2   16.94    0.49
   6  -2  -2   17.96    0.64
   6  -2  -2   17.97    0.64
   6  -2  -2   18.56    0.68
   6  -2  -2   17.81    0.60
  -6   2   2   18.37    0.53
  -6   2   2   18.95    0.62
  -6   2   2   17.86    0.47
  -6   2   2   18.41    0.47
   5  -2  -2    0.39    0.15
   5  -2  -2    0.53    0.09
   5  -2  -2    0.86    0.19
   5  -2  -2    0.66    0.09
   5  -2  -2    0.43    0.14
   5  -2  -2    0.60    0.16
   5  -2  -2    0.37    0.12
   5  -2  -2    0.48    0.14
   5  -2  -2    0.61    0.11
   5  -2  -2    0.46    0.13
   5  -2  -2    0.44    0.15
   5  -2  -2    0.70    0.16
  -5   2   2    0.60    0.14
  -5   2   2    0.78    0.16
  -5   2   2    0.57    0.09
  -5   2   2    0.60    0.11
  -5   2   2    0.59    0.14
  -5   2   2    0.78    0.15
   4  -2  -2  120.65    2.41
   4  -2  -2  122.32    2.64
   4  -2  -2  119.67    2.54
   4  -2  -2  120.85    2.50
   4  -2  -2  123.31    2.39
   4  -2  -2  122.14    2.43
   4  -2  -2  116.72    2.65
   4  -2  -2  119.79    2.55
   4  -2  -2  120.07    2.52
   4  -2  -2  121.32    2.66
  -4   2   2  120.78    2.41
  -4   2   2  120.35    2.56
  -4   2   2  120.51    2.64
  -4   2   2  119.54    2.51
  -4   2   2  117.49    2.43
  -4   2   2  120.93    2.64
  -4   2   2  120.81    2.65
  -4   2   2  122.51    2.39
  -4   2   2  124.04    2.55
   3  -2  -2    0.76    0.10
   3  -2  -2    0.73    0.07
   3  -2  -2    0.85    0.11
   3  -2  -2    0.81    0.08
   3  -2  -2    0.90    0.09
   3  -2  -2    0.85    0.12
   3  -2  -2    0.74    0.10
   3  -2  -2    0.58    0.10
   3  -2  -2    0.72    0.10
   3  -2  -2    0.75    0.09
  -3   2   2    0.57    0.09
  -3   2   2    0.87    0.10
  -3   2   2    0.85    0.11
  -3   2   2    0.84    0.08
  -3   2   2    0.83    0.11
  -3   2   2    1.13    0.13
  -3   2   2    0.87    0.10
  -3   2   2    0.82    0.12
  -3   2   2    0.71    0.07
  -3   2   2    0.80    0.11
   2  -2  -2   33.03    0.79
   2  -2  -2   33.46    0.69
   2  -2  -2   34.30    0.75
   2  -2  -2   31.11    0.76
   2  -2  -2   33.33    0.69
   2  -2  -2   32.53    0.75
   2  -2  -2   32.97    0.75
   2  -2  -2   33.58    0.73
   2  -2  -2   32.88    0.75
   2  -2  -2   33.37    0.72
  -2   2   2   33.88    0.74
  -2   2   2   32.56    0.77
  -2   2   2   33.92    0.75
  -2   2   2   33.52    0.69
  -2   2   2   34.05    0.75
  -2   2   2   33.30    0.75
  -2   2   2   33.42    0.75
  -2   2   2   33.41    0.70
  -2   2   2   31.85    0.73
  -2   2   2   33.16    0.79
   1  -2  -2    5.39    0.14
   1  -2  -2    5.70    0.18
   1  -2  -2    5.45    0.18
   1  -2  -2    5.56    0.17
   1  -2  -2    5.69    0.17
   1  -2  -2    5.81    0.19
   1  -2  -2    5.67    0.14
   1  -2  -2    5.56    0.17
   1  -2  -2    5.55    0.19
   1  -2  -2    5.65    0.17
   1  -2  -2    6.06    0.19
   1  -2  -2    5.37    0.17
   1  -2  -2    5.86    0.19
  -1   2   2    5.51    0.17
  -1   2   2    5.68    0.19
  -1   2   2    5.86    0.19
  -1   2   2    5.82    0.17
  -1   2   2    5.55    0.17
   0  -2  -2  213.53    4.15
   0  -2  -2  198.77    4.09
   0  -2  -2  209.15    4.36
   0  -2  -2  213.13    4.10
   0  -2  -2  205.96    4.10
   0  -2  -2  211.69    4.13
   0  -2  -2  208.82    4.32
   0  -2  -2  214.50    4.36
   0  -2  -2  200.52    4.13
   0  -2  -2  214.22    3.99
   0  -2  -2  213.90    4.29
   0   2   2  205.85    4.38
   0   2   2  211.89    4.01
   0   2   2  211.02    4.37
   0   2   2  213.28    4.34
   0   2   2  208.33    4.15
   0   2   2  210.64    4.12
   0   2   2  209.49    4.15
   0   2   2  217.44    4.18
   0   2   2  206.15    4.12
   0   2   2  210.88    4.31
  -1  -2  -2  191.17    3.98
  -1  -2  -2  187.99    3.84
  -1  -2  -2  189.94    3.73
  -1  -2  -2  187.82    3.62
  -1  -2  -2  191.89    3.72
  -1  -2  -2  185.57    3.74
  -1  -2  -2  191.17    3.92
  -1  -2  -2  188.24    3.77
   1   2   2  185.34    3.99
   1   2   2  189.42    3.99
   1   2   2  195.64    3.74
   1   2   2  192.56    3.77
   1   2   2  188.40    3.73
   1   2   2  185.89    3.77
   1   2   2  192.49    3.64
  -2  -2  -2   20.66    0.52
  -2  -2  -2   19.89    0.49
  -2  -2  -2   20.57    0.48
  -2  -2  -2   20.42    0.48
  -2  -2  -2   19.74    0.50
  -2  -2  -2   20.49    0.54
  -2  -2  -2   21.01    0.50
   2   2   2   18.89    0.52
   2   2   2   21.04    0.49
   2   2   2   20.53    0.48
   2   2   2   17.89    0.52
   2   2   2   20.90    0.51
   2   2   2   21.21    0.54
   2   2   2   20.60    0.50
   2   2   2   21.18    0.41
  -3  -2  -2    5.50    0.23
  -3  -2  -2    5.48    0.23
  -3  -2  -2    5.33    0.23
  -3  -2  -2    5.59    0.28
  -3  -2  -2    5.63    0.23
  -3  -2  -2    5.22    0.27
  -3  -2  -2    6.02    0.24
  -3  -2  -2    5.83    0.24
   3   2   2    5.56    0.26
   3   2   2    5.63    0.16
   3   2   2    5.87    0.23
   3   2   2    5.52    0.17
   3   2   2    5.40    0.24
   3   2   2    5.49    0.17
   3   2   2    5.60    0.16
   3   2   2    5.77    0.22
   3   2   2    5.72    0.24
   3   2   2    5.66    0.23
   3   2   2    5.73    0.27
   3   2   2    5.49    0.22
  -4  -2  -2    0.22    0.14
  -4  -2  -2    0.20    0.13
  -4  -2  -2    0.05    0.10
  -4  -2  -2    0.34    0.11
  -4  -2  -2    0.29    0.10
  -4  -2  -2    0.14    0.10
  -4  -2  -2    0.06    0.09
  -4  -2  -2    0.22    0.10
   4   2   2    0.15    0.09
   4   2   2    0.13    0.07
   4   2   2    0.01    0.11
   4   2   2    0.00    0.10
   4   2   2    0.15    0.07
   4   2   2    0.23    0.10
   4   2   2    0.10    0.09
   4   2   2    0.09    0.08
   4   2   2    0.22    0.07
  -5  -2  -2    7.43    0.34
  -5  -2  -2    7.60    0.33
  -5  -2  -2    7.01    0.40
  -5  -2  -2    6.89    0.34
  -5  -2  -2    7.48    0.32
  -5  -2  -2    7.93    0.44
  -5  -2  -2    7.20    0.34
  -5  -2  -2    6.91    0.33
   5   2   2    6.62    0.33
   5   2   2    7.13    0.41
   5   2   2    7.83    0.29
   5   2   2    7.33    0.35
   5   2   2    6.77    0.34
   5   2   2    7.30    0.27
   5   2   2    7.63    0.41
   5   2   2    7.65    0.34
   5   2   2    7.54    0.27
   5   2   2    6.79    0.33
   5   2   2    7.31    0.33
  -6  -2  -2    2.87    0.31
  -6  -2  -2    3.87    0.32
  -6  -2  -2    4.32    0.44
  -6  -2  -2    3.60    0.30
  -6  -2  -2    3.77    0.28
  -6  -2  -2    3.88    0.44
   6   2   2    3.32    0.42
   6   2   2    3.85    0.33
   6   2   2    3.31    0.40
   6   2   2    3.23    0.25
   6   2   2    3.36    0.27
   6   2   2    4.16    0.31
   6   2   2    3.97    0.33
   6   2   2    3.28    0.32
   6   2   2    3.85    0.27
   6   2   2    3.42    0.30
   6   2   2    3.95    0.26
  -7  -2  -2    0.14    0.22
  -7  -2  -2    0.13    0.22
  -7  -2  -2    0.13    0.20
  -7  -2  -2    0.46    0.30
  -7  -2  -2    0.24    0.20
  -7  -2  -2    0.11    0.36
   7   2   2    0.15    0.19
   7   2   2    0.03    0.26
   7   2   2    0.19    0.20
   7   2   2    0.31    0.20
   7   2   2    0.32    0.17
   7   2   2    0.03    0.18
   7   2   2    0.12    0.30
   7   2   2    0.35    0.18
   7   2   2    0.16    0.21
  -8  -2  -2    0.29    0.26
  -8  -2  -2    0.32    0.26
  -8  -2  -2    0.27    0.41
  -8  -2  -2    0.69    0.30
   8   2   2    1.09    0.25
   8   2   2    0.30    0.33
   8   2   2    0.67    0.27
   8   2   2    0.62    0.27
   8   2   2    0.31    0.27
   8   2   2    0.23    0.23
  -9  -2  -2    0.66    0.30
  -9  -2  -2    0.59    0.33
  -9  -2  -2    1.02    0.41
   9   2   2    0.80    0.46
   9   2   2    0.46    0.37
   9   2   2    0.48    0.36
   9   2   2    0.59    0.39
   9  -3  -2   -0.23    0.36
   9  -3  -2    0.45    0.36
   9  -3  -2    0.80    0.43
   9  -3  -2    0.77    0.37
   9  -3  -2    0.71    0.41
  -9   3   2   -0.08    0.37
   8  -3  -2    1.51    0.36
   8  -3  -2    0.81    0.18
   8  -3  -2    0.84    0.30
   8  -3  -2    1.10    0.31
   8  -3  -2    1.77    0.34
   8  -3  -2    0.58    0.28
  -8   3   2    1.05    0.31
   7  -3  -2    0.67    0.22
   7  -3  -2    0.46    0.13
   7  -3  -2    0.26    0.25
   7  -3  -2    0.32    0.14
   7  -3  -2    0.87    0.27
   7  -3  -2    0.27    0.23
   7  -3  -2    0.33    0.20
   7  -3  -2    0.31    0.15
   7  -3  -2    0.87    0.25
  -7   3   2    0.14    0.20
  -7   3   2    0.34    0.16
  -7   3   2    0.16    0.14
  -7   3   2    0.55    0.15
  -7   3   2    0.21    0.24
   6  -3  -2    2.00    0.20
   6  -3  -2    2.19    0.20
   6  -3  -2    2.11    0.24
   6  -3  -2    2.44    0.32
   6  -3  -2    2.20    0.25
   6  -3  -2    2.67    0.32
   6  -3  -2    1.72    0.24
   6  -3  -2    2.39    0.26
  -6   3   2    2.39    0.28
  -6   3   2    2.33    0.29
  -6   3   2    2.25    0.20
  -6   3   2    2.29    0.24
  -6   3   2    2.58    0.21
   5  -3  -2    0.88    0.17
   5  -3  -2    1.17    0.12
   5  -3  -2    0.86    0.16
   5  -3  -2    1.85    0.21
   5  -3  -2    1.18    0.21
   5  -3  -2    1.01    0.17
   5  -3  -2    1.04    0.13
   5  -3  -2    0.95    0.17
   5  -3  -2    0.94    0.16
   5  -3  -2    1.20    0.19
  -5   3   2    0.99    0.16
  -5   3   2    0.95    0.18
  -5   3   2    1.10    0.12
  -5   3   2    1.49    0.16
  -5   3   2    1.08    0.12
  -5   3   2    1.41    0.18
  -5   3   2    1.26    0.16
   4  -3  -2   10.40    0.36
   4  -3  -2   10.29    0.29
   4  -3  -2   10.42    0.38
   4  -3  -2   10.59    0.38
   4  -3  -2   10.70    0.40
   4  -3  -2    9.72    0.35
   4  -3  -2    9.53    0.39
   4  -3  -2   10.47    0.42
   4  -3  -2   10.24    0.29
   4  -3  -2   10.38    0.31
   4  -3  -2   10.04    0.36
  -4   3   2   10.35    0.36
  -4   3   2   10.38    0.40
  -4   3   2   10.46    0.35
  -4   3   2   10.51    0.38
  -4   3   2   10.67    0.36
  -4   3   2   10.53    0.30
  -4   3   2   10.95    0.39
  -4   3   2   10.32    0.32
   3  -3  -2    6.11    0.26
   3  -3  -2    5.91    0.22
   3  -3  -2    5.98    0.25
   3  -3  -2    5.89    0.25
   3  -3  -2    5.50    0.22
   3  -3  -2    5.64    0.19
   3  -3  -2    5.80    0.22
   3  -3  -2    5.94    0.19
   3  -3  -2    5.95    0.27
   3  -3  -2    5.91    0.27
  -3   3   2    5.79    0.22
  -3   3   2    5.90    0.26
  -3   3   2    6.15    0.28
  -3   3   2    5.97    0.20
  -3   3   2    5.81    0.20
  -3   3   2    5.50    0.28
  -3   3   2    5.82    0.24
  -3   3   2    5.22    0.20
  -3   3   2    6.13    0.26
   2  -3  -2    7.06    0.23
   2  -3  -2    6.90    0.24
   2  -3  -2    6.88    0.22
   2  -3  -2    6.94    0.25
   2  -3  -2    6.91    0.23
   2  -3  -2    6.91    0.21
   2  -3  -2    6.75    0.24
   2  -3  -2    7.23    0.26
   2  -3  -2    7.00    0.25
   2  -3  -2    7.58    0.27
   2  -3  -2    6.92    0.20
   2  -3  -2    6.68    0.20
  -2   3   2    6.62    0.23
  -2   3   2    7.27    0.25
  -2   3   2    6.90    0.26
  -2   3   2    6.80    0.18
  -2   3   2    6.92    0.24
  -2   3   2    7.48    0.18
  -2   3   2    6.87    0.27
  -2   3   2    6.95    0.21
   1  -3  -2   40.05    0.87
   1  -3  -2   40.19    0.92
   1  -3  -2   38.95    0.87
   1  -3  -2   40.33    0.88
   1  -3  -2   39.94    0.86
   1  -3  -2   39.30    0.91
   1  -3  -2   39.05    0.84
   1  -3  -2   39.35    0.90
   1  -3  -2   39.47    0.86
   1  -3  -2   39.99    0.85
  -1   3   2   39.95    0.86
  -1   3   2   39.94    0.90
  -1   3   2   40.16    0.87
  -1   3   2   40.06    0.86
  -1   3   2   36.81    0.88
   0  -3  -2    1.63    0.10
   0  -3  -2    1.66    0.12
   0  -3  -2    1.63    0.10
   0  -3  -2    1.46    0.09
   0  -3  -2    1.59    0.12
   0  -3  -2    1.66    0.08
   0  -3  -2    1.68    0.12
   0  -3  -2    1.63    0.08
   0  -3  -2    1.63    0.13
   0  -3  -2    1.60    0.11
   0   3   2    1.69    0.07
   0   3   2    1.69    0.10
   0   3   2    1.75    0.13
   0   3   2    1.61    0.09
   0   3   2    1.70    0.07
   0   3   2    1.64    0.10
  -1  -3  -2    3.37    0.18
  -1  -3  -2    3.27    0.17
  -1  -3  -2    3.43    0.15
  -1  -3  -2    3.43    0.16
  -1  -3  -2    3.30    0.11
  -1  -3  -2    3.42    0.10
  -1  -3  -2    3.32    0.15
  -1  -3  -2    3.33    0.10
  -1  -3  -2    3.27    0.10
  -1  -3  -2    3.32    0.15
  -1  -3  -2    3.29    0.17
   1   3   2    3.36    0.15
   1   3   2    3.67    0.18
   1   3   2    3.26    0.16
   1   3   2    3.48    0.15
   1   3   2    3.75    0.16
   1   3   2    3.45    0.16
   1   3   2    3.40    0.19
   1   3   2    3.39    0.15
  -2  -3  -2   48.92    1.07
  -2  -3  -2   48.52    1.08
  -2  -3  -2   48.82    1.13
  -2  -3  -2   50.42    1.10
  -2  -3  -2   49.18    1.04
  -2  -3  -2   50.00    1.15
  -2  -3  -2   47.65    1.06
  -2  -3  -2   48.77    1.15
   2   3   2   50.46    1.11
   2   3   2   50.24    1.16
   2   3   2   49.85    1.09
   2   3   2   48.86    1.11
   2   3   2   51.46    1.06
   2   3   2   49.70    1.09
   2   3   2   49.04    1.16
  -3  -3  -2    4.49    0.27
  -3  -3  -2    4.44    0.26
  -3  -3  -2    4.35    0.22
  -3  -3  -2    4.23    0.21
  -3  -3  -2    4.35    0.23
  -3  -3  -2    3.98    0.23
  -3  -3  -2    4.05    0.21
  -3  -3  -2    4.43    0.24
   3   3   2    4.36    0.21
   3   3   2    4.38    0.24
   3   3   2    4.34    0.23
   3   3   2    4.40    0.23
   3   3   2    4.20    0.25
   3   3   2    4.16    0.21
   3   3   2    4.34    0.24
   3   3   2    4.60    0.23
  -4  -3  -2   11.91    0.40
  -4  -3  -2   11.94    0.43
  -4  -3  -2   12.38    0.42
  -4  -3  -2   12.05    0.48
  -4  -3  -2   12.46    0.47
  -4  -3  -2   11.98    0.40
  -4  -3  -2   11.30    0.39
  -4  -3  -2   12.30    0.42
   4   3   2   11.98    0.47
   4   3   2   12.44    0.41
   4   3   2   11.89    0.28
   4   3   2   11.48    0.40
   4   3   2   12.54    0.43
   4   3   2   12.76    0.45
   4   3   2   12.59    0.47
   4   3   2   12.12    0.28
   4   3   2   11.62    0.29
   4   3   2   12.32    0.41
   4   3   2   11.86    0.40
   4   3   2   11.84    0.29
  -5  -3  -2    4.47    0.30
  -5  -3  -2    4.46    0.29
  -5  -3  -2    5.09    0.39
  -5  -3  -2    4.66    0.31
  -5  -3  -2    4.48    0.33
  -5  -3  -2    4.99    0.30
   5   3   2    4.38    0.29
   5   3   2    4.98    0.37
   5   3   2    4.76    0.31
   5   3   2    4.82    0.30
   5   3   2    4.15    0.31
   5   3   2    4.94    0.33
   5   3   2    4.25    0.18
   5   3   2    4.21    0.18
   5   3   2    4.42    0.28
   5   3   2    3.95    0.36
   5   3   2    4.34    0.19
  -6  -3  -2    1.13    0.22
  -6  -3  -2    0.65    0.23
  -6  -3  -2    0.90    0.19
  -6  -3  -2    0.44    0.26
  -6  -3  -2    0.60    0.20
  -6  -3  -2    0.24    0.22
   6   3   2    0.35    0.28
   6   3   2    0.80    0.14
   6   3   2    0.59    0.21
   6   3   2    0.56    0.13
   6   3   2    0.58    0.23
   6   3   2    0.46    0.16
   6   3   2    0.58    0.13
   6   3   2    0.62    0.19
   6   3   2    0.42    0.23
  -7  -3  -2    0.26    0.23
  -7  -3  -2    0.61    0.37
  -7  -3  -2    0.28    0.23
  -7  -3  -2    0.10    0.21
  -7  -3  -2   -0.25    0.34
   7   3   2   -0.19    0.29
   7   3   2    0.52    0.23
   7   3   2    0.44    0.26
   7   3   2    0.09    0.16
   7   3   2    0.58    0.16
   7   3   2    0.49    0.23
  -8  -3  -2    0.20    0.31
  -8  -3  -2   -0.20    0.28
  -8  -3  -2    0.15    0.29
  -8  -3  -2    0.79    0.45
   8   3   2   -0.49    0.26
   8   3   2    0.13    0.28
   8   3   2    0.31    0.28
   8   3   2   -0.34    0.38
  -9  -3  -2    0.27    0.38
  -9  -3  -2    0.54    0.41
  -9  -3  -2   -0.22    0.37
   9   3   2    0.04    0.38
   9   3   2    0.08    0.40
   9   3   2    0.46    0.38
   9  -4  -2    0.17    0.40
   9  -4  -2   -0.64    0.36
   9  -4  -2    0.24    0.41
   9  -4  -2    0.38    0.45
   9  -4  -2    0.29    0.36
  -9   4   2   -0.26    0.38
   8  -4  -2    0.66    0.34
   8  -4  -2   -0.25    0.34
   8  -4  -2    0.50    0.27
   8  -4  -2    1.24    0.34
   8  -4  -2    0.10    0.33
  -8   4   2    0.72    0.30
   7  -4  -2    0.94    0.14
   7  -4  -2    1.37    0.29
   7  -4  -2    0.88    0.18
   7  -4  -2    0.80    0.17
   7  -4  -2    1.23    0.28
   7  -4  -2    0.77    0.25
   7  -4  -2    0.92    0.26
   7  -4  -2    1.39    0.29
   7  -4  -2    0.81    0.29
  -7   4   2    0.94    0.17
  -7   4   2    0.75    0.17
  -7   4   2    1.23    0.25
   6  -4  -2    0.19    0.20
   6  -4  -2   -0.15    0.16
   6  -4  -2    0.16    0.19
   6  -4  -2    0.04    0.12
   6  -4  -2    0.23    0.14
   6  -4  -2   -0.06    0.18
   6  -4  -2    0.02    0.13
  -6   4   2    0.13    0.13
  -6   4   2   -0.15    0.12
  -6   4   2    0.00    0.14
   5  -4  -2   -0.08    0.11
   5  -4  -2   -0.43    0.16
   5  -4  -2   -0.08    0.10
   5  -4  -2   -0.17    0.19
   5  -4  -2   -0.31    0.10
   5  -4  -2    0.06    0.14
   5  -4  -2   -0.02    0.10
   5  -4  -2    0.26    0.15
   5  -4  -2    0.01    0.15
   5  -4  -2   -0.16    0.12
  -5   4   2    0.12    0.11
  -5   4   2    0.02    0.14
  -5   4   2    0.40    0.15
  -5   4   2    0.08    0.17
  -5   4   2    0.06    0.10
   4  -4  -2    4.84    0.34
   4  -4  -2    4.57    0.31
   4  -4  -2    4.68    0.24
   4  -4  -2    4.51    0.28
   4  -4  -2    4.46    0.21
   4  -4  -2    4.82    0.31
   4  -4  -2    4.49    0.21
   4  -4  -2    4.43    0.26
   4  -4  -2    4.62    0.27
   4  -4  -2    4.39    0.21
   4  -4  -2    4.57    0.31
   4  -4  -2    4.23    0.27
  -4   4   2    4.47    0.29
  -4   4   2    4.51    0.22
  -4   4   2    4.57    0.21
  -4   4   2    4.89    0.27
  -4   4   2    4.80    0.22
  -4   4   2    4.41    0.28
   3  -4  -2   15.23    0.41
   3  -4  -2   15.43    0.43
   3  -4  -2   14.80    0.48
   3  -4  -2   15.11    0.49
   3  -4  -2   15.61    0.47
   3  -4  -2   15.41    0.42
   3  -4  -2   15.20    0.41
   3  -4  -2   15.71    0.46
   3  -4  -2   15.12    0.41
   3  -4  -2   15.05    0.45
   3  -4  -2   15.96    0.52
   3  -4  -2   15.71    0.44
   3  -4  -2   15.84    0.50
   3  -4  -2   15.38    0.47
  -3   4   2   15.29    0.46
  -3   4   2   14.83    0.44
  -3   4   2   15.35    0.42
  -3   4   2   15.77    0.47
  -3   4   2   14.97    0.42
  -3   4   2   15.40    0.37
  -3   4   2   15.74    0.37
   2  -4  -2   10.27    0.37
   2  -4  -2    9.61    0.32
   2  -4  -2   10.36    0.31
   2  -4  -2   10.23    0.33
   2  -4  -2   10.26    0.35
   2  -4  -2    9.65    0.34
   2  -4  -2   10.00    0.31
   2  -4  -2    9.66    0.35
   2  -4  -2    9.83    0.32
   2  -4  -2   10.44    0.25
   2  -4  -2   10.21    0.25
   2  -4  -2   10.04    0.31
   2  -4  -2    9.89    0.33
   2  -4  -2   10.37    0.33
  -2   4   2   10.18    0.34
  -2   4   2    9.77    0.33
  -2   4   2    9.67    0.31
  -2   4   2    9.80    0.32
   1  -4  -2    0.03    0.07
   1  -4  -2   -0.09    0.07
   1  -4  -2    0.01    0.07
   1  -4  -2    0.13    0.09
   1  -4  -2    0.18    0.07
   1  -4  -2    0.07    0.08
   1  -4  -2    0.11    0.07
   1  -4  -2   -0.06    0.07
   1  -4  -2    0.08    0.08
   1  -4  -2    0.06    0.07
   1  -4  -2   -0.04    0.06
   1  -4  -2    0.01    0.08
   1  -4  -2   -0.01    0.07
  -1   4   2    0.02    0.07
  -1   4   2    0.02    0.07
  -1   4   2    0.07    0.08
  -1   4   2    0.07    0.09
  -1   4   2    0.08    0.08
   0  -4  -2   65.25    1.38
   0  -4  -2   63.56    1.31
   0  -4  -2   64.75    1.39
   0  -4  -2   64.36    1.34
   0  -4  -2   64.14    1.36
   0  -4  -2   64.15    1.44
   0  -4  -2   61.33    1.36
   0  -4  -2   64.55    1.38
   0  -4  -2   63.53    1.35
   0  -4  -2   63.36    1.37
   0  -4  -2   64.98    1.39
   0  -4  -2   63.84    1.38
   0   4   2   65.01    1.39
   0   4   2   66.65    1.39
   0   4   2   65.47    1.35
   0   4   2   65.14    1.48
   0   4   2   66.82    1.40
  -1  -4  -2    4.18    0.14
  -1  -4  -2    4.34    0.19
  -1  -4  -2    4.49    0.15
  -1  -4  -2    4.37    0.22
  -1  -4  -2    4.57    0.20
  -1  -4  -2    4.21    0.22
  -1  -4  -2    4.20    0.14
  -1  -4  -2    4.04    0.14
  -1  -4  -2    4.48    0.19
  -1  -4  -2    4.50    0.19
  -1  -4  -2    4.55    0.23
  -1  -4  -2    4.72    0.24
  -1  -4  -2    4.67    0.22
  -1  -4  -2    4.05    0.19
   1   4   2    4.50    0.18
   1   4   2    4.74    0.24
   1   4   2    4.52    0.19
   1   4   2    4.75    0.21
   1   4   2    4.37    0.20
   1   4   2    4.32    0.20
  -2  -4  -2   19.27    0.56
  -2  -4  -2   19.02    0.54
  -2  -4  -2   19.51    0.51
  -2  -4  -2   19.18    0.51
  -2  -4  -2   19.45    0.55
  -2  -4  -2   19.55    0.50
  -2  -4  -2   19.91    0.55
  -2  -4  -2   19.76    0.56
   2   4   2   20.30    0.54
   2   4   2   19.30    0.57
   2   4   2   19.20    0.52
   2   4   2   19.60    0.54
   2   4   2   19.53    0.51
   2   4   2   18.94    0.51
   2   4   2   19.57    0.55
  -3  -4  -2   -0.01    0.10
  -3  -4  -2    0.17    0.12
  -3  -4  -2   -0.08    0.10
  -3  -4  -2   -0.01    0.10
  -3  -4  -2   -0.01    0.10
  -3  -4  -2    0.14    0.12
  -3  -4  -2    0.05    0.11
  -3  -4  -2    0.10    0.10
   3   4   2   -0.01    0.11
   3   4   2   -0.14    0.13
   3   4   2    0.04    0.09
   3   4   2    0.03    0.10
   3   4   2   -0.03    0.11
   3   4   2    0.27    0.10
   3   4   2    0.12    0.09
  -4  -4  -2    4.70    0.29
  -4  -4  -2    5.56    0.37
  -4  -4  -2    4.58    0.27
  -4  -4  -2    4.45    0.28
  -4  -4  -2    4.73    0.32
  -4  -4  -2    4.47    0.35
  -4  -4  -2    4.48    0.28
  -4  -4  -2    4.78    0.31
   4   4   2    4.53    0.28
   4   4   2    3.88    0.32
   4   4   2    4.77    0.32
   4   4   2    4.45    0.29
   4   4   2    4.43    0.32
   4   4   2    4.71    0.27
   4   4   2    4.04    0.27
   4   4   2    4.54    0.31
  -5  -4  -2   -0.02    0.20
  -5  -4  -2    0.16    0.15
  -5  -4  -2    0.22    0.20
  -5  -4  -2    0.15    0.15
  -5  -4  -2   -0.03    0.19
  -5  -4  -2    0.14    0.17
  -5  -4  -2    0.28    0.16
   5   4   2   -0.21    0.14
   5   4   2    0.04    0.18
   5   4   2   -0.05    0.16
   5   4   2    0.17    0.18
   5   4   2    0.12    0.14
   5   4   2    0.13    0.17
   5   4   2    0.13    0.21
  -6  -4  -2   -0.08    0.19
  -6  -4  -2    0.29    0.31
  -6  -4  -2    0.01    0.27
  -6  -4  -2    0.27    0.22
   6   4   2    0.35    0.21
   6   4   2   -0.13    0.21
  -7  -4  -2    0.19    0.38
  -7  -4  -2    0.14    0.25
  -7  -4  -2    0.23    0.26
  -7  -4  -2   -0.19    0.24
   7   4   2    0.42    0.27
   7   4   2    0.38    0.23
   7   4   2    0.47    0.23
  -8  -4  -2    0.67    0.35
  -8  -4  -2   -0.15    0.49
  -8  -4  -2    0.33    0.33
  -8  -4  -2   -0.43    0.33
   8   4   2    0.26    0.35
   8   4   2    0.46    0.31
   8   4   2    0.44    0.30
   8  -5  -2   -0.05    0.34
   8  -5  -2   -0.32    0.35
   8  -5  -2    0.49    0.27
   8  -5  -2    0.10    0.39
   8  -5  -2   -0.23    0.33
  -8   5   2    0.06    0.33
   7  -5  -2    0.31    0.28
   7  -5  -2    0.74    0.22
   7  -5  -2    0.74    0.31
   7  -5  -2    0.65    0.27
   7  -5  -2    0.79    0.28
   7  -5  -2    0.23    0.14
   7  -5  -2    0.75    0.28
  -7   5   2    0.29    0.26
  -7   5   2    0.27    0.20
  -7   5   2    0.54    0.19
   6  -5  -2   -0.11    0.24
   6  -5  -2   -0.11    0.16
   6  -5  -2    0.13    0.14
   6  -5  -2    0.33    0.21
   6  -5  -2    0.00    0.15
   6  -5  -2    0.23    0.20
   6  -5  -2    0.04    0.20
   6  -5  -2   -0.16    0.13
   6  -5  -2    0.03    0.13
   6  -5  -2   -0.08    0.19
  -6   5   2   -0.07    0.15
  -6   5   2   -0.14    0.15
  -6   5   2   -0.06    0.19
  -6   5   2   -0.05    0.16
   5  -5  -2    0.51    0.13
   5  -5  -2    0.58    0.16
   5  -5  -2    0.72    0.18
   5  -5  -2    0.69    0.14
   5  -5  -2    0.55    0.14
   5  -5  -2    0.70    0.15
   5  -5  -2    0.74    0.25
   5  -5  -2    0.63    0.15
   5  -5  -2    0.82    0.19
   5  -5  -2    0.83    0.21
  -5   5   2    0.61    0.15
  -5   5   2    0.84    0.16
  -5   5   2    0.70    0.13
  -5   5   2    0.53    0.17
   4  -5  -2    3.50    0.23
   4  -5  -2    3.25    0.30
   4  -5  -2    3.44    0.22
   4  -5  -2    3.38    0.29
   4  -5  -2    3.59    0.21
   4  -5  -2    3.51    0.22
   4  -5  -2    3.27    0.22
   4  -5  -2    2.82    0.33
   4  -5  -2    2.54    0.31
   4  -5  -2    3.43    0.22
   4  -5  -2    3.03    0.31
   4  -5  -2    3.40    0.29
   4  -5  -2    3.45    0.29
   4  -5  -2    2.78    0.25
  -4   5   2    3.27    0.23
  -4   5   2    3.11    0.27
  -4   5   2    3.61    0.23
  -4   5   2    3.25    0.16
  -4   5   2    3.55    0.31
  -4   5   2    2.80    0.27
  -4   5   2    2.85    0.16
   3  -5  -2    0.47    0.16
   3  -5  -2    0.11    0.13
   3  -5  -2   -0.02    0.13
   3  -5  -2    0.21    0.12
   3  -5  -2    0.39    0.12
   3  -5  -2    0.36    0.08
   3  -5  -2    0.52    0.17
   3  -5  -2    0.23    0.12
   3  -5  -2    0.18    0.07
   3  -5  -2    0.00    0.11
   3  -5  -2    0.18    0.11
   3  -5  -2    0.30    0.13
   3  -5  -2    0.27    0.15
   3  -5  -2    0.26    0.12
   3  -5  -2    0.26    0.11
  -3   5   2    0.13    0.11
  -3   5   2    0.24    0.13
  -3   5   2    0.19    0.12
   2  -5  -2   14.73    0.43
   2  -5  -2   15.36    0.43
   2  -5  -2   14.40    0.45
   2  -5  -2   14.55    0.44
   2  -5  -2   15.08    0.46
   2  -5  -2   14.58    0.48
   2  -5  -2   14.75    0.45
   2  -5  -2   15.04    0.48
   2  -5  -2   14.63    0.45
   2  -5  -2   15.16    0.50
   2  -5  -2   15.37    0.48
   2  -5  -2   14.34    0.47
   2  -5  -2   15.05    0.44
  -2   5   2   15.68    0.47
  -2   5   2   15.24    0.45
  -2   5   2   15.39    0.46
   1  -5  -2    0.44    0.11
   1  -5  -2    0.49    0.12
   1  -5  -2    0.53    0.14
   1  -5  -2    0.40    0.11
   1  -5  -2    0.26    0.09
   1  -5  -2    0.46    0.11
   1  -5  -2    0.43    0.11
   1  -5  -2    0.55    0.11
   1  -5  -2    0.45    0.14
   1  -5  -2    0.39    0.11
   1  -5  -2    0.52    0.12
   1  -5  -2    0.47    0.12
   1  -5  -2    0.67    0.12
   1  -5  -2    0.40    0.11
  -1   5   2    0.36    0.11
  -1   5   2    0.57    0.13
  -1   5   2    0.52    0.11
   0  -5  -2   22.46    0.57
   0  -5  -2   22.22    0.60
   0  -5  -2   23.03    0.56
   0  -5  -2   22.06    0.53
   0  -5  -2   22.67    0.58
   0  -5  -2   21.73    0.58
   0  -5  -2   22.53    0.55
   0  -5  -2   21.86    0.60
   0  -5  -2   22.58    0.63
   0  -5  -2   22.67    0.63
   0  -5  -2   21.78    0.60
   0  -5  -2   21.72    0.56
   0  -5  -2   22.93    0.54
   0  -5  -2   22.30    0.57
   0   5   2   22.31    0.57
   0   5   2   22.37    0.56
   0   5   2   22.48    0.63
  -1  -5  -2    3.79    0.15
  -1  -5  -2    3.97    0.26
  -1  -5  -2    3.54    0.25
  -1  -5  -2    3.83    0.26
  -1  -5  -2    3.45    0.15
  -1  -5  -2    3.59    0.20
  -1  -5  -2    3.79    0.20
  -1  -5  -2    3.42    0.20
  -1  -5  -2    3.57    0.15
  -1  -5  -2    3.70    0.25
  -1  -5  -2    3.61    0.22
  -1  -5  -2    3.21    0.25
  -1  -5  -2    3.57    0.20
  -1  -5  -2    3.66    0.15
   1   5   2    3.87    0.18
   1   5   2    3.92    0.21
   1   5   2    3.86    0.25
   1   5   2    3.60    0.22
   1   5   2    3.77    0.21
  -2  -5  -2    0.43    0.15
  -2  -5  -2    0.54    0.11
  -2  -5  -2    0.57    0.16
  -2  -5  -2    0.17    0.10
  -2  -5  -2    0.24    0.11
  -2  -5  -2    0.30    0.13
  -2  -5  -2    0.38    0.11
  -2  -5  -2    0.39    0.11
   2   5   2    0.50    0.12
   2   5   2    0.46    0.15
   2   5   2    0.19    0.10
   2   5   2    0.45    0.11
   2   5   2    0.44    0.11
   2   5   2    0.29    0.10
  -3  -5  -2    0.11    0.15
  -3  -5  -2   -0.05    0.11
  -3  -5  -2    0.07    0.12
  -3  -5  -2    0.22    0.11
  -3  -5  -2   -0.03    0.11
  -3  -5  -2    0.26    0.15
  -3  -5  -2   -0.19    0.12
   3   5   2   -0.10    0.14
   3   5   2    0.09    0.13
   3   5   2    0.10    0.12
   3   5   2    0.09    0.11
   3   5   2    0.04    0.12
   3   5   2   -0.02    0.11
   3   5   2    0.33    0.17
   3   5   2    0.19    0.13
  -4  -5  -2    0.23    0.16
  -4  -5  -2    0.22    0.18
  -4  -5  -2    0.28    0.16
  -4  -5  -2    0.33    0.17
  -4  -5  -2    0.20    0.17
  -4  -5  -2    0.18    0.16
  -4  -5  -2    0.42    0.15
   4   5   2    0.29    0.15
   4   5   2    0.25    0.14
   4   5   2   -0.07    0.15
   4   5   2    0.45    0.18
   4   5   2    0.10    0.17
   4   5   2    0.25    0.14
  -5  -5  -2   -0.17    0.17
  -5  -5  -2   -0.45    0.23
  -5  -5  -2    0.08    0.17
  -5  -5  -2   -0.18    0.21
  -5  -5  -2    0.07    0.22
   5   5   2    0.26    0.17
   5   5   2    0.26    0.19
   5   5   2    0.23    0.20
   5   5   2   -0.08    0.16
  -6  -5  -2    0.42    0.33
  -6  -5  -2    0.31    0.23
  -6  -5  -2   -0.11    0.23
  -6  -5  -2    0.17    0.24
   6   5   2    0.41    0.24
   6   5   2    0.15    0.20
   6   5   2    0.16    0.21
  -7  -5  -2   -0.14    0.42
  -7  -5  -2   -0.14    0.29
  -7  -5  -2    0.45    0.29
  -7  -5  -2    0.69    0.33
   7   5   2    0.01    0.32
   7   5   2    0.29    0.25
   7   5   2    0.06    0.24
  -8  -5  -2    0.49    0.37
  -8  -5  -2    0.31    0.36
  -8  -5  -2    0.18    0.51
  -8  -5  -2   -0.23    0.36
   8   5   2    0.81    0.34
   8   5   2   -0.42    0.40
   8   5   2    0.44    0.33
   8  -6  -2    0.89    0.28
   8  -6  -2    1.34    0.40
   8  -6  -2    1.45    0.42
   8  -6  -2    1.14    0.44
   8  -6  -2    1.10    0.38
  -8   6   2    1.47    0.39
   7  -6  -2    0.59    0.32
   7  -6  -2    0.56    0.31
   7  -6  -2    0.60    0.21
   7  -6  -2    0.75    0.38
   7  -6  -2    0.33    0.35
  -7   6   2    1.19    0.32
  -7   6   2    0.92    0.25
  -7   6   2    0.72    0.24
   6  -6  -2   -0.09    0.24
   6  -6  -2   -0.09    0.15
   6  -6  -2   -0.13    0.26
   6  -6  -2    0.08    0.19
   6  -6  -2   -0.17    0.17
   6  -6  -2   -0.03    0.20
   6  -6  -2    0.05    0.16
   6  -6  -2    0.00    0.30
   6  -6  -2    0.48    0.20
  -6   6   2    0.30    0.20
  -6   6   2   -0.19    0.21
  -6   6   2    0.24    0.16
  -6   6   2   -0.08    0.18
   5  -6  -2    0.32    0.18
   5  -6  -2    0.04    0.15
   5  -6  -2    0.01    0.19
   5  -6  -2    0.17    0.16
   5  -6  -2   -0.09    0.13
   5  -6  -2   -0.06    0.11
   5  -6  -2    0.28    0.25
   5  -6  -2    0.27    0.15
   5  -6  -2    0.05    0.18
  -5   6   2    0.31    0.18
  -5   6   2    0.06    0.16
   4  -6  -2    1.98    0.21
   4  -6  -2    1.89    0.21
   4  -6  -2    2.29    0.29
   4  -6  -2    2.65    0.28
   4  -6  -2    1.56    0.17
   4  -6  -2    1.98    0.25
   4  -6  -2    1.64    0.23
   4  -6  -2    1.69    0.18
   4  -6  -2    1.73    0.19
   4  -6  -2    2.12    0.23
   4  -6  -2    1.56    0.26
   4  -6  -2    2.30    0.24
  -4   6   2    2.11    0.25
  -4   6   2    1.93    0.20
  -4   6   2    1.84    0.21
   3  -6  -2    3.03    0.30
   3  -6  -2    2.99    0.27
   3  -6  -2    3.23    0.27
   3  -6  -2    2.79    0.13
   3  -6  -2    2.48    0.30
   3  -6  -2    3.33    0.29
   3  -6  -2    2.79    0.34
   3  -6  -2    2.48    0.25
   3  -6  -2    3.54    0.31
   3  -6  -2    3.19    0.25
   3  -6  -2    2.40    0.24
   3  -6  -2    2.80    0.25
   3  -6  -2    2.62    0.26
   3  -6  -2    2.96    0.32
  -3   6   2    3.36    0.27
  -3   6   2    3.03    0.28
  -3   6   2    3.44    0.25
   2  -6  -2    0.72    0.16
   2  -6  -2    0.78    0.15
   2  -6  -2    1.08    0.17
   2  -6  -2    0.76    0.17
   2  -6  -2    0.73    0.16
   2  -6  -2    1.04    0.19
   2  -6  -2    0.84    0.17
   2  -6  -2    0.71    0.16
   2  -6  -2    0.63    0.17
   2  -6  -2    0.83    0.16
   2  -6  -2    0.87    0.15
   2  -6  -2    0.83    0.17
   2  -6  -2    0.86    0.14
   2  -6  -2    1.07    0.18
   2  -6  -2    0.73    0.16
   2  -6  -2    0.80    0.16
  -2   6   2    0.74    0.16
  -2   6   2    0.75    0.16
   1  -6  -2    3.46    0.25
   1  -6  -2    3.43    0.27
   1  -6  -2    3.52    0.26
   1  -6  -2    3.43    0.24
   1  -6  -2    3.52    0.28
   1  -6  -2    3.45    0.26
   1  -6  -2    3.29    0.24
   1  -6  -2    3.48    0.22
   1  -6  -2    3.26    0.26
   1  -6  -2    3.74    0.26
   1  -6  -2    3.92    0.28
   1  -6  -2    3.46    0.24
   1  -6  -2    3.38    0.25
   1  -6  -2    3.01    0.23
  -1   6   2    3.30    0.23
  -1   6   2    3.45    0.26
   0  -6  -2    0.25    0.11
   0  -6  -2    0.24    0.14
   0  -6  -2    0.24    0.15
   0  -6  -2    0.06    0.12
   0  -6  -2    0.06    0.07
   0  -6  -2   -0.01    0.10
   0  -6  -2   -0.01    0.10
   0  -6  -2    0.05    0.10
   0  -6  -2   -0.13    0.09
   0  -6  -2    0.14    0.16
   0  -6  -2    0.33    0.16
   0  -6  -2    0.11    0.07
   0  -6  -2    0.04    0.10
   0  -6  -2    0.39    0.15
   0  -6  -2    0.23    0.12
   0   6   2   -0.04    0.10
   0   6   2    0.08    0.10
   0   6   2    0.21    0.14
  -1  -6  -2   -0.05    0.11
  -1  -6  -2    0.10    0.16
  -1  -6  -2    0.01    0.15
  -1  -6  -2   -0.08    0.07
  -1  -6  -2    0.08    0.10
  -1  -6  -2   -0.09    0.08
  -1  -6  -2   -0.08    0.13
  -1  -6  -2   -0.01    0.11
  -1  -6  -2   -0.05    0.13
  -1  -6  -2    0.32    0.15
  -1  -6  -2   -0.16    0.12
  -1  -6  -2   -0.01    0.09
  -1  -6  -2   -0.18    0.08
   1   6   2    0.02    0.15
   1   6   2    0.08    0.08
   1   6   2    0.10    0.07
   1   6   2    0.00    0.13
   1   6   2    0.10    0.11
   1   6   2   -0.03    0.10
  -2  -6  -2    0.48    0.17
  -2  -6  -2    0.54    0.14
  -2  -6  -2    0.56    0.14
  -2  -6  -2    0.90    0.19
  -2  -6  -2    0.74    0.20
  -2  -6  -2    0.69    0.15
  -2  -6  -2    0.61    0.13
  -2  -6  -2    0.60    0.14
   2   6   2    0.59    0.13
   2   6   2    0.38    0.15
   2   6   2    0.77    0.15
   2   6   2    0.56    0.13
   2   6   2    0.59    0.18
  -3  -6  -2    1.95    0.21
  -3  -6  -2    1.91    0.24
  -3  -6  -2    2.49    0.29
  -3  -6  -2    2.18    0.28
  -3  -6  -2    1.83    0.21
  -3  -6  -2    1.87    0.22
  -3  -6  -2    2.24    0.23
   3   6   2    2.25    0.26
   3   6   2    2.19    0.24
   3   6   2    2.25    0.25
   3   6   2    2.66    0.27
   3   6   2    2.05    0.25
  -4  -6  -2    0.98    0.23
  -4  -6  -2    0.83    0.21
  -4  -6  -2    1.36    0.24
  -4  -6  -2    1.31    0.22
  -4  -6  -2    1.33    0.23
   4   6   2    1.27    0.20
   4   6   2    1.31    0.21
   4   6   2    1.15    0.19
  -5  -6  -2    1.75    0.30
  -5  -6  -2    1.41    0.26
  -5  -6  -2    1.70    0.29
  -5  -6  -2    1.69    0.31
   5   6   2    1.25    0.23
   5   6   2    1.36    0.28
   5   6   2    1.27    0.26
  -6  -6  -2    0.60    0.32
  -6  -6  -2    0.32    0.25
  -6  -6  -2    0.57    0.28
  -6  -6  -2    0.28    0.29
   6   6   2    0.37    0.25
   6   6   2    0.92    0.32
   6   6   2    0.49    0.24
  -7  -6  -2    0.05    0.36
  -7  -6  -2   -0.10    0.30
  -7  -6  -2    0.13    0.48
  -7  -6  -2    0.72    0.37
   7   6   2   -0.22    0.39
   7   6   2    0.51    0.30
   7   6   2   -0.02    0.28
   7  -7  -2    0.43    0.33
   7  -7  -2    1.01    0.44
   7  -7  -2    0.04    0.33
   7  -7  -2    0.40    0.38
   7  -7  -2    0.01    0.21
  -7   7   2    0.93    0.36
   6  -7  -2   -0.14    0.25
   6  -7  -2    0.19    0.28
   6  -7  -2    0.10    0.15
   6  -7  -2    0.19    0.32
   6  -7  -2    0.11    0.17
   6  -7  -2    0.17    0.34
   6  -7  -2    0.04    0.20
  -6   7   2    0.03    0.24
  -6   7   2   -0.17    0.27
  -6   7   2    0.16    0.23
   5  -7  -2    0.62    0.22
   5  -7  -2    0.26    0.19
   5  -7  -2    0.55    0.23
   5  -7  -2    0.35    0.25
   5  -7  -2    0.39    0.13
   5  -7  -2    0.78    0.16
   5  -7  -2    0.66    0.29
   5  -7  -2    0.85    0.25
   5  -7  -2    0.71    0.23
  -5   7   2    0.79    0.26
  -5   7   2    0.88    0.24
  -5   7   2    0.55    0.20
   4  -7  -2    8.11    0.44
   4  -7  -2    7.10    0.39
   4  -7  -2    6.79    0.39
   4  -7  -2    7.76    0.49
   4  -7  -2    7.17    0.43
   4  -7  -2    7.31    0.25
   4  -7  -2    7.27    0.24
   4  -7  -2    7.72    0.42
   4  -7  -2    7.16    0.40
  -4   7   2    6.99    0.38
  -4   7   2    7.24    0.42
  -4   7   2    7.38    0.44
   3  -7  -2    4.66    0.37
   3  -7  -2    3.53    0.36
   3  -7  -2    4.59    0.34
   3  -7  -2    4.06    0.35
   3  -7  -2    4.76    0.33
   3  -7  -2    4.59    0.35
   3  -7  -2    4.36    0.39
   3  -7  -2    4.60    0.34
   3  -7  -2    4.50    0.34
   3  -7  -2    4.35    0.40
   3  -7  -2    3.83    0.32
   3  -7  -2    4.29    0.39
   3  -7  -2    3.96    0.32
  -3   7   2    4.72    0.34
  -3   7   2    4.41    0.33
   2  -7  -2    0.34    0.18
   2  -7  -2    0.18    0.21
   2  -7  -2   -0.18    0.14
   2  -7  -2   -0.09    0.17
   2  -7  -2    0.23    0.18
   2  -7  -2    0.14    0.18
   2  -7  -2    0.18    0.17
   2  -7  -2    0.16    0.18
   2  -7  -2    0.15    0.16
   2  -7  -2    0.13    0.17
   2  -7  -2    0.23    0.17
   2  -7  -2    0.07    0.18
   2  -7  -2   -0.01    0.14
   2  -7  -2   -0.12    0.18
   2  -7  -2    0.20    0.18
   2  -7  -2   -0.24    0.17
   1  -7  -2    0.37    0.19
   1  -7  -2    0.09    0.19
   1  -7  -2    0.26    0.19
   1  -7  -2    0.07    0.13
   1  -7  -2    0.56    0.16
   1  -7  -2    0.47    0.17
   1  -7  -2    0.43    0.15
   1  -7  -2    0.69    0.21
   1  -7  -2    0.56    0.15
   1  -7  -2    0.19    0.16
   1  -7  -2    0.44    0.17
   1  -7  -2    0.67    0.18
   1  -7  -2    0.35    0.18
   1  -7  -2    0.75    0.20
   1  -7  -2    0.50    0.15
  -1   7   2    0.43    0.15
  -1   7   2    0.34    0.17
   0  -7  -2    0.34    0.18
   0  -7  -2   -0.01    0.19
   0  -7  -2    0.25    0.14
   0  -7  -2    0.11    0.18
   0  -7  -2    0.30    0.09
   0  -7  -2    0.18    0.13
   0  -7  -2    0.13    0.19
   0  -7  -2    0.28    0.14
   0  -7  -2    0.31    0.14
   0  -7  -2    0.29    0.16
   0  -7  -2    0.45    0.14
   0  -7  -2    0.24    0.09
   0  -7  -2    0.31    0.13
   0   7   2    0.29    0.17
   0   7   2    0.38    0.15
   0   7   2    0.38    0.14
  -1  -7  -2    0.44    0.22
  -1  -7  -2    0.44    0.20
  -1  -7  -2    0.30    0.14
  -1  -7  -2    0.24    0.12
  -1  -7  -2    0.32    0.10
  -1  -7  -2    0.29    0.11
  -1  -7  -2    0.35    0.12
  -1  -7  -2    0.25    0.16
  -1  -7  -2    0.36    0.11
  -1  -7  -2    0.07    0.13
   1   7   2    0.38    0.18
   1   7   2    0.18    0.17
   1   7   2    0.21    0.14
   1   7   2    0.42    0.10
   1   7   2    0.26    0.14
  -2  -7  -2    2.51    0.24
  -2  -7  -2    2.03    0.22
  -2  -7  -2    2.59    0.31
  -2  -7  -2    2.01    0.28
  -2  -7  -2    2.70    0.28
  -2  -7  -2    1.74    0.25
  -2  -7  -2    2.53    0.24
   2   7   2    1.97    0.26
   2   7   2    2.80    0.27
   2   7   2    2.38    0.29
   2   7   2    2.21    0.26
   2   7   2    2.71    0.27
  -3  -7  -2   -0.05    0.18
  -3  -7  -2    0.40    0.19
  -3  -7  -2    0.32    0.19
  -3  -7  -2   -0.20    0.23
  -3  -7  -2    0.32    0.18
   3   7   2    0.15    0.17
   3   7   2    0.20    0.17
   3   7   2    0.18    0.22
   3   7   2    0.09    0.18
  -4  -7  -2    0.21    0.23
  -4  -7  -2    0.10    0.27
  -4  -7  -2    0.35    0.24
  -4  -7  -2    0.06    0.24
   4   7   2    0.35    0.27
   4   7   2    0.09    0.20
   4   7   2   -0.03    0.17
   4   7   2    0.18    0.20
  -5  -7  -2    1.03    0.32
  -5  -7  -2    0.64    0.31
  -5  -7  -2    0.32    0.28
  -5  -7  -2    0.48    0.30
   5   7   2    0.59    0.33
   5   7   2    0.46    0.24
   5   7   2    0.69    0.23
  -6  -7  -2   -0.19    0.31
  -6  -7  -2    0.48    0.31
  -6  -7  -2    0.30    0.34
  -6  -7  -2    0.37    0.37
   6   7   2   -0.07    0.27
   6   7   2   -0.24    0.25
   6   7   2    0.47    0.38
  -7  -7  -2    0.57    0.52
  -7  -7  -2    0.46    0.46
  -7  -7  -2   -0.25    0.40
  -7  -7  -2   -0.70    0.38
   7   7   2    0.13    0.45
   7   7   2    0.07    0.32
   7   7   2    0.43    0.35
   7  -8  -2    0.77    0.39
   7  -8  -2   -0.23    0.37
   7  -8  -2    0.14    0.21
   7  -8  -2    0.33    0.41
   7  -8  -2   -0.30    0.46
  -7   8   2    0.80    0.41
   6  -8  -2    0.40    0.32
   6  -8  -2    0.31    0.15
   6  -8  -2    0.03    0.32
   6  -8  -2    0.33    0.30
   6  -8  -2   -0.07    0.35
   6  -8  -2   -0.10    0.20
   6  -8  -2    0.48    0.31
   6  -8  -2    0.63    0.41
  -6   8   2   -0.07    0.32
  -6   8   2   -0.14    0.27
  -6   8   2    0.25    0.30
   5  -8  -2    2.45    0.33
   5  -8  -2    2.99    0.41
   5  -8  -2    2.38    0.34
   5  -8  -2    2.09    0.33
   5  -8  -2    2.26    0.21
   5  -8  -2    2.51    0.37
   5  -8  -2    2.19    0.19
   5  -8  -2    2.46    0.28
  -5   8   2    2.24    0.34
  -5   8   2    2.79    0.35
   4  -8  -2    0.53    0.29
   4  -8  -2    0.00    0.26
   4  -8  -2    0.17    0.28
   4  -8  -2    0.47    0.21
   4  -8  -2    0.21    0.21
   4  -8  -2    0.12    0.25
   4  -8  -2    0.40    0.26
   4  -8  -2    0.26    0.27
   4  -8  -2    0.25    0.23
  -4   8   2   -0.30    0.25
   3  -8  -2   -0.22    0.20
   3  -8  -2   -0.03    0.21
   3  -8  -2   -0.38    0.22
   3  -8  -2    0.15    0.25
   3  -8  -2   -0.11    0.20
   3  -8  -2   -0.34    0.18
   3  -8  -2   -0.20    0.22
   3  -8  -2    0.12    0.23
   2  -8  -2    0.76    0.20
   2  -8  -2    0.84    0.23
   2  -8  -2    0.24    0.24
   2  -8  -2    0.41    0.24
   2  -8  -2    0.55    0.28
   2  -8  -2    0.56    0.19
   2  -8  -2    0.76    0.22
   2  -8  -2    0.81    0.23
   2  -8  -2    0.82    0.24
   2  -8  -2    0.74    0.20
   2  -8  -2    0.64    0.20
   2  -8  -2    0.53    0.21
   1  -8  -2    0.34    0.18
   1  -8  -2   -0.07    0.17
   1  -8  -2    0.24    0.22
   1  -8  -2    0.35    0.22
   1  -8  -2    0.33    0.19
   1  -8  -2    0.27    0.21
   1  -8  -2    0.31    0.21
   1  -8  -2    0.56    0.20
   1  -8  -2    0.55    0.19
   1  -8  -2    0.33    0.23
   1  -8  -2    0.19    0.17
  -1   8   2    0.24    0.20
   0  -8  -2    1.56    0.20
   0  -8  -2    1.47    0.21
   0  -8  -2    1.18    0.21
   0  -8  -2    1.42    0.25
   0  -8  -2    1.51    0.14
   0  -8  -2    1.53    0.27
   0  -8  -2    1.51    0.22
   0  -8  -2    1.55    0.19
   0  -8  -2    1.43    0.21
   0  -8  -2    1.13    0.14
   0   8   2    1.11    0.24
   0   8   2    1.39    0.21
   0   8   2    1.58    0.22
  -1  -8  -2    0.43    0.18
  -1  -8  -2    1.03    0.16
  -1  -8  -2    0.86    0.18
  -1  -8  -2    0.89    0.15
  -1  -8  -2    0.84    0.19
  -1  -8  -2    0.78    0.16
  -1  -8  -2    0.83    0.16
  -1  -8  -2    0.68    0.22
  -1  -8  -2    0.39    0.24
  -1  -8  -2    0.70    0.15
  -1  -8  -2    0.70    0.24
   1   8   2    0.96    0.19
   1   8   2    0.52    0.19
   1   8   2    1.04    0.12
   1   8   2    0.65    0.23
  -2  -8  -2    1.68    0.29
  -2  -8  -2    1.97    0.24
  -2  -8  -2    1.53    0.22
  -2  -8  -2    1.71    0.25
  -2  -8  -2    2.17    0.29
  -2  -8  -2    1.55    0.31
   2   8   2    1.59    0.23
   2   8   2    1.67    0.31
   2   8   2    2.39    0.28
   2   8   2    2.04    0.25
  -3  -8  -2    1.20    0.26
  -3  -8  -2    0.81    0.26
  -3  -8  -2    0.72    0.31
  -3  -8  -2    1.14    0.28
  -3  -8  -2    1.21    0.24
   3   8   2    1.25    0.24
   3   8   2    1.37    0.23
   3   8   2    1.52    0.34
  -4  -8  -2    8.05    0.55
  -4  -8  -2    7.79    0.56
  -4  -8  -2    6.81    0.54
  -4  -8  -2    7.81    0.59
   4   8   2    6.34    0.47
   4   8   2    6.68    0.50
   4   8   2    6.99    0.60
  -5  -8  -2    0.24    0.35
  -5  -8  -2    0.27    0.33
  -5  -8  -2    0.28    0.37
  -5  -8  -2   -0.01    0.32
   5   8   2    0.00    0.26
   5   8   2   -0.08    0.27
   5   8   2    0.27    0.36
  -6  -8  -2   -0.51    0.45
  -6  -8  -2    0.42    0.37
  -6  -8  -2    0.02    0.40
  -6  -8  -2   -0.05    0.40
   6   8   2   -0.06    0.42
   6   8   2    0.09    0.32
   6   8   2    0.54    0.35
   6  -9  -2    1.29    0.39
   6  -9  -2    1.12    0.40
   6  -9  -2    1.26    0.43
   6  -9  -2    0.87    0.44
   6  -9  -2    1.67    0.49
   6  -9  -2    0.94    0.50
  -6   9   2    1.18    0.42
   5  -9  -2    1.85    0.38
   5  -9  -2    1.09    0.35
   5  -9  -2    2.05    0.45
   5  -9  -2    2.42    0.37
   5  -9  -2    1.65    0.35
   5  -9  -2    2.37    0.46
   5  -9  -2    1.96    0.39
   5  -9  -2    2.03    0.39
   4  -9  -2    2.09    0.35
   4  -9  -2    2.27    0.38
   4  -9  -2    2.36    0.38
   4  -9  -2    1.22    0.39
   4  -9  -2    2.19    0.38
   4  -9  -2    1.55    0.31
   4  -9  -2    1.81    0.31
   3  -9  -2    0.40    0.25
   3  -9  -2    0.35    0.29
   3  -9  -2    0.14    0.29
   3  -9  -2    0.33    0.32
   3  -9  -2   -0.25    0.27
   3  -9  -2   -0.22    0.31
   3  -9  -2   -0.14    0.22
   3  -9  -2   -0.14    0.26
   2  -9  -2    0.38    0.25
   2  -9  -2    0.47    0.29
   2  -9  -2    0.20    0.22
   2  -9  -2    0.72    0.30
   2  -9  -2   -0.05    0.25
   2  -9  -2    0.22    0.26
   2  -9  -2    0.33    0.22
   1  -9  -2    6.48    0.47
   1  -9  -2    5.56    0.43
   1  -9  -2    5.94    0.53
   1  -9  -2    6.48    0.45
   1  -9  -2    5.04    0.52
   1  -9  -2    4.66    0.48
   1  -9  -2    4.89    0.50
   1  -9  -2    5.50    0.49
   1  -9  -2    5.60    0.43
   1  -9  -2    6.46    0.48
   1  -9  -2    5.39    0.42
  -1   9   2    6.40    0.51
   0  -9  -2    0.11    0.26
   0  -9  -2   -0.06    0.28
   0  -9  -2   -0.01    0.11
   0  -9  -2    0.24    0.28
   0  -9  -2   -0.06    0.19
   0  -9  -2    0.18    0.24
   0  -9  -2   -0.32    0.23
   0  -9  -2   -0.38    0.21
   0   9   2    0.14    0.21
   0   9   2   -0.07    0.27
   0   9   2    0.19    0.19
  -1  -9  -2    0.15    0.22
  -1  -9  -2    0.11    0.16
  -1  -9  -2    0.07    0.16
  -1  -9  -2    0.03    0.17
  -1  -9  -2    0.19    0.26
  -1  -9  -2    0.42    0.25
  -1  -9  -2    0.20    0.17
  -1  -9  -2    0.68    0.30
   1   9   2    0.06    0.21
   1   9   2    0.56    0.28
   1   9   2   -0.01    0.19
  -2  -9  -2    1.76    0.31
  -2  -9  -2    1.94    0.28
  -2  -9  -2    2.10    0.38
  -2  -9  -2    1.86    0.25
  -2  -9  -2    1.89    0.35
   2   9   2    2.09    0.28
   2   9   2    1.83    0.29
   2   9   2    2.09    0.37
  -3  -9  -2   -0.06    0.34
  -3  -9  -2   -0.26    0.24
  -3  -9  -2   -0.15    0.34
  -3  -9  -2   -0.65    0.26
   3   9   2    0.13    0.32
   3   9   2    0.14    0.24
   3   9   2    0.06    0.24
  -4  -9  -2    0.22    0.31
  -4  -9  -2   -0.19    0.39
  -4  -9  -2    0.13    0.31
  -4  -9  -2   -0.47    0.34
   4   9   2    0.37    0.36
   4   9   2   -0.09    0.28
   4   9   2   -0.08    0.29
  -5  -9  -2    0.23    0.38
  -5  -9  -2   -0.23    0.41
  -5  -9  -2    0.96    0.44
  -5  -9  -2    1.23    0.49
   5   9   2    0.31    0.35
   5   9   2    0.29    0.33
   5   9   2    1.00    0.46
   5 -10  -2    0.20    0.45
   5 -10  -2    0.49    0.49
   5 -10  -2    0.79    0.47
   5 -10  -2   -0.53    0.36
   5 -10  -2    0.55    0.45
   5 -10  -2   -0.57    0.50
   5 -10  -2    0.04    0.38
   4 -10  -2    0.38    0.40
   4 -10  -2    0.61    0.35
   4 -10  -2    0.60    0.41
   4 -10  -2    0.26    0.33
   4 -10  -2    0.36    0.32
   4 -10  -2    0.69    0.44
   4 -10  -2    0.18    0.42
   4 -10  -2    0.72    0.44
   3 -10  -2    1.09    0.42
   3 -10  -2    0.10    0.38
   3 -10  -2    0.09    0.39
   3 -10  -2    0.79    0.35
   3 -10  -2    0.83    0.37
   3 -10  -2    0.45    0.35
   3 -10  -2    0.14    0.32
   2 -10  -2    3.08    0.44
   2 -10  -2    2.53    0.44
   2 -10  -2    2.59    0.44
   2 -10  -2    2.87    0.35
   2 -10  -2    2.46    0.33
   2 -10  -2    2.12    0.43
   2 -10  -2    3.32    0.42
   1 -10  -2    1.05    0.27
   1 -10  -2    0.96    0.32
   1 -10  -2    0.94    0.37
   1 -10  -2    1.08    0.30
   1 -10  -2    0.81    0.35
   1 -10  -2    0.72    0.35
   1 -10  -2    1.38    0.29
   1 -10  -2    1.74    0.38
   0 -10  -2    0.04    0.26
   0 -10  -2    0.03    0.25
   0 -10  -2    0.10    0.24
   0 -10  -2    0.18    0.34
   0 -10  -2   -0.26    0.38
   0 -10  -2    0.17    0.31
   0  10   2    0.15    0.24
   0  10   2   -0.10    0.32
  -1 -10  -2    0.26    0.20
  -1 -10  -2    0.31    0.36
  -1 -10  -2    0.78    0.22
  -1 -10  -2    0.37    0.40
  -1 -10  -2    1.19    0.36
   1  10   2    0.58    0.29
   1  10   2    0.54    0.37
   1  10   2    0.91    0.28
  -2 -10  -2   -0.38    0.39
  -2 -10  -2    0.60    0.38
  -2 -10  -2   -0.05    0.23
  -2 -10  -2    0.15    0.33
   2  10   2    0.82    0.37
   2  10   2   -0.03    0.28
   2  10   2    0.15    0.28
  -3 -10  -2   -0.56    0.34
  -3 -10  -2    0.50    0.42
  -3 -10  -2    0.99    0.44
  -3 -10  -2    0.43    0.31
   3  10   2   -0.37    0.29
   3  10   2    0.48    0.31
   3  10   2    0.11    0.40
   2 -11  -2    0.60    0.46
   2 -11  -2    0.35    0.35
   2 -11  -2    1.34    0.46
   2 -11  -2    0.17    0.43
   2 -11  -2   -0.04    0.40
   2 -11  -2    0.68    0.44
   2 -11  -2    0.82    0.38
   1 -11  -2    0.25    0.40
   1 -11  -2    0.16    0.40
   1 -11  -2   -0.07    0.47
   1 -11  -2    0.24    0.35
   1 -11  -2   -0.63    0.43
   0 -11  -2    1.23    0.38
   0 -11  -2    0.42    0.49
   0 -11  -2    0.41    0.43
   0 -11  -2    2.23    0.53
   0  11   2    1.68    0.48
  -1 -11  -2    0.78    0.50
  -1 -11  -2    0.04    0.38
  -1 -11  -2    0.07    0.43
  -1 -11  -2   -0.25    0.22
   1  11   2    0.91    0.35
   1  11   2   -0.10    0.47
   1  11  -3    0.34    0.42
  -1 -11   3    0.16    0.42
  -1 -11   3    0.53    0.28
  -1 -11   3    0.74    0.45
  -1 -11   3    1.04    0.48
   0  11  -3    1.25    0.43
   0 -11   3    0.44    0.46
   0 -11   3    0.67    0.41
   0 -11   3    0.58    0.47
   0 -11   3    0.40    0.23
   0 -11   3    0.46    0.23
  -1  11  -3   -0.53    0.39
   1 -11   3   -0.37    0.37
   1 -11   3    0.23    0.45
   1 -11   3    0.50    0.41
   1 -11   3   -0.30    0.39
   1 -11   3    0.21    0.35
   2 -11   3    0.59    0.47
   2 -11   3    0.38    0.37
   2 -11   3    0.07    0.45
   2 -11   3    0.59    0.39
   2 -11   3    0.46    0.42
   2 -11   3   -0.09    0.42
   3 -11   3   -1.17    0.46
  -4 -10   3    0.12    0.49
  -4 -10   3    0.48    0.42
   3  10  -3    2.34    0.44
  -3 -10   3    1.88    0.40
  -3 -10   3    1.58    0.43
  -3 -10   3    1.66    0.47
  -3 -10   3    1.86    0.39
   2  10  -3    1.18    0.40
   2  10  -3    0.62    0.26
  -2 -10   3    1.07    0.42
  -2 -10   3    0.06    0.27
  -2 -10   3    0.36    0.35
  -2 -10   3    0.34    0.35
   1  10  -3    1.13    0.24
   1  10  -3    0.81    0.37
  -1 -10   3    0.73    0.33
  -1 -10   3    1.21    0.40
  -1 -10   3    0.44    0.23
  -1 -10   3    0.38    0.23
  -1 -10   3    0.55    0.35
   0  10  -3    0.26    0.31
   0 -10   3    0.13    0.33
   0 -10   3    0.19    0.18
   0 -10   3   -0.01    0.26
   0 -10   3    0.58    0.34
   0 -10   3    0.41    0.20
   0 -10   3    0.36    0.25
   0 -10   3    0.29    0.33
   0 -10   3    0.00    0.24
  -1  10  -3    0.44    0.30
   1 -10   3    0.13    0.28
   1 -10   3    0.20    0.14
   1 -10   3    0.22    0.21
   1 -10   3    0.15    0.33
   1 -10   3    0.49    0.27
   1 -10   3    0.61    0.34
   1 -10   3    0.22    0.14
   1 -10   3    0.04    0.23
   1 -10   3    0.55    0.36
  -2  10  -3    0.93    0.32
  -2  10  -3   -0.01    0.34
   2 -10   3    0.20    0.39
   2 -10   3    0.36    0.32
   2 -10   3    0.53    0.35
   2 -10   3    0.24    0.35
   2 -10   3    0.21    0.22
   2 -10   3    0.32    0.27
   2 -10   3    0.74    0.24
  -3  10  -3    0.29    0.35
  -3  10  -3    0.13    0.32
   3 -10   3    0.22    0.37
   3 -10   3    0.74    0.34
   3 -10   3    0.14    0.33
   3 -10   3    0.16    0.34
   3 -10   3    0.26    0.37
   3 -10   3    0.17    0.24
   3 -10   3    0.31    0.36
  -4  10  -3    6.12    0.64
  -4  10  -3    4.46    0.49
   4 -10   3    6.29    0.72
   4 -10   3    4.91    0.51
   4 -10   3    4.51    0.45
   4 -10   3    3.98    0.54
  -5  10  -3   -0.29    0.44
  -5  10  -3   -0.33    0.40
   5 -10   3   -0.09    0.51
   5 -10   3   -0.27    0.47
   5 -10   3    0.50    0.45
   5   9  -3   -0.07    0.39
   5   9  -3    0.04    0.30
  -5  -9   3   -0.80    0.42
  -5  -9   3    0.48    0.38
  -5  -9   3    0.54    0.41
  -5  -9   3    0.22    0.45
   4   9  -3    3.11    0.36
   4   9  -3    3.43    0.45
   4   9  -3    3.16    0.34
  -4  -9   3    2.84    0.44
  -4  -9   3    3.33    0.45
  -4  -9   3    3.77    0.43
  -4  -9   3    2.47    0.46
   3   9  -3    0.29    0.33
   3   9  -3   -0.09    0.21
   3   9  -3    0.04    0.23
  -3  -9   3    0.27    0.36
  -3  -9   3    0.23    0.30
  -3  -9   3   -0.30    0.26
  -3  -9   3   -0.14    0.28
   2   9  -3    0.12    0.20
   2   9  -3    0.04    0.18
   2   9  -3   -0.15    0.28
  -2  -9   3   -0.16    0.25
  -2  -9   3   -0.18    0.13
  -2  -9   3    0.18    0.30
  -2  -9   3   -0.11    0.31
  -2  -9   3   -0.38    0.19
  -2  -9   3    0.17    0.14
  -2  -9   3   -0.39    0.23
   1   9  -3    0.19    0.17
   1   9  -3    0.17    0.18
   1   9  -3    0.14    0.26
   1   9  -3    0.12    0.19
  -1  -9   3   -0.02    0.18
  -1  -9   3    0.13    0.17
  -1  -9   3   -0.20    0.22
  -1  -9   3   -0.01    0.25
  -1  -9   3   -0.20    0.19
  -1  -9   3    0.05    0.19
  -1  -9   3    0.06    0.18
  -1  -9   3    0.29    0.27
  -1  -9   3   -0.10    0.17
  -1  -9   3    0.32    0.32
   0   9  -3    0.50    0.26
   0  -9   3    0.50    0.25
   0  -9   3    0.45    0.16
   0  -9   3    0.49    0.19
   0  -9   3    0.04    0.26
   0  -9   3    0.27    0.16
   0  -9   3    0.49    0.17
   0  -9   3    0.22    0.20
   0  -9   3    0.27    0.16
   0  -9   3    0.57    0.28
   0  -9   3    0.19    0.20
   0  -9   3    0.32    0.25
   0  -9   3    0.08    0.16
   0  -9   3    0.61    0.29
  -1   9  -3    1.66    0.30
  -1   9  -3    0.53    0.27
   1  -9   3    1.17    0.15
   1  -9   3    1.25    0.21
   1  -9   3    1.29    0.27
   1  -9   3    0.84    0.29
   1  -9   3    0.55    0.32
   1  -9   3    1.21    0.26
   1  -9   3    1.03    0.20
   1  -9   3    1.03    0.30
   1  -9   3    0.91    0.20
   1  -9   3    1.32    0.16
   1  -9   3    1.50    0.21
  -2   9  -3   15.00    0.63
  -2   9  -3   13.56    0.62
  -2   9  -3   14.54    0.62
   2  -9   3   13.84    0.51
   2  -9   3   16.43    0.63
   2  -9   3   13.98    0.41
   2  -9   3   14.33    0.64
   2  -9   3   13.24    0.52
   2  -9   3   13.07    0.66
   2  -9   3   13.56    0.51
   2  -9   3   14.09    0.49
   2  -9   3   14.05    0.41
  -3   9  -3    0.39    0.30
  -3   9  -3    0.73    0.28
   3  -9   3    0.50    0.23
   3  -9   3    0.90    0.26
   3  -9   3    0.70    0.22
   3  -9   3    0.79    0.33
   3  -9   3    0.78    0.29
   3  -9   3    0.92    0.34
   3  -9   3    0.40    0.27
  -4   9  -3    3.38    0.38
  -4   9  -3    3.47    0.43
   4  -9   3    2.94    0.31
   4  -9   3    3.06    0.23
   4  -9   3    3.04    0.33
   4  -9   3    3.46    0.33
   4  -9   3    3.29    0.48
   4  -9   3    3.94    0.43
   4  -9   3    3.99    0.46
  -5   9  -3    0.22    0.33
  -5   9  -3    0.15    0.37
   5  -9   3    0.17    0.38
   5  -9   3    0.18    0.16
   5  -9   3    0.31    0.35
   5  -9   3    0.00    0.28
   5  -9   3    0.50    0.39
   5  -9   3   -0.02    0.26
  -6   9  -3    0.39    0.42
  -6   9  -3    0.76    0.38
   6  -9   3   -0.23    0.40
   6  -9   3    0.76    0.34
   6  -9   3    0.08    0.20
   6  -9   3    0.34    0.49
   6  -9   3    0.36    0.36
   6  -9   3    0.11    0.44
   6   8  -3    0.03    0.29
   6   8  -3   -0.19    0.29
   6   8  -3    0.47    0.40
  -6  -8   3    0.10    0.50
  -6  -8   3    0.07    0.41
  -6  -8   3    0.55    0.42
  -6  -8   3   -0.83    0.35
   5   8  -3    1.82    0.29
   5   8  -3    1.47    0.27
   5   8  -3    1.32    0.38
  -5  -8   3    0.90    0.33
  -5  -8   3    1.02    0.39
  -5  -8   3    1.08    0.34
  -5  -8   3    1.86    0.41
   4   8  -3    0.85    0.29
   4   8  -3    0.32    0.22
   4   8  -3    0.36    0.20
  -4  -8   3    1.15    0.32
  -4  -8   3    0.06    0.29
  -4  -8   3    0.60    0.33
  -4  -8   3    0.49    0.25
   3   8  -3    1.87    0.32
   3   8  -3    1.32    0.22
   3   8  -3    1.44    0.22
  -3  -8   3    2.17    0.23
  -3  -8   3    1.43    0.36
  -3  -8   3    1.49    0.24
  -3  -8   3    1.40    0.28
  -3  -8   3    0.98    0.24
  -3  -8   3    1.41    0.28
  -3  -8   3    1.20    0.25
   2   8  -3    3.71    0.28
   2   8  -3    3.93    0.35
   2   8  -3    4.12    0.30
   2   8  -3    4.35    0.41
  -2  -8   3    4.41    0.40
  -2  -8   3    3.82    0.23
  -2  -8   3    3.43    0.32
  -2  -8   3    3.56    0.38
  -2  -8   3    3.49    0.30
  -2  -8   3    4.08    0.45
  -2  -8   3    3.66    0.24
  -2  -8   3    2.95    0.29
  -2  -8   3    3.46    0.39
  -2  -8   3    3.76    0.34
   1   8  -3    0.46    0.13
   1   8  -3    0.04    0.14
   1   8  -3   -0.03    0.15
  -1  -8   3    0.13    0.25
  -1  -8   3   -0.23    0.13
  -1  -8   3   -0.02    0.13
  -1  -8   3    0.15    0.16
  -1  -8   3    0.08    0.17
  -1  -8   3   -0.01    0.13
  -1  -8   3   -0.25    0.16
  -1  -8   3    0.04    0.15
  -1  -8   3    0.35    0.25
  -1  -8   3    0.27    0.15
   0   8  -3    1.09    0.16
   0   8  -3    1.27    0.16
   0   8  -3    0.61    0.28
   0   8  -3    1.12    0.25
   0  -8   3    1.13    0.25
   0  -8   3    1.15    0.19
   0  -8   3    1.13    0.18
   0  -8   3    1.12    0.22
   0  -8   3    1.17    0.16
   0  -8   3    1.03    0.29
   0  -8   3    1.14    0.22
   0  -8   3    1.06    0.18
   0  -8   3    0.93    0.15
   0  -8   3    0.99    0.16
   0  -8   3    0.91    0.15
  -1   8  -3   10.56    0.50
  -1   8  -3   11.28    0.53
   1  -8   3   11.25    0.53
   1  -8   3   11.33    0.37
   1  -8   3   10.88    0.52
   1  -8   3   11.38    0.49
   1  -8   3   10.98    0.51
   1  -8   3   11.09    0.38
   1  -8   3   10.77    0.39
   1  -8   3   11.22    0.39
   1  -8   3   10.58    0.55
   1  -8   3   11.77    0.48
   1  -8   3   11.67    0.40
  -2   8  -3    0.00    0.19
  -2   8  -3    0.13    0.23
   2  -8   3    0.26    0.22
   2  -8   3    0.46    0.21
   2  -8   3    0.30    0.15
   2  -8   3    0.12    0.15
   2  -8   3   -0.16    0.20
   2  -8   3    0.09    0.14
   2  -8   3    0.12    0.15
   2  -8   3    0.12    0.23
   2  -8   3    0.23    0.11
  -3   8  -3    1.01    0.27
   3  -8   3    0.95    0.22
   3  -8   3    1.15    0.20
   3  -8   3    0.92    0.22
   3  -8   3    0.99    0.18
   3  -8   3    1.07    0.19
   3  -8   3    0.93    0.21
   3  -8   3    0.95    0.26
   3  -8   3    0.70    0.25
   3  -8   3    1.28    0.14
   3  -8   3    1.21    0.14
   4  -8   3    1.18    0.24
   4  -8   3    0.78    0.28
   4  -8   3    1.07    0.15
   4  -8   3    1.15    0.22
   4  -8   3    1.07    0.30
   4  -8   3    0.77    0.21
   4  -8   3    0.87    0.16
   4  -8   3    0.56    0.20
   4  -8   3    1.27    0.26
   4  -8   3    1.34    0.35
   4  -8   3    0.84    0.21
  -5   8  -3    0.22    0.27
  -5   8  -3    0.29    0.26
   5  -8   3    0.19    0.30
   5  -8   3    0.52    0.25
   5  -8   3    0.61    0.20
   5  -8   3    0.10    0.18
   5  -8   3    0.27    0.30
   5  -8   3   -0.27    0.21
   5  -8   3    0.49    0.35
   5  -8   3    0.31    0.15
  -6   8  -3    0.08    0.33
  -6   8  -3   -0.11    0.31
  -6   8  -3    0.06    0.34
   6  -8   3    0.42    0.30
   6  -8   3    0.18    0.24
   6  -8   3   -0.33    0.32
   6  -8   3    0.18    0.18
   6  -8   3    0.21    0.39
  -7   8  -3   -0.67    0.41
  -7   8  -3    0.14    0.38
  -7   8  -3   -0.56    0.35
   7  -8   3   -0.07    0.36
   7  -8   3    0.52    0.23
   7  -8   3    0.34    0.49
   7  -8   3    0.01    0.38
   7  -8   3    0.11    0.41
   7   7  -3    0.21    0.32
   7   7  -3    0.66    0.48
   7   7  -3   -0.01    0.32
  -7  -7   3   -0.19    0.39
  -7  -7   3    0.80    0.41
  -7  -7   3    1.38    0.51
  -7  -7   3    0.44    0.40
   6   7  -3    0.02    0.25
   6   7  -3   -0.48    0.25
   6   7  -3    0.22    0.36
  -6  -7   3   -0.29    0.30
  -6  -7   3    0.43    0.40
  -6  -7   3   -0.40    0.33
  -6  -7   3   -0.11    0.31
   5   7  -3    1.42    0.24
   5   7  -3    1.59    0.24
   5   7  -3    2.47    0.36
  -5  -7   3    0.92    0.28
  -5  -7   3    1.46    0.29
  -5  -7   3    1.43    0.36
  -5  -7   3    2.31    0.35
   4   7  -3    2.39    0.29
   4   7  -3    2.15    0.30
   4   7  -3    3.50    0.41
   4   7  -3    2.25    0.24
  -4  -7   3    2.69    0.34
  -4  -7   3    2.71    0.32
  -4  -7   3    1.94    0.30
  -4  -7   3    3.01    0.34
  -4  -7   3    2.51    0.32
  -4  -7   3    2.12    0.31
   3   7  -3    0.20    0.20
   3   7  -3    0.58    0.22
   3   7  -3    0.31    0.14
   3   7  -3    0.51    0.17
  -3  -7   3    0.40    0.17
  -3  -7   3    0.56    0.25
  -3  -7   3    0.58    0.20
  -3  -7   3    0.77    0.18
  -3  -7   3    0.44    0.19
   2   7  -3    0.09    0.19
   2   7  -3    0.08    0.15
   2   7  -3    0.35    0.13
   2   7  -3   -0.07    0.11
  -2  -7   3    0.11    0.12
  -2  -7   3    0.00    0.19
  -2  -7   3   -0.02    0.15
  -2  -7   3   -0.09    0.13
  -2  -7   3    0.07    0.15
  -2  -7   3    0.16    0.11
  -2  -7   3    0.09    0.13
  -2  -7   3    0.14    0.16
  -2  -7   3    0.31    0.21
  -2  -7   3    0.22    0.10
   1   7  -3    4.75    0.27
   1   7  -3    4.55    0.26
   1   7  -3    4.52    0.24
   1   7  -3    4.75    0.36
  -1  -7   3    4.75    0.34
  -1  -7   3    4.65    0.27
  -1  -7   3    4.48    0.37
  -1  -7   3    4.15    0.22
  -1  -7   3    4.21    0.25
  -1  -7   3    4.38    0.23
  -1  -7   3    3.85    0.31
  -1  -7   3    4.56    0.24
  -1  -7   3    4.24    0.27
  -1  -7   3    4.39    0.36
  -1  -7   3    4.37    0.28
  -1  -7   3    4.47    0.29
   0   7  -3   11.01    0.35
   0   7  -3   10.51    0.45
   0   7  -3   11.19    0.47
   0   7  -3   11.13    0.33
   0   7  -3   10.24    0.32
   0   7  -3   10.82    0.47
   0  -7   3   10.36    0.42
   0  -7   3   10.64    0.33
   0  -7   3   10.17    0.46
   0  -7   3   10.67    0.47
   0  -7   3   10.83    0.49
   0  -7   3   11.23    0.39
   0  -7   3   10.15    0.46
   0  -7   3   10.68    0.37
   0  -7   3   11.04    0.40
   0  -7   3   10.50    0.37
   0  -7   3   10.42    0.33
   0  -7   3   10.48    0.48
   0  -7   3   11.55    0.41
   0  -7   3   10.20    0.34
  -1   7  -3    0.02    0.16
  -1   7  -3   -0.12    0.13
  -1   7  -3    0.06    0.16
   1  -7   3    0.22    0.09
   1  -7   3    0.02    0.15
   1  -7   3   -0.22    0.16
   1  -7   3    0.21    0.15
   1  -7   3    0.06    0.10
   1  -7   3   -0.07    0.10
   1  -7   3    0.06    0.17
   1  -7   3   -0.29    0.15
   1  -7   3    0.05    0.11
   1  -7   3    0.12    0.17
   1  -7   3    0.05    0.09
   1  -7   3   -0.09    0.10
   1  -7   3   -0.01    0.17
  -2   7  -3    1.99    0.26
  -2   7  -3    2.29    0.26
  -2   7  -3    1.95    0.22
   2  -7   3    1.74    0.24
   2  -7   3    1.61    0.20
   2  -7   3    1.72    0.24
   2  -7   3    2.53    0.31
   2  -7   3    2.23    0.17
   2  -7   3    2.22    0.27
   2  -7   3    1.87    0.17
   2  -7   3    1.66    0.17
   2  -7   3    2.05    0.24
   2  -7   3    2.30    0.23
   2  -7   3    1.91    0.18
   2  -7   3    2.04    0.16
  -3   7  -3    0.47    0.20
  -3   7  -3    0.43    0.18
   3  -7   3    0.23    0.15
   3  -7   3    0.24    0.14
   3  -7   3    0.31    0.15
   3  -7   3    0.45    0.12
   3  -7   3    0.59    0.15
   3  -7   3    0.34    0.21
   3  -7   3    0.22    0.15
   3  -7   3    0.55    0.21
   3  -7   3    0.63    0.17
   3  -7   3    0.41    0.19
   3  -7   3    0.36    0.10
  -4   7  -3    3.62    0.38
  -4   7  -3    3.92    0.35
  -4   7  -3    3.62    0.36
   4  -7   3    3.55    0.27
   4  -7   3    3.77    0.30
   4  -7   3    3.83    0.41
   4  -7   3    4.01    0.27
   4  -7   3    3.87    0.47
   4  -7   3    2.86    0.33
   4  -7   3    3.86    0.27
   4  -7   3    3.62    0.32
   4  -7   3    3.87    0.24
   4  -7   3    3.95    0.34
  -5   7  -3    2.41    0.35
  -5   7  -3    2.09    0.29
  -5   7  -3    1.96    0.29
   5  -7   3    1.95    0.24
   5  -7   3    1.93    0.26
   5  -7   3    2.42    0.37
   5  -7   3    1.97    0.33
   5  -7   3    1.88    0.21
   5  -7   3    2.03    0.17
   5  -7   3    2.15    0.24
   5  -7   3    2.12    0.25
  -6   7  -3    0.63    0.26
  -6   7  -3    0.83    0.31
  -6   7  -3   -0.25    0.25
   6  -7   3    0.48    0.25
   6  -7   3   -0.10    0.20
   6  -7   3    0.36    0.28
   6  -7   3    0.74    0.36
   6  -7   3    0.19    0.17
   6  -7   3    0.59    0.33
  -7   7  -3    0.11    0.39
   7  -7   3    0.78    0.24
   7  -7   3    0.06    0.33
   7  -7   3    1.47    0.42
   7  -7   3    0.87    0.32
   7  -7   3    0.81    0.35
   7   6  -3    0.19    0.27
   7   6  -3    0.42    0.36
   7   6  -3    0.04    0.27
  -7  -6   3    0.25    0.32
  -7  -6   3    0.63    0.48
  -7  -6   3    0.21    0.31
  -7  -6   3    0.65    0.33
   6   6  -3    0.23    0.28
   6   6  -3    0.24    0.21
  -6  -6   3    0.49    0.27
  -6  -6   3   -0.51    0.33
  -6  -6   3    0.12    0.26
  -6  -6   3    0.14    0.26
   5   6  -3    0.32    0.25
   5   6  -3   -0.47    0.23
   5   6  -3    0.26    0.17
   5   6  -3    0.24    0.19
  -5  -6   3    0.54    0.27
  -5  -6   3    0.14    0.22
  -5  -6   3    0.34    0.20
  -5  -6   3    0.41    0.29
   4   6  -3    9.21    0.38
   4   6  -3    9.33    0.40
  -4  -6   3    8.68    0.44
  -4  -6   3   10.00    0.48
  -4  -6   3    9.04    0.45
  -4  -6   3    9.80    0.40
  -4  -6   3    9.63    0.51
  -4  -6   3    8.80    0.50
  -4  -6   3    9.45    0.42
   3   6  -3   10.74    0.49
   3   6  -3   11.15    0.38
   3   6  -3   11.11    0.47
   3   6  -3   10.44    0.37
   3   6  -3   10.81    0.28
  -3  -6   3   10.56    0.38
  -3  -6   3   10.51    0.26
  -3  -6   3   10.81    0.48
  -3  -6   3   11.08    0.47
  -3  -6   3   10.26    0.44
  -3  -6   3   11.09    0.46
  -3  -6   3   11.54    0.38
  -3  -6   3   10.64    0.27
  -3  -6   3   10.30    0.47
   2   6  -3    0.36    0.14
   2   6  -3    0.30    0.18
   2   6  -3    0.25    0.10
   2   6  -3    0.42    0.11
   2   6  -3    0.52    0.11
   2   6  -3    0.19    0.11
   2   6  -3    0.44    0.10
   2   6  -3    0.45    0.17
  -2  -6   3    0.34    0.12
  -2  -6   3    0.27    0.13
  -2  -6   3    0.30    0.17
  -2  -6   3    0.20    0.16
  -2  -6   3    0.61    0.18
  -2  -6   3    0.31    0.15
  -2  -6   3    0.30    0.11
  -2  -6   3    0.48    0.08
  -2  -6   3    0.27    0.13
   1   6  -3    5.52    0.23
   1   6  -3    5.66    0.32
   1   6  -3    5.50    0.27
   1   6  -3    4.77    0.31
   1   6  -3    5.43    0.22
   1   6  -3    5.31    0.32
   1   6  -3    5.20    0.24
  -1  -6   3    5.38    0.28
  -1  -6   3    5.25    0.24
  -1  -6   3    5.12    0.27
  -1  -6   3    5.20    0.22
  -1  -6   3    5.09    0.31
  -1  -6   3    5.34    0.23
  -1  -6   3    4.84    0.21
  -1  -6   3    4.75    0.34
  -1  -6   3    5.42    0.30
  -1  -6   3    5.02    0.32
   0   6  -3   12.66    0.36
   0   6  -3   12.51    0.45
   0   6  -3   12.25    0.35
   0   6  -3   12.46    0.45
   0   6  -3   13.03    0.43
   0   6  -3   12.46    0.45
   0   6  -3   12.49    0.41
   0   6  -3   12.64    0.47
   0   6  -3   12.62    0.35
   0  -6   3   11.86    0.33
   0  -6   3   12.80    0.46
   0  -6   3   11.38    0.43
   0  -6   3   12.06    0.44
   0  -6   3   11.15    0.43
   0  -6   3   12.56    0.40
   0  -6   3   12.52    0.34
   0  -6   3   12.20    0.38
   0  -6   3   12.14    0.43
   0  -6   3   12.26    0.41
   0  -6   3   12.28    0.38
  -1   6  -3    2.94    0.27
  -1   6  -3    3.51    0.25
  -1   6  -3    3.09    0.13
  -1   6  -3    3.73    0.25
  -1   6  -3    3.11    0.27
  -1   6  -3    3.51    0.25
  -1   6  -3    3.23    0.14
   1  -6   3    3.36    0.18
   1  -6   3    3.21    0.19
   1  -6   3    3.29    0.24
   1  -6   3    3.01    0.25
   1  -6   3    3.51    0.26
   1  -6   3    2.97    0.26
   1  -6   3    3.65    0.26
   1  -6   3    2.75    0.17
   1  -6   3    3.28    0.18
   1  -6   3    3.24    0.24
   1  -6   3    2.85    0.23
   1  -6   3    3.26    0.24
   1  -6   3    3.11    0.19
   1  -6   3    3.30    0.27
  -2   6  -3    0.95    0.17
  -2   6  -3    1.01    0.15
  -2   6  -3    0.89    0.18
   2  -6   3    0.82    0.17
   2  -6   3    0.69    0.16
   2  -6   3    1.17    0.20
   2  -6   3    1.11    0.16
   2  -6   3    0.76    0.12
   2  -6   3    1.00    0.18
   2  -6   3    0.93    0.16
   2  -6   3    0.83    0.13
   2  -6   3    1.06    0.13
   2  -6   3    1.06    0.14
   2  -6   3    0.85    0.10
   2  -6   3    1.03    0.20
   2  -6   3    0.75    0.10
   2  -6   3    0.99    0.16
   2  -6   3    0.87    0.12
  -3   6  -3    2.72    0.14
  -3   6  -3    3.01    0.27
  -3   6  -3    2.87    0.14
  -3   6  -3    3.02    0.29
  -3   6  -3    3.01    0.28
   3  -6   3    3.09    0.19
   3  -6   3    2.48    0.24
   3  -6   3    2.76    0.28
   3  -6   3    3.02    0.20
   3  -6   3    3.21    0.33
   3  -6   3    3.09    0.32
   3  -6   3    2.43    0.26
   3  -6   3    3.03    0.28
   3  -6   3    3.18    0.22
   3  -6   3    2.84    0.22
   3  -6   3    3.03    0.22
   3  -6   3    3.34    0.20
   3  -6   3    2.86    0.24
   3  -6   3    2.61    0.30
   3  -6   3    2.73    0.33
  -4   6  -3    5.24    0.35
  -4   6  -3    5.05    0.22
  -4   6  -3    4.60    0.33
  -4   6  -3    5.37    0.35
  -4   6  -3    4.81    0.36
   4  -6   3    5.06    0.42
   4  -6   3    4.87    0.26
   4  -6   3    4.83    0.28
   4  -6   3    4.94    0.30
   4  -6   3    4.71    0.23
   4  -6   3    4.59    0.22
   4  -6   3    5.19    0.39
   4  -6   3    4.99    0.29
   4  -6   3    5.16    0.34
   4  -6   3    5.16    0.32
   4  -6   3    4.89    0.32
  -5   6  -3    4.46    0.37
  -5   6  -3    3.53    0.34
  -5   6  -3    4.26    0.42
  -5   6  -3    4.58    0.27
  -5   6  -3    4.54    0.41
  -5   6  -3    4.13    0.36
   5  -6   3    4.81    0.34
   5  -6   3    4.19    0.36
   5  -6   3    4.29    0.35
   5  -6   3    3.92    0.38
   5  -6   3    4.68    0.18
   5  -6   3    4.37    0.18
   5  -6   3    4.72    0.30
   5  -6   3    4.93    0.36
   5  -6   3    5.13    0.47
  -6   6  -3    2.34    0.28
  -6   6  -3    2.60    0.26
  -6   6  -3    2.14    0.27
  -6   6  -3    2.27    0.34
   6  -6   3    2.11    0.24
   6  -6   3    2.43    0.35
   6  -6   3    2.02    0.27
   6  -6   3    1.82    0.28
   6  -6   3    1.83    0.26
   6  -6   3    2.37    0.36
  -7   6  -3    0.14    0.24
  -7   6  -3    0.42    0.27
  -7   6  -3    0.06    0.30
   7  -6   3   -0.01    0.25
   7  -6   3   -0.26    0.35
   7  -6   3   -0.20    0.28
   7  -6   3    0.22    0.32
   7  -6   3    0.30    0.20
  -8   6  -3    0.03    0.36
   8  -6   3    0.59    0.38
   8  -6   3    0.47    0.28
   8  -6   3    0.80    0.45
   8  -6   3    0.14    0.40
   8  -6   3    0.69    0.36
   8   5  -3    1.72    0.35
   8   5  -3    1.15    0.34
   8   5  -3    1.19    0.42
  -8  -5   3    0.83    0.53
  -8  -5   3    0.97    0.35
  -8  -5   3    1.87    0.43
  -8  -5   3    2.32    0.41
   7   5  -3    0.44    0.27
   7   5  -3    0.66    0.31
   7   5  -3    0.45    0.24
  -7  -5   3    0.45    0.31
  -7  -5   3    0.38    0.28
  -7  -5   3    0.14    0.28
  -7  -5   3    0.93    0.39
   6   5  -3    1.21    0.23
   6   5  -3    1.54    0.31
   6   5  -3    1.54    0.34
  -6  -5   3    1.82    0.35
  -6  -5   3    1.54    0.27
  -6  -5   3    0.89    0.36
  -6  -5   3    1.54    0.28
  -6  -5   3    1.26    0.28
   5   5  -3    0.20    0.15
   5   5  -3    0.43    0.22
   5   5  -3    0.54    0.22
   5   5  -3    0.42    0.17
  -5  -5   3   -0.08    0.21
  -5  -5   3    0.46    0.18
  -5  -5   3    0.33    0.21
  -5  -5   3    0.14    0.20
  -5  -5   3    0.48    0.23
   4   5  -3    3.32    0.24
   4   5  -3    2.90    0.25
   4   5  -3    2.78    0.31
   4   5  -3    2.98    0.35
   4   5  -3    3.39    0.33
  -4  -5   3    3.66    0.34
  -4  -5   3    2.84    0.28
  -4  -5   3    3.38    0.31
  -4  -5   3    3.81    0.32
  -4  -5   3    3.16    0.13
  -4  -5   3    2.75    0.26
  -4  -5   3    3.23    0.29
  -4  -5   3    2.63    0.30
  -4  -5   3    2.73    0.33
  -4  -5   3    2.96    0.31
   3   5  -3    0.05    0.06
   3   5  -3    0.12    0.10
   3   5  -3    0.20    0.10
   3   5  -3    0.03    0.06
   3   5  -3    0.24    0.15
   3   5  -3    0.22    0.13
   3   5  -3    0.01    0.12
  -3  -5   3    0.20    0.11
  -3  -5   3    0.06    0.16
  -3  -5   3    0.04    0.13
  -3  -5   3    0.02    0.10
  -3  -5   3    0.00    0.05
  -3  -5   3    0.16    0.13
  -3  -5   3   -0.21    0.12
  -3  -5   3    0.09    0.15
  -3  -5   3    0.31    0.14
  -3  -5   3    0.05    0.13
  -3  -5   3    0.11    0.05
   2   5  -3    5.94    0.20
   2   5  -3    5.91    0.30
   2   5  -3    6.42    0.23
   2   5  -3    6.09    0.29
   2   5  -3    5.77    0.27
   2   5  -3    6.03    0.30
   2   5  -3    6.25    0.24
   2   5  -3    5.94    0.21
  -2  -5   3    6.51    0.33
  -2  -5   3    6.46    0.31
  -2  -5   3    6.16    0.30
  -2  -5   3    6.50    0.31
  -2  -5   3    6.09    0.19
  -2  -5   3    5.76    0.20
  -2  -5   3    5.78    0.29
  -2  -5   3    5.94    0.29
  -2  -5   3    6.25    0.24
  -2  -5   3    6.73    0.31
   1   5  -3    3.26    0.17
   1   5  -3    3.15    0.25
   1   5  -3    3.24    0.21
   1   5  -3    3.05    0.23
   1   5  -3    2.88    0.19
   1   5  -3    3.07    0.17
   1   5  -3    3.14    0.18
  -1  -5   3    3.02    0.20
  -1  -5   3    3.02    0.15
  -1  -5   3    3.02    0.21
  -1  -5   3    3.10    0.24
  -1  -5   3    3.31    0.24
  -1  -5   3    2.96    0.20
  -1  -5   3    2.93    0.17
  -1  -5   3    3.33    0.22
   0   5  -3    0.16    0.10
   0   5  -3    0.15    0.10
   0   5  -3    0.21    0.10
   0   5  -3    0.24    0.13
   0   5  -3    0.19    0.06
   0   5  -3    0.27    0.10
   0   5  -3    0.12    0.06
   0   5  -3    0.05    0.07
   0   5  -3    0.17    0.09
   0   5  -3    0.12    0.06
   0  -5   3    0.10    0.11
   0  -5   3    0.15    0.06
   0  -5   3    0.08    0.08
   0  -5   3    0.19    0.11
   0  -5   3    0.07    0.10
   0  -5   3    0.23    0.10
   0  -5   3    0.05    0.07
   0  -5   3    0.16    0.08
   0  -5   3    0.17    0.09
   0  -5   3    0.14    0.06
  -1   5  -3    3.05    0.20
  -1   5  -3    2.75    0.21
  -1   5  -3    2.80    0.22
  -1   5  -3    2.99    0.22
  -1   5  -3    3.02    0.13
  -1   5  -3    2.55    0.22
   1  -5   3    2.73    0.14
   1  -5   3    2.94    0.19
   1  -5   3    2.98    0.15
   1  -5   3    2.35    0.20
   1  -5   3    3.05    0.16
   1  -5   3    3.27    0.22
   1  -5   3    2.86    0.21
   1  -5   3    2.83    0.16
   1  -5   3    2.66    0.20
   1  -5   3    2.89    0.15
   1  -5   3    3.23    0.22
   1  -5   3    2.70    0.21
  -2   5  -3    3.33    0.23
  -2   5  -3    3.66    0.14
  -2   5  -3    3.12    0.26
  -2   5  -3    3.19    0.20
  -2   5  -3    3.55    0.24
  -2   5  -3    3.14    0.23
  -2   5  -3    3.49    0.14
   2  -5   3    3.59    0.17
   2  -5   3    3.33    0.25
   2  -5   3    3.40    0.23
   2  -5   3    3.24    0.18
   2  -5   3    3.43    0.25
   2  -5   3    3.34    0.23
   2  -5   3    3.31    0.17
   2  -5   3    3.41    0.19
   2  -5   3    3.34    0.23
   2  -5   3    3.23    0.24
   2  -5   3    3.29    0.17
   2  -5   3    3.21    0.18
   2  -5   3    3.16    0.24
  -3   5  -3    1.60    0.14
  -3   5  -3    1.74    0.19
  -3   5  -3    1.55    0.18
  -3   5  -3    1.54    0.14
  -3   5  -3    1.37    0.17
  -3   5  -3    1.48    0.19
  -3   5  -3    1.38    0.13
   3  -5   3    1.65    0.14
   3  -5   3    1.95    0.23
   3  -5   3    1.59    0.17
   3  -5   3    1.76    0.18
   3  -5   3    1.58    0.17
   3  -5   3    1.70    0.19
   3  -5   3    1.70    0.18
   3  -5   3    1.49    0.16
   3  -5   3    1.56    0.20
   3  -5   3    1.34    0.18
   3  -5   3    1.06    0.18
   3  -5   3    1.65    0.19
   3  -5   3    1.50    0.15
   3  -5   3    1.80    0.16
  -4   5  -3    4.04    0.30
  -4   5  -3    4.21    0.28
  -4   5  -3    4.24    0.26
  -4   5  -3    4.22    0.32
  -4   5  -3    4.17    0.23
  -4   5  -3    4.48    0.30
   4  -5   3    3.94    0.26
   4  -5   3    4.13    0.28
   4  -5   3    4.17    0.28
   4  -5   3    3.86    0.33
   4  -5   3    4.10    0.26
   4  -5   3    4.06    0.32
   4  -5   3    4.53    0.34
   4  -5   3    4.40    0.32
   4  -5   3    3.93    0.24
   4  -5   3    4.04    0.26
   4  -5   3    3.74    0.16
   4  -5   3    3.71    0.17
  -5   5  -3    0.24    0.17
  -5   5  -3    0.13    0.16
  -5   5  -3    0.24    0.16
  -5   5  -3    0.27    0.14
  -5   5  -3    0.35    0.16
  -5   5  -3    0.42    0.20
   5  -5   3    0.40    0.17
   5  -5   3    0.30    0.17
   5  -5   3    0.27    0.15
   5  -5   3    0.37    0.18
   5  -5   3    0.29    0.14
   5  -5   3    0.39    0.19
   5  -5   3    0.05    0.15
  -6   5  -3    4.24    0.33
  -6   5  -3    4.03    0.34
  -6   5  -3    3.30    0.35
  -6   5  -3    4.55    0.41
   6  -5   3    3.53    0.35
   6  -5   3    4.47    0.44
   6  -5   3    4.23    0.36
   6  -5   3    4.13    0.37
   6  -5   3    3.98    0.34
   6  -5   3    3.87    0.39
   6  -5   3    4.43    0.44
  -7   5  -3    0.11    0.21
  -7   5  -3    0.15    0.23
  -7   5  -3   -0.35    0.26
   7  -5   3   -0.30    0.25
   7  -5   3    0.19    0.25
   7  -5   3   -0.02    0.28
   7  -5   3   -0.25    0.23
   7  -5   3    0.09    0.28
   7  -5   3   -0.07    0.18
  -8   5  -3    0.08    0.28
  -8   5  -3    0.20    0.31
  -8   5  -3    0.48    0.28
   8  -5   3    0.45    0.41
   8  -5   3    0.25    0.33
   8  -5   3    0.40    0.31
   8  -5   3   -0.14    0.32
   8  -5   3   -0.07    0.26
   8   4  -3    0.17    0.30
   8   4  -3    0.30    0.34
   8   4  -3    0.15    0.28
  -8  -4   3    0.29    0.32
  -8  -4   3    0.13    0.34
   7   4  -3    1.47    0.32
   7   4  -3    2.05    0.23
   7   4  -3    2.49    0.43
   7   4  -3    1.76    0.28
   7   4  -3    1.52    0.27
   7   4  -3    2.13    0.23
  -7  -4   3    2.28    0.47
  -7  -4   3    1.86    0.28
  -7  -4   3    2.23    0.29
  -7  -4   3    1.93    0.45
  -7  -4   3    1.41    0.30
   6   4  -3    0.36    0.19
   6   4  -3    0.10    0.21
   6   4  -3    0.37    0.15
   6   4  -3    0.78    0.13
   6   4  -3    0.16    0.18
   6   4  -3    0.76    0.29
   6   4  -3   -0.01    0.30
   6   4  -3    0.75    0.14
  -6  -4   3    0.62    0.31
  -6  -4   3    0.38    0.18
  -6  -4   3    0.24    0.19
  -6  -4   3    0.48    0.27
  -6  -4   3    0.93    0.26
  -6  -4   3    0.51    0.20
   5   4  -3    0.08    0.14
   5   4  -3    0.09    0.09
   5   4  -3    0.05    0.13
   5   4  -3   -0.19    0.20
   5   4  -3    0.11    0.08
   5   4  -3   -0.04    0.20
   5   4  -3    0.14    0.16
  -5  -4   3    0.32    0.21
  -5  -4   3   -0.39    0.18
  -5  -4   3    0.20    0.16
  -5  -4   3    0.06    0.16
  -5  -4   3    0.03    0.20
  -5  -4   3    0.05    0.18
  -5  -4   3    0.10    0.16
  -5  -4   3    0.18    0.19
  -5  -4   3    0.05    0.16
   4   4  -3    0.15    0.06
   4   4  -3    0.13    0.11
   4   4  -3    0.33    0.16
   4   4  -3    0.07    0.10
   4   4  -3    0.14    0.06
   4   4  -3    0.17    0.15
   4   4  -3    0.10    0.14
  -4  -4   3   -0.10    0.11
  -4  -4   3   -0.07    0.14
  -4  -4   3    0.05    0.12
  -4  -4   3    0.20    0.07
  -4  -4   3   -0.23    0.15
  -4  -4   3    0.06    0.07
  -4  -4   3    0.14    0.15
  -4  -4   3    0.04    0.15
  -4  -4   3    0.19    0.16
  -4  -4   3   -0.04    0.13
  -4  -4   3    0.07    0.12
  -4  -4   3    0.16    0.14
   3   4  -3    2.75    0.23
   3   4  -3    2.80    0.20
   3   4  -3    2.96    0.18
   3   4  -3    2.85    0.24
   3   4  -3    2.77    0.25
   3   4  -3    2.94    0.12
   3   4  -3    2.95    0.20
   3   4  -3    3.04    0.12
  -3  -4   3    3.01    0.19
  -3  -4   3    3.19    0.22
  -3  -4   3    3.17    0.25
  -3  -4   3    3.22    0.22
  -3  -4   3    3.16    0.23
  -3  -4   3    3.25    0.22
  -3  -4   3    3.11    0.25
  -3  -4   3    2.90    0.13
  -3  -4   3    3.18    0.26
  -3  -4   3    3.16    0.13
  -3  -4   3    3.42    0.19
  -3  -4   3    2.87    0.23
   2   4  -3    0.11    0.05
   2   4  -3    0.08    0.06
   2   4  -3   -0.04    0.09
   2   4  -3    0.04    0.06
   2   4  -3   -0.04    0.05
   2   4  -3    0.03    0.09
   2   4  -3    0.01    0.08
  -2  -4   3    0.00    0.05
  -2  -4   3   -0.01    0.09
  -2  -4   3    0.05    0.10
  -2  -4   3    0.09    0.06
  -2  -4   3    0.01    0.04
  -2  -4   3    0.16    0.10
  -2  -4   3   -0.01    0.10
  -2  -4   3    0.08    0.07
  -2  -4   3   -0.02    0.08
  -2  -4   3   -0.07    0.08
  -2  -4   3    0.21    0.10
  -2  -4   3    0.22    0.11
   1   4  -3    8.19    0.23
   1   4  -3    8.06    0.31
   1   4  -3    8.28    0.27
   1   4  -3    8.26    0.31
   1   4  -3    8.36    0.30
   1   4  -3    8.45    0.31
   1   4  -3    8.34    0.23
   1   4  -3    8.44    0.28
   1   4  -3    7.99    0.25
   1   4  -3    8.05    0.24
  -1  -4   3    8.36    0.30
  -1  -4   3    8.17    0.24
  -1  -4   3    8.12    0.30
  -1  -4   3    8.43    0.30
  -1  -4   3    8.33    0.30
  -1  -4   3    8.29    0.25
  -1  -4   3    7.94    0.22
  -1  -4   3    8.35    0.23
  -1  -4   3    8.09    0.29
   0   4  -3    4.10    0.20
   0   4  -3    4.15    0.16
   0   4  -3    3.93    0.18
   0   4  -3    4.02    0.17
   0   4  -3    3.97    0.14
   0   4  -3    3.99    0.20
   0   4  -3    3.97    0.19
   0   4  -3    3.96    0.13
   0   4  -3    4.30    0.20
   0   4  -3    3.89    0.22
   0  -4   3    4.14    0.19
   0  -4   3    3.78    0.20
   0  -4   3    3.82    0.19
   0  -4   3    4.25    0.17
   0  -4   3    4.11    0.18
   0  -4   3    3.95    0.13
   0  -4   3    4.10    0.14
   0  -4   3    4.11    0.19
   0  -4   3    4.24    0.18
  -1   4  -3    0.79    0.10
  -1   4  -3    0.92    0.11
  -1   4  -3    0.76    0.12
  -1   4  -3    0.78    0.09
  -1   4  -3    0.84    0.08
  -1   4  -3    0.69    0.11
  -1   4  -3    1.04    0.13
   1  -4   3    0.75    0.12
   1  -4   3    0.84    0.09
   1  -4   3    0.85    0.09
   1  -4   3    0.87    0.10
   1  -4   3    0.88    0.09
   1  -4   3    0.79    0.08
   1  -4   3    0.99    0.11
   1  -4   3    0.88    0.12
   1  -4   3    0.80    0.08
   1  -4   3    0.91    0.12
   1  -4   3    0.87    0.12
   1  -4   3    0.78    0.10
   1  -4   3    0.88    0.09
  -2   4  -3    7.94    0.26
  -2   4  -3    8.10    0.29
  -2   4  -3    8.38    0.33
  -2   4  -3    8.00    0.31
  -2   4  -3    8.05    0.31
  -2   4  -3    7.98    0.24
  -2   4  -3    7.75    0.24
  -2   4  -3    8.02    0.30
  -2   4  -3    8.14    0.24
   2  -4   3    8.20    0.29
   2  -4   3    7.74    0.33
   2  -4   3    8.11    0.26
   2  -4   3    8.28    0.30
   2  -4   3    7.91    0.26
   2  -4   3    8.11    0.26
   2  -4   3    7.84    0.31
   2  -4   3    7.71    0.24
   2  -4   3    8.11    0.24
   2  -4   3    7.87    0.28
  -3   4  -3    2.03    0.17
  -3   4  -3    2.09    0.15
  -3   4  -3    2.27    0.19
  -3   4  -3    1.97    0.17
  -3   4  -3    2.12    0.16
  -3   4  -3    2.22    0.22
   3  -4   3    2.11    0.19
   3  -4   3    2.22    0.18
   3  -4   3    2.71    0.17
   3  -4   3    2.23    0.16
   3  -4   3    1.77    0.21
   3  -4   3    2.11    0.21
   3  -4   3    2.15    0.22
   3  -4   3    2.17    0.11
   3  -4   3    1.99    0.12
   3  -4   3    1.87    0.18
   3  -4   3    2.54    0.24
   3  -4   3    2.25    0.19
   3  -4   3    2.45    0.17
  -4   4  -3    8.25    0.36
  -4   4  -3    7.39    0.30
  -4   4  -3    7.36    0.33
  -4   4  -3    7.90    0.31
  -4   4  -3    8.23    0.31
  -4   4  -3    7.47    0.30
   4  -4   3    7.57    0.39
   4  -4   3    7.15    0.36
   4  -4   3    7.78    0.31
   4  -4   3    8.21    0.38
   4  -4   3    7.37    0.30
   4  -4   3    8.03    0.35
   4  -4   3    7.82    0.30
   4  -4   3    7.78    0.32
   4  -4   3    7.14    0.31
   4  -4   3    6.91    0.30
  -5   4  -3    0.03    0.13
  -5   4  -3    0.00    0.16
  -5   4  -3   -0.14    0.13
  -5   4  -3    0.10    0.13
  -5   4  -3   -0.19    0.13
  -5   4  -3    0.09    0.15
   5  -4   3    0.19    0.15
   5  -4   3   -0.07    0.12
   5  -4   3    0.10    0.18
   5  -4   3   -0.19    0.13
   5  -4   3    0.11    0.11
   5  -4   3    0.14    0.15
   5  -4   3    0.03    0.13
   5  -4   3    0.03    0.18
  -6   4  -3    7.41    0.42
  -6   4  -3    7.64    0.44
  -6   4  -3    7.85    0.37
  -6   4  -3    7.37    0.36
   6  -4   3    7.52    0.42
   6  -4   3    7.73    0.38
   6  -4   3    7.87    0.46
   6  -4   3    7.67    0.40
   6  -4   3    6.80    0.38
   6  -4   3    8.11    0.43
  -7   4  -3    0.38    0.19
  -7   4  -3    0.64    0.21
  -7   4  -3    0.20    0.26
   7  -4   3    0.84    0.29
   7  -4   3    0.14    0.23
   7  -4   3    0.24    0.22
   7  -4   3    0.44    0.24
   7  -4   3    0.80    0.27
   7  -4   3    0.51    0.24
   7  -4   3    0.41    0.22
   7  -4   3    0.71    0.24
  -8   4  -3    0.67    0.26
  -8   4  -3    0.28    0.24
  -8   4  -3    0.51    0.29
   8  -4   3    0.29    0.29
   8  -4   3    0.45    0.29
   8  -4   3    0.58    0.32
   8  -4   3    0.34    0.32
   8  -4   3    0.54    0.40
  -9   4  -3   -0.09    0.40
   9  -4   3    1.21    0.49
   9  -4   3    0.04    0.37
   9  -4   3   -0.35    0.40
   9  -4   3   -0.04    0.37
   9  -4   3    0.05    0.39
   9   3  -3   -0.09    0.37
   9   3  -3    0.69    0.38
   9   3  -3    0.19    0.38
  -9  -3   3   -0.07    0.39
   8   3  -3    1.19    0.28
   8   3  -3    1.04    0.34
   8   3  -3    1.50    0.29
   8   3  -3    1.36    0.31
   8   3  -3    1.11    0.40
   8   3  -3    0.74    0.33
  -8  -3   3    1.40    0.28
  -8  -3   3    1.44    0.29
  -8  -3   3    1.77    0.50
   7   3  -3    1.08    0.36
   7   3  -3    0.49    0.24
   7   3  -3    0.50    0.18
   7   3  -3    0.43    0.20
   7   3  -3    0.72    0.24
   7   3  -3    0.69    0.19
   7   3  -3    0.84    0.20
   7   3  -3    1.21    0.40
   7   3  -3    0.06    0.21
  -7  -3   3    0.71    0.32
  -7  -3   3    0.46    0.26
  -7  -3   3    0.41    0.37
  -7  -3   3    0.93    0.22
  -7  -3   3    1.08    0.29
  -7  -3   3    0.80    0.21
  -7  -3   3    0.99    0.25
   6   3  -3    0.15    0.19
   6   3  -3    0.15    0.16
   6   3  -3    0.33    0.18
   6   3  -3    0.16    0.12
   6   3  -3    0.13    0.15
   6   3  -3    0.07    0.13
   6   3  -3   -0.18    0.16
   6   3  -3   -0.12    0.14
   6   3  -3    0.16    0.25
  -6  -3   3    0.04    0.23
  -6  -3   3   -0.03    0.19
  -6  -3   3    0.13    0.26
  -6  -3   3   -0.06    0.15
  -6  -3   3    0.12    0.15
  -6  -3   3    0.19    0.20
  -6  -3   3    0.10    0.16
   5   3  -3    0.03    0.13
   5   3  -3    0.13    0.18
   5   3  -3    0.05    0.14
   5   3  -3   -0.01    0.12
   5   3  -3    0.09    0.15
   5   3  -3   -0.07    0.09
  -5  -3   3    0.17    0.15
  -5  -3   3    0.11    0.18
  -5  -3   3   -0.19    0.12
  -5  -3   3    0.07    0.11
  -5  -3   3   -0.04    0.11
  -5  -3   3    0.17    0.15
  -5  -3   3    0.01    0.17
  -5  -3   3    0.05    0.14
  -5  -3   3    0.05    0.13
  -5  -3   3    0.09    0.13
  -5  -3   3   -0.07    0.15
  -5  -3   3    0.18    0.16
   4   3  -3    6.47    0.22
   4   3  -3    6.26    0.37
   4   3  -3    6.81    0.36
   4   3  -3    6.21    0.21
   4   3  -3    5.56    0.31
   4   3  -3    6.29    0.29
   4   3  -3    6.60    0.28
  -4  -3   3    6.32    0.30
  -4  -3   3    6.56    0.29
  -4  -3   3    6.27    0.28
  -4  -3   3    6.38    0.28
  -4  -3   3    6.58    0.29
  -4  -3   3    6.46    0.36
  -4  -3   3    6.48    0.32
  -4  -3   3    6.24    0.30
  -4  -3   3    6.37    0.29
   3   3  -3   -0.06    0.04
   3   3  -3   -0.01    0.08
   3   3  -3   -0.05    0.05
   3   3  -3   -0.01    0.09
   3   3  -3   -0.09    0.07
   3   3  -3    0.01    0.10
   3   3  -3    0.04    0.10
  -3  -3   3    0.08    0.10
  -3  -3   3    0.00    0.07
  -3  -3   3    0.06    0.11
  -3  -3   3    0.12    0.09
  -3  -3   3    0.01    0.11
  -3  -3   3    0.06    0.09
  -3  -3   3    0.05    0.05
  -3  -3   3    0.02    0.10
  -3  -3   3    0.00    0.05
  -3  -3   3    0.14    0.10
  -3  -3   3   -0.08    0.07
  -3  -3   3    0.00    0.09
   2   3  -3    3.14    0.12
   2   3  -3    3.06    0.15
   2   3  -3    3.10    0.17
   2   3  -3    3.19    0.19
   2   3  -3    2.93    0.18
   2   3  -3    3.13    0.13
  -2  -3   3    3.45    0.19
  -2  -3   3    2.97    0.18
  -2  -3   3    3.15    0.15
  -2  -3   3    3.06    0.18
  -2  -3   3    3.07    0.20
  -2  -3   3    3.24    0.14
  -2  -3   3    3.14    0.17
  -2  -3   3    3.20    0.17
  -2  -3   3    3.08    0.19
  -2  -3   3    3.27    0.12
  -2  -3   3    3.08    0.12
   1   3  -3    3.61    0.13
   1   3  -3    3.74    0.18
   1   3  -3    3.85    0.17
   1   3  -3    3.66    0.17
   1   3  -3    3.51    0.13
   1   3  -3    3.64    0.12
   1   3  -3    3.62    0.17
   1   3  -3    3.89    0.18
   1   3  -3    3.60    0.18
   1   3  -3    3.74    0.14
  -1  -3   3    3.73    0.17
  -1  -3   3    3.57    0.13
  -1  -3   3    3.55    0.17
  -1  -3   3    3.67    0.18
  -1  -3   3    3.82    0.17
  -1  -3   3    3.90    0.18
  -1  -3   3    3.81    0.14
  -1  -3   3    3.63    0.12
  -1  -3   3    3.79    0.18
  -1  -3   3    3.61    0.13
   0   3  -3   14.68    0.39
   0   3  -3   14.37    0.31
   0   3  -3   14.02    0.36
   0   3  -3   14.43    0.31
   0   3  -3   13.82    0.39
   0   3  -3   14.20    0.38
   0   3  -3   13.97    0.36
   0   3  -3   14.21    0.38
   0   3  -3   14.53    0.39
   0  -3   3   14.14    0.30
   0  -3   3   14.17    0.31
   0  -3   3   14.31    0.37
   0  -3   3   14.13    0.38
   0  -3   3   13.89    0.39
   0  -3   3   14.45    0.36
   0  -3   3   14.46    0.37
   0  -3   3   14.22    0.38
  -1   3  -3    1.53    0.09
  -1   3  -3    1.68    0.13
  -1   3  -3    1.55    0.09
  -1   3  -3    1.61    0.10
  -1   3  -3    1.69    0.12
  -1   3  -3    1.35    0.13
   1  -3   3    1.61    0.10
   1  -3   3    1.57    0.10
   1  -3   3    1.44    0.12
   1  -3   3    1.41    0.12
   1  -3   3    1.43    0.10
   1  -3   3    1.58    0.09
   1  -3   3    1.51    0.08
   1  -3   3    1.56    0.08
   1  -3   3    1.48    0.13
   1  -3   3    1.60    0.14
  -2   3  -3    8.00    0.22
  -2   3  -3    7.97    0.23
  -2   3  -3    8.13    0.25
  -2   3  -3    7.89    0.25
  -2   3  -3    8.00    0.25
  -2   3  -3    8.03    0.27
  -2   3  -3    7.93    0.28
  -2   3  -3    8.00    0.30
  -2   3  -3    8.00    0.29
  -2   3  -3    8.12    0.27
   2  -3   3    8.31    0.26
   2  -3   3    7.96    0.26
   2  -3   3    7.94    0.21
   2  -3   3    8.18    0.26
   2  -3   3    7.90    0.26
   2  -3   3    8.33    0.23
   2  -3   3    8.00    0.29
   2  -3   3    8.22    0.25
   2  -3   3    8.21    0.27
   2  -3   3    8.26    0.31
  -3   3  -3   15.86    0.46
  -3   3  -3   15.34    0.47
  -3   3  -3   15.34    0.41
  -3   3  -3   15.53    0.49
  -3   3  -3   15.41    0.43
  -3   3  -3   15.32    0.44
  -3   3  -3   15.78    0.44
  -3   3  -3   15.71    0.44
  -3   3  -3   15.81    0.43
   3  -3   3   15.45    0.49
   3  -3   3   15.41    0.45
   3  -3   3   15.68    0.47
   3  -3   3   15.51    0.41
   3  -3   3   15.90    0.45
   3  -3   3   15.92    0.48
   3  -3   3   15.63    0.43
   3  -3   3   15.88    0.43
   3  -3   3   15.49    0.42
   3  -3   3   15.70    0.48
   3  -3   3   16.07    0.46
  -4   3  -3    9.84    0.38
  -4   3  -3   10.23    0.34
  -4   3  -3    9.86    0.34
  -4   3  -3   10.30    0.37
  -4   3  -3    9.60    0.35
  -4   3  -3   10.17    0.34
  -4   3  -3    9.52    0.35
   4  -3   3    9.73    0.39
   4  -3   3    9.95    0.37
   4  -3   3    9.78    0.36
   4  -3   3   10.09    0.40
   4  -3   3   10.49    0.42
   4  -3   3    9.98    0.36
   4  -3   3   10.32    0.34
   4  -3   3    9.90    0.36
   4  -3   3    9.81    0.34
   4  -3   3    9.66    0.38
   4  -3   3    9.47    0.33
  -5   3  -3    0.04    0.12
  -5   3  -3    0.20    0.13
  -5   3  -3    0.29    0.13
  -5   3  -3    0.19    0.14
  -5   3  -3    0.13    0.14
  -5   3  -3    0.11    0.12
  -5   3  -3    0.07    0.14
   5  -3   3    0.19    0.12
   5  -3   3    0.06    0.14
   5  -3   3   -0.04    0.16
   5  -3   3    0.16    0.15
   5  -3   3    0.08    0.16
   5  -3   3    0.16    0.13
   5  -3   3    0.13    0.14
   5  -3   3    0.26    0.12
   5  -3   3    0.32    0.13
   5  -3   3    0.19    0.12
  -6   3  -3    0.66    0.21
  -6   3  -3    0.88    0.19
  -6   3  -3    1.14    0.17
  -6   3  -3    0.88    0.17
   6  -3   3    0.91    0.20
   6  -3   3    0.79    0.23
   6  -3   3    0.66    0.17
   6  -3   3    1.00    0.17
   6  -3   3    1.15    0.21
   6  -3   3    0.75    0.20
   6  -3   3    0.92    0.23
   6  -3   3    0.65    0.17
  -7   3  -3    0.13    0.21
  -7   3  -3   -0.11    0.17
  -7   3  -3   -0.29    0.17
  -7   3  -3    0.10    0.25
   7  -3   3   -0.26    0.21
   7  -3   3   -0.08    0.17
   7  -3   3    0.61    0.25
   7  -3   3   -0.50    0.18
   7  -3   3   -0.24    0.21
   7  -3   3    0.58    0.24
  -8   3  -3    1.10    0.31
  -8   3  -3    0.88    0.25
  -8   3  -3    1.27    0.26
   8  -3   3    0.62    0.26
   8  -3   3    1.66    0.34
   8  -3   3    1.18    0.34
   8  -3   3    1.35    0.31
   8  -3   3    0.96    0.34
  -9   3  -3    0.39    0.38
   9  -3   3    0.36    0.38
   9  -3   3   -0.22    0.37
   9  -3   3    0.92    0.43
   9  -3   3   -0.18    0.35
   9  -3   3   -0.64    0.37
   9   2  -3    0.11    0.35
   9   2  -3   -0.57    0.35
   9   2  -3    0.46    0.35
   9   2  -3   -0.22    0.45
  -9  -2   3    0.51    0.36
   8   2  -3    0.44    0.25
   8   2  -3    0.13    0.25
   8   2  -3    0.21    0.26
   8   2  -3    0.19    0.34
   8   2  -3    0.23    0.28
  -8  -2   3    0.51    0.30
  -8  -2   3    0.54    0.43
  -8  -2   3    0.46    0.22
  -8  -2   3    0.35    0.22
   7   2  -3    0.27    0.23
   7   2  -3    0.24    0.21
   7   2  -3    0.54    0.24
   7   2  -3    0.31    0.22
   7   2  -3    0.16    0.18
   7   2  -3    0.47    0.23
   7   2  -3    0.08    0.21
   7   2  -3    0.11    0.20
   7   2  -3    0.12    0.20
   7   2  -3    0.57    0.31
   7   2  -3    1.00    0.31
  -7  -2   3    0.27    0.17
  -7  -2   3    0.22    0.21
  -7  -2   3    0.26    0.34
  -7  -2   3    0.37    0.19
  -7  -2   3    0.97    0.31
  -7  -2   3    0.54    0.22
  -7  -2   3    0.37    0.23
   6   2  -3    0.75    0.19
   6   2  -3    0.20    0.15
   6   2  -3    0.08    0.16
   6   2  -3    0.38    0.18
   6   2  -3    0.47    0.16
   6   2  -3    0.53    0.18
   6   2  -3    0.12    0.20
   6   2  -3    0.37    0.15
   6   2  -3    0.59    0.17
   6   2  -3    0.42    0.23
   6   2  -3    0.35    0.16
  -6  -2   3    0.66    0.15
  -6  -2   3    0.66    0.20
  -6  -2   3    0.59    0.14
  -6  -2   3    0.78    0.18
  -6  -2   3    0.44    0.24
  -6  -2   3    0.21    0.16
  -6  -2   3    0.18    0.22
  -6  -2   3    0.62    0.17
  -6  -2   3    0.90    0.18
   5   2  -3    0.00    0.17
   5   2  -3   -0.13    0.16
   5   2  -3    0.26    0.13
   5   2  -3   -0.03    0.12
   5   2  -3   -0.12    0.10
   5   2  -3    0.12    0.11
   5   2  -3   -0.04    0.13
   5   2  -3   -0.05    0.10
   5   2  -3   -0.02    0.12
  -5  -2   3    0.05    0.15
  -5  -2   3   -0.05    0.13
  -5  -2   3    0.08    0.13
  -5  -2   3   -0.03    0.10
  -5  -2   3    0.00    0.13
  -5  -2   3    0.01    0.12
  -5  -2   3    0.17    0.12
  -5  -2   3    0.05    0.12
  -5  -2   3   -0.26    0.16
  -5  -2   3    0.01    0.11
  -5  -2   3    0.00    0.10
   4   2  -3    0.59    0.12
   4   2  -3    0.26    0.12
   4   2  -3    0.59    0.11
   4   2  -3    0.51    0.11
   4   2  -3    0.57    0.09
   4   2  -3    0.40    0.11
   4   2  -3    0.34    0.14
   4   2  -3    0.62    0.10
  -4  -2   3    0.53    0.11
  -4  -2   3    0.21    0.11
  -4  -2   3    0.58    0.10
  -4  -2   3    0.54    0.12
  -4  -2   3    0.54    0.13
  -4  -2   3    0.61    0.12
  -4  -2   3    0.50    0.12
  -4  -2   3    0.69    0.10
  -4  -2   3    0.63    0.11
  -4  -2   3    0.63    0.11
  -4  -2   3    0.65    0.10
   3   2  -3    2.28    0.18
   3   2  -3    2.31    0.20
   3   2  -3    2.31    0.12
   3   2  -3    2.49    0.16
   3   2  -3    2.20    0.15
   3   2  -3    2.34    0.20
   3   2  -3    2.29    0.12
   3   2  -3    2.21    0.15
  -3  -2   3    2.41    0.16
  -3  -2   3    2.36    0.15
  -3  -2   3    2.17    0.13
  -3  -2   3    2.25    0.15
  -3  -2   3    2.25    0.20
  -3  -2   3    2.20    0.14
  -3  -2   3    2.45    0.15
  -3  -2   3    2.37    0.17
  -3  -2   3    2.30    0.12
  -3  -2   3    2.28    0.15
  -3  -2   3    2.46    0.15
  -3  -2   3    2.50    0.21
   2   2  -3   11.25    0.27
   2   2  -3   11.16    0.34
   2   2  -3   11.08    0.35
   2   2  -3   10.92    0.35
   2   2  -3   10.95    0.28
  -2  -2   3   11.28    0.30
  -2  -2   3   11.01    0.36
  -2  -2   3   11.32    0.32
  -2  -2   3   11.18    0.35
  -2  -2   3   11.36    0.32
  -2  -2   3   11.00    0.28
  -2  -2   3   11.64    0.31
  -2  -2   3   10.99    0.29
  -2  -2   3   11.33    0.29
  -2  -2   3   10.81    0.29
   1   2  -3  135.33    2.65
   1   2  -3  132.16    2.78
   1   2  -3  137.66    2.83
   1   2  -3  132.03    2.65
   1   2  -3  128.18    2.61
   1   2  -3  130.99    2.53
   1   2  -3  132.63    2.73
   1   2  -3  131.30    2.63
  -1  -2   3  129.93    2.73
  -1  -2   3  135.22    2.77
  -1  -2   3  134.48    2.65
  -1  -2   3  132.51    2.63
  -1  -2   3  129.06    2.64
  -1  -2   3  135.48    2.53
  -1  -2   3  132.22    2.65
  -1  -2   3  131.11    2.82
  -1  -2   3  131.35    2.60
   0   2  -3    4.19    0.15
   0   2  -3    3.44    0.09
   0   2  -3    4.29    0.16
   0   2  -3    4.06    0.14
   0   2  -3    4.18    0.14
   0   2  -3    4.24    0.15
   0   2  -3    4.14    0.15
   0   2  -3    4.48    0.15
   0   2  -3    4.09    0.14
   0  -2   3    4.22    0.10
   0  -2   3    4.27    0.15
   0  -2   3    4.27    0.15
   0  -2   3    4.26    0.15
   0  -2   3    4.12    0.16
   0  -2   3    4.10    0.15
   0  -2   3    4.19    0.09
   0  -2   3    4.15    0.15
   0  -2   3    4.34    0.14
   0  -2   3    4.10    0.14
   0  -2   3    4.12    0.09
  -1   2  -3    5.60    0.16
  -1   2  -3    5.39    0.18
  -1   2  -3    5.38    0.17
  -1   2  -3    5.48    0.14
  -1   2  -3    5.79    0.19
  -1   2  -3    5.87    0.18
  -1   2  -3    5.40    0.20
  -1   2  -3    5.47    0.16
   1  -2   3    5.56    0.15
   1  -2   3    5.56    0.18
   1  -2   3    5.55    0.16
   1  -2   3    5.80    0.19
   1  -2   3    5.37    0.18
   1  -2   3    5.40    0.14
   1  -2   3    5.50    0.19
   1  -2   3    5.54    0.18
  -2   2  -3   17.36    0.46
  -2   2  -3   17.31    0.42
  -2   2  -3   17.76    0.45
  -2   2  -3   17.56    0.43
  -2   2  -3   17.62    0.40
  -2   2  -3   17.45    0.45
   2  -2   3   17.67    0.46
   2  -2   3   17.91    0.48
   2  -2   3   18.02    0.46
   2  -2   3   17.40    0.40
   2  -2   3   17.19    0.42
   2  -2   3   17.76    0.43
   2  -2   3   17.19    0.45
  -3   2  -3    0.37    0.09
  -3   2  -3    0.54    0.08
  -3   2  -3    0.20    0.10
  -3   2  -3    0.30    0.08
  -3   2  -3    0.49    0.10
  -3   2  -3    0.40    0.08
  -3   2  -3    0.45    0.09
  -3   2  -3    0.52    0.10
  -3   2  -3    0.41    0.07
   3  -2   3    0.33    0.08
   3  -2   3    0.36    0.09
   3  -2   3    0.40    0.07
   3  -2   3    0.47    0.12
   3  -2   3    0.34    0.09
   3  -2   3    0.33    0.07
   3  -2   3    0.39    0.09
   3  -2   3    0.43    0.08
   3  -2   3    0.44    0.09
  -4   2  -3    2.01    0.18
[truncated: 1,956,256 more chars]
