# Supplementary material for: Four- and five-component molecular solids: crystal engineering strategies based on structural inequivalence
Source: IUCrJ. 2016 Jan 5;3(Pt 2):96–101. doi: 10.1107/S2052252515023945 (PMC4775157; doi:10.1107/S2052252515023945)
Supplement: Supplementary file 5 [file m-03-00096-sup6.zip › Checkcif Folder/Checkciffiles/3. MRE TMP TOL.cif]

 
data_shelx
 
_audit_creation_method            SHELXL-2013
_chemical_name_systematic
;
 ?
;
_chemical_name_common             ?
_chemical_melting_point           ?
_chemical_formula_moiety          ?
_chemical_formula_sum
 'C44 H50 N4 O4' 
_chemical_formula_weight          698.88

loop_
 _atom_type_symbol
 _atom_type_description
 _atom_type_scat_dispersion_real
 _atom_type_scat_dispersion_imag
 _atom_type_scat_source
 'C'  'C'   0.0033   0.0016
 'International Tables Vol C Tables 4.2.6.8 and 6.1.1.4'
 'H'  'H'   0.0000   0.0000
 'International Tables Vol C Tables 4.2.6.8 and 6.1.1.4'
 'N'  'N'   0.0061   0.0033
 'International Tables Vol C Tables 4.2.6.8 and 6.1.1.4'
 'O'  'O'   0.0106   0.0060
 'International Tables Vol C Tables 4.2.6.8 and 6.1.1.4'
 
_space_group_crystal_system       triclinic
_space_group_IT_number            2
_space_group_name_H-M_alt         'P -1'
_space_group_name_Hall            '-P 1'
 
_shelx_space_group_comment
;
The symmetry employed for this shelxl refinement is uniquely defined
by the following loop, which should always be used as a source of
symmetry information in preference to the above space-group names.
They are only intended as comments.
;
 
loop_
 _space_group_symop_operation_xyz
 'x, y, z'
 '-x, -y, -z'
 
_cell_length_a                    7.195(7)
_cell_length_b                    8.865(8)
_cell_length_c                    15.981(15)
_cell_angle_alpha                 80.52(3)
_cell_angle_beta                  84.20(3)
_cell_angle_gamma                 79.19(2)
_cell_volume                      985.0(16)
_cell_formula_units_Z             1
_cell_measurement_temperature     150(2)
_cell_measurement_reflns_used     ? 
_cell_measurement_theta_min       ? 
_cell_measurement_theta_max       ? 
 
_exptl_crystal_description        'Plate' 
_exptl_crystal_colour             'Colorless'
_exptl_crystal_density_meas       ? 
_exptl_crystal_density_method     ?              
_exptl_crystal_density_diffrn     1.178          
_exptl_crystal_F_000              374
_exptl_transmission_factor_min    ?                                             
_exptl_transmission_factor_max    ?                                             
_exptl_crystal_size_max           0.310
_exptl_crystal_size_mid           0.220
_exptl_crystal_size_min           0.150
_exptl_absorpt_coefficient_mu     0.076
_shelx_estimated_absorpt_T_min    0.977
_shelx_estimated_absorpt_T_max    0.989
_exptl_absorpt_correction_type    'Multi-scan' 
_exptl_absorpt_correction_T_max    1.000
_exptl_absorpt_correction_T_min    0.521
_exptl_absorpt_process_details    'Jacobson, R. (1998) Private communication' 
 
_exptl_special_details
;
 ?
;
 
_diffrn_ambient_temperature       150(2)
_diffrn_radiation_wavelength      0.71073
_diffrn_radiation_type            MoK\a
_diffrn_source                    'Sealed Tube'                       
_diffrn_measurement_device_type   'Rigaku Mercury375R (2x2 bin mode)'
_diffrn_measurement_method        'profile data from \w-scans'
_diffrn_detector_area_resol_mean  ? 
_diffrn_reflns_number             10032
_diffrn_reflns_av_unetI/netI      0.1098
_diffrn_reflns_av_R_equivalents   0.1327
_diffrn_reflns_limit_h_min        -9
_diffrn_reflns_limit_h_max        9
_diffrn_reflns_limit_k_min        -11
_diffrn_reflns_limit_k_max        11
_diffrn_reflns_limit_l_min        -20
_diffrn_reflns_limit_l_max        20
_diffrn_reflns_theta_min          1.295
_diffrn_reflns_theta_max          26.999
_diffrn_reflns_theta_full         25.242
_diffrn_measured_fraction_theta_max   0.997
_diffrn_measured_fraction_theta_full  0.997
_diffrn_reflns_Laue_measured_fraction_max    0.997
_diffrn_reflns_Laue_measured_fraction_full   0.997
_diffrn_reflns_point_group_measured_fraction_max   0.997
_diffrn_reflns_point_group_measured_fraction_full  0.997
_reflns_number_total              4292
_reflns_number_gt                 3427
_reflns_threshold_expression      'I > 2\s(I)'
_reflns_Friedel_coverage          0.000
_reflns_Friedel_fraction_max      .
_reflns_Friedel_fraction_full     .
 
_reflns_special_details
;
 Reflections were merged by SHELXL according to the crystal
 class for the calculation of statistics and refinement.
 
 _reflns_Friedel_fraction is defined as the number of unique
 Friedel pairs measured divided by the number that would be
 possible theoretically, ignoring centric projections and
 systematic absences.
;
 
_computing_data_collection        ?
_computing_cell_refinement        ?
_computing_data_reduction         ?
_computing_structure_solution     ?
_computing_structure_refinement   'SHELXL-2013 (Sheldrick, 2013)'
_computing_molecular_graphics     ?
_computing_publication_material   ?
 
_refine_special_details
;
 ?
;
_refine_ls_structure_factor_coef  Fsqd
_refine_ls_matrix_type            full
_refine_ls_weighting_scheme       calc
_refine_ls_weighting_details
;
 w=1/[\s^2^(Fo^2^)+(0.0934P)^2^]
 where P=(Fo^2^+2Fc^2^)/3
;
_atom_sites_solution_primary      ?
_atom_sites_solution_secondary    ?
_atom_sites_solution_hydrogens    geom
_refine_ls_hydrogen_treatment     constr
_refine_ls_extinction_method      none
_refine_ls_extinction_coef        .
_refine_ls_number_reflns          4292
_refine_ls_number_parameters      242
_refine_ls_number_restraints      0
_refine_ls_R_factor_all           0.0721
_refine_ls_R_factor_gt            0.0627
_refine_ls_wR_factor_ref          0.1968
_refine_ls_wR_factor_gt           0.1763
_refine_ls_goodness_of_fit_ref    1.072
_refine_ls_restrained_S_all       1.072
_refine_ls_shift/su_max           0.002
_refine_ls_shift/su_mean          0.000
 
loop_
 _atom_site_label
 _atom_site_type_symbol
 _atom_site_fract_x
 _atom_site_fract_y
 _atom_site_fract_z
 _atom_site_U_iso_or_equiv
 _atom_site_adp_type
 _atom_site_occupancy
 _atom_site_site_symmetry_order  
 _atom_site_calc_flag
 _atom_site_refinement_flags_posn
 _atom_site_refinement_flags_adp
 _atom_site_refinement_flags_occupancy
 _atom_site_disorder_assembly
 _atom_site_disorder_group
O1 O 0.10889(16) 0.20037(12) 0.06943(7) 0.0345(3) Uani 1 1 d . . . . .
H1 H 0.1909 0.2583 0.0584 0.052 Uiso 1 1 calc R U . . .
N1 N 0.36756(18) 0.40307(13) 0.01879(8) 0.0274(3) Uani 1 1 d . . . . .
O2 O -0.07905(16) -0.19790(13) 0.27487(7) 0.0399(3) Uani 1 1 d . . . . .
H2 H -0.0519 -0.2501 0.3222 0.060 Uiso 1 1 calc R U . . .
C2 C 0.1440(2) 0.10273(15) 0.14441(9) 0.0249(3) Uani 1 1 d . . . . .
N2 N -0.00966(19) -0.39468(15) 0.42655(8) 0.0334(3) Uani 1 1 d . . . . .
C6 C 0.0492(2) -0.10139(16) 0.24859(9) 0.0273(3) Uani 1 1 d . . . . .
C1 C 0.01843(19) -0.00060(15) 0.17205(9) 0.0239(3) Uani 1 1 d . . . . .
C10 C 0.5292(2) 0.36022(16) -0.02784(9) 0.0262(3) Uani 1 1 d . . . . .
C7 C -0.1463(2) -0.00336(18) 0.12152(10) 0.0314(4) Uani 1 1 d . . . . .
H7A H -0.2110 0.1032 0.1042 0.047 Uiso 1 1 calc R U . . .
H7B H -0.2353 -0.0629 0.1566 0.047 Uiso 1 1 calc R U . . .
H7C H -0.0997 -0.0521 0.0709 0.047 Uiso 1 1 calc R U . . .
C3 C 0.2985(2) 0.10547(18) 0.18986(10) 0.0310(4) Uani 1 1 d . . . . .
H3 H 0.3831 0.1761 0.1699 0.037 Uiso 1 1 calc R U . . .
C5 C 0.2037(2) -0.10073(18) 0.29508(10) 0.0339(4) Uani 1 1 d . . . . .
H5 H 0.2240 -0.1703 0.3466 0.041 Uiso 1 1 calc R U . . .
C9 C 0.3358(2) 0.54136(16) 0.04664(9) 0.0267(3) Uani 1 1 d . . . . .
C13 C 0.0619(2) -0.54504(18) 0.42336(10) 0.0320(4) Uani 1 1 d . . . . .
C14 C -0.0715(2) -0.34825(18) 0.50166(10) 0.0332(4) Uani 1 1 d . . . . .
C11 C 0.5572(3) 0.20503(17) -0.05809(10) 0.0354(4) Uani 1 1 d . . . . .
H11A H 0.4457 0.1561 -0.0393 0.053 Uiso 1 1 calc R U . . .
H11B H 0.6700 0.1383 -0.0344 0.053 Uiso 1 1 calc R U . . .
H11C H 0.5741 0.2195 -0.1203 0.053 Uiso 1 1 calc R U . . .
C21 C -0.4020(2) -0.5610(2) 0.38430(12) 0.0384(4) Uani 1 1 d . . . . .
C12 C 0.1287(3) -0.5909(2) 0.33811(11) 0.0425(4) Uani 1 1 d . . . . .
H12A H 0.1046 -0.4998 0.2941 0.064 Uiso 1 1 calc R U . . .
H12B H 0.0603 -0.6707 0.3274 0.064 Uiso 1 1 calc R U . . .
H12C H 0.2650 -0.6321 0.3368 0.064 Uiso 1 1 calc R U . . .
C16 C -0.3537(2) -0.7187(2) 0.37448(13) 0.0429(4) Uani 1 1 d . . . . .
H16 H -0.3627 -0.7971 0.4223 0.051 Uiso 1 1 calc R U . . .
C22 C -0.4699(2) -0.5185(2) 0.46632(13) 0.0428(4) Uani 1 1 d . . . . .
C20 C -0.3836(2) -0.4480(2) 0.31347(13) 0.0435(4) Uani 1 1 d . . . . .
H20 H -0.4136 -0.3412 0.3196 0.052 Uiso 1 1 calc R U . . .
C4 C 0.3262(2) 0.00188(19) 0.26551(11) 0.0365(4) Uani 1 1 d . . . . .
H4 H 0.4312 0.0022 0.2970 0.044 Uiso 1 1 calc R U . . .
C17 C -0.2928(3) -0.7596(2) 0.29475(14) 0.0481(5) Uani 1 1 d . . . . .
H17 H -0.2617 -0.8662 0.2882 0.058 Uiso 1 1 calc R U . . .
C8 C 0.1525(3) 0.5853(2) 0.09708(11) 0.0418(4) Uani 1 1 d . . . . .
H8A H 0.0697 0.6675 0.0626 0.063 Uiso 1 1 calc R U . . .
H8B H 0.1774 0.6228 0.1485 0.063 Uiso 1 1 calc R U . . .
H8C H 0.0903 0.4943 0.1131 0.063 Uiso 1 1 calc R U . . .
C19 C -0.3218(3) -0.4908(2) 0.23417(14) 0.0486(5) Uani 1 1 d . . . . .
H19 H -0.3101 -0.4132 0.1862 0.058 Uiso 1 1 calc R U . . .
C18 C -0.2770(3) -0.6469(2) 0.22468(13) 0.0483(5) Uani 1 1 d . . . . .
H18 H -0.2358 -0.6759 0.1703 0.058 Uiso 1 1 calc R U . . .
C15 C -0.1509(3) -0.1787(2) 0.50096(14) 0.0531(5) Uani 1 1 d . . . . .
H15A H -0.1255 -0.1216 0.4443 0.080 Uiso 1 1 calc R U . . .
H15B H -0.0909 -0.1386 0.5430 0.080 Uiso 1 1 calc R U . . .
H15C H -0.2881 -0.1655 0.5151 0.080 Uiso 1 1 calc R U . . .
 
loop_
 _atom_site_aniso_label
 _atom_site_aniso_U_11
 _atom_site_aniso_U_22
 _atom_site_aniso_U_33
 _atom_site_aniso_U_23
 _atom_site_aniso_U_13
 _atom_site_aniso_U_12
O1 0.0384(7) 0.0364(6) 0.0311(6) 0.0034(5) -0.0065(5) -0.0175(5)
N1 0.0316(7) 0.0253(6) 0.0256(6) -0.0009(5) -0.0036(5) -0.0075(5)
O2 0.0378(7) 0.0447(7) 0.0385(7) 0.0133(5) -0.0124(5) -0.0222(5)
C2 0.0262(7) 0.0247(6) 0.0250(7) -0.0056(5) -0.0013(5) -0.0060(6)
N2 0.0311(7) 0.0375(7) 0.0336(7) 0.0041(6) -0.0107(6) -0.0148(6)
C6 0.0234(7) 0.0286(7) 0.0305(7) -0.0025(6) -0.0025(6) -0.0078(6)
C1 0.0219(7) 0.0250(6) 0.0265(7) -0.0067(5) -0.0022(5) -0.0055(5)
C10 0.0332(8) 0.0242(6) 0.0215(6) -0.0013(5) -0.0058(5) -0.0056(6)
C7 0.0303(8) 0.0377(8) 0.0294(8) -0.0027(6) -0.0080(6) -0.0128(6)
C3 0.0272(8) 0.0323(7) 0.0369(8) -0.0052(6) -0.0028(6) -0.0133(6)
C5 0.0305(8) 0.0370(8) 0.0331(8) 0.0048(6) -0.0107(6) -0.0078(6)
C9 0.0309(8) 0.0273(7) 0.0219(7) -0.0023(5) -0.0028(5) -0.0063(6)
C13 0.0274(8) 0.0386(8) 0.0335(8) -0.0005(6) -0.0090(6) -0.0153(6)
C14 0.0301(8) 0.0356(8) 0.0372(8) 0.0012(7) -0.0105(6) -0.0159(6)
C11 0.0451(10) 0.0263(7) 0.0367(8) -0.0091(6) -0.0071(7) -0.0048(7)
C21 0.0184(8) 0.0479(9) 0.0549(11) -0.0214(8) -0.0041(7) -0.0082(7)
C12 0.0389(10) 0.0548(10) 0.0363(9) -0.0050(7) -0.0092(7) -0.0127(8)
C16 0.0275(9) 0.0440(9) 0.0607(11) -0.0170(8) 0.0022(8) -0.0099(7)
C22 0.0249(9) 0.0505(10) 0.0596(11) -0.0229(8) -0.0031(8) -0.0105(7)
C20 0.0290(9) 0.0413(9) 0.0639(12) -0.0182(8) -0.0128(8) -0.0012(7)
C4 0.0290(8) 0.0418(9) 0.0421(9) -0.0044(7) -0.0132(7) -0.0104(7)
C17 0.0321(9) 0.0468(10) 0.0716(14) -0.0271(9) 0.0033(8) -0.0102(8)
C8 0.0386(10) 0.0415(9) 0.0443(10) -0.0096(7) 0.0099(8) -0.0080(7)
C19 0.0356(10) 0.0566(11) 0.0538(11) -0.0097(9) -0.0150(8) -0.0013(8)
C18 0.0328(10) 0.0649(12) 0.0540(11) -0.0272(9) -0.0066(8) -0.0077(9)
C15 0.0650(14) 0.0384(9) 0.0537(12) -0.0004(8) -0.0059(10) -0.0079(9)
 
_geom_special_details
;
 All esds (except the esd in the dihedral angle between two l.s. planes)
 are estimated using the full covariance matrix.  The cell esds are taken
 into account individually in the estimation of esds in distances, angles
 and torsion angles; correlations between esds in cell parameters are only
 used when they are defined by crystal symmetry.  An approximate (isotropic)
 treatment of cell esds is used for estimating esds involving l.s. planes.
;
 
loop_
 _geom_bond_atom_site_label_1
 _geom_bond_atom_site_label_2
 _geom_bond_distance
 _geom_bond_site_symmetry_2
 _geom_bond_publ_flag
O1 C2 1.3734(19) . ?
O1 H1 0.8400 . ?
N1 C10 1.343(2) . ?
N1 C9 1.344(2) . ?
O2 C6 1.363(2) . ?
O2 H2 0.8400 . ?
C2 C1 1.395(2) . ?
C2 C3 1.394(2) . ?
N2 C14 1.339(2) . ?
N2 C13 1.343(2) . ?
C6 C5 1.399(2) . ?
C6 C1 1.401(2) . ?
C1 C7 1.506(2) . ?
C10 C9 1.403(2) 2_665 ?
C10 C11 1.504(2) . ?
C7 H7A 0.9800 . ?
C7 H7B 0.9800 . ?
C7 H7C 0.9800 . ?
C3 C4 1.400(2) . ?
C3 H3 0.9500 . ?
C5 C4 1.380(2) . ?
C5 H5 0.9500 . ?
C9 C10 1.403(2) 2_665 ?
C9 C8 1.496(2) . ?
C13 C14 1.398(2) 2_546 ?
C13 C12 1.493(3) . ?
C14 C13 1.398(2) 2_546 ?
C14 C15 1.503(3) . ?
C11 H11A 0.9800 . ?
C11 H11B 0.9800 . ?
C11 H11C 0.9800 . ?
C21 C20 1.396(3) . ?
C21 C16 1.407(3) . ?
C21 C22 1.436(3) . ?
C12 H12A 0.9800 . ?
C12 H12B 0.9800 . ?
C12 H12C 0.9800 . ?
C16 C17 1.388(3) . ?
C16 H16 0.9500 . ?
C22 C22 1.193(4) 2_446 ?
C20 C19 1.389(3) . ?
C20 H20 0.9500 . ?
C4 H4 0.9500 . ?
C17 C18 1.384(3) . ?
C17 H17 0.9500 . ?
C8 H8A 0.9800 . ?
C8 H8B 0.9800 . ?
C8 H8C 0.9800 . ?
C19 C18 1.390(3) . ?
C19 H19 0.9500 . ?
C18 H18 0.9500 . ?
C15 H15A 0.9800 . ?
C15 H15B 0.9800 . ?
C15 H15C 0.9800 . ?
 
loop_
 _geom_angle_atom_site_label_1
 _geom_angle_atom_site_label_2
 _geom_angle_atom_site_label_3
 _geom_angle
 _geom_angle_site_symmetry_1
 _geom_angle_site_symmetry_3
 _geom_angle_publ_flag
C2 O1 H1 109.5 . . ?
C10 N1 C9 119.46(13) . . ?
C6 O2 H2 109.5 . . ?
O1 C2 C1 116.52(13) . . ?
O1 C2 C3 121.66(13) . . ?
C1 C2 C3 121.82(13) . . ?
C14 N2 C13 119.65(13) . . ?
O2 C6 C5 122.47(13) . . ?
O2 C6 C1 116.57(14) . . ?
C5 C6 C1 120.97(14) . . ?
C2 C1 C6 118.10(14) . . ?
C2 C1 C7 121.09(13) . . ?
C6 C1 C7 120.81(13) . . ?
N1 C10 C9 120.16(14) . 2_665 ?
N1 C10 C11 117.40(14) . . ?
C9 C10 C11 122.44(15) 2_665 . ?
C1 C7 H7A 109.5 . . ?
C1 C7 H7B 109.5 . . ?
H7A C7 H7B 109.5 . . ?
C1 C7 H7C 109.5 . . ?
H7A C7 H7C 109.5 . . ?
H7B C7 H7C 109.5 . . ?
C2 C3 C4 118.54(14) . . ?
C2 C3 H3 120.7 . . ?
C4 C3 H3 120.7 . . ?
C4 C5 C6 119.44(14) . . ?
C4 C5 H5 120.3 . . ?
C6 C5 H5 120.3 . . ?
N1 C9 C10 120.38(14) . 2_665 ?
N1 C9 C8 117.58(14) . . ?
C10 C9 C8 122.03(15) 2_665 . ?
N2 C13 C14 119.82(16) . 2_546 ?
N2 C13 C12 117.56(14) . . ?
C14 C13 C12 122.62(17) 2_546 . ?
N2 C14 C13 120.53(16) . 2_546 ?
N2 C14 C15 117.11(14) . . ?
C13 C14 C15 122.36(17) 2_546 . ?
C10 C11 H11A 109.5 . . ?
C10 C11 H11B 109.5 . . ?
H11A C11 H11B 109.5 . . ?
C10 C11 H11C 109.5 . . ?
H11A C11 H11C 109.5 . . ?
H11B C11 H11C 109.5 . . ?
C20 C21 C16 119.05(18) . . ?
C20 C21 C22 121.01(17) . . ?
C16 C21 C22 119.94(18) . . ?
C13 C12 H12A 109.5 . . ?
C13 C12 H12B 109.5 . . ?
H12A C12 H12B 109.5 . . ?
C13 C12 H12C 109.5 . . ?
H12A C12 H12C 109.5 . . ?
H12B C12 H12C 109.5 . . ?
C17 C16 C21 119.85(18) . . ?
C17 C16 H16 120.1 . . ?
C21 C16 H16 120.1 . . ?
C22 C22 C21 178.5(3) 2_446 . ?
C19 C20 C21 120.42(18) . . ?
C19 C20 H20 119.8 . . ?
C21 C20 H20 119.8 . . ?
C5 C4 C3 121.11(15) . . ?
C5 C4 H4 119.4 . . ?
C3 C4 H4 119.4 . . ?
C18 C17 C16 120.72(18) . . ?
C18 C17 H17 119.6 . . ?
C16 C17 H17 119.6 . . ?
C9 C8 H8A 109.5 . . ?
C9 C8 H8B 109.5 . . ?
H8A C8 H8B 109.5 . . ?
C9 C8 H8C 109.5 . . ?
H8A C8 H8C 109.5 . . ?
H8B C8 H8C 109.5 . . ?
C20 C19 C18 120.22(19) . . ?
C20 C19 H19 119.9 . . ?
C18 C19 H19 119.9 . . ?
C17 C18 C19 119.73(19) . . ?
C17 C18 H18 120.1 . . ?
C19 C18 H18 120.1 . . ?
C14 C15 H15A 109.5 . . ?
C14 C15 H15B 109.5 . . ?
H15A C15 H15B 109.5 . . ?
C14 C15 H15C 109.5 . . ?
H15A C15 H15C 109.5 . . ?
H15B C15 H15C 109.5 . . ?
 
loop_
 _geom_torsion_atom_site_label_1
 _geom_torsion_atom_site_label_2
 _geom_torsion_atom_site_label_3
 _geom_torsion_atom_site_label_4
 _geom_torsion
 _geom_torsion_site_symmetry_1
 _geom_torsion_site_symmetry_2
 _geom_torsion_site_symmetry_3
 _geom_torsion_site_symmetry_4
 _geom_torsion_publ_flag
O1 C2 C1 C6 -179.63(12) . . . . ?
C3 C2 C1 C6 1.2(2) . . . . ?
O1 C2 C1 C7 0.0(2) . . . . ?
C3 C2 C1 C7 -179.17(14) . . . . ?
O2 C6 C1 C2 178.29(13) . . . . ?
C5 C6 C1 C2 -1.3(2) . . . . ?
O2 C6 C1 C7 -1.3(2) . . . . ?
C5 C6 C1 C7 179.06(14) . . . . ?
C9 N1 C10 C9 0.5(2) . . . 2_665 ?
C9 N1 C10 C11 -179.49(12) . . . . ?
O1 C2 C3 C4 -179.57(14) . . . . ?
C1 C2 C3 C4 -0.5(2) . . . . ?
O2 C6 C5 C4 -178.89(15) . . . . ?
C1 C6 C5 C4 0.7(3) . . . . ?
C10 N1 C9 C10 -0.5(2) . . . 2_665 ?
C10 N1 C9 C8 178.99(13) . . . . ?
C14 N2 C13 C14 -0.1(2) . . . 2_546 ?
C14 N2 C13 C12 179.96(13) . . . . ?
C13 N2 C14 C13 0.1(2) . . . 2_546 ?
C13 N2 C14 C15 -179.68(15) . . . . ?
C20 C21 C16 C17 -1.4(2) . . . . ?
C22 C21 C16 C17 178.33(16) . . . . ?
C16 C21 C20 C19 1.2(2) . . . . ?
C22 C21 C20 C19 -178.56(15) . . . . ?
C6 C5 C4 C3 0.1(3) . . . . ?
C2 C3 C4 C5 -0.2(3) . . . . ?
C21 C16 C17 C18 0.7(3) . . . . ?
C21 C20 C19 C18 -0.2(3) . . . . ?
C16 C17 C18 C19 0.3(3) . . . . ?
C20 C19 C18 C17 -0.5(3) . . . . ?
 
loop_
 _geom_hbond_atom_site_label_D 
 _geom_hbond_atom_site_label_H 
 _geom_hbond_atom_site_label_A 
 _geom_hbond_distance_DH 
 _geom_hbond_distance_HA 
 _geom_hbond_distance_DA 
 _geom_hbond_angle_DHA 
 _geom_hbond_site_symmetry_A 
O1 H1 N1  0.84 1.96 2.796(2) 172.7 .
O2 H2 N2  0.84 1.94 2.774(3) 171.0 .
C8 H8A O1  0.98 2.58 3.498(3) 156.3 2_565
 
_refine_diff_density_max    0.283
_refine_diff_density_min   -0.332
_refine_diff_density_rms    0.080

_shelxl_version_number 2013-2

_shelx_res_file
;
TITL datam in P-1
CELL  0.71073   7.1952   8.8650  15.9806   80.520   84.197   79.186
ZERR     1.00   0.0072   0.0084   0.0146    0.034    0.030    0.022
LATT   1
SFAC  C    H    N    O
UNIT  44 50 4 4
MERG   2
OMIT 0 54
HTAB O1 N1
HTAB O2 N2
EQIV $1 -x, -y+1, -z
HTAB C8 O1_$1
FMAP   2
PLAN   20
SIZE     0.150   0.220   0.310
ACTA
HTAB    2.00000
BOND   $H
CONF
L.S.  10
TEMP  -123.00
WGHT    0.093400
FVAR       1.14587
MOLE    1
O1    4    0.108889    0.200365    0.069430    11.00000    0.03842    0.03635 =
         0.03109    0.00339   -0.00646   -0.01754
AFIX 147
H1    2    0.190856    0.258313    0.058425    11.00000   -1.50000
AFIX   0
N1    3    0.367564    0.403069    0.018787    11.00000    0.03159    0.02533 =
         0.02561   -0.00088   -0.00357   -0.00751
O2    4   -0.079048   -0.197900    0.274875    11.00000    0.03780    0.04473 =
         0.03848    0.01330   -0.01235   -0.02225
AFIX 147
H2    2   -0.051946   -0.250101    0.322235    11.00000   -1.50000
AFIX   0
C2    1    0.143960    0.102735    0.144414    11.00000    0.02616    0.02474 =
         0.02495   -0.00556   -0.00128   -0.00602
N2    3   -0.009655   -0.394683    0.426547    11.00000    0.03111    0.03748 =
         0.03364    0.00406   -0.01070   -0.01483
C6    1    0.049167   -0.101394    0.248590    11.00000    0.02341    0.02859 =
         0.03052   -0.00245   -0.00250   -0.00781
C1    1    0.018431   -0.000599    0.172049    11.00000    0.02189    0.02498 =
         0.02646   -0.00666   -0.00224   -0.00551
C10   1    0.529185    0.360222   -0.027837    11.00000    0.03318    0.02416 =
         0.02146   -0.00135   -0.00582   -0.00560
C7    1   -0.146265   -0.003358    0.121515    11.00000    0.03032    0.03770 =
         0.02939   -0.00269   -0.00799   -0.01277
AFIX 137
H7A   2   -0.211019    0.103158    0.104163    11.00000   -1.50000
H7B   2   -0.235272   -0.062910    0.156633    11.00000   -1.50000
H7C   2   -0.099678   -0.052118    0.070865    11.00000   -1.50000
AFIX   0
C3    1    0.298494    0.105469    0.189858    11.00000    0.02718    0.03232 =
         0.03689   -0.00520   -0.00280   -0.01332
AFIX  43
H3    2    0.383131    0.176092    0.169915    11.00000   -1.20000
AFIX   0
C5    1    0.203651   -0.100726    0.295083    11.00000    0.03052    0.03698 =
         0.03312    0.00475   -0.01066   -0.00780
AFIX  43
H5    2    0.223958   -0.170340    0.346574    11.00000   -1.20000
AFIX   0
C9    1    0.335804    0.541359    0.046643    11.00000    0.03094    0.02732 =
         0.02193   -0.00232   -0.00276   -0.00628
C13   1    0.061880   -0.545044    0.423364    11.00000    0.02735    0.03862 =
         0.03348   -0.00046   -0.00902   -0.01528
C14   1   -0.071466   -0.348247    0.501656    11.00000    0.03010    0.03557 =
         0.03723    0.00117   -0.01047   -0.01595
C11   1    0.557196    0.205030   -0.058092    11.00000    0.04513    0.02625 =
         0.03674   -0.00909   -0.00714   -0.00481
AFIX 137
H11A  2    0.445724    0.156141   -0.039255    11.00000   -1.50000
H11B  2    0.670013    0.138326   -0.034384    11.00000   -1.50000
H11C  2    0.574102    0.219512   -0.120348    11.00000   -1.50000
AFIX   0
C21   1   -0.401984   -0.561049    0.384303    11.00000    0.01839    0.04791 =
         0.05488   -0.02136   -0.00415   -0.00824
C12   1    0.128692   -0.590852    0.338106    11.00000    0.03890    0.05479 =
         0.03634   -0.00499   -0.00918   -0.01272
AFIX 137
H12A  2    0.104555   -0.499815    0.294142    11.00000   -1.50000
H12B  2    0.060330   -0.670737    0.327398    11.00000   -1.50000
H12C  2    0.265048   -0.632075    0.336815    11.00000   -1.50000
AFIX   0
C16   1   -0.353680   -0.718728    0.374476    11.00000    0.02750    0.04396 =
         0.06071   -0.01699    0.00220   -0.00994
AFIX  43
H16   2   -0.362694   -0.797050    0.422302    11.00000   -1.20000
AFIX   0
C22   1   -0.469870   -0.518461    0.466321    11.00000    0.02490    0.05048 =
         0.05955   -0.02288   -0.00305   -0.01054
C20   1   -0.383597   -0.448034    0.313471    11.00000    0.02898    0.04131 =
         0.06385   -0.01824   -0.01279   -0.00124
AFIX  43
H20   2   -0.413551   -0.341190    0.319551    11.00000   -1.20000
AFIX   0
C4    1    0.326206    0.001878    0.265511    11.00000    0.02902    0.04183 =
         0.04207   -0.00444   -0.01325   -0.01045
AFIX  43
H4    2    0.431180    0.002225    0.297029    11.00000   -1.20000
AFIX   0
C17   1   -0.292818   -0.759636    0.294753    11.00000    0.03209    0.04683 =
         0.07162   -0.02714    0.00326   -0.01021
AFIX  43
H17   2   -0.261654   -0.866238    0.288221    11.00000   -1.20000
AFIX   0
C8    1    0.152495    0.585294    0.097078    11.00000    0.03856    0.04147 =
         0.04431   -0.00962    0.00992   -0.00799
AFIX 137
H8A   2    0.069710    0.667550    0.062647    11.00000   -1.50000
H8B   2    0.177377    0.622784    0.148520    11.00000   -1.50000
H8C   2    0.090277    0.494340    0.113116    11.00000   -1.50000
AFIX   0
C19   1   -0.321791   -0.490800    0.234167    11.00000    0.03565    0.05656 =
         0.05383   -0.00967   -0.01501   -0.00131
AFIX  43
H19   2   -0.310060   -0.413157    0.186244    11.00000   -1.20000
AFIX   0
C18   1   -0.277034   -0.646852    0.224679    11.00000    0.03276    0.06488 =
         0.05398   -0.02716   -0.00659   -0.00766
AFIX  43
H18   2   -0.235780   -0.675941    0.170307    11.00000   -1.20000
AFIX   0
C15   1   -0.150888   -0.178736    0.500963    11.00000    0.06500    0.03837 =
         0.05370   -0.00036   -0.00587   -0.00795
AFIX 137
H15A  2   -0.125457   -0.121601    0.444291    11.00000   -1.50000
H15B  2   -0.090854   -0.138559    0.543019    11.00000   -1.50000
H15C  2   -0.288144   -0.165507    0.515128    11.00000   -1.50000
AFIX   0
HKLF    4

REM  datam in P-1
REM R1 =  0.0627 for    3427 Fo > 4sig(Fo)  and  0.0721 for all    4292 data
REM    242 parameters refined using      0 restraints

END

WGHT      0.0937      0.0000

REM Instructions for potential hydrogen bonds
HTAB O1 N1
HTAB O2 N2
HTAB C8 O1_$1

REM Highest difference peak  0.283,  deepest hole -0.332,  1-sigma level  0.080
Q1    1  -0.4642 -0.4905  0.4469  11.00000  0.05    0.26
Q2    1  -0.5317 -0.0497  0.4873  11.00000  0.05    0.23
Q3    1  -0.4031 -0.7667  0.4035  11.00000  0.05    0.23
Q4    1   0.5417  0.1300 -0.0148  11.00000  0.05    0.22
Q5    1  -0.4566 -0.9077  0.4388  11.00000  0.05    0.22
Q6    1  -0.3637 -0.0724  0.5802  11.00000  0.05    0.22
Q7    1  -0.1652 -0.1156  0.1146  11.00000  0.05    0.22
Q8    1   0.0727  0.0443  0.1603  11.00000  0.05    0.22
Q9    1  -0.2769 -0.5980  0.2255  11.00000  0.05    0.21
Q10   1  -0.2853  0.0360  0.1626  11.00000  0.05    0.21
Q11   1  -0.2904 -0.1299  0.5578  11.00000  0.05    0.21
Q12   1  -0.3417 -0.8461  0.4620  11.00000  0.05    0.20
Q13   1  -0.5336 -0.8442  0.4175  11.00000  0.05    0.20
Q14   1  -0.3984 -0.0056  0.5548  11.00000  0.05    0.19
Q15   1   0.1882  0.1640 -0.0025  11.00000  0.05    0.19
Q16   1  -0.4969 -0.4214  0.4803  11.00000  0.05    0.19
Q17   1  -0.4807 -0.0479  0.1542  11.00000  0.05    0.18
Q18   1   0.5709  0.0891  0.0434  11.00000  0.05    0.18
Q19   1   0.7569 -0.0186 -0.0562  11.00000  0.05    0.18
Q20   1   0.2248  0.1172  0.0207  11.00000  0.05    0.17
;
_shelx_res_checksum   25086

_shelx_hkl_file
;
   0   0   1   -0.05    0.06
   0   0  -1   -0.20    0.11
   0   0   1    0.07    0.11
   0   0   2    0.67    0.35
   0   0  -2    0.15    0.37
   0   0   3  233.69    5.79
   0   0  -3  400.80    8.17
   0   0   4  977.94   18.34
   0   0  -4 1625.05   29.23
   0   0   4 1681.92   28.22
   0   0   5  696.56   14.44
   0   0  -5 1185.81   22.42
   0   0   5 1235.24   21.01
   0   0   6   36.70    8.78
   0   0  -6   57.42    4.64
   0   0   6   61.09    3.96
   0   0   7   32.49    5.85
   0   0  -7   52.01    4.57
   0   0   7   58.90    3.81
   0   0   8   25.88    6.59
   0   0  -8   42.79    8.56
   0   0   8   38.76    2.96
   0   0   9  473.60   15.81
   0   0  -9  721.77   22.58
   0   0  10    9.35    3.31
   0   0 -10    9.85    2.12
   0   0  11   65.66   15.34
   0   0 -11  107.60   15.32
   0   0  12   10.09    2.94
   0   0 -12   14.37    2.78
   0   0  13   71.48   17.36
   0   0 -13  102.22   10.05
   0   0  14   17.37    5.38
   0   0 -14   20.55    4.21
   0   0  15   32.78    8.94
   0   0 -15   40.34    5.06
   0   0  16   22.80    6.52
   0   0 -16   30.93    6.16
   0   0  17    2.16    1.51
   0   0 -17    1.44    2.47
   0   0  18    2.80    1.35
   0   0 -18   -1.20    2.47
   0   0  19    6.97    2.00
   0   0 -19    8.47    2.93
   0   0  20   17.10    6.46
   0   0 -20   20.62    4.34
   0  -1  20    3.56    1.62
   0   1 -20    3.93    2.42
   0  -1  19   -0.37    2.14
   0   1 -19   -1.48    2.35
   0  -1  18   16.54    3.82
   0   1 -18   20.31    4.51
   0  -1  17   67.00   14.41
   0   1 -17   78.98    8.02
   0  -1  16  134.51   30.91
   0   1 -16  175.85   17.89
   0  -1  15  156.70   30.68
   0   1 -15  182.54   17.07
   0  -1  14   33.43    9.54
   0   1 -14   34.74    7.94
   0  -1  13    4.33    1.75
   0   1 -13    3.43    3.59
   0  -1  12   96.26    6.29
   0   1 -12  131.66    8.15
   0  -1  11  186.13   11.47
   0   1 -11  241.82   12.86
   0  -1  10   65.03   15.30
   0   1 -10   64.73    7.14
   0  -1   9  651.16   18.96
   0   1  -9  889.01   24.94
   0  -1   8   68.91    5.76
   0   1  -8   88.88   10.41
   0   1  -8  122.30    8.44
   0  -1   7  331.57   10.87
   0   1  -7  434.81   14.52
   0   1  -7  521.27   13.66
   0  -1   6  384.81    9.74
   0   1  -6  484.81   12.43
   0   1  -6  570.94   10.60
   0  -1   5 2650.90   46.85
   0   1  -5 3467.51   61.24
   0   1  -5 3405.64   57.15
   0  -1   4  512.91   10.72
   0   1  -4  662.24   13.64
   0   1  -4  612.26   11.25
   0  -1   3  922.38   17.05
   0   1  -3 1165.93   21.34
   0   1  -3 1000.80   17.55
   0  -1   2 4084.57  270.26
   0   1  -2 4388.92  290.45
   0   1   0  297.25    5.51
   0  -1  -2 1687.43   29.02
   0   1   2 2455.43   41.46
   0  -1  -3 2756.51   47.13
   0   1   3 3390.08   56.88
   0  -1  -4  248.04    6.20
   0  -1  -4  436.66    9.50
   0   1   4  302.66    6.73
   0  -1  -5    0.73    0.56
   0  -1  -5    0.79    0.65
   0   1   5    1.70    1.16
   0  -1  -6  232.44    6.77
   0  -1  -6  365.30    8.91
   0   1   6  269.49    5.84
   0  -1  -7  199.20   14.23
   0   1   7  143.59    9.07
   0   1   8  316.00   10.88
   0  -1  -8  560.49   16.76
   0   1   8  425.91   11.61
   0   1   9  523.34   16.47
   0  -1  -9  895.88   25.62
   0   1   9  653.67   17.15
   0   1  10    1.64    1.35
   0  -1 -10    1.07    2.36
   0   1  11  150.52    7.96
   0  -1 -11  246.81   11.53
   0   1  12   50.01   12.68
   0  -1 -12   77.73    7.11
   0   1  13    1.40    1.02
   0  -1 -13    0.81    1.68
   0   1  14    2.91    1.38
   0  -1 -14    2.53    1.69
   0   1  15   38.50   11.27
   0  -1 -15   50.79   12.44
   0   1  16    5.03    2.12
   0  -1 -16    5.20    2.65
   0   1  17   -0.40    1.83
   0  -1 -17    0.03    1.95
   0   1  18   13.74    4.95
   0  -1 -18   15.86    3.94
   0   1  19   23.10    6.23
   0  -1 -19   27.85    4.39
   0   1  20    7.09    2.69
   0  -1 -20    6.10    3.07
   0  -2  19    2.49    1.60
   0   2 -19    3.25    2.35
   0  -2  18   54.44   14.41
   0   2 -18   59.24   10.10
   0  -2  17   34.38    8.83
   0   2 -17   37.28    5.78
   0  -2  16    1.08    0.93
   0   2 -16    1.40    2.42
   0  -2  15   23.27    6.65
   0   2 -15   25.10    4.43
   0  -2  14  177.70   16.46
   0   2 -14  189.02   17.52
   0  -2  13   18.92    5.09
   0   2 -13   21.07    3.48
   0  -2  12    2.93    1.57
   0   2 -12    1.02    2.41
   0  -2  11   52.88   10.69
   0   2 -11   56.45    5.92
   0  -2  10    6.94    1.91
   0   2 -10    6.04    1.98
   0   2 -10    7.37    1.76
   0  -2   9   12.33    4.23
   0   2  -9   11.16    2.00
   0   2  -9   11.15    2.12
   0  -2   8    9.45    3.42
   0   2  -8   10.45    1.98
   0   2  -8    9.88    1.80
   0  -2   7 1068.24   29.40
   0   2  -7 1294.75   35.41
   0   2  -7 1245.47   32.09
   0  -2   6    6.96    2.20
   0   2  -6    5.79    1.47
   0   2  -6    4.60    1.44
   0  -2   5  120.61    8.16
   0   2  -5  125.08    8.66
   0   2  -5  114.79    7.50
   0  -2   4  538.51   11.42
   0   2  -4  575.48   12.72
   0   2  -4  511.08   10.40
   0  -2   3  202.56    5.23
   0   2  -3  202.74    5.72
   0   2  -3  177.10    4.71
   0  -2   2  828.90   15.39
   0   2  -2  745.61   14.66
   0   2  -2  664.15   13.08
   0  -2   1  205.58    4.74
   0   2  -1  172.63    4.70
   0   2  -1  152.36    4.37
   0  -2   0 1849.39   31.69
   0  -2   0 1430.39   25.22
   0   2   0 1566.45   27.82
   0  -2  -1  263.41    5.69
   0  -2  -1  283.60    6.14
   0   2   1  280.03    6.55
   0  -2  -2 3230.68   54.79
   0  -2  -2 4667.85   78.41
   0   2   2 3699.64   62.97
   0  -2  -3 2776.99   47.77
   0  -2  -3 4893.28   82.40
   0   2   3 3244.91   55.63
   0  -2  -4    9.81    1.28
   0  -2  -4   25.69    5.21
   0   2   4   12.32    1.48
   0  -2  -5  573.28   12.36
   0  -2  -5 1121.95   21.27
   0   2   5  691.94   13.60
   0  -2  -6   65.54    5.15
   0  -2  -6  118.89    8.21
   0   2   6   68.48    4.82
   0  -2  -7   90.47    7.24
   0  -2  -7  156.10   11.48
   0   2   7   97.41    7.11
   0  -2  -8   -0.60    1.59
   0   2   8    0.30    0.64
   0  -2  -9 1319.40   37.18
   0  -2  -9 2090.89   51.34
   0   2   9 1377.53   33.30
   0  -2 -10   65.13    6.63
   0   2  10   42.98    2.12
   0   2  11    2.25    1.27
   0  -2 -11    5.71    1.80
   0   2  11    2.97    1.01
   0   2  12    4.31    1.43
   0  -2 -12    3.43    1.83
   0   2  12    2.58    0.91
   0   2  13    0.52    0.91
   0  -2 -13    3.81    1.58
   0   2  14  131.06   11.33
   0  -2 -14  207.76   13.65
   0   2  15    4.29    1.52
   0  -2 -15    5.26    2.45
   0   2  16    2.40    1.85
   0  -2 -16    3.46    2.21
   0   2  17    1.82    1.85
   0  -2 -17    2.29    2.21
   0   2  18    8.51    4.13
   0  -2 -18   11.38    2.96
   0   2  19   56.84   22.31
   0  -2 -19   71.33   11.11
   0   2  20   -1.14    2.25
   0  -2 -20    0.78    2.50
   0  -3  18    3.51    1.15
   0   3 -18    4.60    3.09
   0  -3  17   30.35   10.41
   0   3 -17   32.92    6.58
   0  -3  16   63.20   19.02
   0   3 -16   63.31    7.50
   0  -3  15   -0.34    2.26
   0   3 -15   -0.65    2.59
   0  -3  14  143.57   16.73
   0   3 -14  144.54   16.92
   0  -3  13   12.43    3.90
   0   3 -13   10.90    2.99
   0  -3  12   37.23   10.68
   0   3 -12   35.19    4.13
   0  -3  11   13.64    4.75
   0   3 -11   11.04    2.55
   0  -3  10   38.48   12.13
   0   3 -10   39.33    4.63
   0   3 -10   44.57    3.71
   0  -3   9  449.94   16.77
   0   3  -9  495.06   18.53
   0   3  -9  471.48   16.55
   0  -3   8  282.90   12.33
   0   3  -8  303.70   12.77
   0   3  -8  293.90   10.45
   0  -3   7  173.26   12.78
   0   3  -7  177.51   13.46
   0   3  -7  170.16   12.09
   0  -3   6  754.79   21.46
   0   3  -6  733.70   21.76
   0   3  -6  671.60   18.71
   0  -3   5    1.86    0.89
   0   3  -5    0.84    1.73
   0   3  -5    1.90    1.79
   0  -3   4 1311.61   24.74
   0   3  -4 1267.18   24.99
   0   3  -4 1149.83   22.18
   0  -3   3  124.12    8.29
   0   3  -3  109.52    7.64
   0   3  -3  103.59    7.17
   0  -3   2   38.64    2.99
   0   3  -2   29.06    2.70
   0   3  -2   25.28    2.41
   0   3  -1    0.35    0.87
   0  -3   0  778.36   14.70
   0  -3   0  623.71   12.78
   0   3   0  671.17   14.02
   0  -3  -1  333.25    7.32
   0  -3  -1  327.99    7.61
   0   3   1  325.81    8.23
   0  -3  -2  122.69    8.03
   0  -3  -2  154.85    9.97
   0   3   2  140.49   10.17
   0  -3  -3   22.47    2.05
   0  -3  -3   36.79    2.95
   0   3   3   26.35    2.54
   0  -3  -4  107.83    7.29
   0  -3  -4  209.19   13.31
   0   3   4  128.81    8.66
   0  -3  -5 1396.83   26.54
   0  -3  -5 2606.88   46.53
   0   3   5 1601.19   29.79
   0  -3  -6   68.14    5.63
   0  -3  -6  140.65   10.29
   0   3   6   76.75    6.02
   0  -3  -7    0.92    0.71
   0  -3  -7    3.21    1.12
   0   3   7    1.64    1.60
   0  -3  -8  292.69   10.12
   0  -3  -8  513.22   14.88
   0   3   8  318.43    9.69
   0  -3  -9    5.78    1.63
   0  -3  -9   11.20    1.88
   0   3   9    7.09    3.00
   0  -3 -10    6.78    1.98
   0  -3 -10   10.82    2.22
   0   3  10    6.26    2.29
   0  -3 -11    2.43    1.13
   0  -3 -11    3.27    1.54
   0   3  11    2.28    1.04
   0   3  12    6.45    2.18
   0  -3 -12    2.21    2.41
   0   3  12    1.28    1.00
   0   3  13   67.62   17.19
   0  -3 -13  112.00    9.58
   0   3  13   75.52    6.00
   0   3  14    7.37    2.26
   0  -3 -14    9.87    2.85
   0   3  15  117.39   19.39
   0  -3 -15  196.17   17.94
   0   3  16  165.25   21.75
   0  -3 -16  236.75   22.84
   0   3  17    5.12    2.96
   0  -3 -17    7.81    2.57
   0   3  18   -0.18    2.10
   0  -3 -18   -0.97    2.19
   0   3  19   41.29   13.17
   0  -3 -19   47.32   14.84
   0   3  20   21.47    5.71
   0  -3 -20   30.72    5.22
   0  -4  17    2.56    1.14
   0   4 -17    2.40    2.56
   0  -4  16    1.90    1.34
   0   4 -16   -0.62    2.35
   0  -4  15    2.99    1.57
   0   4 -15    3.49    3.68
   0  -4  14   66.72   16.38
   0   4 -14   65.69    7.50
   0  -4  13   10.65    3.61
   0   4 -13    8.16    3.14
   0  -4  12   18.69    4.94
   0   4 -12   20.03    3.64
   0  -4  11   29.23    8.44
   0   4 -11   26.24    3.72
   0   4 -11   26.36    2.32
   0  -4  10   96.95    8.38
   0   4 -10   91.50    8.59
   0   4 -10   94.88    7.47
   0  -4   9   93.87   23.11
   0   4  -9   84.86   21.12
   0   4  -9   81.60    7.95
   0  -4   8    0.98    1.59
   0   4  -8    1.23    1.78
   0   4  -8    0.89    0.96
   0  -4   7    9.38    1.93
   0   4  -7   10.05    1.97
   0   4  -7    9.01    2.42
   0  -4   6  339.16   12.54
   0   4  -6  302.28   12.24
   0   4  -6  286.05   10.76
   0  -4   5  228.49   16.18
   0   4  -5  196.14   14.80
   0   4  -5  181.28   13.13
   0  -4   4   58.93    5.14
   0   4  -4   52.23    4.83
   0   4  -4   48.97    4.39
   0  -4   3   89.16    6.78
   0   4  -3   79.97    6.64
   0   4  -3   69.85    6.02
   0  -4   2    7.12    3.07
   0   4  -2    3.84    1.22
   0   4  -2    5.71    1.57
   0  -4   1  112.50    8.21
   0  -4   1   80.40    6.96
   0   4  -1   90.60    7.24
   0  -4   0   52.21    4.81
   0  -4   0   46.55    4.04
   0   4   0   50.17    4.63
   0  -4  -1  177.99    5.07
   0  -4  -1  173.80    5.45
   0   4   1  176.21    6.35
   0  -4  -2  747.95   20.26
   0  -4  -2  901.84   24.72
   0   4   2  803.13   22.71
   0  -4  -3  144.13    5.49
   0  -4  -3  208.62    7.19
   0   4   3  160.19    6.72
   0  -4  -4  212.18    7.41
   0  -4  -4  351.29   10.89
   0   4   4  237.37    8.72
   0  -4  -5  132.57    5.64
   0  -4  -5  245.37    8.42
   0   4   5  150.61    5.03
   0  -4  -6  125.53    5.53
   0  -4  -6  249.75    8.73
   0   4   6  141.79   10.62
   0  -4  -7    0.25    0.98
   0  -4  -7    1.90    1.00
   0   4   7   -0.22    0.94
   0  -4  -8   24.59    2.63
   0  -4  -8   53.76    3.47
   0   4   8   23.07    3.12
   0  -4  -9  106.31    5.36
   0  -4  -9  187.29    8.30
   0   4   9  109.38    9.86
   0  -4 -10   25.85    3.47
   0  -4 -10   51.30    7.42
   0   4  10   26.03    3.06
   0  -4 -11   43.35    5.48
   0  -4 -11   72.96    8.04
   0   4  11   43.24    5.08
   0  -4 -12   49.34    5.65
   0  -4 -12   79.52    7.59
   0   4  12   47.89    4.62
   0  -4 -13  167.50   11.20
   0   4  13  103.94    6.84
   0   4  14   -0.84    1.84
   0  -4 -14   -0.73    2.26
   0   4  14    0.59    0.77
   0   4  15   65.79   10.45
   0  -4 -15  111.92   13.60
   0   4  16   64.01   10.43
   0  -4 -16   93.24   10.35
   0   4  17  180.37   35.12
   0  -4 -17  291.02   11.22
   0   4  18  139.66   38.59
   0  -4 -18  242.57   24.68
   0   4  19   56.76   12.82
   0  -4 -19   73.13   22.95
   0   4  20    9.43    3.05
   0  -4 -20   11.94    3.35
   0  -5  16    0.16    0.88
   0   5 -16    0.55    2.45
   0  -5  15   54.60   18.78
   0   5 -15   53.12    8.89
   0  -5  14   35.19    8.66
   0   5 -14   31.72    5.03
   0  -5  13   56.27    7.53
   0   5 -13   51.94    6.38
   0  -5  12  189.49   18.10
   0   5 -12  172.91   17.38
   0  -5  11   49.26   14.96
   0   5 -11   44.61    4.81
   0   5 -11   43.32    3.24
   0  -5  10    5.85    2.09
   0   5 -10    6.63    2.51
   0   5 -10    7.31    1.75
   0  -5   9   10.37    3.63
   0   5  -9    7.00    2.47
   0   5  -9    7.78    2.35
   0  -5   8   15.29    6.17
   0   5  -8   13.93    2.87
   0   5  -8    9.98    2.75
   0  -5   7    0.70    0.62
   0   5  -7    1.08    0.79
   0   5  -7    1.26    1.17
   0  -5   6   40.05    9.87
   0   5  -6   28.27    3.64
   0   5  -6   27.08    3.19
   0  -5   5   75.42    7.14
   0   5  -5   64.07    6.70
   0   5  -5   68.45    9.28
   0  -5   4   18.93    5.60
   0   5  -4   14.28    2.53
   0   5  -4   13.69    3.61
   0  -5   3  528.53   16.13
   0   5  -3  455.50   14.28
   0   5  -3  403.21   12.96
   0  -5   2    2.70    1.06
   0  -5   2    2.54    0.93
   0   5  -2    2.10    1.04
   0  -5   1  247.91    8.05
   0  -5   1  203.69    7.64
   0   5  -1  215.27    8.37
   0  -5   0  885.83   22.62
   0  -5   0  800.32   21.55
   0   5   0  833.60   22.99
   0  -5  -1  226.66    7.44
   0  -5  -1  230.53    9.48
   0   5   1  219.24    8.45
   0  -5  -2 1435.35   35.17
   0  -5  -2 1707.24   42.07
   0   5   2 1502.14   38.36
   0  -5  -3    1.79    0.85
   0  -5  -3    3.62    1.67
   0   5   3    1.30    1.42
   0  -5  -4    7.73    1.51
   0  -5  -4   13.32    4.15
   0   5   4    8.66    1.69
   0  -5  -5   86.42    7.03
   0  -5  -5  154.69   11.38
   0   5   5   98.57    8.13
   0  -5  -6   21.39    2.24
   0  -5  -6   40.46    3.05
   0   5   6   26.06    2.65
   0  -5  -7   16.38    2.36
   0  -5  -7   30.41    3.88
   0   5   7   17.93    2.61
   0  -5  -8  250.43   10.52
   0  -5  -8  479.26   17.06
   0   5   8  275.02   11.16
   0  -5  -9   75.71    5.98
   0  -5  -9  141.41    8.13
   0   5   9   73.81    6.38
   0  -5 -10   44.26    5.68
   0  -5 -10   93.33   15.31
   0   5  10   45.92    5.23
   0  -5 -11    0.66    1.75
   0   5  11    1.92    1.70
   0  -5 -12    4.14    1.70
   0  -5 -12    8.47    2.38
   0   5  12    3.83    1.43
   0  -5 -13  117.67    8.12
   0  -5 -13  201.87    8.96
   0   5  13  116.61    5.73
   0  -5 -14    0.69    2.19
   0   5  14    0.44    1.03
   0   5  15    1.83    1.11
   0  -5 -15    2.74    1.80
   0   5  16   10.57    3.90
   0  -5 -16   16.40    3.20
   0   5  17   10.24    3.45
   0  -5 -17   14.57    3.04
   0   5  18   38.37   16.97
   0  -5 -18   61.32    9.56
   0   5  19    0.40    1.02
   0  -6  15    9.33    4.42
   0   6 -15    9.12    3.72
   0  -6  14    9.29    3.70
   0   6 -14   11.25    3.61
   0  -6  13    7.06    2.67
   0   6 -13    6.50    2.50
   0  -6  12   48.11   16.53
   0   6 -12   46.20   18.59
   0  -6  11   11.56    3.99
   0   6 -11    9.03    2.77
   0   6 -11    6.53    2.00
   0  -6  10    1.26    0.84
   0   6 -10    2.03    1.52
   0   6 -10    1.68    1.62
   0  -6   9   93.78    5.56
   0   6  -9   77.53    6.27
   0   6  -9   79.85    5.17
   0  -6   8    1.92    1.10
   0   6  -8   -0.09    2.03
   0   6  -8    1.22    0.88
   0  -6   7   28.03    2.83
   0   6  -7   25.63    3.53
   0   6  -7   22.32    2.96
   0  -6   6   19.84    7.04
   0   6  -6   17.91    3.23
   0   6  -6   16.42    2.51
   0  -6   5   10.32    4.01
   0   6  -5    8.52    2.80
   0   6  -5   11.31    4.39
   0  -6   4  909.88   28.98
   0   6  -4  693.10   24.83
   0  -6   3  806.92   33.39
   0  -6   3  600.25   26.54
   0   6  -3  647.97   28.78
   0  -6   2  108.88    6.12
   0  -6   2   88.10    5.85
   0   6  -2   95.87    6.45
   0  -6   1   29.90    6.52
   0  -6   1   26.54    6.78
   0   6  -1   25.03    3.05
   0  -6   0    1.31    1.27
   0  -6   0    0.97    0.94
   0   6   0    0.09    1.63
   0  -6  -1    4.84    1.15
   0  -6  -1    7.19    1.88
   0   6   1    7.02    1.75
   0  -6  -2    1.66    0.91
   0  -6  -2    1.84    0.99
   0   6   2    3.62    1.53
   0  -6  -3   32.78    2.84
   0  -6  -3   43.59    6.53
   0   6   3   33.80    3.62
   0  -6  -4    6.82    1.39
   0  -6  -4   12.62    4.26
   0   6   4    9.37    1.99
   0  -6  -5  106.52    6.29
   0  -6  -5  171.56    9.60
   0   6   5  119.53    7.41
   0  -6  -6    0.02    1.07
   0  -6  -6   -0.22    1.11
   0   6   6   -0.65    1.41
   0  -6  -7  152.39   10.81
   0  -6  -7  287.46   13.73
   0   6   7  174.65    9.76
   0  -6  -8  167.97    8.51
   0  -6  -8  334.72   13.44
   0   6   8  183.86    8.90
   0  -6  -9    6.78    2.15
   0  -6  -9   11.91    4.28
   0   6   9    5.00    2.73
   0  -6 -10   94.25    7.54
   0  -6 -10  178.41   14.37
   0   6  10  101.38    7.73
   0  -6 -11    0.14    1.67
   0  -6 -11    2.33    1.22
   0   6  11   -0.42    1.49
   0  -6 -12   71.41    5.79
   0  -6 -12  119.82    6.79
   0   6  12   71.80    4.87
   0  -6 -13   33.89    6.64
   0  -6 -13   56.80    9.39
   0   6  13   30.98   10.90
   0  -6 -14   14.09    5.31
   0  -6 -14   26.13    4.28
   0   6  14   13.35    4.42
   0  -6 -15    1.50    1.99
   0   6  15    2.41    1.72
   0   6  16    6.05    2.37
   0  -6 -16   11.90    2.92
   0   6  17   19.46    7.97
   0  -6 -17   39.11    7.00
   0   6  18    4.40    1.88
   0  -6 -18    8.68    3.31
   0   7 -14    9.79    3.78
   0  -7  13    0.90    1.64
   0   7 -13    0.67    2.44
   0  -7  12   -0.36    1.57
   0   7 -12    1.26    2.63
   0  -7  11    0.96    1.39
   0   7 -11   -1.09    2.12
   0   7 -11    0.11    1.11
   0  -7  10    2.70    1.62
   0   7 -10    3.93    3.18
   0   7 -10    1.75    1.34
   0   7  -9    2.59    2.32
   0   7  -9    2.86    1.48
   0  -7   8    3.13    1.48
   0   7  -8    4.14    2.41
   0   7  -8    4.66    1.83
   0  -7   7   10.97    3.40
   0   7  -7    7.43    3.19
   0   7  -7    6.94    2.06
   0  -7   6    1.22    1.22
   0   7  -6    1.71    1.87
   0  -7   5  196.11    7.44
   0  -7   5  132.96   10.26
   0   7  -5  151.66    7.57
   0  -7   4  632.55   34.78
   0  -7   4  501.25   28.18
   0   7  -4  535.49   29.91
   0  -7   3   36.57    3.16
   0  -7   3   31.40    8.72
   0   7  -3   30.11    8.48
   0  -7   2  150.49    6.48
   0  -7   2  129.01    7.45
   0   7  -2  138.39    7.53
   0  -7   1   57.54    5.31
   0  -7   1   57.08    7.99
   0   7  -1   54.39    5.86
   0  -7   0    1.90    1.07
   0  -7   0    1.60    1.21
   0   7   0   13.66    2.85
   0  -7  -1    1.25    1.59
   0  -7  -1    1.19    0.60
   0   7   1   -0.10    1.52
   0  -7  -2   13.76    2.35
   0  -7  -2   18.45    4.90
   0   7   2   15.26    3.35
   0  -7  -3    8.77    2.18
   0  -7  -3   14.18    3.50
   0   7   3   10.14    2.73
   0  -7  -4   57.20    6.17
   0  -7  -4   84.00    8.84
   0   7   4   65.02    7.67
   0  -7  -5    8.64    1.81
   0  -7  -5   16.21    5.22
   0   7   5    8.92    2.56
   0  -7  -6   73.50    6.58
   0  -7  -6  137.98   18.47
   0   7   6   82.20    8.04
   0  -7  -7  294.80   10.80
   0  -7  -7  535.36   16.60
   0   7   7  349.42   13.87
   0  -7  -8   84.85   17.36
   0  -7  -8  173.82   11.07
   0   7   8   90.20    7.27
   0  -7  -9   25.30    3.45
   0  -7  -9   49.08   12.05
   0   7   9   27.39    3.54
   0  -7 -10   29.27    3.43
   0  -7 -10   59.00    4.33
   0   7  10   33.02    3.97
   0  -7 -11  131.64   15.13
   0  -7 -11  253.69   28.75
   0   7  11  139.33   15.89
   0  -7 -12    0.43    1.52
   0  -7 -12    0.51    1.52
   0   7  12    1.72    1.90
   0  -7 -13   33.72    4.33
   0  -7 -13   58.91    6.42
   0   7  13   36.69    4.52
   0  -7 -14   78.69   17.36
   0  -7 -14  137.32    7.21
   0   7  14   81.13    5.56
   0  -7 -15    2.70    1.52
   0  -7 -15    2.99    1.90
   0   7  15    3.07    2.08
   0   7  16   25.90    9.01
   0  -7 -16   48.33    7.73
   0   7  17    9.59    3.41
   0  -7 -17   23.51    4.06
   0   8 -12    1.54    3.22
   0   8 -11   28.82    4.77
   0   8 -10   -0.83    2.31
   0   8 -10    0.91    1.48
   0   8  -9  169.29   23.82
   0  -8   8   61.83   10.95
   0   8  -8   67.84    6.46
   0  -8   7  140.90    6.27
   0  -8   7  105.19    8.50
   0   8  -7  126.34    9.44
   0  -8   6  136.70   10.70
   0  -8   6  104.01   13.57
   0   8  -6  116.00   10.21
   0  -8   5  125.38   12.13
   0  -8   5  103.69   23.08
   0   8  -5  110.17   11.63
   0  -8   4  301.81   32.42
   0  -8   4  269.31   29.27
   0   8  -4  254.68   27.86
   0  -8   3  171.02   15.30
   0  -8   3  154.63   14.36
   0   8  -3  156.43   14.77
   0  -8   2  165.45   14.42
   0  -8   2  153.62   14.24
   0   8  -2  142.06   13.70
   0  -8   1   24.58    2.69
   0  -8   1   24.56    7.76
   0   8  -1   25.53    5.73
   0  -8   0   24.87    2.80
   0  -8   0   25.63    7.27
   0   8   0   23.24    3.70
   0  -8  -1    1.36    1.25
   0  -8  -1    0.75    0.99
   0   8   1    0.74    1.84
   0  -8  -2    8.67    2.03
   0  -8  -2   10.52    4.56
   0   8   2    8.92    2.82
   0  -8  -3    2.20    1.07
   0  -8  -3    4.45    1.41
   0   8   3    3.97    1.90
   0  -8  -4  107.70    5.59
   0  -8  -4  151.80    7.34
   0   8   4  123.50    7.80
   0  -8  -5    0.09    1.22
   0  -8  -5    0.67    1.52
   0   8   5   -0.67    2.19
   0  -8  -6    9.52    2.36
   0  -8  -6   15.72    6.11
   0   8   6    7.45    2.89
   0  -8  -7   29.21    7.90
   0  -8  -7   61.90   14.57
   0   8   7   37.54    4.47
   0  -8  -8    5.44    1.75
   0  -8  -8    6.67    3.06
   0   8   8    2.31    2.21
   0  -8  -9   12.71    2.85
   0  -8  -9   24.08    5.57
   0   8   9   13.70    3.16
   0  -8 -10    4.96    1.75
   0  -8 -10   12.65    2.98
   0   8  10    7.49    2.77
   0  -8 -11    0.48    1.56
   0   8  11    1.22    1.71
   0  -8 -12    9.23    2.96
   0  -8 -12   16.38    3.12
   0   8  12    9.02    2.37
   0  -8 -13   12.34    3.06
   0  -8 -13   20.66    3.34
   0   8  13    9.90    2.60
   0  -8 -14   12.83    3.21
   0  -8 -14   19.01    5.34
   0   8  14    9.28    2.56
   0  -8 -15    1.84    1.32
   0  -8 -15    2.77    2.49
   0   8  15    2.32    1.82
   0  -9   9  115.02   28.12
   0   9  -9  131.85    7.71
   0  -9   8   11.01    5.25
   0   9  -8    9.61    4.61
   0  -9   7    9.99    2.91
   0   9  -7   12.56    4.50
   0  -9   6   69.60   23.65
   0   9  -6   77.30    9.19
   0  -9   5    1.63    1.10
   0   9  -5    2.37    2.01
   0  -9   4   11.80    3.57
   0   9  -4   11.96    3.65
   0  -9   3   60.39   15.52
   0   9  -3   60.51   20.88
   0  -9   2  176.40   13.99
   0   9  -2  159.93   19.87
   0  -9   1   69.76   15.83
   0   9  -1   57.93   14.69
   0  -9   0  223.55   40.17
   0   9   0  203.42   19.84
   0  -9  -1   12.90    3.36
   0   9   1   10.53    4.04
   0  -9  -2   32.17    5.58
   0   9   2   24.19    4.05
   0  -9  -3    3.40    1.26
   0  -9  -3    5.06    1.72
   0   9   3    4.30    2.72
   0  -9  -4    0.38    0.86
   0  -9  -4    0.50    1.60
   0   9   4    0.22    2.02
   0  -9  -5   56.10    6.44
   0  -9  -5   90.05   12.16
   0   9   5   62.59    7.98
   0  -9  -6   56.27    5.62
   0  -9  -6   97.59    8.57
   0   9   6   60.59    6.86
   0  -9  -7   63.22   17.16
   0  -9  -7  144.65   11.67
   0   9   7   87.47    8.81
   0  -9  -8    0.88    1.44
   0  -9  -8    2.56    1.56
   0   9   8    1.36    2.07
   0  -9  -9    6.43    1.88
   0  -9  -9    9.12    3.70
   0   9   9    6.58    2.77
   0  -9 -10   10.70    2.64
   0  -9 -10   21.41    6.66
   0   9  10   13.28    3.23
   0  -9 -11    5.75    2.08
   0  -9 -11    9.38    2.95
   0   9  11    4.83    2.52
   0  -9 -12    0.86    1.41
   0  -9 -12   -0.01    0.80
   0   9  12    1.44    2.62
   0  -9 -13    2.03    1.88
   0   9  13    2.13    1.55
   0  -9 -14    0.94    1.62
   0   9  14    0.00    1.46
   0 -10   6    1.04    1.29
   0  10  -6    1.11    1.34
   0 -10   5   -0.25    1.66
   0  10  -5    0.14    1.75
   0 -10   4    1.10    0.84
   0  10  -4    0.72    1.87
   0 -10   3   15.70    4.64
   0  10  -3   14.08    3.68
   0 -10   2   34.58   10.53
   0  10  -2   30.80    6.26
   0 -10   1   67.03   10.43
   0  10  -1   58.88   20.69
   0 -10   0  183.08   19.45
   0  10   0  157.72   17.52
   0 -10  -1   44.60    9.97
   0  10   1   31.34   11.63
   0 -10  -2   31.28    5.69
   0  10   2   25.09   11.53
   0 -10  -3    4.25    1.47
   0  10   3    2.55    2.58
   0 -10  -4    5.06    1.95
   0  10   4    4.13    2.03
   0 -10  -5    4.04    1.76
   0  10   5    2.11    2.39
   0 -10  -6   31.59    8.35
   0  10   6   21.58    4.38
   0 -10  -7    0.93    1.59
   0  10   7   -0.30    2.10
   0 -10  -8   18.22    7.50
   0  10   8   14.14    4.23
   0  10   9    0.85    2.14
   0  10  10   63.12    6.25
   0  10  11   25.99    4.56
   0  10  12    8.51    2.76
   0 -11   1    2.30    1.66
   0  11  -1    1.67    2.43
   0 -11   0  142.99   22.17
   0  11   0  125.46   10.21
   0 -11  -1    4.58    2.40
   0  11   1    6.49    2.74
   0 -11  -2   18.17    5.83
   0  11   2   15.33    5.16
   0  11   3   19.66    7.62
   0  11   4    3.23    2.19
   0  11   5   17.50    4.45
   0  11   6   -0.22    2.46
   0  11   7   11.71    4.24
   1 -10 -10    9.70    2.79
  -1  10  10   14.44    3.80
   1 -10  -9    6.57    2.17
  -1  10   9    9.34    3.42
   1 -10  -8    5.14    2.09
  -1  10   8    5.99    3.17
   1 -10  -7   14.29    3.15
  -1  10   7   21.99    4.34
   1 -10  -6    3.25    1.63
  -1  10   6    3.66    2.20
   1 -10  -5    5.47    2.24
  -1  10   5    5.21    2.90
   1 -10  -4    0.66    1.54
  -1  10   4    1.08    3.09
  -1  10   3   -0.70    2.09
   1 -10  -2    3.95    1.37
  -1  10   2    1.69    2.68
   1 -10  -1  121.58   18.79
  -1  10   1  126.00   17.85
   1 -10   0   45.26   16.65
  -1  10   0   52.69    9.26
   1 -10   1    3.99    1.99
  -1  10  -1    3.62    2.09
   1 -10   2   42.09    8.77
  -1  10  -2   42.01    5.79
   1 -10   3   12.50    6.11
  -1  10  -3   13.65    5.01
   1 -10   4   33.76   13.31
  -1  10  -4   29.82   12.85
   1 -10   5    0.74    0.86
  -1  10  -5   -0.42    1.82
   1  -9 -13   23.43    4.19
  -1   9  13   23.73    4.22
   1  -9 -12    2.43    1.95
  -1   9  12    5.58    2.59
   1  -9 -11    8.32    2.79
  -1   9  11   12.75    3.18
   1  -9 -10   70.07   15.68
  -1   9  10   88.99   10.59
  -1   9   9   -0.31    1.93
   1  -9  -8   11.21    3.10
  -1   9   8    8.85    2.93
   1  -9  -7   11.25    4.28
  -1   9   7   17.82    3.92
   1  -9  -6    0.86    1.30
   1  -9  -6    0.36    0.67
  -1   9   6    1.08    2.15
   1  -9  -5   -0.01    1.15
   1  -9  -5    0.52    0.61
  -1   9   5   -0.24    1.98
   1  -9  -4   23.50    4.04
   1  -9  -4   38.76    4.78
  -1   9   4   26.51    4.85
   1  -9  -3   32.96    4.75
   1  -9  -3   42.07   10.90
  -1   9   3   38.18   11.74
   1  -9  -2    1.49    1.62
   1  -9  -2    2.21    1.54
  -1   9   2    2.18    2.03
   1  -9  -1    4.42    1.74
   1  -9  -1    5.15    2.03
  -1   9   1    4.41    2.15
   1  -9   0    0.90    1.53
   1  -9   0    0.77    0.77
  -1   9   0    0.79    1.91
   1  -9   1    4.55    1.97
   1  -9   1    5.51    1.59
  -1   9  -1    6.58    2.84
   1  -9   2   44.81    4.15
   1  -9   2   47.88   16.16
  -1   9  -2   46.27    5.19
   1  -9   3   47.12    4.90
   1  -9   3   42.15    8.32
  -1   9  -3   47.27    7.85
   1  -9   4    0.63    0.72
   1  -9   4    0.91    1.62
  -1   9  -4    2.73    2.19
   1  -9   5    0.78    1.19
   1  -9   5   -0.10    1.40
  -1   9  -5    0.32    1.63
   1  -9   6    1.09    0.91
  -1   9  -6    2.13    1.62
   1  -9   7    1.29    0.67
  -1   9  -7    0.90    1.72
   1  -9   8   47.15   17.88
  -1   9  -8   49.37    4.99
   1  -9   9   10.36    4.27
   1  -8 -15    0.33    1.99
  -1   8  15    0.38    1.57
   1  -8 -14    0.95    1.79
  -1   8  14    0.97    1.57
   1  -8 -13    4.53    2.43
  -1   8  13    5.41    2.46
   1  -8 -12   -0.24    1.53
  -1   8  12    0.58    1.78
   1  -8 -11   27.12    4.26
  -1   8  11   28.66    4.26
   1  -8 -10   -0.67    1.38
   1  -8 -10    1.87    1.29
  -1   8  10    0.85    2.04
   1  -8  -9    1.82    1.13
   1  -8  -9    2.78    1.12
  -1   8   9    1.33    2.90
   1  -8  -8   46.36    5.96
   1  -8  -8   83.58   12.13
  -1   8   8   50.20    5.25
   1  -8  -7   28.49    5.34
   1  -8  -7   47.83   10.00
  -1   8   7   26.61    5.44
   1  -8  -6   57.63    7.46
   1  -8  -6   96.63   11.16
  -1   8   6   65.70    8.75
   1  -8  -5   -0.05    1.21
   1  -8  -5    0.98    0.71
  -1   8   5    0.82    1.99
   1  -8  -4    1.33    1.34
   1  -8  -4    2.26    0.83
  -1   8   4    4.07    2.99
   1  -8  -3  125.90   11.84
   1  -8  -3  162.12   14.37
  -1   8   3  128.70   12.68
   1  -8  -2    0.40    1.15
   1  -8  -2    0.49    0.66
  -1   8   2    1.58    2.06
   1  -8  -1   21.44    3.36
   1  -8  -1   22.30    7.58
  -1   8   1   21.06    3.57
   1  -8   0    4.06    1.84
   1  -8   0    4.28    1.09
  -1   8   0    5.19    2.38
   1  -8   1    1.30    1.12
   1  -8   1    1.00    0.61
  -1   8  -1    2.16    2.10
   1  -8   2    0.31    0.76
   1  -8   2    0.51    0.97
  -1   8  -2    1.63    2.69
   1  -8   3   11.24    4.94
   1  -8   3   10.72    3.57
  -1   8  -3   10.16    2.80
   1  -8   4    1.52    1.39
   1  -8   4    1.91    1.39
  -1   8  -4    0.81    1.77
   1  -8   5    0.82    0.81
   1  -8   5    1.06    0.93
  -1   8  -5    0.91    1.80
   1  -8   6   -0.05    1.23
   1  -8   6   -0.56    1.50
  -1   8  -6    1.55    1.66
   1  -8   7    2.88    1.16
   1  -8   7    2.67    1.35
  -1   8  -7    2.89    2.09
   1  -8   8  153.74   15.41
  -1   8  -8  123.06   13.07
  -1   8  -8  113.15   11.84
   1  -8   9    0.50    1.31
  -1   8  -9    0.96    2.08
  -1   8  -9    2.69    2.21
   1  -8  10   14.64    6.58
  -1   8 -10   18.38    4.70
  -1   8 -11   25.10    4.54
   1  -7 -17    2.83    2.40
   1  -7 -16   -0.07    2.07
   1  -7 -15    1.92    1.97
  -1   7  15    0.80    1.18
   1  -7 -14    0.45    1.78
   1  -7 -14    1.55    1.29
  -1   7  14    0.96    1.58
   1  -7 -13    4.51    1.94
   1  -7 -13    6.30    2.59
  -1   7  13    3.87    1.81
   1  -7 -12    8.83    3.28
   1  -7 -12   14.73    2.75
  -1   7  12    9.13    3.03
   1  -7 -11    3.81    2.09
   1  -7 -11    4.57    1.88
  -1   7  11    1.22    1.28
   1  -7 -10    1.65    1.32
   1  -7 -10    3.55    1.61
  -1   7  10    2.99    1.72
   1  -7  -9   93.43   22.63
   1  -7  -9  179.89   16.07
  -1   7   9  108.65   10.87
   1  -7  -8   94.80    5.84
   1  -7  -8  179.30    7.91
  -1   7   8  114.39    7.17
   1  -7  -7    3.90    1.64
   1  -7  -7    8.38    2.85
  -1   7   7    5.10    2.23
   1  -7  -6   62.45    4.92
   1  -7  -6  105.43    5.11
  -1   7   6   65.11    5.21
   1  -7  -5  136.31    7.22
   1  -7  -5  222.51    8.27
  -1   7   5  154.22    8.73
   1  -7  -4    7.58    1.95
   1  -7  -4   10.55    3.47
  -1   7   4    6.68    2.97
   1  -7  -3  238.06    9.33
   1  -7  -3  309.32   11.36
  -1   7   3  254.91   10.94
   1  -7  -2    1.10    1.29
   1  -7  -2    0.83    1.09
  -1   7   2    0.85    1.77
   1  -7  -1   18.61    2.70
   1  -7  -1   17.69    6.50
  -1   7   1   20.20    3.45
   1  -7   0   13.03    2.41
   1  -7   0   12.14    4.45
  -1   7   0   12.24    2.65
   1  -7   1    0.52    1.30
   1  -7   1    0.87    0.76
  -1   7  -1    0.64    1.65
   1  -7   2    4.19    1.49
   1  -7   2    4.44    1.74
  -1   7  -2    6.12    2.61
   1  -7   3  105.60    7.52
   1  -7   3   85.98    9.21
  -1   7  -3   90.17    7.35
   1  -7   4   11.80    5.38
   1  -7   4   10.51    3.03
  -1   7  -4   10.74    2.81
   1  -7   5    5.85    2.41
  -1   7  -5    5.79    2.18
   1  -7   6    3.32    1.67
  -1   7  -6    4.32    2.17
  -1   7  -6    2.83    1.41
   1  -7   7   18.41    5.89
  -1   7  -7   16.44    3.59
  -1   7  -7   14.65    2.69
   1  -7   8    1.50    1.52
  -1   7  -8    0.92    1.75
  -1   7  -8    1.23    1.48
   1  -7   9    7.34    3.74
  -1   7  -9    5.75    2.47
  -1   7  -9    5.02    1.65
   1  -7  10   43.45   15.21
  -1   7 -10   42.03   12.69
  -1   7 -10   29.40    7.15
   1  -7  11   10.54    2.89
  -1   7 -11   10.39    2.76
   1  -7  12    3.36    2.17
  -1   7 -12    2.45    3.00
  -1   7 -13    1.89    2.40
  -1   6  18   -0.47    2.03
   1  -6 -17    0.96    1.01
   1  -6 -16   11.79    4.95
   1  -6 -16   16.12    2.81
   1  -6 -15    0.45    2.11
   1  -6 -15    0.95    1.72
   1  -6 -14    2.93    2.49
   1  -6 -14    4.52    1.64
  -1   6  14    1.62    1.15
   1  -6 -13   20.69    3.54
   1  -6 -13   30.22    3.72
  -1   6  13   20.77    2.99
   1  -6 -12   -0.60    1.64
   1  -6 -12   -0.08    1.21
  -1   6  12   -0.92    1.39
   1  -6 -11    0.59    1.84
   1  -6 -11    3.08    1.36
  -1   6  11    1.09    0.98
   1  -6 -10   46.31    4.43
   1  -6 -10   84.15    4.80
  -1   6  10   57.47   17.61
   1  -6  -9  619.68   36.11
   1  -6  -9 1120.92   59.24
  -1   6   9  705.27   39.28
   1  -6  -8  294.88   11.31
   1  -6  -8  585.68   17.73
  -1   6   8  338.21   12.65
   1  -6  -7   34.29    4.76
   1  -6  -7   68.64   11.45
  -1   6   7   37.57    5.08
   1  -6  -6    6.31    2.14
   1  -6  -6   11.78    3.96
  -1   6   6    6.60    2.17
   1  -6  -5   20.84    3.03
   1  -6  -5   35.65    3.70
  -1   6   5   26.66    3.68
   1  -6  -4    6.09    1.47
   1  -6  -4   10.56    3.32
  -1   6   4   10.03    3.75
   1  -6  -3    0.48    1.16
  -1   6   3    0.34    1.43
   1  -6  -2   16.07    2.68
   1  -6  -2   18.00    1.97
  -1   6   2   17.98    3.17
   1  -6  -1   15.53    2.54
   1  -6  -1   16.58    3.67
  -1   6   1   17.99    3.22
   1  -6   0   41.38    4.19
   1  -6   0   38.70    5.69
  -1   6   0   40.99    4.55
   1  -6   1   68.35    5.88
   1  -6   1   57.60    5.95
  -1   6  -1   60.70    5.85
   1  -6   2  747.29   32.21
   1  -6   2  594.59   25.86
  -1   6  -2  633.81   28.11
   1  -6   3   93.38   23.05
   1  -6   3   65.90    7.23
  -1   6  -3   73.59    8.00
   1  -6   4   49.37    5.83
  -1   6  -4   39.91    5.25
  -1   6  -4   43.18    5.52
   1  -6   5   36.47   10.36
  -1   6  -5   29.89    3.50
  -1   6  -5   28.13    3.32
   1  -6   6  339.12   21.84
  -1   6  -6  278.15   18.36
  -1   6  -6  253.07   15.25
   1  -6   7   25.49    6.44
  -1   6  -7   17.89    2.94
  -1   6  -7   16.46    7.19
   1  -6   8   12.54    2.55
  -1   6  -8   11.97    3.27
  -1   6  -8    9.33    4.58
   1  -6   9   99.53    6.23
  -1   6  -9   68.14   10.75
  -1   6  -9   70.33    4.53
   1  -6  10   58.99    5.51
  -1   6 -10   52.19   12.66
  -1   6 -10   34.98   11.63
   1  -6  11   50.76   12.39
  -1   6 -11   39.92   14.51
   1  -6  12   22.71    7.24
  -1   6 -12   20.15    4.01
  -1   6 -13   -0.22    2.16
   1  -6  14   26.40    8.88
  -1   6 -14   22.67    4.35
   1  -6  15   11.91    4.70
  -1   6 -15   10.63    3.99
  -1   5  19   15.71    5.04
  -1   5  18   12.80    5.00
   1  -5 -18    9.16    5.14
  -1   5  17    5.22    2.04
   1  -5 -17    6.26    2.63
   1  -5 -16    6.12    2.78
   1  -5 -16    6.29    3.18
   1  -5 -15    8.61    2.89
   1  -5 -15   13.77    4.49
  -1   5  15    8.75    1.87
   1  -5 -14   67.46    9.44
   1  -5 -14   96.21   11.39
  -1   5  14   60.19   15.34
   1  -5 -13   76.53    6.41
   1  -5 -13  118.88    5.92
  -1   5  13   81.95    4.99
   1  -5 -12   97.38    6.45
   1  -5 -12  169.54    7.20
  -1   5  12  111.42    6.23
   1  -5 -11   51.06    4.50
   1  -5 -11   89.98    4.93
  -1   5  11   57.32    4.32
   1  -5 -10   38.19    5.36
   1  -5 -10   63.66    5.87
  -1   5  10   34.02    3.21
   1  -5  -9  539.41   20.41
   1  -5  -9  995.67   31.71
  -1   5   9  622.20   21.73
   1  -5  -8  290.02   14.42
   1  -5  -8  530.90   23.75
  -1   5   8  347.10   17.35
   1  -5  -7   21.62    2.92
   1  -5  -7   43.23    3.00
  -1   5   7   24.07    7.37
   1  -5  -6  117.37    6.42
   1  -5  -6  222.84    8.56
  -1   5   6  137.23    7.27
   1  -5  -5   66.65    6.94
   1  -5  -5  117.09   10.32
  -1   5   5   77.34    7.70
   1  -5  -4   14.45    1.89
   1  -5  -4   26.32    5.85
  -1   5   4   17.52    2.49
   1  -5  -3    1.74    1.40
   1  -5  -3    2.17    0.87
  -1   5   3    1.96    1.93
   1  -5  -2  111.20    8.74
   1  -5  -2  123.08    9.10
  -1   5   2  112.40    9.07
   1  -5  -1  120.90    9.26
   1  -5  -1  118.54    8.82
  -1   5   1  122.15    9.83
   1  -5   0   42.23    4.03
   1  -5   0   39.41    6.59
  -1   5   0   38.95    4.05
   1  -5   1    6.23    2.71
   1  -5   1    6.50    1.44
  -1   5  -1    6.35    1.52
   1  -5   2   79.73    7.61
  -1   5  -2   70.52    7.06
   1  -5   3  453.36   18.58
  -1   5  -3  384.72   14.16
  -1   5  -3  365.75   13.98
   1  -5   4  372.13   14.23
  -1   5  -4  308.38   12.27
  -1   5  -4  285.15   11.60
   1  -5   5   42.83    4.89
  -1   5  -5   38.33   11.67
  -1   5  -5   29.63    3.52
   1  -5   6  396.13   18.19
  -1   5  -6  335.67   17.11
  -1   5  -6  307.40   14.45
   1  -5   7    3.77    1.94
  -1   5  -7    3.09    1.20
   1  -5   8    2.07    1.00
  -1   5  -8    0.85    1.90
  -1   5  -8    1.03    0.79
   1  -5   9   11.55    3.91
  -1   5  -9    9.17    2.24
  -1   5  -9    8.41    1.58
   1  -5  10   22.18    7.11
  -1   5 -10   18.05    3.62
  -1   5 -10   12.83    2.20
   1  -5  11   11.51    3.71
  -1   5 -11   10.77    3.17
   1  -5  12    1.68    1.92
  -1   5 -12    4.54    2.56
   1  -5  13  131.70    7.87
  -1   5 -13  119.81    8.01
   1  -5  14   11.72    4.20
  -1   5 -14    7.26    3.10
   1  -5  15    1.69    1.30
  -1   5 -15    1.79    2.58
   1  -5  16   60.45   21.20
  -1   5 -16   69.88    7.60
  -1   4  19    1.90    1.55
   1  -4 -19    2.23    2.23
  -1   4  18    5.28    2.29
   1  -4 -18    3.36    1.62
  -1   4  17    1.99    2.27
   1  -4 -17    2.49    1.49
   1  -4 -16   79.63    7.74
   1  -4 -15   63.72    8.61
   1  -4 -15   72.11   15.80
  -1   4  15   49.64    4.70
   1  -4 -14  290.86   25.82
   1  -4 -14  372.45   32.37
  -1   4  14  283.69   24.05
   1  -4 -13  100.88    6.99
   1  -4 -13  155.27    7.13
  -1   4  13  107.43    5.84
   1  -4 -12  271.31   11.70
   1  -4 -12  407.95   13.57
  -1   4  12  292.60   10.43
   1  -4 -11  249.55   11.69
   1  -4 -11  389.42   14.74
  -1   4  11  265.36   11.15
   1  -4 -10    1.18    1.63
   1  -4 -10    1.26    0.76
  -1   4  10    0.51    0.73
   1  -4  -9  133.71    7.44
   1  -4  -9  254.68   10.04
  -1   4   9  154.85    8.18
   1  -4  -8  178.67    8.51
   1  -4  -8  334.62   12.11
  -1   4   8  213.38    9.08
   1  -4  -7   29.05    3.07
   1  -4  -7   54.47    3.08
  -1   4   7   36.70   12.78
   1  -4  -6  594.21   17.36
   1  -4  -6 1142.74   28.60
  -1   4   6  712.56   20.01
   1  -4  -5 1157.34   31.82
   1  -4  -5 2096.55   53.99
  -1   4   5 1368.39   38.92
   1  -4  -4   66.72    5.77
   1  -4  -4  117.10    8.53
  -1   4   4   69.20    8.49
   1  -4  -3    2.47    1.09
   1  -4  -3    6.19    1.72
  -1   4   3    3.95    1.05
   1  -4  -2  185.74    7.01
   1  -4  -2  210.35    6.89
  -1   4   2  202.34    7.99
   1  -4  -1  527.99   15.62
   1  -4  -1  481.13   13.87
  -1   4   1  521.24   16.25
   1  -4   0  934.51   25.89
   1  -4   0  753.19   20.60
  -1   4   0  840.61   24.16
   1  -4   1 3077.86   78.86
  -1   4  -1 2776.08   21.69
   1  -4   2   12.78    3.83
  -1   4  -2    9.46    1.56
  -1   4  -2   11.81    3.50
   1  -4   3  138.03   10.38
  -1   4  -3  113.37    8.68
  -1   4  -3  111.51    8.70
   1  -4   4  749.92   20.48
  -1   4  -4  634.32   17.87
  -1   4  -4  596.82   16.82
   1  -4   5    6.73    1.73
  -1   4  -5    5.16    1.61
  -1   4  -5    5.10    1.17
   1  -4   6   58.74    6.13
  -1   4  -6   51.21    5.72
  -1   4  -6   41.62    4.38
   1  -4   7    5.36    1.61
  -1   4  -7    3.40    1.35
  -1   4  -7    4.32    1.38
   1  -4   8   28.80    8.90
  -1   4  -8   24.32    3.75
  -1   4  -8   20.80    3.55
   1  -4   9   86.84    9.44
  -1   4  -9   79.85   19.96
  -1   4  -9   69.68    6.88
   1  -4  10   33.51   11.43
  -1   4 -10   23.86    3.75
  -1   4 -10   26.43    2.23
   1  -4  11  536.86   21.99
  -1   4 -11  512.28   15.99
   1  -4  12   13.55    4.55
  -1   4 -12    7.49    2.92
   1  -4  13    6.42    2.43
  -1   4 -13    2.84    2.03
   1  -4  14   -0.01    2.03
  -1   4 -14    2.25    2.58
   1  -4  15   37.37   13.54
  -1   4 -15   34.56    5.24
   1  -4  16   -0.12    1.14
  -1   4 -16    2.34    2.55
   1  -4  17    0.49    1.22
  -1   4 -17   -0.68    2.83
  -1   3  20    2.89    2.99
   1  -3 -20    5.41    2.54
  -1   3  19    0.13    1.11
   1  -3 -19    2.13    2.09
  -1   3  18   10.35    4.48
   1  -3 -18   15.75    3.26
  -1   3  17   43.22   10.62
   1  -3 -17   70.17    5.69
  -1   3  16   62.77   10.18
   1  -3 -16   94.93   10.26
  -1   3  15    1.30    2.12
   1  -3 -15    2.98    1.43
   1  -3 -14    3.94    1.77
   1  -3 -14    4.72    1.80
  -1   3  14    2.19    0.95
   1  -3 -13  122.83    9.41
   1  -3 -13  174.31   11.38
  -1   3  13  130.14    8.38
   1  -3 -12   42.35    5.13
   1  -3 -12   61.52    6.40
  -1   3  12   49.62    4.58
   1  -3 -11   29.06    3.95
   1  -3 -11   43.80    4.36
  -1   3  11   32.58    3.32
   1  -3 -10   51.96    5.84
   1  -3 -10   86.27    8.13
  -1   3  10   62.47    6.10
   1  -3  -9   46.01    5.27
   1  -3  -9   74.20    7.18
  -1   3   9   55.38    5.58
   1  -3  -8   99.82    8.24
   1  -3  -8  170.04   12.32
  -1   3   8  119.33    9.02
   1  -3  -7  114.56    9.09
   1  -3  -7  206.94   14.70
  -1   3   7  115.75    8.79
   1  -3  -6 1069.14   29.67
   1  -3  -6 1975.92   50.72
  -1   3   6 1355.50   36.40
   1  -3  -5 1259.77   33.92
   1  -3  -5 2346.09   59.34
  -1   3   5 1579.53   41.81
   1  -3  -4  372.99    9.61
   1  -3  -4  707.44   13.82
  -1   3   4  452.55   11.74
   1  -3  -3  812.29   16.81
   1  -3  -3 1280.17   22.89
  -1   3   3  993.71   21.05
   1  -3  -2   25.83    2.60
   1  -3  -2   30.62    3.81
  -1   3   2   28.51    2.77
   1  -3  -1  221.84    6.21
   1  -3  -1  208.49    5.19
  -1   3   1  234.81    6.80
   1  -3   0  336.04    8.62
   1  -3   0  250.31    5.98
  -1   3   0  317.48    8.32
   1  -3   1   94.29    6.74
  -1   3  -1   77.97    5.40
  -1   3  -1   82.27    5.97
   1  -3   2  145.79    9.75
  -1   3  -2  117.47    7.90
  -1   3  -2  114.84    7.98
   1  -3   3  202.22    6.22
  -1   3  -3  173.45    5.59
  -1   3  -3  163.83    5.51
   1  -3   4  234.19    8.43
  -1   3  -4  202.52    7.44
  -1   3  -4  182.52    6.61
   1  -3   5   66.69    5.70
  -1   3  -5   56.76    5.06
  -1   3  -5   49.24    4.18
   1  -3   6 1475.91   39.52
  -1   3  -6 1368.46   34.98
  -1   3  -6 1162.25   28.93
   1  -3   7  128.63   10.65
  -1   3  -7  115.82    9.29
  -1   3  -7  100.15    7.44
   1  -3   8   45.65   12.24
  -1   3  -8   34.60    3.53
  -1   3  -8   28.18    2.19
   1  -3   9   79.92    6.92
  -1   3  -9   82.53    7.29
  -1   3  -9   69.85    5.28
   1  -3  10   16.51    4.70
  -1   3 -10   15.37    3.28
  -1   3 -10   14.72    1.93
   1  -3  11   25.58    7.93
  -1   3 -11   20.19    3.38
   1  -3  12    7.46    2.98
  -1   3 -12    6.63    2.12
   1  -3  13   84.70   21.67
  -1   3 -13   74.10    5.85
   1  -3  14   91.74   23.81
  -1   3 -14   92.66   11.94
   1  -3  15    0.85    1.15
  -1   3 -15    1.05    2.59
   1  -3  16    9.67    3.38
  -1   3 -16   12.00    3.78
   1  -3  17    0.64    1.27
  -1   3 -17    0.67    2.73
   1  -3  18    0.65    1.22
  -1   3 -18    3.71    3.79
  -1   2  20   18.13    5.76
   1  -2 -20   24.37    4.74
  -1   2  19   13.46    3.91
   1  -2 -19   12.61    3.21
  -1   2  18   10.79    3.61
   1  -2 -18   15.08    3.27
  -1   2  17    8.72    3.84
   1  -2 -17   13.96    3.24
  -1   2  16    0.68    1.22
   1  -2 -16    3.38    2.19
  -1   2  15   16.32    7.46
   1  -2 -15   29.66    4.44
  -1   2  14    8.99    2.59
   1  -2 -14   14.70    3.99
   1  -2 -13    9.92    3.79
  -1   2  13    5.71    2.17
   1  -2 -12  207.12   10.77
   1  -2 -12  280.08   12.05
  -1   2  12  239.48    9.71
   1  -2 -11   15.05    3.29
   1  -2 -11   22.92    5.25
  -1   2  11   19.60    4.10
   1  -2 -10   37.98    3.74
   1  -2 -10   53.23   12.70
  -1   2  10   46.04    2.67
   1  -2  -9    5.60    2.01
   1  -2  -9    7.35    2.90
  -1   2   9    5.73    2.40
   1  -2  -8  267.04    9.98
   1  -2  -8  421.29   13.00
  -1   2   8  373.15   11.58
   1  -2  -7   30.01    3.21
   1  -2  -7   49.00    4.15
  -1   2   7   36.86    3.99
   1  -2  -6  412.44   10.63
   1  -2  -6  716.68   14.44
  -1   2   6  582.58   14.09
   1  -2  -5  862.19   17.86
   1  -2  -5 1540.47   27.52
  -1   2   5 1223.56   23.33
   1  -2  -4  581.29   12.86
   1  -2  -4 1067.30   19.40
  -1   2   4  762.73   18.88
   1  -2  -3 9999.99  661.59
   1  -2  -2  960.58   18.47
   1  -2  -2 1421.07   24.34
  -1   2   2 1211.87   23.22
   1  -2  -1 4069.20  269.58
   1  -2  -1 3576.92   59.75
  -1   2   1 4393.20  291.55
   1  -2   0  202.42    5.64
  -1   2   0  175.41    4.13
  -1   2   0  205.23    5.74
  -1   2  -1    3.71    1.28
  -1   2  -1   -0.38    1.11
   1  -2   2 1313.17   24.33
  -1   2  -2 1145.17   21.03
  -1   2  -2 1112.80   20.72
   1  -2   3   59.67    4.50
  -1   2  -3   49.20    3.80
  -1   2  -3   48.05    3.60
   1  -2   4 4394.99   75.80
  -1   2  -4 4176.46  276.87
  -1   2  -4 3708.54   63.23
   1  -2   5  472.89   11.51
  -1   2  -5  467.57   11.26
  -1   2  -5  400.54    8.68
   1  -2   6   10.75    3.53
  -1   2  -6    8.48    2.80
  -1   2  -6    7.27    1.06
   1  -2   7  131.17   12.42
  -1   2  -7  135.51   10.37
  -1   2  -7  115.56    8.19
   1  -2   8  462.66   18.38
  -1   2  -8  521.61   15.93
  -1   2  -8  418.11   11.23
   1  -2   9   29.28    7.73
  -1   2  -9   35.85   10.31
  -1   2  -9   30.53    1.52
   1  -2  10    4.76    1.55
  -1   2 -10    2.53    0.97
   1  -2  11   34.60    8.85
  -1   2 -11   45.04   13.78
   1  -2  12  252.12   11.50
  -1   2 -12  262.01   11.02
   1  -2  13   66.06   15.40
  -1   2 -13   74.38    5.62
   1  -2  14   16.51    4.64
  -1   2 -14   13.42    2.98
   1  -2  15   12.78    3.41
  -1   2 -15   13.11    3.18
   1  -2  16    6.91    3.48
  -1   2 -16    9.54    3.48
   1  -2  17   49.41   13.62
  -1   2 -17   56.94    7.32
   1  -2  18   12.98    3.92
  -1   2 -18   12.99    4.08
   1  -2  19   64.14   18.29
  -1   2 -19   59.40    6.66
  -1   1  20   14.80    3.65
   1  -1 -20   16.33    3.77
  -1   1  19   48.67   10.89
   1  -1 -19   76.85    7.88
  -1   1  18    5.20    2.24
   1  -1 -18    6.00    2.61
  -1   1  17    1.64    1.45
   1  -1 -17   -0.13    1.96
  -1   1  16    8.49    3.41
   1  -1 -16    9.61    2.67
  -1   1  15   26.46    6.00
   1  -1 -15   39.32    4.98
  -1   1  14    0.66    1.35
   1  -1 -14    0.27    1.95
  -1   1  13   19.44    5.23
   1  -1 -13   28.98    3.97
  -1   1  12    5.73    1.84
   1  -1 -12    8.00    2.60
  -1   1  12    6.70    3.04
   1  -1 -11   19.96    5.61
  -1   1  11   18.02    4.88
   1  -1 -10  582.78   20.96
   1  -1 -10  759.39   25.75
  -1   1  10  776.87   24.77
   1  -1  -9  182.88    6.55
   1  -1  -9  256.25    7.28
  -1   1   9  275.10    5.54
   1  -1  -8  257.07    9.72
   1  -1  -8  355.20   13.61
  -1   1   8  381.30   11.37
   1  -1  -7  771.99   22.06
   1  -1  -7 1121.11   30.18
  -1   1   7 1201.51   31.76
   1  -1  -6  489.55   11.64
   1  -1  -6  748.78   15.82
  -1   1   6  815.81   16.06
   1  -1  -5   -0.45    0.97
   1  -1  -5    1.35    0.61
  -1   1   5   -1.48    1.66
   1  -1  -4  288.17    7.42
   1  -1  -4  457.88    9.90
  -1   1   4  429.94    9.22
   1  -1  -3 7234.26  478.69
   1  -1  -2  746.96   14.34
   1  -1  -2 1088.06   18.50
  -1   1   2 1121.79   53.85
   1  -1  -1 6249.09  413.43
   1  -1   0 2808.80   47.97
  -1   1   0 3233.19   54.88
   1  -1   1  876.04   16.27
  -1   1  -1  833.84   14.79
  -1   1  -1  925.83   16.81
   1  -1   2 4095.87   69.50
  -1   1  -2 4188.52   71.03
  -1   1  -2 4183.21   70.36
   1  -1   3 3252.46   56.35
  -1   1  -3 3379.45   58.76
  -1   1  -3 3301.52   55.73
   1  -1   4 5055.84  335.04
  -1   1  -4 5542.95  367.09
   1  -1   5   70.08    5.26
  -1   1  -5   98.44   27.78
  -1   1  -5   66.98    4.38
   1  -1   6 1992.10   37.03
  -1   1  -6 2495.17   45.50
  -1   1  -6 1796.25   30.51
   1  -1   7  433.93   13.75
  -1   1  -7  509.11   20.98
  -1   1  -7  406.55   10.53
   1  -1   8   13.47    3.81
  -1   1  -8   17.95    4.99
   1  -1   9   94.74    7.85
  -1   1  -9  127.84   10.30
   1  -1  10   64.53   15.78
  -1   1 -10   74.27    7.73
   1  -1  11    9.57    3.31
  -1   1 -11   10.70    2.78
   1  -1  12    0.88    1.73
  -1   1 -12    3.60    3.77
   1  -1  13   44.05   10.73
  -1   1 -13   50.65    5.66
   1  -1  14  197.00   10.46
  -1   1 -14  240.51   11.56
   1  -1  15   42.56    9.73
  -1   1 -15   50.65    5.20
   1  -1  16    3.07    1.83
  -1   1 -16    0.47    2.60
   1  -1  17   22.00    7.81
  -1   1 -17   26.14    4.96
   1  -1  18    1.26    1.12
  -1   1 -18    2.32    3.79
   1  -1  19   14.53    4.13
  -1   1 -19   17.88    4.47
  -1   1 -20    1.36    2.64
  -1   0  20    2.33    2.23
   1   0 -20    3.77    2.76
  -1   0  19   22.74    5.85
   1   0 -19   27.22    5.09
  -1   0  18    2.04    1.52
   1   0 -18    3.80    2.61
  -1   0  17   16.15    4.72
   1   0 -17   21.44    3.97
  -1   0  16   48.75   14.26
   1   0 -16   62.62    7.78
  -1   0  15    2.54    1.47
   1   0 -15    3.87    2.22
  -1   0  14   44.10   12.50
   1   0 -14   60.84    5.47
  -1   0  13   25.12    6.22
   1   0 -13   32.28    7.56
  -1   0  12  791.14   28.22
   1   0 -12 1142.63   37.27
  -1   0  11   69.41   10.26
   1   0 -11   97.25   18.02
  -1   0  11  121.14    5.85
  -1   0  10    5.36    1.79
   1   0 -10    5.60    1.66
  -1   0  10    7.42    3.22
   1   0  -9   18.76    2.11
  -1   0   9   24.82    1.65
   1   0  -8   43.78    4.23
   1   0  -8   31.22   12.84
  -1   0   8   67.57    5.14
   1   0  -7 1349.24   36.10
   1   0  -7 1694.53   44.29
  -1   0   7 1972.22   50.13
   1   0  -6   68.66    5.32
   1   0  -6   75.35    5.41
  -1   0   6  104.62    6.91
   1   0  -4   56.44    4.23
   1   0  -4   75.83    5.23
   1   0  -4  102.07    6.84
   1   0  -3  438.17    8.83
   1   0  -2  538.84    9.94
   1   0  -1  345.53    6.89
   1   0   0  380.48    7.36
   1   0   1  748.43   13.61
   1   0   2 3131.20   53.09
  -1   0  -2 4411.32   73.94
   1   0   3 7185.51  475.38
   1   0   4 2062.75   36.77
  -1   0  -4 3045.04   53.03
   1   0   5 2226.48   40.25
  -1   0  -5 3267.25   57.01
  -1   0  -5 2925.12   48.37
   1   0   6  697.62   16.32
  -1   0  -6 1101.90   21.83
   1   0   7  212.12    6.82
  -1   0  -7  334.38    9.28
   1   0   8  182.24    7.34
  -1   0  -8  282.50   10.07
   1   0   9    3.50    2.63
  -1   0  -9   13.44    4.14
   1   0  10   26.74    5.67
  -1   0 -10   34.49    3.81
   1   0  11   97.80    5.12
  -1   0 -11  143.64   13.31
   1   0  12  268.07   13.76
  -1   0 -12  378.15   18.70
   1   0  13  247.30   11.59
  -1   0 -13  313.78   12.73
   1   0  14  469.49   28.06
  -1   0 -14  603.90   34.41
   1   0  15   22.01    5.17
  -1   0 -15   27.12   10.09
   1   0  16    0.46    0.88
  -1   0 -16    0.88    2.60
   1   0  17    1.32    1.68
  -1   0 -17    2.21    2.43
   1   0  18   11.31    3.40
  -1   0 -18   13.42    3.76
   1   0  19   13.45    4.31
  -1   0 -19   15.38    4.13
   1   0  20    0.05    1.43
  -1   0 -20   -0.50    2.45
  -1  -1  19    9.71    2.74
   1   1 -19   10.11    3.86
  -1  -1  18    2.05    1.61
   1   1 -18    4.73    2.28
  -1  -1  17   67.70   15.12
   1   1 -17   74.95    7.56
  -1  -1  16   -0.06    0.89
   1   1 -16    0.10    2.33
  -1  -1  15   65.53   14.72
   1   1 -15   68.63    9.50
  -1  -1  14  144.09    9.95
   1   1 -14  174.76    8.57
  -1  -1  13   96.57    7.98
   1   1 -13  120.62   11.01
  -1  -1  12 1342.17  322.58
   1   1 -12 1843.39   58.07
  -1  -1  11   57.62   16.52
   1   1 -11   62.26    6.16
  -1  -1  11   85.36    6.06
  -1  -1  10  146.82    7.40
   1   1 -10  204.43    9.38
  -1  -1   9   73.66    6.38
   1   1  -9   95.70    7.81
   1   1  -9  132.67    9.45
  -1  -1   8   44.26   10.15
   1   1  -8   56.13    5.10
   1   1  -8   83.23    6.27
   1   1  -7  396.75   12.93
  -1  -1   6  235.62    6.79
   1   1  -6  352.73    9.25
   1   1  -6  456.82    9.75
   1   1  -5  160.34   11.50
   1   1  -5  203.32    5.23
   1   1  -4   34.18    2.72
   1   1  -4   41.83    3.35
   1   1  -4   52.78    4.39
   1   1  -3   13.85    1.39
   1   1  -3   18.93    2.11
   1   1  -3   26.90    7.06
   1   1  -2  155.12    3.68
   1   1  -2  180.92    4.65
   1   1  -2  226.92    5.37
   1   1  -1 1713.11   28.91
  -1  -1   1 1715.15   29.80
   1   1  -1 2591.47   44.27
  -1  -1   0 1450.12   26.68
  -1  -1  -1  134.24    8.23
   1   1   1  155.30    9.49
  -1  -1  -1  147.55    9.30
   1   1   1  118.00    7.48
   1   1   2 2372.52   40.39
  -1  -1  -2 3846.60   65.00
   1   1   2 2964.96   50.04
   1   1   3 1738.32   30.38
  -1  -1  -3 3314.40   56.63
   1   1   3 2243.18   38.17
   1   1   4   25.25    4.35
  -1  -1  -4   51.99    4.25
   1   1   4   27.77    2.26
   1   1   5   13.93    3.71
  -1  -1  -5   40.26    3.50
   1   1   5   11.69    1.44
   1   1   6  325.77    8.36
  -1  -1  -6  605.85   13.35
   1   1   6  402.71    7.52
   1   1   7  153.38    5.44
  -1  -1  -7  278.86    8.21
   1   1   7  176.65    3.72
   1   1   8  496.16   15.49
  -1  -1  -8  866.85   24.90
   1   1   9   -0.04    1.16
  -1  -1  -9    1.94    1.18
   1   1  10    4.41    1.35
  -1  -1 -10    6.63    1.71
   1   1  11  105.77    6.19
  -1  -1 -11  168.52    8.77
   1   1  12    0.22    1.17
  -1  -1 -12   -0.16    2.46
   1   1  13  568.55   22.87
  -1  -1 -13  851.46   29.78
   1   1  14  247.13   16.12
  -1  -1 -14  358.84   21.31
   1   1  15   27.55    6.42
  -1  -1 -15   35.45    4.77
   1   1  16   25.96    7.19
  -1  -1 -16   36.22   13.29
   1   1  17    1.86    1.58
  -1  -1 -17    8.84    3.36
   1   1  18    8.66    2.92
  -1  -1 -18    9.52    2.97
   1   1  19    0.57    0.77
  -1  -1 -19    1.59    2.44
   1   1  20   -0.10    1.54
  -1  -1 -20   -0.91    2.53
  -1  -2  19    1.28    1.13
   1   2 -19    0.60    2.33
  -1  -2  18   35.02    7.77
   1   2 -18   39.45    6.71
  -1  -2  17   39.54   11.73
   1   2 -17   50.67    7.27
  -1  -2  16    5.10    2.21
   1   2 -16    4.71    2.89
  -1  -2  15    4.77    1.74
   1   2 -15    4.21    2.18
  -1  -2  14   -0.05    1.68
   1   2 -14   -0.49    2.19
  -1  -2  13   75.98   18.29
   1   2 -13   82.74    6.05
  -1  -2  12   95.58    8.51
   1   2 -12  107.42    9.56
  -1  -2  11    6.41    2.02
   1   2 -11    8.40    3.22
   1   2 -11   11.75    3.38
  -1  -2  10   31.15    7.66
   1   2 -10   38.20    4.73
   1   2 -10   42.97    6.30
  -1  -2   9  127.47    6.66
   1   2  -9  160.15    7.92
   1   2  -9  201.48    7.68
  -1  -2   8   20.64    5.56
   1   2  -8   26.96    3.80
   1   2  -8   39.53    7.50
  -1  -2   7  316.27   10.37
   1   2  -7  411.81   13.51
   1   2  -7  501.85   14.68
  -1  -2   6   99.73    7.52
   1   2  -6  132.87   10.07
   1   2  -6  163.30   11.61
  -1  -2   5  161.89    5.25
   1   2  -5  214.91    6.82
   1   2  -5  242.71    6.56
  -1  -2   4  605.48   12.19
   1   2  -4  771.12   16.11
   1   2  -4  869.91   16.90
  -1  -2   3 2295.82   39.51
   1   2  -3 2793.42   49.37
   1   2  -3 3174.01   54.82
  -1  -2   2   65.25    4.26
   1   2  -2   79.78    5.71
   1   2  -2   88.30    6.16
  -1  -2   1   28.46    1.93
  -1  -2   1   25.77    2.35
   1   2  -1   36.36    9.55
  -1  -2   0  570.17   11.56
   1   2   0  657.53   13.21
   1   2   1   46.15    2.90
   1   2   1   50.05    3.14
  -1  -2  -1   66.25    4.72
   1   2   1   61.35    4.47
   1   2   2    0.19    0.17
  -1  -2  -2    1.95    1.29
   1   2   2    4.15    1.64
   1   2   3    6.83    1.47
  -1  -2  -3   15.20    2.58
   1   2   3   12.79    2.22
   1   2   4  410.92    8.80
  -1  -2  -4  871.65   17.21
   1   2   4  507.99   10.42
   1   2   5    9.84    2.40
  -1  -2  -5   19.57    2.27
   1   2   5   11.61    3.83
   1   2   6  112.89    8.40
  -1  -2  -6  254.68   17.93
   1   2   6  122.34    8.19
   1   2   7  836.65   23.32
  -1  -2  -7 1760.71   46.39
   1   2   7  971.77   25.28
   1   2   8  595.18   17.95
  -1  -2  -8 1198.75   33.02
   1   2   8  653.13   17.46
   1   2   9  375.80   13.95
  -1  -2  -9  751.43   21.17
   1   2   9  425.14   11.29
   1   2  10   78.46    6.79
  -1  -2 -10  149.22   11.97
   1   2  10   83.27    5.99
   1   2  11   35.36   11.66
  -1  -2 -11   59.93    4.34
   1   2  12    4.66    1.46
  -1  -2 -12    8.18    2.35
   1   2  13    0.01    0.85
  -1  -2 -13   -0.50    2.44
   1   2  14   18.25    6.70
  -1  -2 -14   27.02    4.18
   1   2  15  209.77   11.60
  -1  -2 -15  316.78   12.41
   1   2  16    0.61    1.13
  -1  -2 -16   -0.53    2.71
   1   2  17   75.14   18.64
  -1  -2 -17  114.78   26.02
   1   2  18   18.69    4.79
  -1  -2 -18   24.08    8.01
   1   2  19    0.30    1.37
  -1  -2 -19    0.72    1.29
   1   2  20    5.11    2.14
  -1  -2 -20    7.71    3.99
  -1  -3  18   10.82    3.20
   1   3 -18    7.42    3.59
   1   3 -17    0.98    2.53
  -1  -3  16   38.30    8.97
   1   3 -16   50.21    7.05
  -1  -3  15    1.36    1.40
   1   3 -15    0.57    2.25
  -1  -3  14   40.01   10.84
   1   3 -14   38.96    7.22
  -1  -3  13   46.42   11.93
   1   3 -13   51.40    5.16
  -1  -3  12    5.38    1.65
   1   3 -12    5.48    2.31
   1   3 -12    8.09    2.23
  -1  -3  11    1.98    0.87
   1   3 -11    2.79    1.73
   1   3 -11    3.03    1.46
  -1  -3  10    3.47    1.28
   1   3 -10    4.27    2.30
   1   3 -10    3.96    1.80
  -1  -3   9   11.05    3.72
   1   3  -9    9.67    2.10
   1   3  -9   12.87    1.80
  -1  -3   8   16.82    4.76
   1   3  -8   15.39    2.53
   1   3  -8   18.90    3.34
  -1  -3   7  127.70    9.56
   1   3  -7  145.11   11.23
   1   3  -7  159.52   11.54
  -1  -3   6  578.24   16.68
   1   3  -6  640.02   19.48
   1   3  -6  685.29   19.38
  -1  -3   5  580.49   16.36
   1   3  -5  645.86   19.30
   1   3  -5  692.38   19.51
  -1  -3   4    5.71    1.77
   1   3  -4    4.49    2.02
   1   3  -4    4.36    1.59
  -1  -3   3 4069.45   68.91
   1   3  -3 4094.27  271.72
   1   3  -3 4214.83  279.48
  -1  -3   2  382.55    7.66
   1   3  -2  337.48    8.59
  -1  -3   1    1.56    0.53
  -1  -3   1    3.04    1.14
   1   3  -1    1.16    1.18
  -1  -3   0   60.96    3.85
  -1  -3   0   57.84    4.54
   1   3   0   61.53    4.79
  -1  -3  -1   28.30    1.94
  -1  -3  -1   35.21    3.04
   1   3   1   35.09    3.12
  -1  -3  -2 2608.03   44.14
  -1  -3  -2 3457.65   60.17
   1   3   2 3027.70   52.99
  -1  -3  -3  221.06    5.26
  -1  -3  -3  349.21    8.63
   1   3   3  243.31    6.92
  -1  -3  -4  265.56    6.42
  -1  -3  -4  446.67   11.57
   1   3   4  278.09    7.40
  -1  -3  -5    7.07    2.55
  -1  -3  -5   15.05    4.22
   1   3   5    7.48    1.93
  -1  -3  -6   86.06    6.66
  -1  -3  -6  158.28   11.76
   1   3   6   79.99    6.09
   1   3   7  558.06   16.47
  -1  -3  -7 1262.03   34.53
   1   3   7  687.34   18.96
   1   3   8  194.28    7.84
  -1  -3  -8  416.08   14.43
   1   3   8  208.47    7.03
   1   3   9  129.03   10.07
  -1  -3  -9  287.51   20.73
   1   3   9  157.74   11.22
   1   3  10    5.45    1.46
  -1  -3 -10   14.51    3.95
   1   3  10    5.59    2.16
   1   3  11   36.26    5.74
  -1  -3 -11   64.77    6.07
   1   3  11   35.56    3.09
   1   3  12   72.21   23.55
  -1  -3 -12  133.21    8.02
   1   3  12   71.86    6.78
   1   3  13    1.88    1.23
  -1  -3 -13    3.09    1.77
   1   3  14   54.86    7.45
  -1  -3 -14   87.31    6.05
   1   3  15   95.80   23.79
  -1  -3 -15  154.54   15.02
   1   3  16    3.63    1.07
  -1  -3 -16    4.98    2.65
   1   3  17  204.88   10.59
  -1  -3 -17  323.48   25.03
   1   3  18  178.82   33.37
  -1  -3 -18  247.91   18.40
   1   3  19   18.73    5.89
  -1  -3 -19   28.24    8.99
   1   3  20   20.58    6.35
  -1  -3 -20   25.43    6.27
  -1  -4  17   14.03    4.00
   1   4 -17   14.96    4.28
  -1  -4  16    0.74    1.02
   1   4 -16   -0.51    2.46
  -1  -4  15   10.57    3.61
   1   4 -15   11.83    3.49
  -1  -4  14    0.65    1.04
   1   4 -14   -0.21    2.38
  -1  -4  13    6.47    2.04
   1   4 -13    3.08    2.68
  -1  -4  12   62.22   15.34
   1   4 -12   62.65    5.45
  -1  -4  11   61.11   15.79
   1   4 -11   66.11    5.34
   1   4 -11   80.19    4.15
  -1  -4  10    9.20    2.78
   1   4 -10    8.93    2.83
   1   4 -10   10.57    2.77
  -1  -4   9   17.47    6.07
   1   4  -9   16.04    3.11
   1   4  -9   18.51    2.83
  -1  -4   8   10.94    3.04
   1   4  -8   11.68    2.52
   1   4  -8   15.12    3.91
  -1  -4   7    4.19    1.49
   1   4  -7    4.60    2.02
   1   4  -7    3.73    1.65
  -1  -4   6   49.76    3.07
   1   4  -6   47.67    5.63
   1   4  -6   44.61    3.02
  -1  -4   5  237.71   16.55
   1   4  -5  222.08   11.11
   1   4  -5  218.25    7.02
  -1  -4   4   38.64    3.27
   1   4  -4   34.45    3.75
   1   4  -4   32.13    3.39
  -1  -4   3   64.58    4.90
   1   4  -3   58.44    5.49
   1   4  -3   54.16    5.51
  -1  -4   2  136.38    9.53
  -1  -4   2   97.78    7.99
   1   4  -2  111.44    8.69
  -1  -4   1   34.32    2.81
  -1  -4   1   31.05    6.17
   1   4  -1   30.09    3.47
  -1  -4   0    0.22    0.48
  -1  -4   0    0.48    0.42
   1   4   0    1.31    1.45
  -1  -4  -1 2187.98   37.40
  -1  -4  -1 2605.26   47.19
   1   4   1 2570.09   46.94
  -1  -4  -2    0.62    0.36
  -1  -4  -2    1.14    0.50
   1   4   2    0.85    1.74
  -1  -4  -3  461.32   12.91
  -1  -4  -3  691.34   19.69
   1   4   3  546.43   17.34
  -1  -4  -4  677.98   18.42
  -1  -4  -4 1132.87   30.77
   1   4   4  765.04   21.91
  -1  -4  -5   18.78    2.21
  -1  -4  -5   33.70    4.38
   1   4   5   13.55    3.41
  -1  -4  -6  268.80    8.97
  -1  -4  -6  490.78   15.27
   1   4   6  276.87    9.47
  -1  -4  -7  305.88    9.86
  -1  -4  -7  557.34   16.34
   1   4   7  305.45    9.80
  -1  -4  -8   84.77    7.02
  -1  -4  -8  155.60   11.99
   1   4   8   81.56    6.51
  -1  -4  -9   20.05    2.67
   1   4   9    7.81    1.45
   1   4  10  170.35    9.78
  -1  -4 -10  371.23   14.81
   1   4  10  205.13    8.37
   1   4  11    7.21    3.44
  -1  -4 -11   15.60    3.29
   1   4  11    7.74    3.06
   1   4  12   12.00    3.20
  -1  -4 -12   23.76    4.41
   1   4  12   11.50    1.87
   1   4  13   11.82    3.41
  -1  -4 -13   22.94    4.06
   1   4  13   11.21    2.17
   1   4  14    0.72    1.18
  -1  -4 -14    0.18    1.10
   1   4  15   45.47   10.54
  -1  -4 -15   77.42    6.03
   1   4  16   36.54   12.13
  -1  -4 -16   55.60    5.54
   1   4  17   72.43   19.18
  -1  -4 -17  117.11    8.55
   1   4  18   36.67    9.99
  -1  -4 -18   55.80   14.46
   1   4  19   41.42    9.79
  -1  -4 -19   73.24    7.71
   1   4  20  149.34   17.21
  -1  -4 -20  213.01   16.28
  -1  -5  16    0.55    0.89
   1   5 -16    1.42    1.38
  -1  -5  15    0.70    1.27
   1   5 -15    2.06    2.20
  -1  -5  14    2.85    1.18
   1   5 -14    4.33    1.82
  -1  -5  13   10.52    3.37
   1   5 -13    8.76    3.19
  -1  -5  12    0.83    0.77
   1   5 -12   -2.48    2.50
  -1  -5  11   43.96   13.75
   1   5 -11   45.81   13.68
   1   5 -11   48.15    6.23
  -1  -5  10   41.47    9.24
   1   5 -10   44.61   16.07
   1   5 -10   33.77    8.09
  -1  -5   9  205.62   12.81
   1   5  -9  197.30   13.30
   1   5  -9  203.07   12.42
  -1  -5   8  219.36   10.58
   1   5  -8  202.97    9.97
   1   5  -8  208.34    9.05
  -1  -5   7   85.29    8.46
   1   5  -7   84.65   26.66
   1   5  -7   77.99    8.04
  -1  -5   6   79.43    6.11
   1   5  -6   66.93    6.23
   1   5  -6   64.84    6.51
  -1  -5   5    3.72    1.28
   1   5  -5    1.12    1.67
   1   5  -5    1.57    1.19
  -1  -5   4    1.10    0.66
   1   5  -4    1.31    1.37
   1   5  -4    1.72    1.65
  -1  -5   3   14.91    3.32
  -1  -5   3   12.04    4.76
   1   5  -3   12.32    2.03
  -1  -5   2   68.31    5.16
  -1  -5   2   54.60    5.30
   1   5  -2   53.58    5.13
  -1  -5   1  310.99    8.63
  -1  -5   1  274.60    9.83
   1   5  -1  284.19   10.10
  -1  -5   0  484.15   12.40
  -1  -5   0  501.01   15.06
   1   5   0  496.18   15.10
  -1  -5  -1  193.47    6.09
  -1  -5  -1  228.79    9.04
   1   5   1  213.18    8.90
  -1  -5  -2  193.80    6.27
  -1  -5  -2  253.95    9.74
   1   5   2  218.89    9.03
  -1  -5  -3  317.66    9.00
  -1  -5  -3  452.94   14.63
   1   5   3  389.62   13.30
  -1  -5  -4  356.65   10.20
  -1  -5  -4  567.96   16.62
   1   5   4  397.80   13.76
  -1  -5  -5  553.64   15.07
  -1  -5  -5  962.34   26.13
   1   5   5  604.15   17.71
  -1  -5  -6   54.81    4.90
  -1  -5  -6   95.68    7.81
   1   5   6   55.45    5.00
  -1  -5  -7   41.62    4.51
  -1  -5  -7   74.67    7.37
   1   5   7   44.36    4.77
  -1  -5  -8   12.75    2.15
  -1  -5  -8   26.57    6.97
   1   5   8    9.66    1.73
  -1  -5  -9   73.00   16.00
  -1  -5  -9  133.02   10.29
   1   5   9   69.32    5.85
  -1  -5 -10    3.72    1.87
  -1  -5 -10    9.71    3.30
   1   5  10    3.42    1.99
   1   5  11  612.04   22.67
  -1  -5 -11 1368.75   36.59
   1   5  11  712.59   21.89
   1   5  12    1.29    1.12
  -1  -5 -12    0.39    2.34
   1   5  12    0.59    0.60
   1   5  13   98.93    7.24
  -1  -5 -13  189.08    9.84
   1   5  13   95.12    8.47
   1   5  14    1.92    1.45
  -1  -5 -14    0.43    2.03
   1   5  14    1.19    1.30
   1   5  15   10.69    3.52
  -1  -5 -15   17.13    3.69
   1   5  16    3.22    2.32
  -1  -5 -16   12.89    3.22
   1   5  17   13.16    4.55
  -1  -5 -17   19.10    3.87
   1   5  18   39.92    9.62
  -1  -5 -18   64.26   10.20
   1   5  19   12.98    4.62
  -1  -5 -19   18.78    3.68
  -1  -6  15   34.63    9.62
   1   6 -15   57.97    6.74
  -1  -6  14    0.06    0.87
   1   6 -14    0.88    2.63
  -1  -6  13    1.42    1.11
   1   6 -13    4.74    4.05
  -1  -6  12   25.11    6.01
   1   6 -12   24.85    4.60
  -1  -6  11    5.38    2.52
   1   6 -11    5.65    2.96
   1   6 -11    2.94    1.62
  -1  -6  10   22.73    8.72
   1   6 -10   23.67    8.21
   1   6 -10   18.40    4.63
  -1  -6   9    2.33    1.08
   1   6  -9    1.36    2.21
   1   6  -9    0.48    1.09
  -1  -6   8   35.12    8.11
   1   6  -8   39.37    4.56
   1   6  -8   31.35    3.33
  -1  -6   7    1.99    0.95
   1   6  -7    2.55    2.40
   1   6  -7    3.67    1.63
  -1  -6   6  769.95   20.21
   1   6  -6  685.66   21.23
   1   6  -6  670.92   20.35
  -1  -6   5   45.37    5.73
  -1  -6   5   39.14   11.39
   1   6  -5   38.55    5.07
  -1  -6   4   26.60    2.70
  -1  -6   4   23.85    5.90
   1   6  -4   22.40    6.69
  -1  -6   3   75.43    5.90
  -1  -6   3   69.62   16.55
   1   6  -3   71.91    6.61
  -1  -6   2   52.99    5.02
  -1  -6   2   46.34   14.86
   1   6  -2   44.84    5.19
  -1  -6   1   83.93    7.37
  -1  -6   1   79.19    7.86
   1   6  -1   75.77    7.64
  -1  -6   0   54.74    5.03
  -1  -6   0   59.44    6.26
   1   6   0   57.97    6.55
  -1  -6  -1  153.07    5.94
  -1  -6  -1  182.94    8.44
   1   6   1  173.26    8.46
   1   6   2    0.62    1.78
  -1  -6  -3  344.51   11.76
  -1  -6  -3  506.35   19.42
   1   6   3  417.51   16.28
  -1  -6  -4  217.52    8.23
  -1  -6  -4  340.10   13.36
   1   6   4  255.25   11.00
  -1  -6  -5    3.12    1.02
  -1  -6  -5    4.96    2.20
   1   6   5    2.34    2.02
  -1  -6  -6    5.05    1.23
  -1  -6  -6    8.83    1.89
   1   6   6    4.57    1.51
  -1  -6  -7   -0.37    0.99
  -1  -6  -7    0.14    1.22
   1   6   7    0.29    1.40
  -1  -6  -8    0.07    1.33
  -1  -6  -8    1.66    2.46
   1   6   8    0.96    1.50
  -1  -6  -9    8.24    2.55
  -1  -6  -9   21.79    6.18
   1   6   9    7.12    2.78
  -1  -6 -10 1036.83   28.77
  -1  -6 -10 1849.74   49.96
   1   6  10 1051.76   28.69
  -1  -6 -11    6.89    3.08
  -1  -6 -11   18.11    5.97
   1   6  11    5.68    2.44
   1   6  12   28.82    7.72
  -1  -6 -12   63.55    5.08
   1   6  12   31.20    9.73
   1   6  13    3.45    1.56
  -1  -6 -13    6.76    2.81
   1   6  13    3.17    1.44
   1   6  14    3.53    2.10
  -1  -6 -14    3.72    1.87
   1   6  14    1.75    0.89
   1   6  15   19.48    4.98
  -1  -6 -15   39.73    6.02
   1   6  16    0.40    0.88
  -1  -6 -16    1.66    2.73
   1   6  17   -0.21    1.69
  -1  -6 -17    1.20    2.18
   1   6  18    2.95    1.21
  -1  -6 -18    4.26    2.45
   1   6  19    6.37    2.34
  -1  -6 -19    8.90    3.66
   1   7 -14   49.42    6.69
   1   7 -13    3.54    2.22
   1   7 -12    5.12    2.94
   1   7 -11   46.12    6.74
   1   7 -11   38.33   11.71
  -1  -7  10    5.76    1.87
   1   7 -10    5.93    2.95
   1   7 -10    5.85    1.81
  -1  -7   9   18.15    2.87
   1   7  -9   17.30    3.90
   1   7  -9   16.41    4.92
  -1  -7   8   27.18    3.07
   1   7  -8   23.37    5.71
   1   7  -8   21.31    3.17
  -1  -7   7    0.33    0.87
  -1  -7   7    1.05    0.81
   1   7  -7    1.47    1.56
  -1  -7   6  151.39    5.90
  -1  -7   6  110.30    7.00
   1   7  -6  135.89    7.36
  -1  -7   5 1427.46   28.03
  -1  -7   5 1109.18   20.95
   1   7  -5 1261.47   28.58
  -1  -7   4   81.54    4.69
  -1  -7   4   66.93    9.48
   1   7  -4   76.92    6.17
  -1  -7   3   97.63    7.50
  -1  -7   3   98.03   15.27
   1   7  -3   83.09    7.91
  -1  -7   2   47.31    2.67
  -1  -7   2   45.79   14.20
   1   7  -2   42.14    5.50
  -1  -7   1  633.10   22.70
   1   7  -1  664.49   24.00
  -1  -7   0    3.33    1.02
  -1  -7   0    5.00    2.12
   1   7   0    5.18    2.24
  -1  -7  -1   48.66    4.98
  -1  -7  -1   58.92    8.47
   1   7   1   56.43    6.91
  -1  -7  -2  102.61    4.74
  -1  -7  -2  137.83    7.38
   1   7   2  116.58    8.83
  -1  -7  -3    8.24    1.52
  -1  -7  -3   14.56    3.57
   1   7   3   11.57    2.91
  -1  -7  -4   72.22    4.23
  -1  -7  -4  126.85   15.21
   1   7   4   89.94    6.17
  -1  -7  -5    0.37    0.98
  -1  -7  -5    0.07    0.70
   1   7   5    0.98    1.05
  -1  -7  -6   29.93    2.61
  -1  -7  -6   58.63   13.66
   1   7   6   33.96   11.39
  -1  -7  -7    1.23    1.73
  -1  -7  -7    1.18    2.67
   1   7   7   -0.51    2.09
  -1  -7  -8   68.09    5.50
  -1  -7  -8  131.80    9.47
   1   7   8   74.51    6.58
  -1  -7  -9  231.61   14.02
  -1  -7  -9  452.91   25.85
   1   7   9  231.37   15.52
  -1  -7 -10  398.54   12.17
  -1  -7 -10  752.13   20.16
   1   7  10  415.95   13.40
  -1  -7 -11   22.63    4.99
  -1  -7 -11   48.80   11.37
   1   7  11   22.83    6.51
  -1  -7 -12   87.35   16.24
   1   7  12   45.30    7.73
   1   7  13   75.21   13.64
  -1  -7 -13  175.19   23.81
   1   7  13   87.53    9.36
   1   7  14   69.08    9.33
  -1  -7 -14  153.99    8.33
   1   7  14   78.85    5.34
   1   7  15   -0.12    1.35
  -1  -7 -15   -0.02    1.85
   1   7  15   -0.11    1.27
   1   7  16   -0.15    1.65
  -1  -7 -16    2.51    2.18
   1   7  17    7.40    3.33
  -1  -7 -17    9.93    3.31
  -1  -7 -18    1.46    2.14
   1   8 -12   30.94    6.08
  -1  -8  10   67.46   16.26
   1   8 -10   60.32   17.83
  -1  -8   9    3.19    1.22
   1   8  -9    2.52    1.91
  -1  -8   8    0.63    1.00
   1   8  -8    1.70    1.83
  -1  -8   7   11.01    5.37
   1   8  -7   16.01    5.66
  -1  -8   6   20.67    7.68
   1   8  -6   22.04    3.58
  -1  -8   5    5.72    1.87
   1   8  -5    8.89    2.44
  -1  -8   4  356.46   38.26
   1   8  -4  381.08   40.86
  -1  -8   3 1010.83  251.33
   1   8  -3 1050.81   85.84
  -1  -8   2  138.09    9.83
   1   8  -2  146.63    8.20
  -1  -8   1    4.57    1.82
   1   8  -1    3.39    3.30
  -1  -8   0    4.11    1.38
   1   8   0    1.89    2.12
  -1  -8  -1    0.71    1.12
   1   8   1    0.64    2.16
  -1  -8  -2   17.24    3.15
   1   8   2   12.44    3.08
  -1  -8  -3   93.52    7.46
   1   8   3   73.90   16.99
  -1  -8  -4  110.81    4.73
  -1  -8  -4  173.58   13.82
   1   8   4  127.02    9.62
  -1  -8  -5   64.97    3.66
  -1  -8  -5  107.17    8.93
   1   8   5   81.62   13.56
  -1  -8  -6   50.86    3.31
  -1  -8  -6   90.52    6.69
   1   8   6   59.29   16.73
  -1  -8  -7    0.57    0.92
  -1  -8  -7    0.43    1.16
   1   8   7    1.10    2.52
  -1  -8  -8    0.78    1.17
  -1  -8  -8    1.55    1.69
   1   8   8    2.49    2.10
  -1  -8  -9   36.10    6.14
  -1  -8  -9   68.55   10.89
   1   8   9   37.33    7.19
  -1  -8 -10   64.86    7.28
  -1  -8 -10  133.22   13.75
   1   8  10   74.14    8.30
  -1  -8 -11    1.47    1.43
  -1  -8 -11   -0.17    1.84
   1   8  11   -0.04    1.63
  -1  -8 -12    0.41    0.84
  -1  -8 -12    1.71    1.38
   1   8  12    0.71    0.86
  -1  -8 -13   10.92    3.34
   1   8  13    6.03    2.56
   1   8  14    1.92    1.18
  -1  -8 -14    0.80    1.17
   1   8  14    1.56    2.06
   1   8  15    6.12    2.53
  -1  -8 -15   11.08    3.38
   1   8  15    5.54    3.82
   1   8  16    3.38    1.56
  -1  -9   9    0.42    1.07
   1   9  -9    0.18    1.64
  -1  -9   8  123.18   11.33
   1   9  -8  134.55    9.13
  -1  -9   7    0.60    1.05
   1   9  -7    1.71    1.46
  -1  -9   6   44.53   11.84
   1   9  -6   38.95   11.32
  -1  -9   5   62.59   15.00
   1   9  -5   67.76    6.93
  -1  -9   4    2.45    2.25
   1   9  -4    3.35    2.55
  -1  -9   3   39.35   14.05
   1   9  -3   39.27    4.76
  -1  -9   2   -0.08    2.03
   1   9  -2    1.02    2.54
  -1  -9   1  204.59   25.85
   1   9  -1  184.92   18.34
  -1  -9   0   97.66   20.83
   1   9   0   87.12   10.02
  -1  -9  -1    3.43    1.91
   1   9   1    2.81    1.93
  -1  -9  -2    1.92    1.75
   1   9   2   -0.18    2.03
  -1  -9  -3    0.01    1.23
  -1  -9  -4   66.50    5.34
   1   9   4   48.66    5.38
  -1  -9  -5   15.52    4.31
   1   9   5    9.91    5.43
  -1  -9  -6    2.95    1.73
   1   9   6    3.53    1.91
  -1  -9  -7   38.25   13.12
   1   9   7   19.67    6.06
  -1  -9  -8   19.49    3.30
  -1  -9  -8   35.18    9.84
   1   9   8   19.13    7.63
  -1  -9  -9   13.55    2.63
  -1  -9  -9   27.97   10.91
   1   9   9   16.90    6.80
  -1  -9 -10   16.23    2.55
  -1  -9 -10   25.61    8.09
   1   9  10   12.64    4.01
  -1  -9 -11    1.12    0.74
  -1  -9 -11    2.64    1.41
   1   9  11    0.21    1.12
  -1  -9 -12   24.01    8.07
  -1  -9 -12   44.92   17.88
   1   9  12   29.18    5.19
  -1  -9 -13   -0.42    2.36
   1   9  13    1.11    1.20
   1   9  14    2.16    1.95
  -1  -9 -14    1.77    2.35
   1   9  14   -0.57    1.56
   1   9  15    0.36    0.61
  -1  -9 -15    2.43    2.71
   1   9  15    0.54    1.60
  -1 -10   7   25.23    5.67
   1  10  -7   21.88    6.84
  -1 -10   6   22.68    5.10
   1  10  -6   24.36    8.39
  -1 -10   5   29.89    6.59
   1  10  -5   27.44    4.68
  -1 -10   4   -0.45    1.82
   1  10  -4   -0.70    2.14
  -1 -10   3    7.59    2.62
   1  10  -3    7.34    2.72
  -1 -10   2   32.91    7.11
   1  10  -2   28.33    4.72
  -1 -10   1   63.90   12.47
   1  10  -1   62.21    8.34
  -1 -10   0   73.54   20.98
   1  10   0   67.61    8.76
  -1 -10  -1   25.37   10.40
   1  10   1   23.68    4.07
  -1 -10  -2   22.39    4.11
   1  10   2   20.50    4.04
  -1 -10  -3    3.49    1.08
   1  10   3    2.42    2.01
  -1 -10  -4   11.70    3.11
   1  10   4    8.65    4.11
  -1 -10  -5   11.66    2.79
   1  10   5    5.60    2.99
  -1 -10  -6   -0.36    1.98
   1  10   6    1.70    1.30
  -1 -10  -7    2.30    2.20
   1  10   7    0.30    1.27
  -1 -10  -8    1.94    2.03
   1  10   8    1.13    1.25
  -1 -10  -9    0.64    1.83
   1  10   9    0.98    1.08
  -1 -10 -10   37.22    9.91
   1  10  10   15.97    6.73
  -1 -10 -11    0.95    1.56
   1  10  11   -0.43    2.06
  -1 -10 -12   33.48   14.10
   1  10  12   17.05    8.76
  -1 -11   2   25.97    6.89
   1  11  -2   20.80    8.67
  -1 -11   1    9.19    3.30
   1  11  -1    9.59    3.68
  -1 -11   0    0.85    1.61
   1  11   0    0.86    2.29
  -1 -11  -1   17.42    5.11
   1  11   1   16.94    4.36
  -1 -11  -2   14.30    5.41
   1  11   2   15.81    4.27
  -1 -11  -3   37.55   12.61
   1  11   3   33.34    5.49
  -1 -11  -4    0.40    0.96
   1  11   4   -0.15    2.15
  -1 -11  -5   27.85    9.46
   1  11   5   23.51    4.21
  -1 -11  -6    1.06    1.22
   1  11   6    0.87    2.25
  -1 -11  -7    0.15    1.87
   1  11   7    1.59    2.42
  -1 -11  -8    5.91    2.65
   1  11   8    5.00    2.78
   2 -10  -8   41.57    5.94
  -2  10   8   44.62    6.12
   2 -10  -7    4.17    2.47
  -2  10   7    3.55    2.69
   2 -10  -6   12.49    2.90
  -2  10   6   12.64    3.45
   2 -10  -5    1.15    1.55
  -2  10   5    0.09    2.32
   2 -10  -4    1.25    1.23
  -2  10   4    4.83    3.37
   2 -10  -3    0.68    1.42
  -2  10   3    1.62    2.31
  -2  10   2   -1.46    2.22
  -2  10   1    1.57    2.44
   2 -10   0    2.33    1.56
  -2  10   0    0.51    2.22
  -2  10  -1    2.58    3.21
  -2  10  -2   48.22    5.97
  -2  10  -3    0.87    2.06
   2  -9 -12    2.46    2.05
  -2   9  12    4.03    2.62
   2  -9 -11   19.89    4.23
  -2   9  11   21.84    4.39
   2  -9 -10   31.88    4.75
  -2   9  10   29.72    4.85
   2  -9  -9    4.55    2.19
  -2   9   9    4.09    2.83
   2  -9  -8   62.80    9.62
  -2   9   8   68.83   10.78
   2  -9  -7    0.45    1.66
  -2   9   7   -0.63    2.18
   2  -9  -6    1.56    2.22
  -2   9   6    1.04    2.13
   2  -9  -5    1.32    1.65
  -2   9   5    1.21    2.07
   2  -9  -4   22.10    3.60
  -2   9   4   24.55    4.70
   2  -9  -3    4.26    2.08
  -2   9   3    5.22    2.97
   2  -9  -2    3.92    1.87
   2  -9  -1    7.39    2.54
  -2   9   1    9.54    3.33
   2  -9   0    1.62    1.46
  -2   9   0    1.81    2.01
   2  -9   1    2.29    1.56
  -2   9  -1    3.55    1.80
   2  -9   2   24.93    3.39
   2  -9   2   20.32    7.92
  -2   9  -2   29.15    4.74
   2  -9   3    0.70    0.83
   2  -9   3   -0.82    1.04
  -2   9  -3    0.53    2.03
   2  -9   4    1.85    2.05
   2  -9   4    1.71    1.18
  -2   9  -4    2.23    2.08
   2  -9   5   43.09    5.65
   2  -9   5   24.73    7.44
  -2   9  -5   35.57    4.67
   2  -9   6   10.76    3.32
   2  -9   6    9.25    4.31
  -2   9  -6    9.97    3.19
   2  -9   7   12.25    5.52
   2  -9   7    9.99    4.11
  -2   9  -7   11.31    4.06
   2  -9   8    1.19    1.02
  -2   9  -8    0.27    0.69
   2  -8 -14   48.27    6.42
  -2   8  14   55.48    6.09
   2  -8 -13   15.22    3.85
  -2   8  13   16.03    3.43
   2  -8 -12    0.91    2.58
  -2   8  12    3.03    2.18
   2  -8 -11    0.54    1.74
  -2   8  11    0.76    1.94
   2  -8 -10    5.80    2.20
  -2   8  10    6.67    2.93
   2  -8  -9   12.86    4.56
  -2   8   9   18.85    5.58
   2  -8  -8    4.63    1.72
  -2   8   8    7.40    3.00
   2  -8  -7    0.07    1.47
  -2   8   7   -0.50    1.98
   2  -8  -6    7.65    2.58
  -2   8   6    7.27    2.86
   2  -8  -5   29.85    4.21
  -2   8   5   33.97    5.09
   2  -8  -4   29.94    5.91
  -2   8   4   36.12    6.88
   2  -8  -3   11.29    2.38
  -2   8   3   11.56    2.74
   2  -8  -2   68.26    8.73
  -2   8   2   76.35   10.45
   2  -8  -1  168.31   18.77
   2  -8  -1  177.22   19.30
  -2   8   1  177.75   20.41
   2  -8   0   60.28    7.92
   2  -8   0   51.53   14.61
  -2   8   0   58.11    8.13
   2  -8   1   23.37    3.74
   2  -8   1   20.03    7.46
  -2   8  -1   25.08    4.18
   2  -8   2    0.81    0.91
   2  -8   2    0.58    0.69
  -2   8  -2   -0.44    1.83
   2  -8   3    2.30    1.81
   2  -8   3    1.37    1.10
  -2   8  -3    1.24    2.40
   2  -8   4    1.25    1.67
   2  -8   4    0.24    0.62
  -2   8  -4    0.98    2.62
   2  -8   5    2.74    1.52
   2  -8   5    2.84    0.83
  -2   8  -5    2.56    1.86
   2  -8   6   78.51   17.13
   2  -8   6   54.44    6.32
  -2   8  -6   65.69    6.48
   2  -8   7   15.51    4.96
  -2   8  -7   12.83    4.58
   2  -8   8    4.06    1.51
  -2   8  -8    3.49    2.20
  -2   8  -8    2.56    2.09
   2  -8   9   20.53    8.48
  -2   8  -9   19.40    4.15
  -2   8  -9   14.63    5.95
   2  -8  10    0.88    1.04
  -2   8 -10    0.24    1.72
   2  -7 -16    8.48    2.89
   2  -7 -15   35.01    5.12
  -2   7  15   33.30    4.83
   2  -7 -14    5.70    2.62
  -2   7  14    7.14    3.62
   2  -7 -13    0.58    1.90
  -2   7  13    0.33    1.55
   2  -7 -12   11.14    3.00
  -2   7  12   10.10    4.02
   2  -7 -11   16.90    4.24
  -2   7  11   19.28    6.35
   2  -7 -10   -0.62    1.55
  -2   7  10    0.09    1.89
   2  -7  -9   35.39    9.63
  -2   7   9   41.20    7.68
   2  -7  -8    7.20    2.28
  -2   7   8    6.42    2.59
   2  -7  -7   15.79    2.94
  -2   7   7   16.54    3.23
   2  -7  -6    0.04    1.62
  -2   7   6    0.66    1.92
   2  -7  -5    6.94    2.16
  -2   7   5    9.58    3.48
   2  -7  -4  129.51    6.98
  -2   7   4  142.97    8.17
   2  -7  -3   10.36    2.64
   2  -7  -3   12.07    4.80
  -2   7   3   11.17    5.31
   2  -7  -2   31.14    3.46
   2  -7  -2   36.43    7.27
  -2   7   2   33.52    4.10
   2  -7  -1   12.81    2.84
   2  -7  -1   12.43    3.13
  -2   7   1   13.39    4.09
   2  -7   0   44.64    4.05
   2  -7   0   39.48    4.38
  -2   7   0   43.30    4.93
   2  -7   1   31.83    8.04
   2  -7   1   24.15    9.06
  -2   7  -1   28.94    3.82
   2  -7   2   39.17   13.55
   2  -7   2   30.24    6.32
  -2   7  -2   37.06    4.13
   2  -7   3    6.11    2.55
   2  -7   3    4.77    1.28
  -2   7  -3    3.82    2.09
   2  -7   4   12.22    3.71
   2  -7   4    9.63    2.50
  -2   7  -4    7.03    2.11
   2  -7   5  222.22   24.49
  -2   7  -5  164.13   18.52
   2  -7   6    7.87    2.68
  -2   7  -6    6.71    2.41
  -2   7  -6    5.35    2.12
   2  -7   7    6.12    2.16
  -2   7  -7    4.90    2.23
  -2   7  -7    2.98    1.70
   2  -7   8   11.17    4.52
  -2   7  -8    6.57    2.28
  -2   7  -8    7.14    2.64
   2  -7   9   -0.26    2.24
  -2   7  -9   -0.18    0.72
  -2   7  -9   -0.03    1.28
   2  -7  10  139.24   14.48
  -2   7 -10  108.57   11.88
   2  -7  11   11.67    5.44
  -2   7 -11    8.78    3.19
   2  -7  12    6.58    2.98
  -2   7 -12    3.98    2.33
  -2   7 -13    2.28    1.55
   2  -6 -17    8.04    3.37
   2  -6 -16   16.76    4.83
   2  -6 -15   18.65    4.36
  -2   6  15   17.02    5.79
   2  -6 -14    2.23    1.70
  -2   6  14    2.87    1.89
   2  -6 -13    1.57    1.84
  -2   6  13    1.35    1.71
   2  -6 -12    1.30    1.86
  -2   6  12    0.76    1.65
   2  -6 -11   24.91    5.13
  -2   6  11   28.26    5.58
   2  -6 -10  153.48   14.73
  -2   6  10  186.13   16.99
   2  -6  -9   48.51    4.72
  -2   6   9   66.08   18.99
   2  -6  -8  116.87    9.10
  -2   6   8  138.45   10.03
   2  -6  -7   89.12    7.82
  -2   6   7  100.32    7.94
   2  -6  -6  324.68   12.49
  -2   6   6  394.85   14.86
   2  -6  -5    1.82    1.72
   2  -6  -5    1.16    0.74
  -2   6   5    1.39    1.29
   2  -6  -4   12.99    3.08
   2  -6  -4   18.20    4.41
  -2   6   4   16.00    6.47
   2  -6  -3   17.41    3.42
   2  -6  -3   20.41    2.53
  -2   6   3   18.18    3.79
   2  -6  -2   34.64    4.86
   2  -6  -2   37.37    4.60
  -2   6   2   38.32    5.57
   2  -6  -1    0.84    1.38
   2  -6  -1    0.64    0.37
  -2   6   1    0.11    1.75
   2  -6   0  157.69    9.87
   2  -6   0  141.85    6.40
  -2   6   0  158.31    8.76
   2  -6   1  156.24    9.30
   2  -6   1  126.74    6.54
  -2   6  -1  147.66    8.11
   2  -6   2   10.61    3.85
   2  -6   2    6.87    2.75
  -2   6  -2    8.90    3.46
   2  -6   3   40.06    6.47
  -2   6  -3   32.34    4.14
   2  -6   4  147.31    7.77
  -2   6  -4  109.08    9.22
  -2   6  -4  107.94    9.26
   2  -6   5 1270.81   67.37
  -2   6  -5  995.28   52.61
  -2   6  -5  970.00   51.58
   2  -6   6    0.42    1.53
  -2   6  -6   -0.05    1.83
  -2   6  -6    1.37    1.84
   2  -6   7  225.25   20.29
  -2   6  -7  168.17   15.35
  -2   6  -7  162.54   14.65
   2  -6   8  233.97   25.86
  -2   6  -8  175.48   19.62
  -2   6  -8  164.90   18.18
   2  -6   9   57.93   15.53
  -2   6  -9   48.67   12.80
  -2   6  -9   38.59    4.34
   2  -6  10    4.49    2.34
  -2   6 -10    2.27    1.59
  -2   6 -10    2.96    1.35
   2  -6  11   10.85    2.90
  -2   6 -11    8.66    2.69
   2  -6  12    1.08    2.69
  -2   6 -12    0.74    1.94
   2  -6  13    1.36    1.22
  -2   6 -13    1.82    2.22
   2  -6  14    2.01    1.64
  -2   6 -14    3.10    2.46
   2  -5 -18   10.36    4.49
   2  -5 -17    2.58    2.71
   2  -5 -16    1.84    2.29
   2  -5 -15    7.97    3.14
   2  -5 -15    5.72    3.03
  -2   5  15    9.43    2.68
   2  -5 -14    0.10    2.01
   2  -5 -14   -0.30    1.09
  -2   5  14    0.08    1.02
   2  -5 -13    0.23    1.94
   2  -5 -13   -0.06    0.93
  -2   5  13   -0.53    1.46
   2  -5 -12   49.66    5.10
   2  -5 -12   72.83    4.11
  -2   5  12   55.61   14.83
   2  -5 -11    6.07    2.40
   2  -5 -11    6.52    2.98
  -2   5  11    5.82    1.98
   2  -5 -10  192.90   13.20
   2  -5 -10  297.36   16.72
  -2   5  10  223.51   15.05
   2  -5  -9 1065.61   31.24
   2  -5  -9 1686.95   40.10
  -2   5   9 1269.48   37.09
   2  -5  -8  632.78   23.20
   2  -5  -8 1062.20   32.39
  -2   5   8  728.17   25.79
   2  -5  -7   63.90    7.53
   2  -5  -7  104.30   10.00
  -2   5   7   67.10    8.54
   2  -5  -6   15.35    2.78
   2  -5  -6   41.22    6.96
  -2   5   6   21.28    7.70
   2  -5  -5    4.55    1.70
   2  -5  -5    8.15    2.70
  -2   5   5    4.38    1.59
   2  -5  -4   65.78    7.06
   2  -5  -4  101.94    8.85
  -2   5   4   72.47    7.49
   2  -5  -3  111.32   10.57
   2  -5  -3  145.42   12.69
  -2   5   3  122.11   11.90
   2  -5  -2   10.80    2.52
   2  -5  -2   10.77    2.35
  -2   5   2   13.46    4.78
   2  -5  -1  124.49    5.61
   2  -5  -1  115.82    3.92
  -2   5   1  125.99    6.00
   2  -5   0  288.98   12.12
   2  -5   0  227.26    8.85
  -2   5   0  273.65   12.39
   2  -5   1  635.30   22.93
   2  -5   1  457.95   16.07
  -2   5  -1  588.31   21.73
   2  -5   2    3.57    1.25
  -2   5  -2    2.02    0.97
  -2   5  -2    2.73    1.32
   2  -5   3   14.04    4.65
  -2   5  -3   10.57    2.02
  -2   5  -3   12.08    3.11
   2  -5   4  399.66   18.63
  -2   5  -4  304.09   14.64
  -2   5  -4  302.47   14.84
   2  -5   5 1067.60   36.38
  -2   5  -5  849.02   28.21
  -2   5  -5  823.75   27.38
   2  -5   6   96.28   10.10
  -2   5  -6   78.45    8.44
  -2   5  -6   71.19    7.53
   2  -5   7    1.36    1.08
  -2   5  -7    0.76    1.56
  -2   5  -7    0.75    1.33
   2  -5   8    2.49    1.82
  -2   5  -8    1.13    1.58
  -2   5  -8    0.04    1.21
   2  -5   9   65.42    5.17
  -2   5  -9   50.87    4.55
  -2   5  -9   46.72    3.37
   2  -5  10   30.35    3.93
  -2   5 -10   25.10    3.67
  -2   5 -10   19.07    3.32
   2  -5  11   63.94   17.24
  -2   5 -11   55.22    7.05
   2  -5  12   -0.69    2.16
  -2   5 -12    1.36    2.86
   2  -5  13    6.45    3.12
  -2   5 -13    3.44    2.42
   2  -5  14   10.93    4.96
  -2   5 -14   12.20    3.40
   2  -5  15    6.12    2.87
  -2   5 -15    6.67    3.24
   2  -5  16    0.78    1.13
  -2   5 -16   -0.67    2.33
  -2   4  19    4.19    2.41
  -2   4  18    1.00    0.96
   2  -4 -18    0.36    1.50
   2  -4 -17   14.53    4.23
   2  -4 -17   20.71    3.42
   2  -4 -16   22.23    4.24
   2  -4 -16   23.47    3.60
   2  -4 -15    3.60    1.96
   2  -4 -15    3.56    1.41
  -2   4  15    4.17    1.58
   2  -4 -14   37.18    5.04
   2  -4 -14   39.07    9.34
  -2   4  14   36.68    9.63
   2  -4 -13  261.16   23.43
   2  -4 -13  329.12   27.90
  -2   4  13  281.33   26.11
   2  -4 -12    1.20    2.16
   2  -4 -12    3.99    2.02
  -2   4  12    1.67    2.10
   2  -4 -11  152.29   11.17
   2  -4 -11  211.23   12.64
  -2   4  11  173.53   11.91
   2  -4 -10   67.01    6.88
   2  -4 -10  102.55    8.14
  -2   4  10   83.06    7.52
   2  -4  -9  121.09    7.38
   2  -4  -9  189.78    7.59
  -2   4   9  164.62    8.34
   2  -4  -8   19.18    3.42
   2  -4  -8   29.96    2.89
  -2   4   8   26.08    9.95
   2  -4  -7  100.76    6.65
   2  -4  -7  134.00   11.83
  -2   4   7   97.37    9.64
   2  -4  -6 1780.88   20.74
   2  -4  -6 2992.38   88.37
  -2   4   6 2385.05   40.35
   2  -4  -5   91.05    7.90
   2  -4  -5  154.54   10.77
  -2   4   5  112.79   10.19
   2  -4  -4  694.38   19.95
  -2   4   4  846.15   24.04
   2  -4  -3   97.74    8.01
   2  -4  -3  151.46   10.54
  -2   4   3  115.00    9.72
   2  -4  -2  195.12   14.29
   2  -4  -2  213.02   14.62
  -2   4   2  209.39   15.40
   2  -4  -1   43.76    4.28
   2  -4  -1   38.24    3.07
  -2   4   1   52.61    8.37
   2  -4   0  261.15   10.50
   2  -4   0  199.54    6.57
  -2   4   0  266.23    9.59
   2  -4   1  135.07   10.38
  -2   4  -1  114.96    8.41
  -2   4  -1  130.02   10.11
   2  -4   2   32.75    2.91
  -2   4  -2   26.29    1.97
  -2   4  -2   34.99    7.35
   2  -4   3  733.56   20.92
  -2   4  -3  607.02   16.69
  -2   4  -3  622.08   18.06
   2  -4   4    2.70    1.00
  -2   4  -4    0.82    1.22
  -2   4  -4    0.81    1.24
   2  -4   5   -0.15    1.16
  -2   4  -5    0.06    1.08
  -2   4  -5    1.28    0.54
  -2   4  -6    1.72    1.32
  -2   4  -6    0.95    1.52
   2  -4   7   20.70    3.16
  -2   4  -7   16.08    2.63
  -2   4  -7   12.25    2.02
   2  -4   8   18.46    5.10
  -2   4  -8   14.57    4.95
  -2   4  -8   12.62    2.18
   2  -4   9  140.53   11.82
  -2   4  -9  117.65    9.96
  -2   4  -9  100.68    7.90
   2  -4  10   40.37   13.36
  -2   4 -10   30.27    3.83
  -2   4 -10   21.71    6.17
   2  -4  11   10.26    4.04
  -2   4 -11    8.62    3.04
   2  -4  12   16.88    5.31
  -2   4 -12   16.86    3.53
   2  -4  13    7.65    3.06
  -2   4 -13    4.07    2.45
   2  -4  14  164.77   10.66
  -2   4 -14  143.66    8.98
   2  -4  15    8.60    2.85
  -2   4 -15    7.96    2.58
   2  -4  16    9.56    3.23
  -2   4 -16   13.46    3.90
   2  -4  17   11.16    4.15
  -2   4 -17   14.35    4.47
  -2   3  19   16.56    7.58
   2  -3 -19   21.64    4.02
  -2   3  18    1.30    2.16
   2  -3 -18    0.73    1.71
  -2   3  17   16.87    6.26
   2  -3 -17   19.20    3.12
   2  -3 -16   10.57    3.96
   2  -3 -16   15.11    2.79
   2  -3 -15   45.32    5.27
   2  -3 -15   52.51    4.57
  -2   3  15   43.38    5.90
   2  -3 -14    8.05    2.68
   2  -3 -14   10.83    2.39
  -2   3  14    8.83    4.74
   2  -3 -13    5.72    2.51
   2  -3 -13    9.13    2.01
  -2   3  13    9.58    3.12
   2  -3 -12   74.98    6.83
   2  -3 -12   94.23    4.95
  -2   3  12   96.28    7.44
   2  -3 -11  326.90   12.93
   2  -3 -11  441.12   13.78
  -2   3  11  425.85   13.76
   2  -3 -10   16.29    3.44
   2  -3 -10   23.77    5.35
  -2   3  10   22.50    7.12
   2  -3  -9    2.03    2.26
   2  -3  -9    0.49    0.59
  -2   3   9    1.02    0.70
   2  -3  -8   11.33    2.61
   2  -3  -8   16.91    1.63
  -2   3   8   16.55    6.17
   2  -3  -7   37.66    4.66
   2  -3  -7   62.14    5.02
  -2   3   7   55.07   18.25
   2  -3  -6 1609.42   18.64
   2  -3  -6 2397.99   13.45
  -2   3   6 2278.30   57.58
   2  -3  -5  118.95    9.48
   2  -3  -5  177.17   12.20
  -2   3   5  154.29   37.93
   2  -3  -4 1007.25   28.20
   2  -3  -4 1595.24   39.94
  -2   3   4 1328.97   36.45
   2  -3  -3  610.01   18.23
   2  -3  -3 1005.08   25.26
  -2   3   3  763.12   25.65
   2  -3  -2  353.41   11.70
   2  -3  -2  444.73   11.53
  -2   3   2  423.14   14.93
   2  -3  -1  789.41   23.50
   2  -3  -1  681.57   17.55
  -2   3   1  898.45   25.51
   2  -3   0  450.90   14.30
  -2   3   0  477.99   16.99
   2  -3   1    7.16    3.93
  -2   3  -1    7.37    1.98
  -2   3  -1    6.25    2.66
   2  -3   2  150.75   11.36
  -2   3  -2  128.31    9.26
  -2   3  -2  139.26   10.39
   2  -3   3   80.48    6.71
  -2   3  -3   67.69    5.45
  -2   3  -3   70.68    5.82
   2  -3   4    8.41    3.58
  -2   3  -4    6.09    1.37
  -2   3  -4    7.18    2.59
   2  -3   5  536.07   16.60
  -2   3  -5  465.65   13.77
  -2   3  -5  432.04   12.78
   2  -3   6   50.01    5.22
  -2   3  -6   42.86    4.40
  -2   3  -6   39.80    3.73
   2  -3   7   37.91   10.19
  -2   3  -7   34.31    3.52
  -2   3  -7   27.80    2.10
   2  -3   8    0.70    1.06
  -2   3  -8    1.07    2.26
  -2   3  -8    0.36    0.61
   2  -3   9    5.47    2.21
  -2   3  -9    2.56    1.95
  -2   3  -9    2.76    0.97
   2  -3  10   36.22    3.98
  -2   3 -10   35.69    3.76
   2  -3  11   71.98    6.56
  -2   3 -11   74.77    5.47
   2  -3  12   18.84    5.82
  -2   3 -12   13.86    2.60
   2  -3  13  102.52   23.36
  -2   3 -13   88.78    6.42
   2  -3  14    1.12    3.06
  -2   3 -14   -0.84    2.30
   2  -3  15   41.84   10.97
  -2   3 -15   40.67    5.37
   2  -3  16   15.43    5.36
  -2   3 -16   13.64    4.03
   2  -3  17   -0.38    2.45
  -2   3 -17    1.67    2.69
   2  -3  18   25.86    7.22
  -2   3 -18   23.25    4.91
  -2   2  19    4.67    2.37
   2  -2 -19    3.12    1.82
  -2   2  18   19.17    5.35
   2  -2 -18   24.83    3.88
  -2   2  17    1.87    1.28
   2  -2 -17    2.50    1.52
  -2   2  16    2.46    1.49
   2  -2 -16    4.35    1.96
   2  -2 -15   31.02    6.39
   2  -2 -15   33.26   10.76
   2  -2 -14    0.85    0.99
  -2   2  14    0.53    0.55
   2  -2 -13  291.17   18.18
   2  -2 -13  351.24   20.14
  -2   2  13  357.06   20.81
   2  -2 -12    6.07    2.89
   2  -2 -12    5.67    2.36
  -2   2  12    5.86    2.63
   2  -2 -11    2.27    1.95
   2  -2 -11    0.36    1.19
  -2   2  11    0.85    0.78
   2  -2 -10   13.24    3.25
   2  -2 -10   16.36    2.57
  -2   2  10   17.15    5.16
   2  -2  -9    1.13    1.85
   2  -2  -9    0.33    0.96
  -2   2   9   -0.07    1.12
   2  -2  -8   92.48    7.90
   2  -2  -8  126.24   10.63
  -2   2   8  146.12   11.06
   2  -2  -7  122.30    9.61
   2  -2  -7  162.70   11.61
  -2   2   7  195.62   14.35
   2  -2  -6   11.61    2.08
   2  -2  -6    7.78    1.90
  -2   2   6   21.14    7.30
   2  -2  -5  231.61    8.78
   2  -2  -5  308.96    8.74
  -2   2   5  348.33   11.25
   2  -2  -4  366.58   11.87
   2  -2  -4  503.66   13.13
  -2   2   4  542.67   16.04
   2  -2  -3 1004.21   20.51
   2  -2  -3 1129.23   18.96
  -2   2   3 1452.27   29.61
   2  -2  -2  184.02    6.00
  -2   2   2  246.71    7.31
   2  -2  -1  304.69    8.15
  -2   2   1  403.03   10.25
   2  -2   0  133.95    9.12
  -2   2   0  121.56    7.54
  -2   2   0  159.89   10.64
   2  -2   1  102.88    7.27
  -2   2  -1   94.27    6.12
  -2   2  -1  114.39    7.87
   2  -2   2  504.67   12.35
  -2   2  -2  447.04    9.60
  -2   2  -2  527.11   11.83
   2  -2   3   48.05    4.33
  -2   2  -3   45.71    3.57
  -2   2  -3   44.97    3.75
   2  -2   4   61.76    5.31
  -2   2  -4   61.00    5.04
  -2   2  -4   58.89    4.71
   2  -2   5    3.64    1.44
  -2   2  -5    0.61    1.26
  -2   2  -5    0.09    0.42
   2  -2   6  390.93   13.15
  -2   2  -6  379.64   12.27
  -2   2  -6  340.48   10.61
   2  -2   7  534.30   16.53
  -2   2  -7  497.96   15.13
  -2   2  -7  423.61   11.66
   2  -2   8   16.03    2.45
  -2   2  -8    3.63    1.95
  -2   2  -8    4.63    0.95
   2  -2   9   19.12    6.13
  -2   2  -9   17.17    2.71
  -2   2  -9   12.12    1.12
   2  -2  10  172.38   10.25
  -2   2 -10  176.30   10.08
   2  -2  11  121.42    8.09
  -2   2 -11  121.63    7.60
   2  -2  12   51.50   13.52
  -2   2 -12   51.64    5.02
   2  -2  13    9.04    5.21
  -2   2 -13   10.89    2.70
   2  -2  14   42.01   12.19
  -2   2 -14   43.86    5.32
   2  -2  15    8.09    2.87
  -2   2 -15    7.03    3.27
   2  -2  16    8.07    3.28
  -2   2 -16    5.32    3.23
   2  -2  17   10.19    4.85
  -2   2 -17    6.93    3.41
   2  -2  18    1.10    1.21
  -2   2 -18    1.40    2.80
   2  -2  19   29.37    8.34
  -2   2 -19   35.31    5.98
  -2   1  19    9.67    3.54
   2  -1 -19    6.69    2.74
  -2   1  18   89.56   27.50
   2  -1 -18  132.94   18.34
  -2   1  17   18.98    5.29
   2  -1 -17   21.40    3.56
  -2   1  16    3.84    1.88
   2  -1 -16    7.06    2.30
  -2   1  15   23.47    9.07
   2  -1 -15   31.03    5.82
   2  -1 -14   90.88    5.67
  -2   1  14  100.54    4.61
   2  -1 -13    6.09    2.25
   2  -1 -13    2.88    1.85
  -2   1  13    4.21    1.71
   2  -1 -12   17.76    3.03
   2  -1 -12   12.76    2.14
  -2   1  12   14.05    5.64
   2  -1 -11   60.13    6.95
   2  -1 -11   70.29    7.37
  -2   1  11   89.55    8.77
   2  -1 -10   74.25    7.75
   2  -1 -10   88.02    8.23
  -2   1  10  114.22   10.22
   2  -1  -9   75.91    7.63
   2  -1  -9   71.34    6.74
  -2   1   9  134.07   11.88
   2  -1  -8  892.24   24.56
   2  -1  -8 1167.26   29.90
  -2   1   8 1456.62   36.61
   2  -1  -7   61.98    5.59
   2  -1  -7   78.12    6.18
  -2   1   7  108.49    8.41
   2  -1  -6   91.76    7.58
   2  -1  -6  122.48    8.94
  -2   1   6  152.00   11.68
   2  -1  -5  225.18    7.04
   2  -1  -5  286.38    6.63
  -2   1   5  376.29    9.93
   2  -1  -4   47.73    3.97
   2  -1  -4   57.67    3.92
  -2   1   4   76.26    6.17
   2  -1  -3    2.73    0.89
   2  -1  -3    3.69    0.99
  -2   1   3    5.35    2.02
   2  -1  -2  121.54    8.28
  -2   1   2  124.07    8.34
  -2   1   2  190.75   13.45
   2  -1  -1   60.92    4.57
  -2   1   1  101.01    6.12
  -2   1   1   83.27    5.91
   2  -1   0 1166.91   22.16
  -2   1   0 1494.56   25.34
  -2   1   0 1466.62   27.03
   2  -1   1  835.59   16.73
  -2   1  -1  947.71   17.02
  -2   1  -1  989.63   19.11
   2  -1   2 1167.99   23.47
  -2   1  -2 1260.76   22.62
  -2   1  -2 1303.73   24.16
   2  -1   3  110.39    7.71
  -2   1  -3  120.70    7.97
  -2   1  -3  124.79    8.18
   2  -1   4    5.42    2.22
  -2   1  -4    4.00    1.16
  -2   1  -4    6.06    3.04
   2  -1   5 1530.13   30.28
  -2   1  -5 1669.79   31.49
  -2   1  -5 1592.07   29.27
   2  -1   6  810.52   23.40
  -2   1  -6  929.82   26.58
  -2   1  -6  823.00   21.84
   2  -1   7 2884.32   75.47
  -2   1  -7 3251.11   83.46
  -2   1  -7 2668.02   66.65
   2  -1   8  362.70   13.49
  -2   1  -8  409.52   14.89
  -2   1  -8  306.52    8.01
   2  -1   9 1057.45   42.72
  -2   1  -9 1299.51   41.99
   2  -1  10  315.45   13.53
  -2   1 -10  399.22   16.22
   2  -1  11   13.61    4.76
  -2   1 -11   14.34    3.86
   2  -1  12    9.14    3.71
  -2   1 -12    9.16    3.60
   2  -1  13   62.04   14.59
  -2   1 -13   69.65   20.22
   2  -1  14   -0.09    2.33
  -2   1 -14    0.06    2.75
   2  -1  15    6.87    2.53
  -2   1 -15    3.96    3.06
   2  -1  16   -1.04    2.21
  -2   1 -16   -2.19    2.43
   2  -1  17    2.83    1.75
  -2   1 -17    3.87    2.99
   2  -1  18  108.70   26.03
  -2   1 -18  121.56   17.52
   2  -1  19    4.39    2.78
  -2   1 -19    5.10    2.78
  -2   0  19    2.64    1.81
   2   0 -19    2.46    2.65
  -2   0  18    3.69    2.25
   2   0 -18    2.05    2.01
  -2   0  17    1.12    1.09
   2   0 -17    0.08    1.74
  -2   0  16    0.58    1.19
   2   0 -16   -0.38    1.78
  -2   0  15    2.14    1.68
   2   0 -15    1.95    1.96
  -2   0  14   54.36   12.98
   2   0 -14   71.65    5.21
  -2   0  13   13.31    4.10
   2   0 -13   18.20    2.80
  -2   0  13   20.74    7.02
   2   0 -12   50.07    5.21
  -2   0  12   69.45    5.85
   2   0 -11   89.24    6.40
   2   0 -11   96.26    5.79
  -2   0  11  127.24    6.20
   2   0 -10  177.77    8.88
   2   0 -10  202.17    8.93
  -2   0  10  265.46   10.15
   2   0  -9  265.39   11.06
   2   0  -9  307.77   12.17
  -2   0   9  411.31   14.40
   2   0  -8  710.83   20.15
   2   0  -8  864.99   24.20
  -2   0   8 1129.44   28.99
   2   0  -7    2.59    1.24
   2   0  -7    2.83    1.09
  -2   0   7    4.28    2.14
   2   0  -6  116.19    4.51
   2   0  -6  141.92    5.51
   2   0  -5  132.02    4.85
   2   0  -5  172.32    5.09
   2   0  -4    0.46    1.25
   2   0  -4    0.25    0.56
   2   0  -4    1.63    0.90
   2   0  -3  165.00    5.13
   2   0  -3  195.91    4.79
   2   0  -2  192.91    5.47
  -2   0   2  180.50    4.34
  -2   0   1  536.51   10.05
   2   0   0  165.61   11.65
  -2   0   0  202.10    4.64
   2   0   0  142.33    9.82
   2   0   1 4606.67  305.05
  -2   0  -1 5970.52  395.06
   2   0   1 5328.37  353.17
  -2   0  -3  555.77   12.06
   2   0   4   14.82    1.84
  -2   0  -4   23.87    2.29
   2   0   5 1157.00   23.26
  -2   0  -5 1550.21   29.10
  -2   0  -5 1406.13   25.36
   2   0   6   42.57    3.87
  -2   0  -6   74.49    6.00
  -2   0  -6   49.97    3.46
   2   0   7  338.44   11.55
  -2   0  -7  485.68   15.18
  -2   0  -7  444.44   11.84
   2   0   8  292.50   13.55
  -2   0  -8  413.23   13.76
   2   0   9   45.71   10.25
  -2   0  -9   62.39    5.96
   2   0  10   30.54    7.41
  -2   0 -10   37.89    3.92
   2   0  11  141.54   10.00
  -2   0 -11  227.26   12.47
   2   0  12 1134.60   42.18
  -2   0 -12 1478.08   49.42
   2   0  13   39.67   11.61
  -2   0 -13   58.10   13.02
   2   0  14  169.20    9.58
  -2   0 -14  206.42   10.23
   2   0  15   20.38    5.23
  -2   0 -15   26.70    4.85
   2   0  16   14.75    3.34
  -2   0 -16   15.72    3.87
   2   0  17   18.72    6.10
  -2   0 -17   20.78    8.20
   2   0  18    0.24    1.14
  -2   0 -18    0.99    2.65
   2   0  19   28.06    7.09
  -2   0 -19   26.66    5.81
   2   0  20    1.70    1.02
  -2   0 -20    2.24    2.81
  -2  -1  19    7.13    3.23
   2   1 -19    9.12    3.10
  -2  -1  18    3.68    1.82
   2   1 -18    3.06    2.00
  -2  -1  17   26.82    8.00
   2   1 -17   33.87    4.66
  -2  -1  16    3.59    1.86
   2   1 -16    3.90    2.39
  -2  -1  15    0.63    1.04
   2   1 -15    1.22    2.10
  -2  -1  14   67.39   16.17
   2   1 -14  103.76   10.41
  -2  -1  13   35.90   11.78
   2   1 -13   44.20    4.58
  -2  -1  13   57.65    3.26
  -2  -1  12    2.87    2.15
  -2  -1  12    4.45    2.28
  -2  -1  11   12.66    3.74
   2   1 -11   20.25    3.95
  -2  -1  10   13.61    4.79
   2   1 -10   17.42    3.47
   2   1 -10   24.78    6.33
   2   1  -9  532.19   18.90
   2   1  -9  606.51   20.97
   2   1  -9  828.35   27.07
   2   1  -8  113.44    8.90
   2   1  -8  127.31    9.85
   2   1  -8  184.56   13.23
   2   1  -7  111.10    8.64
   2   1  -7  131.05    4.83
   2   1  -6  132.63    5.53
   2   1  -6  159.15    6.43
   2   1  -6  220.82    7.85
   2   1  -5  197.46    5.97
   2   1  -5  234.08    6.71
   2   1  -5  339.13    8.75
   2   1  -4    4.44    0.97
   2   1  -4   10.81    4.02
   2   1  -4    5.51    1.25
   2   1  -3   14.89    1.59
   2   1  -3   17.89    1.78
   2   1  -3   44.49    3.60
   2   1  -2  415.06    8.69
  -2  -1   2  425.16    9.14
   2   1  -2  709.07   14.95
   2   1  -1  552.61   10.78
  -2  -1   1  550.59   11.14
   2   1  -1  888.53   22.89
  -2  -1   0 6709.32  443.97
   2   1   2 5335.36  353.09
  -2  -1  -2 6568.69  434.78
   2   1   2 6121.00  405.23
   2   1   3  217.60    5.91
  -2  -1  -3  309.71   10.31
   2   1   3  202.69   14.01
   2   1   4   24.67    4.03
  -2  -1  -4   38.12    4.70
   2   1   4   30.80    2.46
   2   1   5 1273.88   24.31
  -2  -1  -5 2005.22   36.80
   2   1   5 1652.90   29.18
   2   1   6   17.74    3.96
  -2  -1  -6   33.12    3.62
   2   1   6   29.63    2.39
   2   1   7  401.99   14.04
  -2  -1  -7  661.94   19.57
   2   1   7  587.14   15.46
   2   1   8   43.05    9.05
  -2  -1  -8   64.28    5.77
   2   1   8   51.25    3.80
   2   1   9  195.32   14.41
  -2  -1  -9  314.97   11.22
   2   1  10    0.60    0.67
  -2  -1 -10    1.01    2.00
   2   1  11   59.85   14.49
  -2  -1 -11   83.51    8.51
   2   1  12  104.97    6.51
  -2  -1 -12  162.16    9.53
   2   1  13  119.45    7.61
  -2  -1 -13  175.98    9.02
   2   1  14  573.35   34.39
  -2  -1 -14  766.12   50.78
   2   1  15   85.48   17.24
  -2  -1 -15  120.34   37.62
   2   1  16   12.14    3.28
  -2  -1 -16   15.45    4.08
   2   1  17   32.36    8.81
  -2  -1 -17   39.75   11.02
   2   1  18    1.33    1.17
  -2  -1 -18    1.35    1.63
   2   1  19   35.35    9.20
  -2  -1 -19   40.65   13.47
   2   1  20    8.99    3.07
  -2  -1 -20    8.24    3.60
  -2  -2  18    2.10    1.55
   2   2 -18    4.42    2.98
  -2  -2  17    1.13    1.61
   2   2 -17    0.88    2.24
  -2  -2  16    1.03    1.46
   2   2 -16    0.61    2.17
  -2  -2  15    0.60    0.96
   2   2 -15    0.52    2.10
  -2  -2  14    6.24    1.92
   2   2 -14    4.35    1.97
  -2  -2  13   -0.45    1.61
   2   2 -13    0.17    2.15
   2   2 -13    1.41    0.58
  -2  -2  12    6.58    2.24
   2   2 -12    8.60    2.80
   2   2 -12   12.38    3.37
  -2  -2  11    0.71    0.84
   2   2 -11   -1.78    2.09
   2   2 -11    0.00    0.96
  -2  -2  10  194.97   10.41
   2   2 -10  243.98   12.73
   2   2 -10  317.39   14.90
  -2  -2   9    2.41    1.02
   2   2  -9    2.64    2.15
   2   2  -9    4.00    1.26
  -2  -2   8    6.27    2.76
   2   2  -8    7.33    1.89
   2   2  -8   11.62    4.04
  -2  -2   7    2.25    0.69
   2   2  -7    1.38    1.94
   2   2  -7    2.95    1.23
   2   2  -6   11.24    2.60
   2   2  -6   14.03    2.02
   2   2  -5  579.48   16.51
   2   2  -5  639.09   18.72
   2   2  -5  845.98   23.77
   2   2  -4  334.33    7.79
   2   2  -4  385.94    9.95
   2   2  -4  532.27   12.38
   2   2  -3  256.79    6.02
   2   2  -3  304.25    8.06
   2   2  -3  399.47    9.81
   2   2  -2 1297.03   22.84
  -2  -2   2 1366.54   25.71
   2   2  -2 2055.22   37.19
   2   2  -1 2671.22   45.00
  -2  -2   1 2998.09   52.60
   2   2  -1 4041.97   69.90
   2   2   0   12.14    1.04
  -2  -2   0   15.70    4.17
   2   2   0   16.22    5.43
  -2  -2  -1 5606.05  371.31
   2   2   1 6273.10  415.46
   2   2   2  456.16    8.92
  -2  -2  -2  500.15   11.04
   2   2   3    0.49    0.28
  -2  -2  -3    3.73    1.38
   2   2   3   -0.17    0.84
   2   2   4    0.55    0.38
  -2  -2  -4    1.32    0.84
   2   2   4    0.94    0.68
   2   2   5 1050.28   20.45
  -2  -2  -5 1827.73   36.02
   2   2   5 1267.45   23.53
   2   2   6  402.96   12.32
  -2  -2  -6  737.28   21.67
   2   2   6  442.70   12.61
   2   2   7  153.76    6.29
  -2  -2  -7  288.59   10.94
   2   2   7  194.20    6.31
   2   2   8   57.75   12.67
  -2  -2  -8  101.13    8.65
   2   2   8   66.70    5.06
   2   2   9  101.41   10.47
  -2  -2  -9  165.95   12.70
   2   2   9  108.63    8.07
   2   2  10  203.37   17.39
  -2  -2 -10  352.22   14.20
   2   2  10  226.80    7.76
   2   2  11    1.51    1.05
  -2  -2 -11    2.57    1.72
   2   2  12   11.09    2.86
  -2  -2 -12   16.25    4.41
   2   2  13   27.56    6.58
  -2  -2 -13   45.19    5.38
   2   2  14  315.03   19.41
  -2  -2 -14  537.37   30.99
   2   2  15  330.12   29.33
  -2  -2 -15  504.02   42.94
   2   2  16   16.04    3.96
  -2  -2 -16   26.36    5.82
   2   2  17   70.17   11.66
  -2  -2 -17   91.46    9.31
   2   2  18   -0.07    2.17
  -2  -2 -18    0.61    2.40
   2   2  19    4.00    1.84
  -2  -2 -19    7.86    3.20
   2   2  20    1.76    1.70
  -2  -2 -20    1.50    1.60
  -2  -3  18   18.18    4.87
   2   3 -18   17.44    4.45
  -2  -3  17   84.07   18.10
   2   3 -17  103.41    8.64
  -2  -3  16    2.78    1.49
   2   3 -16    3.47    3.63
  -2  -3  15  107.11   21.37
   2   3 -15  116.24    7.77
  -2  -3  14   19.49    4.06
   2   3 -14   18.60    3.53
  -2  -3  13   43.50   15.06
   2   3 -13   45.26    5.08
  -2  -3  12    5.39    2.02
   2   3 -12    6.53    2.66
   2   3 -12    7.86    2.43
  -2  -3  11  158.68   11.01
   2   3 -11  198.63   13.25
   2   3 -11  243.64   14.13
  -2  -3  10   -0.05    1.20
   2   3 -10    0.17    2.11
   2   3 -10    0.57    0.48
  -2  -3   9   96.88    5.97
   2   3  -9  118.66    7.86
   2   3  -9  143.10    7.66
  -2  -3   8    0.33    0.36
   2   3  -8    0.08    1.00
   2   3  -8   -0.16    1.20
  -2  -3   7   17.54    5.42
   2   3  -7   23.20    5.64
   2   3  -7   27.23    7.13
  -2  -3   6   72.87    6.14
   2   3  -6   95.69    7.96
   2   3  -6  117.54    9.33
  -2  -3   5  156.51    5.57
   2   3  -5  193.83    8.04
   2   3  -5  215.53    8.11
  -2  -3   4  951.38   25.12
   2   3  -4 1224.79   33.51
   2   3  -4 1433.09   38.43
  -2  -3   3   11.89    1.23
  -2  -3   3   14.91    4.35
   2   3  -3   13.01    2.51
  -2  -3   2  166.48    3.75
  -2  -3   2  180.17    6.38
   2   3  -2  221.31    7.12
  -2  -3   1  141.63    9.48
  -2  -3   1  153.17    5.75
   2   3  -1  193.30    7.92
  -2  -3   0  739.75   16.80
   2   3   0  859.12   17.86
  -2  -3  -1 1152.34   22.70
   2   3   1 1181.83   23.11
   2   3   2   78.98    5.00
  -2  -3  -2   84.51    6.18
   2   3   2   77.66    5.81
   2   3   3  369.05    7.61
  -2  -3  -3  507.48   12.09
   2   3   3  404.88    9.87
   2   3   4    2.05    0.71
  -2  -3  -4    2.99    1.56
   2   3   4    2.51    0.95
   2   3   5    0.34    0.32
  -2  -3  -5    0.59    0.85
   2   3   5    0.22    0.45
   2   3   6  166.35    6.54
  -2  -3  -6  321.05   11.21
   2   3   6  188.30    6.69
   2   3   7  102.11    8.72
  -2  -3  -7  206.68   15.34
   2   3   7  122.33    8.95
   2   3   8  234.86    8.51
  -2  -3  -8  451.03   16.56
   2   3   8  273.00    8.38
   2   3   9   10.17    3.35
  -2  -3  -9   21.25    4.15
   2   3   9    6.74    1.58
   2   3  10 1373.71   44.85
  -2  -3 -10 2570.80   79.29
   2   3  10 1542.79   46.66
   2   3  11   -1.74    2.00
   2   3  11   -0.02    0.71
   2   3  12   33.30    6.63
  -2  -3 -12   80.55    9.09
   2   3  13   75.26   10.20
  -2  -3 -13  131.61   11.58
   2   3  14    1.53    0.95
  -2  -3 -14    2.02    2.57
   2   3  15  142.55   15.64
  -2  -3 -15  211.36   19.53
   2   3  16  116.17   14.47
  -2  -3 -16  198.79   20.25
   2   3  17  165.84   24.15
  -2  -3 -17  236.10   19.01
   2   3  18    0.56    2.06
  -2  -3 -18    3.40    2.97
   2   3  19   23.37    7.16
  -2  -3 -19   25.55    5.11
   2   3  20    1.32    1.41
  -2  -3 -20    1.03    1.23
  -2  -4  17   84.38   22.79
   2   4 -17  117.45   10.00
  -2  -4  16    0.40    1.26
   2   4 -16    0.55    1.85
  -2  -4  15  134.24   18.02
   2   4 -15  146.11   15.49
  -2  -4  14   87.73   19.02
   2   4 -14  100.40   20.92
  -2  -4  13   -0.13    1.38
   2   4 -13   -0.49    2.22
  -2  -4  12    2.72    1.02
   2   4 -12    2.07    2.28
   2   4 -12    5.69    2.22
  -2  -4  11   92.42    5.46
   2   4 -11  110.27    7.11
   2   4 -11  127.33    5.75
  -2  -4  10   12.68    3.74
   2   4 -10   21.22    5.83
   2   4 -10   25.81    4.16
  -2  -4   9  543.91   16.69
   2   4  -9  615.14   22.81
   2   4  -9  752.35   21.23
  -2  -4   8  182.52    7.91
   2   4  -8  218.26   10.62
   2   4  -8  249.60   10.24
  -2  -4   7   -0.51    0.73
   2   4  -7   -0.20    1.86
   2   4  -7    0.79    1.26
  -2  -4   6    1.61    0.78
   2   4  -6    2.17    1.64
   2   4  -6    4.07    1.58
  -2  -4   5    1.00    0.33
   2   4  -5    1.25    1.52
   2   4  -5    1.55    0.83
  -2  -4   4    3.38    0.97
  -2  -4   4    4.14    1.40
   2   4  -4    4.74    2.26
  -2  -4   3   76.03    5.52
  -2  -4   3   61.18    6.24
   2   4  -3   79.39    6.91
  -2  -4   2  448.29   11.70
  -2  -4   2  372.69   12.51
   2   4  -2  452.67   14.45
  -2  -4   1  223.33    8.80
   2   4  -1  242.36    9.15
  -2  -4   0  591.38   17.77
   2   4   0  664.28   19.73
  -2  -4  -1  181.56    7.27
   2   4   1  181.66    7.48
   2   4   2  114.50    7.79
  -2  -4  -2  142.97   10.78
   2   4   2  125.84    9.66
   2   4   3   58.10    4.33
  -2  -4  -3   90.20    7.42
   2   4   3   79.32    6.71
   2   4   4   20.34    2.78
  -2  -4  -4   36.83   10.51
   2   4   4   24.97    2.98
   2   4   5   73.07    5.54
  -2  -4  -5  136.33   10.45
   2   4   5   89.48    7.18
   2   4   6   84.04    6.53
  -2  -4  -6  182.27   13.62
   2   4   6  105.80    8.27
   2   4   7  572.30   16.05
  -2  -4  -7 1204.35   32.28
   2   4   7  695.00   20.83
   2   4   8  846.67   27.95
  -2  -4  -8 1771.66   60.87
   2   4   8 1005.05   32.03
   2   4   9   31.37    2.57
  -2  -4  -9   93.42    9.76
   2   4   9   33.94    5.32
   2   4  10    0.70    0.77
  -2  -4 -10    5.53    3.09
   2   4  10   -0.34    0.81
   2   4  11    1.02    1.03
  -2  -4 -11    3.43    1.77
   2   4  11    1.58    0.97
   2   4  12   27.39    5.70
  -2  -4 -12   47.35    4.91
   2   4  12   26.09    5.43
   2   4  13    2.85    1.88
  -2  -4 -13    3.23    2.62
   2   4  13    0.20    0.37
   2   4  14   20.01    2.77
  -2  -4 -14   34.25    5.18
   2   4  15   34.80    8.91
  -2  -4 -15   58.54   10.01
   2   4  16    2.03    1.41
  -2  -4 -16    2.58    2.66
   2   4  17   24.85    6.34
  -2  -4 -17   44.56    5.60
   2   4  18   10.51    2.29
  -2  -4 -18   15.18    4.45
   2   4  19    8.22    2.77
  -2  -4 -19   10.42    3.72
   2   4  20    7.30    3.28
  -2  -4 -20   10.22    3.58
  -2  -5  16    4.73    3.06
   2   5 -16    6.73    2.83
  -2  -5  15   32.74    9.44
   2   5 -15   37.64    9.48
  -2  -5  14   16.49    3.81
   2   5 -14   20.16    7.49
  -2  -5  13    4.03    2.46
   2   5 -13    4.50    2.28
  -2  -5  12    3.10    1.33
   2   5 -12    3.16    3.60
   2   5 -12    2.69    1.46
  -2  -5  11   23.72    6.57
   2   5 -11   25.12    7.09
   2   5 -11   24.73    2.99
  -2  -5  10   52.64   10.33
   2   5 -10   57.04   13.13
   2   5 -10   55.54   14.01
  -2  -5   9  341.42   19.42
   2   5  -9  367.97   22.25
   2   5  -9  412.63   23.41
  -2  -5   8  459.31   13.55
   2   5  -8  478.65   18.78
   2   5  -8  503.61   16.40
  -2  -5   7  128.45    6.17
   2   5  -7  133.64    8.94
   2   5  -7  152.10    9.34
  -2  -5   6  606.89   25.22
   2   5  -6  599.70   26.99
   2   5  -6  632.15   29.51
  -2  -5   5    0.22    0.32
  -2  -5   5   -0.23    1.51
   2   5  -5    0.87    1.49
  -2  -5   4    3.85    1.58
  -2  -5   4    2.59    1.35
   2   5  -4    3.73    1.42
  -2  -5   3  175.94    6.07
  -2  -5   3  133.86    7.11
   2   5  -3  161.50    7.93
  -2  -5   2   -0.31    1.30
   2   5  -2   -0.75    1.68
  -2  -5   1   21.13    6.85
   2   5  -1   21.32    2.76
  -2  -5   0  219.13    8.57
   2   5   0  243.72    9.33
  -2  -5  -1  339.20   12.38
   2   5   1  334.12   11.46
  -2  -5  -2   89.46    7.57
   2   5   2   88.38    7.48
   2   5   3  638.54   15.79
  -2  -5  -3 1059.46   28.78
   2   5   3  842.10   24.33
   2   5   4  209.27    6.20
  -2  -5  -4  367.41   12.34
   2   5   4  272.71    9.98
   2   5   5   14.51    2.67
  -2  -5  -5   33.67    8.83
   2   5   5   17.29    2.27
   2   5   6   94.76    5.05
  -2  -5  -6  192.67    8.92
   2   5   6  117.68    5.03
   2   5   7   51.64    5.51
  -2  -5  -7  109.14   10.43
   2   5   7   59.87    6.11
   2   5   8   19.83    5.14
  -2  -5  -8   53.97   14.76
   2   5   8   24.66    2.54
   2   5   9  104.04    6.29
  -2  -5  -9  221.62   12.11
   2   5   9  122.27    6.99
   2   5  10   37.83   11.25
  -2  -5 -10   92.50   22.26
   2   5  10   45.31    5.26
   2   5  11    4.21    1.70
  -2  -5 -11    6.60    2.72
   2   5  11    5.60    2.25
   2   5  12   41.86    3.60
  -2  -5 -12   77.17    6.42
   2   5  12   37.69    5.91
   2   5  13   47.52    9.43
  -2  -5 -13   92.82    7.50
   2   5  13   49.34    3.52
   2   5  14   31.31    7.63
  -2  -5 -14   53.50    5.86
   2   5  15   35.30   12.23
  -2  -5 -15   71.19    6.83
   2   5  16   10.40    2.58
  -2  -5 -16   20.55    4.76
   2   5  17   17.79    5.15
  -2  -5 -17   29.17    4.84
   2   5  18    8.86    2.18
  -2  -5 -18   12.70    3.62
   2   5  19   10.08    2.71
  -2  -5 -19    9.79    3.45
   2   6 -15   41.42    6.92
   2   6 -14    1.91    2.72
   2   6 -13   37.24    6.77
  -2  -6  12   67.92    5.97
   2   6 -12   64.38    7.18
   2   6 -12   71.09   10.98
  -2  -6  11    0.97    0.52
   2   6 -11    0.92    2.48
   2   6 -11    0.36    0.61
  -2  -6  10    2.98    1.29
   2   6 -10    2.61    3.39
   2   6 -10    3.97    1.41
  -2  -6   9   15.08    6.30
   2   6  -9   15.35    3.47
   2   6  -9   16.28    2.96
  -2  -6   8  114.19    7.56
   2   6  -8  113.91    7.49
   2   6  -8  115.03   10.34
  -2  -6   7  124.80    7.92
   2   6  -7  134.17    9.39
  -2  -6   6  828.21   21.16
  -2  -6   6  664.36   21.25
   2   6  -6  831.76   24.43
  -2  -6   5   15.24    3.22
   2   6  -5   13.38    2.62
  -2  -6   4  405.96   18.97
   2   6  -4  477.41   18.19
  -2  -6   3   69.68   10.58
   2   6  -3   70.00   17.57
  -2  -6   2  366.91   17.49
   2   6  -2  399.94   18.96
  -2  -6   1  364.56   14.59
   2   6  -1  366.44   14.75
  -2  -6   0    2.50    0.89
   2   6   0    0.46    1.84
  -2  -6  -1  653.13   23.39
   2   6   1  619.53   23.00
  -2  -6  -2    1.31    1.18
   2   6   2    1.75    1.98
  -2  -6  -3   49.91   12.95
   2   6   3   37.88    3.74
  -2  -6  -4    3.45    2.17
   2   6   4    0.89    1.60
  -2  -6  -5  426.18   19.83
   2   6   5  306.56   14.87
   2   6   6   19.67    4.08
  -2  -6  -6   49.21    8.24
   2   6   6   29.10    3.91
   2   6   7    8.30    2.19
  -2  -6  -7   17.03    3.05
   2   6   7   10.33    2.14
   2   6   8   85.12    4.86
  -2  -6  -8  176.21    9.90
   2   6   8   96.30    5.90
   2   6   9   18.42    5.34
  -2  -6  -9   51.22   14.55
   2   6   9   20.81    2.73
   2   6  10   21.01    7.40
  -2  -6 -10   56.00   11.28
   2   6  10   29.50    3.35
   2   6  11   83.79   10.48
  -2  -6 -11  171.73   12.32
   2   6  11   91.72    6.88
   2   6  12   61.24   16.99
  -2  -6 -12  153.11    9.45
   2   6  12   84.35    5.79
   2   6  13   16.97    5.82
  -2  -6 -13   40.63    5.48
   2   6  13   15.62    5.54
   2   6  14   54.94   11.03
  -2  -6 -14   99.66   11.47
   2   6  14   53.83    4.04
   2   6  15    6.77    3.48
  -2  -6 -15   12.07    4.20
   2   6  16   54.31   12.16
  -2  -6 -16  107.62   10.00
   2   6  17   30.76    8.04
  -2  -6 -17   50.75    9.12
   2   6  18   30.99    7.85
  -2  -6 -18   52.20    6.16
   2   6  19    2.26    1.47
  -2  -6 -19    1.34    3.67
   2   7 -13  132.57    9.87
   2   7 -12   23.57    5.13
   2   7 -11   18.00    4.49
   2   7 -11   16.95    6.60
   2   7 -10    1.56    2.67
   2   7 -10    0.78    1.06
  -2  -7   9   40.13   12.33
   2   7  -9   39.95    5.31
  -2  -7   8    5.75    2.18
   2   7  -8    5.23    2.19
  -2  -7   7   47.89   11.24
   2   7  -7   52.60   10.80
  -2  -7   6  139.81   22.27
   2   7  -6  162.49   15.22
  -2  -7   5   45.00   12.94
   2   7  -5   45.89    4.93
  -2  -7   4  543.71   31.49
   2   7  -4  647.98   36.42
  -2  -7   3    4.26    1.73
   2   7  -3    1.50    1.48
  -2  -7   2  911.81   32.30
   2   7  -2  948.01   27.70
  -2  -7   1   -0.05    2.23
   2   7  -1   12.62    4.00
  -2  -7   0  473.37   19.51
   2   7   0  480.93   18.88
  -2  -7  -1  283.04   12.36
   2   7   1  249.36   11.71
  -2  -7  -2   95.52   10.22
   2   7   2   80.03    8.92
  -2  -7  -3  270.30   12.39
   2   7   3  216.47   10.54
  -2  -7  -4  128.75   20.98
   2   7   4   85.67   21.24
  -2  -7  -5  105.09   19.50
   2   7   5   70.00    7.80
  -2  -7  -6   10.31    3.80
   2   7   6    6.10    2.63
   2   7   7   11.15    5.23
  -2  -7  -7   29.60    8.11
   2   7   7   14.83    2.72
   2   7   8   35.31   10.89
  -2  -7  -8   92.47   13.73
   2   7   8   47.80    4.33
   2   7   9  137.36   13.97
  -2  -7  -9  305.06   11.43
   2   7   9  176.26    8.39
  -2  -7 -10    2.00    1.58
   2   7  10    1.36    1.99
   2   7  11    8.21    2.60
  -2  -7 -11   20.80    5.83
   2   7  11   11.32    2.91
   2   7  12    1.51    0.78
  -2  -7 -12    2.19    1.32
   2   7  12    1.36    1.67
   2   7  13   43.57   11.41
  -2  -7 -13   96.93   22.55
   2   7  13   51.22    5.37
  -2  -7 -14    0.72    2.03
   2   7  14    0.68    1.08
   2   7  15    0.78    0.92
  -2  -7 -15    0.80    2.50
   2   7  16    1.34    1.02
  -2  -7 -16    5.31    2.92
   2   7  17    1.15    0.97
  -2  -7 -17    1.22    2.32
   2   7  18   28.90   10.59
  -2  -7 -18   54.93    6.49
  -2  -8  11    5.70    2.63
   2   8 -11    6.10    2.71
  -2  -8  10   28.95    5.97
   2   8 -10   32.30    8.67
  -2  -8   9   10.14    3.13
   2   8  -9   12.62    3.66
  -2  -8   8    1.27    1.19
   2   8  -8    1.60    1.41
  -2  -8   7    4.16    2.32
   2   8  -7    6.71    2.64
  -2  -8   6   30.79   11.82
   2   8  -6   34.76    5.17
  -2  -8   5    7.35    2.76
   2   8  -5    7.55    2.65
  -2  -8   4   20.42    5.42
   2   8  -4   19.48    5.36
  -2  -8   3  295.88   26.75
   2   8  -3  290.20   26.01
  -2  -8   2  716.91   61.39
   2   8  -2  750.90   63.07
  -2  -8   1  144.05   15.30
   2   8  -1  143.63    8.20
  -2  -8   0   47.05    9.57
   2   8   0   47.50    6.28
  -2  -8  -1  104.48   22.22
   2   8   1   84.14    6.39
  -2  -8  -2  171.60    9.04
   2   8   2  139.38    8.27
  -2  -8  -3   88.02    7.51
   2   8   3   73.09    6.30
  -2  -8  -4    7.90    2.42
   2   8   4    6.32    2.63
  -2  -8  -5   -0.56    2.04
   2   8   5   -0.07    1.70
  -2  -8  -6    1.02    0.91
   2   8   6   -0.53    1.73
  -2  -8  -7    2.62    1.49
   2   8   7    0.95    1.89
   2   8   8    1.98    0.99
  -2  -8  -8    5.13    1.87
   2   8   8    1.97    2.07
   2   8   9   41.43    9.23
  -2  -8  -9  100.39   14.40
   2   8   9   59.75   10.02
   2   8  10    5.13    1.97
  -2  -8 -10   13.94    4.50
   2   8  10    4.14    2.13
   2   8  11    0.63    0.70
  -2  -8 -11    1.68    1.84
   2   8  11   -0.39    1.70
   2   8  12   28.76    4.55
  -2  -8 -12   52.55   12.92
   2   8  12   27.53    3.73
   2   8  13    1.72    1.15
  -2  -8 -13    1.13    1.56
   2   8  13   -0.33    1.36
   2   8  14    1.29    0.81
  -2  -8 -14    6.19    2.97
   2   8  14    1.22    1.49
   2   8  15   12.69    3.50
  -2  -8 -15   23.90    4.39
   2   8  16    8.31    3.40
  -2  -8 -16   18.63    4.41
   2   8  17    2.08    1.73
  -2  -8 -17    1.45    2.39
  -2  -9   9   41.77   13.23
   2   9  -9   39.58   12.17
  -2  -9   8   21.55    5.69
   2   9  -8   19.89    8.42
  -2  -9   7   32.83   10.17
   2   9  -7   33.06    9.40
  -2  -9   6   14.50    3.66
   2   9  -6   13.06    3.07
  -2  -9   5   -0.17    1.92
   2   9  -5    1.18    2.11
  -2  -9   4   35.19    6.79
   2   9  -4   38.03   10.99
  -2  -9   3   -0.06    1.93
   2   9  -3    0.69    1.39
  -2  -9   2   34.48    9.96
   2   9  -2   30.81    5.12
  -2  -9   1    1.24    1.14
   2   9  -1    1.15    1.70
  -2  -9   0   -0.44    1.94
   2   9   0    0.41    2.16
  -2  -9  -1    7.84    2.90
   2   9   1    9.50    3.26
  -2  -9  -2    1.02    1.79
   2   9   2    1.86    2.16
  -2  -9  -3    8.16    2.95
   2   9   3    7.83    2.99
  -2  -9  -4    0.61    0.97
   2   9   4    0.23    2.09
  -2  -9  -5    4.59    3.01
   2   9   5    3.52    2.53
  -2  -9  -6    8.48    2.40
   2   9   6    8.38    3.33
  -2  -9  -7  139.14   13.16
   2   9   7   86.35    8.74
  -2  -9  -8    2.31    3.26
   2   9   8    1.42    2.97
  -2  -9  -9   56.08   13.00
   2   9   9   33.91    4.49
  -2  -9 -10   69.84    5.97
   2   9  10   37.84    4.93
  -2  -9 -11   23.82    8.61
   2   9  11   10.58    2.69
  -2  -9 -12  263.41   25.34
   2   9  12  148.52   15.26
  -2  -9 -13    8.42    3.12
   2   9  13    2.55    1.94
  -2  -9 -14    0.61    1.56
   2   9  14    0.26    1.65
  -2  -9 -15    6.18    2.84
  -2 -10   6    0.50    0.81
   2  10  -6    2.38    2.26
  -2 -10   5    1.43    1.09
   2  10  -5    2.66    2.32
  -2 -10   4   13.87    4.00
   2  10  -4   13.12    4.05
  -2 -10   3    8.90    3.98
   2  10  -3   12.49    3.69
  -2 -10   2   22.04    6.56
   2  10  -2   23.25    6.68
  -2 -10   1    1.67    1.51
   2  10  -1    1.60    2.35
  -2 -10   0   25.58    6.40
   2  10   0   23.93    7.29
  -2 -10  -1   11.43    3.94
   2  10   1    8.39    3.34
  -2 -10  -2    4.60    2.30
   2  10   2    4.22    1.68
  -2 -10  -3   19.86    5.00
   2  10   3   15.02    3.49
  -2 -10  -4    0.64    1.40
   2  10   4    0.84    2.19
  -2 -10  -5    5.94    2.81
   2  10   5    2.83    2.06
  -2 -10  -6   61.43   19.58
   2  10   6   42.09    6.66
  -2 -10  -7    2.08    1.34
   2  10   7    2.18    2.30
  -2 -10  -8    3.06    2.98
   2  10   8    0.17    2.14
  -2 -10  -9   43.55   13.15
   2  10   9   31.83    4.66
  -2 -10 -10   29.00    5.35
   2  10  10   18.36    4.13
  -2 -10 -11   60.73   15.18
   2  10  11   34.34   11.30
  -2 -10 -12   15.65    5.19
   2  10  12    6.12    2.16
  -2 -10 -13    0.34    2.24
  -2 -11   2   12.71    3.29
   2  11  -2   10.17    3.63
  -2 -11   1   14.66    3.91
   2  11  -1   17.90    4.71
  -2 -11   0   -0.28    2.02
   2  11   0   -0.82    2.15
  -2 -11  -1    1.09    1.02
   2  11   1    1.77    1.70
  -2 -11  -2   10.23    4.73
   2  11   2    8.05    3.71
  -2 -11  -3    0.54    1.02
   2  11   3   -0.39    2.20
  -2 -11  -4   43.63   12.82
   2  11   4   30.10    8.23
  -2 -11  -5   65.69    6.29
   2  11   5   36.15   10.47
  -2 -11  -6   32.68    7.24
   2  11   6   17.83    4.35
  -2 -11  -7    2.68    2.04
   2  11   7   -1.19    2.30
  -2 -11  -8   13.08    3.75
   2  11   8    5.57    2.56
  -2 -11  -9    1.63    2.86
   2  11   9   -0.40    2.19
   3  -9 -10    1.88    2.04
  -3   9  10    0.96    2.99
   3  -9  -9   13.10    3.49
  -3   9   9   14.75    5.09
   3  -9  -8   37.37    5.40
  -3   9   8   44.25   12.82
   3  -9  -7   17.03    3.52
  -3   9   7   18.93    7.13
   3  -9  -6    1.53    2.36
  -3   9   6    1.18    1.36
   3  -9  -5    9.81    2.88
  -3   9   5   10.09    3.30
   3  -9  -4    5.54    2.39
  -3   9   4    6.95    3.23
   3  -9  -3    1.47    1.90
  -3   9   3    1.48    2.46
   3  -9  -2    0.57    1.77
  -3   9   2   -0.06    2.05
  -3   9   1   17.75    4.28
  -3   9   0    1.16    2.22
   3  -9   1    9.59    3.05
  -3   9  -1    9.91    3.43
   3  -9   2   34.16    5.11
  -3   9  -2   30.83    5.14
   3  -9   3   47.92    5.61
  -3   9  -3   36.06    5.03
   3  -9   4   14.24    3.83
  -3   9  -4   11.99    3.09
   3  -9   5   11.35    4.43
  -3   9  -5   12.31    3.19
   3  -9   6    0.16    1.67
  -3   9  -6    0.76    1.84
   3  -8 -12   43.95    6.22
  -3   8  12   47.48   16.12
   3  -8 -11   48.71    6.21
  -3   8  11   54.17    6.22
   3  -8 -10    0.20    1.84
  -3   8  10    0.38    2.02
   3  -8  -9   32.48    4.93
  -3   8   9   38.46    5.19
   3  -8  -8    5.33    2.05
  -3   8   8    7.57    3.10
   3  -8  -7    2.47    2.12
  -3   8   7    1.38    2.22
   3  -8  -6    2.35    1.97
  -3   8   6    1.73    2.25
   3  -8  -5    6.62    2.84
  -3   8   5    3.95    2.15
   3  -8  -4   18.15    3.71
  -3   8   4   17.18    3.70
   3  -8  -3   97.92    9.76
  -3   8   3  102.01   27.80
   3  -8  -2   76.81    8.10
  -3   8   2   79.77    8.59
   3  -8  -1   17.15    3.88
  -3   8   1   21.66    5.37
   3  -8   0    6.96    2.61
  -3   8   0   10.26    3.96
   3  -8   1    2.92    2.39
  -3   8  -1    1.66    2.87
   3  -8   2   26.05    4.20
  -3   8  -2   23.69    3.88
   3  -8   3   29.09    4.21
  -3   8  -3   23.63    4.04
   3  -8   4   45.41    7.21
  -3   8  -4   44.54    6.10
   3  -8   5   58.38    8.02
  -3   8  -5   45.33    6.15
   3  -8   6    1.08    1.74
   3  -8   6   -0.24    1.07
  -3   8  -6    0.32    1.78
   3  -8   7   30.54   12.57
  -3   8  -7   24.00    3.80
   3  -8   8    9.53    3.40
  -3   8  -8    6.77    2.65
  -3   8  -8    7.09    2.14
   3  -8   9    9.98    3.37
  -3   8  -9    8.44    3.07
   3  -7 -14    6.05    3.62
  -3   7  14    4.64    2.44
   3  -7 -13    6.20    3.10
  -3   7  13    3.92    2.36
   3  -7 -12   97.30   14.60
  -3   7  12  122.17   17.29
   3  -7 -11   71.27    8.94
  -3   7  11   87.07   11.01
   3  -7 -10   39.32    5.07
  -3   7  10   43.29   12.77
   3  -7  -9  122.32    7.90
  -3   7   9  136.14   10.19
   3  -7  -8    8.13    2.75
  -3   7   8    8.70    2.92
   3  -7  -7   51.55    5.64
  -3   7   7   62.52   14.20
   3  -7  -6    6.19    2.52
  -3   7   6    7.91    2.99
   3  -7  -5   44.79    7.92
  -3   7   5   51.21   16.77
   3  -7  -4   37.10    7.12
  -3   7   4   42.11   15.61
   3  -7  -3   11.07    2.96
  -3   7   3   12.70    3.64
   3  -7  -2    1.94    1.77
  -3   7   2    2.58    2.30
   3  -7  -1    1.36    1.73
  -3   7   1    1.22    2.16
   3  -7   0   92.55    9.90
  -3   7   0   87.41    6.45
   3  -7   1    4.34    2.10
  -3   7  -1    4.57    2.55
   3  -7   2    1.99    1.63
   3  -7   2    2.00    1.02
  -3   7  -2    1.85    2.00
   3  -7   3   48.95   15.52
   3  -7   3   27.98    8.49
  -3   7  -3   39.06   13.10
   3  -7   4    0.80    1.56
   3  -7   4    0.60    0.46
  -3   7  -4    2.74    2.95
   3  -7   5    6.11    2.06
  -3   7  -5    6.05    2.30
   3  -7   6    0.40    1.23
  -3   7  -6    0.86    1.31
  -3   7  -6    0.70    1.56
   3  -7   7   45.39   11.32
  -3   7  -7   40.22    4.52
  -3   7  -7   36.53    3.97
   3  -7   8   28.83    8.60
  -3   7  -8   22.99    3.83
  -3   7  -8   21.28    3.18
   3  -7   9   49.26   20.22
  -3   7  -9   29.31    7.28
  -3   7  -9   34.29    6.06
  -3   7 -10    2.74    2.10
   3  -7  11   18.42    8.26
  -3   7 -11   15.88    3.62
   3  -6 -16   17.30    4.38
   3  -6 -15    2.39    2.48
  -3   6  15    1.84    2.06
   3  -6 -14    2.00    2.27
  -3   6  14    1.14    0.82
   3  -6 -13    0.75    2.09
  -3   6  13    1.48    1.22
   3  -6 -12   35.86    4.92
  -3   6  12   37.99   12.86
   3  -6 -11   25.67    4.87
  -3   6  11   29.43    8.93
   3  -6 -10   82.09    9.55
  -3   6  10   99.67   10.85
   3  -6  -9  201.18   22.62
  -3   6   9  272.76   30.00
   3  -6  -8    5.62    2.17
  -3   6   8    7.58    3.56
   3  -6  -7  132.54   13.00
  -3   6   7  162.66   15.32
   3  -6  -6    4.09    2.20
  -3   6   6    5.64    2.46
   3  -6  -5   65.51    5.58
  -3   6   5   73.82    5.76
   3  -6  -4   75.11    5.82
  -3   6   4   84.68    8.86
   3  -6  -3   18.67    3.58
  -3   6   3   18.50    6.91
   3  -6  -2  457.70   26.09
  -3   6   2  500.27   30.70
   3  -6  -1   -0.15    1.85
  -3   6   1   -1.21    1.95
   3  -6   0   21.66    3.50
  -3   6   0   21.76    8.70
   3  -6   1   10.86    4.88
   3  -6   1    7.24    1.65
  -3   6  -1   10.34    2.33
   3  -6   2   45.43    8.51
   3  -6   2   33.91    5.36
  -3   6  -2   44.25    4.90
   3  -6   3   45.74   14.59
  -3   6  -3   38.70    4.53
   3  -6   4  112.52    7.31
  -3   6  -4   96.47    5.12
  -3   6  -4  108.48   21.50
   3  -6   5    6.62    2.71
  -3   6  -5    3.23    1.50
  -3   6  -5    4.44    1.52
   3  -6   6   37.02    8.69
  -3   6  -6   28.73    4.80
  -3   6  -6   29.84    3.55
   3  -6   7   17.85    5.82
  -3   6  -7   10.23    3.05
  -3   6  -7    7.97    2.24
   3  -6   8   52.93   19.19
  -3   6  -8   43.14   14.86
  -3   6  -8   36.91    3.60
   3  -6   9   66.68   18.42
  -3   6  -9   52.34    5.04
  -3   6  -9   49.28    4.19
   3  -6  10   17.70    6.59
  -3   6 -10   12.23    3.36
   3  -6  11   59.49    7.95
  -3   6 -11   48.26    6.74
   3  -6  12   13.92    5.53
  -3   6 -12   10.30    2.88
   3  -6  13   33.43   16.14
  -3   6 -13   33.29    4.55
   3  -5 -17    0.42    2.31
   3  -5 -16   24.43    5.12
   3  -5 -15   -1.23    2.14
  -3   5  15    1.16    1.11
   3  -5 -14    2.62    2.21
  -3   5  14    0.81    1.66
   3  -5 -13    3.05    1.87
  -3   5  13    2.63    1.81
   3  -5 -12    1.27    2.14
  -3   5  12    0.27    0.82
   3  -5 -11   18.72    5.55
  -3   5  11   25.05    9.67
   3  -5 -10    1.80    2.09
  -3   5  10   -0.36    1.89
   3  -5  -9   -0.08    2.14
  -3   5   9   -0.03    3.03
   3  -5  -8  247.42   17.47
  -3   5   8  268.01   17.65
   3  -5  -7 2384.93   30.08
  -3   5   7 2933.89   88.54
   3  -5  -6  356.36   13.70
  -3   5   6  383.40   14.46
   3  -5  -5   68.52    8.04
  -3   5   5   75.03    8.97
   3  -5  -4  118.50    7.04
  -3   5   4  135.65    7.92
   3  -5  -3  175.02    9.06
  -3   5   3  194.86    9.69
   3  -5  -2   17.11    3.06
  -3   5   2   22.19    7.42
   3  -5  -1   -0.16    1.44
  -3   5   1   -0.08    1.62
   3  -5   0   11.66    2.82
   3  -5   0    6.55    3.03
  -3   5   0   10.97    3.21
   3  -5   1    9.84    3.73
   3  -5   1    5.04    1.96
  -3   5  -1    8.41    3.33
   3  -5   2  152.45   10.78
  -3   5  -2  129.71    5.82
  -3   5  -2  140.93    7.73
   3  -5   3    0.76    1.50
  -3   5  -3    1.83    1.13
  -3   5  -3    2.50    1.45
   3  -5   4   84.25   14.79
  -3   5  -4   74.55    6.52
  -3   5  -4   76.61    7.39
   3  -5   5    5.49    2.92
  -3   5  -5    1.80    1.46
  -3   5  -5    2.74    1.98
   3  -5   6   99.26    9.08
  -3   5  -6   80.04    6.21
  -3   5  -6   77.65    6.40
   3  -5   7   50.46   14.61
  -3   5  -7   37.62    4.25
  -3   5  -7   36.94    3.67
   3  -5   8   88.64    6.66
  -3   5  -8   69.57    4.87
  -3   5  -8   60.86    4.01
   3  -5   9   10.41    3.63
  -3   5  -9    7.92    2.14
  -3   5  -9    6.45    1.84
   3  -5  10    3.66    2.73
  -3   5 -10    4.16    2.11
  -3   5 -10    2.76    1.19
   3  -5  11    1.77    3.33
  -3   5 -11    1.51    2.37
   3  -5  12   18.97    4.22
  -3   5 -12   13.67    3.29
   3  -5  13    3.61    3.59
  -3   5 -13    1.52    2.10
   3  -5  14    0.10    2.03
  -3   5 -14    1.23    2.08
   3  -5  15    0.01    2.25
  -3   5 -15   -0.04    1.99
   3  -4 -17    0.15    2.29
   3  -4 -16   42.19    7.88
   3  -4 -15   24.48    4.62
  -3   4  15   23.72   10.49
   3  -4 -14    0.28    1.94
  -3   4  14   -0.26    1.43
   3  -4 -13   16.31    3.48
  -3   4  13   20.37    7.78
   3  -4 -12    6.59    2.61
  -3   4  12   10.89    3.98
   3  -4 -11   16.47    3.65
  -3   4  11   23.30    8.49
   3  -4 -10   34.40    4.45
  -3   4  10   42.41   13.62
   3  -4  -9  488.78   17.27
  -3   4   9  639.40   24.87
   3  -4  -8  111.75    7.29
  -3   4   8  149.17    7.59
   3  -4  -7   38.55    5.28
  -3   4   7   55.39    6.51
   3  -4  -6    0.50    1.71
  -3   4   6   -0.07    1.67
   3  -4  -5   48.52    5.61
  -3   4   5   59.47    6.07
   3  -4  -4   96.87    9.50
  -3   4   4  119.38   11.22
   3  -4  -3    0.43    1.56
  -3   4   3    0.47    1.15
   3  -4  -2    2.46    1.64
  -3   4   2    3.53    1.37
   3  -4  -1   45.40    5.58
  -3   4   1   58.67    6.60
   3  -4   0   -0.18    1.51
   3  -4   0    0.00    0.17
  -3   4   0    1.20    1.30
   3  -4   1  107.72   10.25
  -3   4  -1   89.65    7.81
  -3   4  -1  111.63   10.81
   3  -4   2  203.48    9.63
  -3   4  -2  165.08    6.95
  -3   4  -2  194.60    9.21
   3  -4   3   12.70    4.04
  -3   4  -3   10.88    1.60
  -3   4  -3   11.87    5.27
   3  -4   4    0.81    0.89
  -3   4  -4   -0.01    0.95
  -3   4  -4    0.56    0.78
   3  -4   5    4.96    2.41
  -3   4  -5    3.87    1.40
  -3   4  -5    4.69    1.81
   3  -4   6  147.96    9.32
  -3   4  -6  128.03    6.76
  -3   4  -6  121.51    6.38
   3  -4   7    1.39    1.89
  -3   4  -7   -0.02    1.47
  -3   4  -7    0.36    1.20
   3  -4   8   11.84    2.75
  -3   4  -8   10.88    2.91
  -3   4  -8    7.84    2.43
   3  -4   9    1.61    2.06
  -3   4  -9    0.17    0.93
   3  -4  10    5.97    2.56
  -3   4 -10    6.44    1.94
  -3   4 -10    4.74    1.19
   3  -4  11    2.35    1.52
  -3   4 -11    1.63    1.83
   3  -4  12   26.01    4.71
  -3   4 -12   20.37    3.80
   3  -4  13   57.29    6.66
  -3   4 -13   57.32    6.30
   3  -4  14   23.99    7.42
  -3   4 -14   19.34    3.85
   3  -4  15   53.46   18.58
  -3   4 -15   50.12    8.69
   3  -4  16   13.04    5.21
  -3   4 -16   13.47    3.81
   3  -3 -17   14.15    3.65
   3  -3 -16    1.85    2.28
   3  -3 -15    2.21    2.27
   3  -3 -15   -0.07    1.25
  -3   3  15    1.12    1.07
   3  -3 -14   63.08    8.07
   3  -3 -14   70.84    7.61
  -3   3  14   75.46    8.14
   3  -3 -13    1.25    2.15
   3  -3 -13    0.33    0.97
  -3   3  13    0.61    0.88
   3  -3 -12    3.56    3.12
   3  -3 -12    2.75    0.96
  -3   3  12    5.07    1.97
   3  -3 -11    2.66    1.61
   3  -3 -11    3.08    1.27
  -3   3  11    5.27    1.69
   3  -3 -10    0.53    1.33
   3  -3 -10    0.04    0.88
  -3   3  10   -0.62    1.58
   3  -3  -9   39.39    5.35
   3  -3  -9   49.07    4.96
  -3   3   9   61.93    8.93
   3  -3  -8    0.90    1.80
   3  -3  -8   -0.32    0.57
  -3   3   8   -0.33    1.75
   3  -3  -7   64.61    6.48
  -3   3   7   97.49    7.98
   3  -3  -6   50.27    5.94
  -3   3   6   70.94    7.20
   3  -3  -5   58.51    6.50
  -3   3   5   81.81    8.13
   3  -3  -4   38.31    4.47
  -3   3   4   53.13    5.16
   3  -3  -3  323.98   11.61
  -3   3   3  422.85   13.96
   3  -3  -2   46.20    4.78
  -3   3   2   55.90    8.08
   3  -3  -1    1.47    1.62
  -3   3   1    1.22    0.64
   3  -3   0  121.60    9.79
  -3   3   0   98.46    6.83
  -3   3   0  140.66   10.95
   3  -3   1  930.17   25.81
  -3   3  -1  803.52   19.73
  -3   3  -1  991.43   31.40
   3  -3   2 1148.24   31.03
  -3   3  -2  970.62   24.24
  -3   3  -2 1129.81   35.50
   3  -3   3   56.21    6.39
  -3   3  -3   42.30    3.75
  -3   3  -3   55.27    6.53
   3  -3   4   35.61   11.43
  -3   3  -4   24.65    2.26
  -3   3  -4   30.06    4.01
   3  -3   5    0.52    1.57
  -3   3  -5    1.56    1.24
  -3   3  -5    0.39    0.42
   3  -3   6  364.98   14.75
  -3   3  -6  323.84   12.66
  -3   3  -6  304.95   11.67
   3  -3   7    8.10    2.19
  -3   3  -7    5.76    2.54
  -3   3  -7    7.70    2.12
   3  -3   8   83.52    9.88
  -3   3  -8   69.91    7.45
  -3   3  -8   63.63    6.60
   3  -3   9  132.38   11.25
  -3   3  -9  118.52    9.88
  -3   3  -9   97.10    7.73
   3  -3  10    0.15    2.14
  -3   3 -10   -1.00    2.10
  -3   3 -10    0.41    0.66
   3  -3  11    1.12    2.19
  -3   3 -11    0.96    1.98
   3  -3  12  102.07    7.71
  -3   3 -12   94.91    6.75
   3  -3  13    7.77    3.31
  -3   3 -13    5.94    2.38
   3  -3  14  148.25   10.05
  -3   3 -14  133.02    8.46
   3  -3  15    0.68    1.48
  -3   3 -15    0.87    2.51
   3  -3  16   -1.48    2.44
  -3   3 -16    0.63    2.29
   3  -3  17   18.52    6.43
  -3   3 -17   18.05    4.26
  -3   2  18    1.36    1.20
   3  -2 -17    1.07    2.12
   3  -2 -16   10.34    3.53
   3  -2 -16   10.38    2.35
   3  -2 -15   46.30    6.80
   3  -2 -15   42.61    4.18
  -3   2  15   54.11    5.34
   3  -2 -14   53.09    7.36
   3  -2 -14   51.02    4.10
  -3   2  14   66.45    5.12
   3  -2 -13   87.88    9.71
   3  -2 -13   95.72    4.93
  -3   2  13  126.25   11.68
   3  -2 -12   92.87    6.50
   3  -2 -12  106.44    5.21
  -3   2  12  138.82    6.64
   3  -2 -11    2.56    1.68
   3  -2 -11    3.90    1.64
  -3   2  11    4.55    2.11
   3  -2 -10    0.49    1.65
   3  -2 -10    0.47    1.27
  -3   2  10    0.98    1.38
   3  -2  -9    0.82    1.76
   3  -2  -9    1.88    0.86
  -3   2   9    3.28    1.38
   3  -2  -8   -0.29    1.65
   3  -2  -8    1.10    1.09
  -3   2   8    1.13    1.50
   3  -2  -7  181.53    8.80
   3  -2  -7  216.17    7.69
  -3   2   7  302.85   12.36
   3  -2  -6   36.72    4.50
   3  -2  -6   38.70    3.06
  -3   2   6   57.17    5.49
   3  -2  -5    4.19    1.53
   3  -2  -5    4.88    0.58
  -3   2   5    8.17    3.14
   3  -2  -4    0.01    1.49
  -3   2   4   -0.50    1.27
   3  -2  -3   17.24    2.98
  -3   2   3   24.71    5.01
   3  -2  -2  162.94    7.01
  -3   2   2  219.38    8.68
   3  -2  -1  244.26    9.22
  -3   2   1  315.31   10.97
   3  -2   0   81.18    6.72
  -3   2   0   82.89    5.75
  -3   2   0  109.79   15.20
   3  -2   1  531.47   17.45
  -3   2  -1  517.46   13.86
  -3   2  -1  623.62   19.33
   3  -2   2  109.20    9.88
  -3   2  -2  105.62    7.62
  -3   2  -2  122.45    9.43
   3  -2   3  289.41   10.59
  -3   2  -3  260.65    8.59
  -3   2  -3  300.37   10.30
   3  -2   4  235.38   17.11
  -3   2  -4  214.57   15.08
  -3   2  -4  247.54   17.47
   3  -2   5   17.39    2.79
  -3   2  -5   12.31    4.42
  -3   2  -5   15.44    1.75
   3  -2   6  275.47   11.75
  -3   2  -6  267.77   10.83
  -3   2  -6  270.95   10.71
   3  -2   7  306.71   12.90
  -3   2  -7  273.74   13.11
  -3   2  -7  280.76   10.67
   3  -2   8  313.83   15.70
  -3   2  -8  289.02   14.14
  -3   2  -8  273.78   12.62
   3  -2   9 1926.23   62.47
  -3   2  -9 1858.60   57.93
  -3   2  -9 1435.00   45.74
   3  -2  10  167.79   20.42
  -3   2 -10  159.09    9.51
   3  -2  11   10.23    4.07
  -3   2 -11    6.87    2.17
   3  -2  12   90.79    7.46
  -3   2 -12   91.14    7.10
   3  -2  13   76.65   23.34
  -3   2 -13   71.28    5.91
   3  -2  14   47.98   12.25
  -3   2 -14   42.27    5.16
   3  -2  15   92.78   20.00
  -3   2 -15   91.81    7.53
   3  -2  16   63.23   15.50
  -3   2 -16   62.00    7.54
   3  -2  17   -0.74    2.45
  -3   2 -17   -0.08    1.08
   3  -2  18   16.63    5.32
  -3   2 -18   15.14    4.10
  -3   1  18    0.52    2.31
   3  -1 -18    0.54    1.68
  -3   1  17    1.74    1.49
   3  -1 -17    1.12    1.80
   3  -1 -16   13.96    3.43
   3  -1 -15   12.69    3.79
   3  -1 -15   10.57    2.52
   3  -1 -14   21.25    5.34
   3  -1 -14   20.04    3.16
  -3   1  14   21.41    8.77
   3  -1 -13    7.01    2.62
   3  -1 -13    5.12    2.31
  -3   1  13    8.76    3.52
   3  -1 -12   18.46    3.42
   3  -1 -12   18.39    4.40
  -3   1  12   25.60    8.85
   3  -1 -11    1.09    1.75
   3  -1 -11    0.15    1.19
  -3   1  11    0.30    0.72
   3  -1 -10    5.21    2.24
   3  -1 -10    8.94    2.61
  -3   1  10   10.04    3.32
   3  -1  -9    8.54    2.20
   3  -1  -9   11.14    1.65
  -3   1   9   19.86    8.54
   3  -1  -8   71.04    7.43
   3  -1  -8   89.55    8.07
  -3   1   8  125.68   11.49
   3  -1  -7    8.59    1.96
   3  -1  -7   10.33    1.42
  -3   1   7   15.30    5.56
   3  -1  -6   -0.21    1.45
   3  -1  -6    0.31    0.56
  -3   1   6   -0.78    5.20
   3  -1  -5  691.84   20.58
   3  -1  -5  781.64   20.56
  -3   1   5 1147.97   32.25
   3  -1  -4   88.20    7.36
  -3   1   4   81.72    5.86
  -3   1   4  133.27   10.64
  -3   1   3    0.49    0.31
  -3   1   3   -0.08    1.29
   3  -1  -2  621.75   18.24
  -3   1   2  857.98   21.66
  -3   1   2  910.24   25.59
   3  -1  -1  442.69   13.76
  -3   1   1  603.56   17.85
   3  -1   0  138.85    9.67
  -3   1   0  197.39   12.16
  -3   1   0  177.31   12.09
   3  -1   1    0.46    0.91
  -3   1  -1    0.30    0.55
  -3   1  -1    0.51    0.67
   3  -1   2  523.07   15.81
  -3   1  -2  598.77   16.99
  -3   1  -2  579.16   18.22
   3  -1   3  156.94   12.23
  -3   1  -3  167.80   11.93
  -3   1  -3  181.60   13.11
   3  -1   4  674.73   20.02
  -3   1  -4  746.46   20.71
  -3   1  -4  762.27   21.37
   3  -1   5  306.61   12.31
  -3   1  -5  319.57   10.54
  -3   1  -5  330.66   10.58
   3  -1   6  370.25   12.35
  -3   1  -6  418.45   12.90
  -3   1  -6  409.89   11.82
   3  -1   7   10.07    3.71
  -3   1  -7    4.45    1.69
  -3   1  -7    5.92    2.66
   3  -1   8    9.20    2.58
  -3   1  -8    9.03    1.85
  -3   1  -8    7.94    2.64
   3  -1   9   96.51   17.88
  -3   1  -9  110.39   20.19
  -3   1  -9   93.17    4.90
   3  -1  10  177.07   23.46
  -3   1 -10  181.46    9.56
   3  -1  11 1577.61   46.47
  -3   1 -11 1686.82   52.75
   3  -1  12  788.97   46.70
  -3   1 -12  857.16   48.39
   3  -1  13    8.19    2.71
  -3   1 -13   10.73    3.49
   3  -1  14    4.46    2.48
  -3   1 -14    7.14    3.06
   3  -1  15  163.53   16.69
  -3   1 -15  167.04   17.07
   3  -1  16   94.82   25.55
  -3   1 -16   96.72    8.02
   3  -1  17   17.34    4.92
  -3   1 -17   18.45    4.22
   3  -1  18   44.63    9.76
  -3   1 -18   45.02    6.48
   3  -1  19    0.17    2.37
  -3   1 -19    0.80    2.87
  -3   0  18    6.51    2.65
   3   0 -18    8.24    2.70
  -3   0  17   15.08    6.41
   3   0 -17   19.97    3.52
  -3   0  16   10.52    3.43
   3   0 -16   14.45    3.06
  -3   0  15   -0.34    1.71
   3   0 -15    0.23    1.57
   3   0 -14    2.34    1.63
  -3   0  14    2.28    1.38
   3   0 -13    1.57    1.95
   3   0 -13    0.31    1.47
  -3   0  13    0.98    1.16
   3   0 -12    1.78    2.04
   3   0 -12   -0.03    1.42
   3   0 -11   82.85    7.70
   3   0 -11   90.58    7.75
  -3   0  11  128.15   10.10
   3   0 -10   62.80    7.23
   3   0 -10   74.12    7.66
  -3   0  10  100.48   10.80
   3   0  -9   10.79    2.55
   3   0  -9    9.95    2.19
  -3   0   9   16.26    6.60
   3   0  -8   39.96    4.96
   3   0  -8   49.53    5.15
  -3   0   8   67.99    8.67
   3   0  -7   96.42    8.75
   3   0  -7  116.39    8.81
  -3   0   7  149.02   11.32
   3   0  -6   12.23    3.32
   3   0  -6   13.48    4.23
   3   0  -4  579.91   17.25
  -3   0   4  533.13   15.08
   3   0  -3  557.76   16.38
  -3   0   3  537.96   15.07
   3   0  -2    1.35    0.86
  -3   0   2    1.75    0.81
   3   0  -2    0.60    1.85
   3   0  -1   63.78    4.94
  -3   0   1   73.95    5.04
   3   0  -1  102.32    8.60
  -3   0   0  708.40   13.87
   3   0   1  458.49   10.95
  -3   0  -1  627.06   13.07
   3   0   2 4870.54  322.86
  -3   0  -2 6311.71  417.78
   3   0   2 5786.67  383.37
   3   0   3   18.09    5.25
  -3   0  -3   23.74    4.51
   3   0   3    9.71    3.12
   3   0   4  367.89   11.97
  -3   0  -4  501.55   14.77
   3   0   5  738.53   26.13
  -3   0  -5  925.12   26.07
  -3   0  -5  820.04   22.57
   3   0   6 1038.32   29.18
  -3   0  -6 1414.27   38.00
  -3   0  -6 1217.84   32.78
  -3   0  -7    3.25    1.50
  -3   0  -7    1.83    0.84
   3   0   8    2.59    1.34
  -3   0  -8    3.42    1.61
  -3   0  -8    2.99    1.34
   3   0   9   62.49    6.73
  -3   0  -9   81.11    8.39
  -3   0  -9   70.97    6.20
   3   0  10  213.56   21.71
  -3   0 -10  247.70   12.89
   3   0  11  343.94   15.99
  -3   0 -11  470.88   20.15
   3   0  12  153.17   10.43
  -3   0 -12  196.46   10.87
   3   0  13   68.11   15.15
  -3   0 -13   81.13    6.74
   3   0  14   44.99   12.10
  -3   0 -14   60.22    5.86
   3   0  15  180.56   20.99
  -3   0 -15  211.77   24.02
   3   0  16   57.71   16.23
  -3   0 -16   64.53   15.18
   3   0  17    8.68    2.61
  -3   0 -17    9.53    3.25
   3   0  18    4.58    1.53
  -3   0 -18    4.96    2.63
   3   0  19   16.04    5.23
  -3   0 -19   18.29    4.59
  -3  -1  18    4.08    2.05
   3   1 -18    3.40    2.26
  -3  -1  17    0.66    0.79
   3   1 -17    0.21    1.74
  -3  -1  16    1.97    1.13
   3   1 -16    3.08    1.93
  -3  -1  15    6.84    3.05
   3   1 -15    4.49    2.13
  -3  -1  14  117.22   12.53
   3   1 -14  146.36   14.62
  -3  -1  14  197.15   18.35
  -3  -1  13   -0.15    1.56
   3   1 -13    0.65    1.93
  -3  -1  13    0.31    0.71
   3   1 -12   -1.55    2.15
  -3  -1  12   -0.18    1.30
   3   1 -11  814.96   24.31
   3   1 -11  868.93   24.40
  -3  -1  11 1151.48   31.38
   3   1 -10  245.58   10.91
   3   1 -10  278.25   20.05
   3   1 -10  389.60   14.45
   3   1  -9   20.30    3.30
   3   1  -9   18.53    2.81
   3   1  -9   38.12    6.77
   3   1  -8    6.98    1.68
   3   1  -8   10.46    3.81
   3   1  -8   14.70    4.85
   3   1  -7  123.06    6.22
   3   1  -7  154.42    7.14
   3   1  -7  229.59    9.63
   3   1  -6   72.72    6.05
   3   1  -6   89.48    7.13
   3   1  -6  145.37   10.99
   3   1  -5  101.94    7.89
   3   1  -5  124.07    4.36
   3   1  -5  182.52    7.39
   3   1  -4   32.35    3.34
  -3  -1   4   28.68    2.79
   3   1  -4   55.93    5.17
   3   1  -3  136.72    5.31
  -3  -1   3  147.27    5.46
   3   1  -2  128.32    9.38
  -3  -1   2  135.88    4.39
   3   1  -2  215.95    7.57
   3   1  -1  146.39   10.46
  -3  -1   1  151.27    4.66
   3   1  -1  173.47    6.83
   3   1   0 2708.37   47.34
  -3  -1   0 3046.63   53.20
   3   1   0 3728.84   65.29
   3   1   1    2.00    0.85
  -3  -1  -1    2.81    2.02
   3   1   1    3.42    2.99
   3   1   2   11.06    3.23
  -3  -1  -2   14.55    4.06
   3   1   2   11.29    3.83
   3   1   3  286.06    7.71
  -3  -1  -3  404.17    9.86
   3   1   3  383.51    9.95
   3   1   4  373.12   11.66
  -3  -1  -4  470.84   14.24
   3   1   4  395.67   12.69
   3   1   5 1185.72   32.03
  -3  -1  -5 1701.82   44.82
   3   1   6    6.26    2.36
  -3  -1  -6    6.15    1.82
   3   1   6    4.70    1.75
   3   1   7  254.34   10.45
  -3  -1  -7  366.70   12.05
   3   1   8    0.85    1.12
  -3  -1  -8    1.75    1.16
   3   1   8   -0.08    0.59
   3   1   9   13.71    3.77
  -3  -1  -9   17.94    3.29
   3   1  10   10.30    2.90
  -3  -1 -10   16.28    3.14
   3   1  11  126.63   10.05
  -3  -1 -11  178.66    9.63
   3   1  12   90.64    8.39
  -3  -1 -12  115.79   10.94
   3   1  13    5.83    3.28
  -3  -1 -13   11.82    3.48
   3   1  14 1102.49   33.43
  -3  -1 -14 1456.22   47.63
   3   1  15  165.53   35.42
  -3  -1 -15  187.93   21.53
   3   1  16   12.29    2.93
  -3  -1 -16   19.61    5.75
   3   1  17    6.05    2.26
  -3  -1 -17    7.43    3.40
   3   1  18   12.44    3.77
  -3  -1 -18   12.90    3.85
   3   1  19   10.43    3.65
  -3  -1 -19   10.69    3.57
   3   1  20    1.81    1.84
  -3  -1 -20   -0.59    2.72
  -3  -2  18   -0.49    1.73
   3   2 -18   -0.11    1.89
  -3  -2  17    3.27    1.46
   3   2 -17    5.47    2.50
  -3  -2  16   -0.31    1.58
   3   2 -16    0.09    1.91
  -3  -2  15   14.12    3.79
   3   2 -15   15.63    3.75
  -3  -2  14   88.01    9.95
   3   2 -14  115.32   10.30
  -3  -2  13   72.03   10.12
   3   2 -13   82.21   10.68
   3   2 -13  115.06   13.80
   3   2 -12  733.80   19.70
  -3  -2  11  207.87   13.21
   3   2 -11  272.49   17.09
   3   2 -11  376.74   21.19
  -3  -2  10   17.20    7.04
   3   2 -10   28.26    6.96
   3   2 -10   39.16    7.54
   3   2  -9  103.38    5.97
   3   2  -9  118.42    6.86
   3   2  -9  165.34    8.34
   3   2  -8   10.38    2.62
   3   2  -8   10.52    4.06
   3   2  -8   16.00    5.85
   3   2  -7   38.05    4.26
   3   2  -7   47.81   11.34
   3   2  -7   58.37    6.01
   3   2  -6   47.69    4.39
   3   2  -6   56.70    5.20
   3   2  -6   74.11    6.53
   3   2  -5  290.55    9.08
   3   2  -5  356.30   11.36
   3   2  -5  515.35   15.52
   3   2  -4  143.84    5.49
  -3  -2   4  149.80    6.22
   3   2  -4  235.58    8.91
   3   2  -3  600.31   16.59
  -3  -2   3  652.48   18.87
   3   2  -3 1078.28   30.05
   3   2  -2  721.02   19.32
  -3  -2   2  800.21   23.77
   3   2  -1   54.82    3.97
  -3  -2   1   59.73    4.67
   3   2  -1  102.38    8.41
   3   2   0  433.74    9.14
  -3  -2   0  460.02   10.89
   3   2   1   24.35    2.74
  -3  -2  -1   23.70    6.86
   3   2   1   37.13    9.30
   3   2   2  931.97   17.65
  -3  -2  -2 1062.48   21.22
   3   2   2 1047.20   21.83
   3   2   3  118.03    7.96
  -3  -2  -3  140.50   10.09
   3   2   3   83.49    6.89
  -3  -2  -4 4934.33   27.89
   3   2   5 1340.48   36.12
  -3  -2  -5 1919.57   50.72
   3   2   5 1387.40   37.19
   3   2   6  172.29   11.03
  -3  -2  -6  264.82   10.42
   3   2   6  165.28    4.79
   3   2   7  440.10   13.59
  -3  -2  -7  703.22   22.63
   3   2   7  554.84   15.47
   3   2   8  221.95    8.01
  -3  -2  -8  336.82   12.13
   3   2   8  250.13   17.29
   3   2   9  219.92   10.38
  -3  -2  -9  352.52   14.21
   3   2   9  270.18    9.51
   3   2  10  108.34    6.99
  -3  -2 -10  170.08    9.94
   3   2  10  140.00    6.71
   3   2  11   21.35    4.81
  -3  -2 -11   31.49    5.43
   3   2  12   98.01    8.54
  -3  -2 -12  148.58   12.60
   3   2  13   58.64   13.28
  -3  -2 -13   83.05    6.22
   3   2  14   42.84    9.94
  -3  -2 -14   71.49    7.68
   3   2  15   26.99    8.50
  -3  -2 -15   37.67    7.30
   3   2  16  241.09   24.06
  -3  -2 -16  339.75   31.66
   3   2  17   15.63    4.09
  -3  -2 -17   29.40    4.92
   3   2  18   21.99    6.57
  -3  -2 -18   28.89    6.16
   3   2  19    4.72    1.95
  -3  -2 -19    8.12    3.68
   3   2  20   10.75    2.74
  -3  -2 -20    9.69    3.44
  -3  -3  17   17.62    4.54
   3   3 -17   20.95    4.46
  -3  -3  16   19.70    7.27
   3   3 -16   23.14    7.56
  -3  -3  15   45.61   11.36
   3   3 -15   51.33   11.49
  -3  -3  14   42.44    8.29
   3   3 -14   47.83    5.47
  -3  -3  13  135.98   13.43
   3   3 -13  160.83   16.34
   3   3 -13  228.80   20.85
  -3  -3  12  265.81   22.99
   3   3 -12  324.51   29.00
   3   3 -12  479.42   39.59
   3   3 -11 1188.89   29.32
  -3  -3  10    7.17    2.58
   3   3 -10    8.43    3.42
   3   3 -10   22.23    8.46
  -3  -3   9  278.32    9.83
   3   3  -9  381.17   13.75
   3   3  -9  485.51   15.69
  -3  -3   8   17.39    5.34
   3   3  -8   22.46    3.35
   3   3  -8   34.70    7.65
  -3  -3   7    2.82    1.07
   3   3  -7    4.49    1.95
   3   3  -7    6.86    3.54
   3   3  -6   21.23    2.68
   3   3  -6   33.56   10.58
   3   3  -5   15.41    1.55
  -3  -3   5   17.17    5.09
   3   3  -5   21.51    4.17
   3   3  -4   64.90    5.05
  -3  -3   4   65.64    5.86
   3   3  -4   92.23    7.69
   3   3  -3 1007.70   26.23
  -3  -3   3 1070.69   29.97
   3   3  -3 1561.53   44.26
   3   3  -2    1.42    0.49
  -3  -3   2    1.52    0.64
   3   3  -2    2.58    1.30
   3   3  -1  112.86    2.42
  -3  -3   1  142.04    6.12
   3   3  -1  179.62    7.63
   3   3   0  119.67    3.76
  -3  -3   0  141.92    6.12
   3   3   0  184.34    7.57
   3   3   1  148.60   10.29
  -3  -3  -1  159.38    5.30
   3   3   1  179.69    7.50
   3   3   2  214.79    6.48
  -3  -3  -2  216.79    8.50
   3   3   2  216.91    8.56
   3   3   3   31.31    2.76
  -3  -3  -3   40.38    9.72
   3   3   3   42.66    4.55
   3   3   4  138.41   10.19
  -3  -3  -4  182.17   13.47
   3   3   4  125.56    9.44
   3   3   5   55.74    5.03
  -3  -3  -5   83.56    7.06
   3   3   5   60.37    5.24
   3   3   6   80.75    6.71
  -3  -3  -6  133.31   10.38
   3   3   6   94.82    7.37
   3   3   7  297.78    9.92
  -3  -3  -7  489.79   18.08
   3   3   7  318.69    9.93
   3   3   8    6.60    1.70
  -3  -3  -8   13.04    4.56
   3   3   8    4.18    1.37
   3   3   9  478.30   17.58
  -3  -3  -9  844.05   29.35
   3   3   9  555.97   18.41
   3   3  10   26.39    7.57
  -3  -3 -10   47.26    6.86
   3   3  10   32.04    5.17
   3   3  11   21.64    4.61
  -3  -3 -11   36.82    5.30
   3   3  11   23.38    7.29
   3   3  12   59.71    9.18
  -3  -3 -12   95.94    9.67
   3   3  13   22.69    4.14
  -3  -3 -13   38.68    4.69
   3   3  14   66.67   11.54
  -3  -3 -14  103.23    7.38
   3   3  15    0.83    1.17
  -3  -3 -15    1.08    2.82
   3   3  16    8.26    1.73
  -3  -3 -16    7.26    2.76
   3   3  17    0.88    1.07
  -3  -3 -17    1.58    2.60
   3   3  18    2.74    1.56
  -3  -3 -18    2.32    2.65
   3   3  19    1.96    1.54
  -3  -3 -19    0.90    1.89
   3   3  20    0.29    1.33
  -3  -3 -20    1.11    2.67
  -3  -4  16  135.85    7.94
   3   4 -16  157.49   10.16
  -3  -4  15   16.26    4.38
   3   4 -15   17.50    4.19
  -3  -4  14    7.68    2.13
  -3  -4  13   75.02   16.45
   3   4 -13   86.36   17.74
   3   4 -13  106.03    9.02
  -3  -4  12    0.60    0.77
   3   4 -12    1.28    1.44
   3   4 -12    2.79    2.10
  -3  -4  11    4.60    1.49
   3   4 -11    3.23    2.54
   3   4 -11    6.03    2.26
   3   4 -10  137.88    7.79
  -3  -4   9  521.46   28.50
   3   4  -9  656.05   36.39
   3   4  -9  846.50   45.91
  -3  -4   8    7.25    2.46
   3   4  -8    9.19    2.54
   3   4  -8    8.58    3.06
  -3  -4   7  318.02   11.97
   3   4  -7  416.19   16.32
   3   4  -7  526.84   19.28
  -3  -4   6    8.68    1.66
  -3  -4   6    9.62    3.35
   3   4  -6   10.77    2.23
  -3  -4   5   33.31    1.99
  -3  -4   5   37.69   10.47
   3   4  -5   47.48    4.25
  -3  -4   4   48.62    4.47
  -3  -4   4   56.30    6.00
   3   4  -4   94.86   13.78
  -3  -4   3  442.99   11.23
  -3  -4   3  512.86   16.98
   3   4  -3  669.00   19.76
  -3  -4   2  894.01   24.61
   3   4  -2 1180.12   31.66
  -3  -4   1  142.44   11.01
   3   4  -1  193.48   14.83
  -3  -4   0  874.44   24.10
   3   4   0 1004.02   27.16
  -3  -4  -1    6.79    2.00
   3   4   1    5.11    1.69
  -3  -4  -2  354.05   12.36
   3   4   2  324.15   11.42
   3   4   3  620.15   15.19
  -3  -4  -3  701.25   20.16
   3   4   3  583.88   17.32
   3   4   4    1.18    0.55
  -3  -4  -4    0.68    0.92
   3   4   4   -0.17    1.41
   3   4   5  137.00   10.01
  -3  -4  -5  205.23   15.22
   3   4   5  138.86   10.60
   3   4   6    5.28    0.95
  -3  -4  -6   10.59    2.89
   3   4   6    5.52    2.03
   3   4   7    2.17    0.60
  -3  -4  -7    5.54    2.03
   3   4   7    2.48    1.04
   3   4   8   67.14   13.45
  -3  -4  -8  130.07   20.30
   3   4   8   67.98    8.37
   3   4   9   73.80    4.99
  -3  -4  -9  138.91   11.09
   3   4   9   93.77    5.66
   3   4  10    2.58    0.99
  -3  -4 -10    7.09    2.74
   3   4  10    4.05    1.61
   3   4  11   62.41   15.58
  -3  -4 -11  110.19   11.26
   3   4  11   70.50    5.87
   3   4  12  102.10    8.27
  -3  -4 -12  184.29   12.77
   3   4  12  114.19    7.18
   3   4  13   41.10   11.49
  -3  -4 -13   75.13    6.65
   3   4  14   29.35    5.44
  -3  -4 -14   47.21    5.28
   3   4  15    0.35    0.84
  -3  -4 -15    2.68    2.69
   3   4  16    2.20    0.81
  -3  -4 -16    3.22    1.82
   3   4  17   12.20    4.92
  -3  -4 -17   18.52    3.79
   3   4  18   11.17    3.54
  -3  -4 -18   17.22    4.43
   3   4  19   -0.01    1.93
  -3  -4 -19    4.03    4.69
   3   5 -15    0.40    2.39
  -3  -5  14   47.75   16.01
   3   5 -14   82.21   13.24
  -3  -5  13    9.83    2.87
   3   5 -13    8.09    3.35
   3   5 -13   10.37    2.21
  -3  -5  12    0.54    0.49
   3   5 -12    1.73    3.21
   3   5 -12    0.94    0.65
  -3  -5  11    7.30    1.91
   3   5 -11    6.28    2.36
   3   5 -11    8.33    3.13
  -3  -5  10   19.83    6.38
   3   5 -10   22.33    5.18
   3   5 -10   31.08    9.36
   3   5  -9  363.06   31.26
  -3  -5   8    2.59    0.82
   3   5  -8    3.09    2.65
   3   5  -8    1.27    1.11
  -3  -5   7  246.70   14.17
  -3  -5   6  117.38    5.04
  -3  -5   6  111.10    7.32
   3   5  -6  153.75    8.43
  -3  -5   5   -0.65    1.56
   3   5  -5    0.99    1.22
  -3  -5   4   98.40    7.21
   3   5  -4  118.11    7.79
  -3  -5   3   26.85    6.49
   3   5  -3   26.86    3.30
  -3  -5   2   13.17    3.24
   3   5  -2   12.89    2.82
  -3  -5   1  161.75    8.08
   3   5  -1  197.84    9.82
  -3  -5   0    7.83    2.75
   3   5   0   10.75    3.02
  -3  -5  -1  119.82   11.22
   3   5   1  114.45   10.96
  -3  -5  -2    0.83    1.86
   3   5   2    0.99    2.01
  -3  -5  -3 1098.19   36.68
   3   5   3  936.55   31.02
   3   5   4    8.95    1.94
  -3  -5  -4   14.83    3.92
   3   5   4   15.84    3.05
   3   5   5  149.39    5.85
  -3  -5  -5  223.55   10.22
   3   5   5  161.38    7.80
   3   5   6    1.14    0.59
  -3  -5  -6    3.71    2.10
   3   5   6    0.31    1.35
   3   5   7   41.96    6.54
  -3  -5  -7   67.63    6.55
   3   5   7   45.70    4.58
   3   5   8   94.81    6.66
  -3  -5  -8  172.74   12.74
   3   5   8  110.80    6.70
   3   5   9   10.01    2.08
  -3  -5  -9   20.29    6.63
   3   5   9    9.48    2.40
   3   5  10   74.74    6.54
  -3  -5 -10  141.26   12.55
   3   5  10   79.67    6.99
   3   5  11   15.23    3.11
  -3  -5 -11   32.24    5.36
   3   5  11   13.15    3.89
   3   5  12    1.42    1.14
  -3  -5 -12    5.42    2.05
   3   5  12   -0.06    0.72
   3   5  13   72.16    5.03
  -3  -5 -13  125.10   14.05
   3   5  13   73.35    4.17
   3   5  14    3.70    1.33
  -3  -5 -14    5.41    2.93
   3   5  15   10.95    2.75
  -3  -5 -15   20.21    4.65
   3   5  16   20.88    6.68
  -3  -5 -16   38.09    6.40
   3   5  17   48.94   11.72
  -3  -5 -17   77.07   10.06
   3   5  18    2.14    1.93
  -3  -5 -18    4.01    3.19
   3   5  19    2.19    1.93
  -3  -5 -19    5.06    3.01
   3   6 -14    0.30    2.46
   3   6 -13   10.68    3.76
   3   6 -12   13.46    3.41
   3   6 -12   14.60    5.79
   3   6 -11    0.41    2.30
   3   6 -11   -0.01    1.57
   3   6 -10    4.87    2.39
  -3  -6   9   42.76   12.34
   3   6  -9   43.42    4.24
  -3  -6   8   15.00    3.92
   3   6  -8   13.87    6.80
  -3  -6   7  128.99    8.05
   3   6  -7  189.62    9.12
  -3  -6   6   75.61    9.98
   3   6  -6  105.50    8.29
  -3  -6   5    3.99    2.53
   3   6  -5    3.60    2.04
  -3  -6   4   37.43   11.80
   3   6  -4   44.73    4.26
  -3  -6   3    2.37    1.03
   3   6  -3    0.76    1.70
  -3  -6   2    0.85    1.05
   3   6  -2    6.59    2.51
  -3  -6   1   26.70    9.35
   3   6  -1   21.46    6.53
  -3  -6   0  241.60   14.42
   3   6   0  251.23   13.19
  -3  -6  -1   34.60    8.21
   3   6   1   30.42    4.17
  -3  -6  -2  565.84   26.56
   3   6   2  538.20   24.40
  -3  -6  -3    0.06    1.14
   3   6   3   -0.17    1.95
  -3  -6  -4  265.60   15.00
   3   6   4  212.18   11.38
  -3  -6  -5   88.80    8.70
   3   6   5   60.07    5.74
   3   6   6   59.68    6.06
  -3  -6  -6  100.65   10.57
   3   6   6   64.78    7.22
   3   6   7    4.06    2.21
  -3  -6  -7   22.65    3.99
   3   6   7    7.76    3.04
   3   6   8  114.54   15.35
  -3  -6  -8  217.90   10.52
   3   6   8  127.94    6.66
   3   6   9    3.45    1.25
  -3  -6  -9    7.57    3.57
   3   6   9    4.76    2.49
   3   6  10   93.89   10.71
  -3  -6 -10  192.29   13.66
   3   6  10  104.99    7.63
   3   6  11   72.55    6.55
  -3  -6 -11  128.84    8.41
   3   6  11   63.99    4.50
   3   6  12  214.11   19.68
  -3  -6 -12  427.29   38.35
   3   6  12  250.23   21.52
   3   6  13    0.49    0.80
  -3  -6 -13    2.93    2.76
   3   6  13   -0.01    1.22
   3   6  14   12.73    3.45
  -3  -6 -14   23.53    6.87
   3   6  15   -0.48    1.33
  -3  -6 -15    0.45    2.49
   3   6  16   17.17    5.23
  -3  -6 -16   25.12    4.71
   3   6  17   10.96    3.63
  -3  -6 -17   20.88    4.46
   3   6  18    5.69    2.26
  -3  -6 -18   11.02    3.67
  -3  -7  13   30.58    8.79
  -3  -7  12   -0.13    2.32
  -3  -7  11   37.42   12.12
   3   7 -11   45.82   14.99
  -3  -7  10    0.33    0.95
   3   7 -10    0.08    1.60
  -3  -7   9   19.57    6.35
   3   7  -9   16.96    5.93
  -3  -7   8    1.05    1.44
   3   7  -8    0.40    1.64
  -3  -7   7    0.99    1.26
   3   7  -7    0.73    1.88
  -3  -7   6    6.21    2.50
   3   7  -6    0.93    1.88
  -3  -7   5    0.16    0.93
   3   7  -5    1.00    1.06
  -3  -7   4  190.05    9.39
   3   7  -4  223.33   10.00
  -3  -7   3   31.33   10.96
   3   7  -3   30.16    5.19
  -3  -7   2   -0.47    2.06
   3   7  -2    1.97    3.04
  -3  -7   1    5.31    1.86
   3   7  -1    4.48    2.48
  -3  -7   0   16.25    4.53
   3   7   0   16.66    3.36
  -3  -7  -1   91.42   22.39
   3   7   1   89.71    8.50
  -3  -7  -2  324.40   13.11
   3   7   2  299.15   12.82
  -3  -7  -3  280.35   12.09
   3   7   3  221.64   10.47
  -3  -7  -4  286.53   11.75
   3   7   4  213.23    9.60
  -3  -7  -5  307.21   19.60
   3   7   5  214.72   10.00
  -3  -7  -6  763.07   23.82
   3   7   6  494.92   16.65
  -3  -7  -7  269.15   22.06
   3   7   7  151.09   11.27
   3   7   8   21.62    3.43
  -3  -7  -8   45.09    5.67
   3   7   8   25.82    8.31
   3   7   9  119.75    5.71
  -3  -7  -9  230.25   11.69
   3   7   9  147.22    7.32
   3   7  10   80.45   12.60
  -3  -7 -10  149.56   11.23
   3   7  10   78.42    5.71
   3   7  11  276.65   30.82
  -3  -7 -11  595.43   63.28
   3   7  11  300.76   34.02
   3   7  12  168.75   15.91
  -3  -7 -12  343.18   34.17
   3   7  12  184.09   17.92
   3   7  13    3.47    1.17
  -3  -7 -13   12.81    4.19
   3   7  13    5.08    2.51
   3   7  14    7.06    2.76
  -3  -7 -14   13.49    5.05
   3   7  14    4.54    1.74
   3   7  15   16.54    4.86
  -3  -7 -15   34.09    5.39
   3   7  16   18.54    4.99
  -3  -7 -16   43.33    5.87
   3   7  17    0.92    0.93
  -3  -7 -17    1.07    2.80
  -3  -7 -18    7.53    3.49
  -3  -8  11   28.01    9.31
   3   8 -11   29.25    4.24
  -3  -8  10    4.24    2.38
   3   8 -10    6.51    2.86
  -3  -8   9   15.46    4.94
   3   8  -9   18.70    3.79
  -3  -8   8    1.11    1.29
   3   8  -8    1.27    1.75
  -3  -8   7   52.06   12.34
   3   8  -7   50.48   12.31
  -3  -8   6   11.16    3.62
   3   8  -6   10.78    4.48
  -3  -8   5   46.03   11.26
   3   8  -5   50.82   15.07
  -3  -8   4   56.73   14.79
   3   8  -4   52.87   16.80
  -3  -8   3  123.69   31.82
   3   8  -3  135.47   17.83
  -3  -8   2   22.13    5.76
   3   8  -2   18.38    3.88
  -3  -8   1    2.92    1.07
   3   8  -1    3.96    2.43
  -3  -8   0   69.97   20.10
   3   8   0   59.92    5.91
  -3  -8  -1  193.87   10.44
   3   8   1  184.25   10.99
  -3  -8  -2   76.99    7.62
   3   8   2   62.81   18.50
  -3  -8  -3    1.57    1.73
   3   8   3    3.56    1.63
   3   8   4    1.20    1.47
  -3  -8  -5   21.43    6.87
   3   8   5   16.43    3.06
  -3  -8  -6   21.13    5.60
   3   8   6   11.15    2.93
  -3  -8  -7   13.10    3.79
   3   8   7    6.14    2.68
  -3  -8  -8   63.75   11.26
   3   8   8   35.07    6.52
  -3  -8  -9  807.39   21.61
   3   8   9  455.00   48.76
  -3  -8 -10  134.20   14.73
   3   8  10   68.42    8.11
  -3  -8 -11   38.31   10.13
   3   8  11   13.60    4.43
   3   8  12  100.31    5.55
  -3  -8 -12  213.31   11.02
   3   8  12  118.13    9.39
   3   8  13    3.55    1.01
  -3  -8 -13   10.59    3.85
   3   8  13    3.77    1.59
   3   8  14    0.60    0.57
  -3  -8 -14   13.32    4.65
   3   8  14   -0.64    1.27
   3   8  15    7.92    3.47
  -3  -8 -15   21.41    5.44
   3   8  16    4.35    1.14
  -3  -8 -16    8.86    3.61
  -3  -9   9   20.56    6.73
   3   9  -9   19.51    7.08
  -3  -9   8    4.84    3.11
   3   9  -8    2.35    2.10
  -3  -9   7   20.04    4.24
   3   9  -7   21.73    4.51
  -3  -9   6    1.22    1.40
   3   9  -6    2.38    1.75
  -3  -9   5   -0.07    2.14
  -3  -9   4   17.75    4.70
   3   9  -4   17.14    5.77
  -3  -9   3    9.45    3.48
   3   9  -3   10.71    3.01
  -3  -9   2   12.54    3.08
   3   9  -2   13.52    4.59
  -3  -9   1    6.06    2.09
   3   9  -1    8.38    3.26
  -3  -9   0   13.69    4.18
   3   9   0   10.96    4.14
  -3  -9  -1   -0.04    2.36
   3   9   1    0.70    1.61
  -3  -9  -2   11.11    2.81
   3   9   2    9.16    2.99
  -3  -9  -3    2.52    2.63
   3   9   3   -0.31    1.37
  -3  -9  -4  142.92   14.74
   3   9   4  113.99   12.27
  -3  -9  -5   36.75    8.51
   3   9   5   23.79    4.44
  -3  -9  -6   51.50   13.81
   3   9   6   31.02    5.49
  -3  -9  -7    3.54    3.02
   3   9   7    0.42    2.27
  -3  -9  -8   80.36    6.81
   3   9   8   48.77    5.48
  -3  -9  -9   68.54   16.22
   3   9   9   38.16    5.23
  -3  -9 -10   27.04    5.74
   3   9  10    8.98    2.70
  -3  -9 -11  452.81   15.50
   3   9  11  264.46   25.26
  -3  -9 -12   52.21   17.72
   3   9  12   19.00    3.42
  -3  -9 -13    0.66    1.48
   3   9  13    0.41    1.15
  -3  -9 -14   43.74   12.37
   3   9  14   22.00    9.12
  -3  -9 -15    8.98    4.06
  -3 -10   6    1.57    1.71
   3  10  -6    4.65    2.61
  -3 -10   5  142.00   34.21
   3  10  -5  152.96   20.65
  -3 -10   4   70.66   14.20
   3  10  -4   72.50    7.01
  -3 -10   3    9.14    4.84
   3  10  -3    7.46    2.69
  -3 -10   2    9.72    2.90
   3  10  -2    6.75    2.62
  -3 -10   1   -0.74    2.27
   3  10  -1   -0.22    2.13
  -3 -10   0    0.90    0.76
   3  10   0    2.34    2.72
  -3 -10  -1    4.74    2.44
   3  10   1    4.70    2.31
  -3 -10  -2   71.39   20.66
   3  10   2   62.32   18.48
  -3 -10  -3   57.86   10.09
   3  10   3   38.08   14.37
  -3 -10  -4    0.80    1.27
   3  10   4   -0.59    2.50
  -3 -10  -5  121.04   21.21
   3  10   5   90.99   11.09
  -3 -10  -6   21.16    6.48
   3  10   6   16.25    4.07
  -3 -10  -7    0.31    1.59
   3  10   7   -0.44    2.24
  -3 -10  -8   34.60    5.41
   3  10   8   20.87    4.23
  -3 -10  -9    2.77    1.91
   3  10   9    2.41    2.18
  -3 -10 -10   14.54    5.59
   3  10  10    8.87    3.01
   3  10  11  115.00    7.85
  -3 -10 -12  266.19   17.34
   3  10  12  120.43   25.10
  -3 -11   1   29.77    7.81
   3  11  -1   27.42    5.06
  -3 -11   0    3.11    2.52
   3  11   0   -0.03    2.21
  -3 -11  -1    1.34    1.33
   3  11   1   -0.17    2.29
  -3 -11  -2   39.78   13.28
   3  11   2   32.04    9.58
  -3 -11  -3    8.87    3.44
   3  11   3    6.28    2.12
  -3 -11  -4   14.75    3.80
   3  11   4    9.71    3.45
  -3 -11  -5    0.02    2.22
   3  11   5    1.34    1.75
  -3 -11  -6   20.58    5.38
   3  11   6   15.03    6.04
  -3 -11  -7   95.82   25.53
   3  11   7   57.98   16.26
  -3 -11  -8   35.78    5.40
   3  11   8   18.26    6.18
   4  -9  -6   49.84    6.64
  -4   9   6   59.97   14.45
   4  -9  -5   20.70    4.91
  -4   9   5   17.06    8.73
   4  -9  -4    0.97    1.95
  -4   9   4    3.57    2.41
   4  -9  -3   12.95    3.78
  -4   9   3   14.55    4.18
   4  -9  -2    0.84    1.97
  -4   9   2   -0.55    2.16
   4  -9  -1    1.71    2.03
  -4   9   1    5.22    4.77
   4  -9   0    4.47    2.64
  -4   9   0    2.10    2.03
   4  -9   1   17.06    3.92
  -4   9  -1   12.64    3.57
   4  -9   2    0.11    1.68
  -4   9  -2   -0.05    2.12
   4  -8 -10    3.92    2.99
   4  -8  -9    1.20    2.16
  -4   8   9    0.81    2.32
   4  -8  -8   20.19    4.62
  -4   8   8   29.16    5.32
   4  -8  -7    8.58    3.43
  -4   8   7   14.52    4.11
   4  -8  -6    1.52    2.04
  -4   8   6   -2.08    2.10
   4  -8  -5    0.73    2.70
   4  -8  -4    1.95    2.74
  -4   8   4    0.46    2.21
   4  -8  -3    0.37    1.86
  -4   8   3    2.59    3.37
   4  -8  -2   20.48    4.63
  -4   8   2   21.77    5.03
   4  -8  -1   14.99    4.12
  -4   8   1   17.11    4.49
   4  -8   0   16.07    3.45
  -4   8   0   17.21    3.98
   4  -8   1   -0.61    1.76
  -4   8  -1    1.81    2.13
   4  -8   2    0.34    1.88
  -4   8  -2    0.65    1.48
   4  -8   3   20.46    5.41
  -4   8  -3   16.92    5.27
   4  -8   4    4.70    2.35
  -4   8  -4    2.39    1.98
  -4   8  -5   -0.28    1.60
   4  -8   6   -0.03    2.07
  -4   8  -6    1.26    1.85
   4  -8   7    1.43    1.58
  -4   8  -7    1.67    1.44
   4  -7 -12   36.42    5.30
  -4   7  12   36.59   12.31
   4  -7 -11    0.22    2.31
  -4   7  11    2.66    1.45
   4  -7 -10   64.19   10.61
  -4   7  10   82.90   19.04
   4  -7  -9   58.56    8.28
  -4   7   9   68.23   23.41
  -4   7   8    1.10    2.26
   4  -7  -7    0.62    1.99
  -4   7   7    0.28    2.39
   4  -7  -6    1.74    2.09
  -4   7   6   -0.08    2.10
   4  -7  -5    2.84    2.26
  -4   7   5    3.50    2.05
   4  -7  -4    5.51    2.06
  -4   7   4    8.18    3.43
   4  -7  -3   88.52    8.74
  -4   7   3  101.61    9.92
   4  -7  -2    0.17    1.78
  -4   7   2    0.92    1.40
   4  -7  -1    1.25    1.84
  -4   7   1   -1.77    2.08
   4  -7   0   27.27    5.20
  -4   7   0   27.45    8.04
   4  -7   1   23.08    4.42
  -4   7  -1   24.14    5.36
   4  -7   2   43.70    5.43
  -4   7  -2   40.89    4.86
   4  -7   3   10.85    5.21
  -4   7  -3   10.86    2.98
   4  -7   4    1.13    1.85
  -4   7  -4    2.02    1.87
   4  -7   5   11.36    4.12
  -4   7  -5    9.38    4.35
   4  -7   6   63.85   17.38
  -4   7  -6   54.09    7.48
   4  -7   7   10.00    4.67
  -4   7  -7    6.90    2.43
   4  -7   8    1.22    1.44
  -4   7  -8    0.56    1.48
   4  -7   9    5.65    3.15
   4  -7  10   -0.09    2.15
   4  -6 -14   43.89    7.50
  -4   6  14   40.30   13.77
   4  -6 -13   12.34    3.76
  -4   6  13   13.63    3.09
   4  -6 -12    9.17    3.58
  -4   6  12   14.41    3.76
   4  -6 -11   -0.01    2.02
  -4   6  11   -0.71    2.31
   4  -6 -10   63.67    7.63
  -4   6  10   76.59   23.78
   4  -6  -9   63.39    6.61
  -4   6   9   71.64   22.62
   4  -6  -8    9.71    3.15
  -4   6   8   13.65    5.40
   4  -6  -7   52.48    7.41
  -4   6   7   71.28    8.92
   4  -6  -6    9.37    3.25
  -4   6   6   12.28    5.20
   4  -6  -5   31.85    6.45
  -4   6   5   43.89   17.11
   4  -6  -4   48.64    8.87
  -4   6   4   55.20   17.28
   4  -6  -3  243.14   21.98
  -4   6   3  280.21   25.20
   4  -6  -2   63.73    6.14
  -4   6   2   67.72    5.81
   4  -6  -1  174.18   16.32
  -4   6   1  182.92   17.03
   4  -6   0  110.94   11.61
  -4   6   0  102.37   11.02
   4  -6   1  122.70   12.25
  -4   6  -1  123.85   13.74
   4  -6   2   14.46    5.27
  -4   6  -2   12.69    4.51
   4  -6   3    1.10    2.03
  -4   6  -3    1.67    0.99
   4  -6   4   47.72   18.62
  -4   6  -4   41.82    7.28
  -4   6  -5    0.21    0.91
  -4   6  -5    0.87    1.75
   4  -6   6  127.00   11.89
  -4   6  -6   82.93    7.62
  -4   6  -6   94.18    8.61
   4  -6   7  146.42   11.15
  -4   6  -7  108.70    6.11
  -4   6  -7  109.80    7.16
   4  -6   8   -0.59    2.35
  -4   6  -8    0.22    0.82
  -4   6  -8    0.67    1.47
   4  -6   9    1.67    1.67
  -4   6  -9    0.71    1.59
  -4   6  -9    0.89    1.71
   4  -6  10   65.74   20.86
  -4   6 -10   56.36    8.68
   4  -6  11    0.35    1.45
  -4   6 -11    0.34    1.73
   4  -6  12    1.43    1.38
  -4   6 -12    0.19    1.68
   4  -5 -15    1.50    2.36
  -4   5  15    0.15    1.58
   4  -5 -14   43.26    6.94
  -4   5  14   34.34   13.87
   4  -5 -13    2.32    2.19
   4  -5 -12    1.06    1.77
  -4   5  12    0.46    1.38
   4  -5 -11    2.10    1.76
  -4   5  11    2.73    2.72
   4  -5 -10   32.40    5.54
  -4   5  10   42.50   11.43
   4  -5  -9   13.78    4.10
  -4   5   9   20.20    7.66
   4  -5  -8   -0.66    2.15
  -4   5   8    1.50    1.38
   4  -5  -7   37.69    4.59
  -4   5   7   52.55   15.90
   4  -5  -6    1.29    2.32
  -4   5   6   -2.96    2.71
   4  -5  -5    2.02    1.55
  -4   5   5    6.06    2.84
   4  -5  -4  264.46   17.18
  -4   5   4  302.27   20.55
   4  -5  -3  153.63   11.08
  -4   5   3  180.50   13.04
   4  -5  -2   66.39    6.04
  -4   5   2   71.90    5.64
   4  -5  -1   59.48    5.99
  -4   5   1   66.12    5.73
   4  -5   0   77.34    6.79
  -4   5   0   84.57    8.07
   4  -5   1   39.12   13.11
  -4   5  -1   35.10    7.13
   4  -5   2    0.79    1.51
  -4   5  -2    2.08    0.81
   4  -5   3   37.85   11.90
  -4   5  -3   38.85    4.44
   4  -5   4   22.81    7.05
  -4   5  -4   14.75    5.53
  -4   5  -4   21.59    7.67
   4  -5   5  631.08   53.33
  -4   5  -5  457.59   37.65
  -4   5  -5  521.71   44.04
   4  -5   6   45.56    8.20
  -4   5  -6   37.47    3.49
  -4   5  -6   44.48    7.45
   4  -5   7  202.71   23.57
  -4   5  -7  161.91   17.91
  -4   5  -7  164.23   18.37
   4  -5   8    7.03    2.88
  -4   5  -8    5.12    1.88
  -4   5  -8    3.47    1.34
   4  -5   9    1.27    2.16
  -4   5  -9    0.43    1.66
  -4   5  -9    1.27    0.91
   4  -5  10    5.70    3.12
  -4   5 -10    5.09    2.40
   4  -5  11    5.78    3.84
  -4   5 -11    3.92    1.99
   4  -5  12   40.77   13.85
  -4   5 -12   38.07    6.96
   4  -5  13   35.74   12.59
  -4   5 -13   30.66    5.05
   4  -5  14    3.79    3.57
  -4   5 -14    3.56    2.23
   4  -4 -16   30.39    5.12
   4  -4 -15    1.11    2.04
  -4   4  15    0.79    1.54
   4  -4 -14    1.21    3.00
  -4   4  14    0.65    1.75
   4  -4 -13   -0.28    1.90
  -4   4  13   -0.01    1.50
   4  -4 -12   14.43    4.27
  -4   4  12   14.51    6.01
   4  -4 -11   16.00    3.43
  -4   4  11   23.26    8.50
   4  -4 -10   22.37    5.41
  -4   4  10   33.24   14.87
   4  -4  -9    0.28    2.01
  -4   4   9   -0.20    2.13
   4  -4  -8    0.93    2.16
  -4   4   8    0.03    1.46
   4  -4  -7   20.47    4.14
  -4   4   7   31.04   13.82
   4  -4  -6   89.55    8.82
  -4   4   6  125.97   11.30
   4  -4  -5   53.63    6.28
  -4   4   5   67.00    6.73
   4  -4  -4   31.32    4.28
  -4   4   4   39.49   12.95
   4  -4  -3    8.98    2.85
  -4   4   3   16.75    7.33
   4  -4  -2   61.51    7.53
  -4   4   2   73.39    8.48
   4  -4  -1   12.49    3.68
  -4   4   1    7.93    3.31
   4  -4   0  204.05   10.23
  -4   4   0  216.72   13.93
   4  -4   1    4.33    2.31
  -4   4  -1    3.83    1.61
   4  -4   2   16.88    5.68
  -4   4  -2   15.98    6.92
   4  -4   3   73.78    7.56
  -4   4  -3   58.45    4.86
  -4   4  -3   67.29   11.07
   4  -4   4    0.24    1.92
  -4   4  -4    0.03    0.83
  -4   4  -4   -0.49    1.68
   4  -4   5   13.49    5.87
  -4   4  -5    8.04    2.01
  -4   4  -5   11.08    5.40
   4  -4   6 1852.69   98.62
  -4   4  -6 1506.17   77.80
  -4   4  -6 1547.20   27.53
   4  -4   7   34.08    7.73
  -4   4  -7   25.09    3.33
  -4   4  -7   24.29    3.19
   4  -4   8   92.40   21.73
  -4   4  -8   71.57    4.87
  -4   4  -8   71.35    5.64
   4  -4   9   25.39    4.31
  -4   4  -9   22.31    3.50
  -4   4  -9   21.48    4.16
   4  -4  10   15.48    6.00
  -4   4 -10    8.02    2.22
  -4   4 -10    6.95    3.15
   4  -4  11   38.64    6.04
  -4   4 -11   27.62    4.39
   4  -4  12    0.87    2.50
  -4   4 -12    0.52    1.73
   4  -4  13   17.22    4.79
  -4   4 -13   16.80    3.85
   4  -4  14    6.96    3.46
  -4   4 -14    7.70    2.81
   4  -4  15   13.47    4.91
  -4   4 -15    9.80    3.33
   4  -3 -17    0.05    2.21
   4  -3 -16    0.95    2.20
   4  -3 -15   10.27    3.75
  -4   3  15   10.58    4.36
   4  -3 -14    0.77    2.25
  -4   3  14    0.70    0.70
   4  -3 -13    1.03    2.11
  -4   3  13    0.89    1.85
   4  -3 -12   19.75    4.41
  -4   3  12   25.29   10.28
   4  -3 -11    1.40    1.29
  -4   3  11    2.81    1.40
   4  -3 -10  180.61   16.87
  -4   3  10  273.51   24.13
   4  -3  -9    3.41    2.25
  -4   3   9    2.72    1.37
   4  -3  -8   22.18    4.05
  -4   3   8   37.80   12.69
   4  -3  -7    3.27    2.09
  -4   3   7    5.46    2.50
   4  -3  -6   31.39    4.72
  -4   3   6   50.85   12.11
   4  -3  -5    8.89    2.99
  -4   3   5   14.08    6.06
   4  -3  -4    1.23    1.78
  -4   3   4    0.57    1.21
   4  -3  -3  198.11   11.26
  -4   3   3  270.66   19.77
   4  -3  -2    3.48    1.83
  -4   3   2    4.74    2.27
   4  -3  -1   26.15    3.75
  -4   3   1   32.29    4.35
   4  -3   0  472.47   18.70
  -4   3   0  555.10   20.61
   4  -3   1  230.20   11.23
  -4   3  -1  281.15   12.37
   4  -3   2   30.20    7.57
  -4   3  -2   27.40    2.53
  -4   3  -2   34.40   10.64
   4  -3   3  163.90   10.52
  -4   3  -3  142.89    6.99
  -4   3  -3  179.86   10.18
   4  -3   4    4.27    1.61
  -4   3  -4    2.51    0.95
  -4   3  -4    3.86    1.34
   4  -3   5  102.53   11.18
  -4   3  -5   86.75    8.47
  -4   3  -5  101.68   24.98
   4  -3   6  278.06   13.37
  -4   3  -6  230.92    9.67
  -4   3  -6  237.74   12.33
   4  -3   7   50.48    5.14
  -4   3  -7   32.03    2.96
  -4   3  -7   44.70    5.21
   4  -3   8  674.62   37.92
  -4   3  -8  571.11   31.26
  -4   3  -8  530.18   29.12
   4  -3   9  206.83   10.54
  -4   3  -9  153.23    7.00
  -4   3  -9  167.07    6.80
   4  -3  10   83.84    6.47
  -4   3 -10   71.97    5.10
  -4   3 -10   63.01    3.63
   4  -3  11    2.54    2.61
  -4   3 -11    1.71    2.02
   4  -3  12    9.97    3.34
  -4   3 -12   11.29    3.45
   4  -3  13   -0.23    2.36
  -4   3 -13    1.74    2.26
   4  -3  14   19.57    4.85
  -4   3 -14   16.64    3.51
   4  -3  15  270.31   35.98
  -4   3 -15  240.69   31.96
   4  -3  16   22.01    8.44
  -4   3 -16   17.90    4.03
   4  -2 -17   17.59    6.20
   4  -2 -16    5.10    2.88
   4  -2 -15    1.22    2.12
  -4   2  15    0.89    1.04
   4  -2 -14   -0.50    2.01
  -4   2  14    1.16    0.88
   4  -2 -13    8.11    2.95
  -4   2  13   10.00    3.99
   4  -2 -12   84.83   10.95
  -4   2  12  137.12   15.67
   4  -2 -11   52.62    5.09
  -4   2  11   91.01    6.96
   4  -2 -10   86.49    6.29
  -4   2  10  137.76   11.35
   4  -2  -9   97.07    6.28
  -4   2   9  160.98    8.56
   4  -2  -8  157.49    8.16
  -4   2   8  229.56   11.97
   4  -2  -7   80.36    6.04
  -4   2   7  106.84   26.40
   4  -2  -6  112.41    7.38
  -4   2   6  182.28   10.13
   4  -2  -5   86.81    6.50
  -4   2   5  136.15    8.15
   4  -2  -4   63.04    6.94
  -4   2   4   91.30    9.12
   4  -2  -3   32.34    3.83
  -4   2   3   50.45    3.93
   4  -2  -2    1.14    1.09
  -4   2   2    0.09    0.98
   4  -2  -1  440.03   16.63
  -4   2   1  623.45   22.05
   4  -2   0   48.61    5.66
  -4   2   0   59.69   11.13
   4  -2   1  521.95   19.58
  -4   2  -1  516.24   16.20
  -4   2  -1  640.13   22.68
   4  -2   2  355.21   14.71
  -4   2  -2  331.60   11.47
  -4   2  -2  391.11   15.10
   4  -2   3    1.04    1.66
  -4   2  -3    0.85    0.80
  -4   2  -3    1.23    0.81
   4  -2   4   43.13   11.33
  -4   2  -4   37.30    7.83
  -4   2  -4   41.00    3.23
   4  -2   5   37.21    3.69
  -4   2  -5   32.48    2.47
  -4   2  -5   43.42    9.88
   4  -2   6   78.54    8.03
  -4   2  -6   70.89    6.06
  -4   2  -6   72.00    6.64
   4  -2   7   21.27    4.07
  -4   2  -7   19.19    7.09
  -4   2  -7   21.54    3.01
   4  -2   8  630.58   23.53
  -4   2  -8  594.74   22.22
  -4   2  -8  558.20   21.91
   4  -2   9  150.76    8.74
  -4   2  -9  127.80   10.90
  -4   2  -9  128.44   10.10
   4  -2  10  128.85   14.90
  -4   2 -10  118.99    8.88
  -4   2 -10  100.29    6.69
   4  -2  11  266.74   29.87
  -4   2 -11  278.77   24.39
   4  -2  12   11.03    2.86
  -4   2 -12    9.29    3.05
   4  -2  13  122.64   28.89
  -4   2 -13  114.55   12.15
   4  -2  14  135.48    9.36
  -4   2 -14  130.19    8.68
   4  -2  15  100.44   28.09
  -4   2 -15   92.04   11.57
   4  -2  16    0.21    1.99
  -4   2 -16    1.91    2.12
   4  -2  17   75.28   23.32
  -4   2 -17   74.81    7.19
   4  -1 -16   15.42    4.11
   4  -1 -15    7.10    2.49
   4  -1 -15    9.27    2.13
  -4   1  15    9.86    3.95
   4  -1 -14   12.45    3.22
   4  -1 -14    9.17    2.40
  -4   1  14   10.93    5.17
   4  -1 -13    8.77    3.20
   4  -1 -13   10.04    2.17
  -4   1  13   16.66    5.02
   4  -1 -12   82.58    9.16
   4  -1 -12   83.09    4.54
  -4   1  12  126.44   13.97
   4  -1 -11    0.10    1.69
   4  -1 -11    0.14    0.64
  -4   1  11    0.20    0.61
   4  -1 -10   81.92    7.45
   4  -1 -10   83.78   13.24
  -4   1  10  133.69    9.45
   4  -1  -9    0.89    1.71
   4  -1  -9    0.25    0.60
  -4   1   9    0.80    1.13
   4  -1  -8  116.64    7.02
   4  -1  -8  131.78    5.67
  -4   1   8  190.69   16.03
   4  -1  -7  148.20    9.07
  -4   1   7  241.17   12.77
   4  -1  -6  500.50   22.59
  -4   1   6  441.43   18.76
  -4   1   6  780.36   34.17
   4  -1  -5    4.04    1.84
  -4   1   5    1.79    0.95
  -4   1   5    6.51    2.46
   4  -1  -4    9.00    2.17
  -4   1   4    9.43    1.29
  -4   1   4   16.92    7.07
   4  -1  -3  402.96   13.35
  -4   1   3  587.23   19.50
   4  -1  -2  161.51   12.33
  -4   1   2  216.41   15.87
   4  -1  -1  434.81   13.89
  -4   1   1  635.60   15.86
  -4   1   1  572.03   18.05
   4  -1   0  518.94   16.10
  -4   1   0  727.10   17.98
  -4   1   0  669.27   19.87
   4  -1   1   14.78    5.41
  -4   1  -1   18.73    1.46
  -4   1  -1   18.56    9.21
   4  -1   2  267.62   10.29
  -4   1  -2  329.08    9.44
  -4   1  -2  324.93   11.07
   4  -1   3  255.73   18.57
  -4   1  -3  299.41    9.24
  -4   1  -3  287.84   10.17
   4  -1   4   52.50    6.20
  -4   1  -4   60.65    5.23
  -4   1  -4   63.18    5.56
   4  -1   5    8.92    2.46
  -4   1  -5   11.06    1.84
  -4   1  -5   12.30    4.23
   4  -1   6   45.47    4.11
  -4   1  -6   48.18    3.57
  -4   1  -6   57.79    7.74
   4  -1   7    5.22    1.76
  -4   1  -7    7.78    2.12
  -4   1  -7    7.17    2.33
   4  -1   8   30.08    9.24
  -4   1  -8   37.50    4.64
  -4   1  -8   29.15    3.46
   4  -1   9  500.89   20.50
  -4   1  -9  537.72   20.00
  -4   1  -9  490.72   16.79
   4  -1  10   39.74   12.39
  -4   1 -10   41.86   14.48
  -4   1 -10   30.22    4.82
   4  -1  11  291.61   29.93
  -4   1 -11  267.43   16.82
   4  -1  12    2.34    1.57
  -4   1 -12    2.31    1.33
   4  -1  13  120.78   15.00
  -4   1 -13  133.53   15.78
   4  -1  14   42.04   11.40
  -4   1 -14   43.01    9.29
   4  -1  15    1.39    2.74
  -4   1 -15    0.74    2.62
   4  -1  16   26.15    5.49
  -4   1 -16   24.66    7.57
   4  -1  17   35.12    6.21
  -4   1 -17   32.06    4.87
  -4   1 -18    0.09    2.54
  -4   0  17   56.54   17.22
   4   0 -17   55.39   18.88
  -4   0  16    4.44    1.80
   4   0 -16    2.02    1.27
   4   0 -15  164.86   12.85
   4   0 -15  166.80   11.90
   4   0 -14   86.73    7.13
   4   0 -14   77.52    6.62
  -4   0  14  130.65    6.67
   4   0 -13   26.38    4.39
   4   0 -13   25.00    7.16
  -4   0  13   38.84   14.52
   4   0 -12    9.20    2.71
   4   0 -12    9.94    2.74
  -4   0  12   12.59    5.80
   4   0 -11    2.97    1.56
   4   0 -11    5.89    1.63
  -4   0  11    9.05    3.20
   4   0 -10    7.84    2.05
   4   0 -10    8.27    2.17
  -4   0  10   12.57    4.08
   4   0  -9   19.42    5.04
   4   0  -9   15.96    5.44
  -4   0   9   33.76   12.91
   4   0  -8  203.94    9.87
   4   0  -8  239.11    9.36
  -4   0   8  362.65   16.80
   4   0  -7   87.78    6.02
   4   0  -7  107.03    5.90
  -4   0   7  153.45   10.76
   4   0  -6   12.42    2.59
  -4   0   6   11.24    4.03
  -4   0   6   17.56    7.58
   4   0  -5  248.29   10.40
  -4   0   5  248.40    9.83
  -4   0   5  400.21   17.15
   4   0  -4    3.35    1.42
  -4   0   4    2.59    1.04
   4   0  -3   14.46    2.03
  -4   0   3   14.75    3.28
   4   0  -3   26.85    2.98
   4   0  -2   56.49    5.41
  -4   0   2   65.01    5.05
   4   0  -2   92.22    7.53
   4   0  -1  277.92   10.38
  -4   0   1  374.41   10.31
   4   0  -1  413.74   13.25
   4   0   0  692.04   20.71
  -4   0   0  961.64   26.01
   4   0   0  937.05   26.76
   4   0   1   47.57    4.66
  -4   0  -1   57.46    4.68
   4   0   1   45.76    4.58
   4   0   2  159.43   13.36
  -4   0  -2  221.70   15.60
   4   0   2  217.37   16.30
   4   0   3 1206.25   31.55
  -4   0  -3 1503.90   38.16
  -4   0  -3 1293.16   33.76
   4   0   4 1177.65   31.79
  -4   0  -4 1565.88   38.94
  -4   0  -4 1307.39   34.28
   4   0   5  352.75   12.08
  -4   0  -5  424.21   13.88
  -4   0  -5  393.10   12.40
   4   0   6   92.57    8.96
  -4   0  -6  119.43   10.93
  -4   0  -6  102.78    9.30
   4   0   7   47.12    3.89
  -4   0  -7   62.33    9.58
  -4   0  -7   57.63    4.67
   4   0   8  159.23   11.55
  -4   0  -8  193.62   10.58
  -4   0  -8  174.44    8.80
   4   0   9   13.02    4.35
  -4   0  -9   21.65    5.26
  -4   0  -9   11.85    5.07
   4   0  10   15.10    3.73
  -4   0 -10    3.49    2.36
  -4   0 -10    2.19    0.92
   4   0  11  109.51    9.89
  -4   0 -11  124.01   10.90
   4   0  12   11.92    3.86
  -4   0 -12   14.76    3.50
   4   0  13  111.83   25.99
  -4   0 -13  117.47   30.03
   4   0  14   27.57    7.87
  -4   0 -14   33.35    6.78
   4   0  15    0.67    1.65
  -4   0 -15    0.24    1.59
   4   0  16   26.65    7.51
  -4   0 -16   24.66    9.92
   4   0  17    2.73    3.34
  -4   0 -17    2.32    2.18
   4   0  18    1.12    2.28
  -4   0 -18    1.41    1.88
  -4   0 -19    3.04    2.78
  -4  -1  17    3.78    1.55
   4   1 -17    1.38    1.26
  -4  -1  16    2.20    1.47
   4   1 -16    2.35    1.86
  -4  -1  15   75.45   23.74
   4   1 -15  102.64   11.39
   4   1 -14   82.34    6.19
  -4  -1  14  120.85    6.38
   4   1 -13  176.56   25.17
   4   1 -13  179.19   17.37
  -4  -1  13  255.77   23.44
   4   1 -12   76.28    9.64
   4   1 -12   81.49    9.98
  -4  -1  12  117.10   13.41
   4   1 -11    0.92    1.95
   4   1 -11    2.00    2.46
  -4  -1  11    4.17    1.51
   4   1 -10    3.81    2.58
   4   1 -10    3.80    2.46
   4   1  -9   -0.13    1.61
   4   1  -9    0.57    1.57
   4   1  -9    0.81    1.39
   4   1  -8   69.32    4.81
   4   1  -8   84.69    5.08
   4   1  -8  134.77    8.71
   4   1  -7  273.74   13.40
   4   1  -7  492.48   22.39
   4   1  -6   66.93    6.83
  -4  -1   6   60.86    7.50
   4   1  -6  123.74   11.70
   4   1  -5   64.44    6.59
  -4  -1   5   65.31    6.21
   4   1  -5  115.31   11.25
   4   1  -4  180.56    7.10
  -4  -1   4  189.73    7.65
   4   1  -3  346.29   10.97
  -4  -1   3  358.68   10.82
   4   1  -2    7.49    1.46
  -4  -1   2    8.26    3.04
   4   1  -2   13.27    2.70
   4   1  -1   41.50    4.09
  -4  -1   1   43.25    3.77
   4   1  -1   48.98    4.63
   4   1   0   65.33    5.44
  -4  -1   0   84.53    6.70
   4   1   0   98.91    8.10
   4   1   1   36.23    3.79
  -4  -1  -1   44.32    4.17
   4   1   1   41.52    4.70
   4   1   2 1971.04   51.52
  -4  -1  -2 2451.05   64.43
   4   1   2 2157.51   57.23
   4   1   4   24.35    8.55
   4   1   5   99.10    8.99
  -4  -1  -5  139.12   10.94
   4   1   5  125.93    9.58
   4   1   6  439.73   15.94
  -4  -1  -6  594.66   18.20
   4   1   6  545.08   15.68
   4   1   7   53.86    6.10
  -4  -1  -7   72.84    7.71
   4   1   7   57.81    5.94
   4   1   8  326.16   18.57
  -4  -1  -8  473.12   19.41
   4   1   8  397.50   14.03
   4   1   9   19.70    3.17
  -4  -1  -9   23.21    3.54
  -4  -1  -9   19.22    4.95
   4   1  10    0.83    1.41
  -4  -1 -10    1.19    1.95
  -4  -1 -10   -0.04    0.54
   4   1  11    1.49    1.83
  -4  -1 -11    0.45    2.01
   4   1  12   11.03    2.91
  -4  -1 -12    9.62    3.17
   4   1  13    0.14    2.30
  -4  -1 -13    4.31    2.10
   4   1  14  122.32   15.20
  -4  -1 -14  142.07   17.13
   4   1  15    0.52    1.44
  -4  -1 -15    0.81    3.16
   4   1  16    0.47    2.71
  -4  -1 -16    4.81    2.68
   4   1  17   24.61    7.50
  -4  -1 -17   27.10    9.78
   4   1  18    1.74    1.82
  -4  -1 -18   -0.23    2.03
   4   1  19    1.26    2.79
  -4  -1 -19   -0.35    1.44
  -4  -2  17    1.50    1.26
   4   2 -17    3.42    1.91
  -4  -2  16    1.86    1.21
   4   2 -16    2.24    2.05
  -4  -2  15   28.89    9.21
   4   2 -15   41.54    6.24
  -4  -2  14   13.34    4.63
   4   2 -14   16.00    3.08
  -4  -2  14   19.85    7.90
  -4  -2  13    6.96    1.95
   4   2 -13   10.45    3.26
  -4  -2  13   11.17    4.78
   4   2 -12  782.54   26.75
   4   2 -11   52.34   14.77
   4   2 -11   54.23   10.43
   4   2 -11   76.19    5.98
   4   2 -10    3.14    1.69
   4   2 -10    2.36    2.09
   4   2 -10    2.75    3.16
   4   2  -9    0.09    1.73
   4   2  -9    1.31    1.97
   4   2  -9    3.33    1.45
   4   2  -8  627.40   21.62
   4   2  -8  719.65   24.52
   4   2  -8 1054.95   35.14
   4   2  -7    6.04    1.88
  -4  -2   7    7.64    2.44
   4   2  -7   13.04    5.61
   4   2  -6   39.99    3.82
  -4  -2   6   23.72    5.81
   4   2  -6   43.43    4.79
   4   2  -5  171.87    7.44
  -4  -2   5  189.61    8.33
   4   2  -4    2.66    0.83
  -4  -2   4    4.46    1.51
   4   2  -4    2.24    1.48
   4   2  -3  113.03    8.47
  -4  -2   3  124.58    9.65
   4   2  -3  219.70   16.29
   4   2  -2    5.11    1.10
  -4  -2   2    6.16    2.49
   4   2  -2    6.84    1.77
   4   2  -1    2.70    0.99
  -4  -2   1    3.82    1.48
   4   2  -1    5.90    2.28
   4   2   0   14.53    2.65
  -4  -2   0   19.51    5.54
   4   2   0   16.00    6.36
   4   2   1 1454.86   35.98
  -4  -2  -1 1754.06   43.70
   4   2   1 1775.00   44.98
   4   2   2 3061.95   19.90
  -4  -2  -2 3680.61   28.68
   4   2   3 1644.70   40.35
  -4  -2  -3 1987.26   49.71
   4   2   3 1810.23   49.49
   4   2   4   21.04    6.85
  -4  -2  -4   32.35    6.44
   4   2   4   32.19    9.16
   4   2   5   37.88    3.13
  -4  -2  -5   49.66    6.02
   4   2   5   44.79    5.22
   4   2   6    8.50    2.47
  -4  -2  -6   13.54    3.38
   4   2   6   13.68    2.27
   4   2   7   98.20   10.30
  -4  -2  -7  139.59   13.05
   4   2   7  131.58   11.78
   4   2   8  202.49   10.03
  -4  -2  -8  301.70   13.50
   4   2   8  254.99    9.87
   4   2   9  260.21   13.34
  -4  -2  -9  375.02   18.27
   4   2   9  287.93   13.42
   4   2  10    3.02    1.87
  -4  -2 -10    4.94    2.34
   4   2  10    4.37    1.57
   4   2  11   16.55    4.42
  -4  -2 -11   23.73    3.58
   4   2  12   24.90    5.50
  -4  -2 -12   31.05    4.29
   4   2  13    9.40    2.54
  -4  -2 -13   10.89    3.06
   4   2  14  127.97   17.24
  -4  -2 -14  169.97   19.69
   4   2  15   24.95    5.42
  -4  -2 -15   30.01    5.82
   4   2  16   -0.81    2.12
  -4  -2 -16   -0.12    2.76
   4   2  17   21.28    8.75
  -4  -2 -17   28.79    4.87
   4   2  18    0.58    1.59
  -4  -2 -18    3.39    1.84
   4   2  19   50.22   17.77
  -4  -2 -19   54.55   15.88
  -4  -3  16    2.96    1.28
   4   3 -16    5.83    2.89
  -4  -3  15    4.46    2.36
   4   3 -15    8.30    3.12
  -4  -3  14    2.20    0.89
   4   3 -14    4.58    2.95
   4   3 -14    5.92    2.24
  -4  -3  13    1.32    0.71
   4   3 -13    0.54    1.96
   4   3 -13    0.60    0.94
  -4  -3  12    6.96    3.50
   4   3 -12    8.95    2.52
   4   3 -12   14.39    3.56
  -4  -3  11   38.54   10.63
   4   3 -11   48.51    8.72
   4   3 -11   67.14    8.58
  -4  -3  10  603.77   49.84
   4   3 -10  864.19   70.95
   4   3 -10 1250.69  310.62
   4   3  -9  206.16   13.51
   4   3  -9  300.91   18.31
   4   3  -8  135.36    6.60
   4   3  -8  216.30   10.20
   4   3  -7  171.55    7.62
  -4  -3   7  164.61   11.05
   4   3  -7  258.43   11.71
   4   3  -6  127.94    6.86
  -4  -3   6  132.41    7.88
   4   3  -6  209.54   12.37
   4   3  -5    2.56    0.92
  -4  -3   5    4.08    1.56
   4   3  -5    3.27    1.28
   4   3  -4  289.93   10.41
  -4  -3   4  324.30   13.72
   4   3  -4  510.67   18.92
   4   3  -3  157.80    6.31
  -4  -3   3  185.30    8.91
   4   3  -3  288.35   12.19
   4   3  -2   55.15    5.13
  -4  -3   2   62.11   15.13
   4   3  -2  108.65   20.07
   4   3  -1  462.96   12.37
  -4  -3   1  586.89   17.49
   4   3  -1  755.97   21.75
   4   3   0   19.58    1.57
  -4  -3   0   22.30    6.87
   4   3   0   22.52    3.50
   4   3   1  289.47    8.41
  -4  -3  -1  340.86   12.60
   4   3   1  368.16   13.08
   4   3   2  394.90   11.74
  -4  -3  -2  460.87   14.44
   4   3   2  467.93   14.89
   4   3   3  363.84   11.57
  -4  -3  -3  425.47   13.82
   4   3   3  430.81   14.34
   4   3   4   13.09    1.69
  -4  -3  -4   17.94    4.13
   4   3   4   17.48    5.35
   4   3   5    4.36    1.59
  -4  -3  -5    6.50    2.05
   4   3   5    5.74    1.65
   4   3   6    7.00    1.90
  -4  -3  -6    8.89    2.80
   4   3   6    5.61    2.02
   4   3   7    4.88    1.45
  -4  -3  -7   29.50    9.36
   4   3   7    4.79    1.43
   4   3   8    9.88    3.34
  -4  -3  -8   15.38    3.84
   4   3   8    8.65    2.51
   4   3   9   11.49    2.87
  -4  -3  -9   17.68    5.60
   4   3   9   13.18    3.96
   4   3  10    5.53    1.84
  -4  -3 -10    8.67    3.18
   4   3  10    9.04    2.42
   4   3  11   69.23   14.03
  -4  -3 -11   98.43    9.53
   4   3  11   63.91    5.42
   4   3  12  171.13   13.52
  -4  -3 -12  243.56   15.75
   4   3  13   54.36   13.22
  -4  -3 -13   99.09    7.74
   4   3  14   31.50    8.47
  -4  -3 -14   43.78    8.90
   4   3  15   82.46   14.43
  -4  -3 -15  111.93   21.17
   4   3  16    4.25    1.60
  -4  -3 -16    4.44    4.21
   4   3  17    5.15    1.83
  -4  -3 -17    8.40    3.64
   4   3  18   13.62    4.84
  -4  -3 -18   21.25    5.28
   4   3  19   -0.56    2.19
  -4  -3 -19    0.10    2.83
   4   4 -15   67.15    7.29
  -4  -4  14    0.15    0.83
   4   4 -14   -0.04    2.07
  -4  -4  13   29.91    7.79
   4   4 -13   41.52    6.43
   4   4 -13   43.57    6.84
  -4  -4  12   40.16    9.83
   4   4 -12   62.59    6.78
   4   4 -12   79.92    5.34
  -4  -4  11   12.33    4.30
   4   4 -11   15.82    3.22
   4   4 -11   21.89    3.30
  -4  -4  10   -0.31    1.00
   4   4 -10    0.05    2.06
   4   4 -10    0.64    1.70
  -4  -4   9    3.08    1.85
  -4  -4   9    4.56    1.74
   4   4  -9    9.40    3.63
  -4  -4   8    5.37    2.14
  -4  -4   8    6.85    2.14
   4   4  -8   13.21    3.64
  -4  -4   7   40.93    8.45
  -4  -4   7   53.05   10.39
   4   4  -7   90.45    8.24
  -4  -4   6    0.63    0.65
  -4  -4   6    0.30    1.14
   4   4  -6    0.56    2.25
  -4  -4   5    6.17    1.74
   4   4  -5    8.27    2.68
  -4  -4   4   76.20    5.54
   4   4  -4   87.14    7.94
   4   4  -3  261.53   11.14
  -4  -4   3  288.50   14.87
   4   4  -3  420.66   19.86
   4   4  -2    6.32    0.80
  -4  -4   2    7.85    2.87
   4   4  -2    8.40    2.36
  -4  -4   1    0.80    0.89
   4   4  -1    0.34    1.73
  -4  -4   0   78.23    7.81
   4   4   0   96.15    9.50
   4   4   1    8.35    0.87
  -4  -4  -1   11.13    5.05
   4   4   1   10.08    3.54
   4   4   2   15.87    1.60
  -4  -4  -2   15.98    3.86
   4   4   2   17.16    2.60
   4   4   3  601.98   18.81
  -4  -4  -3  680.30   23.94
   4   4   3  622.08   22.20
   4   4   4    1.43    0.56
  -4  -4  -4    1.40    1.85
   4   4   4    1.70    1.92
   4   4   5    5.09    1.02
  -4  -4  -5   10.23    3.18
   4   4   5    6.88    1.88
   4   4   6   47.64    3.15
  -4  -4  -6   71.77   17.52
   4   4   6   45.79   10.27
   4   4   7   11.48    2.98
  -4  -4  -7   16.63    2.71
   4   4   7   14.81    2.75
   4   4   8    1.80    0.94
  -4  -4  -8    3.02    1.90
   4   4   8   -0.17    1.17
   4   4   9    2.59    1.10
  -4  -4  -9    4.43    2.30
   4   4   9    5.10    2.05
   4   4  10  116.59   11.52
  -4  -4 -10  188.55   16.58
   4   4  10  125.20    5.35
   4   4  11  187.47   15.65
  -4  -4 -11  310.43   19.23
   4   4  11  206.70   12.34
   4   4  12   15.03    3.15
  -4  -4 -12   27.26    7.04
   4   4  12   10.66    2.88
   4   4  13   64.98    9.41
  -4  -4 -13   95.98    7.14
   4   4  14   12.80    3.56
  -4  -4 -14   17.86    3.56
   4   4  15    0.55    1.44
  -4  -4 -15    3.08    3.87
   4   4  16   58.85   15.01
  -4  -4 -16   94.71   10.22
   4   4  17    2.14    1.46
  -4  -4 -17    4.43    2.77
   4   4  18   -0.69    1.95
  -4  -4 -18    0.47    2.76
   4   4  19   17.31    6.00
  -4  -4 -19   30.27    5.58
   4   5 -14   13.61    3.75
   4   5 -13    5.36    3.27
   4   5 -13    7.54    2.68
   4   5 -12   49.23   15.87
  -4  -5  11    8.47    2.77
   4   5 -11   11.57    3.83
  -4  -5  10   -0.23    1.71
   4   5 -10   -0.78    1.82
  -4  -5   9   29.05    8.43
   4   5  -9   45.89   12.44
  -4  -5   8   -0.03    0.60
  -4  -5   8    1.12    1.59
   4   5  -8    0.52    1.89
  -4  -5   7   48.60   11.80
   4   5  -7   78.03   20.36
  -4  -5   6   16.93    4.63
   4   5  -6   30.22    8.10
  -4  -5   5    6.22    2.20
   4   5  -5    4.72    2.48
  -4  -5   4   13.70    3.84
   4   5  -4   16.79    5.85
  -4  -5   3    0.47    0.95
   4   5  -3    1.10    1.82
  -4  -5   2    2.94    1.51
   4   5  -2    2.99    1.86
  -4  -5   1   34.39   11.08
   4   5  -1   51.34   15.36
  -4  -5   0  155.79    9.33
   4   5   0  151.32    9.30
  -4  -5  -1    0.61    0.81
   4   5   1    1.26    1.02
  -4  -5  -2   24.18    7.46
   4   5   2   25.41    4.03
  -4  -5  -3   33.23    9.71
   4   5   3   25.63    6.92
  -4  -5  -4  158.79    9.52
   4   5   4  112.27    7.50
   4   5   5  113.27    6.76
  -4  -5  -5  147.93    9.12
   4   5   5  111.19    7.01
   4   5   6  485.00   20.32
  -4  -5  -6  648.33   28.85
   4   5   6  471.44   21.73
   4   5   7    2.88    0.94
  -4  -5  -7    2.54    2.07
   4   5   7    0.11    0.83
   4   5   8   98.80    5.45
  -4  -5  -8  159.91    9.73
   4   5   8  109.39    6.66
   4   5   9  126.96    7.10
  -4  -5  -9  218.73   11.42
   4   5   9  133.76    6.77
   4   5  10   80.40   13.25
  -4  -5 -10  129.29    8.05
   4   5  10   72.03   16.06
   4   5  11   65.50    8.34
  -4  -5 -11  120.93   25.58
   4   5  11   70.90    6.63
   4   5  12    0.23    1.60
  -4  -5 -12   -0.10    2.88
   4   5  12    0.37    0.54
   4   5  13    8.09    2.59
  -4  -5 -13   13.04    4.69
   4   5  13    6.13    1.85
   4   5  14   10.52    3.18
  -4  -5 -14   21.44    5.34
   4   5  15  110.26   11.54
  -4  -5 -15  194.73   34.53
   4   5  16    1.24    1.31
  -4  -5 -16    3.88    4.08
   4   5  17   15.27    3.40
  -4  -5 -17   31.86    6.49
   4   5  18    1.19    1.10
  -4  -5 -18    3.42    1.93
  -4  -6  13    1.36    1.41
  -4  -6  12    0.23    1.06
   4   6 -12   -0.68    1.61
  -4  -6  11   44.53   14.81
   4   6 -11   58.41    7.23
  -4  -6  10   -0.16    2.08
   4   6 -10    0.47    1.12
  -4  -6   9  101.49   23.77
   4   6  -9  129.26   25.65
  -4  -6   8    2.34    1.48
   4   6  -8    2.57    1.53
  -4  -6   7   33.65   11.01
   4   6  -7   44.49   10.17
  -4  -6   6    6.41    2.12
   4   6  -6    2.45    1.46
  -4  -6   5   -0.41    1.64
   4   6  -5   -0.90    1.86
  -4  -6   4   75.48   18.51
   4   6  -4   94.22    9.64
  -4  -6   3   27.72    7.76
   4   6  -3   35.03   12.29
  -4  -6   2   19.65    4.69
   4   6  -2   18.16    3.54
  -4  -6   1    5.23    2.12
   4   6  -1    7.91    3.35
  -4  -6   0    9.99    3.55
   4   6   0   12.44    3.70
  -4  -6  -1   77.97   19.70
   4   6   1   70.49    8.76
  -4  -6  -2   -0.43    1.80
  -4  -6  -3    1.63    1.57
   4   6   3    0.47    1.17
  -4  -6  -4  118.37   29.24
   4   6   4   59.87   15.84
  -4  -6  -5 1325.29   37.17
   4   6   5  986.63   29.97
  -4  -6  -6 1268.87   35.22
   4   6   6  829.78   30.10
   4   6   7  135.82    5.38
  -4  -6  -7  211.72   10.53
   4   6   7   93.27    8.34
   4   6   8   18.83    7.40
  -4  -6  -8   30.76   10.54
   4   6   8   14.24    2.64
   4   6   9   86.66    4.72
  -4  -6  -9  153.64    8.65
   4   6   9   88.24    9.50
   4   6  10  228.55   11.77
  -4  -6 -10  452.51   34.79
   4   6  10  240.84    9.35
   4   6  11    0.35    0.62
  -4  -6 -11    1.66    2.61
   4   6  11    0.21    1.93
   4   6  12    1.97    1.03
  -4  -6 -12    5.34    2.88
   4   6  12    3.72    1.41
   4   6  13  229.01   18.64
  -4  -6 -13  385.23   34.66
   4   6  13  222.42   17.82
   4   6  14   25.33    5.02
  -4  -6 -14   55.24    7.97
   4   6  15   11.22    3.27
  -4  -6 -15   20.98    4.43
   4   6  16   48.97    9.89
  -4  -6 -16   78.76   19.62
   4   6  17   12.62    3.72
  -4  -6 -17   20.26    4.18
   4   6  18    0.10    0.95
  -4  -6 -18    1.17    2.95
  -4  -7  12   15.43    6.04
  -4  -7  11    3.69    1.37
   4   7 -11    5.17    2.30
  -4  -7  10   95.60   25.09
   4   7 -10  126.11   17.62
  -4  -7   9    3.09    1.17
   4   7  -9    3.31    2.17
  -4  -7   8    5.47    2.11
   4   7  -8    9.97    2.87
  -4  -7   7    1.19    1.12
   4   7  -7    0.58    1.20
  -4  -7   6    3.79    1.59
   4   7  -6    4.85    2.16
  -4  -7   5   56.53   12.06
   4   7  -5   65.78   11.00
  -4  -7   4    3.71    1.48
   4   7  -4    1.93    1.50
  -4  -7   3   88.99   26.79
   4   7  -3   92.00    6.63
  -4  -7   2    5.57    2.32
   4   7  -2    0.81    2.66
  -4  -7   1  498.17   16.00
   4   7  -1  477.03   16.28
  -4  -7   0  211.40   11.32
   4   7   0  221.93   10.79
  -4  -7  -1   93.08    8.48
   4   7   1   80.43    6.03
  -4  -7  -2   25.21    6.46
   4   7   2   25.39    6.20
  -4  -7  -3   40.78   10.99
   4   7   3   36.29   10.45
  -4  -7  -4   12.30    3.33
   4   7   4    9.17    2.85
  -4  -7  -5   75.88    7.51
   4   7   5   57.39   15.65
  -4  -7  -6  109.03    7.59
   4   7   6   79.41    8.34
  -4  -7  -7  105.20   25.04
   4   7   7   55.73    9.71
  -4  -7  -8 1131.58   97.06
   4   7   8  756.75   67.04
  -4  -7  -9  331.53   30.95
   4   7   9  180.15   17.69
  -4  -7 -10  117.79   27.09
   4   7  10   54.21   17.26
   4   7  11    5.93    2.11
  -4  -7 -11   16.89    4.12
   4   7  11    8.46    2.75
   4   7  12    8.75    3.11
  -4  -7 -12   20.42    5.84
   4   7  12   10.07    3.07
   4   7  13    5.25    1.50
  -4  -7 -13    6.47    2.48
   4   7  13    4.95    2.41
   4   7  14    4.27    1.38
  -4  -7 -14   12.69    3.04
   4   7  15    6.93    2.76
  -4  -7 -15   14.34    5.26
   4   7  16    1.67    1.43
  -4  -7 -16    0.71    2.88
   4   7  17    4.87    2.35
  -4  -7 -17   13.53   10.34
  -4  -8  10   -1.42    2.26
   4   8 -10    4.74    1.75
  -4  -8   9   46.05   17.05
   4   8  -9   52.56   17.86
  -4  -8   8   72.77   24.46
   4   8  -8  105.30   17.91
  -4  -8   7   85.04   20.68
   4   8  -7   94.38   10.74
  -4  -8   6   11.21    5.20
   4   8  -6    9.90    2.91
  -4  -8   5    4.11    2.36
   4   8  -5    4.80    1.81
  -4  -8   4   32.64    9.50
   4   8  -4   42.01   10.96
  -4  -8   3   16.78    7.19
   4   8  -3   20.21    4.60
  -4  -8   2  283.55   27.34
   4   8  -2  289.90   27.31
  -4  -8   1   68.18   18.35
   4   8  -1   55.26    9.92
  -4  -8   0  416.63   45.54
   4   8   0  395.51   42.57
  -4  -8  -1   33.73   13.26
   4   8   1   41.15   11.24
  -4  -8  -2   69.05   18.83
   4   8   2   57.92   17.03
  -4  -8  -3   27.60   11.96
   4   8   3   27.89    8.02
  -4  -8  -4   18.26    5.32
   4   8   4   12.87    4.36
  -4  -8  -5    0.90    1.56
   4   8   5    1.74    1.36
  -4  -8  -6  166.61   21.58
   4   8   6  117.16   14.06
  -4  -8  -7    0.83    2.46
   4   8   7   -0.88    2.17
  -4  -8  -8  147.67   15.72
   4   8   8   88.44    9.85
  -4  -8  -9  253.05   21.37
   4   8   9  137.50   11.77
  -4  -8 -10  403.69   31.83
   4   8  10  257.54   20.12
  -4  -8 -11   77.74   11.47
   4   8  11   38.88   13.76
  -4  -8 -12    2.52    2.83
   4   8  12    0.95    1.13
  -4  -8 -13    3.27    1.50
   4   8  13    1.55    1.62
  -4  -8 -14   74.91   19.38
  -4  -8 -15    0.86    2.93
  -4  -8 -16    2.67    2.89
  -4  -9   8   20.48    7.16
   4   9  -8   26.05    4.74
  -4  -9   7   11.20    4.79
   4   9  -7    8.53    3.55
  -4  -9   6   39.30   11.09
   4   9  -6   42.50    9.91
  -4  -9   5   14.35    4.61
   4   9  -5   19.27    4.08
  -4  -9   4    0.22    1.82
   4   9  -4   -0.50    2.40
  -4  -9   3  103.82   15.52
   4   9  -3  101.31   29.12
  -4  -9   2   34.39    7.33
   4   9  -2   31.07    5.36
  -4  -9   1  323.07   47.30
   4   9  -1  306.96   13.49
   4   9   0    0.04    2.94
  -4  -9  -1    9.56    3.94
   4   9   1    8.04    2.91
  -4  -9  -2   25.94    5.70
   4   9   2   21.28    7.45
  -4  -9  -3    6.76    3.38
   4   9   3    6.53    2.12
  -4  -9  -4   53.63   15.92
   4   9   4   38.03    6.10
  -4  -9  -5    7.64    2.96
   4   9   5    4.73    2.83
  -4  -9  -6   33.67   10.65
   4   9   6   23.03    4.93
  -4  -9  -7   10.19    3.65
   4   9   7    5.70    3.07
  -4  -9  -8   30.43    5.07
   4   9   8   22.90    7.61
  -4  -9  -9   66.86   18.31
   4   9   9   34.18    7.32
  -4  -9 -10   14.04    4.77
   4   9  10    6.14    2.31
  -4  -9 -11  206.14   28.25
   4   9  11  122.56   17.17
  -4  -9 -12    1.08    1.43
   4   9  12    1.88    1.35
  -4  -9 -13    0.61    2.91
   4   9  13    0.70    1.34
  -4  -9 -14   13.95    5.09
  -4 -10   4    2.93    2.34
   4  10  -4    2.18    2.55
  -4 -10   3   35.85    8.64
   4  10  -3   31.74    7.86
  -4 -10   2    1.68    2.43
   4  10  -2    1.61    2.57
  -4 -10   1   54.00   13.14
   4  10  -1   50.23   14.04
  -4 -10   0   31.51    8.43
   4  10   0   25.77    7.25
  -4 -10  -1   94.81   28.31
   4  10   1   82.77   12.82
  -4 -10  -2   60.01   14.28
   4  10   2   48.49   13.35
  -4 -10  -3    1.49    0.93
   4  10   3    3.16    2.44
  -4 -10  -4    8.74    3.16
   4  10   4    7.66    2.86
  -4 -10  -5   20.28    6.57
   4  10   5   14.70    3.98
  -4 -10  -6    1.30    2.47
   4  10   6    1.40    3.39
  -4 -10  -7   24.42    4.82
   4  10   7   12.97    3.43
  -4 -10  -8   41.36    6.48
   4  10   8   18.93    5.66
  -4 -10  -9    1.09    1.28
   4  10   9    0.94    2.41
  -4 -10 -10    2.97    1.96
   4  10  10    0.60    1.17
  -4 -10 -11    6.17    2.28
   4  10  11    3.93    2.28
  -4 -11  -2    4.10    2.04
   4  11   2    4.55    2.41
  -4 -11  -3    2.17    1.85
   4  11   3    4.31    2.74
  -4 -11  -4   19.64    7.15
   4  11   4   15.52    4.83
  -4 -11  -5   23.33    6.35
   4  11   5   15.65    4.65
  -4 -11  -6   24.05    6.18
   4  11   6   14.69    5.43
   5  -8  -6   -0.06    1.99
  -5   8   6    1.62    1.43
   5  -8  -5    0.98    2.89
  -5   8   5    2.99    2.16
   5  -8  -4   10.24    4.00
  -5   8   4   10.75    3.25
   5  -8  -3    2.80    2.99
  -5   8   3    2.52    1.25
   5  -8  -2    0.87    2.17
  -5   8   2    2.24    2.75
   5  -8  -1    1.32    2.15
  -5   8   1    3.00    3.48
   5  -8   0    1.98    3.66
  -5   8   0    1.48    2.28
  -5   8  -1   20.13    4.34
  -5   8  -2   10.68    3.55
   5  -8   3    9.51    2.94
  -5   8  -3   10.00    4.91
   5  -7 -10    6.71    3.17
  -5   7  10    9.01    3.19
   5  -7  -9    1.97    2.60
  -5   7   9    0.57    1.74
   5  -7  -8    3.22    2.13
  -5   7   8    2.02    2.16
   5  -7  -7    6.86    2.95
  -5   7   7    7.87    3.34
   5  -7  -6    0.80    2.13
  -5   7   6    1.65    1.32
   5  -7  -5    0.39    2.03
  -5   7   5    0.88    1.37
   5  -7  -4    1.88    2.16
  -5   7   4    0.50    2.09
   5  -7  -3   12.20    4.02
  -5   7   3   15.72    4.71
   5  -7  -2    3.29    1.94
  -5   7   2    2.08    2.07
   5  -7  -1   -0.83    1.97
  -5   7   1   -0.88    2.14
   5  -7   0  147.92   15.73
  -5   7   0  149.27   38.06
   5  -7   1   48.35    7.18
  -5   7  -1   45.70   14.76
   5  -7   2    0.19    2.30
  -5   7  -2    1.07    1.61
   5  -7   3    0.75    2.28
  -5   7  -3    0.32    2.09
   5  -7   4   37.71   12.79
  -5   7  -4   37.40    4.94
   5  -7   5   73.52   21.33
  -5   7  -5   70.85    6.65
   5  -7   6   14.27    5.06
  -5   7  -6   10.46    3.12
   5  -7   7   14.45    5.73
  -5   7  -7    7.47    3.92
   5  -6 -12    8.41    3.42
  -5   6  12   10.44    5.41
   5  -6 -11    3.99    2.68
  -5   6  11    7.23    3.03
   5  -6 -10    9.06    2.79
  -5   6  10   10.63    3.01
   5  -6  -9    0.33    2.11
  -5   6   9    0.45    1.53
   5  -6  -8    4.52    2.59
  -5   6   8    5.42    3.28
   5  -6  -7    5.26    3.21
  -5   6   7    4.55    2.36
   5  -6  -6   77.28    8.32
  -5   6   6  105.63   24.45
   5  -6  -5   51.00    5.99
  -5   6   5   61.52   19.44
   5  -6  -4    3.61    1.89
  -5   6   4    4.95    2.66
   5  -6  -3   -0.03    1.99
  -5   6   3    1.58    1.85
   5  -6  -2    6.85    2.92
  -5   6   2    9.27    2.78
   5  -6  -1    3.66    2.62
  -5   6   1    2.69    1.42
   5  -6   0  103.47   11.05
  -5   6   0  107.97   11.82
   5  -6   1   12.83    4.83
  -5   6  -1    9.46    2.92
   5  -6   2  295.94   13.25
  -5   6  -2  270.91   11.66
   5  -6   3  424.14   16.86
  -5   6  -3  380.63   17.77
  -5   6  -4   21.81    7.01
   5  -6   5   -0.12    1.65
  -5   6  -5    0.00    1.61
   5  -6   6    2.54    1.88
  -5   6  -6    2.30    1.98
   5  -6   7    5.17    2.91
  -5   6  -7    4.24    2.07
   5  -6   8    3.44    1.52
  -5   6  -8    1.42    1.66
   5  -6   9   -0.12    2.26
   5  -6  10   16.74    5.74
   5  -5 -13   30.44    6.13
  -5   5  13   38.31    5.55
   5  -5 -12   13.38    4.60
  -5   5  12   15.09    6.25
   5  -5 -11    2.32    2.24
  -5   5  11   -0.16    2.09
   5  -5 -10    1.01    2.05
  -5   5  10    0.94    1.21
   5  -5  -9    0.22    1.90
  -5   5   9   -0.66    1.95
   5  -5  -8   11.14    3.40
  -5   5   8   10.06    3.26
   5  -5  -7  110.79   10.88
  -5   5   7  141.59   13.30
   5  -5  -6   86.99   10.66
  -5   5   6  108.88   25.73
   5  -5  -5   87.07   10.50
  -5   5   5  114.50   24.92
   5  -5  -4    0.75    2.16
  -5   5   4    3.05    1.54
   5  -5  -3    0.84    2.15
  -5   5   3    4.83    2.35
   5  -5  -2  133.02   15.68
  -5   5   2  171.16   19.83
   5  -5  -1    0.73    2.16
  -5   5   1   -0.60    2.47
   5  -5   0   38.82    7.62
  -5   5   0   43.81   17.32
   5  -5   1   58.36    9.96
  -5   5  -1   62.74   10.37
   5  -5   2    1.90    1.44
  -5   5  -2   -0.14    1.92
   5  -5   3  151.02   18.63
  -5   5  -3  155.36   17.83
   5  -5   4   13.91    5.66
  -5   5  -4   12.19    5.35
   5  -5   5  560.52   55.82
  -5   5  -5  519.77   16.43
   5  -5   6   56.06   13.02
  -5   5  -6   40.74    4.33
   5  -5   7   98.99   10.58
  -5   5  -7   78.50    5.90
   5  -5   8   28.31    9.61
  -5   5  -8   18.40    5.89
   5  -5   9   24.86    8.81
  -5   5  -9   19.43    3.48
  -5   5  -9   18.75    2.88
   5  -5  10   16.74    6.14
  -5   5 -10   12.31    2.78
   5  -5  11   19.83    5.60
  -5   5 -11   15.64    2.97
   5  -5  12   25.53    7.58
  -5   5 -12   24.13    4.43
   5  -4 -14    1.16    2.47
  -5   4  14    3.73    1.76
   5  -4 -13    0.37    2.16
  -5   4  13    0.59    0.80
   5  -4 -12    7.89    3.22
  -5   4  12   12.64    4.96
   5  -4 -11   13.68    3.59
  -5   4  11   22.49    9.32
   5  -4 -10   13.41    3.58
  -5   4  10   20.75    8.06
   5  -4  -9    2.23    2.11
  -5   4   9    0.70    1.51
   5  -4  -8    4.95    2.75
  -5   4   8    7.67    4.21
   5  -4  -7  334.64   36.41
  -5   4   7  489.89   52.22
   5  -4  -6  406.03   35.10
  -5   4   6  543.94   46.30
   5  -4  -5   29.76    4.59
  -5   4   5   35.06   13.09
   5  -4  -4   89.51    7.41
  -5   4   4  119.57    7.73
   5  -4  -3    7.73    3.35
  -5   4   3    7.67    2.68
   5  -4  -2   77.56    6.05
  -5   4   2  106.45   12.15
   5  -4  -1   42.95    5.58
  -5   4   1   47.30    5.65
   5  -4   0   13.22    3.27
  -5   4   0   19.91    6.65
   5  -4   1   64.36    5.48
  -5   4  -1   72.42    6.82
   5  -4   2    2.43    2.41
  -5   4  -2    1.26    1.39
   5  -4   3   22.85    7.81
  -5   4  -3   22.11    6.54
   5  -4   4   17.57    6.69
  -5   4  -4   13.96    5.65
   5  -4   5  168.91   19.34
  -5   4  -5  150.10   14.30
   5  -4   6  319.01   37.67
  -5   4  -6  244.17   26.00
  -5   4  -6  302.05   32.68
   5  -4   7  118.45   14.60
  -5   4  -7   90.73    9.16
  -5   4  -7   97.47   10.78
   5  -4   8    6.56    3.30
  -5   4  -8    3.19    1.49
  -5   4  -8    4.24    1.69
   5  -4   9   19.56    4.36
  -5   4  -9   13.06    2.38
  -5   4  -9   11.30    4.72
   5  -4  10    2.59    1.99
  -5   4 -10    3.00    1.69
   5  -4  11   39.02   12.81
  -5   4 -11   32.41    3.92
   5  -4  12    4.89    3.22
  -5   4 -12    4.07    2.27
   5  -4  13   19.26    7.82
  -5   4 -13   12.04    3.16
   5  -4  14   21.80    9.61
  -5   4 -14   22.10    4.20
   5  -3 -15    5.68    3.03
  -5   3  15    4.59    2.33
   5  -3 -14    5.45    2.71
  -5   3  14    6.68    2.67
   5  -3 -13   10.69    3.70
  -5   3  13   18.55    5.11
   5  -3 -12   25.19    4.88
  -5   3  12   35.03   13.50
   5  -3 -11   25.95    4.18
  -5   3  11   47.54   15.94
   5  -3 -10   -0.17    1.94
  -5   3  10    0.69    1.35
   5  -3  -9   14.33    3.84
  -5   3   9   18.52    5.67
   5  -3  -8  182.99   17.30
  -5   3   8  278.11   26.17
   5  -3  -7   24.85    3.95
  -5   3   7   41.85   14.71
   5  -3  -6  260.21   11.19
  -5   3   6  394.68   14.68
   5  -3  -5   75.16    6.96
  -5   3   5  101.23    8.84
   5  -3  -4   56.42    5.41
  -5   3   4   80.47    6.98
   5  -3  -3   33.51    4.60
  -5   3   3   48.07    4.52
   5  -3  -2   85.39    8.42
  -5   3   2  110.63    9.77
   5  -3  -1   91.35    8.52
  -5   3   1  122.20   10.53
   5  -3   0    5.13    2.07
  -5   3   0    6.02    3.14
   5  -3   1   10.04    3.37
  -5   3  -1   12.39    4.69
   5  -3   2   83.64    9.50
  -5   3  -2   98.71   14.17
   5  -3   3  143.97    9.17
  -5   3  -3  169.47    8.46
   5  -3   4    0.21    1.91
  -5   3  -4   -0.45    0.78
  -5   3  -4   -1.16    1.65
   5  -3   5   60.00   18.28
  -5   3  -5   44.31    8.13
  -5   3  -5   63.22   16.35
   5  -3   6    0.79    2.43
  -5   3  -6   -0.26    1.44
  -5   3  -6    0.60    0.74
   5  -3   7  127.87   14.05
  -5   3  -7  106.46    9.92
  -5   3  -7  126.42   14.69
   5  -3   8  386.75   43.17
  -5   3  -8  339.21   28.59
  -5   3  -8  344.28   29.01
   5  -3   9    9.54    3.01
  -5   3  -9    1.77    2.81
  -5   3  -9    5.30    1.50
   5  -3  10    0.34    2.35
  -5   3 -10   -0.63    1.78
   5  -3  11    2.21    2.02
  -5   3 -11    0.71    1.39
   5  -3  12    2.91    2.19
  -5   3 -12    3.22    1.27
   5  -3  13    0.77    2.72
  -5   3 -13    1.88    2.40
   5  -3  14   48.06    6.62
  -5   3 -14   40.47    5.41
   5  -3  15    2.00    2.81
  -5   3 -15    2.71    2.98
   5  -2 -16   14.79    4.88
   5  -2 -15    3.54    2.44
  -5   2  15    3.91    2.09
   5  -2 -14    3.73    3.01
   5  -2 -13   15.70    4.02
  -5   2  13   21.88    8.59
   5  -2 -12    2.99    1.34
  -5   2  12    5.99    2.67
   5  -2 -11   60.45   11.98
  -5   2  11   97.91   13.04
   5  -2 -10   35.34    7.06
  -5   2  10   61.58   13.01
   5  -2  -9   23.99    4.06
  -5   2   9   44.95   13.07
   5  -2  -8    0.24    1.67
  -5   2   8    3.16    1.34
   5  -2  -7   18.86    3.41
  -5   2   7   36.78   12.10
   5  -2  -6   69.49    5.77
  -5   2   6  119.07    9.17
   5  -2  -5   -0.59    1.75
  -5   2   5    1.22    1.17
   5  -2  -4    6.28    2.65
  -5   2   4    9.78    2.89
   5  -2  -3  123.31    7.58
  -5   2   3  142.35    9.63
   5  -2  -2   27.02    4.42
  -5   2   2   14.18    4.88
   5  -2  -1   93.21    6.52
  -5   2   1  108.76   26.77
   5  -2   0    0.66    1.77
  -5   2   0   -0.15    1.65
   5  -2   1    0.42    1.89
  -5   2  -1    1.81    1.45
   5  -2   2  249.43   12.33
  -5   2  -2  305.00   13.01
   5  -2   3  609.21   24.03
  -5   2  -3  595.07   20.20
  -5   2  -3  728.94   29.11
   5  -2   4   16.36    4.35
  -5   2  -4    9.65    3.60
  -5   2  -4   17.73    5.58
   5  -2   5   51.05   12.69
  -5   2  -5   42.16    2.90
  -5   2  -5   54.22   14.67
   5  -2   6   68.60    7.10
  -5   2  -6   64.72    7.88
  -5   2  -6   83.49   10.59
   5  -2   7   54.69    5.12
  -5   2  -7   45.54    9.39
  -5   2  -7   54.81    6.07
   5  -2   8  179.27   12.44
  -5   2  -8  159.83    7.27
  -5   2  -8  179.63   19.22
   5  -2   9   22.96    4.16
  -5   2  -9   17.68    4.41
  -5   2  -9   17.89    4.52
   5  -2  10   84.91   11.02
  -5   2 -10   78.30   16.71
  -5   2 -10   67.84    8.04
   5  -2  11    1.85    2.48
  -5   2 -11    0.14    1.21
   5  -2  12   15.30    3.98
  -5   2 -12   13.99    3.21
   5  -2  13   11.90    3.16
  -5   2 -13   10.17    2.55
   5  -2  14   33.33    5.52
  -5   2 -14   29.44    4.40
   5  -2  15    3.03    3.49
  -5   2 -15    0.54    2.40
   5  -2  16   12.39    3.71
  -5   2 -16   16.15    4.35
   5  -1 -16   70.79    8.04
   5  -1 -15   79.79    7.63
  -5   1  15  112.62    8.76
   5  -1 -14    3.85    2.45
  -5   1  14    5.43    2.91
   5  -1 -13   -0.08    1.82
  -5   1  13    0.58    0.76
   5  -1 -12    3.61    2.24
  -5   1  12    7.10    2.40
   5  -1 -11    5.46    1.88
  -5   1  11    9.63    3.03
   5  -1 -10    1.17    1.52
  -5   1  10    1.34    1.25
   5  -1  -9   28.88    3.77
  -5   1   9   50.16    4.65
   5  -1  -8   80.83    6.15
  -5   1   8  138.07   11.27
   5  -1  -7    9.07    2.91
  -5   1   7   16.52    5.75
   5  -1  -6    0.03    1.72
  -5   1   6   -0.49    1.94
   5  -1  -5    2.44    1.71
  -5   1   5    7.35    3.23
   5  -1  -4    6.13    2.26
  -5   1   4   17.35    8.57
   5  -1  -3    1.42    1.45
  -5   1   3    2.58    1.66
   5  -1  -2   37.36    4.52
  -5   1   2   53.41    5.43
   5  -1  -1    7.00    2.09
  -5   1   1   12.14    4.30
   5  -1   0   65.47    6.24
  -5   1   0  104.44   13.93
   5  -1   1  489.89   26.29
  -5   1  -1  636.07   25.93
  -5   1  -1  635.19   30.54
   5  -1   2   95.18    7.71
  -5   1  -2  110.56    8.16
  -5   1  -2  114.57    7.48
   5  -1   3  252.55   14.61
  -5   1  -3  313.20   13.95
  -5   1  -3  318.25   17.22
   5  -1   4   18.37    3.44
  -5   1  -4   19.52    4.88
  -5   1  -4   24.15    8.32
   5  -1   5   32.47    7.88
  -5   1  -5   32.06    4.02
  -5   1  -5   39.27    6.67
   5  -1   6    4.16    7.28
  -5   1  -6    3.86    1.69
  -5   1  -6    5.39    1.98
   5  -1   7  141.46   11.96
  -5   1  -7  143.93   11.33
  -5   1  -7  152.25    6.17
   5  -1   8  194.27   13.41
  -5   1  -8  196.71   12.74
  -5   1  -8  189.95   13.39
   5  -1   9   44.64    4.93
  -5   1  -9   48.14    9.35
  -5   1  -9   48.05   11.38
   5  -1  10    0.62    2.36
  -5   1 -10    1.27    1.96
  -5   1 -10   -0.03    0.85
   5  -1  11    6.84    2.76
  -5   1 -11    7.14    2.68
   5  -1  12    6.33    2.45
  -5   1 -12    5.77    1.63
   5  -1  13    0.68    2.45
  -5   1 -13    1.56    1.70
   5  -1  14    0.28    2.43
  -5   1 -14    4.74    1.70
   5  -1  15    4.23    1.98
  -5   1 -15    8.09    3.57
   5  -1  16    1.68    1.71
  -5   1 -16    1.24    1.93
   5  -1  17    7.54    2.92
  -5   1 -17    4.30    2.30
   5   0 -16   10.02    3.42
   5   0 -15  114.46    8.74
   5   0 -14    1.37    2.03
  -5   0  14    3.20    1.32
   5   0 -13   18.97    4.60
   5   0 -13   14.79    2.58
  -5   0  13   24.96    8.92
   5   0 -12    3.18    2.76
   5   0 -12    0.52    1.10
  -5   0  12    0.02    0.92
   5   0 -11    0.97    1.74
  -5   0  11    1.17    1.64
   5   0 -10   21.85    6.78
  -5   0  10   15.95    6.01
  -5   0  10   36.14   13.57
   5   0  -9    0.41    1.29
  -5   0   9    1.93    1.38
   5   0  -8    1.17    1.64
  -5   0   8    0.32    0.51
  -5   0   8    0.72    1.53
   5   0  -7   12.00    2.33
  -5   0   7    9.08    3.47
  -5   0   7   20.69    8.01
   5   0  -6  113.48    6.47
  -5   0   6  119.81    4.93
  -5   0   6  198.57    9.26
   5   0  -5   19.75    3.90
  -5   0   5   19.05    5.47
  -5   0   5   35.56   12.09
   5   0  -4  385.02   18.11
  -5   0   4  429.28   18.63
  -5   0   4  583.53   28.76
   5   0  -3   30.37    4.10
  -5   0   3   30.45    5.49
  -5   0   3   41.32    4.74
   5   0  -2   -0.17    1.49
  -5   0   2    0.24    0.53
  -5   0   2   -0.12    2.00
   5   0  -1   51.97    5.67
  -5   0   1   81.17    8.04
  -5   0   1   70.23    8.16
   5   0   0  208.24   10.41
  -5   0   0  292.47   11.57
  -5   0   0  273.52   13.67
   5   0   1   42.20   11.17
  -5   0  -1   51.75    8.81
  -5   0  -1   43.80    3.52
   5   0   2   84.96    8.58
  -5   0  -2  122.48   10.89
  -5   0  -2   98.58   11.04
   5   0   3   27.91    3.98
  -5   0  -3   34.01    3.61
  -5   0  -3   31.71    9.02
   5   0   4  175.06   12.29
  -5   0  -4  212.76   10.90
  -5   0  -4  197.05   11.41
   5   0   5  143.95    9.44
  -5   0  -5  191.77   10.13
  -5   0  -5  169.57   16.74
   5   0   6    2.08    1.67
  -5   0  -6    3.44    2.15
  -5   0  -6    1.49    1.80
   5   0   7  332.46   14.17
  -5   0  -7  405.40   15.47
  -5   0  -7  370.10   17.82
   5   0   8    7.31    3.22
  -5   0  -8   15.00    4.76
  -5   0  -8    7.36    5.72
   5   0   9   39.20    4.58
  -5   0  -9   43.85   10.57
  -5   0  -9   39.72    4.44
   5   0  10    3.02    1.40
  -5   0 -10    2.85    1.83
  -5   0 -10    2.81    0.65
   5   0  11   -0.66    2.19
  -5   0 -11    1.43    2.20
   5   0  12    3.50    2.05
  -5   0 -12    4.57    2.53
   5   0  13   24.96    7.70
  -5   0 -13   24.48    3.98
   5   0  14   27.38    8.86
  -5   0 -14   27.68    4.48
   5   0  15    1.23    3.97
  -5   0 -15    0.01    2.59
   5   0  16  106.41   30.65
  -5   0 -16  110.85   29.23
   5   0  17   14.44    5.08
  -5   0 -17   16.74    5.19
  -5  -1  16    9.87    5.53
   5   1 -15   48.08    5.37
   5   1 -14   -0.08    1.75
   5   1 -14    1.64    2.30
  -5  -1  14    1.78    1.36
   5   1 -13   97.49    8.55
   5   1 -13  113.65    9.14
  -5  -1  13  159.28   11.58
   5   1 -12   57.37    6.32
   5   1 -12   61.58    6.31
  -5  -1  12   93.35    8.63
   5   1 -11    4.74    2.18
  -5  -1  11    6.06    1.93
   5   1 -10   42.15    7.20
  -5  -1  10   38.12   10.49
  -5  -1  10   74.13   11.75
   5   1  -9  190.44    8.58
  -5  -1   9  187.47    8.24
  -5  -1   9  319.67   11.73
   5   1  -8   12.62    4.81
  -5  -1   8   11.30    4.03
   5   1  -8   25.65   10.34
   5   1  -7   27.60    3.84
  -5  -1   7   24.62    6.65
   5   1  -7   38.11    4.05
   5   1  -6  137.79    6.82
  -5  -1   6  144.36    7.67
   5   1  -6  267.65   11.33
   5   1  -5    1.07    1.70
  -5  -1   5    2.04    0.86
   5   1  -5    3.62    2.36
   5   1  -4  152.08    8.47
  -5  -1   4  170.71    8.61
   5   1  -4  267.95   14.94
   5   1  -3   -0.18    1.32
  -5  -1   3    0.90    0.57
   5   1  -3   -0.41    2.76
   5   1  -2   63.69    5.74
  -5  -1   2   77.79    6.01
   5   1  -2  110.08   20.21
   5   1  -1   36.36    3.14
  -5  -1   1   45.33    7.86
   5   1  -1   50.63    4.30
   5   1   0   27.88    3.04
  -5  -1   0   35.83    6.46
   5   1   0   32.35    3.28
   5   1   1  407.45   18.98
  -5  -1  -1  565.83   19.86
   5   1   1  542.95   20.68
   5   1   2   42.98   10.32
  -5  -1  -2   59.24    3.69
   5   1   2   54.80    4.18
   5   1   3  149.88    7.92
  -5  -1  -3  193.29    9.15
   5   1   3  160.10    6.77
   5   1   4  156.15   10.81
  -5  -1  -4  216.61    9.88
   5   1   4  208.15    9.41
   5   1   5    2.31    1.21
  -5  -1  -5    8.57    3.04
   5   1   5    3.94    1.40
   5   1   6   24.74    9.14
  -5  -1  -6   38.09    9.02
   5   1   6   26.80    7.92
   5   1   7   58.10    6.73
  -5  -1  -7   82.57    8.80
   5   1   7   76.02    7.85
   5   1   8   -0.21    1.78
  -5  -1  -8    0.79    1.66
  -5  -1  -8    0.44    0.95
   5   1   9  120.81   10.41
  -5  -1  -9  153.87   12.73
  -5  -1  -9  117.47   11.07
   5   1  10   82.82    7.63
  -5  -1 -10  110.04    9.09
  -5  -1 -10   88.76    6.14
   5   1  11  419.54   22.80
  -5  -1 -11  507.23   21.31
   5   1  12   48.76   11.70
  -5  -1 -12   47.32    5.14
   5   1  13    3.77    1.79
  -5  -1 -13    2.03    2.67
   5   1  14    3.71    3.24
  -5  -1 -14    3.65    2.66
   5   1  15    3.61    2.25
  -5  -1 -15    4.49    3.01
   5   1  16   29.75    5.39
   5   1  17  190.80   13.50
  -5  -1 -17  205.37   13.98
   5   1  18    8.51    4.08
  -5  -1 -18    2.70    2.37
  -5  -2  15    2.08    0.87
   5   2 -15    2.63    1.90
  -5  -2  14    4.07    2.53
   5   2 -14    3.72    1.93
  -5  -2  14    6.72    3.03
   5   2 -13   10.70    2.73
  -5  -2  13   12.11    7.01
   5   2 -12   25.09    7.63
   5   2 -11   76.08    7.63
  -5  -2  11   70.45    6.91
   5   2 -11  131.37   11.30
   5   2 -10  135.19   15.41
  -5  -2  10  138.94   15.72
   5   2 -10  204.41   23.62
   5   2  -9  351.17   29.64
  -5  -2   9  336.88   28.83
   5   2  -9  596.13   50.94
   5   2  -8   16.12    2.92
  -5  -2   8   16.69    5.17
   5   2  -8   34.07    5.13
   5   2  -7   56.59   11.27
  -5  -2   7   57.80    4.19
   5   2  -7  110.49   10.93
   5   2  -6  339.21   12.63
  -5  -2   6  370.21   12.82
   5   2  -5  189.10    8.62
  -5  -2   5  205.04    9.56
   5   2  -5  312.45   14.44
   5   2  -4  273.50   10.78
  -5  -2   4  310.73   12.16
   5   2  -3  257.44   12.20
  -5  -2   3  314.45   15.21
   5   2  -3  427.12   21.99
   5   2  -2   38.27    3.84
  -5  -2   2   49.90    4.61
   5   2  -2   56.65    5.89
   5   2  -1    0.77    0.91
  -5  -2   1    1.04    1.24
   5   2  -1    1.66    2.85
   5   2   0  378.86   13.64
  -5  -2   0  496.02   17.47
   5   2   1   65.73    6.55
  -5  -2  -1   88.06    8.40
   5   2   1   91.09    9.30
   5   2   2   55.70    7.23
  -5  -2  -2   78.71    7.74
   5   2   2   83.90    8.31
   5   2   3   54.85    5.73
  -5  -2  -3   76.04    8.00
   5   2   3   69.48    7.28
   5   2   4   11.69    4.57
  -5  -2  -4   11.04    8.08
   5   2   4    7.90    2.04
   5   2   5  208.52   11.46
  -5  -2  -5  277.93   13.93
   5   2   5  213.73   11.78
   5   2   6  225.92   11.59
  -5  -2  -6  304.01   18.17
   5   2   6  284.26   14.66
   5   2   7  168.28    8.36
  -5  -2  -7  218.06   11.12
   5   2   7  195.41    8.97
   5   2   8    2.86    1.02
  -5  -2  -8    3.27    2.42
   5   2   8    3.42    1.32
   5   2   9   50.13   11.04
  -5  -2  -9   67.99    6.95
   5   2   9   51.46   13.29
   5   2  10   53.16   14.71
  -5  -2 -10   66.30   16.93
   5   2  10   50.63   11.93
   5   2  11   49.72   11.72
  -5  -2 -11   70.37    6.48
   5   2  11   54.97    5.00
   5   2  12   17.16    6.29
  -5  -2 -12   20.52    4.69
   5   2  13    1.10    1.36
  -5  -2 -13    3.84    2.42
   5   2  14   93.89   24.85
  -5  -2 -14  117.73   11.03
   5   2  15   65.88   18.57
  -5  -2 -15   85.91    8.52
   5   2  16  260.54   27.59
  -5  -2 -16  318.84   13.58
   5   2  17   -1.41    2.45
  -5  -2 -17    1.13    3.10
   5   2  18    2.41    1.64
  -5  -2 -18    1.98    3.02
   5   3 -15    1.59    1.81
  -5  -3  14    1.41    1.09
  -5  -3  13    8.04    3.64
   5   3 -13   15.57    6.19
  -5  -3  12    1.80    0.81
  -5  -3  12    1.45    1.22
   5   3 -12    1.21    2.18
  -5  -3  11  145.76   12.53
   5   3 -11  232.06   18.40
   5   3 -10  139.60   26.75
  -5  -3  10  147.15   18.82
   5   3 -10  256.19   31.89
   5   3  -9   80.09    9.64
  -5  -3   9   73.82   21.24
   5   3  -9  138.28   23.01
   5   3  -8   33.21    3.07
  -5  -3   8   33.81   10.28
   5   3  -8   65.04    5.60
   5   3  -7   55.67    3.78
  -5  -3   7   56.14   13.56
   5   3  -7  104.71    6.80
   5   3  -6   65.59    5.12
  -5  -3   6   64.18   15.30
   5   3  -6  112.43    8.78
   5   3  -5    6.87    2.73
  -5  -3   5    8.12    3.13
   5   3  -5   12.66    2.80
   5   3  -4  139.41   14.43
  -5  -3   4  172.78    8.43
   5   3  -4  283.37   13.43
   5   3  -3  214.17    8.42
  -5  -3   3  265.18   12.93
   5   3  -3  349.76   15.43
   5   3  -2    0.71    0.73
  -5  -3   2    1.45    1.14
   5   3  -2    0.63    1.37
   5   3  -1   18.85    2.35
  -5  -3   1   25.51    8.70
   5   3  -1   39.53   12.65
   5   3   0  256.84   11.61
  -5  -3   0  326.56   18.10
   5   3   0  386.12   18.99
   5   3   1  118.30    6.33
  -5  -3  -1  155.86    8.96
   5   3   1  129.15    8.40
   5   3   2  597.49   25.31
  -5  -3  -2  776.99   33.16
   5   3   2  789.69   34.73
   5   3   3  243.20   13.13
  -5  -3  -3  293.10   16.67
   5   3   3  249.99   13.40
   5   3   4   94.97    6.23
  -5  -3  -4  120.32    8.33
   5   3   4   93.18    6.65
   5   3   5  111.30    7.06
  -5  -3  -5  150.31    9.29
   5   3   5  137.34    8.17
   5   3   6    3.01    1.36
  -5  -3  -6    4.37    2.40
   5   3   6    5.11    2.11
   5   3   7   19.37    2.90
  -5  -3  -7   30.16    7.21
   5   3   7   25.29    6.45
   5   3   8    3.84    1.62
  -5  -3  -8    8.93    4.11
   5   3   8    7.70    2.81
   5   3   9  179.19    9.03
  -5  -3  -9  225.41   11.95
   5   3   9  179.73    8.32
   5   3  10    4.36    2.10
  -5  -3 -10    2.72    2.32
   5   3  10    2.26    1.29
   5   3  11   26.92    3.56
  -5  -3 -11   37.29    5.36
   5   3  11   27.38    2.77
   5   3  12   10.19    4.42
  -5  -3 -12   21.04    4.96
   5   3  13   42.94    7.44
  -5  -3 -13   60.48    6.63
   5   3  14   19.55    4.80
  -5  -3 -14   29.81    5.71
   5   3  15   58.01   11.75
  -5  -3 -15   75.70    7.41
   5   3  16   23.24    6.07
  -5  -3 -16   38.93    5.82
   5   3  17   18.32    4.95
  -5  -3 -17   23.03    5.30
   5   3  18   30.81    9.92
  -5  -3 -18   51.81    7.55
  -5  -4  14   10.08    4.43
  -5  -4  13   22.49    8.97
   5   4 -13   38.62    5.21
  -5  -4  12    2.82    1.39
   5   4 -12    2.94    1.44
  -5  -4  11   18.68    4.84
  -5  -4  11   25.84    8.57
   5   4 -11   43.69    5.23
  -5  -4  10   17.34    7.29
  -5  -4  10   24.81    9.45
   5   4 -10   39.47   11.75
  -5  -4   9   16.16    5.55
  -5  -4   9   21.62    6.14
   5   4  -9   38.94    4.65
  -5  -4   8   32.87   10.06
  -5  -4   8   47.53   15.56
   5   4  -8   70.48   21.48
  -5  -4   7    2.18    0.96
   5   4  -7    2.45    1.64
   5   4  -6    0.88    0.55
  -5  -4   6    1.17    0.70
  -5  -4   5    0.19    0.66
   5   4  -5    1.23    2.35
   5   4  -4   22.25    1.97
  -5  -4   4   29.06   10.12
   5   4  -4   34.94    3.93
   5   4  -3   60.32    4.85
  -5  -4   3   74.36    7.23
   5   4  -3  105.99    9.60
   5   4  -2    1.52    0.52
  -5  -4   2    2.81    1.25
   5   4  -2    2.79    2.88
   5   4  -1  125.64    5.14
  -5  -4   1  171.42   11.11
   5   4  -1  195.71   10.17
   5   4   0   30.72    3.31
  -5  -4   0   41.27    9.41
   5   4   0   58.14   13.98
   5   4   1   51.65    4.02
  -5  -4  -1   69.85    6.49
   5   4   1   69.06    9.18
   5   4   2  179.30    8.99
  -5  -4  -2  263.62   14.25
   5   4   2  261.15   13.97
   5   4   3 1188.12  209.08
  -5  -4  -3 1512.63   65.16
   5   4   3 1395.21  246.30
   5   4   4   42.87    5.70
  -5  -4  -4   60.96   14.72
   5   4   4   12.34    4.97
   5   4   5  603.00   21.01
  -5  -4  -5  790.54   28.40
   5   4   5  677.00   24.69
   5   4   6    4.82    1.60
  -5  -4  -6    6.83    2.66
   5   4   6    6.12    3.08
   5   4   7    4.86    1.96
  -5  -4  -7    9.75    3.88
   5   4   7    5.46    2.19
   5   4   8   54.05    7.79
  -5  -4  -8   89.32    9.10
   5   4   8   60.23   15.46
   5   4   9  126.29   20.40
  -5  -4  -9  180.05   13.08
   5   4   9  108.81    8.21
   5   4  10  233.18   15.66
  -5  -4 -10  337.84   14.28
   5   4  10  266.68    9.18
   5   4  11   79.01    9.25
  -5  -4 -11  129.71   23.84
   5   4  11   92.33    5.73
   5   4  12   39.06   11.42
  -5  -4 -12   57.56   14.31
   5   4  12   31.40   10.91
   5   4  13   14.29    4.45
  -5  -4 -13   21.89    4.75
   5   4  14   37.90    5.43
  -5  -4 -14   45.86   14.21
   5   4  15   25.77    7.68
  -5  -4 -15   44.46    6.23
   5   4  16    1.84    2.14
  -5  -4 -16    2.60    2.95
   5   4  17   42.38   12.94
  -5  -4 -17   67.32   16.22
   5   4  18   11.90    4.88
  -5  -4 -18   20.70    5.28
  -5  -5  13   22.83    8.74
   5   5 -13   32.03    9.98
  -5  -5  12   11.69    3.85
   5   5 -12   13.24    4.05
  -5  -5  11    1.28    2.03
   5   5 -11    1.96    2.92
  -5  -5  10    3.46    1.82
   5   5 -10    8.23    2.66
  -5  -5   9   25.64    5.47
   5   5  -9   39.14   13.52
  -5  -5   8    0.49    0.89
   5   5  -8    2.91    3.49
  -5  -5   7    9.40    3.56
   5   5  -7   15.44    3.56
  -5  -5   6  145.95   13.94
   5   5  -6  214.14   19.71
  -5  -5   5    1.24    1.07
   5   5  -5    1.02    1.85
  -5  -5   4   98.61   22.54
   5   5  -4  158.67   24.02
  -5  -5   3   21.42    7.28
   5   5  -3   25.91    4.54
  -5  -5   2  219.99   11.05
   5   5  -2  247.33   14.47
  -5  -5   1  230.58   11.35
   5   5  -1  307.17   13.48
  -5  -5   0   15.50    5.53
   5   5   0    8.48    4.46
  -5  -5  -1    7.90    2.87
   5   5   1    6.59    2.41
  -5  -5  -2   91.52   13.21
   5   5   2   93.73    8.96
  -5  -5  -3  985.36   30.07
   5   5   3  846.26   25.30
  -5  -5  -4  136.93   11.71
   5   5   4  108.85    9.63
  -5  -5  -5  521.77   19.07
   5   5   5  403.79   15.97
   5   5   6   53.83    4.66
  -5  -5  -6   82.34   15.86
   5   5   6   50.26    5.28
   5   5   7    9.25    1.69
  -5  -5  -7   17.09    4.47
   5   5   7   11.41    3.05
   5   5   8    0.37    0.97
  -5  -5  -8    3.32    1.91
   5   5   8    1.49    1.00
   5   5   9    5.67    2.11
  -5  -5  -9   10.30    3.99
   5   5   9    8.55    2.96
   5   5  10   16.58    5.05
  -5  -5 -10   22.46    6.24
   5   5  10   17.16    5.50
   5   5  11    3.21    1.40
  -5  -5 -11    6.97    2.93
   5   5  11    2.10    0.88
   5   5  12  202.27   23.51
  -5  -5 -12  322.48   30.81
   5   5  12  222.12   22.56
   5   5  13  117.08   11.74
  -5  -5 -13  175.82   15.77
   5   5  14    1.75    1.25
  -5  -5 -14    3.44    4.21
   5   5  15   15.71    5.60
  -5  -5 -15   24.27    9.69
   5   5  16   36.62   11.68
  -5  -5 -16   79.86   12.72
   5   5  17   20.07    8.22
  -5  -5 -17   44.05    6.87
  -5  -6  12   24.18   10.34
   5   6 -12   41.06    5.10
  -5  -6  11   50.05   19.95
   5   6 -11   76.28    6.74
  -5  -6  10   20.61    5.13
   5   6 -10   26.44    8.76
  -5  -6   9    0.79    1.01
   5   6  -9   -0.50    2.06
  -5  -6   8   14.83    4.63
   5   6  -8   20.09    4.46
  -5  -6   7    0.30    0.80
   5   6  -7    1.66    2.37
  -5  -6   6    1.38    1.55
   5   6  -6    0.49    1.65
  -5  -6   5   -0.20    1.71
   5   6  -5    0.09    2.33
  -5  -6   4   46.36   11.00
   5   6  -4   58.10    5.50
  -5  -6   3    7.60    3.20
   5   6  -3   13.28    3.80
  -5  -6   2  112.97    6.89
   5   6  -2  141.83    8.52
  -5  -6   1  163.17   23.21
   5   6  -1  169.12    8.89
  -5  -6   0   25.58    6.37
   5   6   0   30.87    7.70
  -5  -6  -1   35.05   10.56
   5   6   1   37.76    4.83
  -5  -6  -2    2.41    1.23
   5   6   2    3.54    2.39
  -5  -6  -3   17.99    4.48
   5   6   3   10.49    3.50
  -5  -6  -4  183.29   12.65
   5   6   4  126.79   10.23
  -5  -6  -5  624.05   35.70
   5   6   5  504.30   30.23
  -5  -6  -6  353.81   41.07
   5   6   6  188.81    8.61
  -5  -6  -7  432.81   15.49
   5   6   7  309.82   18.02
  -5  -6  -8  534.99   46.36
   5   6   8  345.10   29.83
   5   6   9    9.28    4.22
  -5  -6  -9   21.27    6.11
   5   6   9   10.54    4.35
   5   6  10  116.28   14.46
  -5  -6 -10  203.76   23.81
   5   6  10  131.75   15.26
   5   6  11   61.10   14.87
   5   6  11   65.09   21.27
   5   6  12   90.48    8.21
   5   6  12   94.69    8.75
   5   6  13  100.74   19.33
  -5  -6 -13  186.13   22.75
   5   6  13  102.17    6.32
   5   6  14    3.66    1.62
  -5  -6 -14   14.29    4.54
   5   6  15   11.75    3.69
  -5  -6 -15   28.53    6.59
   5   6  16    0.05    1.59
  -5  -6 -16   -1.64    3.08
   5   6  17    7.60    2.66
  -5  -6 -17   16.14    4.18
  -5  -7  10    8.05    3.07
   5   7 -10    8.74    3.07
  -5  -7   9   59.63   21.75
   5   7  -9   75.16   24.08
  -5  -7   8   -0.46    2.27
   5   7  -8    1.36    1.56
  -5  -7   7   70.52   17.15
   5   7  -7  104.20   11.82
  -5  -7   6   30.99    7.81
   5   7  -6   34.59    4.83
  -5  -7   5   76.26   20.78
   5   7  -5   94.35   22.78
  -5  -7   4   58.97   18.57
   5   7  -4   69.70    8.45
  -5  -7   3   60.47   15.73
   5   7  -3   70.51   11.26
  -5  -7   2    6.63    2.15
   5   7  -2    0.93    2.56
  -5  -7   1   65.80   20.73
   5   7  -1   80.93   20.52
  -5  -7   0   54.96   16.97
   5   7   0   49.10    5.82
  -5  -7  -1  206.37   19.03
   5   7   1  193.76   17.93
  -5  -7  -2   88.19   20.30
   5   7   2   89.29   20.54
  -5  -7  -3    1.71    1.60
   5   7   3    1.88    1.71
  -5  -7  -4  118.91   39.13
   5   7   4   95.57   20.00
  -5  -7  -5   45.45   11.75
   5   7   5   34.73    9.19
  -5  -7  -6  113.24   13.88
   5   7   6   76.04   20.98
  -5  -7  -7   88.82   14.27
   5   7   7   62.11   16.96
  -5  -7  -8   53.93   11.56
   5   7   8   31.56    8.26
  -5  -7  -9   13.36    4.28
   5   7   9   10.80    3.53
  -5  -7 -10  193.02   16.13
   5   7  10  125.52   12.02
  -5  -7 -11    5.03    3.08
   5   7  11    4.46    2.22
  -5  -7 -12   15.55    5.28
   5   7  12    3.08    1.29
  -5  -7 -13  421.87   39.41
   5   7  13  235.62   22.64
  -5  -7 -14    5.07    3.29
  -5  -7 -15    4.34    2.74
  -5  -7 -16   55.88    8.10
  -5  -8   8   28.91   12.68
   5   8  -8   37.70   11.77
  -5  -8   7   13.47    4.29
   5   8  -7   20.72    4.77
  -5  -8   6    8.02    2.70
   5   8  -6   11.19    3.83
  -5  -8   5    3.86    2.66
   5   8  -5    1.99    1.03
  -5  -8   4   33.86    8.18
   5   8  -4   42.05    5.96
  -5  -8   3    1.61    2.15
   5   8  -3   -0.04    2.41
  -5  -8   2  208.15   11.38
   5   8  -2  206.92   11.06
  -5  -8   1   18.79    6.50
   5   8  -1   17.06    5.88
  -5  -8   0   16.57    8.46
   5   8   0   15.78    4.67
  -5  -8  -1   26.77   10.85
   5   8   1   31.25    5.99
  -5  -8  -2    0.87    1.52
   5   8   2    0.74    2.31
  -5  -8  -3    4.41    1.83
   5   8   3    5.09    2.19
  -5  -8  -4    2.05    1.85
   5   8   4    1.07    1.71
  -5  -8  -5   -1.39    2.47
   5   8   5   -0.08    2.55
  -5  -8  -6    7.33    3.10
   5   8   6    3.13    1.59
  -5  -8  -7    0.79    1.51
   5   8   7   -0.53    2.10
  -5  -8  -8   33.75    9.88
   5   8   8   29.57    4.64
  -5  -8  -9    1.37    2.60
   5   8   9    1.02    1.14
  -5  -8 -10   27.58    5.76
   5   8  10   13.02    4.58
  -5  -8 -11   48.93   11.45
   5   8  11   22.07    6.07
  -5  -8 -12  112.98   36.20
   5   8  12   62.01    9.60
  -5  -8 -13  188.18   13.45
   5   8  13   92.24   16.20
  -5  -8 -14   10.71    5.45
  -5  -9   6    8.49    2.17
   5   9  -6   12.67    4.94
  -5  -9   5    1.90    1.50
   5   9  -5   -0.40    2.33
  -5  -9   4    6.46    3.08
   5   9  -4    9.64    3.15
  -5  -9   3   66.39   14.96
   5   9  -3   71.03    7.55
  -5  -9   2   11.81    3.32
   5   9  -2   14.21    4.92
  -5  -9   1    2.26    1.88
   5   9  -1    0.31    2.60
  -5  -9   0   40.56   15.44
   5   9   0   42.44    9.40
  -5  -9  -1    5.66    2.14
   5   9   1    5.73    2.75
  -5  -9  -2  160.41   13.75
   5   9   2  156.89   12.89
  -5  -9  -3   41.59   11.03
   5   9   3   28.27    5.25
  -5  -9  -4   33.26   11.36
   5   9   4   21.93    6.44
  -5  -9  -5   31.40   12.71
   5   9   5   21.52    6.18
  -5  -9  -6    3.00    2.02
   5   9   6    1.03    1.24
  -5  -9  -7   15.15    4.58
   5   9   7    6.57    3.00
  -5  -9  -8   23.74    4.92
   5   9   8   14.46    6.02
  -5  -9  -9   61.96   17.70
   5   9   9   34.91   10.63
  -5  -9 -10    9.94    2.73
   5   9  10    2.90    2.12
  -5  -9 -11  116.05   28.33
   5   9  11   66.87    6.54
  -5  -9 -12   71.11   19.71
   5   9  12   35.83   12.50
  -5  -9 -13   25.83    6.37
  -5 -10   2   16.62    4.92
   5  10  -2   19.00    5.78
  -5 -10   1    8.27    3.19
   5  10  -1    5.52    2.58
  -5 -10   0    5.25    2.10
   5  10   0    2.60    1.50
  -5 -10  -1    5.09    2.00
   5  10   1    1.87    2.12
  -5 -10  -2    5.00    3.02
   5  10   2    3.60    2.71
  -5 -10  -3    9.49    4.07
   5  10   3    7.26    3.21
  -5 -10  -4    4.69    3.11
   5  10   4    1.81    1.25
  -5 -10  -5   23.92    4.93
   5  10   5   15.92    6.81
  -5 -10  -6    8.23    3.17
   5  10   6    2.03    2.59
  -5 -10  -7  133.42   26.60
   5  10   7   84.22    7.46
  -5 -10  -8   12.09    4.99
   5  10   8    5.85    3.39
  -5 -10  -9    2.32    1.93
   6  -7  -4    1.23    2.46
  -6   7   4   -0.50    2.22
   6  -7  -3    1.03    2.33
  -6   7   3   -1.56    2.34
   6  -7  -2    4.19    2.23
  -6   7   2    6.49    2.68
  -6   7   1    1.90    2.56
   6  -7   0   68.84    8.09
  -6   7   0   64.29   11.89
   6  -7   1    1.97    2.70
  -6   7  -1    0.86    2.13
   6  -7   2  164.27   12.82
  -6   7  -2  155.21   12.73
   6  -6  -8    6.95    3.14
  -6   6   8    9.23    3.56
   6  -6  -7    1.15    3.03
  -6   6   7   -0.93    2.51
   6  -6  -6    0.63    2.24
  -6   6   6    0.87    2.44
   6  -6  -5    8.32    3.61
  -6   6   5    7.92    3.50
   6  -6  -4   17.10    4.91
  -6   6   4   18.20    4.15
   6  -6  -3   11.45    4.21
  -6   6   3    9.79    3.03
   6  -6  -2    0.60    2.25
  -6   6   2    2.78    1.63
   6  -6  -1   36.71    7.13
  -6   6   1   37.05   11.97
   6  -6   0   47.88    8.36
  -6   6   0   50.47    8.65
   6  -6   1   -0.25    2.29
  -6   6  -1    0.84    0.97
   6  -6   2   43.75    8.51
  -6   6  -2   41.81   15.07
   6  -6   3    6.86    4.15
  -6   6  -3    5.50    2.53
   6  -6   4  120.93   19.71
  -6   6  -4  115.10    8.70
   6  -6   5  170.89   12.29
  -6   6  -5  159.49    9.34
   6  -6   6    3.99    3.42
  -6   6  -6    2.09    1.62
   6  -6   7    1.78    1.42
  -6   6  -7    1.31    1.84
   6  -5 -10   24.21    5.36
  -6   5  10   28.21   11.15
   6  -5  -9    7.34    3.34
  -6   5   9   10.79    2.83
   6  -5  -8    2.15    3.24
  -6   5   8    4.02    1.95
   6  -5  -7   50.56    9.29
  -6   5   7   64.39   21.19
   6  -5  -6   11.11    4.18
  -6   5   6   11.13    5.37
   6  -5  -5  175.07   18.15
  -6   5   5  229.25   31.14
   6  -5  -4   26.56    5.51
  -6   5   4   37.46   14.95
   6  -5  -3    1.05    2.05
  -6   5   3   -0.12    2.44
   6  -5  -2   16.99    3.88
  -6   5   2   26.70    7.05
   6  -5  -1   14.87    4.08
  -6   5   1   15.43    6.27
   6  -5   0    1.79    2.17
  -6   5   0    1.94    1.17
   6  -5   1    3.05    2.19
  -6   5  -1    1.90    1.17
   6  -5   2   26.83    4.52
  -6   5  -2   27.05    9.05
   6  -5   3   38.97   12.46
  -6   5  -3   38.62    5.19
   6  -5   4   28.51    8.73
  -6   5  -4   25.99   10.37
   6  -5   5   21.14    6.22
  -6   5  -5   14.98    4.11
   6  -5   6    4.83    3.01
  -6   5  -6    1.91    1.55
   6  -5   7   35.62   14.61
  -6   5  -7   22.54    8.22
   6  -5   8   52.01   17.72
  -6   5  -8   32.23   13.76
   6  -5   9    4.21    2.82
   6  -5  10    2.41    2.41
   6  -4 -12    4.42    3.33
  -6   4  12    6.99    3.03
   6  -4 -11    0.10    2.05
  -6   4  11    0.36    2.12
   6  -4 -10    5.82    3.02
  -6   4  10    1.67    1.45
   6  -4  -9    8.12    3.81
  -6   4   9   12.03    4.43
   6  -4  -8   27.53    4.72
  -6   4   8   43.49   13.40
   6  -4  -7   -0.02    2.18
  -6   4   7   -1.34    2.60
   6  -4  -6   44.27    6.05
  -6   4   6   60.01   22.80
   6  -4  -5    7.02    3.89
  -6   4   5    5.57    2.41
   6  -4  -4    1.82    2.24
   6  -4  -3   49.43    6.47
  -6   4   3   63.86    7.79
   6  -4  -2    2.29    1.83
  -6   4   2    2.71    1.62
   6  -4  -1    2.85    3.15
  -6   4   1    1.68    1.45
   6  -4   0    7.92    3.12
  -6   4   0   10.03    2.79
   6  -4   1    4.41    2.50
  -6   4  -1    5.58    2.49
   6  -4   2   34.79   11.21
  -6   4  -2   39.79   12.84
   6  -4   3    2.93    2.49
  -6   4  -3    1.14    1.59
   6  -4   4   38.75   15.98
  -6   4  -4   45.33   10.74
   6  -4   5   15.97    5.83
  -6   4  -5   14.12    3.91
   6  -4   6   51.95   13.78
  -6   4  -6   41.99   15.90
   6  -4   7  357.03   15.87
  -6   4  -7  312.56   21.02
   6  -4   8   53.26   18.43
  -6   4  -8   48.53    8.24
   6  -4   9   14.60    4.99
  -6   4  -9    9.57    2.29
   6  -4  10    9.73    4.35
   6  -4  11    8.31    3.05
   6  -4  12    6.91    2.74
   6  -3 -13   14.23    4.46
  -6   3  13   10.38    5.16
   6  -3 -12    3.91    2.27
  -6   3  12    3.99    1.57
   6  -3 -11   33.35    5.02
  -6   3  11   49.48   18.79
   6  -3 -10    1.59    2.25
  -6   3  10    0.80    0.98
   6  -3  -9    7.77    3.47
  -6   3   9   16.59    5.42
   6  -3  -8    0.28    2.13
  -6   3   8   -0.20    2.25
   6  -3  -7    2.97    3.20
  -6   3   7    2.99    2.13
   6  -3  -6   -0.76    2.08
  -6   3   6    3.23    1.91
   6  -3  -5   10.63    3.21
  -6   3   5   15.09    5.54
   6  -3  -4   14.51    3.40
  -6   3   4   18.85    7.51
   6  -3  -3  166.82   19.50
  -6   3   3  226.35   25.35
   6  -3  -2  112.19   11.76
  -6   3   2  144.74   16.36
   6  -3  -1   92.89   10.27
  -6   3   1  118.56   12.05
   6  -3   0   11.29    3.32
  -6   3   0    7.04    2.18
   6  -3   1   10.20    2.99
  -6   3  -1   17.91    5.74
   6  -3   2   27.78    6.32
  -6   3  -2   30.66    7.27
   6  -3   3    3.58    3.26
  -6   3  -3   -0.57    1.74
   6  -3   4   35.16   11.09
  -6   3  -4   41.29    7.31
   6  -3   5   18.46    7.27
  -6   3  -5   18.22    7.37
   6  -3   6   95.63   10.91
  -6   3  -6  105.96   16.70
   6  -3   7  129.75   20.39
  -6   3  -7  121.74   11.81
   6  -3   8   15.31    6.51
  -6   3  -8   10.14    2.85
  -6   3  -8   11.11    3.81
   6  -3   9   45.81   10.97
  -6   3  -9   37.41    4.46
  -6   3  -9   34.78    4.32
   6  -3  10    8.09    3.00
  -6   3 -10    4.90    2.12
   6  -3  11   44.40   20.76
  -6   3 -11   31.84   10.96
   6  -3  12    7.78    3.58
  -6   3 -12    4.36    2.34
   6  -3  13   -0.04    2.37
  -6   3 -13   -0.18    1.81
   6  -2 -13    3.39    2.57
  -6   2  13    3.42    1.55
   6  -2 -12    2.09    2.84
  -6   2  12    1.15    1.79
   6  -2 -11    0.80    1.99
  -6   2  11    1.70    1.35
   6  -2 -10   92.53    8.98
  -6   2  10  156.63   12.79
   6  -2  -9   -1.24    1.85
  -6   2   9   -0.27    1.39
   6  -2  -8   22.93    4.79
  -6   2   8   38.43   12.74
   6  -2  -7    0.64    1.84
  -6   2   7   -0.06    2.08
   6  -2  -6    0.08    1.75
  -6   2   6    1.26    1.28
   6  -2  -5    7.91    2.61
  -6   2   5   15.10    4.96
   6  -2  -4    4.43    2.50
  -6   2   4    9.41    4.06
   6  -2  -3    7.85    2.88
  -6   2   3   15.75    5.21
   6  -2  -2   -0.13    1.66
  -6   2   2    0.64    1.25
   6  -2  -1    4.15    2.04
  -6   2   1    7.13    2.51
   6  -2   0   27.08    3.68
  -6   2   0   46.03   13.75
   6  -2   1  113.11    7.14
  -6   2  -1  146.36    9.25
   6  -2   2   75.57    6.10
  -6   2  -2   91.38    7.70
   6  -2   3   29.42    8.42
  -6   2  -3   33.30    7.79
   6  -2   4    7.88    4.01
  -6   2  -4   11.94    4.32
   6  -2   5   58.24   17.65
  -6   2  -5   48.80    6.68
  -6   2  -5   66.28   18.43
   6  -2   6   50.24   11.98
  -6   2  -6   37.21    8.97
  -6   2  -6   52.25   12.81
   6  -2   7   46.47   12.90
  -6   2  -7   36.77   12.34
  -6   2  -7   45.99    8.26
   6  -2   8   13.93    4.60
  -6   2  -8   10.88    2.95
  -6   2  -8   13.33    4.48
   6  -2   9   34.97   10.45
  -6   2  -9   29.92   10.10
  -6   2  -9   36.08    5.67
   6  -2  10   25.09    8.61
  -6   2 -10   17.10    5.18
   6  -2  11   13.95    4.28
  -6   2 -11   12.49    3.98
   6  -2  12    2.00    3.22
  -6   2 -12    1.23    2.10
   6  -2  13   13.08    5.72
  -6   2 -13    9.60    2.87
   6  -2  14    9.61    3.82
  -6   2 -14    4.79    2.42
   6  -1 -14   10.05    3.31
  -6   1  14   13.11    5.73
   6  -1 -13    7.98    3.10
  -6   1  13    8.98    3.64
   6  -1 -12    3.62    2.87
  -6   1  12    1.44    1.69
   6  -1 -11    3.08    2.74
  -6   1  11    7.81    3.46
   6  -1 -10   66.72    5.93
  -6   1  10  111.52   13.50
   6  -1  -9   35.42    5.63
  -6   1   9   63.39   14.22
   6  -1  -8    0.06    1.77
  -6   1   8    0.53    1.32
   6  -1  -7   18.17    3.64
  -6   1   7   30.23    8.70
   6  -1  -6   20.07    4.17
  -6   1   6   32.38   13.86
   6  -1  -5   14.48    2.84
  -6   1   5   27.20    9.27
   6  -1  -4   53.95    5.21
  -6   1   4   88.60    6.54
   6  -1  -3    0.49    1.78
  -6   1   3    1.71    1.58
   6  -1  -2   19.06    3.34
  -6   1   2   33.03   11.65
   6  -1  -1    0.09    1.79
  -6   1   1    1.22    1.54
   6  -1   0    8.00    2.64
  -6   1   0   11.02    4.32
   6  -1   1   22.19    3.78
  -6   1  -1   31.73    9.72
   6  -1   2    4.52    2.09
  -6   1  -2    4.92    2.20
   6  -1   3   53.62   14.20
  -6   1  -3   56.09    3.27
  -6   1  -3   60.19    5.30
   6  -1   4   28.41    7.83
  -6   1  -4   26.40    3.95
  -6   1  -4   30.84    7.91
   6  -1   5   19.07    5.54
  -6   1  -5   20.72    2.73
  -6   1  -5   23.02    7.31
   6  -1   6   52.32   14.38
  -6   1  -6   53.70    4.31
  -6   1  -6   58.39   14.28
   6  -1   7   79.46   19.52
  -6   1  -7   81.23    5.06
  -6   1  -7   90.32    9.36
   6  -1   8   28.61    8.35
  -6   1  -8   28.18    3.77
  -6   1  -8   27.86    7.35
   6  -1   9   13.59    4.70
  -6   1  -9   12.86    4.04
  -6   1  -9   12.95    4.55
   6  -1  10    2.24    2.60
  -6   1 -10    2.98    2.26
  -6   1 -10    0.76    0.63
  -6   1 -11    3.42    1.64
   6  -1  12    1.31    2.79
  -6   1 -12    1.30    1.25
   6  -1  13   52.50    7.71
  -6   1 -13   44.68   12.11
   6  -1  14    9.44    3.77
  -6   1 -14    9.01    4.00
   6  -1  15    4.43    1.77
  -6   1 -15    5.34    2.90
   6   0 -14    1.89    2.56
  -6   0  14    0.70    0.73
   6   0 -13    0.29    1.61
  -6   0  13    0.20    0.86
   6   0 -12    0.84    1.61
  -6   0  12    1.66    1.85
   6   0 -11   16.57    4.06
  -6   0  11   19.13    7.73
   6   0 -10    0.17    1.70
  -6   0  10    0.10    1.38
   6   0  -9   21.05    3.83
  -6   0   9   48.53   17.59
   6   0  -8    7.20    2.28
  -6   0   8   14.67    5.30
   6   0  -7    5.42    2.17
  -6   0   7    7.75    3.00
   6   0  -6   18.18    3.44
  -6   0   6   32.24   15.90
   6   0  -5  110.13    6.73
  -6   0   5  173.82   15.17
   6   0  -4   73.81    6.83
  -6   0   4  109.69   12.93
   6   0  -3  238.22   14.86
  -6   0   3  380.66   24.28
   6   0  -2    1.25    1.50
  -6   0   2    3.00    2.04
   6   0  -1   49.24    5.26
  -6   0   1   69.42    7.21
   6   0   0   71.45    7.13
  -6   0   0  107.00    8.25
  -6   0   0   92.57    8.54
   6   0   1   46.67    5.37
  -6   0  -1   73.26    8.10
  -6   0  -1   58.53    4.76
   6   0   2    9.07    2.72
  -6   0  -2    8.59    2.87
  -6   0  -2    9.12    4.05
   6   0   3   31.41    7.42
  -6   0  -3   40.40    3.38
  -6   0  -3   40.69    4.69
   6   0   4   41.01    8.33
  -6   0  -4   51.51    3.67
  -6   0  -4   43.84    3.80
   6   0   5   18.32    3.33
  -6   0  -5   22.69    2.85
  -6   0  -5   23.67    9.61
   6   0   6  134.96   10.92
  -6   0  -6  163.23   10.51
  -6   0  -6  157.94   11.92
   6   0   7   63.15    8.51
  -6   0  -7   76.31    5.13
  -6   0  -7   73.76    7.24
   6   0   8    0.81    2.11
  -6   0  -8   -0.30    1.93
  -6   0  -8    0.92    0.97
   6   0   9    3.21    2.57
  -6   0  -9    1.85    0.98
  -6   0  -9    2.55    1.00
   6   0  10   93.34   10.55
  -6   0 -10  109.77   11.39
  -6   0 -10  100.82   14.23
   6   0  11   17.59    4.37
  -6   0 -11   25.94    4.94
   6   0  12    5.15    2.34
  -6   0 -12    6.10    2.43
   6   0  13   23.29    4.61
  -6   0 -13   27.25    9.41
   6   0  14  120.34   17.64
  -6   0 -14   94.36   26.31
   6   0  15   15.67    5.48
  -6   0 -15   13.65    4.08
   6   0  16   37.34   12.61
  -6   0 -16   38.32   11.20
   6   1 -14    3.13    2.19
  -6  -1  14    5.10    1.50
   6   1 -13    7.15    3.00
  -6  -1  13    6.48    4.11
   6   1 -12   17.46    3.79
  -6  -1  12   23.63    9.47
   6   1 -11    3.63    1.78
  -6  -1  11   10.18    3.92
   6   1 -10    6.85    2.03
  -6  -1  10    9.19    5.44
   6   1  -9   13.94    3.52
  -6  -1   9   21.84    9.77
   6   1  -8   59.47    7.24
  -6  -1   8   63.43    6.66
  -6  -1   8  104.20   14.24
   6   1  -7   20.72    3.04
  -6  -1   7   18.23    6.63
  -6  -1   7   40.09   14.95
  -6  -1   6    0.48    0.51
   6   1  -5   87.25    5.95
  -6  -1   5   93.31    4.63
   6   1  -5  143.66   24.81
   6   1  -4    2.64    2.37
  -6  -1   4    2.41    1.04
   6   1  -4    8.82    4.63
   6   1  -3  267.51   16.05
  -6  -1   3  349.49   19.70
   6   1  -3  465.19   27.39
   6   1  -2  248.67   10.15
  -6  -1   2  332.66   10.83
   6   1  -2  393.81   16.79
   6   1  -1    0.12    1.37
  -6  -1   1    0.35    0.62
   6   1  -1   -2.79    2.66
   6   1   0    5.21    2.25
  -6  -1   0    3.85    5.11
   6   1   0    6.72    3.51
   6   1   1  231.96    9.61
  -6  -1  -1  313.58   11.74
   6   1   1  307.66   12.53
   6   1   2   13.23    3.86
  -6  -1  -2   16.58    7.06
   6   1   2   17.14    5.12
   6   1   3    1.74    2.32
   6   1   4  827.07   24.40
  -6  -1  -4 1091.70   34.32
   6   1   4  964.95   31.75
   6   1   5  125.41   13.07
  -6  -1  -5  193.20    8.36
   6   1   5  169.28    9.78
   6   1   6  193.47   13.20
  -6  -1  -6  232.17   14.37
   6   1   7    1.16    1.22
  -6  -1  -7    0.96    1.81
  -6  -1  -7    0.50    1.04
   6   1   8    5.14    2.25
  -6  -1  -8    8.56    2.32
  -6  -1  -8    6.40    2.17
   6   1   9  100.67    6.63
  -6  -1  -9  122.73    6.76
  -6  -1  -9  109.94    7.34
   6   1  10   43.82    7.89
  -6  -1 -10   54.90    9.76
  -6  -1 -10   43.72    7.94
   6   1  11    1.99    2.91
  -6  -1 -11    3.34    2.95
   6   1  12    2.04    2.22
  -6  -1 -12    2.95    2.26
   6   1  13    1.23    0.94
  -6  -1 -13    2.55    3.81
   6   1  14   -1.08    2.24
   6   1  15  130.68   12.78
  -6  -1 -15  149.52   10.62
   6   1  16   47.30   13.93
  -6  -1 -16   43.82   14.38
  -6  -2  14    2.51    1.22
   6   2 -13    7.06    2.74
  -6  -2  13   12.29    5.89
   6   2 -12    5.81    2.24
  -6  -2  12    5.86    2.16
  -6  -2  12   11.18    4.91
   6   2 -11   10.22    3.12
  -6  -2  11    8.34    2.81
  -6  -2  11   15.97    6.44
   6   2 -10   -0.41    1.44
  -6  -2  10    0.44    0.94
   6   2 -10    0.37    1.89
   6   2  -9    2.95    2.45
  -6  -2   9    2.31    0.59
   6   2  -9    4.42    2.58
   6   2  -8    3.46    1.55
  -6  -2   8    2.42    0.99
   6   2  -8    6.02    2.64
   6   2  -7    6.61    1.76
  -6  -2   7    5.33    1.53
   6   2  -7   12.91    4.76
   6   2  -6    1.93    1.42
  -6  -2   6   -0.39    1.00
   6   2  -6    1.23    1.76
   6   2  -5   20.64    3.04
  -6  -2   5   23.33    6.98
   6   2  -5   40.67    5.13
   6   2  -4   72.42    5.99
  -6  -2   4   89.92   17.19
   6   2  -4  132.48   10.38
   6   2  -3   19.53    2.86
  -6  -2   3   23.90    4.47
   6   2  -3   36.13   11.54
   6   2  -2    5.91    2.35
   6   2  -2    8.69    2.58
   6   2  -1  735.84   20.95
  -6  -2   1  970.82   31.02
   6   2   0 1347.27   34.21
  -6  -2   0 1775.90   51.48
   6   2   1   27.71    3.16
  -6  -2  -1   29.33    8.64
   6   2   1   22.93    7.53
   6   2   2   94.74    9.05
  -6  -2  -2  137.24   10.88
   6   2   2  147.97    8.33
   6   2   3  526.92   19.42
  -6  -2  -3  812.61   26.55
   6   2   3  611.69   23.13
   6   2   4  896.82   28.18
  -6  -2  -4 1324.18   40.28
   6   2   4 1088.84   34.32
   6   2   5  463.57   18.50
  -6  -2  -5  655.38   22.78
   6   2   6   68.93   13.26
   6   2   6   65.86   16.69
   6   2   7   89.85    6.62
  -6  -2  -7  119.03   24.23
   6   2   7   99.72    5.71
   6   2   8   39.29   11.34
  -6  -2  -8   48.47    4.92
   6   2   8   44.86   13.60
   6   2   9   48.63    4.82
  -6  -2  -9   56.72    5.21
   6   2   9   40.72   12.74
   6   2  10    4.47    2.32
  -6  -2 -10    3.80    2.47
   6   2  10    4.35    2.30
   6   2  11    5.37    2.39
  -6  -2 -11    5.70    2.56
  -6  -2 -11    3.61    1.19
   6   2  12    0.70    1.85
  -6  -2 -12    0.33    2.44
   6   2  13    2.90    1.79
  -6  -2 -13    7.42    2.47
   6   2  14   12.44    4.63
  -6  -2 -14   13.54    3.85
   6   2  15   10.77    4.06
  -6  -2 -15   15.16    3.68
   6   2  16   39.73    7.20
  -6  -2 -16   42.60    6.03
   6   2  17    2.02    1.89
  -6  -2 -17    1.61    4.27
  -6  -3  13    1.04    0.94
  -6  -3  12   26.99    8.13
   6   3 -12   49.14    6.02
   6   3 -11    7.20    2.29
  -6  -3  11    6.99    3.22
   6   3 -11   11.49    3.52
   6   3 -10   22.67    3.76
  -6  -3  10   18.91    7.41
   6   3 -10   45.35   13.84
   6   3  -9   43.04    4.15
  -6  -3   9   41.29   15.89
   6   3  -9   69.95    7.14
   6   3  -8   24.15    3.73
  -6  -3   8   28.35    8.50
   6   3  -8   43.86   13.60
   6   3  -7  137.23   13.20
  -6  -3   7  166.83   15.93
   6   3  -7  259.65   38.87
   6   3  -6   12.92    2.42
  -6  -3   6   13.96    3.56
   6   3  -6   32.37    7.39
   6   3  -5  100.49    9.66
  -6  -3   5  125.48   14.14
   6   3  -5  195.14   19.08
   6   3  -4   19.29    2.53
  -6  -3   4   26.96    7.00
   6   3  -4   34.19    8.08
   6   3  -3    0.80    1.02
  -6  -3   3    0.68    1.06
   6   3  -3    1.13    2.62
   6   3  -2   12.53    2.15
  -6  -3   2   14.99    4.61
   6   3  -2   23.04    4.43
   6   3  -1    1.17    1.41
  -6  -3   1   -0.40    1.32
   6   3  -1   -1.53    2.82
   6   3   0  111.92    4.82
  -6  -3   0  162.16    7.55
   6   3   1   39.83    3.18
  -6  -3  -1   51.77   12.41
   6   3   1   34.34    6.58
   6   3   3  164.39   17.84
  -6  -3  -3  243.33   11.51
   6   3   3  166.88    9.31
   6   3   4  111.24   11.51
  -6  -3  -4  155.82   15.36
   6   3   4  153.92    8.77
   6   3   5   63.19    4.44
  -6  -3  -5   91.54    6.73
   6   3   5   89.74    8.28
   6   3   6   46.35   12.41
  -6  -3  -6   75.43   15.68
   6   3   6   60.24   12.60
   6   3   7   40.79    3.79
  -6  -3  -7   62.88    5.67
   6   3   7   49.97    4.34
   6   3   8    8.91    5.07
  -6  -3  -8   15.79    4.24
   6   3   8   12.47    3.58
   6   3   9   52.31    4.56
  -6  -3  -9   72.55   13.52
   6   3   9   61.81    4.63
   6   3  10    5.70    1.95
  -6  -3 -10    7.49    2.85
   6   3  10    3.01    1.57
   6   3  11  161.39   26.78
  -6  -3 -11  220.73   21.34
   6   3  11  186.81   17.42
   6   3  12   18.38    5.96
  -6  -3 -12   26.80    6.40
   6   3  13   17.25    5.54
  -6  -3 -13   26.68    4.57
   6   3  14    0.72    1.95
  -6  -3 -14    0.32    2.76
   6   3  15   95.53   17.50
  -6  -3 -15  112.38   24.74
   6   3  16    7.03    2.10
  -6  -3 -16   10.44    3.65
   6   3  17   -0.03    1.83
  -6  -3 -17    4.43    4.25
  -6  -4  12    1.09    1.20
   6   4 -12    0.85    0.83
  -6  -4  11    1.99    2.00
  -6  -4  10    2.10    0.96
   6   4 -10    6.14    2.47
  -6  -4   9   19.18    5.97
   6   4  -9   37.21    5.85
  -6  -4   8    8.21    2.60
   6   4  -8   22.91    6.61
  -6  -4   7   24.62    8.29
   6   4  -7   37.37    5.47
  -6  -4   6    3.90    1.43
   6   4  -6    5.06    2.83
  -6  -4   5   28.55    8.76
   6   4  -5   49.26    8.88
  -6  -4   4   18.44    4.68
   6   4  -4   18.40    6.04
  -6  -4   3  210.11   11.41
   6   4  -3  287.11   12.12
  -6  -4   2   23.61    6.88
   6   4  -2   24.28    5.94
  -6  -4   1   18.17    6.59
   6   4  -1   30.14    6.59
  -6  -4   0  165.82   11.16
   6   4   0  167.30   12.24
   6   4   1   37.91    2.86
  -6  -4  -1   54.28    4.90
   6   4   1   70.10    5.79
   6   4   2  174.36   10.35
  -6  -4  -2  251.31   17.45
   6   4   2  250.29   16.96
   6   4   3  512.63   28.09
  -6  -4  -3  731.44   41.04
   6   4   3  642.12   36.61
   6   4   4  350.96   20.74
  -6  -4  -4  527.85   30.06
   6   4   4  490.13   29.07
   6   4   5   18.18    5.58
  -6  -4  -5   26.13    7.68
   6   4   5   17.35    6.36
   6   4   6    0.98    0.87
  -6  -4  -6   -0.19    2.31
   6   4   6    1.34    1.24
   6   4   7    0.96    1.80
  -6  -4  -7    2.16    2.02
   6   4   7    0.74    1.24
   6   4   8   19.71    2.65
  -6  -4  -8   29.83    7.78
   6   4   8   22.63    4.84
   6   4   9    3.15    1.67
  -6  -4  -9    4.77    2.09
   6   4   9    1.83    0.89
   6   4  10    8.56    2.45
  -6  -4 -10   11.90    3.20
   6   4  10    9.30    2.38
   6   4  11   14.34    2.71
  -6  -4 -11   20.26    6.68
   6   4  11   13.75    4.09
   6   4  12   18.16    4.65
  -6  -4 -12   29.60    5.58
   6   4  13    1.55    1.78
  -6  -4 -13    0.83    2.72
   6   4  14    9.51    2.88
  -6  -4 -14   12.39    4.35
   6   4  15    0.64    0.83
  -6  -4 -15   -1.69    2.88
   6   4  16   33.29   13.54
  -6  -4 -16   55.75    7.67
  -6  -5  11   27.89    9.07
   6   5 -11   53.20    5.86
  -6  -5  10    6.81    2.04
   6   5 -10   12.94    5.70
  -6  -5   9   48.93   14.99
   6   5  -9   84.07   22.03
  -6  -5   8   59.56   18.83
   6   5  -8   86.40    8.59
  -6  -5   7   11.57    2.93
   6   5  -7   16.50    6.82
  -6  -5   6    8.40    2.11
   6   5  -6    6.68    2.85
  -6  -5   5   36.95   10.18
   6   5  -5   67.65   14.99
  -6  -5   4   89.37   17.91
   6   5  -4  109.37   14.74
  -6  -5   3   88.83   21.39
   6   5  -3   93.46   12.17
  -6  -5   2  118.94   26.76
   6   5  -2  159.87   15.43
  -6  -5   1    6.95    2.91
   6   5  -1    8.58    3.77
  -6  -5   0    5.05    1.91
   6   5   0    3.06    2.66
  -6  -5  -1   37.40    4.38
   6   5   1   35.51    9.51
  -6  -5  -2    8.89    2.53
   6   5   2   11.49    3.44
  -6  -5  -3   -0.34    2.28
   6   5   3   -0.46    2.26
  -6  -5  -4   99.27    7.41
   6   5   4   67.57    5.65
  -6  -5  -5  760.17   63.57
   6   5   5  599.20   50.76
  -6  -5  -6    1.14    3.17
   6   5   6   -0.65    2.30
   6   5   7   40.78    7.00
  -6  -5  -7   63.60   16.16
   6   5   7   43.24   10.88
   6   5   8   38.33   12.83
  -6  -5  -8   65.64   16.29
   6   5   8   46.19   14.41
   6   5   9    2.76    1.23
  -6  -5  -9    5.19    1.84
   6   5   9    2.45    1.94
   6   5  10    3.90    1.48
  -6  -5 -10   11.47    4.15
   6   5  10    9.00    2.78
   6   5  11   76.55    9.63
  -6  -5 -11  119.44   22.57
   6   5  11   81.89   15.58
   6   5  12    0.37    0.55
  -6  -5 -12    4.68    3.75
   6   5  12    0.42    1.32
   6   5  13   87.72   15.02
  -6  -5 -13  138.22   23.78
   6   5  14   36.07   14.36
  -6  -5 -14   82.22   12.98
   6   5  15   36.83   11.70
  -6  -5 -15   52.36   15.99
   6   5  16    8.91    3.56
  -6  -5 -16   19.03    5.12
  -6  -6  10   13.69    6.79
   6   6 -10   28.06    4.60
  -6  -6   9    1.09    1.43
   6   6  -9    0.67    1.03
  -6  -6   8    6.50    2.24
   6   6  -8   12.95    4.59
  -6  -6   7    0.68    1.68
   6   6  -7    3.16    1.97
  -6  -6   6    4.31    2.23
   6   6  -6    8.51    3.36
  -6  -6   5   42.12   11.02
   6   6  -5   62.37    7.50
  -6  -6   4   37.44   10.82
   6   6  -4   48.74   14.38
  -6  -6   3    0.76    0.94
   6   6  -3    2.63    2.95
  -6  -6   2    0.91    1.26
   6   6  -2   -0.31    2.69
  -6  -6   1    3.69    2.47
   6   6  -1    1.33    1.42
  -6  -6   0   66.87   17.18
   6   6   0   83.16   11.75
  -6  -6  -1   86.37   22.19
   6   6   1   82.61   20.56
  -6  -6  -2    1.50    1.83
   6   6   2   -0.56    2.26
  -6  -6  -3   30.93    9.01
   6   6   3   26.92    9.89
  -6  -6  -4   14.54    3.45
   6   6   4   11.93    3.58
  -6  -6  -5    1.13    1.47
   6   6   5    4.61    2.56
  -6  -6  -6   10.75    2.71
   6   6   6    8.06    2.97
  -6  -6  -7    3.39    2.59
   6   6   7    1.61    1.40
  -6  -6  -8    2.35    1.63
   6   6   8    0.65    1.08
  -6  -6  -9    9.18    2.61
   6   6   9    7.84    2.49
  -6  -6 -10    3.85    1.90
   6   6  10    1.12    1.47
  -6  -6 -11   12.33    4.69
   6   6  11   10.84    3.98
  -6  -6 -12   28.38    9.05
   6   6  12   13.00    5.44
  -6  -6 -13    8.68    4.61
  -6  -6 -14   -0.98    3.24
  -6  -6 -15  108.09    9.82
  -6  -7   8   32.20    9.68
   6   7  -8   41.17   16.28
  -6  -7   7   -0.72    2.09
   6   7  -7    1.03    2.38
  -6  -7   6   23.00    5.59
   6   7  -6   25.07    8.42
  -6  -7   5    2.82    1.44
   6   7  -5    2.92    2.70
  -6  -7   4    8.70    2.17
   6   7  -4   13.70    4.86
  -6  -7   3   15.31    3.66
   6   7  -3   24.16    5.46
  -6  -7   2  101.24   16.39
   6   7  -2  130.13   15.20
  -6  -7   1   16.88    4.48
   6   7  -1   16.61    4.49
  -6  -7   0   26.54    6.86
   6   7   0   27.13    7.89
  -6  -7  -1  142.37   17.17
   6   7   1  129.41   28.56
  -6  -7  -2   -0.04    1.65
   6   7   2    0.89    1.43
  -6  -7  -3    4.95    3.01
   6   7   3    4.29    1.74
  -6  -7  -4    1.60    1.65
   6   7   4   -0.76    2.43
  -6  -7  -5  131.66   17.82
   6   7   5   89.83   19.56
  -6  -7  -6    0.96    2.88
   6   7   6    0.82    2.28
  -6  -7  -7   39.10   11.52
   6   7   7   28.71    4.21
  -6  -7  -8    0.73    1.61
   6   7   8    0.77    1.93
  -6  -7  -9   10.63    4.25
   6   7   9    6.84    2.49
  -6  -7 -10    8.73    4.08
   6   7  10    6.34    2.53
  -6  -7 -11   44.78    9.76
   6   7  11   24.00    4.59
  -6  -7 -12   36.36    9.59
   6   7  12   21.46    7.07
  -6  -7 -13   39.95   11.41
  -6  -7 -14   54.78   12.52
  -6  -8   6    3.63    1.55
   6   8  -6    3.48    1.18
  -6  -8   5    3.89    1.69
   6   8  -5    5.75    2.86
  -6  -8   4   21.38    7.58
   6   8  -4   23.29    6.12
  -6  -8   3    8.28    3.15
   6   8  -3   11.25    4.09
  -6  -8   2    2.67    2.22
   6   8  -2   -0.38    2.48
  -6  -8   1    4.26    2.64
   6   8  -1    2.44    1.57
  -6  -8   0  128.50   35.77
   6   8   0  112.23   13.30
  -6  -8  -1  112.39   31.44
   6   8   1  121.10   25.30
  -6  -8  -2    0.16    1.63
   6   8   2    1.26    3.15
  -6  -8  -3    1.36    1.12
   6   8   3    1.02    2.79
  -6  -8  -4  123.41   33.85
   6   8   4  118.84   10.80
  -6  -8  -5   15.54    5.93
   6   8   5   15.00    4.88
  -6  -8  -6   58.71   13.91
   6   8   6   42.88    6.93
  -6  -8  -7    1.93    2.97
   6   8   7    0.57    2.14
  -6  -8  -8    2.45    1.85
   6   8   8    0.54    1.63
  -6  -8  -9   15.62    5.23
   6   8   9   11.58    3.14
  -6  -8 -10    4.17    2.69
   6   8  10    1.43    1.19
  -6  -8 -11   11.52    4.58
   6   8  11    6.36    2.50
  -6  -8 -12   29.49    7.67
   6   8  12   20.07    4.65
  -6  -8 -13    1.07    1.83
  -6  -9   3    1.41    1.75
   6   9  -3    1.81    1.34
  -6  -9   2   48.65   15.18
   6   9  -2   51.19    7.37
  -6  -9   1   82.05   25.13
   6   9  -1   74.41   17.71
  -6  -9   0  108.65   30.87
   6   9   0   85.17   21.28
  -6  -9  -1  181.15   12.42
   6   9   1  162.39   12.07
  -6  -9  -2    3.10    3.37
   6   9   2    0.39    1.54
  -6  -9  -3   14.61    4.14
   6   9   3   11.11    3.48
  -6  -9  -4    3.03    3.03
   6   9   4    0.87    0.96
  -6  -9  -5    8.04    3.60
   6   9   5    8.38    3.05
  -6  -9  -6   74.24    9.15
   6   9   6   50.63   13.43
  -6  -9  -7  168.65   14.19
   6   9   7  104.19    8.85
  -6  -9  -8   25.63    8.71
   6   9   8   11.94    4.13
  -6  -9  -9   23.41    5.91
   6   9   9   11.24    3.35
  -6  -9 -10    4.03    4.51
   6   9  10    2.82    1.51
  -6 -10  -4   32.03    5.30
   6  10   4   23.66    5.22
   7  -5  -6    8.90    3.75
  -7   5   6   11.37    3.95
   7  -5  -5    4.74    3.52
  -7   5   5    3.36    2.59
   7  -5  -4   67.14    7.02
  -7   5   4   91.16   23.76
   7  -5  -3    3.03    2.51
  -7   5   3    4.15    1.88
   7  -5  -2    5.56    3.02
  -7   5   2    7.84    2.80
   7  -5  -1    0.57    2.18
  -7   5   1    1.25    1.74
   7  -5   0   12.80    3.85
  -7   5   0   18.53    4.98
   7  -5   1   15.04    3.88
  -7   5  -1   14.72    6.37
   7  -5   2    2.01    2.44
  -7   5  -2    1.71    2.16
   7  -5   3    1.26    2.19
  -7   5  -3    1.41    1.96
  -7   5  -4   -0.74    1.77
   7  -5   5    0.38    2.33
  -7   5  -5    1.77    2.41
   7  -5   6   16.48    5.76
  -7   5  -6    9.36    5.66
   7  -4  -8    0.07    2.04
  -7   4   8   -1.17    2.41
   7  -4  -7    1.87    2.30
  -7   4   7    5.25    2.25
   7  -4  -6   21.22    5.04
  -7   4   6   29.24   11.22
   7  -4  -5  160.34   11.48
  -7   4   5  247.28   14.53
   7  -4  -4   67.58   10.90
  -7   4   4   81.75   23.95
   7  -4  -3    3.16    2.14
  -7   4   3    9.75    2.96
   7  -4  -2    9.88    3.31
  -7   4   2   12.69    4.11
   7  -4  -1   16.97    4.07
  -7   4   1   19.58    7.65
   7  -4   0    5.37    3.11
  -7   4   0    9.17    3.34
   7  -4   1   75.10   10.18
  -7   4  -1   94.56   11.86
   7  -4   2   31.62    5.50
  -7   4  -2   42.52   13.44
   7  -4   3   15.33    5.00
  -7   4  -3   14.61    4.39
   7  -4   4    0.11    2.26
  -7   4  -4    1.80    1.08
   7  -4   5    5.97    3.38
  -7   4  -5    6.84    1.73
   7  -4   6   18.52    7.67
  -7   4  -6   19.77    4.80
   7  -4   7    4.79    2.21
  -7   4  -7    4.13    2.07
   7  -4   8   18.37    5.79
  -7   4  -8   11.54    6.47
   7  -3 -10    0.03    2.04
  -7   3  10    0.82    1.33
   7  -3  -9    0.52    2.10
  -7   3   9    1.10    1.72
   7  -3  -8   18.62    4.83
  -7   3   8   24.46   10.34
   7  -3  -7    6.88    3.24
  -7   3   7   10.05    3.53
   7  -3  -6   97.78   14.67
  -7   3   6  158.69   29.66
   7  -3  -5  125.54   14.16
  -7   3   5  178.01   18.31
   7  -3  -4   52.64    6.82
  -7   3   4   72.18   21.84
   7  -3  -3   11.33    3.91
  -7   3   3   16.08    5.49
   7  -3  -2    3.65    2.69
  -7   3   2    4.76    2.11
   7  -3  -1    6.17    3.27
  -7   3   1    8.65    2.29
   7  -3   0    2.51    3.17
  -7   3   0    0.82    1.18
   7  -3   1    3.56    2.95
  -7   3  -1    4.22    1.74
   7  -3   2   44.17   10.75
  -7   3  -2   50.36   12.72
   7  -3   3   15.68    4.64
  -7   3  -3   16.95    5.12
   7  -3   4    6.48    2.95
  -7   3  -4    7.12    2.70
   7  -3   5   11.58    5.38
  -7   3  -5   16.06    4.72
   7  -3   6   24.18   10.72
  -7   3  -6   23.81    4.73
   7  -3   7   32.15   11.19
  -7   3  -7   28.29    7.36
   7  -3   8   18.75    5.93
  -7   3  -8   13.53    5.29
   7  -3   9    0.91    1.78
   7  -3  10    0.80    1.43
   7  -2 -11    1.29    2.22
  -7   2  11    0.97    1.29
   7  -2 -10    3.12    2.47
  -7   2  10    2.55    1.85
   7  -2  -9    0.26    1.91
  -7   2   9   -0.68    1.96
   7  -2  -8   12.03    3.68
  -7   2   8   18.58    6.20
   7  -2  -7    2.21    3.08
  -7   2   7    1.84    2.76
   7  -2  -6  210.69   15.51
  -7   2   6  334.91   34.25
   7  -2  -5    1.27    2.22
  -7   2   5    1.17    1.52
   7  -2  -4    1.50    2.69
  -7   2   4   -0.23    2.65
   7  -2  -3    8.76    3.38
  -7   2   3   15.43    5.10
   7  -2  -2   -0.37    2.01
  -7   2   2   -1.06    2.29
   7  -2  -1    5.14    2.71
  -7   2   1   12.02    3.89
   7  -2   0    3.10    2.18
  -7   2   0    1.75    1.93
   7  -2   1   19.61    4.62
  -7   2  -1   26.99    8.51
   7  -2   2    2.55    2.16
  -7   2  -2    5.93    2.32
  -7   2  -3    4.34    2.37
   7  -2   4  165.00   14.68
  -7   2  -4  192.13   16.70
   7  -2   5   12.94    4.71
  -7   2  -5   14.09    5.83
   7  -2   6   17.43    6.51
  -7   2  -6   18.06    5.62
   7  -2   7    0.80    2.21
  -7   2  -7    1.03    1.12
   7  -2   8   22.73    7.63
  -7   2  -8   18.53    6.86
   7  -2   9   14.11    6.30
  -7   2  -9    9.97    3.89
   7  -2  10   25.37   12.17
   7  -2  11   35.19   12.74
   7  -2  12    1.64    1.56
   7  -1 -11   32.05   10.37
  -7   1  11   49.24   24.38
   7  -1 -10    2.76    2.63
  -7   1  10    3.71    1.58
   7  -1  -9    1.76    2.52
  -7   1   9    3.52    1.65
   7  -1  -8    6.36    3.00
  -7   1   8   10.49    4.84
   7  -1  -7    3.65    2.76
  -7   1   7    2.04    2.46
   7  -1  -6   70.56    6.25
  -7   1   6  110.43    8.38
   7  -1  -5   70.84    8.02
  -7   1   5  113.11   21.96
   7  -1  -4  108.29   10.06
  -7   1   4  176.43   15.40
  -7   1   3  113.15   12.43
   7  -1  -2   21.17    4.19
  -7   1   2   34.00   11.43
   7  -1  -1    3.05    2.16
  -7   1   1    4.57    1.90
   7  -1   0    0.39    1.78
  -7   1   0    1.02    1.31
   7  -1   1    0.39    1.84
  -7   1  -1    2.82    2.28
   7  -1   2   26.87    5.77
  -7   1  -2   37.46   13.68
   7  -1   3  186.21   18.57
  -7   1  -3  247.90   25.28
   7  -1   4   11.46    3.27
  -7   1  -4   20.26    7.82
   7  -1   5    8.18    3.29
  -7   1  -5    7.83    2.48
   7  -1   6   68.82   14.12
  -7   1  -6   77.45   19.36
   7  -1   7   13.35    5.08
  -7   1  -7   13.68    2.34
  -7   1  -7   17.79    4.67
   7  -1   8   29.79   11.41
  -7   1  -8   26.87    4.34
  -7   1  -8   30.56   11.85
   7  -1   9   11.85    3.96
  -7   1  -9    8.40    2.38
  -7   1  -9   11.05    3.26
   7  -1  10   24.51    8.34
  -7   1 -10   19.73    7.77
   7  -1  11    7.60    4.63
  -7   1 -11    5.68    2.30
   7  -1  12   19.43    4.67
  -7   1 -12   15.02    4.59
   7  -1  13   65.15   26.05
  -7   1 -13   50.88   16.70
   7   0 -12    8.92    3.34
  -7   0  12   10.99    4.26
   7   0 -11    0.82    0.92
  -7   0  11    0.32    1.11
   7   0 -10   -0.43    1.58
  -7   0  10    1.27    1.78
   7   0  -9    8.51    2.45
  -7   0   9   17.25    7.39
   7   0  -8   13.24    3.22
  -7   0   8   22.58   11.24
   7   0  -7    5.75    2.47
  -7   0   7    7.97    2.32
   7   0  -6   13.83    3.29
  -7   0   6   29.12   11.76
   7   0  -5    0.46    1.64
  -7   0   5    0.90    1.77
   7   0  -4   58.73    7.45
  -7   0   4   96.61   24.47
   7   0  -3  184.88   17.95
  -7   0   3  286.99   28.32
   7   0  -2    9.55    3.00
  -7   0   2   13.50    4.78
   7   0  -1  178.54   20.24
  -7   0   1  280.10   31.66
   7   0   0    6.24    2.48
  -7   0   0    9.54    2.95
   7   0   1    9.17    2.52
  -7   0  -1   15.67    6.03
   7   0   2   14.78    2.95
  -7   0  -2   18.18    6.94
   7   0   3   39.18   14.04
  -7   0  -3   50.89    9.68
   7   0   4  221.44   30.06
  -7   0  -4  272.25   28.93
  -7   0  -4  268.49   34.94
   7   0   5    0.92    1.00
  -7   0  -5    1.03    1.97
  -7   0  -5    0.84    1.32
   7   0   6    0.87    2.10
  -7   0  -6    2.84    2.59
   7   0   7    9.14    3.45
  -7   0  -7    9.23    2.36
  -7   0  -7   10.60    3.76
   7   0   8  218.51   21.89
  -7   0  -8  231.11   19.36
  -7   0  -8  234.85   20.73
   7   0   9   29.33    9.66
  -7   0  -9   32.02    4.68
  -7   0  -9   31.91   10.54
   7   0  10   -0.11    2.15
  -7   0 -10    1.94    1.11
   7   0  11   18.46    4.25
  -7   0 -11   17.15    3.85
   7   0  12    7.30    2.82
  -7   0 -12    6.56    2.48
   7   0  13   -0.31    2.15
  -7   0 -13    2.14    2.12
   7   0  14    0.28    2.48
  -7   0 -14    1.80    0.99
   7   1 -12    0.85    2.31
  -7  -1  12    0.77    1.51
   7   1 -11   22.73    4.32
  -7  -1  11   29.28   15.21
   7   1 -10   29.97    4.22
  -7  -1  10   53.18   20.35
   7   1  -9    3.81    1.76
  -7  -1   9    5.61    2.33
   7   1  -8    1.53    2.16
  -7  -1   8    2.16    1.52
   7   1  -7   13.56    3.28
  -7  -1   7   19.61    7.33
   7   1  -6    1.03    1.12
  -7  -1   6    4.00    3.55
   7   1  -5    1.68    1.84
  -7  -1   5    1.29    1.38
   7   1  -4    2.59    1.99
  -7  -1   4    5.41    3.34
   7   1  -3  328.53   35.20
  -7  -1   3  511.92   54.85
  -7  -1   2  122.74   15.43
   7   1  -1  545.62   45.64
  -7  -1   1  754.25   64.64
   7   1   0  201.31   18.27
  -7  -1   0  246.84   24.94
  -7  -1   0  232.59   22.22
   7   1   1    5.19    1.84
  -7  -1  -1   17.04    4.53
  -7  -1  -1    5.70    2.52
   7   1   2   54.45    5.34
  -7  -1  -2   68.76   11.35
  -7  -1  -2   74.93    6.71
   7   1   3  419.09   41.00
  -7  -1  -3  614.65   51.16
  -7  -1  -3  535.76   49.52
  -7  -1  -4   31.38    7.88
  -7  -1  -4   34.20    4.35
   7   1   5   48.19   15.59
  -7  -1  -5   56.48   14.76
  -7  -1  -5   58.91   10.67
   7   1   6  277.06   32.15
  -7  -1  -6  344.27   36.90
  -7  -1  -6  336.95   36.31
   7   1   7    1.99    1.94
  -7  -1  -7    1.27    1.49
  -7  -1  -7   -0.02    1.88
   7   1   8    1.82    2.05
  -7  -1  -8    5.75    2.15
  -7  -1  -8    4.61    1.85
   7   1   9   86.23   18.23
  -7  -1  -9  119.80    7.23
  -7  -1  -9   98.49   10.24
   7   1  10    9.80    3.74
  -7  -1 -10   12.01    3.13
  -7  -1 -10    9.01    3.75
   7   1  11    2.01    1.64
  -7  -1 -11    1.77    2.38
   7   1  12    7.35    2.45
  -7  -1 -12   12.17    3.81
   7   1  13   16.60    3.96
  -7  -1 -13   17.05    3.59
   7   1  14   -0.02    2.07
  -7  -1 -14    1.49    3.27
   7   2 -11    4.39    2.29
  -7  -2  11    9.33    4.11
   7   2 -10   12.40    3.02
  -7  -2  10   23.79   10.53
   7   2  -9   40.84    6.96
  -7  -2   9   62.19   24.93
   7   2  -8  183.70    8.22
   7   2  -7    5.85    2.20
   7   2  -7   10.98    2.74
   7   2  -6   65.46   10.29
   7   2  -6  120.55   10.51
   7   2  -5    2.18    2.07
  -7  -2   5    1.70    0.81
   7   2  -5    3.70    1.98
   7   2  -4   48.11    6.05
  -7  -2   4   59.99    5.28
   7   2  -4   84.48   17.91
   7   2  -3    5.00    1.79
  -7  -2   3    6.36    2.25
   7   2  -3   13.11    3.59
   7   2  -2   28.91    5.51
  -7  -2   2   32.14   12.78
   7   2  -2   48.22   13.88
   7   2  -1   90.60   10.76
  -7  -2   1  132.94   16.11
   7   2  -1  155.74   18.22
   7   2   0   10.86    2.44
  -7  -2   0   14.13    2.38
   7   2   0   13.17    3.80
   7   2   1  258.65   22.32
  -7  -2  -1  388.47   35.09
   7   2   1  401.48   37.36
   7   2   2   55.61    4.61
  -7  -2  -2   85.11   19.32
   7   2   2   92.41   22.18
   7   2   3   76.03    6.80
  -7  -2  -3  110.72    7.30
   7   2   3   93.23   24.28
   7   2   4   94.92    9.56
   7   2   4  102.43    7.37
   7   2   5    0.07    0.71
  -7  -2  -5    1.48    1.52
   7   2   5   -0.45    2.27
   7   2   6    5.39    2.13
  -7  -2  -6    8.88    3.05
   7   2   6    6.55    2.75
   7   2   7   -0.03    1.00
  -7  -2  -7    3.68    1.68
   7   2   7    2.25    1.18
   7   2   8   35.40    9.37
  -7  -2  -8   48.69    6.37
   7   2   8   32.99   12.87
   7   2   9   12.43    4.42
  -7  -2  -9   14.93    3.54
  -7  -2  -9   12.11    4.58
   7   2  10   28.29    7.78
  -7  -2 -10   31.09    4.22
  -7  -2 -10   23.07    8.94
   7   2  11   36.74    5.82
  -7  -2 -11   45.78    6.06
   7   2  12   17.91    3.51
  -7  -2 -12   23.50    5.53
   7   2  13    1.08    1.88
  -7  -2 -13    3.27    2.73
   7   2  14    2.24    2.33
  -7  -2 -14    1.38    2.67
   7   2  15   -0.03    1.89
  -7  -2 -15   -0.78    2.50
   7   3 -11    5.18    2.36
   7   3 -10   74.20   28.42
   7   3  -9  199.09   27.61
  -7  -3   8   14.78    5.09
   7   3  -8   26.69    9.59
   7   3  -7   82.97    6.82
  -7  -3   7  106.33    8.39
   7   3  -7  162.19   24.47
   7   3  -6   10.25    4.05
  -7  -3   6   12.98    4.11
   7   3  -6   14.19    4.40
   7   3  -5   23.91    3.76
  -7  -3   5   29.79    7.95
   7   3  -5   55.64   14.64
   7   3  -4    2.07    1.24
  -7  -3   4    0.68    1.27
   7   3  -4    5.05    2.49
   7   3  -3    1.43    1.41
  -7  -3   3    1.63    1.25
   7   3  -3   -1.19    2.72
   7   3  -2    1.76    1.32
  -7  -3   2    0.69    0.98
   7   3  -2   -0.28    3.12
   7   3  -1   95.98   11.02
  -7  -3   1  142.03   16.46
   7   3  -1  168.58   20.22
   7   3   0   19.73    2.72
  -7  -3   0   27.34    7.06
   7   3   0   32.24   10.82
   7   3   1   10.14    2.02
  -7  -3  -1   17.07    4.76
   7   3   1   28.04    7.88
   7   3   2  175.92   15.61
  -7  -3  -2  281.10   24.47
   7   3   2  261.74   25.19
   7   3   3   71.67    4.49
  -7  -3  -3  108.16    7.49
   7   3   3  103.19   13.71
   7   3   4   15.00    5.06
  -7  -3  -4   22.75    6.55
   7   3   4   19.97    5.43
   7   3   5    0.14    1.06
  -7  -3  -5    4.27    2.16
   7   3   5    3.06    1.87
   7   3   6   56.91   10.29
  -7  -3  -6   76.13   21.86
   7   3   6   65.66    9.11
   7   3   7   34.41    3.73
  -7  -3  -7   49.81   14.07
   7   3   7   43.09   10.82
   7   3   8    6.73    2.54
  -7  -3  -8    8.22    3.28
   7   3   8    7.26    2.66
   7   3   9    3.01    1.95
  -7  -3  -9    3.90    2.13
   7   3   9    2.10    1.92
   7   3  10    4.15    1.66
  -7  -3 -10    5.55    2.64
   7   3  10    4.57    1.93
   7   3  11    0.85    1.80
  -7  -3 -11    1.56    2.67
   7   3  12   33.03    4.34
  -7  -3 -12   35.59    5.70
   7   3  13    2.22    1.66
  -7  -3 -13    7.61    3.43
   7   3  14   47.38   17.95
  -7  -3 -14   73.23    8.23
   7   3  15    2.44    2.42
  -7  -3 -15   -0.37    2.80
  -7  -4  10   42.18   12.66
   7   4 -10   77.05   14.29
  -7  -4   9   18.91    5.20
   7   4  -9   26.36    5.29
  -7  -4   8   96.48   28.76
   7   4  -8  196.48   27.08
  -7  -4   7   27.23    8.34
   7   4  -7   34.78   11.38
  -7  -4   6    5.77    2.23
   7   4  -6    8.64    2.89
  -7  -4   5   -0.07    1.47
   7   4  -5    3.07    3.51
  -7  -4   4    1.33    0.78
   7   4  -4    2.92    1.49
  -7  -4   3   25.34    6.39
   7   4  -3   35.48    9.23
  -7  -4   2    8.56    3.76
   7   4  -2   10.57    3.27
  -7  -4   1   15.68    6.44
   7   4  -1   24.26    5.65
  -7  -4   0   40.61   13.56
   7   4   0   43.28    5.43
  -7  -4  -1   -0.36    1.76
   7   4   1    1.26    2.62
  -7  -4  -2   19.16    4.91
   7   4   2   22.45    5.72
   7   4   3   23.60    8.24
  -7  -4  -3   38.69    7.26
   7   4   3   31.23    6.60
   7   4   4   56.55   14.11
  -7  -4  -4  103.40   12.50
   7   4   4  103.64   12.72
   7   4   5    0.54    0.61
  -7  -4  -5    1.29    1.84
   7   4   5    0.05    2.07
   7   4   6    8.51    6.29
  -7  -4  -6   18.74    6.38
   7   4   6   17.73    6.25
   7   4   7   12.53    5.04
  -7  -4  -7   18.08    5.92
   7   4   7   14.40    3.20
   7   4   8   21.29    5.92
  -7  -4  -8   30.03    9.41
   7   4   8   28.13    6.90
   7   4   9    4.93    1.67
  -7  -4  -9    9.73    3.01
   7   4   9    6.29    2.56
   7   4  10    3.44    1.47
  -7  -4 -10    4.71    2.48
   7   4  10    6.45    2.63
   7   4  11   49.51    6.36
  -7  -4 -11   61.03    8.83
   7   4  11   31.79   13.76
   7   4  12   24.90    3.94
  -7  -4 -12   36.15    6.21
   7   4  13    0.47    2.32
  -7  -4 -13    1.64    2.79
   7   4  14    2.75    2.08
  -7  -4 -14   -0.95    2.69
  -7  -4 -15  140.12   11.67
  -7  -5   9   10.55    3.45
   7   5  -9   17.26    7.77
  -7  -5   8    4.55    2.02
   7   5  -8   10.16    3.74
  -7  -5   7    9.18    3.01
   7   5  -7   18.63    6.09
  -7  -5   6   23.95    6.55
   7   5  -6   35.17    8.08
  -7  -5   5   74.14   15.61
   7   5  -5  104.97   12.39
  -7  -5   4    7.34    2.04
   7   5  -4   11.66    3.91
  -7  -5   3   28.73    5.94
   7   5  -3   33.00    8.39
  -7  -5   2    0.56    1.46
   7   5  -2    1.30    1.79
  -7  -5   1   29.75    7.82
   7   5  -1   28.72    5.70
  -7  -5   0   86.65   23.88
   7   5   0   94.54   14.64
  -7  -5  -1   17.88    5.78
   7   5   1   21.29    6.33
  -7  -5  -2   18.68    5.70
   7   5   2   18.98    5.53
  -7  -5  -3   23.69    4.76
   7   5   3   17.02    5.53
  -7  -5  -4   44.94    5.15
   7   5   4   43.55   10.17
  -7  -5  -5   85.30   19.54
   7   5   5   61.00   16.16
  -7  -5  -6   12.73    4.88
   7   5   6    4.87    1.88
  -7  -5  -7   60.57   16.03
   7   5   7   48.08    5.56
  -7  -5  -8  124.10   19.80
   7   5   8   94.92    6.88
  -7  -5  -9   -0.20    2.41
   7   5   9    0.93    1.43
  -7  -5 -10   51.65   12.00
   7   5  10   43.84    6.27
  -7  -5 -11   70.41   12.08
   7   5  11   43.92   16.42
   7   5  12    1.69    1.24
  -7  -5 -12    4.29    2.50
  -7  -5 -13   -0.61    2.77
  -7  -5 -14    2.78    3.09
  -7  -6   8   11.04    4.44
   7   6  -8   18.89    5.99
  -7  -6   7    0.84    0.89
   7   6  -7    1.67    2.65
  -7  -6   6    0.85    0.78
   7   6  -6    2.66    2.89
  -7  -6   5   16.55    4.89
   7   6  -5   21.62    7.84
  -7  -6   4   -0.46    1.83
   7   6  -4   -3.08    2.71
  -7  -6   3    1.10    1.63
   7   6  -3    1.98    1.97
  -7  -6   2   11.70    3.68
   7   6  -2   11.99    3.68
  -7  -6   1   43.82   12.36
   7   6  -1   64.41   15.30
  -7  -6   0    1.67    2.43
   7   6   0    2.40    3.05
  -7  -6  -1  113.21    9.02
   7   6   1  114.70    8.34
  -7  -6  -2   62.30   17.70
   7   6   2   60.03    6.46
  -7  -6  -3   54.58   17.99
   7   6   3   51.90    6.59
  -7  -6  -4   11.83    4.58
   7   6   4    6.98    2.92
  -7  -6  -5   54.61    6.74
   7   6   5   41.61    5.92
  -7  -6  -6    1.32    2.17
   7   6   6    2.63    3.30
  -7  -6  -7   -0.09    2.45
   7   6   7    0.85    2.14
  -7  -6  -8    5.26    2.83
   7   6   8    3.82    2.00
  -7  -6  -9    6.41    2.85
   7   6   9    4.00    2.22
  -7  -6 -10    3.70    2.26
   7   6  10    2.93    1.93
  -7  -6 -11   12.08    4.11
   7   6  11    5.80    3.35
  -7  -6 -12  114.27   23.10
  -7  -6 -13    1.16    3.15
  -7  -7   6    7.81    4.28
   7   7  -6   10.89    4.09
  -7  -7   5    0.79    1.48
   7   7  -5    5.78    5.21
  -7  -7   4    0.84    1.20
   7   7  -4    1.30    1.94
  -7  -7   3    3.91    1.74
   7   7  -3    4.17    2.63
  -7  -7   2    4.56    1.54
   7   7  -2    3.37    3.20
  -7  -7   1   -0.82    2.07
   7   7  -1   -2.35    2.55
  -7  -7   0   16.15    4.19
   7   7   0   18.21    4.36
  -7  -7  -1    6.96    2.62
   7   7   1    4.47    3.43
  -7  -7  -2   29.11    9.41
   7   7   2   19.15    6.15
  -7  -7  -3  140.55   28.20
   7   7   3  125.81   30.48
  -7  -7  -4    6.44    2.38
   7   7   4    0.61    2.93
  -7  -7  -5  160.92   37.19
   7   7   5  137.22   15.08
  -7  -7  -6    7.97    3.51
   7   7   6    8.46    4.28
  -7  -7  -7   14.07    4.48
   7   7   7    6.28    2.78
  -7  -7  -8   11.27    4.09
   7   7   8    9.71    2.91
  -7  -7  -9    9.15    3.74
   7   7   9    6.96    3.50
  -7  -7 -10   70.12   19.19
   7   7  10   37.68   15.57
  -7  -7 -11    9.37    4.10
   7   7  11    6.71    3.39
  -7  -7 -12    7.46    4.49
  -7  -8   3   28.80    9.42
   7   8  -3   39.96   13.35
  -7  -8   2   12.10    5.54
   7   8  -2   12.72    4.13
  -7  -8   1   49.81   18.29
   7   8  -1   49.28   13.35
  -7  -8   0    1.00    3.34
   7   8   0    3.96    2.65
  -7  -8  -1   60.09   15.27
   7   8   1   58.24    7.04
  -7  -8  -2   90.72   22.26
   7   8   2   88.61   14.57
  -7  -8  -3   16.71    6.89
   7   8   3   11.71    3.08
  -7  -8  -4   41.20   15.72
   7   8   4   33.72   10.68
  -7  -8  -5   32.89    9.50
   7   8   5   26.35    6.89
  -7  -8  -6    1.84    2.81
   7   8   6    0.56    1.11
  -7  -8  -7   24.12    8.65
   7   8   7   24.30    7.69
  -7  -8  -8    7.06    3.19
   7   8   8    5.28    2.56
   7   8   9   29.86    5.96
   7   8  10   27.60   11.50
  -7  -9  -3   21.64    7.51
   7   9   3   30.87    7.02
  -7  -9  -4   54.16   14.63
   7   9   4   41.82   11.85
  -7  -9  -5   -0.25    2.72
   7   9   5    1.65    3.03
   8  -3  -5    0.34    2.31
  -8   3   5    6.46    3.24
   8  -3  -4    2.86    3.49
  -8   3   4    4.46    2.78
   8  -3  -3   19.95    5.25
  -8   3   3   30.04    6.55
   8  -3  -2    9.46    2.97
  -8   3   2   15.85    8.09
   8  -3  -1    1.19    2.26
  -8   3   1    2.48    2.80
   8  -3   0   35.89    5.79
  -8   3   0   45.80   13.29
   8  -3   1   31.51    5.64
  -8   3  -1   41.65   11.43
   8  -3   2    1.02    2.48
  -8   3  -2    1.29    1.33
   8  -3   3   33.26    6.34
  -8   3  -3   41.71   10.58
   8  -3   4    4.90    3.74
  -8   3  -4    1.50    1.23
   8  -3   5   13.24    4.66
  -8   3  -5   12.92    4.65
   8  -3   6    9.38    2.60
  -8   3  -6    8.29    2.39
   8  -2  -7   38.22    6.12
  -8   2   7   64.45   16.48
   8  -2  -6   61.28    7.46
  -8   2   6   82.80   33.07
   8  -2  -5   17.30    4.58
  -8   2   5   23.93    8.78
   8  -2  -4   46.90    6.39
  -8   2   4   81.36    8.22
   8  -2  -3   32.18    5.77
  -8   2   3   44.88   13.45
   8  -2  -2    4.72    2.20
  -8   2   2   10.76    3.17
   8  -2  -1    1.32    2.09
  -8   2   1    4.75    2.41
   8  -2   0    5.89    2.94
  -8   2   0   10.92    4.43
   8  -2   1   13.31    4.21
  -8   2  -1   18.32    8.96
   8  -2   2   24.73    7.84
  -8   2  -2   32.79   11.77
   8  -2   3    4.71    3.27
  -8   2  -3    6.89    2.35
   8  -2   4    2.23    2.28
  -8   2  -4   -0.49    1.81
   8  -2   5    2.20    2.37
  -8   2  -5    0.84    1.26
   8  -2   6    7.90    3.24
  -8   2  -6    8.61    3.40
   8  -2   7   33.90   11.67
  -8   2  -7   36.32   10.05
   8  -2   8   42.15   16.53
  -8   2  -8   31.10   11.92
   8  -1  -8   20.66    4.29
  -8   1   8   33.52   11.64
   8  -1  -7   11.77    3.76
  -8   1   7   17.28    7.35
   8  -1  -6   73.78    7.30
  -8   1   6  118.26   13.79
   8  -1  -5    1.35    2.67
  -8   1   5    1.77    2.21
   8  -1  -4  104.70   15.03
  -8   1   4  166.76   34.02
   8  -1  -3   48.28    8.21
  -8   1   3   82.60   28.78
   8  -1  -2   26.64    4.70
  -8   1   2   50.10   13.49
   8  -1  -1    4.33    3.42
  -8   1   1    1.34    1.69
   8  -1   0   14.68    3.71
  -8   1   0   20.05    7.11
   8  -1   1    0.66    1.86
  -8   1  -1    2.49    1.99
   8  -1   2   50.70   18.08
  -8   1  -2   75.90   19.12
   8  -1   3   58.94    8.05
  -8   1  -3   72.65    9.79
   8  -1   4    3.42    2.28
  -8   1  -4    2.44    1.86
   8  -1   5   35.37   13.94
  -8   1  -5   43.09   13.16
   8  -1   6    1.30    1.15
  -8   1  -6    2.87    1.24
   8  -1   7   19.05    6.56
  -8   1  -7   23.26    5.58
   8  -1   8   20.36    8.10
  -8   1  -8   19.42    6.16
   8  -1   9    4.65    1.98
   8  -1  10   19.05    8.42
   8   0  -8   14.49    3.34
  -8   0   8   20.95   10.57
   8   0  -7    1.58    1.81
  -8   0   7    0.61    1.39
   8   0  -6    1.58    1.72
  -8   0   6    4.03    2.60
   8   0  -5    5.55    2.69
  -8   0   5    9.28    4.85
   8   0  -4  238.50   31.45
  -8   0   4  424.39   16.32
   8   0  -3    1.07    1.78
  -8   0   3    0.94    1.78
   8   0  -2   40.08    6.40
  -8   0   2   61.00   20.17
   8   0  -1    5.35    2.27
  -8   0   1    5.10    2.64
   8   0   0    0.46    1.66
  -8   0   0    1.55    1.81
   8   0   1    9.76    3.40
  -8   0  -1   12.99    5.65
   8   0   2    8.10    2.96
  -8   0  -2   10.31    3.27
   8   0   3   24.41    4.28
  -8   0  -3   26.36    8.16
   8   0   4    2.57    1.28
  -8   0  -4    0.77    1.27
   8   0   5   46.10   12.80
  -8   0  -5   57.72    7.04
   8   0   6   99.13   24.73
  -8   0  -6  109.91   13.32
   8   0   7    2.14    2.18
  -8   0  -7    1.55    1.36
   8   0   8    4.31    1.79
  -8   0  -8    7.38    2.45
   8   0   9   12.74    3.75
  -8   0  -9   15.15    5.42
   8   0  10   27.17    5.98
   8   0  11   14.21    6.91
   8   1  -8   39.07    5.41
  -8  -1   8   59.13   24.74
   8   1  -7    0.88    1.60
  -8  -1   7   -1.09    2.74
   8   1  -6   18.35    4.24
  -8  -1   6   32.15   11.87
   8   1  -5    2.90    1.95
  -8  -1   5    5.77    4.14
   8   1  -4    2.67    1.71
  -8  -1   4    2.88    2.13
   8   1  -3   37.41    5.90
  -8  -1   3   55.54   22.14
   8   1  -2    6.09    2.27
  -8  -1   2    9.27    3.35
   8   1  -1   53.16    6.16
  -8  -1   1   81.99    8.67
   8   1   0   10.63    3.25
  -8  -1   0   12.37    4.35
   8   1   1   18.84    3.47
  -8  -1  -1   23.37   10.38
  -8  -1  -2    2.97    2.31
   8   1   3   49.77   12.47
  -8  -1  -3   74.60    7.31
   8   1   4    9.16    3.63
  -8  -1  -4   10.32    4.96
   8   1   5    5.58    3.19
  -8  -1  -5    4.54    3.05
  -8  -1  -6  301.79   39.81
  -8  -1  -7   33.53    4.43
  -8  -1  -7   35.56   12.70
   8   1   8   13.05    4.75
  -8  -1  -8   14.49    3.52
  -8  -1  -8   13.01    5.00
   8   1   9   31.19    9.84
  -8  -1  -9   28.91   10.03
  -8  -1  -9   25.86   10.88
   8   1  10    2.16    1.33
  -8  -1 -10    2.96    2.69
   8   1  11    0.48    1.20
  -8  -1 -11    0.63    1.96
  -8  -2   8   14.07    7.18
   8   2  -7   13.77    3.94
  -8  -2   7   21.62    8.31
   8   2  -6   16.20    3.26
  -8  -2   6   24.50    9.06
   8   2  -5    4.00    1.99
  -8  -2   5    8.14    5.20
   8   2  -4    0.78    1.37
   8   2  -3   23.46    3.90
   8   2  -3   37.94   10.31
   8   2  -2   13.93    2.99
   8   2  -2   24.43    6.95
   8   2  -1    8.77    2.68
   8   2  -1   12.91    5.71
   8   2   0    0.95    1.83
   8   2   0    1.41    2.57
   8   2   1    0.59    1.50
   8   2   1    3.10    1.61
   8   2   2    1.67    1.47
  -8  -2  -2    1.62    1.01
   8   2   2    0.74    1.14
   8   2   3   21.96    3.54
  -8  -2  -3   30.22   10.05
   8   2   3   35.66    9.12
   8   2   4   14.03    5.58
  -8  -2  -4   14.16    4.69
   8   2   4   18.60    4.46
   8   2   5  101.62   10.59
  -8  -2  -5  132.73   11.34
   8   2   6  105.94   10.21
  -8  -2  -6  146.16   12.30
  -8  -2  -6  116.49   18.19
   8   2   7    0.71    1.03
  -8  -2  -7    1.18    2.09
  -8  -2  -7    1.58    2.05
   8   2   8   10.64    3.23
  -8  -2  -8    9.53    3.83
  -8  -2  -8    8.23    4.12
   8   2   9   19.34    7.60
  -8  -2  -9   25.86    4.52
  -8  -2  -9   18.20    7.75
   8   2  10    3.68    2.54
  -8  -2 -10    5.19    2.52
  -8  -2 -10    4.98    3.13
   8   2  11   69.19    9.89
  -8  -2 -11   87.39    7.29
   8   2  12   26.01    8.64
  -8  -2 -12   24.37    7.41
   8   3  -8   46.57    7.14
   8   3  -7    2.98    3.11
   8   3  -6    1.12    1.49
   8   3  -5    5.73    2.43
   8   3  -4   10.55    4.19
   8   3  -3    0.43    1.98
  -8  -3   2    0.56    1.34
   8   3  -2    1.47    2.65
   8   3  -1    3.94    1.37
  -8  -3   1    6.74    2.22
   8   3  -1    9.13    4.32
   8   3   0    2.30    1.50
  -8  -3   0    2.51    1.81
   8   3   0    4.80    3.10
   8   3   1    6.84    2.19
  -8  -3  -1    7.23    2.97
   8   3   1    8.73    3.44
   8   3   2    0.13    1.02
  -8  -3  -2    3.12    2.07
   8   3   2    1.66    2.88
   8   3   3    3.38    2.15
  -8  -3  -3    3.14    2.16
   8   3   3    2.53    2.55
   8   3   4   97.77   16.18
  -8  -3  -4  151.66   21.87
   8   3   4  118.68   20.48
   8   3   5  296.39   12.10
  -8  -3  -5  426.05   29.31
   8   3   5  401.33   17.04
   8   3   6  113.24   12.68
  -8  -3  -6  172.42   18.26
   8   3   6  156.19   17.16
   8   3   7   25.32    9.55
  -8  -3  -7   37.36   11.22
   8   3   7   30.47   11.50
   8   3   8   12.40    4.37
  -8  -3  -8   23.14    4.23
   8   3   8   15.85    6.02
   8   3   9    4.39    2.35
  -8  -3  -9    6.78    3.11
   8   3   9    4.01    2.28
   8   3  10    3.26    1.42
  -8  -3 -10    5.07    2.39
   8   3  11    4.14    1.98
  -8  -3 -11    6.56    2.92
   8   3  12   21.19    9.06
  -8  -3 -12   43.52    6.38
   8   4  -7   16.81    7.20
   8   4  -6   12.76    4.91
   8   4  -5    4.03    1.71
  -8  -4   4   10.85    4.42
   8   4  -4   21.12    6.19
  -8  -4   3   46.12   15.81
   8   4  -3   64.96   21.45
  -8  -4   2   58.32   20.34
   8   4  -2   84.69   21.11
  -8  -4   1   15.65    5.95
   8   4  -1   20.59    7.13
  -8  -4   0   42.20   15.19
   8   4   0   53.51    8.10
  -8  -4  -1    1.96    1.95
   8   4   1    1.07    3.05
  -8  -4  -2  138.69   10.73
   8   4   2  121.84   15.15
  -8  -4  -3  110.44    9.65
   8   4   3   92.54   28.28
  -8  -4  -4  210.52   15.03
   8   4   4  181.83   14.05
  -8  -4  -5   15.24    4.62
   8   4   5   19.33    5.82
  -8  -4  -6   76.68   24.54
   8   4   6   57.45   19.70
  -8  -4  -7  105.11   33.05
   8   4   7   89.11   29.15
  -8  -4  -8    9.00    4.37
   8   4   8    6.42    3.02
  -8  -4  -9    7.68    2.22
   8   4   9    7.09    2.59
  -8  -4 -10   11.20    4.80
   8   4  10    8.21    3.47
  -8  -4 -11   28.41    5.63
  -8  -4 -12    5.24    2.41
  -8  -5   6    4.97    1.50
   8   5  -6    6.21    2.91
   8   5  -5    8.42    4.77
  -8  -5   4    3.80    1.45
   8   5  -4    3.80    2.65
  -8  -5   3    4.86    2.05
   8   5  -3    6.24    2.50
  -8  -5   2    1.57    1.01
   8   5  -2    2.11    1.71
  -8  -5   1   10.07    5.42
   8   5  -1    9.24    4.05
  -8  -5   0   73.11   25.38
   8   5   0  101.73   15.50
  -8  -5  -1   74.29   25.87
   8   5   1   84.36   12.43
  -8  -5  -2    0.90    1.66
   8   5   2   -0.64    2.49
  -8  -5  -3   32.21    7.88
   8   5   3   30.70    8.54
  -8  -5  -4   26.91    7.15
   8   5   4   28.94    8.40
  -8  -5  -5   84.39   25.86
   8   5   5   85.20   15.98
  -8  -5  -6    2.28    1.74
   8   5   6    3.49    3.37
  -8  -5  -7    2.03    1.31
   8   5   7    0.20    1.53
  -8  -5  -8   10.20    4.17
   8   5   8    5.90    3.53
  -8  -5  -9   29.72    8.90
   8   5   9   27.11    6.55
  -8  -5 -10   92.40   26.13
   8   5  10   56.96   22.64
  -8  -5 -11    0.40    2.70
  -8  -6   4    0.98    1.64
   8   6  -4    0.99    1.80
  -8  -6   3    5.45    2.35
   8   6  -3   10.54    4.23
  -8  -6   2  103.87   17.25
   8   6  -2  118.87    9.83
  -8  -6   1    8.45    3.74
   8   6  -1   16.64    5.28
  -8  -6   0   19.26    6.30
   8   6   0   19.99    6.63
  -8  -6  -1   16.40    5.02
   8   6   1   17.94    6.09
  -8  -6  -2   -0.64    2.02
   8   6   2    1.45    1.62
  -8  -6  -3   19.60    6.97
   8   6   3   23.69    7.05
  -8  -6  -4    1.41    1.80
   8   6   4   -0.29    2.64
  -8  -6  -5   38.40   10.95
   8   6   5   27.57    8.89
  -8  -6  -6    0.55    1.80
   8   6   6    1.07    1.31
  -8  -6  -7   86.37   22.85
   8   6   7   66.40   21.03
  -8  -6  -8  101.75   30.39
   8   6   8   68.55   20.34
  -8  -6  -9   22.73    8.12
   8   6   9   24.76    4.39
  -8  -6 -10   41.86   14.25
   8   6  10   29.13    9.81
  -8  -7   1    6.82    2.75
   8   7  -1    6.28    3.45
  -8  -7   0   49.00   15.91
   8   7   0   56.63   22.78
  -8  -7  -1    2.00    2.17
   8   7   1   -0.22    2.98
  -8  -7  -2  103.74    8.43
   8   7   2   81.06   23.27
  -8  -7  -3   15.28    4.03
   8   7   3   15.13    6.07
  -8  -7  -4   11.59    3.59
   8   7   4    9.33    3.08
  -8  -7  -5    1.37    1.77
   8   7   5   -0.43    2.66
  -8  -7  -6   10.76    4.16
   8   7   6    7.07    3.17
  -8  -7  -7   14.69    5.90
   8   7   7   11.32    3.48
   9   0  -2   21.30    4.40
  -9   0   2   26.55   11.50
   9   0  -1   24.35    4.92
  -9   0   1   33.59   14.75
   9   0   0    1.53    1.98
  -9   0   0    6.80    7.76
   9   0   1    1.78    2.65
  -9   0  -1   -0.02    2.30
   9   0   2    0.44    1.81
  -9   0  -2    1.95    2.53
   9   0   3   12.45    3.13
  -9   0  -3   15.70    6.57
   9   0   4    5.29    2.61
  -9   0  -4   10.59    5.32
   9   0   5    0.15    1.78
  -9   0  -5   -0.02    1.78
   9   1  -3    0.51    1.52
  -9  -1   3    2.60    1.74
   9   1  -2    1.02    1.61
  -9  -1   2    0.83    1.70
   9   1  -1   11.11    3.41
  -9  -1   1   19.33    8.14
   9   1   0    9.96    2.90
  -9  -1   0   15.48    5.18
   9   1   1    1.28    2.34
  -9  -1  -1   -0.18    2.37
   9   1   2    0.62    1.70
  -9  -1  -2    1.73    2.09
   9   1   3    0.94    1.74
  -9  -1  -3    0.71    1.68
   9   1   4   18.71    4.22
  -9  -1  -4   20.75    9.58
   9   1   5    1.05    1.84
  -9  -1  -5    2.03    1.47
   9   1   6    4.21    2.06
  -9  -1  -6    6.90    3.30
  -9  -2   3   16.11    8.71
  -9  -2   2   37.97   14.79
   9   2  -1    0.29    1.32
  -9  -2   1    1.09    2.18
   9   2   0    0.60    1.37
  -9  -2   0   -0.11    2.41
   9   2   1    0.77    1.39
  -9  -2  -1    1.35    2.52
   9   2   2   35.36    4.65
  -9  -2  -2   39.91   13.81
   9   2   3    4.97    2.28
  -9  -2  -3    3.24    1.98
   9   2   4   96.75    6.71
  -9  -2  -4  124.88   18.25
   9   2   5    1.21    1.35
  -9  -2  -5    2.89    1.83
   9   2   6   87.07   10.92
  -9  -2  -6  129.74   10.74
   9   2   7   13.08    4.80
  -9  -2  -7   16.20    7.88
   9   3  -2    3.24    1.93
   9   3  -1   31.30   11.43
   9   3   0    5.99    3.07
   9   3   1    1.26    2.70
   9   3   2   23.26   10.92
   9   3   3   -0.91    2.78
   9   3   4   -0.79    2.74
   9   3   5    9.53    3.81
  -9  -3  -7   21.24   11.75
   9   4  -1    8.17    3.39
   9   4   0   42.86   17.81
   9   4   1    3.69    3.42
   9   4   2    9.87    5.57
   9   4   3    3.95    2.87
   9   4   4   88.51   31.88
  -9  -4  -5   12.28    4.18
   9   4   5    5.83    2.61
  -9  -4  -6    3.97    2.83
   9   4   6    4.11    2.85
  -9  -5  -3    1.30    1.39
   9   5   3    0.83    2.90
   0   0   0    0.00    0.00
;
_shelx_hkl_checksum   84874
