# Supplementary material for: Four- and five-component molecular solids: crystal engineering strategies based on structural inequivalence
Source: IUCrJ. 2016 Jan 5;3(Pt 2):96–101. doi: 10.1107/S2052252515023945 (PMC4775157; doi:10.1107/S2052252515023945)
Supplement: Supplementary file 5 [file m-03-00096-sup6.zip › Checkcif Folder/Checkciffiles/4. MRE TMP ACR.cif]

 
data_shelx
 
_audit_creation_method            SHELXL-2013
_chemical_name_systematic
;
 ?
;
_chemical_name_common             ?
_chemical_melting_point           ?
_chemical_formula_moiety          ?
_chemical_formula_sum
 'C43 H49 N5 O4' 
_chemical_formula_weight          699.87

loop_
 _atom_type_symbol
 _atom_type_description
 _atom_type_scat_dispersion_real
 _atom_type_scat_dispersion_imag
 _atom_type_scat_source
 'C'  'C'   0.0033   0.0016
 'International Tables Vol C Tables 4.2.6.8 and 6.1.1.4'
 'H'  'H'   0.0000   0.0000
 'International Tables Vol C Tables 4.2.6.8 and 6.1.1.4'
 'N'  'N'   0.0061   0.0033
 'International Tables Vol C Tables 4.2.6.8 and 6.1.1.4'
 'O'  'O'   0.0106   0.0060
 'International Tables Vol C Tables 4.2.6.8 and 6.1.1.4'
 
_space_group_crystal_system       triclinic
_space_group_IT_number            2
_space_group_name_H-M_alt         'P -1'
_space_group_name_Hall            '-P 1'
 
_shelx_space_group_comment
;
The symmetry employed for this shelxl refinement is uniquely defined
by the following loop, which should always be used as a source of
symmetry information in preference to the above space-group names.
They are only intended as comments.
;
 
loop_
 _space_group_symop_operation_xyz
 'x, y, z'
 '-x, -y, -z'
 
_cell_length_a                    7.409(10)
_cell_length_b                    8.781(11)
_cell_length_c                    15.360(19)
_cell_angle_alpha                 81.63(3)
_cell_angle_beta                  86.57(3)
_cell_angle_gamma                 78.64(2)
_cell_volume                      969(2)
_cell_formula_units_Z             1
_cell_measurement_temperature     150(2)
_cell_measurement_reflns_used     ? 
_cell_measurement_theta_min       ? 
_cell_measurement_theta_max       ? 
 
_exptl_crystal_description        'Block' 
_exptl_crystal_colour             'Green' 
_exptl_crystal_density_meas       ? 
_exptl_crystal_density_method     ?              
_exptl_crystal_density_diffrn     1.200          
_exptl_crystal_F_000              374
_exptl_transmission_factor_min    ?                                             
_exptl_transmission_factor_max    ?                                             
_exptl_crystal_size_max           0.440
_exptl_crystal_size_mid           0.260
_exptl_crystal_size_min           0.190
_exptl_absorpt_coefficient_mu     0.078
_shelx_estimated_absorpt_T_min    0.967
_shelx_estimated_absorpt_T_max    0.985
_exptl_absorpt_correction_type    'Multi-scan' 
_exptl_absorpt_correction_T_max    1.000
_exptl_absorpt_correction_T_min    0.44 
_exptl_absorpt_process_details    'Jacobson, R. (1998) Private communication'
 
_exptl_special_details
;
 ?
;
 
_diffrn_ambient_temperature       150(2)
_diffrn_radiation_wavelength      0.71073
_diffrn_radiation_type            MoK\a
_diffrn_source                    'Sealed Tube'                       
_diffrn_measurement_device_type   'Rigaku Mercury375R (2x2 bin mode)'
_diffrn_measurement_method        'profile data from \w-scans'
_diffrn_detector_area_resol_mean  ? 
_diffrn_reflns_number             9995
_diffrn_reflns_av_unetI/netI      0.1549
_diffrn_reflns_av_R_equivalents   0.1628
_diffrn_reflns_limit_h_min        -9
_diffrn_reflns_limit_h_max        9
_diffrn_reflns_limit_k_min        -11
_diffrn_reflns_limit_k_max        11
_diffrn_reflns_limit_l_min        -19
_diffrn_reflns_limit_l_max        19
_diffrn_reflns_theta_min          1.341
_diffrn_reflns_theta_max          26.998
_diffrn_reflns_theta_full         25.242
_diffrn_measured_fraction_theta_max   0.997
_diffrn_measured_fraction_theta_full  0.997
_diffrn_reflns_Laue_measured_fraction_max    0.997
_diffrn_reflns_Laue_measured_fraction_full   0.997
_diffrn_reflns_point_group_measured_fraction_max   0.997
_diffrn_reflns_point_group_measured_fraction_full  0.997
_reflns_number_total              4227
_reflns_number_gt                 1972
_reflns_threshold_expression      'I > 2\s(I)'
_reflns_Friedel_coverage          0.000
_reflns_Friedel_fraction_max      .
_reflns_Friedel_fraction_full     .
 
_reflns_special_details
;
 Reflections were merged by SHELXL according to the crystal
 class for the calculation of statistics and refinement.
 
 _reflns_Friedel_fraction is defined as the number of unique
 Friedel pairs measured divided by the number that would be
 possible theoretically, ignoring centric projections and
 systematic absences.
;
 
_computing_data_collection        ?
_computing_cell_refinement        ?
_computing_data_reduction         ?
_computing_structure_solution     ?
_computing_structure_refinement   'SHELXL-2013 (Sheldrick, 2013)'
_computing_molecular_graphics     ?
_computing_publication_material   ?
 
_refine_special_details
;
 ?
;
_refine_ls_structure_factor_coef  Fsqd
_refine_ls_matrix_type            full
_refine_ls_weighting_scheme       calc
_refine_ls_weighting_details
;
 w=1/[\s^2^(Fo^2^)+(0.1039P)^2^]
 where P=(Fo^2^+2Fc^2^)/3
;
_atom_sites_solution_primary      ?
_atom_sites_solution_secondary    ?
_atom_sites_solution_hydrogens    geom
_refine_ls_hydrogen_treatment     constr
_refine_ls_extinction_method      none
_refine_ls_extinction_coef        .
_refine_ls_number_reflns          4227
_refine_ls_number_parameters      251
_refine_ls_number_restraints      0
_refine_ls_R_factor_all           0.1435
_refine_ls_R_factor_gt            0.0803
_refine_ls_wR_factor_ref          0.2501
_refine_ls_wR_factor_gt           0.1939
_refine_ls_goodness_of_fit_ref    0.933
_refine_ls_restrained_S_all       0.933
_refine_ls_shift/su_max           0.000
_refine_ls_shift/su_mean          0.000
 
loop_
 _atom_site_label
 _atom_site_type_symbol
 _atom_site_fract_x
 _atom_site_fract_y
 _atom_site_fract_z
 _atom_site_U_iso_or_equiv
 _atom_site_adp_type
 _atom_site_occupancy
 _atom_site_site_symmetry_order  
 _atom_site_calc_flag
 _atom_site_refinement_flags_posn
 _atom_site_refinement_flags_adp
 _atom_site_refinement_flags_occupancy
 _atom_site_disorder_assembly
 _atom_site_disorder_group
C22 C -0.0571(4) 0.9734(4) 0.0880(3) 0.0582(9) Uani 1 1 d . . . . .
C20 C -0.0659(4) 1.1281(4) 0.0426(3) 0.0564(9) Uani 1 1 d . . . . .
C19 C -0.1339(5) 1.2570(5) 0.0906(3) 0.0813(13) Uani 1 1 d . . . . .
H19 H -0.1403 1.3616 0.0624 0.098 Uiso 1 1 calc R U . . .
C16 C -0.1173(5) 0.9519(6) 0.1780(3) 0.0819(12) Uani 1 1 d . . . . .
H16 H -0.1136 0.8488 0.2080 0.098 Uiso 1 1 calc R U . . .
C18 C -0.1890(6) 1.2298(8) 0.1761(4) 0.1041(18) Uani 1 1 d . . . . .
H18 H -0.2353 1.3166 0.2067 0.125 Uiso 1 1 calc R U . . .
C17 C -0.1799(6) 1.0767(8) 0.2213(3) 0.1017(16) Uani 1 1 d . . . . .
H17 H -0.2174 1.0614 0.2817 0.122 Uiso 1 1 calc R U . . .
N3 N 0.0095(19) 0.8483(12) 0.0385(11) 0.054(5) Uani 0.5 1 d . . P . .
C23 C 0.004(3) 0.847(2) 0.0489(14) 0.072(7) Uani 0.5 1 d . . P . .
H23 H 0.0071 0.7443 0.0796 0.086 Uiso 0.5 1 calc R U P . .
N1 N 0.1431(3) 0.0795(3) 0.48262(16) 0.0479(6) Uani 1 1 d . . . . .
C1 C 0.4970(4) 0.4661(3) 0.32667(19) 0.0396(6) Uani 1 1 d . . . . .
C2 C 0.3692(4) 0.3694(3) 0.35482(19) 0.0426(7) Uani 1 1 d . . . . .
O1 O 0.4126(3) 0.2630(3) 0.42821(16) 0.0673(7) Uani 1 1 d . . . . .
H1 H 0.3287 0.2106 0.4401 0.101 Uiso 1 1 calc R U . . .
O2 O 0.5850(3) 0.6681(3) 0.22581(17) 0.0642(7) Uani 1 1 d . . . . .
H2 H 0.5454 0.7344 0.1828 0.096 Uiso 1 1 calc R U . . .
C6 C 0.4566(4) 0.5747(3) 0.25245(19) 0.0426(7) Uani 1 1 d . . . . .
C5 C 0.2964(4) 0.5891(3) 0.2077(2) 0.0509(8) Uani 1 1 d . . . . .
H5 H 0.2718 0.6647 0.1568 0.061 Uiso 1 1 calc R U . . .
C3 C 0.2078(4) 0.3825(3) 0.3103(2) 0.0469(7) Uani 1 1 d . . . . .
H3 H 0.1228 0.3159 0.3301 0.056 Uiso 1 1 calc R U . . .
C10 C 0.1494(4) -0.0556(3) 0.45094(19) 0.0452(7) Uani 1 1 d . . . . .
C4 C 0.1727(4) 0.4931(3) 0.2372(2) 0.0520(8) Uani 1 1 d . . . . .
H4 H 0.0621 0.5035 0.2067 0.062 Uiso 1 1 calc R U . . .
C9 C -0.0031(5) 0.1357(3) 0.5312(2) 0.0477(7) Uani 1 1 d . . . . .
C7 C 0.6695(4) 0.4513(4) 0.3768(2) 0.0579(9) Uani 1 1 d . . . . .
H7A H 0.7541 0.5107 0.3419 0.087 Uiso 1 1 calc R U . . .
H7B H 0.7288 0.3406 0.3885 0.087 Uiso 1 1 calc R U . . .
H7C H 0.6378 0.4929 0.4328 0.087 Uiso 1 1 calc R U . . .
C11 C 0.3184(5) -0.1144(4) 0.3985(3) 0.0722(11) Uani 1 1 d . . . . .
H11A H 0.3895 -0.0307 0.3829 0.108 Uiso 1 1 calc R U . . .
H11B H 0.2829 -0.1471 0.3447 0.108 Uiso 1 1 calc R U . . .
H11C H 0.3939 -0.2041 0.4335 0.108 Uiso 1 1 calc R U . . .
C8 C -0.0013(6) 0.2864(4) 0.5667(3) 0.0746(11) Uani 1 1 d . . . . .
H8A H 0.0955 0.3369 0.5357 0.112 Uiso 1 1 calc R U . . .
H8B H 0.0228 0.2638 0.6298 0.112 Uiso 1 1 calc R U . . .
H8C H -0.1211 0.3565 0.5577 0.112 Uiso 1 1 calc R U . . .
N2 N 0.4979(3) 0.8877(3) 0.07258(16) 0.0445(6) Uani 1 1 d . . . . .
C13 C 0.4340(4) 1.0395(3) 0.07898(19) 0.0430(7) Uani 1 1 d . . . . .
C14 C 0.5640(4) 0.8474(3) -0.0059(2) 0.0456(7) Uani 1 1 d . . . . .
C15 C 0.6336(5) 0.6763(3) -0.0097(3) 0.0706(11) Uani 1 1 d . . . . .
H15A H 0.7681 0.6565 -0.0174 0.106 Uiso 1 1 calc R U . . .
H15B H 0.5796 0.6450 -0.0594 0.106 Uiso 1 1 calc R U . . .
H15C H 0.5987 0.6155 0.0452 0.106 Uiso 1 1 calc R U . . .
C12 C 0.3603(5) 1.0792(4) 0.1680(2) 0.0667(10) Uani 1 1 d . . . . .
H12A H 0.3872 0.9855 0.2119 0.100 Uiso 1 1 calc R U . . .
H12B H 0.2268 1.1166 0.1659 0.100 Uiso 1 1 calc R U . . .
H12C H 0.4189 1.1614 0.1843 0.100 Uiso 1 1 calc R U . . .
 
loop_
 _atom_site_aniso_label
 _atom_site_aniso_U_11
 _atom_site_aniso_U_22
 _atom_site_aniso_U_33
 _atom_site_aniso_U_23
 _atom_site_aniso_U_13
 _atom_site_aniso_U_12
C22 0.0461(19) 0.062(2) 0.066(3) -0.0124(19) -0.0163(16) -0.0022(16)
C20 0.0425(18) 0.057(2) 0.068(3) -0.0157(17) -0.0147(17) 0.0035(14)
C19 0.061(2) 0.074(3) 0.108(4) -0.035(2) -0.017(2) 0.0100(18)
C16 0.066(2) 0.118(4) 0.063(3) -0.006(2) -0.014(2) -0.021(2)
C18 0.061(3) 0.148(5) 0.112(5) -0.075(4) -0.002(3) 0.002(3)
C17 0.066(3) 0.175(6) 0.069(4) -0.037(4) -0.004(2) -0.021(3)
N3 0.051(7) 0.021(4) 0.085(11) -0.012(5) -0.011(6) 0.010(4)
C23 0.057(10) 0.114(14) 0.042(8) 0.023(7) -0.030(7) -0.027(8)
N1 0.0616(16) 0.0418(14) 0.0427(17) 0.0011(10) -0.0032(12) -0.0199(11)
C1 0.0403(15) 0.0387(15) 0.0397(18) -0.0048(11) -0.0006(12) -0.0079(11)
C2 0.0481(16) 0.0414(16) 0.0391(18) -0.0008(12) -0.0039(13) -0.0130(12)
O1 0.0735(16) 0.0718(16) 0.0582(17) 0.0236(11) -0.0183(12) -0.0363(12)
O2 0.0603(14) 0.0688(16) 0.0607(18) 0.0229(11) -0.0098(11) -0.0265(11)
C6 0.0438(16) 0.0390(15) 0.0436(19) -0.0030(12) 0.0028(13) -0.0076(12)
C5 0.0518(18) 0.0541(18) 0.043(2) 0.0040(13) -0.0077(14) -0.0073(13)
C3 0.0478(17) 0.0505(17) 0.047(2) -0.0066(13) -0.0030(13) -0.0197(13)
C10 0.0635(19) 0.0413(16) 0.0295(17) 0.0014(11) -0.0023(13) -0.0112(13)
C4 0.0468(17) 0.0601(19) 0.050(2) -0.0079(14) -0.0144(14) -0.0089(14)
C9 0.073(2) 0.0360(15) 0.0357(18) -0.0012(11) -0.0050(14) -0.0154(14)
C7 0.0539(19) 0.070(2) 0.051(2) 0.0057(15) -0.0140(15) -0.0222(15)
C11 0.082(3) 0.074(2) 0.055(2) -0.0066(17) 0.0154(19) -0.0093(19)
C8 0.113(3) 0.048(2) 0.071(3) -0.0212(17) -0.008(2) -0.0245(19)
N2 0.0483(14) 0.0439(14) 0.0388(16) 0.0032(10) -0.0011(11) -0.0093(10)
C13 0.0427(16) 0.0474(17) 0.0389(18) -0.0072(12) 0.0003(12) -0.0078(12)
C14 0.0451(16) 0.0370(15) 0.053(2) -0.0026(12) -0.0039(13) -0.0058(11)
C15 0.082(2) 0.0380(18) 0.090(3) -0.0083(16) -0.004(2) -0.0060(16)
C12 0.070(2) 0.081(2) 0.046(2) -0.0141(17) 0.0056(17) -0.0063(18)
 
_geom_special_details
;
 All esds (except the esd in the dihedral angle between two l.s. planes)
 are estimated using the full covariance matrix.  The cell esds are taken
 into account individually in the estimation of esds in distances, angles
 and torsion angles; correlations between esds in cell parameters are only
 used when they are defined by crystal symmetry.  An approximate (isotropic)
 treatment of cell esds is used for estimating esds involving l.s. planes.
;
 
loop_
 _geom_bond_atom_site_label_1
 _geom_bond_atom_site_label_2
 _geom_bond_distance
 _geom_bond_site_symmetry_2
 _geom_bond_publ_flag
C22 C23 1.33(2) . ?
C22 N3 1.420(13) . ?
C22 C16 1.424(6) . ?
C22 C20 1.424(5) . ?
C20 N3 1.291(17) 2_575 ?
C20 C19 1.433(5) . ?
C20 C23 1.45(2) 2_575 ?
C19 C18 1.354(7) . ?
C19 H19 0.9500 . ?
C16 C17 1.354(7) . ?
C16 H16 0.9500 . ?
C18 C17 1.411(7) . ?
C18 H18 0.9500 . ?
C17 H17 0.9500 . ?
N3 C20 1.291(17) 2_575 ?
C23 C20 1.45(2) 2_575 ?
C23 H23 0.9500 . ?
N1 C9 1.332(4) . ?
N1 C10 1.337(4) . ?
C1 C6 1.382(4) . ?
C1 C2 1.402(4) . ?
C1 C7 1.506(4) . ?
C2 O1 1.366(4) . ?
C2 C3 1.390(4) . ?
O1 H1 0.8400 . ?
O2 C6 1.381(3) . ?
O2 H2 0.8400 . ?
C6 C5 1.382(4) . ?
C5 C4 1.378(4) . ?
C5 H5 0.9500 . ?
C3 C4 1.375(4) . ?
C3 H3 0.9500 . ?
C10 C9 1.399(4) 2_556 ?
C10 C11 1.493(5) . ?
C4 H4 0.9500 . ?
C9 C10 1.399(4) 2_556 ?
C9 C8 1.504(4) . ?
C7 H7A 0.9800 . ?
C7 H7B 0.9800 . ?
C7 H7C 0.9800 . ?
C11 H11A 0.9800 . ?
C11 H11B 0.9800 . ?
C11 H11C 0.9800 . ?
C8 H8A 0.9800 . ?
C8 H8B 0.9800 . ?
C8 H8C 0.9800 . ?
N2 C13 1.339(4) . ?
N2 C14 1.343(4) . ?
C13 C14 1.388(4) 2_675 ?
C13 C12 1.505(5) . ?
C14 C13 1.388(4) 2_675 ?
C14 C15 1.498(4) . ?
C15 H15A 0.9800 . ?
C15 H15B 0.9800 . ?
C15 H15C 0.9800 . ?
C12 H12A 0.9800 . ?
C12 H12B 0.9800 . ?
C12 H12C 0.9800 . ?
 
loop_
 _geom_angle_atom_site_label_1
 _geom_angle_atom_site_label_2
 _geom_angle_atom_site_label_3
 _geom_angle
 _geom_angle_site_symmetry_1
 _geom_angle_site_symmetry_3
 _geom_angle_publ_flag
C23 C22 N3 5.6(15) . . ?
C23 C22 C16 118.2(11) . . ?
N3 C22 C16 123.8(7) . . ?
C23 C22 C20 122.1(11) . . ?
N3 C22 C20 116.5(7) . . ?
C16 C22 C20 119.6(4) . . ?
N3 C20 C22 121.2(6) 2_575 . ?
N3 C20 C19 120.8(5) 2_575 . ?
C22 C20 C19 117.9(4) . . ?
N3 C20 C23 0.8(13) 2_575 2_575 ?
C22 C20 C23 120.7(8) . 2_575 ?
C19 C20 C23 121.4(9) . 2_575 ?
C18 C19 C20 120.0(4) . . ?
C18 C19 H19 120.0 . . ?
C20 C19 H19 120.0 . . ?
C17 C16 C22 120.7(5) . . ?
C17 C16 H16 119.6 . . ?
C22 C16 H16 119.6 . . ?
C19 C18 C17 122.2(5) . . ?
C19 C18 H18 118.9 . . ?
C17 C18 H18 118.9 . . ?
C16 C17 C18 119.5(5) . . ?
C16 C17 H17 120.2 . . ?
C18 C17 H17 120.2 . . ?
C20 N3 C22 122.2(9) 2_575 . ?
C22 C23 C20 117.2(16) . 2_575 ?
C22 C23 H23 121.4 . . ?
C20 C23 H23 121.4 2_575 . ?
C9 N1 C10 119.3(2) . . ?
C6 C1 C2 117.3(3) . . ?
C6 C1 C7 122.2(2) . . ?
C2 C1 C7 120.5(3) . . ?
O1 C2 C3 122.4(2) . . ?
O1 C2 C1 116.1(3) . . ?
C3 C2 C1 121.4(3) . . ?
C2 O1 H1 109.5 . . ?
C6 O2 H2 109.5 . . ?
O2 C6 C1 116.3(3) . . ?
O2 C6 C5 122.0(3) . . ?
C1 C6 C5 121.8(3) . . ?
C4 C5 C6 119.6(3) . . ?
C4 C5 H5 120.2 . . ?
C6 C5 H5 120.2 . . ?
C4 C3 C2 119.2(3) . . ?
C4 C3 H3 120.4 . . ?
C2 C3 H3 120.4 . . ?
N1 C10 C9 119.9(3) . 2_556 ?
N1 C10 C11 116.9(3) . . ?
C9 C10 C11 123.2(3) 2_556 . ?
C3 C4 C5 120.6(3) . . ?
C3 C4 H4 119.7 . . ?
C5 C4 H4 119.7 . . ?
N1 C9 C10 120.7(3) . 2_556 ?
N1 C9 C8 117.1(3) . . ?
C10 C9 C8 122.1(3) 2_556 . ?
C1 C7 H7A 109.5 . . ?
C1 C7 H7B 109.5 . . ?
H7A C7 H7B 109.5 . . ?
C1 C7 H7C 109.5 . . ?
H7A C7 H7C 109.5 . . ?
H7B C7 H7C 109.5 . . ?
C10 C11 H11A 109.5 . . ?
C10 C11 H11B 109.5 . . ?
H11A C11 H11B 109.5 . . ?
C10 C11 H11C 109.5 . . ?
H11A C11 H11C 109.5 . . ?
H11B C11 H11C 109.5 . . ?
C9 C8 H8A 109.5 . . ?
C9 C8 H8B 109.5 . . ?
H8A C8 H8B 109.5 . . ?
C9 C8 H8C 109.5 . . ?
H8A C8 H8C 109.5 . . ?
H8B C8 H8C 109.5 . . ?
C13 N2 C14 118.6(2) . . ?
N2 C13 C14 120.6(3) . 2_675 ?
N2 C13 C12 116.8(3) . . ?
C14 C13 C12 122.5(3) 2_675 . ?
N2 C14 C13 120.8(3) . 2_675 ?
N2 C14 C15 116.6(3) . . ?
C13 C14 C15 122.6(3) 2_675 . ?
C14 C15 H15A 109.5 . . ?
C14 C15 H15B 109.5 . . ?
H15A C15 H15B 109.5 . . ?
C14 C15 H15C 109.5 . . ?
H15A C15 H15C 109.5 . . ?
H15B C15 H15C 109.5 . . ?
C13 C12 H12A 109.5 . . ?
C13 C12 H12B 109.5 . . ?
H12A C12 H12B 109.5 . . ?
C13 C12 H12C 109.5 . . ?
H12A C12 H12C 109.5 . . ?
H12B C12 H12C 109.5 . . ?
 
loop_
 _geom_torsion_atom_site_label_1
 _geom_torsion_atom_site_label_2
 _geom_torsion_atom_site_label_3
 _geom_torsion_atom_site_label_4
 _geom_torsion
 _geom_torsion_site_symmetry_1
 _geom_torsion_site_symmetry_2
 _geom_torsion_site_symmetry_3
 _geom_torsion_site_symmetry_4
 _geom_torsion_publ_flag
C23 C22 C20 N3 -2.0(6) . . . 2_575 ?
N3 C22 C20 N3 -2.5(14) . . . 2_575 ?
C16 C22 C20 N3 178.8(8) . . . 2_575 ?
C23 C22 C20 C19 -180.0(10) . . . . ?
N3 C22 C20 C19 179.5(6) . . . . ?
C16 C22 C20 C19 0.8(5) . . . . ?
C23 C22 C20 C23 -1.3(18) . . . 2_575 ?
N3 C22 C20 C23 -1.8(6) . . . 2_575 ?
C16 C22 C20 C23 179.5(8) . . . 2_575 ?
N3 C20 C19 C18 -178.6(8) 2_575 . . . ?
C22 C20 C19 C18 -0.7(5) . . . . ?
C23 C20 C19 C18 -179.4(9) 2_575 . . . ?
C23 C22 C16 C17 179.6(9) . . . . ?
N3 C22 C16 C17 -179.8(7) . . . . ?
C20 C22 C16 C17 -1.1(5) . . . . ?
C20 C19 C18 C17 0.9(6) . . . . ?
C22 C16 C17 C18 1.3(6) . . . . ?
C19 C18 C17 C16 -1.2(7) . . . . ?
C23 C22 N3 C20 -173(14) . . . 2_575 ?
C16 C22 N3 C20 -178.8(7) . . . 2_575 ?
C20 C22 N3 C20 2.5(14) . . . 2_575 ?
N3 C22 C23 C20 6(12) . . . 2_575 ?
C16 C22 C23 C20 -179.5(8) . . . 2_575 ?
C20 C22 C23 C20 1.2(17) . . . 2_575 ?
C6 C1 C2 O1 179.9(3) . . . . ?
C7 C1 C2 O1 -0.7(4) . . . . ?
C6 C1 C2 C3 -0.3(4) . . . . ?
C7 C1 C2 C3 179.1(3) . . . . ?
C2 C1 C6 O2 -179.8(2) . . . . ?
C7 C1 C6 O2 0.9(4) . . . . ?
C2 C1 C6 C5 0.4(4) . . . . ?
C7 C1 C6 C5 -178.9(3) . . . . ?
O2 C6 C5 C4 -179.8(3) . . . . ?
C1 C6 C5 C4 -0.1(5) . . . . ?
O1 C2 C3 C4 179.6(3) . . . . ?
C1 C2 C3 C4 -0.2(4) . . . . ?
C9 N1 C10 C9 0.2(5) . . . 2_556 ?
C9 N1 C10 C11 -178.7(3) . . . . ?
C2 C3 C4 C5 0.6(5) . . . . ?
C6 C5 C4 C3 -0.5(5) . . . . ?
C10 N1 C9 C10 -0.3(5) . . . 2_556 ?
C10 N1 C9 C8 178.8(3) . . . . ?
C14 N2 C13 C14 0.1(4) . . . 2_675 ?
C14 N2 C13 C12 179.7(3) . . . . ?
C13 N2 C14 C13 -0.1(4) . . . 2_675 ?
C13 N2 C14 C15 -179.9(3) . . . . ?
 
loop_
 _geom_hbond_atom_site_label_D 
 _geom_hbond_atom_site_label_H 
 _geom_hbond_atom_site_label_A 
 _geom_hbond_distance_DH 
 _geom_hbond_distance_HA 
 _geom_hbond_distance_DA 
 _geom_hbond_angle_DHA 
 _geom_hbond_site_symmetry_A 
O1 H1 N1  0.84 1.99 2.821(4) 173.1 .
O2 H2 N2  0.84 2.01 2.836(4) 169.8 .
C11 H11C O1  0.98 2.57 3.370(6) 139.2 2_656
 
_refine_diff_density_max    0.341
_refine_diff_density_min   -0.340
_refine_diff_density_rms    0.088

_shelxl_version_number 2013-2

_shelx_res_file
;
TITL datam in P-1
CELL  0.71073   7.4090   8.7808  15.3602   81.631   86.571   78.640
ZERR     1.00   0.0097   0.0110   0.0186    0.030    0.033    0.022
LATT   1
SFAC  C    H    N    O
UNIT  43 49 5 4
MERG   2
HTAB O1 N1
HTAB O2 N2
OMIT 0 54
EQIV $1 -x+1, -y, -z+1
HTAB C11 O1_$1
FMAP   2
PLAN   20
SIZE     0.190   0.260   0.440
ACTA
HTAB    2.00000
BOND   $H
CONF
L.S.  20
TEMP  -123.00
WGHT    0.103900
FVAR       0.55617
C22   1   -0.057103    0.973439    0.088040    11.00000    0.04612    0.06176 =
         0.06629   -0.01241   -0.01630   -0.00215
C20   1   -0.065931    1.128072    0.042640    11.00000    0.04248    0.05709 =
         0.06790   -0.01569   -0.01467    0.00350
C19   1   -0.133903    1.257047    0.090599    11.00000    0.06085    0.07358 =
         0.10845   -0.03452   -0.01746    0.01002
AFIX  43
H19   2   -0.140310    1.361616    0.062397    11.00000   -1.20000
AFIX   0
C16   1   -0.117328    0.951867    0.178030    11.00000    0.06608    0.11774 =
         0.06325   -0.00618   -0.01413   -0.02146
AFIX  43
H16   2   -0.113560    0.848778    0.208011    11.00000   -1.20000
AFIX   0
C18   1   -0.188985    1.229808    0.176118    11.00000    0.06073    0.14778 =
         0.11222   -0.07547   -0.00200    0.00154
AFIX  43
H18   2   -0.235311    1.316646    0.206743    11.00000   -1.20000
AFIX   0
C17   1   -0.179896    1.076722    0.221307    11.00000    0.06568    0.17537 =
         0.06944   -0.03668   -0.00361   -0.02098
AFIX  43
H17   2   -0.217409    1.061367    0.281664    11.00000   -1.20000
AFIX   0
N3    3    0.009462    0.848275    0.038461    10.50000    0.05051    0.02091 =
         0.08531   -0.01200   -0.01077    0.01006
C23   1    0.004015    0.846879    0.048936    10.50000    0.05736    0.11418 =
         0.04203    0.02310   -0.02979   -0.02680
AFIX  43
H23   2    0.007100    0.744331    0.079562    10.50000   -1.20000
AFIX   0
MOLE    1
N1    3    0.143082    0.079492    0.482623    11.00000    0.06161    0.04183 =
         0.04267    0.00106   -0.00317   -0.01992
C1    1    0.496959    0.466052    0.326670    11.00000    0.04033    0.03872 =
         0.03972   -0.00475   -0.00059   -0.00786
C2    1    0.369189    0.369393    0.354824    11.00000    0.04812    0.04136 =
         0.03906   -0.00077   -0.00387   -0.01303
O1    4    0.412565    0.263023    0.428209    11.00000    0.07349    0.07180 =
         0.05819    0.02358   -0.01830   -0.03634
AFIX 147
H1    2    0.328702    0.210635    0.440100    11.00000   -1.50000
AFIX   0
O2    4    0.584956    0.668130    0.225814    11.00000    0.06028    0.06881 =
         0.06067    0.02287   -0.00976   -0.02647
AFIX 147
H2    2    0.545396    0.734382    0.182765    11.00000   -1.50000
AFIX   0
C6    1    0.456639    0.574682    0.252447    11.00000    0.04382    0.03902 =
         0.04359   -0.00298    0.00283   -0.00756
C5    1    0.296426    0.589085    0.207669    11.00000    0.05179    0.05405 =
         0.04313    0.00399   -0.00769   -0.00731
AFIX  43
H5    2    0.271767    0.664722    0.156833    11.00000   -1.20000
AFIX   0
C3    1    0.207796    0.382532    0.310290    11.00000    0.04783    0.05049 =
         0.04682   -0.00663   -0.00298   -0.01974
AFIX  43
H3    2    0.122767    0.315893    0.330133    11.00000   -1.20000
AFIX   0
C10   1    0.149438   -0.055558    0.450940    11.00000    0.06355    0.04134 =
         0.02952    0.00136   -0.00228   -0.01120
C4    1    0.172687    0.493138    0.237169    11.00000    0.04676    0.06005 =
         0.05044   -0.00793   -0.01438   -0.00889
AFIX  43
H4    2    0.062112    0.503516    0.206703    11.00000   -1.20000
AFIX   0
C9    1   -0.003068    0.135749    0.531243    11.00000    0.07272    0.03605 =
         0.03566   -0.00118   -0.00496   -0.01541
C7    1    0.669469    0.451283    0.376824    11.00000    0.05389    0.07047 =
         0.05075    0.00574   -0.01395   -0.02222
AFIX 137
H7A   2    0.754073    0.510715    0.341882    11.00000   -1.50000
H7B   2    0.728846    0.340605    0.388476    11.00000   -1.50000
H7C   2    0.637764    0.492917    0.432757    11.00000   -1.50000
AFIX   0
C11   1    0.318438   -0.114430    0.398499    11.00000    0.08232    0.07438 =
         0.05477   -0.00658    0.01540   -0.00932
AFIX 137
H11A  2    0.389450   -0.030722    0.382928    11.00000   -1.50000
H11B  2    0.282932   -0.147117    0.344658    11.00000   -1.50000
H11C  2    0.393852   -0.204091    0.433494    11.00000   -1.50000
AFIX   0
C8    1   -0.001324    0.286354    0.566692    11.00000    0.11263    0.04832 =
         0.07140   -0.02119   -0.00843   -0.02449
AFIX 137
H8A   2    0.095478    0.336864    0.535728    11.00000   -1.50000
H8B   2    0.022769    0.263815    0.629758    11.00000   -1.50000
H8C   2   -0.121082    0.356502    0.557684    11.00000   -1.50000
AFIX   0
MOLE    2
N2    3    0.497926    0.887689    0.072584    11.00000    0.04825    0.04392 =
         0.03885    0.00317   -0.00110   -0.00930
C13   1    0.434048    1.039457    0.078977    11.00000    0.04265    0.04738 =
         0.03892   -0.00720    0.00029   -0.00777
C14   1    0.563993    0.847406   -0.005915    11.00000    0.04508    0.03703 =
         0.05294   -0.00260   -0.00387   -0.00581
C15   1    0.633592    0.676330   -0.009707    11.00000    0.08192    0.03800 =
         0.08972   -0.00830   -0.00424   -0.00596
AFIX 137
H15A  2    0.768065    0.656548   -0.017364    11.00000   -1.50000
H15B  2    0.579570    0.644982   -0.059428    11.00000   -1.50000
H15C  2    0.598688    0.615505    0.045191    11.00000   -1.50000
AFIX   0
C12   1    0.360302    1.079191    0.168041    11.00000    0.07003    0.08126 =
         0.04610   -0.01413    0.00561   -0.00631
AFIX 137
H12A  2    0.387211    0.985463    0.211867    11.00000   -1.50000
H12B  2    0.226773    1.116605    0.165950    11.00000   -1.50000
H12C  2    0.418915    1.161372    0.184285    11.00000   -1.50000
AFIX   0
HKLF    4

REM  datam in P-1
REM R1 =  0.0803 for    1972 Fo > 4sig(Fo)  and  0.1435 for all    4227 data
REM    251 parameters refined using      0 restraints

END

WGHT      0.1040      0.0000

REM Instructions for potential hydrogen bonds
HTAB O1 N1
HTAB O2 N2
HTAB C11 O1_$1

REM Highest difference peak  0.341,  deepest hole -0.340,  1-sigma level  0.088
Q1    1  -0.0518  0.0908  0.5436  11.00000  0.05    0.28
Q2    1   0.3040 -0.0658  0.3618  11.00000  0.05    0.27
Q3    1   0.7178  0.7765  0.2036  11.00000  0.05    0.24
Q4    1  -0.1970  1.0467  0.3947  11.00000  0.05    0.23
Q5    1   0.4889  0.4017  0.3214  11.00000  0.05    0.22
Q6    1   0.0295  0.0006  0.6152  11.00000  0.05    0.22
Q7    1   0.4017  0.1919  0.4187  11.00000  0.05    0.21
Q8    1   0.5020  0.5930  0.2456  11.00000  0.05    0.20
Q9    1  -0.2183  1.1626  0.1872  11.00000  0.05    0.20
Q10   1  -0.0620  1.4089  0.0712  11.00000  0.05    0.20
Q11   1  -0.0910  0.8026  0.1867  11.00000  0.05    0.19
Q12   1  -0.1130  0.2825  0.6453  11.00000  0.05    0.19
Q13   1  -0.1347  1.0997  0.3619  11.00000  0.05    0.19
Q14   1   0.3131  0.0899  0.3743  11.00000  0.05    0.19
Q15   1   0.0359  1.1470  0.2344  11.00000  0.05    0.18
Q16   1   0.7508  0.6591 -0.0967  11.00000  0.05    0.18
Q17   1   0.9079  0.5383 -0.0853  11.00000  0.05    0.18
Q18   1   0.3143  1.0426  0.1842  11.00000  0.05    0.18
Q19   1  -0.1832  1.0256  0.2148  11.00000  0.05    0.17
Q20   1   0.0359  0.2066  0.3210  11.00000  0.05    0.17
;
_shelx_res_checksum   86325

_shelx_hkl_file
;
   0   0   1   -0.17    0.15
   0   0  -1   -0.18    0.10
   0   0   1   -0.24    0.14
   0   0  -1   -0.13    0.14
   0   0  -2   22.78    1.56
   0   0  -3   30.50    2.22
   0   0   3   29.77    2.34
   0   0  -3   41.99    2.12
   0   0   3   26.34    1.40
   0   0  -4  203.39    5.98
   0   0   4  161.35    5.16
   0   0  -5  574.70   13.20
   0   0   5  423.37   10.58
   0   0  -6   87.15    7.58
   0   0   6   39.19    3.33
   0   0  -7  370.28    8.90
   0   0   7  238.77    7.37
   0   0  -8  230.26    7.61
   0   0   8  146.02    6.30
   0   0  -9   66.21    4.65
   0   0   9   35.04    3.78
   0   0 -10    3.53    1.28
   0   0  10    3.00    1.63
   0   0 -11   13.96    4.35
   0   0  11    4.27    2.03
   0   0 -12   38.02   12.92
   0   0  12   23.96    3.64
   0   0 -13   66.44   22.89
   0   0  13   34.05    4.54
   0   0 -14    0.79    0.94
   0   0  14   -0.63    1.60
   0   0 -15    4.70    2.93
   0   0  15    2.04    1.85
   0   0 -16    1.24    1.17
   0   0  16    0.36    1.72
   0   0 -17    1.34    1.11
   0   0  17    1.10    1.83
   0   0 -18    2.88    2.25
   0   0  18    0.99    1.89
   0   0 -19    1.23    1.52
   0   0  19    1.62    2.00
   0   1 -19    1.89    1.35
   0  -1  19    2.05    2.30
   0   1 -18    1.19    1.15
   0  -1  18    1.41    1.91
   0   1 -17   16.34    7.52
   0  -1  17    7.66    3.21
   0   1 -16   34.91   11.97
   0  -1  16   12.09    3.35
   0   1 -15    9.52    3.72
   0  -1  15    8.67    3.20
   0   1 -14    0.45    1.11
   0  -1  14    0.91    1.65
   0   1 -13   32.41   10.70
   0  -1  13   18.24    3.66
   0   1 -12   52.09   14.71
   0  -1  12   21.21    3.41
   0   1 -11   57.75   20.27
   0  -1  11   27.98    3.81
   0   1 -10    9.77    2.42
   0  -1  10    8.86    2.60
   0   1  -9  189.32    7.88
   0  -1   9  127.27    6.29
   0   1  -8   51.47    4.18
   0  -1   8   22.74    2.71
   0   1  -8   18.27    1.02
   0   1  -7   24.36    5.55
   0  -1   7   21.92    2.46
   0   1  -7   16.95    1.03
   0   1  -6   15.99    5.43
   0  -1   6   14.55    2.10
   0   1  -6   10.94    2.70
   0   1  -5  466.01   11.61
   0  -1   5  440.74   11.09
   0   1  -5  333.62    7.02
   0  -1   4   70.65    4.58
   0  -1   4   63.79    4.14
   0   1  -4   54.05    3.06
   0  -1   3  365.15    8.68
   0  -1   3  342.15    7.97
   0   1  -3  288.40    6.19
   0  -1   2 1425.05   26.37
   0  -1   2 1386.94   24.87
   0   1  -2 1177.99   21.31
   0  -1   1  177.33    3.86
   0   1  -1  168.59    4.05
   0  -1  -1   -0.09    0.34
   0  -1  -2 1832.35   32.53
   0   1   2 1420.12   25.07
   0   1   2 1418.89   25.05
   0  -1  -3 1107.36   21.06
   0   1   3  890.88   17.09
   0   1   3 1063.86   19.20
   0  -1  -4  162.54    5.50
   0   1   4  120.16    4.33
   0   1   4  152.56    3.81
   0  -1  -5   64.27    6.89
   0   1   5   55.81    3.90
   0   1   5   82.80    4.41
   0  -1  -6    0.42    0.64
   0   1   6    0.68    0.91
   0   1   6    0.48    0.30
   0  -1  -7  124.25    5.26
   0   1   7   61.35    4.10
   0   1   7   92.40    3.31
   0  -1  -9  112.85    6.18
   0   1   9   87.19    5.21
   0  -1 -10    8.43    2.71
   0   1  10    2.32    1.59
   0  -1 -11   74.77   12.95
   0   1  11   42.90    4.56
   0  -1 -12   17.28    5.63
   0   1  12    4.41    2.05
   0  -1 -13    1.73    1.83
   0  -1 -14    4.52    1.87
   0   1  14    1.87    2.30
   0  -1 -15    1.01    1.18
   0   1  15    0.94    1.59
   0  -1 -16    1.02    1.02
   0   1  16    1.05    1.71
   0  -1 -17    1.24    2.28
   0   1  17    0.45    1.69
   0  -1 -18    4.63    3.44
   0   1  18    0.09    1.72
   0  -1 -19   15.77    4.77
   0   1  19    9.95    3.59
   0   2 -18    8.07    2.96
   0  -2  18    1.31    1.94
   0   2 -17    5.17    2.34
   0  -2  17    1.67    2.04
   0   2 -16   15.21    5.32
   0  -2  16    1.88    1.90
   0   2 -15   29.04   13.00
   0  -2  15   12.49    3.34
   0   2 -14   24.89    7.19
   0  -2  14    7.26    2.33
   0   2 -13   40.35   12.27
   0  -2  13   20.04    3.43
   0   2 -12    0.49    0.78
   0  -2  12    0.97    1.44
   0   2 -11    1.07    0.88
   0  -2  11    6.47    2.16
   0   2 -10   21.62    6.36
   0  -2  10    8.25    1.92
   0   2  -9    0.83    0.65
   0  -2   9    3.06    1.74
   0   2  -9    0.50    0.24
   0   2  -8    4.29    1.83
   0  -2   8    1.45    1.21
   0   2  -7  355.49   10.11
   0  -2   7  297.55    8.37
   0   2  -7  256.21    5.21
   0  -2   6   25.91    2.64
   0  -2   6   20.91    2.20
   0   2  -6   20.49    1.56
   0  -2   5    9.67    1.69
   0  -2   5    7.16    1.30
   0   2  -5    8.06    2.49
   0  -2   4  305.20    8.81
   0  -2   4  304.34    8.14
   0   2  -4  274.09    7.16
   0  -2   3  825.29   17.47
   0  -2   3  827.02   16.45
   0   2  -3  731.85   15.12
   0  -2   2   14.49    1.62
   0  -2   2   15.12    1.31
   0   2  -2   13.84    1.50
   0  -2   1    2.16    0.68
   0  -2   1    2.52    0.39
   0   2  -1    2.95    1.03
   0  -2   0  125.04    4.21
   0   2   0  112.84    3.93
   0  -2  -1    5.49    1.03
   0   2   1    4.32    2.06
   0  -2  -2 1879.26   34.46
   0   2   2 1486.19   25.97
   0   2   2 1528.01   28.27
   0  -2  -3  780.13   16.63
   0   2   3  562.29   11.58
   0   2   3  603.17   12.82
   0  -2  -4  584.69   13.49
   0   2   4  412.97    9.56
   0   2   4  457.36   10.23
   0  -2  -5  423.26   11.11
   0   2   5  288.82    7.91
   0   2   5  341.45    8.24
   0  -2  -6   12.77    1.92
   0   2   6    7.29    1.32
   0   2   6    9.39    1.07
   0  -2  -7  165.77    6.46
   0   2   7  115.39    4.97
   0   2   7  153.90    4.05
   0  -2  -8    5.67    1.77
   0   2   8    3.00    1.08
   0   2   8    5.32    0.91
   0  -2  -9   28.60    3.27
   0   2   9   19.34    2.60
   0   2   9   32.08    2.01
   0  -2 -10   26.86    3.67
   0   2  10   15.51    2.93
   0   2  10   21.89    1.61
   0  -2 -11    1.67    1.93
   0   2  11    0.11    1.26
   0  -2 -12    2.01    2.15
   0   2  12    1.86    1.44
   0  -2 -13   26.13    3.91
   0   2  13   11.38    2.50
   0  -2 -14    8.58    2.70
   0   2  14    4.53    2.41
   0  -2 -15    2.63    3.38
   0   2  15   -0.18    1.44
   0  -2 -16    3.80    3.35
   0   2  16   -0.03    1.53
   0  -2 -17    0.30    2.50
   0   2  17    2.24    2.00
   0  -2 -18    0.60    2.58
   0   2  18    3.60    2.17
   0  -2 -19    0.01    2.63
   0   2  19    7.99    3.28
   0   3 -18    7.12    5.01
   0  -3  18    2.33    2.58
   0   3 -17    0.65    1.31
   0  -3  17    1.57    1.85
   0   3 -16   16.29    6.30
   0  -3  16    6.08    2.41
   0   3 -15    7.00    2.59
   0  -3  15    2.40    2.23
   0   3 -14   25.55    8.31
   0  -3  14   11.16    2.91
   0   3 -13    4.63    1.90
   0  -3  13    1.76    2.11
   0   3 -12    8.41    2.89
   0  -3  12    2.79    1.56
   0   3 -11   36.74   11.77
   0  -3  11   13.33    2.54
   0   3 -10    6.72    2.44
   0  -3  10    0.71    1.23
   0   3 -10    0.38    0.37
   0   3  -9  128.74    8.17
   0  -3   9   74.68    5.60
   0   3  -9   73.11    4.67
   0  -3   8   10.47    2.25
   0  -3   8    8.45    1.69
   0   3  -8    9.09    3.70
   0  -3   7   15.93    2.39
   0  -3   7   18.04    2.29
   0   3  -7   12.57    3.74
   0  -3   6    4.96    1.43
   0  -3   6    2.95    0.96
   0  -3   5  163.32    6.28
   0  -3   5  162.83    5.33
   0  -3   4   35.23    3.06
   0  -3   4   32.68    2.39
   0   3  -4   35.01    2.73
   0  -3   3  160.00    6.22
   0  -3   3  164.63    5.07
   0   3  -3  166.52    6.01
   0  -3   2  152.67    5.82
   0  -3   2  148.39    4.17
   0   3  -2  150.40    5.54
   0  -3   1   14.30    1.88
   0  -3   1   14.73    1.13
   0   3  -1   16.69    6.29
   0  -3   0   13.35    1.71
   0   3   0   13.84    5.40
   0  -3  -1    3.90    1.17
   0   3   1    5.71    2.11
   0  -3  -2   23.50    2.35
   0   3   2   19.23    1.22
   0   3   2   22.58    2.34
   0  -3  -3    0.61    1.10
   0   3   3    0.02    0.34
   0   3   3    0.15    0.49
   0  -3  -4  239.21    7.95
   0   3   4  175.74    5.07
   0   3   4  198.00    6.86
   0  -3  -5  118.01    7.50
   0   3   5   83.29    5.14
   0   3   5   91.83    5.74
   0  -3  -6   34.06    3.34
   0   3   6   20.76    2.22
   0   3   6   29.77    2.49
   0  -3  -7   40.19    3.79
   0   3   7   27.90    2.70
   0   3   7   33.99    2.62
   0  -3  -8   13.62    2.66
   0   3   8   11.26    2.14
   0   3   8   12.35    1.62
   0  -3  -9    0.11    1.71
   0   3   9    0.20    0.89
   0   3   9    0.57    0.57
   0  -3 -10   -0.15    1.81
   0   3  10   -0.06    0.94
   0   3  10    0.12    0.60
   0  -3 -11    2.69    3.00
   0   3  11    0.91    1.08
   0   3  11    3.50    0.99
   0  -3 -12   20.09    4.14
   0   3  12   14.91    2.90
   0   3  12   16.78    1.79
   0  -3 -13   -1.75    2.42
   0   3  13    0.13    1.38
   0   3  14   11.30    2.61
   0   3  15   10.72    2.87
   0  -3 -16   -0.94    2.43
   0   3  16    5.80    2.34
   0  -3 -17    0.07    2.54
   0   3  17    1.44    1.80
   0  -3 -18    0.13    2.61
   0   3  18    0.57    1.59
   0  -3 -19   -1.77    2.74
   0   3  19    3.14    2.28
   0   4 -17    0.98    1.51
   0  -4  17    0.61    1.47
   0   4 -16    0.78    0.93
   0  -4  16    2.15    2.04
   0   4 -15    0.01    1.43
   0  -4  15    1.02    1.50
   0   4 -14   11.73    3.47
   0  -4  14    6.34    2.56
   0   4 -13    0.86    0.74
   0  -4  13    1.26    1.54
   0   4 -12   19.15    7.04
   0  -4  12    6.05    2.25
   0   4 -11   16.44    6.73
   0  -4  11    3.79    1.60
   0   4 -11    2.17    1.14
   0  -4  10    4.89    2.01
   0  -4  10    3.46    1.51
   0   4 -10    3.08    1.43
   0  -4   9   35.31    4.02
   0  -4   9   22.81    3.00
   0   4  -9   22.06    5.31
   0  -4   8    1.19    1.33
   0  -4   8    0.45    1.00
   0   4  -8    1.15    0.67
   0  -4   7   32.82    3.90
   0  -4   7   30.17    3.03
   0   4  -7   32.56    8.81
   0  -4   6   54.20    4.58
   0  -4   6   51.57    3.75
   0   4  -6   53.64    4.33
   0  -4   5    5.54    1.60
   0  -4   5    5.08    1.16
   0   4  -5    4.36    2.09
   0  -4   4   44.20    3.72
   0  -4   4   40.28    2.68
   0   4  -4   44.55    3.47
   0  -4   3   94.87    4.99
   0  -4   3   86.07    3.16
   0   4  -3   89.70    4.57
   0  -4   2    0.74    1.10
   0  -4   2    0.56    0.42
   0   4  -2    1.60    0.56
   0  -4   1   62.14    4.17
   0  -4   1   57.53    2.21
   0   4  -1   57.69    4.28
   0  -4   0  131.50    5.47
   0   4   0  123.51    5.55
   0  -4  -1   10.39    1.85
   0   4   1   10.29    3.12
   0  -4  -2  234.49    7.33
   0   4   2  217.99    7.03
   0  -4  -3   32.12    3.03
   0   4   3   22.38    1.25
   0   4   3   30.28    4.43
   0  -4  -4  245.45    7.75
   0   4   4  176.90    3.87
   0   4   4  204.55    6.85
   0  -4  -5   60.09    4.38
   0   4   5   40.32    2.55
   0   4   5   50.75    3.71
   0  -4  -6  151.04    6.68
   0   4   6  105.05    4.13
   0   4   6  129.79    6.44
   0  -4  -7   16.87    2.58
   0   4   7   13.60    1.83
   0   4   7   16.02    6.69
   0  -4  -8   13.01    2.79
   0   4   8    9.31    1.90
   0   4   8   13.20    4.15
   0  -4  -9    2.37    2.15
   0   4   9   -0.16    0.89
   0   4   9    0.51    1.13
   0  -4 -10    5.25    2.04
   0   4  10    5.06    1.57
   0   4  10    7.39    3.21
   0  -4 -11    2.07    2.47
   0   4  11    0.90    1.17
   0   4  11    1.20    0.91
   0  -4 -12   55.32    6.37
   0   4  12   30.20    3.97
   0   4  12   40.28    3.60
   0  -4 -13    4.18    2.17
   0   4  13    5.07    2.07
   0   4  13    4.16    1.08
   0  -4 -14    8.98    3.35
   0   4  14    6.06    2.45
   0  -4 -15   30.13    5.13
   0   4  15   18.05    3.35
   0  -4 -16    4.89    2.59
   0   4  16    4.15    2.19
   0  -4 -17    5.17    2.68
   0   4  17    5.79    2.58
   0  -4 -18    2.31    2.86
   0   4  18    2.60    1.81
   0  -4 -19    1.94    2.87
   0   4  19    2.44    2.07
   0   5 -16    2.67    2.50
   0  -5  16    1.01    1.46
   0   5 -15    4.86    2.95
   0  -5  15    2.12    1.62
   0   5 -14    0.11    1.34
   0  -5  14    0.36    1.15
   0   5 -13    1.57    1.78
   0  -5  13   -0.52    1.03
   0   5 -12   65.98   19.83
   0  -5  12   24.83    3.78
   0  -5  11    3.26    1.92
   0  -5  11    3.83    1.72
   0   5 -11    2.17    0.85
   0  -5  10    1.27    1.66
   0  -5  10    0.33    0.95
   0   5 -10    0.00    0.79
   0  -5   9    1.85    1.64
   0  -5   9    0.63    1.40
   0   5  -9    2.54    1.27
   0  -5   8    4.61    1.89
   0  -5   8    3.46    1.42
   0   5  -8    4.84    1.57
   0  -5   7    0.75    0.69
   0   5  -7    1.61    0.99
   0  -5   6    3.90    1.55
   0  -5   6    4.51    1.21
   0   5  -6    5.32    2.07
   0  -5   5    1.39    1.18
   0  -5   5    0.35    0.60
   0   5  -5    0.77    0.74
   0  -5   4   21.42    3.02
   0  -5   4   20.48    2.07
   0   5  -4   26.01    9.71
   0  -5   3   54.05    4.50
   0  -5   3   49.63    2.43
   0   5  -3   58.00    4.25
   0  -5   2   45.79    4.03
   0  -5   2   42.52    1.83
   0   5  -2   48.89    3.84
   0  -5   1   51.65    4.05
   0   5  -1   58.00    4.28
   0  -5   0  128.97    6.06
   0   5   0  138.13    7.97
   0  -5  -1    2.08    1.79
   0   5   1    1.88    0.86
   0  -5  -2  107.78    5.67
   0   5   2  104.10    5.54
   0  -5  -3    2.55    1.55
   0   5   3    3.61    1.77
   0  -5  -4    7.12    1.93
   0   5   4    4.37    0.60
   0   5   4    7.20    1.98
   0  -5  -5   30.67    3.37
   0   5   5   18.69    1.45
   0   5   5   27.33    8.93
   0  -5  -6    3.20    1.90
   0   5   6    1.54    0.56
   0   5   6    2.74    0.83
   0  -5  -7    0.33    1.58
   0   5   7    0.36    0.63
   0   5   7    1.03    0.66
   0  -5  -8   14.72    2.98
   0   5   8    9.32    1.63
   0   5   8   12.50    3.61
   0  -5  -9    2.00    1.64
   0   5   9    2.02    1.08
   0   5   9    2.90    0.82
   0  -5 -10   23.42    4.00
   0   5  10   13.45    2.21
   0   5  10   22.84    2.89
   0  -5 -11    7.51    2.98
   0   5  11    2.77    1.38
   0   5  11    3.83    1.67
   0  -5 -12   16.49    3.68
   0   5  12    9.87    2.19
   0   5  12   15.26    2.63
   0  -5 -13   21.75    4.42
   0   5  13    8.74    2.11
   0   5  13   14.17    2.34
   0  -5 -14   -0.59    2.17
   0   5  14    0.96    1.34
   0  -5 -15    1.14    2.50
   0   5  15    1.30    1.35
   0  -5 -16    0.88    2.11
   0   5  16    0.61    1.38
   0  -5 -17    4.13    2.93
   0   5  17    1.64    2.15
   0  -5 -18   -0.42    2.69
   0   5  18    1.07    1.51
   0  -6  15    2.98    2.66
   0   6 -14    3.17    1.84
   0  -6  14    2.02    1.95
   0   6 -13    5.61    3.69
   0  -6  13    2.89    1.88
   0   6 -12    9.08    4.31
   0  -6  12    6.41    2.66
   0  -6  12    6.66    2.72
   0  -6  11    0.99    1.76
   0  -6  11    1.03    1.08
   0   6 -11    0.94    0.69
   0  -6  10    5.78    2.55
   0  -6  10    4.91    1.62
   0   6 -10    5.54    2.66
   0  -6   9    7.08    2.63
   0  -6   9    4.22    1.77
   0   6  -9    4.43    2.22
   0  -6   8    2.12    1.52
   0  -6   8    4.54    1.92
   0   6  -8    3.62    1.98
   0  -6   7    0.22    1.34
   0  -6   7    1.03    0.76
   0   6  -7    0.56    0.93
   0  -6   6    1.89    1.42
   0  -6   6    2.57    1.01
   0   6  -6    4.26    1.59
   0  -6   5   39.52    4.31
   0  -6   5   12.19    1.74
   0   6  -5   15.73    7.30
   0  -6   4   24.00    3.47
   0  -6   4   25.41    2.15
   0   6  -4   27.12   10.22
   0  -6   3   65.48    5.65
   0   6  -3   73.67    9.74
   0  -6   2    0.40    1.39
   0   6  -2    0.34    0.93
   0  -6   1   70.35    5.75
   0   6  -1   74.93    5.97
   0  -6   0    2.49    1.31
   0   6   0    5.31    1.99
   0  -6  -1   25.47    3.26
   0   6   1   23.64    8.08
   0  -6  -2    5.26    1.92
   0   6   2    2.89    2.10
   0  -6  -3   41.09    4.54
   0   6   3   32.93   11.15
   0  -6  -4    8.42    2.21
   0   6   4    8.91    3.41
   0  -6  -5    3.40    1.93
   0   6   5    1.23    1.28
   0  -6  -6   10.70    2.27
   0   6   6   14.81    4.39
   0  -6  -7    0.09    1.57
   0   6   7    0.36    0.52
   0   6   7    0.75    0.91
   0  -6  -8   25.10    4.12
   0   6   8   15.28    2.01
   0   6   8   21.75    6.38
   0  -6  -9   26.60    4.68
   0   6   9   18.33    2.40
   0   6   9   24.83    7.35
   0  -6 -10    9.13    2.99
   0   6  10    4.72    1.50
   0   6  10    7.97    2.31
   0  -6 -11   -1.74    2.04
   0   6  11    0.30    0.91
   0   6  11    0.09    1.14
   0  -6 -12    3.01    3.12
   0   6  12    0.68    1.00
   0   6  12    2.83    1.84
   0  -6 -13    1.16    2.30
   0   6  13    0.05    0.97
   0   6  13    1.03    1.12
   0  -6 -14    1.64    2.54
   0   6  14    0.34    1.10
   0   6  14    1.41    0.88
   0  -6 -15   -0.29    2.31
   0   6  15   -0.15    1.07
   0  -6 -16    2.04    2.62
   0   6  16   -0.09    1.28
   0  -6 -17   -0.43    2.53
   0   6  17   -0.20    1.52
   0   7 -13    2.49    1.94
   0  -7  12    0.89    1.89
   0  -7  11    0.52    1.65
   0  -7  11    1.73    1.48
   0   7 -11    0.00    0.69
   0  -7  10    2.48    1.98
   0  -7  10    2.11    1.41
   0   7 -10    2.36    0.96
   0  -7   9    0.67    1.72
   0  -7   9    0.68    0.93
   0   7  -9    1.13    0.88
   0  -7   8    0.44    1.50
   0  -7   8    0.02    0.70
   0   7  -8    0.60    0.96
   0  -7   7    1.28    1.70
   0   7  -7    0.80    0.99
   0  -7   6    1.46    1.82
   0   7  -6    1.29    0.92
   0  -7   5    0.95    1.74
   0   7  -5    3.81    2.21
   0  -7   4   17.53    3.56
   0   7  -4   14.26    8.07
   0  -7   3    7.23    2.12
   0   7  -3    9.81    2.69
   0  -7   2   11.89    2.93
   0   7  -2   14.44    5.01
   0  -7   1    5.32    2.20
   0   7  -1    5.77    2.87
   0  -7   0    5.42    2.23
   0   7   0    4.00    1.64
   0  -7  -1    9.98    2.63
   0   7   1   12.06    4.08
   0  -7  -2   23.32    3.84
   0   7   2   22.04    7.01
   0  -7  -3    7.10    2.62
   0   7   3    5.94    2.84
   0  -7  -4    0.20    1.63
   0  -7  -5    6.29    2.38
   0   7   5    6.59    2.66
   0  -7  -6   38.31    4.76
   0   7   6   33.52   10.60
   0  -7  -7   15.38    3.43
   0   7   7   14.64    5.70
   0  -7  -8    0.22    1.91
   0   7   8    0.54    1.13
   0  -7  -9    2.02    2.07
   0   7   9    0.65    1.60
   0  -7 -10    5.02    3.09
   0   7  10    1.22    1.58
   0  -7 -11    1.24    2.18
   0   7  11    0.07    0.68
   0   7  11    0.48    1.36
   0  -7 -12    1.89    2.52
   0   7  12    0.77    0.91
   0   7  12    0.39    1.16
   0  -7 -13    1.47    2.38
   0   7  13    0.94    1.06
   0   7  13    1.64    1.23
   0  -7 -14    0.73    2.31
   0   7  14    0.59    1.09
   0   7  14    1.76    0.92
   0  -7 -15   -0.08    2.21
   0   7  15   -0.11    1.07
   0  -7 -16    3.87    3.90
   0  -8  11    2.57    2.32
   0  -8  10    0.65    1.78
   0   8 -10    0.50    0.84
   0  -8   9    7.87    2.89
   0   8  -9    4.56    1.98
   0  -8   8    0.39    1.65
   0   8  -8    0.82    1.26
   0  -8   7    7.31    3.12
   0   8  -7    8.28    4.48
   0  -8   6    0.39    1.89
   0   8  -6    0.23    1.43
   0  -8   5    2.20    1.75
   0   8  -5    0.12    1.04
   0  -8   4   -1.47    1.78
   0   8  -4    1.58    1.36
   0  -8   3    5.43    2.49
   0   8  -3    3.57    2.47
   0  -8   2    5.23    2.11
   0   8  -2    7.85    2.88
   0  -8   1    2.49    1.64
   0   8  -1    5.17    1.94
   0  -8   0    3.06    2.18
   0   8   0    4.15    1.62
   0  -8  -1   13.55    3.21
   0   8   1   16.77    6.10
   0  -8  -2    1.68    1.93
   0   8   2    1.28    1.49
   0  -8  -3    6.16    2.49
   0   8   3    6.90    3.38
   0  -8  -4   14.62    3.43
   0   8   4   16.61    6.65
   0  -8  -5    2.03    2.02
   0   8   5    0.97    0.89
   0  -8  -6    1.26    1.84
   0   8   6    1.06    1.28
   0  -8  -7    1.57    1.98
   0   8   7    1.07    1.19
   0  -8  -8    4.10    2.48
   0   8   8    6.39    2.21
   0  -8  -9    4.49    2.62
   0   8   9    2.12    1.14
   0  -8 -10    1.41    1.93
   0   8  10    0.35    1.44
   0  -8 -11    1.84    2.15
   0   8  11   -0.29    1.32
   0  -8 -12    0.03    1.76
   0   8  12    0.75    1.50
   0  -8 -13    2.74    3.01
   0   8  13    1.44    1.50
   0  -8 -14    4.69    3.50
   0   8  14    0.41    1.45
   0  -8 -15    2.42    2.54
   0  -9   9    2.77    2.24
   0   9  -9    3.63    2.30
   0  -9   8    1.48    2.01
   0   9  -8    1.14    1.06
   0  -9   7    3.84    2.31
   0   9  -7    7.38    4.10
   0  -9   6   -0.20    1.57
   0   9  -6    0.13    0.97
   0  -9   5    0.02    1.73
   0   9  -5    1.18    0.82
   0  -9   4    1.41    2.01
   0   9  -4    0.27    0.87
   0  -9   3    0.79    1.77
   0   9  -3    1.28    1.32
   0  -9   2    2.87    2.44
   0   9  -2    4.64    1.74
   0  -9   1   17.30    4.42
   0   9  -1   17.27    5.59
   0  -9   0    1.25    1.97
   0   9   0    0.80    1.06
   0  -9  -1    2.70    1.96
   0   9   1    1.24    1.26
   0  -9  -2    0.53    1.95
   0   9   2    1.27    1.31
   0  -9  -3    2.74    2.15
   0   9   3    1.99    1.99
   0  -9  -4    3.66    2.50
   0   9   4    2.78    1.68
   0  -9  -5    0.47    1.87
   0   9   5    1.55    1.33
   0  -9  -6    2.65    2.04
   0   9   6    0.50    1.49
   0  -9  -7   -0.03    1.63
   0   9   7    0.70    1.38
   0  -9  -8    4.43    2.83
   0   9   8    5.28    2.33
   0  -9  -9    0.60    1.86
   0   9   9   -0.34    1.83
   0  -9 -10   -0.26    1.83
   0   9  10    0.89    2.06
   0  -9 -11    3.13    2.16
   0   9  11    2.91    1.87
   0  -9 -12    3.34    2.48
   0   9  12   -0.04    1.50
   0  -9 -13   -0.16    1.99
   0   9  13    0.00    1.47
   0 -10   6   -0.47    1.62
   0  10  -6    0.73    1.25
   0 -10   5   -1.58    1.86
   0  10  -5    1.93    1.80
   0 -10   4   -0.91    1.84
   0  10  -4   -1.09    1.89
   0 -10   3    0.24    1.79
   0  10  -3    0.85    1.59
   0 -10   2   -0.51    1.68
   0  10  -2    2.52    1.69
   0 -10   1    8.22    2.89
   0  10  -1    9.92    4.10
   0 -10   0    3.79    2.26
   0  10   0    5.37    2.78
   0 -10  -1    5.08    2.99
   0  10   1    7.17    2.73
   0 -10  -2    8.16    2.88
   0  10   2    9.67    3.75
   0 -10  -3    3.67    2.30
   0  10   3    4.90    1.98
   0 -10  -4   -0.64    1.70
   0  10   4    0.49    1.40
   0 -10  -5    1.07    2.00
   0  10   5    0.77    1.32
   0 -10  -6    2.67    2.05
   0  10   6    1.97    1.84
   0 -10  -7    0.39    1.91
   0  10   7    0.79    1.23
   0 -10  -8    4.83    3.12
   0  10   8    5.51    3.14
   0 -10  -9    2.89    2.97
   0  10   9   -0.89    1.93
   0 -10 -10    1.40    2.21
   0  10  10    1.02    1.84
   0 -10 -11    2.19    2.37
   0  10  11    3.13    2.19
   0 -11   0    3.78    2.91
   0  11   0    4.75    2.19
   0 -11  -1   10.19    3.71
   0  11   1    3.75    3.79
   0 -11  -2    0.30    2.03
   0  11   2    1.86    1.60
   0 -11  -3    4.52    2.50
   0  11   3    3.07    2.58
   0 -11  -4   12.20    4.44
   0  11   4    9.33    4.65
   0 -11  -5    1.47    2.15
   0  11   5    0.04    1.57
   1 -10  -9    2.70    2.43
  -1  10   9    1.57    1.87
   1 -10  -8    0.52    2.18
  -1  10   8   -0.64    2.05
   1 -10  -7   -0.44    1.90
  -1  10   7   -0.12    2.12
   1 -10  -6    1.77    2.17
  -1  10   6    1.39    2.36
   1 -10  -5    0.04    1.88
  -1  10   5    1.81    2.35
   1 -10  -4    1.27    2.04
  -1  10   4    0.38    2.10
   1 -10  -3    1.53    2.00
  -1  10   3    0.65    1.21
   1 -10  -2    1.59    2.06
  -1  10   2    1.80    1.59
   1 -10  -1   -0.59    1.78
  -1  10   1   -0.13    1.95
   1 -10   0    0.23    2.07
  -1  10   0    4.55    2.02
   1 -10   1    3.30    2.79
  -1  10  -1    3.01    1.91
   1 -10   2    0.91    1.97
   1 -10   3    1.82    2.15
  -1  10  -3    4.18    1.85
   1 -10   4    0.53    2.03
  -1  10  -4    0.27    1.65
   1 -10   5    2.66    2.19
  -1  10  -5    0.83    2.14
   1  -9 -12    1.45    1.98
  -1   9  12    1.08    1.99
   1  -9 -11   -0.13    1.95
  -1   9  11    0.14    0.92
   1  -9 -10    1.92    2.35
  -1   9  10    0.73    0.84
   1  -9  -9    0.55    1.62
  -1   9   9    2.65    2.09
   1  -9  -8    2.37    2.92
  -1   9   8   -0.91    1.92
   1  -9  -7   -1.05    1.85
  -1   9   7   -0.05    1.92
   1  -9  -6    0.87    2.78
  -1   9   6    0.90    2.07
   1  -9  -5    5.16    2.74
  -1   9   5    0.85    2.07
   1  -9  -4    0.23    1.67
  -1   9   4    1.27    1.37
   1  -9  -3   -0.30    1.62
  -1   9   3    2.80    1.78
   1  -9  -2    0.87    1.76
  -1   9   2    5.18    2.29
   1  -9  -1    1.43    1.87
  -1   9   1    1.27    1.07
   1  -9   0    4.34    2.58
  -1   9   0    2.96    1.38
   1  -9   1    0.28    1.69
  -1   9  -1    2.32    1.80
   1  -9   2    2.49    2.05
   1  -9   3    0.68    1.89
  -1   9  -3    1.54    1.20
   1  -9   4    4.46    2.40
  -1   9  -4    3.53    1.26
   1  -9   5    0.81    1.82
  -1   9  -5    1.06    1.02
   1  -9   6   -0.42    1.67
  -1   9  -6    1.04    1.24
   1  -9   7   -0.01    2.07
  -1   9  -7    1.52    1.75
   1  -9   8    1.93    2.50
  -1   9  -8    6.26    2.78
   1  -8 -14    2.62    3.21
  -1   8  14    1.52    1.61
   1  -8 -13    2.20    2.26
  -1   8  13    0.73    1.68
   1  -8 -12    1.05    2.06
  -1   8  12    0.15    1.50
   1  -8 -11    0.48    2.13
  -1   8  11    0.88    1.67
   1  -8 -10   -0.62    1.96
  -1   8  10    0.60    0.58
   1  -8  -9    5.33    2.86
  -1   8   9    2.92    1.94
   1  -8  -8    1.27    1.81
  -1   8   8    0.63    1.81
   1  -8  -7   -0.30    1.67
  -1   8   7    2.52    2.24
   1  -8  -6   -0.28    1.66
  -1   8   6    1.22    2.01
   1  -8  -5    1.08    1.67
  -1   8   5    4.18    1.47
   1  -8  -4    1.59    1.96
  -1   8   4   -0.06    1.94
   1  -8  -3   15.14    3.38
  -1   8   3   21.81    6.39
   1  -8  -2   -0.30    1.77
  -1   8   2    1.20    1.14
   1  -8  -1   13.34    3.45
  -1   8   1   13.51    5.61
   1  -8   0    1.14    1.91
  -1   8   0   -0.37    1.76
   1  -8   1    0.16    1.73
  -1   8  -1    0.42    0.90
   1  -8   2   -0.89    1.73
  -1   8  -2    1.92    1.31
   1  -8   3    1.16    1.84
  -1   8  -3    0.88    1.10
   1  -8   4    0.92    1.88
  -1   8  -4    0.61    1.02
   1  -8   5    5.07    2.23
  -1   8  -5    7.33    2.92
   1  -8   6    2.95    2.01
  -1   8  -6    2.00    1.68
   1  -8   7    5.26    2.55
  -1   8  -7    3.55    1.66
   1  -8   8    1.28    2.44
  -1   8  -8    3.00    1.49
   1  -8   9    0.24    1.73
  -1   8  -9    0.19    1.15
   1  -8  10   -1.10    1.72
   1  -8  11    1.53    1.97
   1  -7 -16    1.93    3.58
   1  -7 -15    0.58    2.25
   1  -7 -14    2.47    3.07
  -1   7  14   -0.72    1.30
   1  -7 -13    0.46    2.16
  -1   7  13    1.13    1.63
   1  -7 -12    0.01    1.98
  -1   7  12   -0.04    1.48
   1  -7 -11   -0.20    1.82
  -1   7  11   -0.08    1.30
   1  -7 -10   -0.79    1.79
  -1   7  10   -0.09    1.47
   1  -7  -9   16.66    3.75
  -1   7   9   19.84    3.58
   1  -7  -8    3.84    1.97
  -1   7   8    2.71    1.86
   1  -7  -7    2.56    2.03
  -1   7   7    3.90    1.90
   1  -7  -6   -0.58    1.56
  -1   7   6    2.88    2.12
   1  -7  -5    7.58    2.54
  -1   7   5    9.32    2.71
   1  -7  -4   12.10    2.86
  -1   7   4   11.58    3.70
   1  -7  -3    7.64    2.25
  -1   7   3   10.70    6.06
   1  -7  -2   37.81    4.52
  -1   7   2   50.50   14.54
   1  -7  -1   42.72    4.98
  -1   7   1   53.72   20.09
   1  -7   0    5.75    2.06
  -1   7   0    8.03    3.30
   1  -7   1   11.61    3.02
  -1   7  -1   15.26    5.70
   1  -7   2    3.41    1.99
  -1   7  -2    3.12    2.42
   1  -7   3    4.06    1.82
  -1   7  -3    5.21    2.72
   1  -7   4   21.05    4.09
  -1   7  -4   24.75    9.29
   1  -7   5    1.10    1.78
  -1   7  -5    0.59    0.78
   1  -7   6    5.63    2.78
  -1   7  -6    7.04    3.32
   1  -7   7    8.04    2.99
  -1   7  -7    5.99    3.22
   1  -7   8    1.28    1.75
  -1   7  -8    1.53    1.24
   1  -7   9    8.66    2.74
  -1   7  -9    9.64    4.70
   1  -7  10    1.32    1.81
  -1   7 -10    0.39    1.13
   1  -7  11   -0.88    1.59
   1  -7  12    3.10    2.27
  -1   7 -13    4.41    2.72
   1  -6 -17    1.01    2.59
  -1   6  17   -0.05    1.49
   1  -6 -16    0.99    2.47
  -1   6  16    0.80    1.50
   1  -6 -15    0.85    2.19
  -1   6  15    0.68    1.25
   1  -6 -14   -0.13    2.16
  -1   6  14   -0.17    1.06
   1  -6 -13    0.22    2.09
  -1   6  13    0.62    1.02
  -1   6  13   -0.84    1.16
   1  -6 -12   -0.13    1.98
  -1   6  12    0.78    1.35
  -1   6  12    1.29    0.95
   1  -6 -11   24.15    4.40
  -1   6  11   17.16    3.13
  -1   6  11   16.69    4.60
   1  -6 -10   21.42    4.19
  -1   6  10   15.21    2.56
  -1   6  10   25.26    7.28
   1  -6  -9   39.62    5.45
  -1   6   9   25.86    3.27
  -1   6   9   43.60   13.03
   1  -6  -8    4.12    2.37
  -1   6   8    3.42    1.39
  -1   6   8    4.10    1.72
   1  -6  -7   69.35    6.49
  -1   6   7   40.07    6.52
  -1   6   7   76.66    6.63
   1  -6  -6   -0.42    1.52
  -1   6   6    0.31    1.48
   1  -6  -5    3.07    1.59
  -1   6   5    4.03    1.64
   1  -6  -4    6.15    2.25
  -1   6   4    6.83    2.32
   1  -6  -3   19.96    3.19
  -1   6   3   20.95    3.96
   1  -6  -2   24.26    3.40
  -1   6   2   31.18   12.19
   1  -6  -1    0.30    1.47
  -1   6   1    2.18    1.87
   1  -6   0   17.44    3.01
  -1   6   0   21.00    7.78
   1  -6   1    1.76    1.57
  -1   6  -1    1.05    0.85
   1  -6   2   69.59    5.96
  -1   6  -2   85.07    6.64
   1  -6   3    1.92    2.28
  -1   6  -3   -0.19    1.36
   1  -6   4  133.91    7.81
  -1   6  -4  154.04    8.71
   1  -6   5    2.03    1.50
   1  -6   5    1.38    0.81
  -1   6  -5    0.17    1.74
   1  -6   6   45.05    5.57
   1  -6   6   39.70    3.85
  -1   6  -6   48.43   14.81
   1  -6   7    2.72    1.67
   1  -6   7    2.09    1.19
  -1   6  -7    2.26    1.10
   1  -6   8    5.02    1.97
   1  -6   8    4.46    1.47
  -1   6  -8    5.95    2.41
   1  -6   9   15.60    3.25
   1  -6   9   15.88    2.63
  -1   6  -9   16.31    7.20
   1  -6  10    1.18    1.86
   1  -6  10    1.06    1.19
  -1   6 -10    1.55    1.32
   1  -6  11    2.11    1.92
   1  -6  11    2.19    1.22
   1  -6  12    0.60    1.79
   1  -6  12    0.33    1.14
  -1   6 -13    1.18    1.80
   1  -6  13    0.32    1.19
  -1   6 -14   22.00    9.13
   1  -6  14    2.83    1.99
   1  -5 -18    2.23    2.62
  -1   5  18    0.15    1.38
   1  -5 -17    1.16    2.52
  -1   5  17    1.35    2.01
   1  -5 -16    4.00    2.96
  -1   5  16    1.60    1.88
   1  -5 -15    2.13    3.22
  -1   5  15    1.27    1.44
   1  -5 -14    2.00    2.37
  -1   5  14    1.27    1.82
  -1   5  14    0.72    0.99
   1  -5 -13   15.76    3.94
  -1   5  13   11.43    3.03
  -1   5  13   11.48    2.27
   1  -5 -12   10.87    3.23
  -1   5  12    6.10    2.08
  -1   5  12    9.86    2.32
   1  -5 -11   22.89    4.45
  -1   5  11   14.28    2.59
  -1   5  11   25.22    3.55
   1  -5 -10   40.22    5.21
  -1   5  10   22.61    3.24
  -1   5  10   35.37    3.71
   1  -5  -9  204.87    9.68
  -1   5   9  124.08    5.75
  -1   5   9  189.07   14.04
   1  -5  -8   44.59    5.05
  -1   5   8   31.15    3.19
  -1   5   8   40.15    4.04
   1  -5  -7    1.69    1.78
  -1   5   7    0.19    0.65
  -1   5   7    0.47    1.21
   1  -5  -6    0.22    1.45
  -1   5   6    0.50    0.74
  -1   5   6    0.71    1.36
   1  -5  -5   18.83    3.08
  -1   5   5   12.35    1.33
  -1   5   5   18.28    7.23
   1  -5  -4    8.47    2.03
   1  -5  -4    1.84    0.57
  -1   5   4    4.62    2.31
   1  -5  -3   -0.10    1.25
  -1   5   3    0.01    0.93
   1  -5  -2    0.69    1.29
  -1   5   2    0.46    1.07
   1  -5  -1   94.81    5.63
  -1   5   1  114.46    5.97
   1  -5   0   27.58    3.23
  -1   5   0   33.27   11.32
   1  -5   1    1.88    1.14
  -1   5  -1    1.90    1.33
   1  -5   2    7.03    2.05
   1  -5   2    4.75    0.73
  -1   5  -2    6.18    2.72
   1  -5   3    4.84    1.57
   1  -5   3    4.12    0.80
  -1   5  -3    5.43    1.83
   1  -5   4   40.22    4.13
   1  -5   4   40.26    2.87
  -1   5  -4   48.62    7.25
   1  -5   5    1.55    1.53
   1  -5   5    1.01    0.82
  -1   5  -5    0.84    1.04
   1  -5   6   10.77    2.65
   1  -5   6   10.46    1.79
  -1   5  -6   11.92    4.82
   1  -5   7    2.71    1.85
   1  -5   7    1.42    1.07
  -1   5  -7    1.67    0.74
   1  -5   8    4.01    2.17
   1  -5   8    2.31    1.26
  -1   5  -8    2.63    1.55
   1  -5   9   14.30    3.30
   1  -5   9   12.78    2.38
  -1   5  -9   10.87    5.18
   1  -5  10   -0.26    1.58
   1  -5  10    0.45    1.09
  -1   5 -10    0.77    1.05
   1  -5  11    0.42    1.62
   1  -5  11    0.05    1.04
  -1   5 -11    0.69    0.94
  -1   5 -12   13.74    5.75
   1  -5  12    7.80    2.69
  -1   5 -13   13.48    4.90
   1  -5  13    6.91    2.28
  -1   5 -14    5.46    3.21
   1  -5  14    0.07    1.05
  -1   5 -15    0.63    1.06
   1  -5  15    2.33    1.65
   1  -5  16    2.66    1.93
   1  -4 -18    2.36    3.59
  -1   4  18    0.97    1.70
   1  -4 -17    0.30    2.47
  -1   4  17    1.59    1.64
   1  -4 -16   -1.61    2.26
  -1   4  16    0.53    1.39
   1  -4 -15    2.81    2.40
  -1   4  15    2.10    1.52
   1  -4 -14   27.09    4.77
  -1   4  14   17.32    3.27
   1  -4 -13   -1.60    2.30
  -1   4  13    1.06    1.21
  -1   4  13    0.35    0.91
   1  -4 -12  105.94   10.08
  -1   4  12   69.17    6.84
  -1   4  12  106.96    8.39
   1  -4 -11    2.54    2.53
  -1   4  11    0.13    1.16
  -1   4  11    1.34    1.17
   1  -4 -10   25.83    3.98
  -1   4  10   17.46    2.67
  -1   4  10   26.28    3.02
   1  -4  -9    4.41    1.87
  -1   4   9    3.42    1.40
  -1   4   9    4.36    1.32
   1  -4  -8   44.15    4.49
  -1   4   8   30.75    3.16
  -1   4   8   47.21    4.04
   1  -4  -7  103.78    6.04
  -1   4   7   61.79    3.74
  -1   4   7  106.51    5.56
   1  -4  -6   14.21    2.55
  -1   4   6    9.61    1.51
  -1   4   6   13.16    2.24
   1  -4  -5  292.69    9.07
  -1   4   5  199.47    5.01
  -1   4   5  312.33    8.90
   1  -4  -4   82.54    5.39
  -1   4   4   67.26    2.63
  -1   4   4   90.76    4.94
   1  -4  -3   14.05    2.30
   1  -4  -3    7.80    2.12
  -1   4   3   17.71    6.76
   1  -4  -2    4.40    1.83
   1  -4  -2    1.10    0.42
  -1   4   2    3.14    1.25
   1  -4  -1   40.95    3.54
  -1   4   1   52.09    4.08
   1  -4   0  181.51    6.75
  -1   4   0  219.25    7.33
   1  -4   1  219.10    7.43
   1  -4   1  240.19    3.71
  -1   4  -1  262.28   10.71
   1  -4   2   98.71    5.15
   1  -4   2  106.08    3.07
  -1   4  -2  119.57    5.82
   1  -4   3    6.58    1.66
   1  -4   3    7.43    1.10
  -1   4  -3    6.39    2.64
   1  -4   4   26.71    3.03
   1  -4   4   28.37    2.19
  -1   4  -4   29.31    3.35
   1  -4   5   11.76    2.22
   1  -4   5   11.37    1.81
  -1   4  -5   12.45    4.86
   1  -4   6    8.08    1.91
   1  -4   6    8.02    1.51
  -1   4  -6    9.95    3.53
   1  -4   7   10.60    2.26
   1  -4   7   10.01    1.94
  -1   4  -7   11.10    3.70
   1  -4   8    8.20    2.19
   1  -4   8    6.34    1.96
  -1   4  -8    4.64    2.59
   1  -4   9    1.48    1.39
   1  -4   9    1.34    1.22
  -1   4  -9    1.78    0.70
   1  -4  10    6.13    2.52
   1  -4  10    3.82    1.78
  -1   4 -10    3.26    1.03
  -1   4 -11  149.03   11.82
   1  -4  11   63.91    6.05
  -1   4 -12    2.16    2.39
   1  -4  12   -0.29    1.12
  -1   4 -13   21.06    8.78
   1  -4  13    5.63    2.12
  -1   4 -14    0.59    1.12
   1  -4  14    2.52    1.69
  -1   4 -15    0.90    1.00
   1  -4  15    1.88    1.64
  -1   4 -16    1.44    1.17
   1  -4  16    0.42    1.41
   1  -4  17   -0.15    1.35
   1  -3 -19    3.47    3.39
  -1   3  19    0.02    1.73
   1  -3 -18    0.72    2.46
  -1   3  18   -0.20    1.54
   1  -3 -17    0.92    2.39
  -1   3  17    1.53    1.79
   1  -3 -16   14.00    3.76
  -1   3  16    6.42    2.70
   1  -3 -15    3.49    3.22
  -1   3  15    0.09    1.33
   1  -3 -14    3.18    1.91
  -1   3  14    1.22    1.28
   1  -3 -13   -0.49    2.36
  -1   3  13   -0.11    1.43
  -1   3  13   -0.01    0.63
   1  -3 -12  205.78   12.55
  -1   3  12  121.34    8.44
  -1   3  12  181.88    9.09
   1  -3 -11   39.11    4.82
  -1   3  11   22.44    3.24
  -1   3  11   35.98    3.10
   1  -3 -10    1.89    1.59
  -1   3  10    0.34    1.05
  -1   3  10    1.19    1.01
   1  -3  -9   12.63    2.71
  -1   3   9    6.79    1.56
  -1   3   9   10.18    1.75
   1  -3  -8   49.81    4.34
  -1   3   8   33.82    3.06
  -1   3   8   51.65    3.57
   1  -3  -7  296.61    9.23
  -1   3   7  185.70    6.19
  -1   3   7  311.67    8.02
   1  -3  -6   79.54    5.05
  -1   3   6   48.82    3.40
  -1   3   6   79.52    4.64
   1  -3  -5 1294.29   16.83
  -1   3   5  843.42   10.73
  -1   3   5 1301.58   16.25
   1  -3  -4   26.04    2.92
  -1   3   4   19.60    1.94
  -1   3   4   28.03    2.68
   1  -3  -3   31.52    3.10
  -1   3   3   25.31    1.98
  -1   3   3   35.42    3.36
   1  -3  -2    0.74    0.66
   1  -3  -2    1.04    0.33
  -1   3   2    2.08    0.87
   1  -3  -1    1.90    0.94
   1  -3  -1    1.41    0.60
  -1   3   1    1.06    0.47
   1  -3   0    7.77    1.37
  -1   3   0    9.92    3.81
   1  -3   1    9.21    1.49
   1  -3   1   11.93    2.16
  -1   3  -1    9.59    4.12
   1  -3   2    0.47    1.01
   1  -3   2    0.88    0.46
  -1   3  -2    0.87    0.48
   1  -3   3   40.97    3.34
   1  -3   3   50.77    2.87
  -1   3  -3   53.71    3.50
   1  -3   4  293.42    8.48
   1  -3   4  336.47    6.97
  -1   3  -4  353.11    7.94
   1  -3   5    0.49    1.13
   1  -3   5    0.51    0.82
  -1   3  -5   -0.39    0.77
   1  -3   6  165.16    7.05
   1  -3   6  160.13    5.85
  -1   3  -6  188.36    5.82
   1  -3   7   26.14    3.25
   1  -3   7   26.71    2.76
  -1   3  -7   27.45    3.10
   1  -3   8    0.40    1.27
   1  -3   8    0.20    0.92
  -1   3  -8   -0.01    0.60
   1  -3   9   17.69    2.95
   1  -3   9   17.09    2.77
  -1   3  -9   20.10    2.04
  -1   3 -10  142.17   15.06
   1  -3  10   74.99    5.71
  -1   3 -10   79.45    3.67
  -1   3 -11   13.79    3.94
   1  -3  11    5.34    2.22
  -1   3 -12   33.04   10.41
   1  -3  12   14.96    3.30
  -1   3 -13    0.06    1.17
   1  -3  13    2.08    2.12
  -1   3 -14    9.44    3.46
   1  -3  14    5.29    1.99
  -1   3 -15    3.63    1.33
   1  -3  15    1.45    1.56
  -1   3 -16    1.41    1.07
   1  -3  16    0.43    1.53
  -1   3 -17    5.58    2.83
   1  -3  17   -0.17    1.63
   1  -3  18    0.67    1.86
   1  -2 -19    1.48    2.60
  -1   2  19    3.11    3.01
   1  -2 -18    2.33    3.33
  -1   2  18    2.31    2.56
   1  -2 -17   -0.51    2.25
  -1   2  17    0.52    1.65
   1  -2 -16    1.63    2.19
  -1   2  16    0.70    1.69
   1  -2 -15    8.15    2.82
  -1   2  15    6.76    2.61
   1  -2 -14    3.57    2.00
  -1   2  14   14.45    3.32
   1  -2 -13    3.90    3.32
  -1   2  13    6.94    2.06
   1  -2 -12    1.08    2.09
  -1   2  12    0.78    1.35
  -1   2  12    0.62    0.78
   1  -2 -11   13.40    3.17
  -1   2  11   11.25    2.68
  -1   2  11   12.88    1.66
   1  -2 -10    3.23    1.96
  -1   2  10    0.47    1.75
  -1   2  10    1.36    0.64
   1  -2  -9    1.37    1.60
  -1   2   9    1.97    1.12
  -1   2   9    2.21    0.88
   1  -2  -8    0.36    1.46
  -1   2   8    1.03    1.06
  -1   2   8    0.35    0.51
   1  -2  -7   29.13    2.96
  -1   2   7   17.49    2.22
  -1   2   7   30.37    2.33
   1  -2  -6    1.81    1.86
  -1   2   6   -0.11    0.82
  -1   2   6   -0.04    0.76
   1  -2  -5  326.53    9.59
  -1   2   5  199.88    6.40
  -1   2   5  322.80    8.72
   1  -2  -4    7.26    1.32
  -1   2   4    5.93    1.08
  -1   2   4    8.23    1.30
   1  -2  -3 2198.14   40.42
  -1   2   3 1481.15   11.42
  -1   2   3 2235.89   41.41
   1  -2  -2  734.05   15.48
  -1   2   2  567.12   11.25
  -1   2   2  798.43   16.80
   1  -2  -1  314.65    8.10
   1  -2  -1  296.11    7.31
  -1   2   1  393.80    9.73
   1  -2   0   78.94    4.83
   1  -2   0   97.60    5.08
  -1   2   0  101.29    5.98
   1  -2   1  123.07    4.55
   1  -2   1  171.72    4.42
  -1   2  -1  166.42    5.43
   1  -2   2  306.70    8.41
   1  -2   2  405.94    8.94
  -1   2  -2  398.00    9.62
   1  -2   3   17.35    2.00
   1  -2   3   23.12    2.00
  -1   2  -3   25.30    2.24
   1  -2   4  324.72    9.56
   1  -2   4  381.11    9.72
  -1   2  -4  406.12    9.72
   1  -2   5   18.26    2.31
   1  -2   5   21.98    2.24
  -1   2  -5   20.42    1.99
   1  -2   6   23.12    2.55
   1  -2   6   25.32    2.51
  -1   2  -6   29.51    2.09
   1  -2   7    0.38    1.19
   1  -2   7   -0.56    1.06
  -1   2  -7    0.28    0.48
  -1   2  -8   93.78    5.66
   1  -2   8   91.85    5.18
  -1   2  -8  100.21    3.32
  -1   2  -9   13.15    4.65
   1  -2   9   13.62    2.47
  -1   2  -9    9.97    4.59
  -1   2 -10   22.81    9.11
   1  -2  10   14.98    3.21
  -1   2 -11    7.19    2.61
   1  -2  11    2.29    1.53
  -1   2 -12   11.29    4.78
   1  -2  12   10.23    2.44
  -1   2 -13   20.27    4.96
   1  -2  13    8.86    2.76
  -1   2 -14   -0.55    1.82
   1  -2  14    2.29    1.84
  -1   2 -15    1.12    2.41
   1  -2  15    1.30    1.58
  -1   2 -16    2.26    1.38
   1  -2  16    0.08    1.52
  -1   2 -17    8.71    3.70
   1  -2  17    4.90    2.33
  -1   2 -18    2.65    1.75
   1  -2  18   -0.01    1.59
   1  -1 -19   13.28    4.66
  -1   1  19    8.99    3.66
   1  -1 -18    0.43    2.33
  -1   1  18   -0.05    1.79
   1  -1 -17    2.50    3.09
  -1   1  17    0.68    1.75
   1  -1 -16    0.37    1.97
  -1   1  16    0.55    1.63
   1  -1 -15    9.93    3.23
  -1   1  15    1.90    1.81
   1  -1 -14    1.70    1.65
  -1   1  14    0.38    1.43
   1  -1 -13    7.45    2.69
   1  -1 -12   31.31    4.57
  -1   1  12    8.16    2.12
   1  -1 -11    7.67    2.38
  -1   1  11    4.42    2.00
  -1   1  11    2.56    0.78
   1  -1 -10  167.18    8.96
  -1   1  10   69.98    5.37
  -1   1  10   84.54    4.16
   1  -1  -9  206.80    7.76
  -1   1   9  102.34    5.65
  -1   1   9  141.92    4.19
   1  -1  -8  161.88    6.44
  -1   1   8   73.40    4.38
  -1   1   8  105.97    3.62
   1  -1  -7  126.43    5.38
  -1   1   7   51.13    3.70
  -1   1   7   79.30    3.73
   1  -1  -6    6.69    1.58
  -1   1   6    2.61    0.95
  -1   1   6    5.16    0.89
   1  -1  -5    1.19    0.71
  -1   1   5    9.62    1.54
   1  -1  -4    2.18    0.85
  -1   1   4    1.78    0.69
  -1   1   4    3.16    1.42
  -1   1   3 1722.36   12.86
   1  -1  -2  790.51   15.32
  -1   1   2  505.54   10.41
  -1   1   2  834.36   16.66
   1  -1  -1  762.31   14.55
   1  -1  -1  613.55   11.84
  -1   1   1  982.06   18.79
   1  -1   0  733.68   14.09
   1  -1   0  826.24   15.27
  -1   1   0 1023.37   19.50
   1  -1   1    0.32    0.49
   1  -1   1    0.45    0.49
  -1   1  -1   -0.06    0.58
   1  -1   2  933.63   18.31
   1  -1   2 1213.95   22.50
  -1   1  -2 1299.31   24.88
   1  -1   3  957.04   19.23
   1  -1   3 1193.58   22.79
  -1   1  -3 1345.92   24.48
   1  -1   4  944.79   19.79
   1  -1   4 1037.65   21.24
  -1   1  -4 1225.13   23.97
   1  -1   5    1.97    0.94
   1  -1   5    1.60    0.90
  -1   1  -5    2.01    0.57
   1  -1   6  558.98   14.05
  -1   1  -6  674.19   12.98
  -1   1  -7   86.97    5.24
   1  -1   7   77.00    4.66
  -1   1  -7   87.02    3.12
  -1   1  -8   33.51    9.71
   1  -1   8   18.62    2.76
  -1   1  -9    8.60    2.82
   1  -1   9    6.02    1.97
  -1   1 -10    4.91    1.40
   1  -1  10    2.18    1.94
  -1   1 -11    2.50    1.32
   1  -1  11    0.39    1.22
  -1   1 -12   41.02   12.21
   1  -1  12   42.13    4.73
  -1   1 -13   10.28    3.02
   1  -1  13    6.11    2.50
  -1   1 -14   10.64    3.47
   1  -1  14    7.73    2.62
  -1   1 -15    4.60    1.67
   1  -1  15    1.30    1.80
  -1   1 -16    2.84    1.95
   1  -1  16    2.10    1.92
  -1   1 -17    1.74    1.57
   1  -1  17    1.71    1.98
  -1   1 -18   -0.36    1.92
   1  -1  18   -0.37    1.70
  -1   1 -19    1.62    1.42
   1  -1  19    0.14    1.87
   1   0 -19    0.55    2.28
  -1   0  19    0.07    1.81
   1   0 -18    1.61    1.25
  -1   0  18    2.36    2.20
   1   0 -17    8.63    5.01
  -1   0  17    0.92    1.89
   1   0 -16    8.10    2.80
  -1   0  16    2.94    2.54
   1   0 -15    3.00    2.93
  -1   0  15   -0.74    1.62
   1   0 -14   48.19   17.06
  -1   0  14   15.48    3.39
   1   0 -13    5.37    2.16
  -1   0  13    0.08    1.66
   1   0 -12  147.74    8.27
  -1   0  12   63.01    5.55
   1   0 -11    5.22    1.73
  -1   0  11    0.38    1.37
   1   0 -10    0.98    0.79
  -1   0  10    0.52    1.32
  -1   0  10   -0.08    0.33
   1   0  -9    5.83    2.08
  -1   0   9    4.00    1.41
  -1   0   9    4.92    0.83
   1   0  -8   62.19    4.36
  -1   0   8   21.58    2.60
  -1   0   8   25.47    1.86
   1   0  -7   52.55    3.73
  -1   0   7   32.47    2.97
  -1   0   7   37.96    2.29
   1   0  -6   42.45    3.67
  -1   0   6   21.91    2.48
  -1   0   6   23.65    1.91
   1   0  -5   94.12    5.72
  -1   0   5   51.30    3.85
  -1   0   5   63.91    3.83
   1   0  -4    3.16    1.06
  -1   0   4    0.87    0.82
  -1   0   4    2.17    0.56
  -1   0   3  217.47    6.04
   1   0  -2   13.13    0.86
  -1   0   2    7.90    0.97
  -1   0   2   11.51    1.15
  -1   0   1    9.00    0.54
   1   0  -1    9.56    0.98
  -1   0   1    9.09    0.87
   1   0   0    9.69    0.81
   1   0   1  185.89    4.14
   1   0   1  177.27    4.48
  -1   0  -1  161.72    4.38
   1   0   3  915.63   18.03
   1   0   4  176.82    5.66
  -1   0  -4  154.45    3.44
  -1   0  -5  338.36    6.31
  -1   0  -6  148.30    5.95
   1   0   6  149.41    5.94
  -1   0  -7   96.03    5.38
   1   0   7   60.00    4.15
  -1   0  -8   60.10    4.40
   1   0   8   24.58    3.03
  -1   0  -9   64.45    4.54
   1   0   9   38.44    3.66
  -1   0 -10   27.14    8.71
   1   0  10   17.56    2.87
  -1   0 -11    1.07    1.03
   1   0  11    0.24    1.39
  -1   0 -12   84.58    6.80
   1   0  12   42.24    4.65
  -1   0 -13   30.06    9.87
   1   0  13   15.52    3.49
  -1   0 -14   42.22   12.70
   1   0  14   16.72    3.58
  -1   0 -15   24.10   11.42
   1   0  15    6.26    2.78
  -1   0 -16   19.41    6.60
   1   0  16    5.58    2.89
  -1   0 -17    0.66    1.27
   1   0  17    0.33    1.70
  -1   0 -18    0.96    2.32
   1   0  18   -0.46    1.78
  -1   0 -19    1.80    1.89
   1   0  19    1.99    2.82
   1   1 -19    6.11    2.23
  -1  -1  19    1.31    2.00
   1   1 -18    0.62    1.73
  -1  -1  18    0.38    1.81
   1   1 -17   29.23    6.40
  -1  -1  17    5.11    2.41
   1   1 -16    0.98    0.83
  -1  -1  16   -0.92    1.62
   1   1 -15    1.11    1.41
  -1  -1  15    0.72    1.78
   1   1 -14   59.95   21.47
  -1  -1  14   23.92    4.00
   1   1 -13    0.97    1.22
  -1  -1  13    0.39    1.70
   1   1 -12  267.03   15.02
  -1  -1  12  116.37    8.48
   1   1 -11    2.84    0.98
  -1  -1  11    1.40    1.72
   1   1 -10  194.10    9.78
  -1  -1  10   94.15    6.53
  -1  -1  10   89.64    4.15
   1   1  -9    0.94    0.73
  -1  -1   9    2.12    1.20
  -1  -1   9    1.88    0.61
   1   1  -8    1.56    1.03
  -1  -1   8   -0.09    1.13
  -1  -1   8    0.04    0.41
   1   1  -7  425.35   10.38
  -1  -1   7  243.36    7.65
  -1  -1   7  216.49    4.78
   1   1  -6    1.46    1.02
  -1  -1   6    0.87    1.19
  -1  -1   6    0.96    0.44
   1   1  -5    1.99    0.87
  -1  -1   5    0.81    0.69
  -1  -1   5    1.24    0.44
   1   1  -4   27.30    2.30
  -1  -1   4   20.09    2.08
  -1  -1   4   19.85    1.70
  -1  -1   3   30.95    2.22
  -1  -1   3   26.35    2.33
  -1  -1   3   25.27    1.96
  -1  -1   2   -0.10    0.38
  -1  -1   2    0.69    0.57
  -1  -1   2   -0.20    0.47
  -1  -1   1  185.36    4.11
  -1  -1   1  179.98    4.75
  -1  -1   0  476.71    8.85
   1   1   0  385.22    8.03
  -1  -1  -1    1.33    0.39
   1   1   1    1.12    0.51
  -1  -1  -1    0.64    0.44
  -1  -1  -2  270.46    6.27
   1   1   2  236.81    5.91
  -1  -1  -2  158.37    4.12
   1   1   3  218.81    6.06
  -1  -1  -3  140.34    3.65
  -1  -1  -4   12.19    3.70
   1   1   4    7.45    1.12
  -1  -1  -4    4.79    0.57
  -1  -1  -5   39.46    3.25
   1   1   5   25.65    2.72
  -1  -1  -5   19.67    1.37
  -1  -1  -6   20.80    6.97
   1   1   6    8.82    2.87
   1   1   6    6.86    1.20
  -1  -1  -7    0.65    0.81
   1   1   7    1.07    1.21
   1   1   7    0.70    0.21
  -1  -1  -8    9.78    2.62
   1   1   8    4.91    1.65
  -1  -1  -9    8.41    2.83
   1   1   9    3.11    1.63
  -1  -1 -10   43.46    4.59
   1   1  10   17.73    2.85
  -1  -1 -11   19.68    6.22
   1   1  11    8.45    2.27
  -1  -1 -12    1.09    1.07
   1   1  12    0.16    1.48
  -1  -1 -13   56.88   20.64
   1   1  13   24.66    4.04
  -1  -1 -14   67.68    6.80
   1   1  14   22.93    4.38
  -1  -1 -15    7.94    4.34
   1   1  15    3.94    2.69
  -1  -1 -16   31.76    8.38
   1   1  16    7.74    3.04
  -1  -1 -17    0.92    1.32
   1   1  17   -0.25    1.62
  -1  -1 -18    1.81    2.05
   1   1  18   -0.01    1.83
  -1  -1 -19    1.13    2.47
   1   1  19    1.26    2.66
   1   2 -18    1.44    0.99
  -1  -2  18    1.35    1.91
   1   2 -17   14.47    4.94
  -1  -2  17    5.75    2.95
   1   2 -16    0.70    0.95
  -1  -2  16   -1.07    1.73
   1   2 -15    3.08    1.90
  -1  -2  15   -0.22    1.56
   1   2 -14    0.84    1.29
  -1  -2  14    0.31    1.56
   1   2 -13    1.23    1.40
  -1  -2  13   -0.38    1.48
   1   2 -12   28.18   11.53
  -1  -2  12   17.46    3.16
   1   2 -11   22.26    7.15
  -1  -2  11   13.71    2.64
  -1  -2  11    8.04    2.79
   1   2 -10    7.38    2.02
  -1  -2  10    0.80    1.31
  -1  -2  10    2.48    0.77
   1   2  -9   77.19    6.04
  -1  -2   9   40.37    3.97
  -1  -2   9   38.35    2.76
   1   2  -8   11.87    2.46
  -1  -2   8    8.87    1.76
  -1  -2   8    9.40    1.40
   1   2  -7   22.03    6.34
  -1  -2   7   18.34    2.26
  -1  -2   7   20.69    1.86
   1   2  -6    6.28    2.38
  -1  -2   6    9.32    1.68
  -1  -2   6    9.63    1.27
  -1  -2   5   56.51    4.14
  -1  -2   5   50.81    3.93
  -1  -2   5   48.87    3.43
  -1  -2   4  189.27    6.21
  -1  -2   4  172.79    5.98
  -1  -2   4  161.34    5.23
  -1  -2   3  187.49    5.75
  -1  -2   3  184.57    5.68
  -1  -2   3  174.19    5.43
  -1  -2   2    0.03    0.52
  -1  -2   2    1.04    0.85
  -1  -2   2   -0.41    0.71
  -1  -2   1   28.87    2.19
   1   2  -1   28.13    2.04
  -1  -2   1   28.18    2.35
  -1  -2   0   35.20    2.52
   1   2   0   33.53    2.19
  -1  -2   0   31.45    2.44
  -1  -2  -1   79.16    4.59
   1   2   1   76.91    4.28
  -1  -2  -1   55.45    3.59
  -1  -2  -2    2.72    0.85
   1   2   2    3.56    0.98
  -1  -2  -2    1.37    0.71
  -1  -2  -3    0.94    1.06
   1   2   3    1.64    0.64
  -1  -2  -3    0.83    0.46
  -1  -2  -4   62.65    4.38
   1   2   4   56.17    3.78
  -1  -2  -4   39.10    2.74
  -1  -2  -5  133.98    4.92
   1   2   5  110.46    4.07
   1   2   5   81.39    4.76
  -1  -2  -6   34.20    3.52
   1   2   6   29.49    8.73
   1   2   6   17.26    5.46
  -1  -2  -7   68.01    4.82
   1   2   7   37.07    3.18
   1   2   7   34.26    2.28
  -1  -2  -8   73.85    5.06
   1   2   8   31.38    3.36
   1   2   8   27.16    4.24
  -1  -2  -9  228.08    8.38
   1   2   9  116.43    5.89
   1   2   9  134.66    3.16
  -1  -2 -10    3.54    2.01
   1   2  10    4.39    1.90
  -1  -2 -11   12.08    3.12
   1   2  11    1.37    1.31
  -1  -2 -12    1.28    2.62
   1   2  12    1.69    1.86
  -1  -2 -13   14.33    3.69
   1   2  13    1.70    1.58
  -1  -2 -14   27.95    4.89
   1   2  14    6.60    2.18
  -1  -2 -15   34.53    4.76
   1   2  15    8.48    2.96
  -1  -2 -16    0.59    2.32
   1   2  16   -0.09    1.63
  -1  -2 -17    8.77    3.85
   1   2  17    0.70    1.71
  -1  -2 -18    0.18    2.27
   1   2  18    2.35    2.78
  -1  -2 -19   -0.71    2.45
   1   2  19    2.59    2.20
   1   3 -18    1.07    1.09
  -1  -3  18    1.41    2.30
   1   3 -17    1.18    1.26
  -1  -3  17   -0.61    1.58
   1   3 -16   10.86    4.09
  -1  -3  16    3.24    2.44
   1   3 -15   24.70    8.68
  -1  -3  15    8.60    2.92
   1   3 -14    4.23    1.42
  -1  -3  14    0.62    1.54
   1   3 -13   10.64    4.40
  -1  -3  13    2.96    2.00
   1   3 -12    0.57    1.20
  -1  -3  12    0.65    1.39
   1   3 -11    1.43    1.19
  -1  -3  11    1.02    1.39
   1   3 -11    0.34    0.42
   1   3 -10   41.00   13.30
  -1  -3  10   14.53    2.68
   1   3 -10   10.41    4.46
   1   3  -9   18.89    6.74
  -1  -3   9    5.30    1.91
   1   3  -8   11.00    4.99
  -1  -3   8    3.09    1.27
  -1  -3   8    3.96    1.15
  -1  -3   7   64.19    4.26
  -1  -3   7   51.22    3.66
  -1  -3   7   58.97    3.46
  -1  -3   6   82.12    4.58
  -1  -3   6   74.87    4.23
  -1  -3   6   70.16    3.64
  -1  -3   5  212.87    6.74
  -1  -3   5  209.56    6.36
  -1  -3   5  203.56    6.02
  -1  -3   4   36.47    2.92
  -1  -3   4   33.14    2.56
  -1  -3   4   33.72    2.73
  -1  -3   3  172.89    6.20
  -1  -3   3  164.84    5.45
  -1  -3   3  161.08    5.92
  -1  -3   2   99.46    4.37
  -1  -3   2  102.98    3.81
  -1  -3   2   98.15    4.43
  -1  -3   1  222.58    6.78
   1   3  -1  195.54    5.22
  -1  -3   1  210.71    6.97
  -1  -3   0   19.49    2.02
   1   3   0   18.96    1.50
  -1  -3   0   17.85    2.13
  -1  -3  -1  226.78    6.82
   1   3   1  235.88    5.57
  -1  -3  -1  194.83    6.42
  -1  -3  -2  266.04    7.72
   1   3   2  272.00    6.42
  -1  -3  -2  205.81    6.64
  -1  -3  -3    1.50    1.05
   1   3   3    0.57    0.67
   1   3   3   -0.33    0.72
  -1  -3  -4  114.24    7.05
   1   3   4   97.68    5.67
   1   3   4   74.82    4.83
  -1  -3  -5    3.97    1.49
   1   3   5    3.05    1.05
   1   3   5    0.31    0.31
  -1  -3  -6  124.56    5.53
   1   3   6  102.19    4.38
  -1  -3  -7   54.49    4.75
   1   3   7   43.41    3.39
   1   3   7   38.02    2.76
  -1  -3  -8   47.40    4.25
   1   3   8   38.08    3.41
   1   3   8   32.69    2.82
  -1  -3  -9   57.63    4.84
   1   3   9   44.94    3.96
   1   3   9   44.31    2.57
  -1  -3 -10    1.28    1.96
   1   3  10    1.23    1.69
   1   3  10    0.27    0.34
  -1  -3 -11    3.01    1.96
   1   3  11    1.70    1.36
   1   3  11    0.94    0.39
  -1  -3 -12    1.24    2.18
   1   3  12    8.88    2.38
  -1  -3 -13   18.40    3.98
   1   3  13   15.50    3.40
   1   3  14    7.73    2.56
   1   3  15    7.98    2.81
  -1  -3 -16   -0.89    2.59
   1   3  16   10.72    3.86
   1   3  17   35.87    6.01
  -1  -3 -18    1.67    2.87
   1   3  18   12.06    3.38
  -1  -3 -19    1.61    2.73
   1   3  19    1.27    2.01
   1   4 -17    1.98    2.18
  -1  -4  17    0.56    1.66
   1   4 -16    2.06    1.30
  -1  -4  16   -0.74    1.44
   1   4 -15    1.75    1.66
  -1  -4  15    1.00    1.67
   1   4 -14    3.55    1.32
  -1  -4  14    0.74    1.49
   1   4 -13    4.65    1.52
  -1  -4  13    1.77    1.57
   1   4 -12   14.68    4.17
  -1  -4  12    6.08    2.54
   1   4 -11   21.03    8.09
  -1  -4  11   12.39    2.71
   1   4 -11   10.32    2.96
   1   4 -10   38.85   14.29
  -1  -4  10    9.88    2.64
   1   4 -10   10.21    3.75
  -1  -4   9   30.15    3.78
  -1  -4   9   31.99    4.02
   1   4  -9   24.85    6.73
  -1  -4   8    1.44    1.15
  -1  -4   8    0.65    1.12
   1   4  -8    0.46    0.48
  -1  -4   7    1.09    1.52
  -1  -4   7    0.44    0.89
   1   4  -7    0.21    0.60
  -1  -4   6    4.55    1.58
  -1  -4   6    3.86    1.41
   1   4  -6    3.25    2.10
  -1  -4   5   29.25    2.98
  -1  -4   5   29.56    2.74
   1   4  -5   28.01    2.71
  -1  -4   4    4.21    1.24
  -1  -4   4    3.11    0.97
   1   4  -4    3.05    1.04
  -1  -4   3   11.89    1.97
  -1  -4   3   11.17    1.41
   1   4  -3    7.62    1.50
  -1  -4   2   36.33    3.15
  -1  -4   2   34.94    2.24
   1   4  -2   28.48    2.72
  -1  -4   1    1.08    1.00
   1   4  -1    0.14    0.37
   1   4  -1    0.27    1.08
  -1  -4  -1  270.05    7.30
   1   4   1  291.90    4.32
   1   4   1  218.21    6.94
  -1  -4  -3  158.55    6.06
   1   4   3  157.03    3.72
   1   4   3  118.76    9.60
  -1  -4  -4   65.73    4.40
   1   4   4   55.43    2.90
   1   4   4   73.88    4.02
  -1  -4  -5   39.32    3.72
   1   4   5   33.21    2.40
   1   4   5   25.58    8.11
  -1  -4  -6  265.97    8.53
   1   4   6  210.23    5.99
   1   4   6  184.98    6.24
  -1  -4  -7    8.94    2.03
   1   4   7    5.67    1.36
   1   4   7    8.28    2.44
  -1  -4  -8   47.08    4.53
   1   4   8   31.88    3.02
   1   4   8   27.54    8.64
  -1  -4  -9    0.12    1.91
   1   4   9    0.40    0.99
   1   4   9    0.32    0.37
  -1  -4 -10   49.36    5.56
   1   4  10   31.00    3.59
   1   4  10   28.26    6.75
  -1  -4 -11    1.19    2.35
   1   4  11    0.26    1.14
   1   4  11    1.03    0.95
  -1  -4 -12   61.49    6.90
   1   4  12   42.60    4.63
   1   4  12   54.75    3.94
  -1  -4 -13   23.21    4.93
   1   4  13   12.89    2.87
  -1  -4 -14   33.35    5.57
   1   4  14   20.39    3.64
  -1  -4 -15    0.14    2.71
   1   4  15    1.61    1.55
  -1  -4 -16    6.20    3.77
   1   4  16    2.59    2.32
  -1  -4 -17   -0.55    2.48
   1   4  17    2.24    1.83
  -1  -4 -18    3.04    4.04
   1   4  18    0.57    1.71
  -1  -4 -19    6.39    3.99
   1   4  19    4.17    2.85
   1   5 -16    0.81    1.07
  -1  -5  16   -0.18    1.27
   1   5 -15    2.75    2.07
  -1  -5  15    0.33    1.34
   1   5 -14    2.26    1.38
  -1  -5  14    0.99    1.38
   1   5 -13    9.66    4.24
  -1  -5  13    3.52    1.96
   1   5 -12   -0.52    1.60
  -1  -5  12   -0.10    1.19
   1   5 -11   46.27   15.50
  -1  -5  11   15.78    2.91
   1   5 -11   15.17    6.51
  -1  -5  10    0.13    1.35
  -1  -5  10   -0.24    0.95
  -1  -5   9   63.28    6.50
  -1  -5   9   64.67    6.32
   1   5  -9   57.62    8.33
  -1  -5   8    4.36    1.71
  -1  -5   8    1.96    1.24
   1   5  -8    2.06    1.19
  -1  -5   7    0.98    0.79
  -1  -5   7    0.64    0.91
   1   5  -7    0.63    0.63
  -1  -5   6    4.15    1.71
  -1  -5   6    3.81    1.19
   1   5  -6    4.26    1.96
  -1  -5   5    0.70    1.28
  -1  -5   5    1.15    1.06
   1   5  -5    0.46    0.45
  -1  -5   4    6.29    1.77
  -1  -5   4    3.51    1.04
   1   5  -4    2.50    1.57
  -1  -5   3    1.15    0.96
  -1  -5   3    1.15    0.56
   1   5  -3    1.94    0.70
  -1  -5   2    6.52    1.73
   1   5  -2    4.94    1.53
   1   5  -2    8.48    3.62
  -1  -5   1    9.04    1.89
   1   5  -1    5.84    2.12
   1   5  -1   10.47    3.59
  -1  -5   0   16.56    2.32
   1   5   0   17.57    1.94
   1   5   0   16.51    6.08
  -1  -5  -1  116.03    5.60
   1   5   1  125.83    2.77
   1   5   1  100.84    5.43
   1   5   2   16.35    3.14
   1   5   2    0.72    0.71
  -1  -5  -3  298.01    8.99
   1   5   3  292.99    4.89
   1   5   3  244.12    8.36
  -1  -5  -4   76.53    4.95
   1   5   4   62.79    2.69
   1   5   4   57.65    4.24
  -1  -5  -5    5.97    1.94
   1   5   5    4.81    1.09
   1   5   5    4.62    1.54
  -1  -5  -6    1.01    1.50
   1   5   6    0.38    0.46
   1   5   6    0.66    1.09
  -1  -5  -7    2.92    1.83
   1   5   7    2.20    0.94
   1   5   7    1.67    0.78
  -1  -5  -8    0.68    1.72
   1   5   8    1.23    0.89
   1   5   8    1.99    0.72
  -1  -5  -9    7.73    2.81
   1   5   9    4.32    1.45
   1   5   9    4.04    2.10
  -1  -5 -10    5.00    2.06
   1   5  10    4.33    1.47
   1   5  10    3.54    1.21
   1   5  11    3.32    1.70
   1   5  11    6.66    2.71
  -1  -5 -12   -0.43    2.40
   1   5  12    1.24    1.32
   1   5  12    0.17    0.87
  -1  -5 -13   35.38    5.33
   1   5  13   21.11    3.35
   1   5  13   18.40    7.31
  -1  -5 -14   12.71    4.11
   1   5  14    7.02    2.73
  -1  -5 -15    0.25    2.21
   1   5  15    1.35    1.45
  -1  -5 -16    0.46    2.37
   1   5  16    1.61    1.81
  -1  -5 -17   -0.84    2.37
   1   5  17    0.70    1.44
  -1  -5 -18    1.03    2.81
   1   5  18    1.42    1.70
   1   6 -15    1.13    1.49
  -1  -6  15    1.24    1.57
   1   6 -14    1.15    1.35
  -1  -6  14    0.37    1.36
   1   6 -13    1.67    0.96
  -1  -6  13    0.29    1.32
   1   6 -12    1.22    1.19
  -1  -6  12   -0.10    1.12
  -1  -6  11    1.69    1.68
  -1  -6  11    1.73    1.25
   1   6 -11    1.79    1.14
  -1  -6  10    0.48    1.37
  -1  -6  10    0.03    0.85
   1   6 -10   -0.04    1.00
  -1  -6   9    2.80    1.60
  -1  -6   9    3.74    1.69
   1   6  -9    2.62    1.48
  -1  -6   8    0.89    1.39
  -1  -6   8   -0.02    0.81
   1   6  -8    0.49    0.57
  -1  -6   7   19.73    3.52
  -1  -6   7   15.40    2.79
   1   6  -7   17.27    5.54
  -1  -6   6   45.30    4.77
  -1  -6   6   41.28    3.64
   1   6  -6   45.04   16.13
  -1  -6   5    7.27    2.14
  -1  -6   5    3.07    0.93
   1   6  -5    4.12    1.98
  -1  -6   4    2.99    1.55
  -1  -6   4    4.05    1.10
   1   6  -4    3.52    1.36
  -1  -6   3   34.53    3.91
   1   6  -3   25.40    4.07
   1   6  -3   34.08   11.76
  -1  -6   2   23.65    3.35
   1   6  -2   14.90    5.87
   1   6  -2   22.80    7.18
  -1  -6   1    6.34    1.67
   1   6  -1    8.51    3.05
  -1  -6   0    9.45    2.25
   1   6   0    8.83    3.42
  -1  -6  -1   11.05    2.46
   1   6   1   10.39    4.32
  -1  -6  -2   26.32    3.32
   1   6   2   23.13    9.70
  -1  -6  -3    7.94    2.04
   1   6   3    4.58    2.81
  -1  -6  -4   14.74    2.74
   1   6   4    9.16    3.95
  -1  -6  -5   18.82    3.08
   1   6   5   14.72    1.70
   1   6   5   13.47    4.94
  -1  -6  -6   12.02    2.65
   1   6   6   10.24    1.51
   1   6   6    9.14    2.81
  -1  -6  -7    1.65    1.82
   1   6   7    0.48    0.64
   1   6   7    0.15    0.53
  -1  -6  -8   19.04    3.15
   1   6   8   12.96    1.84
   1   6   8   12.17    4.79
  -1  -6  -9    6.87    2.24
   1   6   9    6.50    1.46
   1   6   9    5.15    2.48
  -1  -6 -10   91.98    8.78
   1   6  10   62.87    5.72
   1   6  10   79.01   10.86
  -1  -6 -11    3.46    2.58
   1   6  11    2.12    1.11
   1   6  11    2.65    1.35
  -1  -6 -12    3.06    2.20
   1   6  12    2.69    1.72
   1   6  12    1.78    1.07
  -1  -6 -13    5.68    3.22
   1   6  13    2.92    1.56
   1   6  13    4.27    1.44
  -1  -6 -14    6.21    2.90
   1   6  14    3.44    2.07
  -1  -6 -15    1.62    2.48
   1   6  15    0.90    1.35
  -1  -6 -16    1.24    2.38
   1   6  16    0.41    1.30
  -1  -6 -17    0.24    2.50
   1   6  17    1.28    1.67
  -1  -6 -18    1.92    2.56
   1   6  18    0.40    1.32
   1   7 -13   17.19    6.03
  -1  -7  13    3.42    1.80
  -1  -7  12    1.21    1.71
  -1  -7  12    2.32    1.98
  -1  -7  11    2.58    2.03
  -1  -7  11    1.36    1.22
   1   7 -11   -0.17    1.01
  -1  -7  10    0.79    1.62
  -1  -7  10    0.77    1.06
   1   7 -10    0.16    1.00
  -1  -7   9    1.23    1.66
  -1  -7   9    1.26    1.10
   1   7  -9    0.67    0.79
  -1  -7   8    0.29    1.44
  -1  -7   8   -0.10    0.78
   1   7  -8    0.94    1.19
  -1  -7   7    6.98    2.19
  -1  -7   7    7.76    1.93
   1   7  -7    7.51    2.99
  -1  -7   6    5.20    1.94
  -1  -7   6    4.12    1.42
   1   7  -6    4.18    2.11
  -1  -7   5   10.72    2.84
  -1  -7   5    8.72    1.48
   1   7  -5   10.66    4.36
  -1  -7   4  121.85   10.44
   1   7  -4  112.40    9.78
  -1  -7   3   21.87    3.57
   1   7  -3   20.96    7.55
  -1  -7   2    0.57    1.59
   1   7  -2    1.06    0.88
  -1  -7   1   63.21    5.39
   1   7  -1   67.17    5.85
  -1  -7   0    0.83    1.45
   1   7   0    1.96    1.01
  -1  -7  -1    1.17    1.69
   1   7   1    0.65    0.80
  -1  -7  -2   16.06    2.78
   1   7   2   17.60    4.27
  -1  -7  -3   74.86    5.67
   1   7   3   63.41   17.50
  -1  -7  -4   35.73    4.06
   1   7   4    9.33    3.99
  -1  -7  -5   14.11    2.82
   1   7   5    1.07    1.14
  -1  -7  -6    1.15    1.73
   1   7   6    1.46    0.82
  -1  -7  -7   13.68    3.41
   1   7   7    7.25    3.05
  -1  -7  -8   40.92    5.35
   1   7   8   32.02   12.25
  -1  -7  -9    2.85    1.80
   1   7   9    1.18    0.77
   1   7   9    3.15    1.70
  -1  -7 -10   43.29    5.28
   1   7  10   30.18    3.32
   1   7  10   32.90   11.41
  -1  -7 -11    2.17    3.39
   1   7  11    2.08    1.07
   1   7  11    3.48    1.51
  -1  -7 -12   21.27    4.35
   1   7  12   15.35    2.75
   1   7  12   17.34    4.65
  -1  -7 -13    0.14    2.01
   1   7  13    0.54    1.06
   1   7  13    0.86    1.16
  -1  -7 -14    1.95    2.20
   1   7  14    1.07    1.16
   1   7  14    2.22    1.62
  -1  -7 -15    4.86    3.52
   1   7  15    1.22    1.33
  -1  -7 -16   -1.04    2.38
   1   7  16   -0.03    1.25
  -1  -7 -17   -0.26    2.19
   1   7  17    0.33    1.47
  -1  -8  11    2.99    2.21
  -1  -8  10    1.72    2.52
   1   8 -10    0.90    1.38
  -1  -8   9    1.29    1.86
   1   8  -9    1.30    1.01
  -1  -8   8   11.32    3.07
   1   8  -8    8.57    2.98
  -1  -8   7   12.49    3.55
   1   8  -7   10.75    4.42
  -1  -8   6    5.97    2.69
   1   8  -6    6.07    2.13
  -1  -8   5   31.09    4.49
   1   8  -5   23.01   11.36
  -1  -8   4   34.48    4.41
   1   8  -4   41.60   15.50
  -1  -8   3   44.78    5.27
   1   8  -3   41.22   14.99
  -1  -8   2   43.71    5.35
   1   8  -2   42.72   17.34
  -1  -8   1    8.94    2.84
   1   8  -1   12.87    3.78
  -1  -8   0   10.23    2.80
   1   8   0    6.41    2.31
  -1  -8  -1    2.18    1.61
   1   8   1    0.97    1.02
  -1  -8  -2    4.93    1.98
   1   8   2    6.95    2.82
  -1  -8  -3   22.46    4.14
   1   8   3   18.73    6.22
  -1  -8  -4    8.57    2.78
   1   8   4    9.69    3.12
  -1  -8  -5   41.23    5.28
   1   8   5   39.33   15.14
  -1  -8  -6    0.60    1.76
   1   8   6    0.85    0.89
  -1  -8  -7    0.45    1.77
   1   8   7    0.57    0.99
  -1  -8  -8    0.77    1.89
   1   8   8    2.95    2.56
  -1  -8  -9    0.18    1.91
   1   8   9    1.10    1.09
  -1  -8 -10   11.90    3.68
   1   8  10    8.77    3.58
  -1  -8 -11    2.91    2.80
   1   8  11    1.67    1.01
  -1  -8 -12   -0.16    1.76
   1   8  12    0.62    0.85
  -1  -8 -13    1.74    2.26
   1   8  13   -0.82    1.23
  -1  -8 -14    2.65    2.27
   1   8  14    0.74    1.35
  -1  -8 -15    3.54    2.45
  -1  -9   9    8.11    3.35
   1   9  -9    3.82    1.82
  -1  -9   8   22.51    4.43
   1   9  -8   17.53    7.20
  -1  -9   7    1.67    1.85
   1   9  -7    0.29    0.59
  -1  -9   6    9.14    3.20
   1   9  -6    6.86    2.98
  -1  -9   5    6.28    2.87
   1   9  -5    7.01    2.96
  -1  -9   4   -0.24    1.74
   1   9  -4    1.77    1.24
  -1  -9   3    1.95    1.92
   1   9  -3    3.62    2.86
  -1  -9   2   16.79    3.81
   1   9  -2   16.20    6.43
  -1  -9   1   19.79    4.17
   1   9  -1   18.24    8.55
  -1  -9   0   16.32    3.95
   1   9   0   14.96    5.35
  -1  -9  -1   20.52    4.27
   1   9   1   21.50    7.63
  -1  -9  -2    1.04    1.85
   1   9   2    2.04    1.74
  -1  -9  -3   -0.06    1.74
   1   9   3    1.63    1.40
  -1  -9  -4    1.24    1.90
   1   9   4    1.64    1.67
  -1  -9  -5    1.54    1.98
   1   9   5    0.31    1.48
  -1  -9  -6    1.49    2.85
   1   9   6    3.99    1.66
  -1  -9  -7    3.03    2.12
   1   9   7    5.09    3.17
  -1  -9  -8   10.48    3.47
   1   9   8    7.49    2.93
  -1  -9  -9   -0.33    1.80
   1   9   9    0.89    1.02
  -1  -9 -10    1.52    1.97
   1   9  10    1.56    0.91
  -1  -9 -11   -0.82    1.81
   1   9  11    1.03    0.66
  -1  -9 -12    1.20    2.47
   1   9  12    1.60    1.33
  -1  -9 -13   -0.20    2.09
   1   9  13   -0.21    1.29
  -1  -9 -14   -0.49    2.18
  -1 -10   6   10.60    3.46
   1  10  -6    8.83    4.49
  -1 -10   5    1.44    2.03
   1  10  -5    1.84    1.78
  -1 -10   4    0.72    1.87
   1  10  -4    0.56    1.08
  -1 -10   3    1.62    2.66
   1  10  -3   -0.70    1.81
  -1 -10   2    4.19    2.68
   1  10  -2    4.97    2.72
  -1 -10   1    2.24    2.71
   1  10  -1    1.94    1.71
  -1 -10   0    1.90    2.03
   1  10   0    3.63    2.19
  -1 -10  -1   25.84    4.85
   1  10   1   26.88    9.76
  -1 -10  -2    1.26    1.83
   1  10   2    1.62    2.11
  -1 -10  -3    3.90    2.54
   1  10   3    3.30    1.61
  -1 -10  -4    0.94    1.89
   1  10   4    1.45    2.16
  -1 -10  -5    2.60    2.77
   1  10   5   -0.64    1.82
  -1 -10  -6    1.05    1.89
   1  10   6    0.35    0.91
  -1 -10  -7   -0.33    1.71
   1  10   7    1.55    1.15
  -1 -10  -8    1.19    2.00
   1  10   8   -0.35    1.70
  -1 -10  -9    2.49    2.95
   1  10   9    4.13    2.05
  -1 -10 -10    2.49    2.92
   1  10  10    2.14    1.35
  -1 -10 -11    0.35    2.02
   1  10  11    1.12    1.31
  -1 -11   2    1.29    2.06
   1  11  -2    0.34    1.95
  -1 -11   1    0.15    1.91
   1  11  -1    3.80    1.77
  -1 -11   0    0.63    1.96
   1  11   0    1.57    1.79
  -1 -11  -1    6.05    3.28
   1  11   1    6.08    2.54
  -1 -11  -2    3.30    3.10
   1  11   2   -0.18    2.06
  -1 -11  -3    0.78    2.03
   1  11   3   -0.74    2.09
  -1 -11  -4    1.92    2.18
   1  11   4    2.61    1.58
  -1 -11  -5    2.44    2.26
   1  11   5    2.39    2.76
  -1 -11  -6    1.63    2.24
   1  11   6    0.89    1.25
  -1 -11  -7    0.22    2.00
   1  11   7    1.56    1.08
   2 -10  -7   -0.17    1.97
  -2  10   7    1.05    1.80
   2 -10  -6    7.67    3.62
  -2  10   6    4.58    2.45
   2 -10  -5    1.99    2.37
  -2  10   5   -1.31    2.49
   2 -10  -4    1.39    2.21
  -2  10   4    0.92    2.57
   2 -10  -3    0.38    2.01
  -2  10   3    2.35    2.52
   2 -10  -2   -0.58    1.96
  -2  10   2    0.58    2.17
   2 -10  -1    0.01    2.02
  -2  10   1    1.68    2.42
   2 -10   0    3.13    2.77
  -2  10   0    4.01    2.62
  -2  10  -1    2.96    2.55
   2 -10   2    2.04    2.26
  -2  10  -2    4.38    2.80
   2 -10   3    1.02    2.10
  -2  10  -3    1.23    2.21
   2  -9 -11   -1.10    2.08
  -2   9  11    0.79    1.76
   2  -9 -10    5.94    3.23
  -2   9  10    3.25    2.43
   2  -9  -9    1.34    2.12
  -2   9   9   -1.51    2.15
   2  -9  -8    3.69    2.38
  -2   9   8    6.99    2.71
   2  -9  -7    0.18    1.91
  -2   9   7    1.54    1.94
   2  -9  -6    1.26    2.00
  -2   9   6   -0.84    2.16
   2  -9  -5    4.95    2.68
  -2   9   5    4.43    2.97
   2  -9  -4    0.27    1.90
  -2   9   4    1.91    2.27
   2  -9  -3    0.93    1.93
  -2   9   3    0.53    2.18
   2  -9  -2    1.59    2.13
  -2   9   2    2.87    2.33
   2  -9  -1   -0.65    1.78
  -2   9   1    0.66    2.05
   2  -9   0    1.89    2.71
  -2   9   0    1.69    3.09
   2  -9   1    1.12    1.99
  -2   9  -1   -1.06    2.01
   2  -9   2    9.44    3.32
  -2   9  -2   12.42    3.92
  -2   9  -3    3.95    2.48
   2  -9   4    2.86    2.12
  -2   9  -4   -0.74    1.98
   2  -9   5    1.92    2.92
  -2   9  -5    0.86    1.91
   2  -9   6    2.51    2.15
  -2   9  -6    2.82    1.96
   2  -9   7    0.05    1.65
  -2   9  -7    1.92    1.92
   2  -8 -13    2.29    2.90
  -2   8  13    0.95    2.49
   2  -8 -12    4.20    2.82
  -2   8  12    1.02    1.81
   2  -8 -11    0.98    2.74
  -2   8  11    1.01    1.74
   2  -8 -10    2.98    2.81
  -2   8  10    3.74    2.65
   2  -8  -9    1.31    1.71
  -2   8   9    3.16    2.38
   2  -8  -8    0.93    1.80
  -2   8   8    1.16    1.97
   2  -8  -7    1.17    1.87
  -2   8   7   -2.26    2.05
   2  -8  -6   -0.13    1.67
  -2   8   6    0.46    0.58
   2  -8  -5    3.42    2.65
  -2   8   5    1.31    2.20
   2  -8  -4    1.33    1.57
  -2   8   4    1.35    2.29
   2  -8  -3    9.36    3.02
  -2   8   3   14.48    4.04
   2  -8  -2    0.59    1.68
  -2   8   2    1.17    2.18
   2  -8  -1    2.09    1.94
  -2   8   1    3.06    2.11
   2  -8   0    2.47    2.50
  -2   8   0    2.39    3.21
   2  -8   1    3.68    2.66
  -2   8  -1    3.13    2.10
   2  -8   2   -0.79    1.59
  -2   8  -2    1.23    2.03
   2  -8   3    1.45    1.93
  -2   8  -3    1.37    1.94
   2  -8   4    3.36    2.91
  -2   8  -4    1.52    1.90
   2  -8   5    0.19    1.90
  -2   8  -5    1.03    1.74
   2  -8   6    1.22    1.79
  -2   8  -6    2.40    1.87
   2  -8   7    1.16    1.90
  -2   8  -7    2.13    1.86
   2  -8   8    3.69    2.34
  -2   8  -8    7.99    3.51
   2  -8   9    1.27    1.90
  -2   8  -9   -0.63    1.52
   2  -8  10    2.48    2.10
   2  -7 -15    0.72    2.20
   2  -7 -14    2.33    2.22
  -2   7  14    2.94    1.69
   2  -7 -13    3.59    2.14
  -2   7  13    5.48    2.78
   2  -7 -12    7.37    2.97
  -2   7  12    6.24    2.18
   2  -7 -11    2.56    2.19
  -2   7  11    2.01    1.71
   2  -7 -10    9.90    3.40
  -2   7  10   14.30    4.01
   2  -7  -9   -0.07    1.55
  -2   7   9   -1.19    1.78
   2  -7  -8    2.07    1.86
  -2   7   8    2.91    2.08
   2  -7  -7    3.15    1.81
  -2   7   7    4.06    1.88
   2  -7  -6    4.65    1.97
  -2   7   6    4.89    2.32
   2  -7  -5   22.26    4.01
  -2   7   5   25.95    6.95
   2  -7  -4    3.24    1.70
  -2   7   4    6.05    2.47
  -2   7   3   -1.62    1.90
   2  -7  -2    5.51    2.50
  -2   7   2    5.92    2.38
   2  -7  -1    1.48    1.43
  -2   7   1    3.64    2.31
   2  -7   0   20.50    3.76
  -2   7   0   30.94    4.84
   2  -7   1    3.47    2.13
  -2   7  -1    4.60    2.08
   2  -7   2    4.24    2.23
  -2   7  -2    6.27    2.66
   2  -7   3    2.36    2.47
  -2   7  -3    1.24    1.81
   2  -7   4    2.09    1.59
  -2   7  -4    1.39    1.54
   2  -7   5    6.22    2.81
  -2   7  -5    7.05    2.38
   2  -7   6   15.30    3.65
  -2   7  -6   13.73    3.09
   2  -7   7    2.85    1.96
  -2   7  -7    5.68    2.41
   2  -7   8    3.28    2.10
  -2   7  -8    6.25    2.08
   2  -7   9    2.51    2.11
  -2   7  -9    2.51    1.75
   2  -7  10    4.42    2.37
  -2   7 -10    3.82    1.84
   2  -7  11    1.33    1.93
   2  -7  12    2.53    2.17
   2  -6 -16    2.35    2.45
  -2   6  16    1.42    1.63
   2  -6 -15    4.58    3.30
  -2   6  15    0.21    1.30
   2  -6 -14    1.57    2.10
  -2   6  14    1.40    1.35
  -2   6  14    0.06    1.16
   2  -6 -13    3.52    2.06
  -2   6  13    2.05    1.69
  -2   6  13    2.09    1.62
   2  -6 -12    1.92    1.83
  -2   6  12    2.79    1.77
  -2   6  12    2.89    1.64
   2  -6 -11    4.68    2.56
  -2   6  11    4.41    1.70
  -2   6  11    5.04    2.03
   2  -6 -10   35.75    4.87
  -2   6  10   29.50    3.41
  -2   6  10   45.48    5.38
   2  -6  -9    2.87    2.66
  -2   6   9    2.34    1.15
  -2   6   9    1.53    1.81
   2  -6  -8    0.47    1.76
  -2   6   8    0.41    0.75
  -2   6   8   -0.14    1.74
   2  -6  -7    2.75    2.46
   2  -6  -7    0.37    0.37
  -2   6   7    0.04    1.79
   2  -6  -6   50.27    5.58
  -2   6   6   44.13   13.33
   2  -6  -5   11.69    3.08
  -2   6   5   10.42    4.35
   2  -6  -4    7.73    2.01
  -2   6   4   10.20    2.59
   2  -6  -3   20.98    3.31
  -2   6   3   32.20    4.60
   2  -6  -2   10.98    2.40
  -2   6   2   12.44    3.18
   2  -6  -1   90.86    6.38
  -2   6   1  128.31    7.65
   2  -6   0    4.94    2.04
  -2   6   0    4.63    1.93
   2  -6   1    1.36    1.67
  -2   6  -1    0.24    1.74
   2  -6   2    3.75    1.64
  -2   6  -2    7.75    2.64
   2  -6   3   22.35    3.58
  -2   6  -3   29.31    4.16
   2  -6   4   19.02    3.37
  -2   6  -4   24.36    3.79
   2  -6   5   11.76    2.80
   2  -6   5    9.10    1.54
  -2   6  -5   13.61    2.97
   2  -6   6    4.80    2.38
   2  -6   6    3.98    1.43
  -2   6  -6    6.72    2.17
   2  -6   7    6.36    2.40
   2  -6   7    5.66    1.68
  -2   6  -7   12.39    3.00
   2  -6   8    9.00    2.71
   2  -6   8    4.60    1.45
  -2   6  -8    7.21    2.03
   2  -6   9   13.06    3.70
   2  -6   9   11.60    2.46
  -2   6  -9   14.68    3.11
   2  -6  10    1.76    1.86
   2  -6  10    1.09    1.12
  -2   6 -10    1.71    1.44
   2  -6  11    0.99    1.76
   2  -6  11    0.63    1.08
   2  -6  12   -0.53    1.65
   2  -6  12    0.90    1.22
  -2   6 -13    5.50    2.67
   2  -6  13    0.50    1.26
   2  -5 -17    2.47    2.42
  -2   5  17    0.61    1.45
   2  -5 -16    1.36    2.11
  -2   5  16    0.14    1.39
  -2   5  15    1.12    1.81
   2  -5 -14    1.01    2.06
  -2   5  14    0.53    1.23
  -2   5  14    1.29    1.52
   2  -5 -13   -0.85    1.84
  -2   5  13   -0.11    1.10
  -2   5  13    0.09    0.50
   2  -5 -12    6.95    2.74
  -2   5  12    2.88    1.73
  -2   5  12    5.21    1.80
   2  -5 -11    0.29    1.65
  -2   5  11    1.79    1.60
  -2   5  11    0.16    1.28
   2  -5 -10    0.57    1.92
  -2   5  10    0.19    0.88
  -2   5  10   -0.09    1.46
   2  -5  -9    1.54    2.16
  -2   5   9    2.79    1.54
  -2   5   9    2.17    1.41
   2  -5  -8  415.59   13.36
  -2   5   8  279.06   13.02
  -2   5   8  486.35   16.16
   2  -5  -7   14.54    3.04
  -2   5   7   12.08    1.81
  -2   5   7   22.51    5.49
   2  -5  -6   13.24    2.77
   2  -5  -6    6.76    2.61
  -2   5   6   10.34    2.73
   2  -5  -5    2.37    2.11
   2  -5  -5    0.67    0.34
  -2   5   5    0.98    1.12
   2  -5  -4   15.45    2.71
   2  -5  -4    9.36    3.74
  -2   5   4   20.14    3.49
   2  -5  -3   24.11    3.19
   2  -5  -3   19.83    3.30
  -2   5   3   30.62    4.06
   2  -5  -2    0.99    1.12
   2  -5  -2   -0.03    0.28
  -2   5   2    0.70    1.55
   2  -5  -1    0.52    1.35
  -2   5   1    2.12    1.53
   2  -5   0    0.84    1.01
  -2   5   0   -0.09    1.54
   2  -5   1   44.79    4.42
   2  -5   1   54.73    2.86
  -2   5  -1   66.62    5.49
   2  -5   2    6.01    2.13
   2  -5   2    4.90    1.25
  -2   5  -2    6.78    2.19
   2  -5   3    4.07    1.66
   2  -5   3    5.68    1.16
  -2   5  -3    5.16    1.90
   2  -5   4   21.82    3.57
   2  -5   4   19.80    2.08
  -2   5  -4   28.51    3.32
   2  -5   5   48.87    4.78
   2  -5   5   55.24    3.49
  -2   5  -5   68.69    5.08
   2  -5   6    6.85    2.07
   2  -5   6    7.12    1.49
  -2   5  -6    9.66    2.36
   2  -5   7    0.41    1.48
   2  -5   7   -0.30    0.81
  -2   5  -7    0.50    1.21
   2  -5   8    5.01    2.12
   2  -5   8    6.93    1.88
  -2   5  -8    6.21    3.19
   2  -5   9   -0.25    1.49
   2  -5   9    0.90    1.13
  -2   5  -9    0.86    1.17
   2  -5  10    0.99    1.67
   2  -5  10    0.37    1.11
  -2   5 -10   -0.18    1.02
   2  -5  11    0.12    1.62
   2  -5  11    0.96    1.15
  -2   5 -12    0.58    0.91
   2  -5  12    1.57    1.35
  -2   5 -13    2.77    1.53
   2  -5  13    0.08    1.21
  -2   5 -14    7.11    2.78
   2  -5  14    1.72    1.54
  -2   5 -15    0.46    0.99
   2  -5  15    1.14    1.50
   2  -4 -18    1.78    2.57
  -2   4  18    3.87    3.27
   2  -4 -17    6.57    3.71
  -2   4  17    3.50    2.29
   2  -4 -16    0.63    2.25
  -2   4  16    1.14    2.04
   2  -4 -15    3.23    2.83
  -2   4  15    3.68    2.22
   2  -4 -14    0.43    2.03
  -2   4  14   -0.32    1.18
  -2   4  14   -0.17    0.87
   2  -4 -13   18.44    3.55
  -2   4  13   12.66    2.86
  -2   4  13   16.33    2.48
   2  -4 -12    1.61    2.13
  -2   4  12    0.34    1.77
  -2   4  12    3.40    1.55
   2  -4 -11    2.56    1.82
  -2   4  11    1.44    1.15
  -2   4  11    2.81    1.58
   2  -4 -10  129.14    9.03
  -2   4  10   81.34    6.23
  -2   4  10  131.61    8.26
   2  -4  -9    2.16    1.98
  -2   4   9    2.15    1.48
  -2   4   9    3.92    1.86
   2  -4  -8    8.53    2.40
  -2   4   8    6.54    1.75
  -2   4   8   11.43    2.64
   2  -4  -7   12.96    2.67
  -2   4   7    9.67    1.81
  -2   4   7   14.06    2.72
   2  -4  -6  145.07    8.15
  -2   4   6  101.35    5.41
  -2   4   6  177.46    9.31
   2  -4  -5   62.02    4.43
  -2   4   5   83.00    5.13
   2  -4  -4   90.77    5.33
   2  -4  -4   65.56    4.78
  -2   4   4  112.10    6.06
   2  -4  -3   21.38    2.73
   2  -4  -3   16.72    2.65
  -2   4   3   26.10    8.97
   2  -4  -2   30.06    2.99
   2  -4  -2   26.40    4.31
  -2   4   2   36.50    5.50
   2  -4  -1   34.47    3.32
   2  -4  -1   38.09    2.02
  -2   4   1   47.72    5.12
   2  -4   0   95.74    5.21
   2  -4   0  127.95    3.59
  -2   4   0  138.40    6.46
   2  -4   1  109.47    5.51
   2  -4   1  152.15    4.24
  -2   4  -1  149.89    6.44
   2  -4   2    0.94    1.20
   2  -4   2    0.26    0.25
  -2   4  -2    0.17    1.21
   2  -4   3   13.84    2.44
   2  -4   3   17.89    1.75
  -2   4  -3   24.36    2.94
   2  -4   4   41.46    4.15
   2  -4   4   48.75    3.44
  -2   4  -4   65.05    4.82
   2  -4   5    1.28    1.41
   2  -4   5    2.33    1.14
  -2   4  -5    3.27    1.45
   2  -4   6    1.90    1.43
   2  -4   6    2.69    1.16
  -2   4  -6    1.12    0.96
   2  -4   7    2.46    1.47
   2  -4   7    2.43    1.03
  -2   4  -7    2.30    1.13
   2  -4   8    1.31    1.52
   2  -4   8   -0.04    0.98
  -2   4  -8    1.05    0.98
   2  -4   9    6.30    2.24
   2  -4   9    9.37    2.24
  -2   4  -9    9.05    1.70
   2  -4  10    9.95    2.89
   2  -4  10   10.65    2.39
  -2   4 -10   15.21    2.39
  -2   4 -11    5.47    2.60
   2  -4  11    6.45    2.63
  -2   4 -12   16.00    4.50
   2  -4  12    3.70    1.97
  -2   4 -13   12.53    4.03
   2  -4  13    5.73    2.80
  -2   4 -14    3.30    2.68
   2  -4  14    0.75    1.39
  -2   4 -15    3.12    2.42
   2  -4  15    0.48    1.36
  -2   4 -16    1.32    1.44
   2  -4  16    0.44    1.39
   2  -3 -18    2.61    2.76
  -2   3  18    0.96    1.86
   2  -3 -17   -0.26    2.19
  -2   3  17    1.66    2.30
   2  -3 -16   -0.45    2.07
  -2   3  16    0.68    1.55
   2  -3 -15    7.69    3.37
  -2   3  15    5.71    2.63
   2  -3 -14    1.37    1.99
  -2   3  14    0.20    1.30
   2  -3 -13   -0.18    1.79
  -2   3  13    0.82    1.90
  -2   3  13    0.27    0.89
   2  -3 -12   -1.06    1.90
  -2   3  12    0.59    0.93
   2  -3 -11    1.03    2.06
  -2   3  11    0.89    1.40
  -2   3  11    2.27    1.35
   2  -3 -10   45.50    4.92
  -2   3  10   26.73    3.77
  -2   3  10   41.93    3.62
   2  -3  -9    1.41    1.72
  -2   3   9    0.69    1.10
  -2   3   9    0.33    1.00
   2  -3  -8   27.41    3.19
  -2   3   8   18.07    2.63
  -2   3   8   30.44    3.22
   2  -3  -7    2.08    1.51
  -2   3   7    2.70    1.22
  -2   3   7    4.07    1.58
   2  -3  -6  262.32    8.54
  -2   3   6  172.93    6.03
  -2   3   6  287.97    8.72
   2  -3  -5   85.13    5.13
  -2   3   5   58.91    3.70
  -2   3   5   95.44    5.55
   2  -3  -4   30.26    2.95
   2  -3  -4   15.21    5.08
  -2   3   4   38.17    3.62
   2  -3  -3  283.16    7.67
   2  -3  -3  227.53    5.66
  -2   3   3  368.98    9.65
   2  -3  -2   66.27    4.11
   2  -3  -2   64.44    3.23
  -2   3   2  103.76    5.20
   2  -3  -1  101.78    4.59
   2  -3  -1  107.72    3.61
  -2   3   1  140.59    5.77
   2  -3   0   11.22    1.86
   2  -3   0   13.85    1.34
  -2   3   0   17.61    6.15
   2  -3   1   74.88    4.17
   2  -3   1   99.11    3.55
  -2   3  -1  107.10    4.93
   2  -3   2   19.71    2.32
   2  -3   2   31.47    2.39
  -2   3  -2   27.90    5.94
   2  -3   3   39.66    3.58
   2  -3   3   53.04    3.17
  -2   3  -3   57.13    4.00
   2  -3   4   20.18    2.53
   2  -3   4   33.21    5.42
  -2   3  -4   35.51    2.92
   2  -3   5   11.69    2.07
   2  -3   5   15.42    2.09
  -2   3  -5   15.20    6.14
   2  -3   6   39.99    3.68
   2  -3   6   45.31    3.39
  -2   3  -6   52.59    3.53
   2  -3   7    2.79    1.66
   2  -3   7    4.72    1.61
  -2   3  -7    3.62    1.29
   2  -3   8    8.13    2.48
   2  -3   8    6.06    1.72
  -2   3  -8    8.22    1.46
   2  -3   9    3.04    1.55
   2  -3   9    4.41    1.72
  -2   3  -9    4.18    1.23
  -2   3 -10   58.74   18.44
   2  -3  10   27.71    3.72
  -2   3 -10   31.21    2.66
  -2   3 -11    0.35    1.21
   2  -3  11    1.56    1.43
  -2   3 -12   74.63   17.73
   2  -3  12   27.75    4.13
  -2   3 -13    0.23    1.29
   2  -3  13    0.95    1.61
  -2   3 -14    0.42    1.25
   2  -3  14    2.70    1.81
  -2   3 -15    1.58    1.08
   2  -3  15    1.20    1.65
  -2   3 -16    7.26    2.61
   2  -3  16    0.36    1.54
  -2   3 -17    6.91    2.68
   2  -3  17    0.06    1.59
  -2   2  19    0.90    1.90
   2  -2 -18    3.91    3.37
  -2   2  18    3.19    2.89
   2  -2 -17    0.87    2.19
  -2   2  17    1.89    2.39
   2  -2 -16    1.23    2.23
  -2   2  16    1.63    1.76
   2  -2 -15    7.32    3.19
  -2   2  15    7.19    3.10
   2  -2 -14    1.53    1.96
  -2   2  14    2.83    2.13
   2  -2 -13    7.84    2.62
  -2   2  13    4.75    2.38
  -2   2  13    7.28    1.60
   2  -2 -12   31.19    4.77
  -2   2  12   19.15    3.66
  -2   2  12   22.44    2.55
   2  -2 -11    3.29    2.17
  -2   2  11    3.22    1.48
  -2   2  11    3.43    1.36
   2  -2 -10    1.40    1.70
  -2   2  10    0.66    1.65
  -2   2  10    0.15    0.68
   2  -2  -9   -0.06    1.41
  -2   2   9    0.00    1.03
  -2   2   9   -0.38    0.75
   2  -2  -8    4.15    1.94
  -2   2   8    3.84    1.40
  -2   2   8    5.36    1.50
   2  -2  -7    0.42    1.29
  -2   2   7    0.87    1.08
  -2   2   7    1.63    1.49
   2  -2  -6    2.62    1.05
  -2   2   6    2.77    1.25
  -2   2   6    5.18    1.34
   2  -2  -5   10.01    1.88
  -2   2   5    7.59    1.89
  -2   2   5    8.73    1.55
   2  -2  -4  201.63    5.85
  -2   2   4  144.40    4.84
  -2   2   4  230.66    6.81
   2  -2  -3  290.02    8.22
   2  -2  -3  217.05    6.65
  -2   2   3  377.09   10.61
   2  -2  -2    0.60    0.73
   2  -2  -2    0.35    0.36
  -2   2   2    0.01    1.23
   2  -2  -1    1.26    0.73
   2  -2  -1    1.04    0.38
  -2   2   1    0.52    1.20
   2  -2   0    9.43    1.41
   2  -2   0   11.92    3.34
  -2   2   0   14.98    2.10
   2  -2   1    8.23    1.37
   2  -2   1   13.09    1.56
  -2   2  -1   13.16    1.73
   2  -2   2   -0.18    0.78
   2  -2   2    0.47    0.67
  -2   2  -2    0.77    0.63
   2  -2   3  125.23    5.33
   2  -2   3  181.21    6.17
  -2   2  -3  188.54    6.47
   2  -2   4    3.11    1.09
   2  -2   4    2.57    0.85
  -2   2  -4    3.25    1.07
   2  -2   5  280.38    8.38
   2  -2   5  325.87    8.24
  -2   2  -5  368.23    8.09
   2  -2   6   34.08    3.28
   2  -2   6   43.26    3.23
  -2   2  -6   46.98    2.88
   2  -2   7  164.49    7.25
   2  -2   7  189.76    7.33
  -2   2  -7  215.66    5.73
  -2   2  -8   74.20    5.78
   2  -2   8   33.53    3.96
  -2   2  -8   36.36    2.70
  -2   2  -9   13.51    4.01
   2  -2   9   10.07    2.29
  -2   2  -9    8.56    1.26
  -2   2 -10   17.74    5.60
   2  -2  10    9.86    2.29
  -2   2 -11    0.83    1.06
   2  -2  11    0.38    1.33
  -2   2 -12   27.86    7.83
   2  -2  12   17.29    3.40
  -2   2 -13    2.00    1.51
   2  -2  13    2.46    2.29
  -2   2 -14    3.05    1.56
   2  -2  14    2.06    2.49
  -2   2 -15    1.70    1.49
   2  -2  15    2.12    1.85
  -2   2 -16    9.25    3.54
   2  -2  16    1.75    2.24
  -2   2 -17    0.72    1.17
   2  -2  17    3.08    3.05
  -2   2 -18    1.59    1.31
   2  -2  18    1.64    2.54
   2  -1 -19    0.58    2.39
  -2   1  19    0.66    2.01
   2  -1 -18    1.08    2.14
  -2   1  18    4.84    2.49
   2  -1 -17    0.37    1.94
  -2   1  17    2.42    2.09
   2  -1 -16   -0.14    1.85
  -2   1  16   -0.27    1.54
   2  -1 -15    1.85    2.05
  -2   1  15    0.72    1.60
   2  -1 -14    7.37    2.34
  -2   1  14    3.83    2.09
   2  -1 -13    1.98    1.84
  -2   1  13    0.15    1.30
   2  -1 -12    5.19    1.99
  -2   1  12    5.68    2.49
  -2   1  12    2.20    0.96
   2  -1 -11   -0.22    1.50
  -2   1  11   -0.19    1.15
  -2   1  11    0.73    0.55
   2  -1 -10    5.66    1.78
  -2   1  10    3.46    1.76
  -2   1  10    4.72    1.33
   2  -1  -9    0.63    1.33
  -2   1   9    1.19    1.36
  -2   1   9    0.32    0.55
  -2   1   8   51.49    4.09
   2  -1  -7    0.55    1.20
  -2   1   7    0.07    1.01
  -2   1   7    0.84    1.24
   2  -1  -6  289.78    7.25
  -2   1   6  179.87    6.39
  -2   1   6  285.17    7.09
   2  -1  -5    9.38    1.48
  -2   1   5    7.52    1.60
  -2   1   5   10.80    1.60
   2  -1  -4   21.86    2.21
  -2   1   4   14.94    2.14
  -2   1   4   22.26    2.34
   2  -1  -3   24.18    2.04
  -2   1   3   18.10    2.01
  -2   1   3   27.94    2.56
   2  -1  -2    0.59    0.65
   2  -1  -2    0.54    0.46
  -2   1   2    0.14    1.02
   2  -1  -1   10.02    1.16
   2  -1  -1    9.34    3.14
  -2   1   1   14.42    1.64
   2  -1   0  106.80    3.58
   2  -1   0  125.26    5.03
  -2   1   0  170.78    5.89
   2  -1   1   68.85    4.18
   2  -1   1   93.24    5.59
  -2   1  -1  105.24    6.25
   2  -1   2  136.82    4.68
   2  -1   2  188.47    5.99
  -2   1  -2  211.86    6.40
   2  -1   3    1.02    0.60
   2  -1   3    0.65    0.89
  -2   1  -3    1.01    0.82
   2  -1   4   23.52    2.47
   2  -1   4   26.77    2.81
  -2   1  -4   31.05    2.60
   2  -1   5  425.26    9.22
   2  -1   5  500.06   10.02
  -2   1  -5  561.10    8.00
  -2   1  -6   98.60    4.96
   2  -1   6   94.59    5.01
  -2   1  -6  111.31    3.54
  -2   1  -7  255.82    8.34
   2  -1   7  273.28    8.57
  -2   1  -7  282.06    5.31
  -2   1  -8   15.54    4.25
   2  -1   8   27.05    3.08
  -2   1  -8   27.46    1.71
  -2   1  -9  323.35   14.44
   2  -1   9  255.48    9.40
  -2   1 -10   64.80    5.89
   2  -1  10   33.62    3.96
  -2   1 -11   -0.49    1.60
   2  -1  11   -0.81    1.36
  -2   1 -12   33.78    9.96
   2  -1  12    8.84    2.34
  -2   1 -13   37.67   12.42
   2  -1  13   15.16    3.44
  -2   1 -14    6.60    2.63
   2  -1  14    4.72    2.52
  -2   1 -15    7.87    3.31
   2  -1  15    2.35    1.94
  -2   1 -16    0.95    1.21
   2  -1  16    0.48    1.84
  -2   1 -17   16.48    6.12
   2  -1  17    4.00    2.75
  -2   1 -18    8.19    3.87
   2  -1  18    2.81    2.76
  -2   0  19    1.36    2.04
   2   0 -18    6.41    3.39
  -2   0  18    3.32    2.89
   2   0 -17    1.56    1.99
  -2   0  17    1.26    1.95
   2   0 -16    0.32    1.67
  -2   0  16   -0.08    1.63
   2   0 -15    1.22    1.83
  -2   0  15    1.18    2.37
   2   0 -14    1.91    1.23
  -2   0  14    1.12    1.77
   2   0 -13   14.76    5.31
  -2   0  13    2.49    1.87
   2   0 -12    7.17    3.28
  -2   0  12    1.23    1.72
  -2   0  12    0.52    0.64
   2   0 -11   56.06    4.77
  -2   0  11   31.19    4.42
  -2   0  11   28.25    2.38
   2   0 -10   21.54    7.11
  -2   0  10    6.22    2.08
  -2   0  10    7.39    1.31
   2   0  -9  176.94    9.63
  -2   0   9   74.67    5.60
  -2   0   9   84.36    4.83
   2   0  -8  210.25    6.95
  -2   0   8  118.39    6.07
  -2   0   8  130.77    4.78
   2   0  -7   19.86    7.05
  -2   0   7   10.10    2.00
  -2   0   7   13.63    1.67
   2   0  -6  674.58   10.57
  -2   0   6  353.80    9.06
  -2   0   6  443.70    8.37
   2   0  -5   34.86    2.81
  -2   0   5   17.66    2.48
  -2   0   5   22.46    2.31
   2   0  -4   44.29    3.07
  -2   0   4   28.99    2.90
  -2   0   4   38.05    3.05
   2   0  -3   66.74    3.86
  -2   0   3   45.17    3.52
  -2   0   3   55.45    3.87
   2   0  -2   63.51    3.44
   2   0  -2   39.63    3.09
  -2   0   2   61.98    4.15
   2   0  -1   27.45    1.62
   2   0  -1   26.11    2.27
  -2   0   1   34.75    2.88
   2   0   0  304.03    6.07
   2   0   0  353.06    8.78
   2   0   1 1053.01   19.18
   2   0   1 1217.27   23.65
   2   0   3  911.10   19.09
   2   0   4   84.33    5.82
  -2   0  -5  229.07    7.42
   2   0   5  210.78    7.31
  -2   0  -5  185.24    5.11
  -2   0  -6    1.78    0.87
   2   0   6    3.55    1.14
  -2   0  -6    3.11    0.67
  -2   0  -7    0.96    0.98
   2   0   7   -0.64    1.07
  -2   0  -7   -0.02    0.28
  -2   0  -8    2.44    0.78
   2   0   8    0.67    0.68
  -2   0  -8   -0.07    0.19
  -2   0  -9   58.15   16.12
   2   0   9   47.05    4.50
  -2   0 -10  137.89   15.87
   2   0  10   55.12    4.93
  -2   0 -11   13.33    3.56
   2   0  11   17.54    3.19
  -2   0 -12  280.51   15.72
   2   0  12  116.27    8.74
  -2   0 -13    3.54    1.71
   2   0  13    3.20    2.58
  -2   0 -14   -0.46    1.93
   2   0  14    0.47    1.69
  -2   0 -15   30.56    6.73
   2   0  15   18.63    4.11
  -2   0 -16   -1.48    2.12
   2   0  16    0.14    1.74
  -2   0 -17    1.44    1.78
   2   0  17    2.33    2.49
  -2   0 -18    2.97    2.47
   2   0  18    0.07    1.76
  -2   0 -19    2.29    1.66
   2   0  19    0.97    2.61
   2   1 -18   11.72    3.72
  -2  -1  18    0.71    1.90
   2   1 -17    4.70    3.35
  -2  -1  17    3.38    2.76
   2   1 -16    6.91    2.57
  -2  -1  16    1.54    1.95
   2   1 -15    0.51    0.88
  -2  -1  15    1.18    1.72
   2   1 -14   -1.41    1.59
  -2  -1  14    1.23    1.71
  -2  -1  13    0.88    1.63
   2   1 -12   39.23   13.05
  -2  -1  12   13.35    2.96
  -2  -1  12   11.45    1.67
   2   1 -11   75.85    5.35
  -2  -1  11   36.71    4.19
  -2  -1  11   32.39    2.58
   2   1 -10    9.98    2.81
  -2  -1  10    4.74    2.16
  -2  -1  10    3.43    1.03
   2   1  -9  122.64    6.92
  -2  -1   9   57.53    5.15
  -2  -1   9   52.85    3.55
   2   1  -8   50.09    3.78
  -2  -1   8   25.38    3.20
  -2  -1   8   23.34    2.27
   2   1  -7   13.77    5.10
  -2  -1   7    8.24    1.99
  -2  -1   7    8.42    1.38
   2   1  -6  360.56    7.61
  -2  -1   6  209.53    7.25
  -2  -1   6  217.30    5.97
   2   1  -5    0.81    0.29
  -2  -1   5    1.62    1.07
  -2  -1   5    1.52    0.81
   2   1  -4   16.49    4.59
  -2  -1   4    8.79    1.47
  -2  -1   4    8.30    1.31
   2   1  -3   37.85    2.44
  -2  -1   3   28.88    2.62
  -2  -1   3   31.99    2.81
   2   1  -2   15.16    1.11
   2   1  -2   15.20    4.73
  -2  -1   2   18.19    1.87
   2   1  -1    0.22    0.11
   2   1  -1    2.06    0.76
  -2  -1   1    1.41    1.71
  -2  -1   0 1584.45   26.89
   2   1   0 1514.52   28.66
  -2  -1   0 1325.70   25.36
  -2  -1  -3   63.83    4.05
  -2  -1  -4    1.12    0.43
   2   1   4    1.57    1.48
  -2  -1  -4    0.79    0.41
  -2  -1  -5  237.08    7.97
   2   1   5  183.86    6.98
  -2  -1  -5  116.08    3.82
  -2  -1  -6   37.57    4.63
   2   1   6   39.19   11.47
  -2  -1  -6   21.76    1.57
  -2  -1  -7   66.03    4.41
   2   1   7   41.36    3.55
  -2  -1  -7   25.96    1.61
  -2  -1  -8   72.08    4.67
   2   1   8   42.62    3.58
  -2  -1  -8   26.66    1.37
  -2  -1  -9    4.22    1.47
   2   1   9    3.79    1.52
  -2  -1 -10   19.80    5.90
   2   1  10   19.68    2.99
  -2  -1 -11   26.02    7.73
   2   1  11    4.69    1.70
  -2  -1 -12   43.95   10.81
   2   1  12   24.14    3.98
  -2  -1 -13   65.39   20.41
   2   1  13   21.39    4.05
  -2  -1 -14  171.82   12.33
   2   1  14   87.76    8.22
  -2  -1 -15   67.75    7.20
   2   1  15    8.25    3.09
  -2  -1 -16   14.95    3.76
   2   1  16    4.74    2.81
  -2  -1 -17    4.15    1.40
   2   1  17    1.99    2.11
  -2  -1 -18    1.26    1.74
   2   1  18    0.10    1.80
  -2  -1 -19    0.28    2.32
   2   1  19    1.11    2.11
   2   2 -18    2.10    2.63
  -2  -2  18    1.07    1.98
   2   2 -17    3.89    1.85
  -2  -2  17    2.24    2.15
   2   2 -16   -0.63    1.62
  -2  -2  16    1.24    1.89
   2   2 -15   -0.69    1.49
  -2  -2  15   -0.29    1.52
   2   2 -14    0.78    1.31
  -2  -2  14    1.10    1.78
   2   2 -13    5.22    2.21
  -2  -2  13    3.11    1.79
   2   2 -12   37.12   10.92
  -2  -2  12   17.64    3.56
  -2  -2  12   14.71    2.09
   2   2 -11   16.11    5.53
  -2  -2  11   10.43    2.67
  -2  -2  11    8.71    1.54
   2   2 -10   33.27   12.92
  -2  -2  10   18.51    3.15
  -2  -2  10   17.51    2.06
   2   2  -9    0.69    0.92
  -2  -2   9    2.25    1.33
  -2  -2   9    1.95    0.91
   2   2  -8   -0.30    0.90
  -2  -2   8    0.59    1.22
  -2  -2   8   -0.14    0.61
   2   2  -7   21.71    8.29
  -2  -2   7   10.81    2.20
  -2  -2   7    9.85    1.56
   2   2  -6    9.97    3.01
  -2  -2   6    6.36    1.47
  -2  -2   6    7.23    1.40
   2   2  -5   49.09    3.30
  -2  -2   5   45.23    3.60
  -2  -2   5   41.28    3.03
  -2  -2   4   81.61    4.99
  -2  -2   4   67.17    4.84
  -2  -2   4   66.20    4.64
  -2  -2   3  102.19    3.30
  -2  -2   3  110.14    4.96
  -2  -2   3   90.99    4.21
  -2  -2   2  958.19   18.18
   2   2  -2  880.30   18.54
  -2  -2   2  888.42   18.87
  -2  -2   1  356.53    7.71
   2   2  -1  362.22    9.32
  -2  -2   1  329.73    8.91
  -2  -2   0   43.39    2.73
   2   2   0   41.71    3.32
  -2  -2   0   35.30    3.08
  -2  -2  -1  428.31    9.10
   2   2   1  380.07    9.49
  -2  -2  -1  305.37    8.33
  -2  -2  -2  419.10    9.39
   2   2   2  376.26    9.44
  -2  -2  -2  273.68    7.68
  -2  -2  -3   16.71    1.73
   2   2   3   15.33    2.17
  -2  -2  -3    9.98    1.35
  -2  -2  -4    1.19    0.85
   2   2   4    1.46    0.96
  -2  -2  -4    0.91    0.66
  -2  -2  -5  328.34    9.37
   2   2   5  292.75    8.98
  -2  -2  -5  181.14    5.58
  -2  -2  -6  120.08    5.20
   2   2   6   87.81    4.55
  -2  -2  -6   58.21    2.67
  -2  -2  -7   82.95    7.72
   2   2   7   66.69    4.53
  -2  -2  -7   46.88    2.65
   2   2   8  179.68    7.15
  -2  -2  -8  133.78    3.69
  -2  -2  -9   58.02    4.37
   2   2   9   55.14    4.48
   2   2   9   33.15    4.04
  -2  -2 -10   53.17   16.91
   2   2  10   35.90    4.08
  -2  -2 -11   15.57    5.71
   2   2  11    6.08    2.09
  -2  -2 -12    2.14    1.95
   2   2  12   -0.01    1.30
  -2  -2 -13    5.39    2.20
   2   2  13    5.41    2.55
  -2  -2 -14   81.14    8.16
   2   2  14   34.72    5.43
  -2  -2 -15   60.26    6.29
   2   2  15   20.51    3.97
  -2  -2 -16    5.48    2.72
   2   2  16    2.64    2.79
  -2  -2 -17   51.41    7.57
   2   2  17   14.41    4.57
  -2  -2 -18    2.99    2.88
   2   2  18   -0.02    1.74
  -2  -2 -19   -0.74    2.55
   2   2  19   -0.40    1.87
   2   3 -17   18.13    7.77
  -2  -3  17    6.39    3.42
   2   3 -16    1.23    1.17
  -2  -3  16   -0.15    1.52
   2   3 -15   27.20    6.67
  -2  -3  15    7.32    2.75
   2   3 -14    1.70    1.40
  -2  -3  14    1.30    1.73
   2   3 -13    1.62    1.42
  -2  -3  13    0.48    1.56
   2   3 -12    1.17    0.94
  -2  -3  12    1.07    2.12
  -2  -3  12    0.62    0.82
   2   3 -11   28.27   10.60
  -2  -3  11   32.69    4.58
  -2  -3  11   23.30    2.87
   2   3 -10    7.04    3.23
  -2  -3  10    6.95    2.32
  -2  -3  10    5.89    1.37
   2   3  -9    1.05    1.12
  -2  -3   9    0.50    1.21
  -2  -3   9    0.12    0.67
   2   3  -8   12.22    4.24
  -2  -3   8    2.64    1.49
  -2  -3   8    3.12    1.18
   2   3  -7    5.31    2.17
  -2  -3   7    0.64    1.13
  -2  -3   7    1.61    0.99
  -2  -3   6   17.73    2.11
  -2  -3   6   16.87    2.57
  -2  -3   6   16.14    2.06
  -2  -3   5    1.82    0.77
  -2  -3   5    1.52    1.00
  -2  -3   5    1.81    1.03
  -2  -3   4  145.20    4.96
  -2  -3   4  145.50    5.53
  -2  -3   4  139.53    5.40
  -2  -3   3   63.58    3.12
  -2  -3   3   65.96    3.51
  -2  -3   3   53.34    3.56
  -2  -3   2   89.63    3.80
   2   3  -2   86.36    4.29
  -2  -3   2   91.04    4.52
  -2  -3   1    5.84    0.98
   2   3  -1    7.17    2.24
  -2  -3   1    5.80    1.28
  -2  -3   0  367.58    8.99
   2   3   0  370.53    9.33
  -2  -3   0  332.33    9.64
  -2  -3  -1   62.40    4.06
   2   3   1   64.50    4.30
  -2  -3  -1   48.43    3.85
  -2  -3  -2   47.70    3.51
   2   3   2   48.63    3.51
  -2  -3  -2   36.01    3.11
  -2  -3  -3    1.61    0.70
   2   3   3    1.40    0.87
  -2  -3  -3    0.26    0.80
  -2  -3  -4    8.36    1.40
   2   3   4    8.61    1.60
  -2  -3  -4    4.01    1.08
  -2  -3  -5   49.51    3.96
   2   3   5   47.97    3.66
  -2  -3  -5   28.23    2.34
  -2  -3  -6   75.32    4.89
   2   3   6   68.14    4.29
  -2  -3  -6   47.00    3.09
  -2  -3  -7   71.16    4.84
   2   3   7   63.90    4.39
  -2  -3  -7   47.39    7.26
  -2  -3  -8    5.07    2.11
   2   3   8    4.05    1.56
   2   3   8    0.53    0.35
  -2  -3  -9   38.46    4.27
   2   3   9   32.34    3.58
   2   3   9   23.54    2.14
  -2  -3 -10  164.66    9.51
   2   3  10  134.98    6.94
   2   3  10   98.63    5.09
  -2  -3 -11   11.55    2.90
   2   3  11   -0.30    1.18
  -2  -3 -12    2.06    2.37
   2   3  12    1.88    1.29
  -2  -3 -13    7.14    2.90
   2   3  13    5.95    2.23
  -2  -3 -14   30.73    4.95
   2   3  14   23.38    4.57
  -2  -3 -15    3.38    3.86
   2   3  15   -0.02    1.59
  -2  -3 -16    0.94    2.39
   2   3  16    9.59    3.72
  -2  -3 -17    1.03    2.33
   2   3  17    7.07    3.25
  -2  -3 -18    2.37    2.72
   2   3  18    1.33    1.89
  -2  -3 -19    0.23    2.68
   2   3  19    2.71    2.85
  -2  -4  17    9.02    3.51
   2   4 -16    1.75    1.28
  -2  -4  16    1.09    1.81
   2   4 -15   39.71   15.86
  -2  -4  15   14.58    3.95
   2   4 -14    3.83    1.65
  -2  -4  14    0.06    1.57
   2   4 -13    0.90    0.74
  -2  -4  13    0.76    1.46
   2   4 -12    1.13    0.97
  -2  -4  12    2.37    1.79
   2   4 -12    1.30    0.96
   2   4 -11    1.18    0.94
  -2  -4  11    0.53    1.38
  -2  -4  11    0.02    0.68
   2   4 -10    5.65    1.67
  -2  -4  10    7.01    2.49
  -2  -4  10    3.57    1.39
   2   4  -9  291.16   14.79
  -2  -4   9  166.19    9.95
  -2  -4   9  156.76    8.76
  -2  -4   8    1.09    1.24
  -2  -4   8   -0.06    1.12
  -2  -4   8    0.17    0.98
  -2  -4   7    0.13    0.96
  -2  -4   7    1.23    1.50
  -2  -4   7    0.46    0.97
  -2  -4   6    0.45    0.85
  -2  -4   6    0.94    0.98
  -2  -4   5   15.69    2.06
  -2  -4   5   16.76    2.39
  -2  -4   5   15.48    2.45
  -2  -4   4    7.39    1.51
  -2  -4   4    8.71    1.56
  -2  -4   4    8.70    1.79
  -2  -4   3    0.46    0.92
   2   4  -3    0.97    0.65
  -2  -4   3    1.41    2.60
  -2  -4   2  211.67    6.33
   2   4  -2  216.57    5.97
  -2  -4   2  222.25    7.40
  -2  -4   1   94.80    4.25
   2   4  -1   94.03    3.74
  -2  -4   1   84.87    4.60
  -2  -4   0  101.99    4.29
   2   4   0   95.28    3.86
  -2  -4   0   85.67    4.56
  -2  -4  -1   31.17    2.60
   2   4   1   33.66    2.39
  -2  -4  -1   27.72    3.05
  -2  -4  -2   69.62    4.13
   2   4   2   76.76    3.92
  -2  -4  -2   59.68    4.17
  -2  -4  -3   36.91    3.37
   2   4   3   37.13    2.98
  -2  -4  -3   29.86    2.93
  -2  -4  -4  120.55    5.22
   2   4   4  127.06    4.85
  -2  -4  -4   85.93    4.44
  -2  -4  -5   51.69    3.91
   2   4   5   53.33    3.76
  -2  -4  -5   37.73    3.24
  -2  -4  -7   34.36    4.07
   2   4   7   26.02    2.61
   2   4   7   21.49    5.57
  -2  -4  -8  120.79    7.93
   2   4   8   99.34    6.09
   2   4   8   69.53    5.37
  -2  -4  -9    5.18    2.37
   2   4   9    5.13    1.66
   2   4   9    0.74    0.66
  -2  -4 -10   21.76    3.70
   2   4  10   12.62    2.43
   2   4  10    9.55    2.83
   2   4  11    1.91    1.83
   2   4  11    0.39    0.35
  -2  -4 -12   -0.02    2.26
   2   4  12    1.07    1.82
   2   4  12    0.18    0.41
  -2  -4 -13    8.32    3.21
   2   4  13    6.59    2.38
  -2  -4 -14    9.91    3.84
   2   4  14    7.08    2.88
  -2  -4 -15    1.06    2.59
   2   4  15    1.30    2.16
  -2  -4 -16   -0.81    2.35
   2   4  16    2.61    2.40
  -2  -4 -17    4.19    2.89
   2   4  17    7.00    2.46
  -2  -4 -18   -0.46    2.52
   2   4  18    0.70    1.78
  -2  -4 -19   -2.39    2.66
   2   4  19    1.53    2.07
   2   5 -16    2.81    1.25
  -2  -5  16   -0.25    1.44
   2   5 -15    4.40    3.20
  -2  -5  15    3.58    1.95
   2   5 -14    5.50    2.77
  -2  -5  14    6.29    2.95
   2   5 -13    2.32    1.46
  -2  -5  13    0.98    1.38
   2   5 -12    1.41    1.62
  -2  -5  12    0.56    1.34
   2   5 -12   -0.35    0.85
   2   5 -11   -0.02    1.40
  -2  -5  11    0.30    1.24
   2   5 -11   -0.12    0.92
   2   5 -10    1.62    1.16
  -2  -5  10    0.46    1.15
   2   5 -10    0.93    0.80
  -2  -5   9   27.29    3.85
  -2  -5   9   27.55    3.85
  -2  -5   8    0.62    1.08
  -2  -5   8    0.28    1.16
  -2  -5   8    0.26    1.23
  -2  -5   7  150.68    7.56
  -2  -5   7  136.92    6.61
  -2  -5   7  138.72    6.97
  -2  -5   6   60.31    5.14
  -2  -5   6   53.92    4.45
  -2  -5   6   58.35    5.10
  -2  -5   5    3.38    1.41
  -2  -5   5    3.68    1.37
  -2  -5   5    3.46    1.35
  -2  -5   4    2.97    1.27
  -2  -5   4    1.21    1.01
  -2  -5   3    2.54    1.31
   2   5  -3    1.41    0.57
  -2  -5   3    1.41    1.28
  -2  -5   2    1.20    0.81
   2   5  -2    1.99    0.96
  -2  -5   2    2.62    1.44
  -2  -5   1   20.52    2.34
   2   5  -1   19.04    4.22
  -2  -5   1   18.61    2.64
  -2  -5   0  104.75    5.06
   2   5   0  111.97    4.21
  -2  -5   0  105.31    5.71
  -2  -5  -1    0.82    1.11
   2   5   1    0.82    0.77
  -2  -5  -1    0.27    1.16
  -2  -5  -2    2.53    1.02
   2   5   2    4.14    1.78
  -2  -5  -2    3.71    1.05
  -2  -5  -3  174.39    6.85
   2   5   3  189.40    5.36
  -2  -5  -3  141.71    6.39
  -2  -5  -4  121.99    5.85
   2   5   4  130.73    4.83
   2   5   4   86.35    5.16
   2   5   5   20.55    5.63
   2   5   5    0.26    0.47
  -2  -5  -6   28.43    3.50
   2   5   6   22.96    5.22
   2   5   6   18.79    5.59
  -2  -5  -7   11.28    2.25
   2   5   7    9.68    1.72
   2   5   7    6.69    2.17
  -2  -5  -8   13.06    2.80
   2   5   8   11.12    2.02
   2   5   8    0.70    0.34
  -2  -5  -9   10.56    2.91
   2   5   9    9.40    2.12
   2   5   9    7.16    3.12
  -2  -5 -10   14.21    3.31
   2   5  10   10.80    2.20
   2   5  10    4.72    4.61
  -2  -5 -11    0.46    2.41
   2   5  11    0.02    1.08
   2   5  11    0.20    0.34
  -2  -5 -12   19.94    3.79
   2   5  12   19.58    3.58
   2   5  12   12.85    3.23
  -2  -5 -13    4.73    2.72
   2   5  13    3.02    2.13
  -2  -5 -14    2.72    2.70
   2   5  14    1.06    1.39
  -2  -5 -15   -0.31    2.24
   2   5  15   -0.01    1.30
   2   5  16    6.04    2.67
  -2  -5 -17    3.44    2.85
   2   5  17    0.51    1.50
  -2  -5 -18    2.04    2.71
   2   5  18   -0.61    1.65
   2   6 -14    2.81    1.59
  -2  -6  14    0.84    1.51
   2   6 -13    1.30    1.14
   2   6 -12   19.37    7.67
  -2  -6  12   16.89    3.64
   2   6 -11   12.78    6.19
  -2  -6  11    2.16    1.65
   2   6 -11    2.44    0.71
  -2  -6  10    1.44    1.97
  -2  -6  10    0.81    1.21
   2   6 -10    0.32    0.73
  -2  -6   9    0.86    1.74
  -2  -6   9    0.42    1.10
   2   6  -9    0.36    0.58
  -2  -6   8    1.07    1.38
  -2  -6   8    0.63    1.15
   2   6  -8    0.27    0.82
  -2  -6   7   67.48    6.70
  -2  -6   7   63.86    5.93
   2   6  -7   60.30   18.91
  -2  -6   6   21.88    3.12
  -2  -6   6   18.84    2.53
   2   6  -6   19.44    6.11
  -2  -6   5   60.22    4.77
   2   6  -5   47.93    4.37
  -2  -6   4   58.64    4.68
   2   6  -4   52.25    4.28
   2   6  -4   49.96    4.52
  -2  -6   3    0.71    1.16
   2   6  -3   -0.30    0.59
   2   6  -3    1.27    1.85
  -2  -6   2   20.70    2.91
   2   6  -2   16.37    4.38
   2   6  -2   16.98    2.99
  -2  -6   1    9.59    2.00
   2   6  -1    8.58    2.88
   2   6  -1    1.21    1.41
  -2  -6   0   25.89    3.23
   2   6   0   24.18    2.07
   2   6   0   23.86    3.15
  -2  -6  -1   69.49    5.11
   2   6   1   78.50    4.03
   2   6   1   63.10    9.80
  -2  -6  -2   21.86    2.95
   2   6   2   25.11    2.14
   2   6   2   19.86    8.25
  -2  -6  -3   -0.49    1.16
   2   6   3    0.77    0.91
   2   6   3    0.17    0.59
   2   6   4   30.52    6.16
   2   6   4    2.50    1.54
   2   6   5   31.66    6.65
   2   6   5    1.07    1.01
  -2  -6  -6    1.37    1.55
   2   6   6    0.25    0.66
   2   6   6    0.12    0.47
  -2  -6  -7    2.53    2.39
   2   6   7    0.50    0.71
   2   6   7    2.28    1.31
  -2  -6  -8    6.93    2.53
   2   6   8    5.01    1.62
   2   6   8    3.49    1.64
  -2  -6  -9    1.04    1.94
   2   6   9    0.97    0.82
   2   6   9    1.28    1.31
  -2  -6 -10    5.57    2.72
   2   6  10    1.37    1.29
   2   6  10    1.16    0.94
  -2  -6 -11   37.13    5.11
   2   6  11   30.65    3.85
   2   6  11   22.60    8.51
  -2  -6 -12    6.61    2.77
   2   6  12    3.35    2.12
   2   6  12    4.68    1.78
  -2  -6 -13   12.59    3.81
   2   6  13    9.05    2.44
   2   6  13    6.43    2.84
  -2  -6 -14   -0.11    2.17
   2   6  14    0.53    1.36
  -2  -6 -15    0.44    2.20
   2   6  15    0.14    1.27
  -2  -6 -16    1.27    2.42
   2   6  16    1.83    2.05
  -2  -6 -17    0.82    2.48
   2   6  17    0.68    1.42
   2   6  18    0.37    1.41
   2   7 -13   16.77    6.00
  -2  -7  13    7.65    2.64
   2   7 -12    3.25    1.19
  -2  -7  12    1.25    1.76
  -2  -7  11    3.98    2.30
  -2  -7  11    4.19    2.11
  -2  -7  10    9.75    2.77
  -2  -7  10    8.83    2.34
   2   7 -10   12.62    4.89
  -2  -7   9    0.44    1.40
  -2  -7   9    0.57    1.05
   2   7  -9    1.25    0.79
  -2  -7   8   -0.05    1.19
  -2  -7   8   -0.35    0.94
   2   7  -8   -0.33    1.05
  -2  -7   7    9.33    2.44
  -2  -7   7    8.33    1.97
   2   7  -7    8.02    6.45
  -2  -7   6    1.38    1.48
   2   7  -6    0.41    0.49
   2   7  -6    1.83    0.86
  -2  -7   5   39.77    4.75
   2   7  -5   22.94    6.44
   2   7  -5   37.76   16.37
  -2  -7   4  179.25   13.43
   2   7  -4  179.65    6.22
   2   7  -4  177.82    9.88
  -2  -7   3    1.42    1.25
   2   7  -3    2.26    1.04
   2   7  -3    1.33    1.10
  -2  -7   2   16.53    2.96
   2   7  -2   17.01    4.59
  -2  -7   1    1.00    1.35
   2   7  -1   -0.48    1.45
  -2  -7   0   72.90    5.41
   2   7   0   76.02    6.38
  -2  -7  -1    1.22    1.85
   2   7   1    0.69    0.85
  -2  -7  -2   20.03    3.09
   2   7   2   20.41    7.53
  -2  -7  -3    1.30    1.49
   2   7   3   -0.29    1.50
  -2  -7  -4   10.05    2.48
   2   7   4    7.44    3.42
  -2  -7  -5   61.89    5.73
   2   7   5   55.36   11.88
  -2  -7  -6    2.00    1.41
   2   7   6    0.87    0.50
   2   7   6    0.08    0.70
  -2  -7  -7    0.31    1.58
   2   7   7    0.22    0.65
   2   7   7   -0.10    1.21
  -2  -7  -8   -1.08    1.85
   2   7   8    0.17    0.76
   2   7   8    0.61    0.78
  -2  -7  -9   23.72    4.30
   2   7   9   17.82    2.52
   2   7   9   18.04    5.87
  -2  -7 -10    5.92    2.86
   2   7  10    2.22    1.45
   2   7  10    3.76    1.09
  -2  -7 -11    7.40    3.11
   2   7  11    3.78    1.84
   2   7  11    3.72    1.84
   2   7  12    0.83    1.40
   2   7  12    0.45    0.67
  -2  -7 -13    3.18    3.05
   2   7  13    2.42    1.71
   2   7  13    1.79    0.97
  -2  -7 -14    2.48    2.40
   2   7  14    0.02    1.14
  -2  -7 -15    3.38    2.45
   2   7  15    3.62    2.53
  -2  -7 -16    0.86    2.40
   2   7  16    1.00    2.07
  -2  -7 -17    1.94    2.58
   2   7  17    1.75    2.20
  -2  -8  11    3.80    2.10
  -2  -8  10    0.74    1.51
   2   8 -10    0.38    1.12
  -2  -8   9    8.91    2.93
   2   8  -9    6.39    3.45
  -2  -8   8   -0.50    1.34
   2   8  -8   -0.07    1.29
  -2  -8   7    2.39    2.24
   2   8  -7    2.34    1.47
  -2  -8   6    2.80    2.10
   2   8  -6    2.02    1.59
  -2  -8   5    0.89    1.58
   2   8  -5    1.31    1.26
  -2  -8   4    0.63    1.42
   2   8  -4    0.39    0.97
  -2  -8   3   19.13    3.38
   2   8  -3   16.43    3.77
  -2  -8   2  169.09    8.88
   2   8  -2  168.15    9.90
  -2  -8   1    5.55    2.00
   2   8  -1    4.03    1.64
  -2  -8   0    2.79    1.55
   2   8   0    3.66    1.70
  -2  -8  -1    1.42    2.13
   2   8   1   -0.89    1.59
  -2  -8  -2   14.04    3.24
   2   8   2   13.60    4.82
  -2  -8  -3   18.80    3.50
   2   8   3   18.84    6.63
  -2  -8  -4    2.80    2.39
   2   8   4    1.91    1.77
  -2  -8  -5    2.27    1.58
   2   8   5    1.57    1.07
  -2  -8  -6    5.90    2.52
   2   8   6    4.06    1.95
  -2  -8  -7    0.06    1.71
   2   8   7   -0.52    1.33
  -2  -8  -8    0.99    1.90
   2   8   8   -0.06    0.91
  -2  -8  -9    0.22    1.92
   2   8   9    0.41    0.95
  -2  -8 -10    0.22    1.98
   2   8  10    0.53    1.23
  -2  -8 -11    0.09    1.88
   2   8  11    0.31    0.73
  -2  -8 -12    2.39    2.16
   2   8  12   -0.21    1.16
  -2  -8 -13    1.38    2.25
   2   8  13    0.10    0.70
  -2  -8 -14    1.93    2.34
  -2  -8 -15    1.25    2.39
  -2  -9   9    0.13    1.40
   2   9  -9    1.17    1.57
  -2  -9   8    0.97    0.89
   2   9  -8    0.70    0.91
  -2  -9   7   14.47    3.59
   2   9  -7   17.20    7.95
  -2  -9   6    1.45    1.67
   2   9  -6    0.42    1.14
  -2  -9   5    8.30    2.92
   2   9  -5    8.51    3.93
  -2  -9   4    3.70    2.44
   2   9  -4    4.16    2.21
  -2  -9   3    1.30    1.68
   2   9  -3    2.17    1.47
  -2  -9   2    1.42    2.24
   2   9  -2   -1.03    1.69
  -2  -9   1    1.46    2.15
   2   9  -1    2.71    1.37
  -2  -9   0   11.47    2.74
   2   9   0   14.72    6.23
  -2  -9  -1    2.49    1.68
   2   9   1    2.24    1.74
  -2  -9  -2    0.15    1.46
   2   9   2    0.88    1.15
  -2  -9  -3    0.15    1.50
   2   9   3    1.17    1.43
  -2  -9  -4    1.31    1.72
   2   9   4    1.18    1.24
  -2  -9  -5    2.35    2.29
   2   9   5    2.21    1.33
  -2  -9  -6    2.71    2.51
   2   9   6    4.75    3.17
  -2  -9  -7    1.92    1.77
   2   9   7    2.15    1.61
  -2  -9  -8   -0.11    1.65
   2   9   8    0.38    1.80
  -2  -9  -9    3.60    2.54
   2   9   9    2.09    1.47
  -2  -9 -10    3.45    2.23
   2   9  10    0.76    1.83
  -2  -9 -11    3.58    2.32
   2   9  11    2.72    1.54
  -2  -9 -12    3.03    3.06
   2   9  12    1.19    1.23
  -2  -9 -13    1.53    2.17
   2   9  13    1.27    0.94
  -2  -9 -14   -0.73    2.07
  -2 -10   6   -1.07    1.40
   2  10  -6   -1.11    1.83
  -2 -10   5    2.38    2.03
   2  10  -5    1.81    2.55
  -2 -10   4    2.62    1.92
   2  10  -4    3.75    2.25
  -2 -10   3   -1.06    1.65
   2  10  -3    0.16    0.77
  -2 -10   2    2.29    2.60
   2  10  -2    4.33    3.53
  -2 -10   1    0.05    1.66
   2  10  -1    0.87    1.43
  -2 -10   0    4.12    2.47
   2  10   0    3.33    1.73
  -2 -10  -1   -0.26    1.65
   2  10   1    3.01    1.46
  -2 -10  -2    0.90    1.79
   2  10   2    0.96    1.66
  -2 -10  -3    1.76    1.99
   2  10   3    3.05    2.42
  -2 -10  -4    2.06    2.53
   2  10   4    0.16    0.77
  -2 -10  -5    0.83    1.79
   2  10   5    1.52    2.38
  -2 -10  -6    2.56    2.75
   2  10   6    1.71    1.29
  -2 -10  -7   -0.16    1.82
   2  10   7    0.80    1.25
  -2 -10  -8    0.65    1.94
   2  10   8    2.14    1.52
  -2 -10  -9    0.59    1.94
   2  10   9    0.55    1.41
  -2 -10 -10   -0.31    1.93
   2  10  10    1.69    1.30
  -2 -10 -11   -0.26    1.94
   2  10  11    2.79    1.44
  -2 -11   2   -0.62    1.75
   2  11  -2    3.59    1.90
  -2 -11   1    2.19    2.52
   2  11  -1    1.69    1.49
  -2 -11   0    2.63    2.46
   2  11   0    3.38    2.04
  -2 -11  -1    1.54    1.85
   2  11   1    0.85    1.86
  -2 -11  -2    7.82    3.65
   2  11   2    5.84    3.17
  -2 -11  -3    4.22    2.87
   2  11   3    1.68    2.15
  -2 -11  -4    3.08    2.59
   2  11   4    3.62    1.50
  -2 -11  -5    1.54    2.66
   2  11   5    1.45    0.90
  -2 -11  -6    2.09    1.93
   2  11   6    1.43    2.42
  -2 -11  -7    0.77    1.89
   2  11   7    1.16    1.14
   3  -9  -9    0.79    2.06
  -3   9   9    3.74    2.93
   3  -9  -8    4.35    3.09
  -3   9   8    1.86    2.72
   3  -9  -7    0.46    1.85
  -3   9   7    1.18    1.34
   3  -9  -6    1.93    2.79
  -3   9   6    2.12    2.53
   3  -9  -5    1.33    2.01
  -3   9   5    0.19    2.16
   3  -9  -4    3.75    2.86
  -3   9   4    2.09    2.49
   3  -9  -3    0.17    1.80
  -3   9   3    1.57    2.48
   3  -9  -2    0.96    1.90
  -3   9   2    1.91    2.52
   3  -9  -1    0.91    1.89
  -3   9   1   -1.43    2.11
   3  -9   0    1.79    1.80
  -3   9   0    0.35    2.25
   3  -9   1    2.37    2.19
  -3   9  -1   -1.00    2.06
   3  -9   2    1.45    2.83
  -3   9  -2   -0.81    2.23
   3  -9   3    1.12    2.18
  -3   9  -3    0.72    2.38
   3  -9   4    1.97    2.11
  -3   9  -4    1.72    2.41
   3  -9   5   -0.57    1.76
  -3   9  -5   -0.26    2.12
   3  -8 -12    1.66    2.12
  -3   8  12    2.93    2.94
   3  -8 -11    0.26    1.88
  -3   8  11    0.04    1.83
   3  -8 -10    0.16    1.74
  -3   8  10    2.06    2.23
   3  -8  -9   -0.81    1.66
  -3   8   9    0.72    1.18
   3  -8  -8    2.08    1.98
  -3   8   8   -0.49    2.20
   3  -8  -7    1.48    2.51
  -3   8   7   -0.54    2.25
   3  -8  -6   -0.33    1.68
  -3   8   6    1.20    2.50
   3  -8  -5    0.69    1.74
  -3   8   5   -0.99    2.35
   3  -8  -4    1.29    1.74
  -3   8   4    0.95    2.40
   3  -8  -3    1.02    1.70
  -3   8   3    0.33    2.21
   3  -8  -2    4.20    2.55
  -3   8   2    7.04    3.77
   3  -8  -1    2.11    1.90
  -3   8   1    4.23    2.70
   3  -8   0    0.75    1.78
  -3   8   0    1.25    2.34
   3  -8   1    0.51    1.80
  -3   8  -1    3.86    2.48
   3  -8   2    1.78    2.07
  -3   8  -2    0.20    2.05
   3  -8   3    2.83    2.22
  -3   8  -3    4.42    2.42
   3  -8   4   -0.36    1.82
  -3   8  -4    0.57    1.89
   3  -8   5    0.79    2.11
  -3   8  -5    0.19    1.71
   3  -8   6    1.28    1.91
  -3   8  -6    2.16    2.61
   3  -8   7    0.50    1.69
  -3   8  -7    1.04    1.81
   3  -8   8   -0.13    1.59
  -3   8  -8   -1.05    1.63
   3  -7 -14    1.64    2.21
  -3   7  14   -0.61    1.52
   3  -7 -13    1.14    1.97
  -3   7  13    1.28    1.73
   3  -7 -12    2.90    2.83
  -3   7  12    1.30    0.93
   3  -7 -11    5.96    2.47
  -3   7  11    6.13    2.37
   3  -7 -10    3.27    2.15
  -3   7  10    5.26    2.34
   3  -7  -9    1.04    1.73
  -3   7   9    4.75    2.39
   3  -7  -8    1.86    1.84
  -3   7   8    1.39    2.46
   3  -7  -7    5.84    2.75
  -3   7   7    4.23    2.85
   3  -7  -6    1.36    1.66
  -3   7   6    1.78    1.14
   3  -7  -5    0.36    1.55
  -3   7   5    2.11    2.52
   3  -7  -4   21.71    3.82
  -3   7   4   33.18    7.02
   3  -7  -3    2.44    1.95
  -3   7   3    4.18    3.02
   3  -7  -2    8.67    2.37
  -3   7   2   14.45    3.41
   3  -7  -1    3.20    1.94
  -3   7   1    2.25    2.46
   3  -7   0   32.36    4.53
  -3   7   0   47.74    5.82
   3  -7   1    0.28    1.64
  -3   7  -1    0.71    2.13
   3  -7   2    3.03    2.20
  -3   7  -2    4.74    2.25
   3  -7   3    2.11    2.38
  -3   7  -3    1.51    2.14
   3  -7   4   -0.31    1.61
  -3   7  -4    0.89    2.07
   3  -7   5    3.25    1.92
  -3   7  -5    2.95    2.07
   3  -7   6    1.41    2.18
  -3   7  -6    0.74    1.64
   3  -7   7    1.32    2.26
  -3   7  -7    0.54    1.59
   3  -7   8    0.30    1.65
  -3   7  -8    0.12    1.36
   3  -7   9    1.12    1.82
  -3   7  -9    1.04    1.57
   3  -7  10    0.36    1.73
   3  -7  11    3.10    2.36
   3  -6 -15    1.26    2.12
   3  -6 -14   -0.74    1.80
  -3   6  14    0.59    1.24
  -3   6  14   -0.52    1.23
   3  -6 -13    0.32    1.72
  -3   6  13    3.17    2.17
  -3   6  13    0.62    1.53
   3  -6 -12   -0.48    1.67
  -3   6  12    0.39    1.06
  -3   6  12    1.86    1.01
   3  -6 -11   12.39    3.36
  -3   6  11    7.04    2.28
  -3   6  11   12.05    5.84
   3  -6 -10    7.74    2.74
   3  -6 -10    2.69    1.06
  -3   6  10    9.57    3.17
   3  -6  -9   18.68    3.66
   3  -6  -9    8.17    4.40
  -3   6   9   19.63    3.91
   3  -6  -8    1.92    1.83
   3  -6  -8    0.19    0.48
  -3   6   8    1.69    2.07
   3  -6  -7   24.66    4.02
  -3   6   7   31.08   12.30
   3  -6  -6    0.11    1.62
  -3   6   6   -0.75    2.17
   3  -6  -5   21.30    3.91
  -3   6   5   26.35   10.28
   3  -6  -4   22.67    3.97
  -3   6   4   24.13    4.33
   3  -6  -3    0.70    1.55
  -3   6   3    1.51    2.53
   3  -6  -2   61.16    6.63
  -3   6   2   85.73    8.30
   3  -6  -1    3.08    1.88
  -3   6   1    3.24    2.02
   3  -6   0   28.41    4.21
  -3   6   0   39.95    5.56
   3  -6   1   25.51    4.07
  -3   6  -1   36.37    5.21
   3  -6   2    1.62    1.73
   3  -6   3    0.37    1.63
  -3   6  -3    0.96    1.82
   3  -6   4   11.74    2.98
  -3   6  -4   17.89    3.48
   3  -6   5    3.48    1.86
  -3   6  -5    2.18    1.80
   3  -6   6   12.29    2.94
  -3   6  -6   18.23    6.13
   3  -6   7    6.99    2.46
   3  -6   7    5.27    1.55
  -3   6  -7    9.76    2.61
   3  -6   8    1.80    1.88
   3  -6   8    2.21    1.39
  -3   6  -8    1.89    1.56
   3  -6   9    1.50    1.75
   3  -6   9    0.22    0.98
   3  -6  10   -0.02    1.57
   3  -6  10    0.00    0.89
  -3   6 -10    0.28    1.20
   3  -6  11    1.43    1.79
   3  -6  11    0.76    1.53
  -3   6 -12    1.70    1.96
   3  -6  12    1.02    1.89
   3  -5 -16   -0.74    1.77
  -3   5  16    0.59    1.59
   3  -5 -15    2.06    2.68
  -3   5  15    1.40    1.72
   3  -5 -14    0.07    1.78
  -3   5  14    2.10    1.90
  -3   5  14    0.75    1.23
   3  -5 -13    0.73    1.62
  -3   5  13    1.00    1.36
  -3   5  13   -0.25    1.22
   3  -5 -12   -0.08    1.60
  -3   5  12   -0.78    1.34
   3  -5 -11   19.97    3.90
  -3   5  11   12.02    2.87
  -3   5  11   14.55    3.04
   3  -5 -10    0.73    1.61
  -3   5  10    0.11    0.90
  -3   5  10   -0.20    1.47
   3  -5  -9    3.67    2.00
  -3   5   9    4.46    1.62
  -3   5   9    3.60    2.22
   3  -5  -8   43.55    5.69
   3  -5  -8   24.87    8.15
  -3   5   8   62.46    7.09
   3  -5  -7   87.12    8.14
   3  -5  -7   47.15   14.47
  -3   5   7  111.45    9.88
   3  -5  -6    0.29    1.41
  -3   5   6    2.37    2.25
   3  -5  -5   28.54    3.55
   3  -5  -5   21.20    7.90
  -3   5   5   38.87   12.65
   3  -5  -4    3.45    1.96
   3  -5  -4    3.59    1.07
  -3   5   4    8.02    2.90
   3  -5  -3    9.57    2.44
   3  -5  -3    8.67    2.30
  -3   5   3   15.29    5.90
   3  -5  -2    5.47    1.86
   3  -5  -2    5.87    1.21
  -3   5   2    7.39    2.42
   3  -5  -1    5.68    1.66
  -3   5   1    6.11    2.24
   3  -5   0    3.80    1.46
   3  -5   0    5.75    1.35
  -3   5   0    7.46    2.56
   3  -5   1    0.31    1.27
   3  -5   1    0.33    0.57
  -3   5  -1   -0.14    1.66
   3  -5   2    0.11    1.33
   3  -5   2    0.91    0.42
  -3   5  -2    2.52    1.87
   3  -5   3    2.26    1.32
   3  -5   3    1.97    0.86
  -3   5  -3    3.84    3.24
   3  -5   4   27.64    3.62
   3  -5   4   35.34    2.93
  -3   5  -4   48.41    8.15
   3  -5   5   10.55    2.73
   3  -5   5   11.52    2.07
  -3   5  -5   15.04    3.11
   3  -5   6   18.29    3.52
   3  -5   6   19.01    2.91
  -3   5  -6   22.29    8.23
   3  -5   7    5.30    2.17
   3  -5   7    4.06    1.41
  -3   5  -7    5.49    2.84
   3  -5   8    6.65    2.38
   3  -5   8    4.76    1.79
  -3   5  -8    4.28    2.72
   3  -5   9    0.34    1.50
   3  -5   9    1.89    1.36
  -3   5  -9    1.62    1.48
   3  -5  10    0.95    1.81
   3  -5  10    0.61    1.31
  -3   5 -10    1.60    1.42
   3  -5  11    0.70    1.71
   3  -5  11    0.53    1.13
  -3   5 -12   -0.49    1.92
   3  -5  12    0.02    1.09
  -3   5 -13    1.68    1.57
   3  -5  13    0.98    2.20
  -3   5 -14    7.38    3.44
   3  -5  14    2.01    2.08
   3  -4 -17    2.58    2.31
  -3   4  17    1.32    1.71
   3  -4 -16    0.36    1.90
  -3   4  16    1.03    1.50
   3  -4 -15    0.69    1.83
  -3   4  15    0.22    1.31
   3  -4 -14    2.20    2.58
  -3   4  14    1.13    1.40
  -3   4  14    0.22    0.96
   3  -4 -13    2.34    2.46
  -3   4  13    0.19    1.16
  -3   4  13   -0.35    1.00
   3  -4 -12   11.05    2.48
  -3   4  12    0.11    1.20
  -3   4  12    0.20    1.06
   3  -4 -11    1.36    1.65
  -3   4  11   -0.03    1.07
  -3   4  11    1.71    1.40
   3  -4 -10    3.41    1.99
  -3   4  10    1.65    1.12
  -3   4  10    2.26    1.73
   3  -4  -9    4.08    2.18
  -3   4   9    4.34    1.68
  -3   4   9    6.22    2.40
   3  -4  -8    0.17    1.36
  -3   4   8   -0.59    0.87
  -3   4   8    2.17    1.97
   3  -4  -7   22.31    3.13
   3  -4  -7   14.86    4.76
  -3   4   7   29.82    3.83
   3  -4  -6   14.88    2.56
   3  -4  -6    9.31    2.51
  -3   4   6   20.32    3.30
   3  -4  -5    1.52    1.61
   3  -4  -5    0.39    0.37
  -3   4   5    2.29    2.52
   3  -4  -4    0.40    1.09
   3  -4  -4   -0.26    0.66
  -3   4   4    0.57    1.70
   3  -4  -3    2.04    1.20
   3  -4  -3    0.79    0.52
  -3   4   3    0.25    1.69
   3  -4  -2   10.93    2.16
   3  -4  -2    8.83    3.00
  -3   4   2   15.33    7.19
   3  -4  -1    1.97    1.21
   3  -4  -1    3.56    1.14
  -3   4   1    3.79    2.84
   3  -4   0    1.13    0.85
  -3   4   0    1.64    1.76
   3  -4   1    0.85    1.17
   3  -4   1    1.80    1.13
  -3   4  -1    1.28    1.78
   3  -4   2   10.91    2.40
   3  -4   2   17.09    2.34
  -3   4  -2   17.54    7.30
   3  -4   3    1.60    1.06
   3  -4   3    1.84    0.81
  -3   4  -3    2.97    1.85
   3  -4   4    5.75    1.68
   3  -4   4    6.29    1.38
  -3   4  -4    7.37    2.08
   3  -4   5   38.41    3.94
   3  -4   5   46.79    3.59
  -3   4  -5   54.93    4.51
   3  -4   6   18.88    3.00
   3  -4   6   18.42    2.53
  -3   4  -6   27.06    3.26
   3  -4   7   14.21    2.95
   3  -4   7   14.03    4.27
  -3   4  -7   16.37    2.79
   3  -4   8    1.47    1.53
   3  -4   8    1.55    1.28
  -3   4  -8    2.39    1.80
   3  -4   9    0.32    1.38
   3  -4   9    0.05    0.91
  -3   4  -9    0.32    1.08
   3  -4  10   -0.17    1.37
   3  -4  10    0.86    1.18
  -3   4 -10    0.25    0.91
  -3   4 -11    2.32    1.15
   3  -4  11    1.38    1.39
  -3   4 -12   64.59   25.58
   3  -4  12   16.23    3.76
  -3   4 -13   11.86    6.29
   3  -4  13    4.51    2.19
  -3   4 -14    4.61    1.96
   3  -4  14    0.51    1.34
  -3   4 -15    5.62    1.90
   3  -4  15    0.70    1.42
   3  -3 -17    0.88    1.99
  -3   3  17   -0.22    1.53
   3  -3 -16    0.42    1.98
  -3   3  16   -0.45    1.49
   3  -3 -15    5.47    2.76
  -3   3  15    4.27    2.33
   3  -3 -14    0.55    1.78
  -3   3  14    1.13    1.82
  -3   3  14   -0.06    0.93
   3  -3 -13    0.54    1.85
  -3   3  13    2.26    1.62
  -3   3  13    0.24    0.92
   3  -3 -12    0.48    1.65
  -3   3  12    0.66    1.37
  -3   3  12    1.54    1.34
   3  -3 -11   55.88    6.01
  -3   3  11   42.10    5.36
  -3   3  11   57.43    5.97
   3  -3 -10   37.77    4.36
  -3   3  10   25.88    6.34
  -3   3  10   42.01    4.65
   3  -3  -9   18.02    2.90
  -3   3   9   12.93    2.48
  -3   3   9   15.68    2.88
   3  -3  -8    1.63    1.41
  -3   3   8    1.13    1.12
  -3   3   8    0.29    1.20
   3  -3  -7   19.31    2.76
  -3   3   7   12.26    2.00
  -3   3   7   22.60    3.20
   3  -3  -6    8.42    1.85
   3  -3  -6    5.47    1.76
  -3   3   6    8.56    2.24
   3  -3  -5    1.61    1.33
   3  -3  -5   -0.09    0.48
  -3   3   5    1.71    1.62
   3  -3  -4    0.27    0.93
   3  -3  -4    0.15    0.56
  -3   3   4   -0.48    1.55
   3  -3  -3    1.08    1.34
   3  -3  -3    0.60    0.65
  -3   3   3    0.19    1.92
   3  -3  -2  126.11    5.39
   3  -3  -2  117.66    5.85
  -3   3   2  186.71    7.76
   3  -3  -1    3.72    1.32
   3  -3  -1    4.23    2.03
  -3   3   1    5.44    2.03
   3  -3   0    8.89    1.89
   3  -3   0    8.85    1.49
  -3   3   0   10.06    2.13
   3  -3   1  133.05    5.75
   3  -3   1  179.09    6.12
  -3   3  -1  213.51    7.89
   3  -3   2    2.53    1.02
   3  -3   2    4.27    1.29
  -3   3  -2    4.09    1.91
   3  -3   3    0.18    0.98
   3  -3   3    0.19    0.86
  -3   3  -3    1.41    1.91
   3  -3   4   12.42    2.46
   3  -3   4   17.33    2.45
  -3   3  -4   19.04    2.79
   3  -3   5    2.69    1.32
   3  -3   5    3.02    0.98
  -3   3  -5    3.21    1.49
   3  -3   6    8.50    1.96
   3  -3   6   12.74    2.07
  -3   3  -6   13.16    2.51
   3  -3   7   59.12    4.92
   3  -3   7   74.83    5.08
  -3   3  -7   87.42    4.91
   3  -3   8    8.02    2.17
   3  -3   8    8.65    2.21
  -3   3  -8    7.58    4.55
   3  -3   9    7.95    2.32
   3  -3   9    7.94    2.50
  -3   3  -9   10.90    2.17
  -3   3 -10    4.41    1.82
   3  -3  10    1.08    1.16
  -3   3 -11    0.88    1.40
   3  -3  11    1.19    1.75
  -3   3 -12   91.68   28.52
   3  -3  12   35.15    4.90
  -3   3 -13    5.31    2.07
   3  -3  13   -0.01    1.50
  -3   3 -14   69.82   16.79
   3  -3  14   30.72    4.94
  -3   3 -15    3.22    1.98
   3  -3  15    0.17    1.46
  -3   3 -16    1.47    1.57
   3  -3  16    3.28    2.40
   3  -2 -18    0.22    1.98
  -3   2  18    0.42    1.84
   3  -2 -17    1.85    2.23
  -3   2  17   -0.08    1.56
   3  -2 -16    1.64    2.28
  -3   2  16    0.56    1.64
   3  -2 -15    1.72    1.68
  -3   2  15    2.07    2.27
   3  -2 -14    3.62    2.21
  -3   2  14    4.16    2.38
  -3   2  14    2.32    1.25
   3  -2 -13   13.62    3.23
  -3   2  13    9.22    3.21
  -3   2  13    9.12    1.97
   3  -2 -12   -0.34    1.62
  -3   2  12    1.68    1.58
  -3   2  12    0.61    0.87
   3  -2 -11   65.90    6.80
  -3   2  11   38.13    4.85
  -3   2  11   64.50    6.17
   3  -2 -10   11.78    2.89
  -3   2  10   10.41    2.67
  -3   2  10   11.03    2.00
   3  -2  -9   12.79    2.35
  -3   2   9    3.36    1.88
  -3   2   9    4.14    1.52
   3  -2  -8    5.45    1.75
  -3   2   8    4.61    1.67
  -3   2   8    5.18    1.72
   3  -2  -7    8.66    1.82
  -3   2   7    7.80    1.87
  -3   2   7   10.34    1.94
   3  -2  -6   41.28    3.27
  -3   2   6   29.17    2.95
  -3   2   6   49.29    3.98
   3  -2  -5    2.46    1.06
   3  -2  -5    2.08    0.72
  -3   2   5    5.71    1.81
   3  -2  -4   62.69    3.77
   3  -2  -4   50.24    3.79
  -3   2   4   84.24    5.35
   3  -2  -3    9.62    1.53
   3  -2  -3    7.41    2.72
  -3   2   3   10.75    2.23
   3  -2  -2   31.69    2.64
   3  -2  -2   28.40    6.17
  -3   2   2   49.47    4.12
   3  -2  -1   37.51    2.75
   3  -2  -1   44.65    3.26
  -3   2   1   64.36    4.74
   3  -2   0   54.54    3.42
   3  -2   0   63.72    3.95
  -3   2   0   88.00    5.27
   3  -2   1   26.78    2.44
   3  -2   1   35.87    2.88
  -3   2  -1   44.24    3.57
   3  -2   2    6.35    1.41
   3  -2   2    9.23    1.95
  -3   2  -2    9.12    1.89
   3  -2   3    0.45    0.95
   3  -2   3    0.29    0.88
  -3   2  -3    0.30    1.05
   3  -2   4  118.74    5.39
   3  -2   4  166.73    6.36
  -3   2  -4  173.89    6.31
   3  -2   5   32.08    3.02
   3  -2   5   45.94    4.06
  -3   2  -5   60.57    3.87
   3  -2   6    0.78    1.04
   3  -2   6    0.60    1.03
  -3   2  -6    0.84    0.99
   3  -2   7   48.20    4.49
   3  -2   7   60.57    4.86
  -3   2  -7   60.10    4.00
  -3   2  -8   19.01    5.06
   3  -2   8   33.40    3.81
  -3   2  -8   36.86    3.32
  -3   2  -9  406.15   13.68
   3  -2   9  257.25   11.56
  -3   2  -9  284.59    7.33
  -3   2 -10  186.82   18.29
   3  -2  10   91.05    7.24
  -3   2 -10   97.47    5.57
  -3   2 -11    3.57    1.30
   3  -2  11    0.79    1.55
  -3   2 -12   62.42   17.09
   3  -2  12   18.50    3.66
  -3   2 -13    1.15    1.89
   3  -2  13    0.22    1.69
  -3   2 -14   -0.51    1.89
   3  -2  14   -0.33    1.60
  -3   2 -15    0.53    1.32
   3  -2  15   -0.79    1.50
  -3   2 -16    6.98    3.18
   3  -2  16    6.02    2.89
  -3   2 -17    3.56    1.66
   3  -2  17    2.04    2.54
   3  -1 -18    0.71    1.94
   3  -1 -17    0.86    2.08
  -3   1  17    7.20    3.58
   3  -1 -16    0.85    1.83
  -3   1  16    3.54    2.72
   3  -1 -15    5.15    2.81
  -3   1  15    1.14    2.06
   3  -1 -14    5.62    2.11
  -3   1  14    5.91    2.21
   3  -1 -13    2.06    1.93
  -3   1  13    0.38    1.46
  -3   1  13    1.15    0.94
   3  -1 -12    0.73    1.61
  -3   1  12    0.25    1.39
  -3   1  12    0.99    1.15
   3  -1 -11    3.34    1.94
  -3   1  11    3.35    2.16
  -3   1  11    3.66    1.39
   3  -1 -10    4.52    1.50
  -3   1  10    3.85    2.05
  -3   1  10    4.30    1.32
   3  -1  -9    3.10    1.97
  -3   1   9    2.32    1.28
  -3   1   9    1.41    0.89
   3  -1  -8    9.24    2.07
  -3   1   8    6.02    1.92
  -3   1   8    7.95    1.71
   3  -1  -7  105.25    5.02
  -3   1   7   73.82    4.83
  -3   1   7  101.42    5.12
   3  -1  -6    0.14    0.85
  -3   1   6    0.97    0.89
  -3   1   6    1.26    1.16
   3  -1  -5  182.47    5.43
  -3   1   5  133.30    5.90
  -3   1   5  201.84    7.16
   3  -1  -4   16.33    1.64
   3  -1  -4   11.85    3.77
  -3   1   4   17.80    2.29
   3  -1  -3    5.90    1.09
   3  -1  -3    5.88    2.04
  -3   1   3    7.48    1.77
   3  -1  -2   47.80    2.64
   3  -1  -2   46.11    3.30
  -3   1   2   76.63    4.83
   3  -1  -1   51.49    2.71
   3  -1  -1   54.19    3.62
  -3   1   1   73.18    4.50
   3  -1   0  107.21    3.90
   3  -1   0  124.25    5.40
  -3   1   0  172.60    6.90
   3  -1   1   42.02    2.59
   3  -1   1   52.48    3.71
  -3   1  -1   61.36    3.98
   3  -1   2   96.95    3.76
   3  -1   2  131.50    6.36
  -3   1  -2  146.68    5.43
   3  -1   3    5.66    1.12
   3  -1   3    6.05    1.60
  -3   1  -3    6.30    1.49
   3  -1   4   65.17    3.69
   3  -1   4   90.22    5.21
  -3   1  -4   93.07    4.33
   3  -1   5   -0.02    0.93
   3  -1   5    0.14    1.00
  -3   1  -5    0.15    0.75
  -3   1  -6   16.13    5.26
   3  -1   6    8.99    2.01
  -3   1  -6   10.22    1.65
  -3   1  -7    0.16    0.82
   3  -1   7    0.81    1.23
  -3   1  -7    0.24    0.62
  -3   1  -8   33.91    9.11
   3  -1   8   25.54    3.92
  -3   1  -8   22.11    2.16
  -3   1  -9   73.00    6.80
   3  -1   9   58.84    8.35
  -3   1  -9   56.80    3.50
  -3   1 -10   32.38    9.93
   3  -1  10   10.06    2.63
  -3   1 -11   88.08    7.53
   3  -1  11   85.63    7.55
  -3   1 -12  152.77   22.49
   3  -1  12   94.58    8.29
  -3   1 -13   -0.95    1.89
   3  -1  13    1.30    1.76
  -3   1 -14    6.29    2.01
   3  -1  14    0.55    1.71
  -3   1 -15    9.60    3.94
   3  -1  15    4.03    2.55
  -3   1 -16    0.08    0.86
   3  -1  16    1.27    1.92
  -3   1 -17    8.09    2.42
   3  -1  17    2.42    2.12
  -3   1 -18    7.30    2.33
   3  -1  18    1.52    2.07
   3   0 -18    4.74    3.08
  -3   0  18    0.90    1.90
   3   0 -17    6.06    2.60
  -3   0  17    5.59    3.15
   3   0 -16    2.27    1.72
  -3   0  16    0.87    1.93
   3   0 -15    0.55    1.55
  -3   0  15    1.52    2.48
   3   0 -14    0.15    1.59
  -3   0  14   -0.54    1.56
   3   0 -13    4.73    1.76
  -3   0  13    2.95    2.42
  -3   0  13    2.23    1.14
   3   0 -12    6.30    2.13
  -3   0  12    2.31    1.66
  -3   0  12    1.28    1.07
   3   0 -11    6.93    2.11
  -3   0  11    2.32    1.49
  -3   0  11    3.73    1.43
   3   0 -10    4.31    1.59
  -3   0  10    3.46    1.95
  -3   0  10    3.90    1.28
   3   0  -9    2.03    1.76
  -3   0   9    0.38    0.87
   3   0  -8   24.64    2.49
  -3   0   8   17.82    2.83
  -3   0   8   18.58    2.29
   3   0  -7   18.76    2.21
  -3   0   7   16.21    3.05
  -3   0   7   17.49    2.24
   3   0  -6    9.00    1.45
  -3   0   6    8.31    2.04
  -3   0   6   10.38    1.84
   3   0  -5  272.47    5.87
  -3   0   5  199.72    7.18
  -3   0   5  237.21    7.39
   3   0  -4  215.33    4.71
   3   0  -4  136.11    6.56
  -3   0   4  190.27    6.53
   3   0  -3  207.03    3.83
   3   0  -3  158.23   15.70
  -3   0   3  218.11    6.76
   3   0  -2    2.53    0.47
   3   0  -2    3.11    1.29
  -3   0   2    3.50    1.36
   3   0  -1   36.94    2.17
   3   0  -1   44.12    3.62
  -3   0   1   51.91    4.12
   3   0   0   27.15    1.79
   3   0   0   31.35    2.99
  -3   0   0   35.87    3.26
   3   0   1    7.88    0.88
   3   0   1    9.17    3.02
  -3   0  -1    8.92    1.85
  -3   0  -2  656.43   13.81
   3   0   2  696.62   16.43
  -3   0  -3    0.60    0.42
   3   0   3    1.18    1.21
  -3   0  -3    0.49    0.90
  -3   0  -4   25.63    6.95
   3   0   4   32.73    3.44
  -3   0  -4   30.85    2.45
  -3   0  -5  201.67    6.57
   3   0   5  191.02    6.91
  -3   0  -5  160.58    5.03
  -3   0  -6   42.98    7.23
   3   0   6   51.27    4.67
  -3   0  -6   38.67    2.73
  -3   0  -7   15.44    5.39
   3   0   7   12.37    2.36
  -3   0  -7    7.41    1.27
  -3   0  -8    0.08    0.61
   3   0   8    1.68    0.79
  -3   0  -8    0.64    0.70
  -3   0  -9   79.71    5.82
   3   0   9   46.54    4.45
  -3   0  -9   32.59    2.29
  -3   0 -10    0.63    1.22
   3   0  10   -0.06    1.38
  -3   0 -11   30.91    9.99
   3   0  11   34.20   10.02
  -3   0 -12  176.03   14.53
   3   0  12   79.82    7.99
  -3   0 -13   17.60    4.88
   3   0  13   16.01    3.38
  -3   0 -14    1.89    1.72
   3   0  14    2.40    3.05
  -3   0 -15    7.66    2.62
   3   0  15    6.04    3.04
  -3   0 -16   18.08    5.95
   3   0  16    5.00    2.96
  -3   0 -17   16.92    4.98
   3   0  17    3.59    2.84
  -3   0 -18    2.31    1.81
   3   0  18    2.34    2.79
   3   1 -18   -0.40    1.73
  -3  -1  18    1.70    2.18
   3   1 -17   -0.66    1.72
  -3  -1  17   -0.24    1.70
   3   1 -16   -0.41    1.57
  -3  -1  16    2.15    2.59
   3   1 -15    3.91    2.77
  -3  -1  15    1.46    1.84
   3   1 -14   69.43    6.43
  -3  -1  14   21.88    4.13
   3   1 -13   21.35    5.86
  -3  -1  13   15.65    3.71
  -3  -1  13    3.63    1.23
   3   1 -12   -0.07    1.50
  -3  -1  12    1.31    1.74
  -3  -1  12    0.15    0.71
   3   1 -11  100.98   10.90
  -3  -1  11   45.03    5.50
  -3  -1  11   43.78    3.97
   3   1 -10   39.25   12.37
  -3  -1  10   17.42    3.45
  -3  -1  10   14.21    2.21
   3   1  -9   35.47   11.09
  -3  -1   9   16.61    3.00
  -3  -1   9   15.48    2.27
   3   1  -8    6.39    2.43
  -3  -1   8    7.55    1.89
  -3  -1   8    6.40    1.48
   3   1  -7   11.42    4.23
  -3  -1   7   13.55    2.45
  -3  -1   7   17.56    2.31
   3   1  -6    4.44    1.66
  -3  -1   6    0.25    1.27
  -3  -1   6   -0.90    1.03
   3   1  -5  471.14    7.30
  -3  -1   5  219.18    7.02
   3   1  -4    4.29    1.55
   3   1  -4    2.98    1.28
  -3  -1   4    2.49    1.06
   3   1  -3   20.75    1.17
   3   1  -3   28.46    2.79
   3   1  -2   30.80    1.58
   3   1  -2   21.13    6.73
  -3  -1   2   24.33    2.61
   3   1  -1    0.75    0.91
  -3  -1   1    0.00    1.22
   3   1   0  407.26   11.15
  -3  -1   0  394.40   10.73
  -3  -1  -1  201.67    4.58
   3   1   1   99.23    4.62
  -3  -1  -1   87.89    5.77
  -3  -1  -2   86.55    5.41
   3   1   2   57.23    4.50
  -3  -1  -2   44.41    3.60
  -3  -1  -3  475.07   10.72
   3   1   3  416.27   11.79
  -3  -1  -3  314.93    8.88
  -3  -1  -4   14.22    4.84
   3   1   4    0.50    1.20
  -3  -1  -4   -0.54    0.81
  -3  -1  -5  409.78    8.54
   3   1   5  364.48    9.61
  -3  -1  -5  255.16    6.36
  -3  -1  -6    1.20    1.39
   3   1   6   10.17    2.39
  -3  -1  -6    5.80    1.16
  -3  -1  -7   75.57    4.45
   3   1   7   60.73    4.62
  -3  -1  -7   38.68    2.42
  -3  -1  -8    0.68    0.75
   3   1   8    0.07    1.28
  -3  -1  -8    0.44    0.69
  -3  -1  -9   52.84   16.47
   3   1   9   24.54    3.39
  -3  -1  -9   14.57    1.38
  -3  -1 -10   33.59    7.77
   3   1  10   23.58    8.25
  -3  -1 -11   29.37    5.42
   3   1  11   26.48    3.62
  -3  -1 -12    2.38    1.26
   3   1  12    4.11    2.25
  -3  -1 -13    3.39    2.39
   3   1  13    5.79    2.56
  -3  -1 -14  265.93   13.65
   3   1  14  111.56    8.50
  -3  -1 -15    3.59    2.17
   3   1  15    2.68    2.24
  -3  -1 -16   17.81    4.45
   3   1  16    2.02    2.72
  -3  -1 -17    3.19    2.43
   3   1  17   -1.01    1.87
  -3  -1 -18   15.26    7.61
   3   1  18    5.97    3.19
   3   1  19    0.45    1.92
   3   2 -17    0.23    0.85
  -3  -2  17    0.65    1.89
   3   2 -16    0.71    0.86
  -3  -2  16    0.07    1.73
   3   2 -15    8.87    4.29
  -3  -2  15    3.21    2.27
   3   2 -14   26.86    8.60
  -3  -2  14   14.06    3.83
   3   2 -13   26.61    8.68
  -3  -2  13   12.29    3.40
  -3  -2  13    7.57    1.70
   3   2 -12   93.29    7.39
  -3  -2  12   47.74    6.08
  -3  -2  12   38.23    3.89
   3   2 -11   32.56   13.21
  -3  -2  11   12.41    3.22
  -3  -2  11   11.72    2.18
   3   2 -10    1.79    0.87
  -3  -2  10    0.17    1.36
  -3  -2  10    0.18    0.89
   3   2  -9   90.57    5.77
  -3  -2   9   47.06    4.91
  -3  -2   9   39.66    3.61
   3   2  -8    7.52    3.06
  -3  -2   8    3.80    1.53
  -3  -2   8    4.85    1.37
   3   2  -7   15.05    5.74
  -3  -2   7    6.42    1.91
  -3  -2   7    8.83    1.71
   3   2  -6   15.24    5.39
  -3  -2   6    6.69    1.93
  -3  -2   6    5.97    1.50
   3   2  -5   41.62    2.41
  -3  -2   5   38.08    3.63
  -3  -2   5   38.20    3.33
   3   2  -4    6.45    2.47
   3   2  -4    6.07    2.23
  -3  -2   4    4.70    1.28
   3   2  -3   80.07    3.25
   3   2  -3   69.75    4.15
  -3  -2   3   72.98    4.28
  -3  -2   2   77.75    2.10
   3   2  -2   74.25    4.00
  -3  -2   2   73.97    4.04
  -3  -2   1   47.32    2.62
   3   2  -1   58.15    4.47
  -3  -2   1   51.66    4.12
  -3  -2   0   92.02    4.74
   3   2   0  103.93    4.90
  -3  -2   0   87.79    4.24
  -3  -2  -1   31.74    2.09
   3   2   1   29.99    2.95
  -3  -2  -1   24.36    2.87
  -3  -2  -2  240.60    6.16
   3   2   2  216.43    7.52
  -3  -2  -2  159.72    6.20
  -3  -2  -3   75.05    3.62
   3   2   3   68.48    4.54
  -3  -2  -3   45.91    3.25
  -3  -2  -4  465.35    8.32
   3   2   4  463.00   10.37
  -3  -2  -4  309.70    7.55
  -3  -2  -5  154.09    5.36
   3   2   5  101.62    5.21
  -3  -2  -5   67.07    3.41
  -3  -2  -6    7.91    2.57
   3   2   6    6.23    2.11
  -3  -2  -6    3.32    0.97
  -3  -2  -7   68.34    4.32
   3   2   7   59.20    4.68
  -3  -2  -7   34.72    2.39
  -3  -2  -8   34.63   10.27
   3   2   8   17.85    4.81
  -3  -2  -8   10.02    1.36
  -3  -2  -9   24.26    8.39
   3   2   9    9.48    2.40
  -3  -2  -9    5.65    0.96
  -3  -2 -10    1.38    1.21
   3   2  10    0.53    1.25
  -3  -2 -10    0.21    0.41
  -3  -2 -11   47.47   15.67
   3   2  11   20.27    3.16
  -3  -2 -12   33.85   12.49
   3   2  12   13.00    3.19
  -3  -2 -13    0.28    2.23
   3   2  13    0.89    1.61
  -3  -2 -14    1.25    1.26
   3   2  14    0.59    1.65
  -3  -2 -15    1.12    1.41
   3   2  15    0.08    1.77
  -3  -2 -16   33.37    5.50
   3   2  16   19.58    4.19
  -3  -2 -17    1.62    2.49
   3   2  17    1.84    2.05
  -3  -2 -18    1.93    2.56
   3   2  18    0.58    1.87
   3   2  19    1.83    2.18
   3   3 -17    0.57    1.35
  -3  -3  17    3.71    2.90
   3   3 -16   11.79    5.64
  -3  -3  16    5.96    3.75
   3   3 -15   18.02    6.25
  -3  -3  15    5.04    2.39
   3   3 -14   25.00    9.90
  -3  -3  14    5.47    2.67
   3   3 -13   29.22    9.96
  -3  -3  13   14.89    3.61
   3   3 -12  176.63    8.92
  -3  -3  12   74.12    6.47
  -3  -3  12   54.49    4.15
   3   3 -11  126.44    9.01
  -3  -3  11   69.06    6.77
  -3  -3  11   60.01    5.10
   3   3 -10  121.96    9.58
  -3  -3  10   57.75    6.32
  -3  -3  10   47.80    4.75
   3   3  -9   79.91    4.99
  -3  -3   9   37.75    4.27
  -3  -3   9   37.21    3.50
   3   3  -8   43.46    3.85
  -3  -3   8   17.05    2.88
  -3  -3   8   15.75    2.50
   3   3  -7   32.42    3.03
  -3  -3   7   14.52    2.43
  -3  -3   7   12.96    2.15
   3   3  -6    7.31    2.62
  -3  -3   6   11.56    2.26
  -3  -3   6    8.44    1.76
  -3  -3   5    0.57    0.67
  -3  -3   5    0.17    1.05
  -3  -3   5    0.55    0.97
  -3  -3   4   28.88    2.14
   3   3  -4   25.94    2.70
  -3  -3   4   29.03    2.91
  -3  -3   3  365.17    6.65
   3   3  -3  335.97    8.90
  -3  -3   3  343.16    9.31
  -3  -3   2   27.57    1.95
   3   3  -2   26.00    9.53
  -3  -3   2   22.18    2.57
  -3  -3   1   13.12    1.27
   3   3  -1   14.64    4.29
  -3  -3   1   11.81    1.84
  -3  -3   0    0.64    0.51
   3   3   0   -0.06    0.87
  -3  -3   0    0.96    1.06
  -3  -3  -1    0.80    0.62
   3   3   1    1.83    0.68
  -3  -3  -1    0.98    1.06
  -3  -3  -2   28.19    2.02
   3   3   2   26.52    2.64
  -3  -3  -2   20.95    2.28
  -3  -3  -3   71.88    3.77
   3   3   3   68.97    4.63
  -3  -3  -3   47.32    3.49
  -3  -3  -4    6.26    1.33
   3   3   4    5.44    1.66
  -3  -3  -4    3.78    1.06
  -3  -3  -5   34.23    2.97
   3   3   5   33.81    3.57
  -3  -3  -5   20.93    2.35
  -3  -3  -6   17.31    2.35
   3   3   6   16.78    2.44
  -3  -3  -6   11.23    1.79
  -3  -3  -7   98.01    5.12
   3   3   7  108.36    6.08
  -3  -3  -7   63.97    3.71
  -3  -3  -8   38.09    3.99
   3   3   8   32.81    3.68
  -3  -3  -8   22.88    2.27
  -3  -3  -9   19.33    3.42
   3   3   9   17.36    2.72
  -3  -3  -9   11.29    1.73
  -3  -3 -10    9.73    3.01
   3   3  10    7.29    2.26
  -3  -3 -10    4.32    1.33
  -3  -3 -11   41.50    4.74
   3   3  11   30.87    3.78
   3   3  11    4.90    2.49
  -3  -3 -12    3.94    1.90
   3   3  12    3.94    1.69
  -3  -3 -13    3.37    2.31
   3   3  13    1.24    1.89
  -3  -3 -14    0.54    2.22
   3   3  14    2.00    2.15
  -3  -3 -15    2.62    3.21
   3   3  15    1.41    1.78
  -3  -3 -16    2.52    2.48
   3   3  16    7.57    3.03
  -3  -3 -17    3.09    2.66
   3   3  17    0.73    1.79
  -3  -3 -18   -0.26    2.27
   3   3  18   -0.12    1.69
   3   3  19   -0.01    1.90
   3   4 -16   21.03    9.02
  -3  -4  16   11.68    3.85
   3   4 -15    0.38    1.19
  -3  -4  15    0.07    1.49
   3   4 -14   15.40    4.91
  -3  -4  14    4.71    2.18
   3   4 -13    9.86    4.19
  -3  -4  13    3.66    2.32
   3   4 -12    1.58    1.22
  -3  -4  12    2.52    2.26
  -3  -4  12    1.21    0.99
   3   4 -11    1.90    0.96
  -3  -4  11    0.43    1.53
  -3  -4  11   -0.78    0.82
   3   4 -10   95.62    7.46
  -3  -4  10   51.82    5.61
  -3  -4  10   48.93    4.78
   3   4  -9   25.70    9.37
  -3  -4   9   30.83    4.49
  -3  -4   9   25.35    3.57
   3   4  -8    2.35    1.13
  -3  -4   8    1.21    1.44
  -3  -4   8    0.27    1.22
  -3  -4   7  136.97    6.08
  -3  -4   7  130.38    7.18
  -3  -4   7  114.45    6.12
  -3  -4   6    1.23    0.77
  -3  -4   6    2.19    1.13
  -3  -4   6    1.77    1.09
  -3  -4   5    0.39    0.77
   3   4  -5    0.37    0.49
  -3  -4   5    1.32    1.50
  -3  -4   4   15.25    1.88
   3   4  -4   14.39    4.30
  -3  -4   4   13.84    2.27
  -3  -4   3   18.48    2.03
   3   4  -3   17.72    7.11
  -3  -4   3   20.12    2.56
  -3  -4   2   30.78    2.43
   3   4  -2   30.69   10.47
  -3  -4   2   31.23    3.18
  -3  -4   1   18.71    1.84
   3   4  -1   20.15    7.32
  -3  -4   1   17.25    2.44
  -3  -4   0  337.15    7.24
   3   4   0  354.93    8.66
  -3  -4   0  300.44    9.23
  -3  -4  -1   45.96    3.04
   3   4   1   50.33    3.68
  -3  -4  -1   39.52    3.62
  -3  -4  -2   18.46    2.15
   3   4   2   17.57    2.10
  -3  -4  -2   11.57    2.10
  -3  -4  -3   23.67    2.49
   3   4   3   21.03    2.25
  -3  -4  -3   17.44    2.29
  -3  -4  -4    0.84    1.54
   3   4   4   -0.01    1.08
  -3  -4  -4    0.37    1.06
  -3  -4  -5   21.50    2.58
   3   4   5   22.29    2.95
  -3  -4  -5   13.05    2.16
  -3  -4  -6    2.35    1.18
   3   4   6    1.88    1.60
  -3  -4  -6    1.47    1.44
  -3  -4  -7   46.41    4.54
   3   4   7   43.88    5.00
  -3  -4  -7   24.76    2.75
  -3  -4  -8   31.17    3.90
   3   4   8   29.11    7.39
  -3  -4  -8   23.07    2.70
  -3  -4  -9   28.63    4.37
   3   4   9   23.03    3.12
  -3  -4  -9   16.38    2.70
  -3  -4 -10    3.16    1.74
   3   4  10    2.00    1.05
   3   4  10    1.47    0.54
  -3  -4 -11    1.85    1.63
   3   4  11    2.25    1.38
   3   4  11    0.93    0.55
  -3  -4 -12    2.73    1.86
   3   4  12    2.39    2.22
  -3  -4 -13   -0.72    2.18
   3   4  13    2.39    2.13
   3   4  14    9.04    2.92
  -3  -4 -15    5.56    3.63
   3   4  15    9.43    3.52
  -3  -4 -16    2.09    2.52
   3   4  16    4.64    2.61
  -3  -4 -17   -0.23    2.43
   3   4  17    0.44    1.82
  -3  -4 -18    0.57    2.39
   3   4  18    0.09    1.77
   3   5 -15   10.67    4.34
  -3  -5  15    2.25    1.94
   3   5 -14   19.52    9.19
  -3  -5  14   11.69    3.48
   3   5 -13    2.35    1.47
  -3  -5  13    0.33    1.41
   3   5 -12    2.89    1.47
  -3  -5  12   -0.24    1.41
  -3  -5  12    0.32    0.78
   3   5 -11    0.80    1.27
  -3  -5  11    1.82    1.99
  -3  -5  11   -0.59    0.91
   3   5 -10    7.16    3.50
  -3  -5  10    4.90    2.14
  -3  -5  10    5.32    1.80
   3   5  -9  121.83    8.67
  -3  -5   9   61.46    5.98
  -3  -5   9   59.90    5.52
  -3  -5   8   64.10    6.20
  -3  -5   8   57.03    5.94
  -3  -5   8   57.31    5.94
  -3  -5   7   71.99    5.69
  -3  -5   7   72.06    6.00
  -3  -5   7   65.59    5.64
  -3  -5   6    6.70    1.74
  -3  -5   6    4.63    1.90
  -3  -5   5   10.95    1.88
   3   5  -5    9.71    3.38
  -3  -5   5    9.60    2.28
  -3  -5   4    2.76    1.16
   3   5  -4    3.90    1.74
  -3  -5   4    4.02    1.71
  -3  -5   3    0.79    1.29
   3   5  -3    0.32    0.45
  -3  -5   3    0.36    1.24
  -3  -5   2   36.12    3.29
   3   5  -2   31.18   11.50
  -3  -5   2   31.52    3.49
  -3  -5   1    4.11    1.23
   3   5  -1    3.49    1.48
  -3  -5   1    3.30    1.72
  -3  -5   0    0.98    1.26
   3   5   0    0.34    0.47
  -3  -5   0    0.80    1.36
  -3  -5  -1    6.72    1.47
   3   5   1    8.41    3.44
  -3  -5  -1    7.42    2.08
  -3  -5  -2   10.50    1.82
   3   5   2   12.00    1.85
  -3  -5  -2    8.27    2.09
  -3  -5  -3    8.30    1.91
   3   5   3    9.79    2.21
  -3  -5  -3    6.33    1.99
  -3  -5  -4   87.67    5.46
   3   5   4   97.25    5.86
  -3  -5  -4   64.69    4.98
  -3  -5  -5   13.15    2.16
   3   5   5   13.35    2.65
  -3  -5  -5    9.04    2.03
  -3  -5  -6    2.81    1.57
   3   5   6    1.71    0.99
  -3  -5  -6    2.36    1.43
  -3  -5  -7   70.80    5.56
   3   5   7   66.13    5.39
  -3  -5  -7   48.80    4.24
  -3  -5  -8    8.43    2.19
   3   5   8    8.00    1.90
  -3  -5  -9    2.63    1.92
   3   5   9    1.28    1.30
   3   5   9    0.40    0.46
  -3  -5 -10    2.90    2.20
   3   5  10    1.20    1.26
   3   5  10    0.88    0.71
  -3  -5 -11   -0.52    1.91
   3   5  11    1.12    0.72
   3   5  11    0.45    0.52
  -3  -5 -12   -1.03    2.16
   3   5  12    0.33    1.26
   3   5  12    0.28    0.51
  -3  -5 -13    6.14    2.50
   3   5  13    5.13    2.24
  -3  -5 -14    3.39    2.81
   3   5  14    3.15    2.28
  -3  -5 -15   33.37    5.53
   3   5  15   25.42    4.31
  -3  -5 -16   -1.04    2.22
   3   5  16   -0.24    1.50
  -3  -5 -17    6.75    3.95
   3   5  17    0.99    1.72
  -3  -5 -18    2.30    2.82
   3   5  18    1.09    1.86
   3   6 -14    6.65    3.68
  -3  -6  14    0.49    1.52
   3   6 -13    0.72    0.92
  -3  -6  13    2.20    1.97
   3   6 -12    1.15    1.84
  -3  -6  12    1.66    1.45
   3   6 -12    0.28    0.86
   3   6 -11    2.70    1.57
  -3  -6  11    0.04    1.04
   3   6 -11    0.66    1.08
   3   6 -10    0.23    1.03
  -3  -6  10    0.07    1.09
  -3  -6  10    1.30    1.58
  -3  -6   9    3.61    1.85
  -3  -6   9    4.51    2.06
  -3  -6   9    4.41    2.32
  -3  -6   8    0.73    1.22
  -3  -6   8   -0.88    0.98
  -3  -6   8   -1.03    1.26
  -3  -6   7   63.20    5.74
   3   6  -7   47.21   14.58
  -3  -6   7   58.17    5.77
  -3  -6   6   -0.71    1.00
   3   6  -6   -0.16    0.85
  -3  -6   6    1.58    2.08
  -3  -6   5   31.67    3.68
   3   6  -5   22.63    7.95
  -3  -6   5   30.48    4.04
  -3  -6   4   13.65    2.55
   3   6  -4   10.83    4.26
  -3  -6   4   12.53    2.82
  -3  -6   3    4.79    1.55
   3   6  -3    4.11    1.83
  -3  -6   3    4.95    1.98
  -3  -6   2    2.06    1.35
   3   6  -2    0.63    0.69
  -3  -6   2    1.07    1.19
  -3  -6   1   28.98    3.19
   3   6  -1   31.64    7.71
  -3  -6   1   25.86    3.70
  -3  -6   0    4.44    1.41
   3   6   0    4.49    2.11
  -3  -6   0    6.20    2.14
  -3  -6  -1    1.48    0.96
   3   6   1    1.62    0.83
  -3  -6  -1    1.81    1.57
  -3  -6  -2   98.20    6.38
   3   6   2  111.95    6.09
  -3  -6  -2   93.80    6.76
  -3  -6  -3    3.10    1.22
   3   6   3    3.96    1.44
  -3  -6  -3    4.19    1.62
  -3  -6  -4   37.15    4.00
   3   6   4   34.10    3.30
  -3  -6  -4   32.72    3.98
  -3  -6  -5   -0.09    1.19
   3   6   5   -0.12    0.81
  -3  -6  -5    1.48    1.55
  -3  -6  -6   15.77    2.82
   3   6   6   13.78    2.34
   3   6   6    1.19    1.27
  -3  -6  -7    2.12    1.32
   3   6   7    1.98    0.65
   3   6   7    0.54    0.62
  -3  -6  -8    3.15    1.95
   3   6   8    2.31    1.08
   3   6   8   -0.37    0.96
  -3  -6  -9    0.71    1.76
   3   6   9    0.10    0.61
   3   6   9   -0.19    0.93
  -3  -6 -10    2.92    2.76
   3   6  10    0.91    1.15
   3   6  10    1.33    0.93
  -3  -6 -11    0.82    1.88
   3   6  11    2.05    1.74
  -3  -6 -12    9.90    3.23
   3   6  12    6.85    2.46
   3   6  12    5.50    2.03
  -3  -6 -13    1.31    2.19
   3   6  13    2.23    2.25
   3   6  13    1.98    0.73
  -3  -6 -14    1.85    2.37
   3   6  14    0.41    1.29
  -3  -6 -15    1.52    2.43
   3   6  15    1.16    2.07
  -3  -6 -16    3.03    3.46
   3   6  16    0.13    1.43
  -3  -6 -17    1.11    2.60
   3   6  17    0.98    1.51
   3   7 -13    3.40    2.12
  -3  -7  13    0.96    1.65
   3   7 -12   17.88    7.16
  -3  -7  12    3.60    2.24
   3   7 -11    1.78    0.91
  -3  -7  11    0.91    1.32
   3   7 -11    2.10    1.38
  -3  -7  10    0.40    1.21
  -3  -7  10   -0.22    1.08
   3   7 -10    0.95    0.86
  -3  -7   9   -0.11    1.04
   3   7  -9    0.85    0.88
  -3  -7   8   -0.12    1.08
   3   7  -8   -0.22    0.87
   3   7  -8   -0.10    1.16
  -3  -7   7   -0.31    1.32
   3   7  -7    0.63    0.58
   3   7  -7    0.82    1.35
  -3  -7   6    2.75    1.94
   3   7  -6    1.53    0.81
  -3  -7   6    3.86    1.76
  -3  -7   5    5.05    2.01
   3   7  -5    4.19    1.39
  -3  -7   5    4.25    2.00
  -3  -7   4   15.76    2.86
   3   7  -4   11.36    4.32
  -3  -7   4   14.41    3.19
  -3  -7   3   38.42    4.66
   3   7  -3   29.66   11.08
  -3  -7   3   39.10    5.41
  -3  -7   2    1.68    1.35
   3   7  -2    2.60    0.91
  -3  -7   2    2.85    2.25
  -3  -7   1   67.33    5.63
   3   7  -1   67.47    4.56
  -3  -7   1   65.47    6.28
  -3  -7   0    6.59    1.99
   3   7   0    5.83    1.41
  -3  -7   0    6.10    2.50
  -3  -7  -1   92.05    6.74
   3   7   1  105.01    5.97
  -3  -7  -1   93.62    7.63
  -3  -7  -2   43.21    4.47
   3   7   2   52.47    4.17
  -3  -7  -2   42.02   10.40
  -3  -7  -3    6.52    2.04
   3   7   3    9.42    1.90
   3   7   3    5.65    2.17
  -3  -7  -4   48.85    4.87
   3   7   4   53.65    4.29
  -3  -7  -5    0.90    1.40
   3   7   5    0.28    0.75
   3   7   5    1.29    1.07
  -3  -7  -6    6.30    2.39
   3   7   6    3.49    1.18
   3   7   6    1.59    1.18
  -3  -7  -7    5.97    2.33
   3   7   7    3.97    1.46
   3   7   7    4.63    1.60
  -3  -7  -8   18.16    3.75
   3   7   8   14.09    2.42
   3   7   8   12.94    4.68
  -3  -7  -9    0.17    1.61
   3   7   9   -0.33    0.87
   3   7   9    0.01    1.16
  -3  -7 -10    7.04    2.69
   3   7  10    4.88    1.78
  -3  -7 -11   25.88    4.40
   3   7  11   18.66    3.00
   3   7  11   13.33    5.29
  -3  -7 -12   17.39    4.44
   3   7  12   13.16    3.26
   3   7  12   12.18    4.49
  -3  -7 -13    7.33    3.05
   3   7  13    3.39    2.18
   3   7  13    1.36    1.02
  -3  -7 -14    3.13    2.59
   3   7  14    8.06    2.57
  -3  -7 -15    0.60    2.19
   3   7  15    0.09    1.40
  -3  -7 -16    1.12    2.39
   3   7  16    1.23    2.19
  -3  -8  11    1.54    1.82
   3   8 -11    1.24    1.20
  -3  -8  10    0.36    1.44
   3   8 -10   -0.15    1.38
  -3  -8   9   -0.50    1.19
   3   8  -9    0.58    0.78
  -3  -8   8   -0.04    1.12
   3   8  -8   -0.45    1.25
  -3  -8   7    2.90    1.52
   3   8  -7    1.11    0.96
  -3  -8   6   -0.21    1.02
   3   8  -6    0.58    0.51
   3   8  -6   -0.14    1.06
  -3  -8   5    5.90    2.20
   3   8  -5    6.57    2.96
  -3  -8   4    0.08    1.24
   3   8  -4   -0.10    1.57
  -3  -8   3   29.79    4.10
   3   8  -3   23.13    8.71
  -3  -8   2    7.05    2.34
   3   8  -2    7.73    2.60
  -3  -8   1   36.25    4.20
   3   8  -1   33.54   11.50
  -3  -8   0   -0.19    1.24
   3   8   0    0.75    0.93
  -3  -8  -1   25.37    3.86
   3   8   1   17.80    6.68
  -3  -8  -2    6.32    2.11
   3   8   2    4.89    2.21
  -3  -8  -3    0.92    1.46
   3   8   3   -0.49    1.65
  -3  -8  -4   20.65    3.51
   3   8   4    2.76    1.51
  -3  -8  -5    1.92    1.44
   3   8   5    3.78    2.08
  -3  -8  -6    8.75    2.64
   3   8   6    0.86    1.25
  -3  -8  -7    0.63    1.45
   3   8   7   -0.14    0.89
  -3  -8  -8    7.38    2.70
   3   8   8    6.61    2.58
  -3  -8  -9    3.61    2.30
   3   8   9    2.59    1.49
   3   8   9    2.16    1.83
  -3  -8 -10   17.12    4.31
   3   8  10   16.36    3.51
   3   8  10   13.71    3.41
  -3  -8 -11    0.04    1.88
  -3  -8 -12    4.65    2.43
   3   8  12    2.43    1.35
   3   8  12    3.72    2.47
  -3  -8 -13    4.91    2.97
   3   8  13    3.33    1.94
   3   8  13    3.69    1.52
  -3  -8 -14   -1.03    2.03
  -3  -8 -15    0.51    2.19
  -3  -9   9   -0.23    1.44
   3   9  -9    0.65    0.86
  -3  -9   8    1.83    2.20
   3   9  -8    1.73    1.34
  -3  -9   7    1.45    1.82
   3   9  -7    0.46    0.54
  -3  -9   6    5.61    2.38
   3   9  -6    7.59    2.72
  -3  -9   5    2.89    2.06
   3   9  -5    2.89    2.49
  -3  -9   4    1.60    1.51
   3   9  -4    0.44    1.28
  -3  -9   3    4.68    1.87
   3   9  -3    2.75    2.14
  -3  -9   2    0.57    1.32
   3   9  -2    0.49    1.20
  -3  -9   1    5.60    2.33
   3   9  -1    7.52    2.94
  -3  -9   0   -0.83    1.30
   3   9   0   -0.46    1.71
   3   9   1    1.30    1.65
  -3  -9  -2    1.00    1.51
   3   9   2   -1.32    1.57
  -3  -9  -3    0.08    1.33
   3   9   3   -0.24    1.61
  -3  -9  -4    6.82    2.63
   3   9   4    7.85    3.33
  -3  -9  -5    5.49    2.51
   3   9   5    4.03    2.27
  -3  -9  -6    4.46    1.96
   3   9   6    2.23    1.67
  -3  -9  -7    0.19    1.56
   3   9   7    0.84    0.91
  -3  -9  -8    1.29    1.81
   3   9   8    1.55    1.19
  -3  -9  -9   -0.24    1.66
   3   9   9    0.00    0.76
  -3  -9 -10    1.89    1.77
   3   9  10    4.23    1.80
  -3  -9 -11    6.27    2.63
   3   9  11    7.24    2.80
  -3  -9 -12   10.19    3.59
   3   9  12    4.69    2.77
  -3  -9 -13   15.68    4.49
   3   9  13    4.70    2.21
  -3 -10   6    1.64    1.80
   3  10  -6    0.79    1.49
  -3 -10   5    1.95    1.80
   3  10  -5    1.05    1.01
  -3 -10   4    2.98    2.15
   3  10  -4    2.43    1.98
  -3 -10   3    3.38    2.25
   3  10  -3    0.46    1.75
  -3 -10   2    0.26    1.37
   3  10  -2    0.92    1.16
  -3 -10   1    2.36    1.56
  -3 -10   0    0.71    1.43
   3  10   0    0.61    0.54
  -3 -10  -1    3.78    2.21
   3  10   1    2.75    1.80
  -3 -10  -2   -0.02    1.30
   3  10   2    1.59    1.47
  -3 -10  -3    0.19    1.34
   3  10   3    1.41    0.79
  -3 -10  -4    3.62    1.94
   3  10   4    1.66    1.37
  -3 -10  -5    1.09    1.70
   3  10   5    0.91    2.00
  -3 -10  -6    2.07    1.79
   3  10   6    1.22    1.76
  -3 -10  -7    2.08    2.66
   3  10   7    0.75    1.16
  -3 -10  -8    2.85    2.77
   3  10   8    0.84    1.30
  -3 -10  -9    1.40    1.98
   3  10   9    4.36    2.25
  -3 -10 -10    7.05    3.63
   3  10  10    4.69    1.98
  -3 -10 -11    1.73    2.23
   3  10  11    2.30    2.14
  -3 -11   1    0.83    1.57
   3  11  -1    3.56    2.03
  -3 -11   0    2.16    1.89
   3  11   0   -0.25    1.81
  -3 -11  -1    0.92    1.62
   3  11   1    1.28    1.61
  -3 -11  -2    2.09    1.86
   3  11   2    1.30    1.13
  -3 -11  -3    1.60    2.34
   3  11   3   -0.09    1.88
  -3 -11  -4    1.16    2.34
   3  11   4    1.81    1.24
  -3 -11  -5    1.85    1.87
   3  11   5    3.72    2.52
  -3 -11  -6    2.58    2.07
   3  11   6    2.95    1.68
  -3 -11  -7    0.73    1.83
   3  11   7    0.66    1.22
   4  -9  -5    1.85    2.03
   4  -9  -4    1.60    2.28
  -4   9   4    4.26    2.92
   4  -9  -3    1.04    1.97
  -4   9   3    5.27    4.11
   4  -9  -2    3.90    2.87
  -4   9   2   -1.06    2.31
   4  -9  -1    1.39    1.95
  -4   9   1    3.24    3.67
   4  -9   0    3.42    2.74
  -4   9   0    1.87    2.50
   4  -9   1    3.06    2.37
  -4   9  -1    3.32    2.66
  -4   8  10    0.08    2.04
   4  -8  -9    0.89    1.80
  -4   8   9   -1.08    2.32
   4  -8  -8    0.60    1.59
  -4   8   8    0.86    2.35
   4  -8  -7    1.11    1.76
  -4   8   7    0.15    2.38
   4  -8  -6   -0.46    1.59
  -4   8   6    1.41    2.45
   4  -8  -5    0.41    1.62
  -4   8   5    0.31    2.46
   4  -8  -4    0.10    1.58
  -4   8   4    0.91    2.28
   4  -8  -3    1.07    1.74
  -4   8   3    2.46    2.15
   4  -8  -2    0.81    1.69
  -4   8   2    0.30    2.18
   4  -8  -1    0.80    1.75
  -4   8   1    3.14    3.43
   4  -8   0    0.85    1.83
  -4   8   0   -1.29    2.13
   4  -8   1    1.42    1.87
  -4   8  -1    1.52    2.43
   4  -8   2   -0.19    1.76
  -4   8  -2    0.89    2.29
   4  -8   3    0.40    1.84
  -4   8  -3    2.75    2.17
   4  -8   4    0.91    2.01
  -4   8  -4   -0.02    1.95
   4  -8   5    1.42    2.62
  -4   8  -5    1.70    2.26
   4  -8   6    0.59    1.83
  -4   8  -6   -0.45    1.82
   4  -7 -12    0.81    1.74
  -4   7  12    2.28    2.18
   4  -7 -11   -0.22    1.59
  -4   7  11    2.13    2.35
   4  -7 -10    0.08    1.53
  -4   7  10    1.34    2.00
   4  -7  -9    0.43    1.58
  -4   7   9   -0.70    2.05
   4  -7  -8    1.71    2.30
  -4   7   8    2.08    2.37
   4  -7  -7    0.26    1.18
  -4   7   7   -0.35    2.30
   4  -7  -6    0.82    1.54
  -4   7   6   -0.73    2.30
   4  -7  -5    0.55    1.54
  -4   7   5   -0.18    2.33
   4  -7  -4    0.43    1.53
  -4   7   4    1.81    2.55
   4  -7  -3    2.98    1.72
  -4   7   3    6.18    3.31
   4  -7  -2    1.32    1.60
  -4   7   2   -1.07    2.27
   4  -7  -1   11.91    3.51
  -4   7   1   13.93    5.96
   4  -7   0   17.94    4.33
  -4   7   0   19.61    7.03
   4  -7   1    1.11    1.69
  -4   7  -1    2.50    1.87
   4  -7   2    2.40    1.94
  -4   7  -2    6.20    3.42
   4  -7   3    2.04    2.43
  -4   7  -3    0.61    1.35
   4  -7   4    3.78    2.01
  -4   7  -4    4.25    2.35
   4  -7   5    0.39    1.55
  -4   7  -5    0.06    1.82
   4  -7   6    2.00    2.56
  -4   7  -6    0.73    1.87
   4  -7   7    0.44    1.61
  -4   7  -7    0.12    1.61
   4  -7   8    1.89    2.07
  -4   7  -8    5.08    2.92
   4  -7   9    0.42    1.74
  -4   7  -9   -0.34    1.63
   4  -6 -14    7.13    4.10
  -4   6  14    8.29    3.19
   4  -6 -13   -0.46    1.64
  -4   6  13    1.77    2.27
   4  -6 -12    1.45    1.87
  -4   6  12    1.48    1.63
   4  -6 -11    2.43    2.36
  -4   6  11    1.17    1.64
   4  -6 -10   -0.04    1.47
  -4   6  10    0.67    1.88
   4  -6  -9    0.77    1.59
  -4   6   9    0.89    2.00
   4  -6  -8    1.15    1.56
  -4   6   8    1.80    1.21
   4  -6  -7    0.43    1.43
  -4   6   7    1.10    2.10
   4  -6  -6    2.74    2.13
  -4   6   6    0.89    2.21
   4  -6  -5    2.07    1.61
  -4   6   5    3.68    2.83
   4  -6  -4   -0.04    1.32
  -4   6   4    2.30    2.45
   4  -6  -3    9.49    2.58
  -4   6   3   14.29    3.35
   4  -6  -2    0.71    1.44
  -4   6   2   -0.61    2.16
   4  -6  -1    2.14    1.53
  -4   6   1    6.26    3.21
   4  -6   0   11.37    2.86
  -4   6   0   17.06    4.41
   4  -6   1    1.17    1.68
  -4   6  -1    0.37    2.35
   4  -6   2   41.41    4.98
  -4   6  -2   61.63    6.16
   4  -6   3    0.02    1.51
  -4   6  -3    3.44    2.35
   4  -6   4    3.77    2.15
  -4   6  -4    2.81    1.94
   4  -6   5    6.50    2.43
  -4   6  -5    9.02    3.47
   4  -6   6    2.08    2.34
  -4   6  -6    3.44    2.49
   4  -6   7    2.54    1.86
  -4   6  -7    2.87    2.06
   4  -6   8   -1.06    1.53
  -4   6  -8    0.49    1.47
   4  -6   9    1.40    1.86
  -4   6  -9    2.88    1.75
   4  -6  10    2.89    2.17
   4  -6  11    1.58    2.61
   4  -5 -15   -0.52    1.63
  -4   5  15   -0.55    1.54
   4  -5 -14    3.82    2.24
  -4   5  14    2.54    2.39
  -4   5  14    4.80    2.33
   4  -5 -13   -0.80    1.52
  -4   5  13    0.10    1.44
   4  -5 -12    0.84    1.60
   4  -5 -12    0.38    0.88
  -4   5  12   -0.51    1.29
   4  -5 -11    1.24    1.58
   4  -5 -11    0.00    0.96
  -4   5  11    2.31    2.22
   4  -5 -10   -0.03    1.47
   4  -5 -10   -0.29    0.89
  -4   5  10    2.21    1.90
   4  -5  -9    0.18    1.31
   4  -5  -9    0.43    0.59
  -4   5   9    2.28    1.94
   4  -5  -8    2.91    1.75
   4  -5  -8    2.43    1.24
  -4   5   8    4.13    2.29
   4  -5  -7    2.59    2.19
   4  -5  -7    0.30    0.45
  -4   5   7    1.97    2.03
   4  -5  -6    6.65    2.35
   4  -5  -6    2.75    0.93
  -4   5   6    6.44    2.45
   4  -5  -5    8.12    1.99
   4  -5  -5    7.41    2.51
  -4   5   5   10.70    2.89
   4  -5  -4    3.02    1.76
   4  -5  -4    2.39    1.17
  -4   5   4    4.51    2.65
   4  -5  -3    3.40    1.49
   4  -5  -3    5.01    2.01
  -4   5   3    7.11    2.88
   4  -5  -2    1.03    1.73
   4  -5  -2    0.83    1.15
  -4   5   2    1.71    2.20
   4  -5  -1    5.55    1.90
   4  -5  -1    6.08    1.52
  -4   5   1    7.57    2.48
   4  -5   0   19.94    3.58
   4  -5   0   24.22    3.12
  -4   5   0   29.94    4.89
   4  -5   1   11.11    2.49
   4  -5   1   17.86    2.87
  -4   5  -1   19.72    4.58
   4  -5   2    7.58    2.47
   4  -5   2    6.37    1.75
  -4   5  -2    6.80    2.87
   4  -5   3    2.68    2.20
   4  -5   3    0.93    0.64
  -4   5  -3    0.96    2.04
   4  -5   4   59.29    6.09
   4  -5   4   80.35    6.05
  -4   5  -4   92.99    8.09
   4  -5   5    0.60    1.45
   4  -5   5    1.32    0.92
  -4   5  -5    2.72    2.09
   4  -5   6    0.42    1.50
   4  -5   6    1.25    1.31
  -4   5  -6    0.12    1.45
   4  -5   7   12.36    2.86
   4  -5   7   14.09    5.08
  -4   5  -7   21.16    3.60
   4  -5   8    3.00    1.80
   4  -5   8    3.85    2.00
  -4   5  -8    7.93    2.80
   4  -5   9    3.83    2.37
   4  -5   9    4.12    1.63
  -4   5  -9    5.10    2.20
   4  -5  10    0.27    1.65
   4  -5  10    0.21    1.11
  -4   5 -10   -0.12    1.07
  -4   5 -11    4.35    1.73
   4  -5  11    4.07    2.39
  -4   5 -12    0.35    1.37
   4  -5  12    0.54    1.23
  -4   5 -13    5.20    2.96
   4  -5  13    1.05    1.47
   4  -4 -16    1.10    1.93
  -4   4  16    1.94    1.77
   4  -4 -15    0.67    1.88
  -4   4  15    1.08    1.45
   4  -4 -14    0.37    1.61
  -4   4  14    0.65    1.46
  -4   4  14    0.62    1.27
   4  -4 -13    1.13    1.58
  -4   4  13    0.01    1.16
  -4   4  13    0.65    1.26
   4  -4 -12    0.51    1.45
  -4   4  12    0.49    1.24
  -4   4  12    0.53    1.36
   4  -4 -11    0.91    1.53
  -4   4  11    0.23    1.25
  -4   4  11    1.26    1.49
   4  -4 -10    0.07    1.34
   4  -4 -10    1.27    0.76
  -4   4  10    3.19    2.26
   4  -4  -9    5.03    2.02
   4  -4  -9    3.17    1.34
  -4   4   9    7.96    2.62
   4  -4  -8   12.47    2.75
   4  -4  -8    7.80    3.14
  -4   4   8   20.05    3.73
   4  -4  -7   46.46    5.25
   4  -4  -7   27.12   10.50
  -4   4   7   63.40    6.85
   4  -4  -6   12.07    2.30
   4  -4  -6    7.32    4.30
  -4   4   6   15.23    3.12
   4  -4  -5    0.26    1.06
   4  -4  -5    0.37    0.49
  -4   4   5    0.74    2.38
   4  -4  -4    5.92    1.92
   4  -4  -4    5.84    2.36
  -4   4   4    7.63    2.33
   4  -4  -3    6.94    1.72
   4  -4  -3    8.51    2.99
  -4   4   3   13.09    2.86
   4  -4  -2    1.21    1.55
   4  -4  -2    1.25    0.82
  -4   4   2    0.61    1.93
   4  -4  -1   11.28    2.19
   4  -4  -1   17.75    2.40
  -4   4   1   21.40    3.57
   4  -4   0    3.33    1.43
   4  -4   0    3.32    1.64
  -4   4   0    4.88    1.93
   4  -4   1    0.70    1.17
   4  -4   1    1.27    1.04
  -4   4  -1    0.89    1.86
   4  -4   2    1.90    1.44
   4  -4   2    1.79    1.23
  -4   4  -2    1.62    1.89
   4  -4   3    4.02    1.72
   4  -4   3    3.92    1.26
  -4   4  -3    3.79    1.90
   4  -4   4   35.38    4.24
   4  -4   4   57.18    5.20
  -4   4  -4   55.93    5.43
   4  -4   5   31.48    4.42
   4  -4   5   36.80   11.16
  -4   4  -5   47.63    5.74
   4  -4   6   73.21    7.30
   4  -4   6   81.36    7.08
  -4   4  -6   98.58    8.44
   4  -4   7   11.36    2.85
   4  -4   7   11.62    2.27
  -4   4  -7   14.04    2.96
   4  -4   8    1.34    1.63
   4  -4   8    0.40    0.43
  -4   4  -8    0.03    1.30
   4  -4   9    1.18    1.60
   4  -4   9    1.85    1.60
  -4   4  -9    2.13    1.92
  -4   4 -10    7.14    4.01
   4  -4  10    1.78    1.41
  -4   4 -10    1.23    1.17
  -4   4 -11    0.87    1.13
   4  -4  11    0.82    1.26
  -4   4 -12    2.13    1.68
   4  -4  12    0.44    1.22
  -4   4 -13    8.13    2.78
   4  -4  13    4.53    2.35
  -4   4 -14   10.09    4.04
   4  -4  14    3.32    1.99
   4  -3 -16    2.31    2.19
  -4   3  16    3.33    2.12
   4  -3 -15    0.43    1.81
  -4   3  15    1.72    1.80
   4  -3 -14   -0.55    1.46
  -4   3  14    0.65    1.45
  -4   3  14    0.14    0.96
   4  -3 -13    1.10    1.26
  -4   3  13    0.62    1.29
  -4   3  13    0.01    0.99
   4  -3 -12    2.79    1.79
  -4   3  12   -0.08    1.20
  -4   3  12    0.52    1.20
   4  -3 -11   -0.67    1.40
  -4   3  11    0.59    1.41
  -4   3  11    1.48    1.97
   4  -3 -10    6.63    2.23
  -4   3  10    4.48    2.12
  -4   3  10    5.89    2.43
   4  -3  -9   63.00    6.28
   4  -3  -9   35.66   12.13
  -4   3   9   65.79    6.78
   4  -3  -8    3.75    1.57
   4  -3  -8    2.99    1.08
  -4   3   8    2.48    2.44
   4  -3  -7   10.60    2.56
   4  -3  -7    7.18    3.50
  -4   3   7   12.41    2.89
   4  -3  -6    1.04    1.40
   4  -3  -6    0.73    0.57
  -4   3   6    3.38    2.42
   4  -3  -5    2.50    1.24
   4  -3  -5    3.84    1.70
  -4   3   5    4.21    1.77
   4  -3  -4    1.48    1.40
   4  -3  -4    1.02    0.58
  -4   3   4    1.67    1.75
   4  -3  -3   80.14    5.28
   4  -3  -3   79.76    5.61
  -4   3   3  132.46    8.62
   4  -3  -2    3.88    1.41
   4  -3  -2    4.81    1.38
  -4   3   2    8.57    2.61
   4  -3  -1    2.93    1.41
   4  -3  -1    2.97    1.53
  -4   3   1    4.08    1.41
   4  -3   0  119.86    6.68
   4  -3   0  147.12    7.62
  -4   3   0  190.94   10.41
   4  -3   1   31.40    3.14
   4  -3   1   42.22   11.35
  -4   3  -1   50.82    4.95
   4  -3   2   29.26    3.09
   4  -3   2   43.69    4.14
  -4   3  -2   51.27    4.94
   4  -3   3    1.78    0.99
   4  -3   3    3.03    1.67
  -4   3  -3    3.24    2.01
   4  -3   4    0.44    0.97
   4  -3   4    1.44    1.02
  -4   3  -4   -0.38    1.29
   4  -3   5    4.88    1.79
   4  -3   5    4.67    1.71
  -4   3  -5    7.75    2.24
   4  -3   6  121.51    8.31
   4  -3   6  156.47    9.91
  -4   3  -6  178.68   10.13
   4  -3   7   27.44    3.88
   4  -3   7   38.27    4.21
  -4   3  -7   42.78    4.57
   4  -3   8    6.57    2.16
   4  -3   8    5.93    1.92
  -4   3  -8    9.19    2.45
  -4   3  -9   46.10   17.56
   4  -3   9   38.45    4.58
  -4   3  -9   43.68    4.22
  -4   3 -10    0.45    1.30
   4  -3  10    0.65    1.30
  -4   3 -10    0.63    1.28
  -4   3 -11    1.15    1.69
   4  -3  11    1.03    1.47
  -4   3 -12   44.18   15.72
   4  -3  12   13.60    3.59
  -4   3 -13    2.47    1.75
   4  -3  13   -0.64    1.44
  -4   3 -14    5.42    2.66
   4  -3  14    0.18    1.47
  -4   3 -15   16.70    5.19
   4  -3  15    6.83    2.82
   4  -2 -17    2.83    2.66
  -4   2  17    3.82    3.10
   4  -2 -16    1.40    2.04
  -4   2  16    2.93    2.12
   4  -2 -15    2.40    1.92
  -4   2  15    1.50    1.83
   4  -2 -14    2.02    2.21
  -4   2  14    0.59    1.50
  -4   2  14    0.61    0.98
   4  -2 -13    1.50    2.38
  -4   2  13    0.40    1.44
  -4   2  13   -0.68    0.97
   4  -2 -12   17.59    3.30
  -4   2  12    8.69    2.81
  -4   2  12   11.05    2.28
   4  -2 -11    1.09    2.11
  -4   2  11    0.44    1.38
  -4   2  11    0.11    1.13
   4  -2 -10   14.28    2.68
  -4   2  10   10.82    3.06
  -4   2  10   12.26    2.65
   4  -2  -9   16.30    2.57
  -4   2   9   11.68    3.07
  -4   2   9   14.31    2.53
   4  -2  -8    3.28    1.18
   4  -2  -8    2.08    0.84
  -4   2   8    3.27    1.86
   4  -2  -7    6.03    1.65
   4  -2  -7    4.16    1.42
  -4   2   7    6.89    2.15
   4  -2  -6    6.49    1.40
   4  -2  -6    6.04    2.87
  -4   2   6    8.41    2.21
   4  -2  -5    1.12    0.80
   4  -2  -5    0.36    0.69
  -4   2   5    5.26    1.99
   4  -2  -4    0.62    0.85
   4  -2  -4    1.49    0.75
  -4   2   4    2.02    1.58
   4  -2  -3    1.59    0.91
   4  -2  -3    1.40    0.86
  -4   2   3    2.10    1.43
   4  -2  -2   77.71    3.74
   4  -2  -2   90.28    4.98
  -4   2   2  123.24    6.63
   4  -2  -1   26.58    2.41
   4  -2  -1   29.77    7.44
  -4   2   1   47.45    4.37
   4  -2   0    0.10    0.61
   4  -2   0    1.51    0.78
  -4   2   0    0.38    1.33
   4  -2   1   15.35    1.95
   4  -2   1   21.23    2.83
  -4   2  -1   27.06    3.38
   4  -2   2   93.71    5.42
   4  -2   2  123.95    7.36
  -4   2  -2  141.14    7.91
   4  -2   3    0.77    0.95
   4  -2   3    2.22    1.45
  -4   2  -3    2.41    1.44
   4  -2   4    9.38    1.76
   4  -2   4   12.38    2.38
  -4   2  -4   14.84    2.46
   4  -2   5   10.24    2.06
   4  -2   5   13.15    2.83
  -4   2  -5   14.43    2.50
   4  -2   6    0.62    1.04
   4  -2   6    0.75    1.25
  -4   2  -6    1.06    1.02
   4  -2   7   66.29    5.08
   4  -2   7   82.49    5.99
  -4   2  -7   80.44    4.94
  -4   2  -8   20.21    6.66
   4  -2   8   44.88    8.03
  -4   2  -8   44.33    4.09
  -4   2  -9   65.11   16.46
   4  -2   9   53.00   11.83
  -4   2  -9   51.59    4.86
  -4   2 -10   -0.37    1.68
  -4   2 -10    1.15    0.86
  -4   2 -11    6.51    4.34
   4  -2  11    9.03    2.36
  -4   2 -12   15.20    3.99
   4  -2  12    6.13    2.21
  -4   2 -13    6.24    2.83
   4  -2  13   -0.13    1.60
  -4   2 -14   39.37   13.42
   4  -2  14   15.39    3.91
  -4   2 -15    3.98    2.23
   4  -2  15    1.94    2.46
  -4   2 -16    0.36    1.28
   4  -2  16    0.16    1.79
   4  -1 -17    4.22    3.06
  -4   1  17    1.93    2.79
   4  -1 -16    3.08    1.95
  -4   1  16    3.78    2.18
   4  -1 -15    1.58    1.72
  -4   1  15    0.35    1.62
   4  -1 -14    4.88    2.93
  -4   1  14    3.17    2.37
  -4   1  14    0.86    1.09
   4  -1 -13    0.61    1.55
  -4   1  13    1.02    2.17
  -4   1  13    0.85    1.07
   4  -1 -12    3.48    1.84
  -4   1  12    4.39    2.35
  -4   1  12    2.97    1.75
   4  -1 -11    5.03    2.51
  -4   1  11    1.98    1.74
  -4   1  11    2.72    1.65
   4  -1 -10   18.15    3.25
  -4   1  10   10.72    2.90
  -4   1  10   12.50    2.44
   4  -1  -9    4.33    1.66
  -4   1   9    2.65    1.48
  -4   1   9    3.16    1.33
   4  -1  -8   22.91    2.61
  -4   1   8   18.74    3.17
  -4   1   8   24.40    3.11
   4  -1  -7   32.60    3.14
   4  -1  -7   19.92    7.44
  -4   1   7   30.58    3.73
   4  -1  -6    7.93    1.68
   4  -1  -6    6.71    2.39
  -4   1   6   11.40    2.65
   4  -1  -5    1.30    0.65
   4  -1  -5    3.07    4.15
  -4   1   5    1.30    1.42
   4  -1  -4   11.46    1.47
   4  -1  -4    9.62    3.85
  -4   1   4   15.09    2.63
   4  -1  -3    9.64    1.27
   4  -1  -3   10.97    3.19
  -4   1   3   13.59    2.49
   4  -1  -2   27.39    1.93
   4  -1  -2   31.52    8.56
  -4   1   2   39.90    3.74
   4  -1  -1  123.31    3.87
   4  -1  -1  144.84    8.49
  -4   1   1  195.82    7.87
   4  -1   0   95.34    3.50
   4  -1   0  133.37    9.61
  -4   1   0  146.07    6.58
   4  -1   1    1.37    0.59
   4  -1   1    1.04    0.93
  -4   1  -1    0.88    1.42
   4  -1   2   49.92    2.91
   4  -1   2   67.49    4.55
  -4   1  -2   75.43    4.68
   4  -1   3    4.73    1.35
   4  -1   3    4.09    1.81
  -4   1  -3    4.69    1.65
   4  -1   4    9.61    1.69
   4  -1   4   10.44    2.40
  -4   1  -4    9.27    1.89
  -4   1  -5   29.03    8.73
   4  -1   5   27.96    3.66
  -4   1  -5   27.94    3.22
  -4   1  -6   23.22    4.47
   4  -1   6   23.60    3.61
  -4   1  -6   23.23    2.84
  -4   1  -7    0.98    0.70
   4  -1   7    2.39    1.35
  -4   1  -7    2.89    1.35
   4  -1   8    1.33    1.49
  -4   1  -8    0.46    0.78
  -4   1  -9   38.80   11.24
   4  -1   9   46.23    5.12
  -4   1  -9   38.49    3.33
  -4   1 -10    6.08    2.40
   4  -1  10    7.09    2.17
  -4   1 -10    4.18    1.37
  -4   1 -11   25.02    6.35
   4  -1  11   22.92    3.77
  -4   1 -12   -0.74    1.64
   4  -1  12    1.02    0.78
  -4   1 -13   -0.26    1.82
   4  -1  13    2.88    1.98
  -4   1 -14    1.36    1.30
   4  -1  14   -0.38    1.61
  -4   1 -15    4.92    2.30
   4  -1  15    0.54    1.88
  -4   1 -16    3.10    1.78
   4  -1  16    5.05    3.35
  -4   1 -17    0.68    1.03
   4  -1  17   -0.60    1.67
   4   0 -17   17.46    4.28
  -4   0  17    7.33    3.11
   4   0 -16   -1.28    1.83
  -4   0  16    1.20    1.25
   4   0 -15   15.84    3.25
  -4   0  15   14.77    3.94
  -4   0  14    3.94    2.20
  -4   0  14    5.91    1.97
   4   0 -13    3.41    2.41
  -4   0  13    0.15    1.54
  -4   0  13    1.57    1.34
   4   0 -12    0.64    1.40
  -4   0  12    0.08    1.47
  -4   0  12    1.05    1.35
   4   0 -11    3.51    2.14
  -4   0  11    0.70    1.52
  -4   0  11    1.07    1.34
   4   0 -10    3.71    2.03
  -4   0  10    1.35    1.55
  -4   0  10    3.40    2.16
   4   0  -9    1.47    1.32
  -4   0   9    2.62    1.78
  -4   0   9    2.61    1.40
   4   0  -8   19.54    2.31
  -4   0   8   16.82    3.08
  -4   0   8   17.72    2.69
   4   0  -7    0.60    0.88
  -4   0   7    0.32    1.03
   4   0  -6    6.25    1.21
   4   0  -6    5.10    1.82
  -4   0   6    6.23    1.87
   4   0  -5  210.04    7.98
   4   0  -5  148.26    8.34
  -4   0   5  219.80   10.59
   4   0  -4   73.07    2.60
   4   0  -4   59.45    4.55
  -4   0   4   79.18    5.07
   4   0  -3    5.98    0.76
   4   0  -3    8.31    3.81
  -4   0   3    8.63    1.85
   4   0  -2    7.11    0.70
   4   0  -2    8.46    3.29
  -4   0   2   10.62    2.19
   4   0  -1    4.20    0.56
   4   0  -1    4.79    1.75
  -4   0   1    6.49    1.93
   4   0   0   30.32    1.67
   4   0   0   34.61    3.43
  -4   0   0   38.96    3.68
   4   0   1   11.45    1.07
   4   0   1   18.44    6.31
  -4   0  -1   20.00    2.54
  -4   0  -2    9.76    3.29
   4   0   2   27.44    3.12
  -4   0  -2   24.67    2.90
  -4   0  -3  444.18   10.44
   4   0   3  356.29   10.16
  -4   0  -3  339.00    9.45
  -4   0  -4   91.03    4.68
  -4   0  -5    0.28    0.97
   4   0   5    2.31    2.25
  -4   0  -5    0.32    1.02
  -4   0  -6   99.75    9.30
   4   0   6   62.84    5.49
  -4   0  -6   43.85    3.64
  -4   0  -7    0.56    0.55
   4   0   7    4.28    2.14
  -4   0  -7    3.35    1.22
  -4   0  -8   19.01    6.27
   4   0   8   14.91    3.35
  -4   0  -8   12.39    1.95
  -4   0  -9    0.28    0.90
   4   0   9   14.02    2.70
  -4   0  -9   -0.22    0.57
  -4   0 -10   16.01    3.80
   4   0  10    5.85    2.08
  -4   0 -10    4.51    1.27
  -4   0 -11   78.42   15.82
   4   0  11   35.85    5.07
  -4   0 -12    1.51    1.13
   4   0  12    0.70    1.00
  -4   0 -13    5.76    1.23
   4   0  13    5.34    2.53
  -4   0 -14    4.36    2.26
   4   0  14   -0.11    1.84
  -4   0 -15   12.48    3.99
   4   0  15    4.16    2.69
  -4   0 -16    0.09    0.86
   4   0  16    2.42    2.87
  -4   0 -17    3.19    1.60
   4   0  17    1.06    2.01
   4   0  18    1.21    2.02
   4   1 -17   -0.35    1.89
  -4  -1  17    0.79    2.02
   4   1 -16    1.74    2.57
  -4  -1  16    0.95    2.04
   4   1 -15    9.00    2.83
  -4  -1  15    9.29    3.59
   4   1 -14   26.60    3.64
  -4  -1  14   10.84    3.61
   4   1 -13   11.57    2.69
  -4  -1  13    6.98    2.57
  -4  -1  13    4.55    1.42
   4   1 -12   57.27    5.02
  -4  -1  12   12.69    3.39
  -4  -1  12   14.87    2.54
   4   1 -11    1.71    1.33
  -4  -1  11    1.11    1.76
  -4  -1  11    1.70    1.26
   4   1 -10   38.05    4.25
  -4  -1  10   24.04    4.50
  -4  -1  10   21.63    3.29
   4   1  -9    6.99    1.67
  -4  -1   9    6.11    2.44
  -4  -1   9    4.82    1.74
   4   1  -8   36.13    2.90
  -4  -1   8   46.85    4.84
  -4  -1   8   44.82    4.15
   4   1  -7   79.02    4.69
  -4  -1   7   68.04    5.88
  -4  -1   7   70.85    5.57
   4   1  -6   59.69    3.52
   4   1  -6   36.37   10.28
  -4  -1   6   46.05    4.15
   4   1  -5    8.00    1.10
   4   1  -5    5.22    2.33
  -4  -1   5   10.44    2.27
   4   1  -4    4.46    1.27
  -4  -1   4    6.43    1.81
   4   1  -3   42.77   13.50
  -4  -1   3   45.72    3.74
   4   1  -2    0.25    0.66
  -4  -1   2   -0.27    1.09
   4   1  -1    6.12    2.17
  -4  -1   1    5.98    1.52
   4   1   0   43.73    3.86
  -4  -1   0   40.73    3.76
  -4  -1  -1   62.31    2.43
   4   1   1   25.16    9.72
  -4  -1  -2  693.18    7.96
   4   1   2  457.01   11.57
  -4  -1  -4   38.87    4.68
   4   1   4   70.88    5.56
  -4  -1  -4   51.40    4.68
  -4  -1  -6  112.99    6.27
   4   1   6   66.69    5.86
  -4  -1  -6   45.10    3.54
  -4  -1  -7   34.87   10.43
   4   1   7   15.80    2.96
  -4  -1  -7   11.81    1.88
  -4  -1  -8    9.34    2.45
   4   1   8    8.93    2.55
  -4  -1  -8    3.97    1.02
  -4  -1  -9    0.95    1.44
   4   1   9    0.55    1.54
  -4  -1  -9   -0.02    0.51
  -4  -1 -10   21.30    4.43
   4   1  10   10.29    2.45
  -4  -1 -10    7.37    1.39
  -4  -1 -11   30.43    6.11
   4   1  11   11.35    2.64
  -4  -1 -12    2.92    0.95
   4   1  12    0.51    1.69
  -4  -1 -13    6.19    2.22
   4   1  13    1.14    1.88
  -4  -1 -14   11.26    2.40
   4   1  14    5.13    3.01
  -4  -1 -15   36.74    8.02
   4   1  15   13.74    3.77
  -4  -1 -16    1.91    1.41
   4   1  16    0.72    1.97
  -4  -1 -17    5.79    3.75
   4   1  17    2.99    2.24
  -4  -1 -18   10.71    3.01
   4   1  18    1.76    2.28
  -4  -2  17    1.30    2.07
   4   2 -16    0.51    0.75
  -4  -2  16    1.29    1.96
   4   2 -15   17.56    6.68
  -4  -2  15    5.44    3.05
   4   2 -14    3.93    1.19
  -4  -2  14    2.79    2.15
   4   2 -13   50.96   16.14
  -4  -2  13   14.94    4.06
  -4  -2  13   11.25    2.81
   4   2 -12  257.19   10.01
  -4  -2  12   97.27    7.94
  -4  -2  12   77.41    5.45
   4   2 -11    0.86    0.65
  -4  -2  11   -0.08    1.73
  -4  -2  11   -0.59    0.95
   4   2 -10   62.84   15.08
  -4  -2  10   19.76    3.74
  -4  -2  10   20.44    3.21
   4   2  -9    1.02    0.54
  -4  -2   9    1.26    1.88
  -4  -2   9    0.24    1.16
   4   2  -8  156.44    5.87
  -4  -2   8   74.27    5.89
  -4  -2   8   68.91    5.08
   4   2  -7    0.17    0.33
  -4  -2   7   -0.08    1.40
  -4  -2   7   -0.23    0.99
   4   2  -6    3.00    1.28
   4   2  -6    0.91    0.74
  -4  -2   6    0.92    1.18
   4   2  -5  159.32    6.25
   4   2  -5   82.85    6.38
  -4  -2   5   83.95    5.74
   4   2  -4   66.57    2.30
   4   2  -4   37.92    6.13
  -4  -2   4   41.14    3.88
   4   2  -3   84.59    5.65
  -4  -2   3   86.86    5.10
   4   2  -2    0.44    0.50
  -4  -2   2    0.33    1.14
   4   2  -1    6.88    1.96
  -4  -2   1    5.96    1.68
   4   2   0    5.84    2.15
  -4  -2   0    2.43    1.45
  -4  -2  -1  236.95    3.30
   4   2   1  251.91    9.21
  -4  -2  -1  205.00    7.35
  -4  -2  -2  487.19    6.40
   4   2   2  451.37   11.33
  -4  -2  -2  348.10   10.01
  -4  -2  -3  375.81    6.86
   4   2   3  350.82   10.29
  -4  -2  -3  251.54    8.61
  -4  -2  -4   88.33    3.84
   4   2   4  106.13    6.35
  -4  -2  -4   64.20    4.16
  -4  -2  -5    8.06    1.44
   4   2   5   16.18    3.29
  -4  -2  -5   11.17    2.01
  -4  -2  -6    0.91    1.00
   4   2   6    3.39    1.81
  -4  -2  -6    2.16    0.88
  -4  -2  -7   20.09    7.44
   4   2   7   21.10    3.70
  -4  -2  -7   13.27    1.85
  -4  -2  -8    6.37    1.58
   4   2   8    6.84    2.77
  -4  -2  -8    3.08    1.15
  -4  -2  -9    0.93    0.82
   4   2   9    2.15    1.99
  -4  -2  -9    0.77    0.71
  -4  -2 -10   61.10   15.63
   4   2  10   33.94    4.14
  -4  -2 -10   19.22    2.14
  -4  -2 -11    1.12    1.06
   4   2  11    0.14    1.58
  -4  -2 -12   14.28    4.16
   4   2  12    5.24    2.61
  -4  -2 -13   10.39    4.56
   4   2  13    1.48    1.59
  -4  -2 -14    3.78    1.93
   4   2  14    4.94    2.70
  -4  -2 -15   14.73    4.21
   4   2  15    4.08    2.67
   4   2  16    0.81    1.97
  -4  -2 -17    2.25    2.49
   4   2  17    1.14    2.04
  -4  -2 -18    1.29    2.26
   4   2  18    1.79    2.07
   4   3 -16    1.08    1.32
  -4  -3  16    1.08    1.93
   4   3 -15    2.46    1.39
  -4  -3  15    1.33    1.92
   4   3 -14    3.26    1.61
  -4  -3  14    1.11    1.90
   4   3 -13    0.88    0.90
  -4  -3  13    0.12    1.72
  -4  -3  13    0.31    0.98
   4   3 -12    0.00    1.07
  -4  -3  12    0.64    1.74
  -4  -3  12   -0.17    0.93
   4   3 -11    9.34    2.65
  -4  -3  11    3.20    2.00
  -4  -3  11    4.44    2.07
   4   3 -10  341.06   10.58
  -4  -3  10  162.32   11.76
  -4  -3  10  148.51    9.89
   4   3  -9   23.72    6.49
  -4  -3   9   10.58    3.15
  -4  -3   9    7.19    1.90
   4   3  -8    8.12    3.27
  -4  -3   8    9.90    2.69
  -4  -3   8    6.29    1.70
   4   3  -7    0.43    0.62
   4   3  -7    0.42    0.64
  -4  -3   7    0.88    1.16
   4   3  -6    4.88    2.36
   4   3  -6    5.11    2.44
  -4  -3   6    6.14    1.71
   4   3  -5    2.20    0.68
   4   3  -5    0.06    0.50
  -4  -3   5    0.63    1.32
   4   3  -4   75.76    3.68
   4   3  -4   50.15   16.23
  -4  -3   4   45.99    4.20
   4   3  -3   20.51    8.30
  -4  -3   3   19.48    2.79
  -4  -3   2   19.44    1.25
   4   3  -2   21.03    6.52
  -4  -3   2   17.34    2.54
  -4  -3   1    6.30    0.73
   4   3  -1    7.03    2.76
  -4  -3   1    7.08    1.68
  -4  -3   0   59.60    2.10
   4   3   0   66.42    8.69
  -4  -3   0   55.56    4.12
  -4  -3  -1    3.60    0.69
   4   3   1    2.49    0.89
  -4  -3  -1    3.76    1.53
  -4  -3  -2    4.13    0.88
   4   3   2    3.61    1.53
  -4  -3  -2    2.81    1.44
  -4  -3  -3   45.73    2.59
   4   3   3   48.50    4.01
  -4  -3  -3   34.19    3.19
  -4  -3  -4    1.27    0.88
   4   3   4    0.32    1.18
  -4  -3  -4    1.04    1.33
  -4  -3  -5    2.50    1.27
   4   3   5    2.84    1.70
  -4  -3  -5    1.37    0.88
  -4  -3  -6    1.02    1.31
   4   3   6    0.39    1.56
  -4  -3  -6    0.09    0.75
  -4  -3  -7    0.49    1.31
   4   3   7    0.57    1.30
  -4  -3  -7    0.19    0.74
  -4  -3  -8    3.93    1.72
   4   3   8    1.91    1.49
  -4  -3  -8    0.25    0.87
  -4  -3  -9   29.89    3.35
   4   3   9   28.04    7.71
  -4  -3  -9   16.08    2.16
  -4  -3 -10    5.80    1.88
   4   3  10    7.21    2.46
  -4  -3 -10    5.23    1.40
  -4  -3 -11    1.02    1.86
   4   3  11    3.18    2.40
  -4  -3 -11    0.46    0.66
  -4  -3 -12    9.13    2.84
   4   3  12    9.57    2.55
  -4  -3 -13    2.93    2.22
   4   3  13    3.79    2.01
  -4  -3 -14    1.43    2.20
   4   3  14    3.47    2.75
  -4  -3 -15    4.10    3.20
   4   3  15    2.80    2.02
  -4  -3 -16   -0.47    2.22
   4   3  16    0.00    1.81
  -4  -3 -17    0.09    2.26
   4   3  17    2.81    2.78
  -4  -3 -18    0.21    2.26
   4   3  18    1.14    2.22
  -4  -4  15    8.60    3.35
   4   4 -14    0.97    1.55
  -4  -4  14    1.37    2.28
   4   4 -13   20.95    7.62
  -4  -4  13    8.31    2.89
  -4  -4  13    6.30    1.96
   4   4 -12   19.74    7.15
  -4  -4  12   12.81    3.92
  -4  -4  12    7.57    2.25
   4   4 -11   -0.89    1.01
  -4  -4  11    0.09    1.60
  -4  -4  11    0.95    1.42
   4   4 -10   10.12    3.72
  -4  -4  10    1.75    1.51
  -4  -4  10    0.91    1.11
   4   4  -9   15.51    5.91
  -4  -4   9   12.18    3.14
  -4  -4   9    9.11    2.22
   4   4  -8   47.77   14.04
  -4  -4   8   25.09    4.25
  -4  -4   8   24.49    3.66
   4   4  -7    5.25    1.70
   4   4  -7   -0.07    1.15
  -4  -4   7    1.27    1.35
   4   4  -6    3.40    1.56
   4   4  -6    0.22    0.75
  -4  -4   6    0.07    1.14
  -4  -4   5    0.91    0.56
   4   4  -5    2.29    1.23
  -4  -4   5    1.54    1.15
  -4  -4   4    5.40    1.14
   4   4  -4    4.59    3.23
  -4  -4   4    4.27    1.54
  -4  -4   3   29.33    2.31
   4   4  -3   29.54    8.85
  -4  -4   3   29.16    3.60
  -4  -4   2    9.58    1.32
   4   4  -2   10.72    3.99
  -4  -4   2    7.23    1.83
  -4  -4   1   50.64    3.05
   4   4  -1   53.25    5.97
  -4  -4   1   46.13    4.38
  -4  -4   0   25.74    2.15
   4   4   0   28.07   11.47
  -4  -4   0   23.38    3.15
  -4  -4  -1    2.54    0.92
   4   4   1    3.03    1.18
  -4  -4  -1    0.75    1.38
  -4  -4  -2   65.26    3.26
   4   4   2   74.02    4.73
  -4  -4  -2   54.63    4.21
  -4  -4  -3   24.27    2.43
   4   4   3   25.48    7.84
  -4  -4  -3   17.89    2.86
  -4  -4  -4    4.23    1.26
   4   4   4    5.42    1.93
  -4  -4  -4    3.39    1.30
  -4  -4  -5   -0.37    1.09
   4   4   5    1.81    2.16
  -4  -4  -5    0.95    1.02
  -4  -4  -6    1.26    0.97
   4   4   6    2.81    2.29
  -4  -4  -6    1.64    1.21
  -4  -4  -7   22.41    2.93
   4   4   7   20.55    3.71
  -4  -4  -7   13.85    2.24
  -4  -4  -8    1.15    1.21
   4   4   8    2.32    1.81
  -4  -4  -8    1.44    0.91
  -4  -4  -9   13.05    2.82
   4   4   9   11.16    2.78
  -4  -4  -9    8.21    1.78
  -4  -4 -10    1.50    1.46
   4   4  10    0.24    1.35
  -4  -4 -10    1.11    1.03
  -4  -4 -11   20.33    3.75
   4   4  11   16.25    3.10
  -4  -4 -11   14.59    2.33
  -4  -4 -12    2.67    1.75
   4   4  12    2.83    1.86
  -4  -4 -13   -0.63    1.93
   4   4  13    3.25    1.91
  -4  -4 -14   -0.74    2.11
   4   4  14    2.77    2.53
  -4  -4 -15    0.08    2.38
   4   4  15    6.89    3.00
  -4  -4 -16    3.53    3.34
   4   4  16    0.16    1.84
  -4  -4 -17    2.00    2.54
   4   4  17    1.56    1.97
   4   4  18    0.76    2.07
   4   5 -14    4.11    1.91
  -4  -5  14    2.36    1.85
   4   5 -13    8.12    2.92
  -4  -5  13    5.48    2.69
   4   5 -12    6.37    2.60
  -4  -5  12    1.78    2.37
  -4  -5  12    4.98    2.09
   4   5 -11    0.74    0.76
  -4  -5  11   -0.79    1.45
  -4  -5  11    0.07    1.05
   4   5 -10    2.14    0.99
  -4  -5  10    0.82    1.54
  -4  -5  10    2.40    1.85
   4   5  -9    2.77    1.18
  -4  -5   9    0.84    1.47
   4   5  -8    0.25    0.84
   4   5  -8    0.83    1.02
  -4  -5   8    1.04    1.48
  -4  -5   7   40.65    4.32
   4   5  -7   29.01   10.41
  -4  -5   7   34.24    4.52
  -4  -5   6    0.69    0.90
   4   5  -6   -0.17    1.10
  -4  -5   6    1.39    1.49
  -4  -5   5   -0.28    0.64
   4   5  -5    0.69    0.68
  -4  -5   5    0.57    1.35
  -4  -5   4    0.33    0.71
   4   5  -4   -0.04    0.60
  -4  -5   4   -0.30    1.13
  -4  -5   3    0.08    0.64
   4   5  -3    0.29    0.50
  -4  -5   3    0.12    1.15
  -4  -5   2    1.12    0.77
   4   5  -2   -0.13    0.97
  -4  -5   2    0.07    1.19
  -4  -5   1   39.40    3.17
   4   5  -1   44.27    4.06
  -4  -5   1   39.07    4.33
  -4  -5   0    4.73    1.32
   4   5   0    5.60    2.29
  -4  -5   0    4.66    2.07
  -4  -5  -1    6.20    1.36
   4   5   1    4.76    2.31
  -4  -5  -1    4.29    1.59
  -4  -5  -2   -0.12    0.83
   4   5   2    0.62    1.45
  -4  -5  -2    0.97    1.29
  -4  -5  -3   25.41    2.65
   4   5   3   25.77    9.53
  -4  -5  -3   21.01    3.41
  -4  -5  -4    1.67    1.01
   4   5   4    3.69    2.32
  -4  -5  -4    1.16    1.43
  -4  -5  -5    0.17    1.14
   4   5   5    0.63    1.30
  -4  -5  -5    0.96    1.62
  -4  -5  -6    6.23    1.94
   4   5   6    6.34    2.06
  -4  -5  -6    3.56    1.66
  -4  -5  -7   88.90    5.68
   4   5   7   91.00    6.14
  -4  -5  -7   55.85    4.50
  -4  -5  -8   10.22    2.47
   4   5   8    8.61    2.84
  -4  -5  -8    6.59    1.82
  -4  -5  -9   36.35    4.62
   4   5   9   39.60    4.72
  -4  -5  -9   26.27    3.49
  -4  -5 -10    3.80    2.23
   4   5  10    3.74    1.13
  -4  -5 -10    3.19    1.29
  -4  -5 -11    0.81    1.83
   4   5  11    1.78    1.38
   4   5  11    0.97    0.86
  -4  -5 -12    4.40    2.94
   4   5  12    1.22    1.49
   4   5  12   -0.11    0.62
  -4  -5 -13    0.36    2.06
   4   5  13    1.14    1.45
  -4  -5 -14   11.68    3.52
   4   5  14   28.89    4.49
  -4  -5 -15    1.77    2.44
   4   5  15    1.03    1.77
  -4  -5 -16   -0.56    2.22
   4   5  16    1.71    1.92
  -4  -5 -17    0.23    2.31
   4   5  17    0.52    1.80
  -4  -6  13   -0.04    1.91
   4   6 -12    0.65    0.85
  -4  -6  12   -0.22    1.25
  -4  -6  12   -0.28    1.20
   4   6 -11    3.24    2.32
  -4  -6  11    0.84    1.27
   4   6 -10    1.99    0.82
   4   6 -10    0.36    0.34
  -4  -6  10    1.19    1.39
   4   6  -9    0.73    1.45
   4   6  -9    1.62    1.19
  -4  -6   9    1.74    1.83
  -4  -6   8    3.61    1.63
   4   6  -8    3.69    1.44
  -4  -6   8    5.33    2.17
  -4  -6   7    1.24    1.15
   4   6  -7   -0.16    1.05
  -4  -6   7    1.32    1.41
  -4  -6   6    0.10    0.83
   4   6  -6    1.41    1.16
  -4  -6   6    0.25    1.43
  -4  -6   5    2.44    1.10
   4   6  -5    3.36    1.49
  -4  -6   5    2.97    1.86
  -4  -6   4   12.77    2.25
   4   6  -4   10.74    3.07
  -4  -6   4    9.67    2.36
  -4  -6   3    1.32    1.35
   4   6  -3    0.94    0.53
  -4  -6   3    0.14    1.25
  -4  -6   2    1.65    1.05
   4   6  -2    1.08    0.42
  -4  -6   2   -0.44    1.29
  -4  -6   1    0.36    0.89
   4   6  -1    1.31    0.84
  -4  -6   1   -0.67    1.45
  -4  -6   0    3.89    1.32
   4   6   0    3.11    1.12
  -4  -6   0    1.90    1.68
  -4  -6  -1   14.27    2.24
   4   6   1   17.37    2.44
  -4  -6  -1   14.48    3.02
  -4  -6  -2   11.81    2.02
   4   6   2   13.97    2.31
  -4  -6  -2   13.50    2.92
  -4  -6  -3   59.03    4.36
   4   6   3   56.62   17.01
  -4  -6  -3   44.71    4.73
  -4  -6  -4    9.63    2.28
   4   6   4   10.91    2.86
  -4  -6  -4    8.37    2.57
  -4  -6  -5  228.33   12.27
   4   6   5  252.88   12.78
  -4  -6  -5  169.31   10.27
  -4  -6  -6   41.91    4.32
   4   6   6   47.26    4.81
  -4  -6  -6   29.26    4.02
  -4  -6  -7    3.85    1.80
   4   6   7    6.00    2.59
  -4  -6  -7    3.58    1.89
  -4  -6  -8   30.84    4.40
   4   6   8   16.43    6.82
  -4  -6  -8   15.22    3.03
  -4  -6  -9    4.52    1.83
   4   6   9    4.93    1.68
  -4  -6  -9    5.51    2.07
  -4  -6 -10    5.13    1.92
   4   6  10    3.67    1.66
   4   6  10    0.20    0.39
  -4  -6 -11    1.57    1.86
   4   6  11    0.73    1.17
   4   6  11   -0.04    0.83
  -4  -6 -12    0.97    2.05
   4   6  12    0.25    0.43
   4   6  12    1.25    0.90
  -4  -6 -13    2.61    2.32
   4   6  13    1.54    1.54
  -4  -6 -14    2.52    2.44
   4   6  14    1.13    1.51
  -4  -6 -15    4.47    2.50
   4   6  15    4.82    2.50
  -4  -6 -16    0.84    2.49
   4   6  16    0.55    1.56
  -4  -6 -17    1.29    2.57
   4   6  17    2.10    2.02
   4   7 -12    0.83    1.21
   4   7 -12    0.72    0.73
   4   7 -11    0.72    1.22
   4   7 -11   -0.05    1.32
   4   7 -10   16.98    7.33
   4   7 -10    6.45    2.31
  -4  -7  10    9.58    3.03
  -4  -7   9    0.95    1.31
   4   7  -9    2.41    1.08
  -4  -7   9    1.53    1.84
  -4  -7   8    0.80    1.13
   4   7  -8    0.56    1.09
  -4  -7   8    0.04    1.15
  -4  -7   7    0.85    1.09
   4   7  -7    1.39    1.14
  -4  -7   7    0.88    1.60
  -4  -7   6    1.01    1.10
   4   7  -6    0.96    0.60
  -4  -7   6    1.55    1.51
  -4  -7   5   -0.15    1.01
   4   7  -5    1.67    0.98
  -4  -7   5    0.53    1.37
  -4  -7   4    1.91    1.37
   4   7  -4    2.27    1.34
  -4  -7   4    4.32    2.33
  -4  -7   3    0.82    1.40
   4   7  -3    0.64    0.77
  -4  -7   3    2.12    2.40
  -4  -7   2    0.12    0.99
   4   7  -2   -0.20    0.78
  -4  -7   2   -0.13    1.52
  -4  -7   1    3.85    1.58
   4   7  -1    5.76    2.17
  -4  -7   1    4.04    1.87
  -4  -7   0   29.47    3.63
   4   7   0   31.38   13.08
  -4  -7   0   30.43    4.56
  -4  -7  -1    4.41    1.63
   4   7   1    6.07    1.75
  -4  -7  -1    3.61    1.91
  -4  -7  -2    1.89    1.27
   4   7   2    1.08    0.79
  -4  -7  -2    0.82    1.65
  -4  -7  -3   13.45    2.55
   4   7   3   10.44    4.86
  -4  -7  -3   12.19    3.00
  -4  -7  -4   16.04    3.13
   4   7   4   24.10    3.45
  -4  -7  -4   17.68    3.52
  -4  -7  -5    0.57    1.29
  -4  -7  -5    2.05    1.49
  -4  -7  -6    5.78    2.00
   4   7   6    5.40    1.91
  -4  -7  -6    6.83    2.09
  -4  -7  -7   27.62    3.71
   4   7   7   34.14    4.59
  -4  -7  -7   21.97    3.80
  -4  -7  -8   52.66    5.58
   4   7   8   40.18   14.52
   4   7   8   30.75   11.41
  -4  -7  -9    1.90    1.51
   4   7   9    2.54    1.36
   4   7   9   -0.06    1.23
  -4  -7 -10   10.56    3.34
   4   7  10    3.34    1.56
   4   7  10    3.04    1.32
  -4  -7 -11    7.56    2.65
   4   7  11    5.96    2.83
   4   7  11    0.56    0.60
  -4  -7 -12    4.93    3.00
   4   7  12    4.18    2.09
   4   7  12    2.37    2.10
  -4  -7 -13    2.41    3.05
   4   7  13    1.50    2.05
   4   7  13   -0.51    0.88
  -4  -7 -14    0.87    2.12
   4   7  14    1.61    2.21
  -4  -7 -15    1.68    2.39
   4   7  15    0.71    1.62
  -4  -7 -16    0.99    2.34
   4   7  16   -0.05    1.38
  -4  -8  10    4.55    1.98
   4   8 -10    5.86    2.55
  -4  -8   9    4.78    2.34
   4   8  -9    2.62    1.00
   4   8  -9    2.72    1.25
  -4  -8   8    3.12    1.81
   4   8  -8    3.26    1.94
   4   8  -8    4.65    2.35
  -4  -8   7    0.51    1.15
   4   8  -7    0.20    0.71
  -4  -8   7   -0.24    1.26
  -4  -8   6    4.05    2.14
   4   8  -6    3.09    1.65
  -4  -8   6    4.23    2.14
  -4  -8   5    3.21    1.46
   4   8  -5    2.61    1.63
  -4  -8   5    5.14    2.47
  -4  -8   4    4.04    1.85
   4   8  -4    1.38    0.49
  -4  -8   4    4.50    2.15
  -4  -8   3    1.01    1.65
   4   8  -3    0.81    0.71
  -4  -8   3    2.18    1.96
  -4  -8   2   15.98    2.96
   4   8  -2   13.35    6.30
  -4  -8   2   20.85    4.65
  -4  -8   1    0.75    1.54
   4   8  -1    0.35    0.58
  -4  -8   1    2.14    1.74
  -4  -8   0    6.44    1.91
   4   8   0    9.29    2.06
  -4  -8   0    9.34    3.51
  -4  -8  -1   14.81    2.77
   4   8   1   15.09    2.46
  -4  -8  -1   16.47    3.42
  -4  -8  -2   12.92    2.71
   4   8   2   15.32    2.68
  -4  -8  -2   12.65    3.42
  -4  -8  -3    1.89    1.49
   4   8   3    3.54    1.51
  -4  -8  -3    1.57    0.85
  -4  -8  -4   10.60    2.59
   4   8   4   10.69    2.22
   4   8   4    2.24    1.87
  -4  -8  -5    6.99    2.37
   4   8   5    8.66    2.41
   4   8   5    4.96    1.75
  -4  -8  -6   16.05    3.60
   4   8   6   15.42    2.76
   4   8   6    1.19    1.29
  -4  -8  -7    8.61    2.69
   4   8   7    6.37    2.82
   4   8   7    7.34    2.55
  -4  -8  -8    8.38    2.98
   4   8   8    3.65    1.44
   4   8   8    3.49    1.82
  -4  -8  -9    5.08    2.56
   4   8   9    1.85    1.19
   4   8   9    1.98    0.98
  -4  -8 -10   47.15    5.76
   4   8  10   24.34    9.52
   4   8  10   23.13   12.83
  -4  -8 -11    1.16    1.92
   4   8  11    0.68    1.08
   4   8  11    0.94    1.23
  -4  -8 -12    0.70    1.80
   4   8  12    0.55    1.24
   4   8  12   -0.24    1.21
  -4  -8 -13    1.53    2.10
   4   8  13    0.91    1.84
  -4  -8 -14    0.97    3.13
   4   8  14    0.49    1.41
  -4  -9   8    0.20    1.25
   4   9  -8    2.59    1.81
  -4  -9   7   -0.25    1.45
   4   9  -7    1.89    1.01
  -4  -9   6    9.45    2.95
   4   9  -6    4.39    1.94
  -4  -9   5    0.17    1.18
   4   9  -5   -0.55    1.58
  -4  -9   4    1.00    1.35
   4   9  -4    0.82    1.45
  -4  -9   3    1.50    1.86
   4   9  -3    0.42    0.73
  -4  -9   2    1.17    1.80
   4   9  -2    1.54    1.69
  -4  -9   1    3.89    1.91
   4   9  -1    4.69    2.00
  -4  -9   0    3.60    1.58
   4   9   0    4.98    1.83
  -4  -9  -1    2.76    1.56
   4   9   1   -1.02    1.69
  -4  -9  -2    0.91    1.27
   4   9   2    4.73    3.47
  -4  -9  -3    4.65    2.19
   4   9   3    1.92    1.41
  -4  -9  -4    3.35    1.82
   4   9   4    0.72    1.05
  -4  -9  -5    2.86    2.04
   4   9   5    0.83    0.90
  -4  -9  -6    1.37    1.47
   4   9   6    1.57    1.07
  -4  -9  -7    2.17    2.07
   4   9   7    1.28    1.79
  -4  -9  -8   -0.41    1.33
   4   9   8   -0.16    0.76
  -4  -9  -9    1.77    1.69
   4   9   9    1.18    0.94
  -4  -9 -10   11.95    3.25
  -4  -9 -11    0.97    1.03
   4   9  11    1.36    1.27
  -4  -9 -12    4.31    2.61
   4   9  12   -0.34    1.21
  -4  -9 -13   -0.08    1.89
  -4 -10   5    1.83    1.65
  -4 -10   4   12.12    3.61
   4  10  -4   10.13    4.34
  -4 -10   3    1.54    1.73
   4  10  -3    4.84    2.61
  -4 -10   2   -0.18    1.50
   4  10  -2    0.29    1.04
  -4 -10   1    0.18    1.38
   4  10  -1    0.72    1.12
  -4 -10   0    0.57    1.38
   4  10   0    1.18    1.27
  -4 -10  -1    0.64    1.45
   4  10   1    0.10    1.10
  -4 -10  -2    1.30    1.42
   4  10   2    1.78    1.84
  -4 -10  -3    6.18    2.50
   4  10   3    2.77    1.91
  -4 -10  -4    0.18    1.28
   4  10   4    1.10    1.04
  -4 -10  -5    1.05    1.39
   4  10   5    0.76    1.26
  -4 -10  -6    3.28    2.14
   4  10   6    2.76    1.65
  -4 -10  -7    0.65    1.51
   4  10   7   -0.34    1.76
  -4 -10  -8    1.31    1.74
   4  10   8    5.75    2.14
  -4 -10  -9    0.32    1.65
   4  10   9   -0.64    1.47
  -4 -10 -10    0.88    1.79
   4  10  10    2.63    1.74
  -4 -11  -1    0.38    1.54
   4  11   1   -1.03    1.80
  -4 -11  -2    4.40    2.63
  -4 -11  -3    3.84    2.79
   4  11   3    3.19    2.56
  -4 -11  -4    1.31    1.92
   4  11   4    2.80    2.25
  -4 -11  -5    1.08    1.84
   4  11   5    1.69    1.92
   5  -8  -6    0.60    1.57
  -5   8   6   -0.06    2.28
   5  -8  -5    1.37    1.69
  -5   8   5    0.71    2.44
   5  -8  -4    1.48    1.48
  -5   8   4    0.09    2.37
   5  -8  -3    1.52    1.74
  -5   8   3    0.81    2.47
   5  -8  -2    0.93    1.72
  -5   8   2   -0.92    2.27
   5  -8  -1    1.20    1.79
  -5   8   1    1.93    3.46
   5  -8   0    3.09    2.34
  -5   8   0    2.82    2.76
   5  -8   1    0.88    1.88
  -5   8  -1    0.57    2.45
   5  -8   2    0.56    1.85
  -5   8  -2    0.15    2.33
   5  -7  -9    1.72    2.71
  -5   7   9    0.55    2.25
   5  -7  -8    1.11    1.75
  -5   7   8    2.84    3.28
   5  -7  -7    0.03    1.54
  -5   7   7    1.79    2.50
   5  -7  -6    0.88    1.66
  -5   7   6    1.12    2.39
   5  -7  -5    0.29    1.56
  -5   7   5   -0.59    2.18
   5  -7  -4   -0.17    1.46
  -5   7   4    3.42    2.39
   5  -7  -3   -0.05    1.40
  -5   7   3    1.71    1.46
   5  -7  -2    0.74    1.52
  -5   7   2   -0.85    2.20
   5  -7  -1    3.95    1.93
  -5   7   1   10.19    3.78
   5  -7   0   -1.31    1.70
  -5   7   0    2.70    3.45
   5  -7   1    5.48    2.65
  -5   7  -1   11.88    4.36
   5  -7   2   11.27    3.06
  -5   7  -2   18.47    5.21
   5  -7   3   -0.05    1.65
  -5   7  -3    0.87    2.19
   5  -7   4    0.46    1.63
  -5   7  -4    0.11    1.94
   5  -7   5    0.57    1.54
  -5   7  -5   -0.27    1.78
   5  -7   6    1.16    1.95
  -5   7  -6   -0.64    1.64
   5  -7   7   -0.90    1.75
  -5   7  -7    0.12    1.63
   5  -6 -12    0.31    1.70
  -5   6  12    1.50    2.53
   5  -6 -11   -0.52    1.61
  -5   6  11   -0.88    1.63
   5  -6 -10    1.34    1.50
  -5   6  10    3.21    2.85
   5  -6  -9    0.04    1.48
  -5   6   9    1.66    2.18
   5  -6  -8    1.69    2.04
  -5   6   8    2.90    3.04
   5  -6  -7    2.69    1.79
  -5   6   7    4.67    3.30
   5  -6  -6    4.21    2.19
  -5   6   6   12.65    3.58
   5  -6  -5    0.19    1.32
  -5   6   5    3.27    1.56
   5  -6  -4    1.93    2.05
  -5   6   4    1.75    2.29
   5  -6  -3    0.00    1.38
  -5   6   3    1.14    2.35
   5  -6  -2    2.03    1.41
  -5   6   2    4.11    2.72
   5  -6  -1    1.41    1.64
  -5   6   1    0.75    1.98
   5  -6   0   14.08    3.70
  -5   6   0   20.97    5.34
   5  -6   1   39.44    6.56
  -5   6  -1   61.63    7.16
   5  -6   2    2.63    2.36
  -5   6  -2   -1.15    2.07
   5  -6   3    1.93    1.87
  -5   6  -3   -0.58    2.09
   5  -6   4   12.44    2.99
  -5   6  -4   20.56    7.01
   5  -6   5    0.24    1.45
  -5   6  -5    1.23    2.45
   5  -6   6    1.74    1.79
  -5   6  -6    1.61    1.69
   5  -6   7    3.14    1.96
  -5   6  -7    2.59    1.87
   5  -6   8    3.44    2.12
  -5   6  -8    5.61    2.73
   5  -6   9    0.50    1.78
  -5   6  -9   -1.20    1.38
   5  -5 -13    3.14    2.54
  -5   5  13    3.63    2.59
   5  -5 -12    1.16    1.64
  -5   5  12    0.94    1.55
   5  -5 -11    1.70    2.16
   5  -5 -11    0.30    1.29
  -5   5  11    1.12    1.56
   5  -5 -10    0.48    1.31
   5  -5 -10   -0.34    1.16
  -5   5  10   -0.38    1.58
   5  -5  -9    0.24    1.22
   5  -5  -9    0.14    0.45
  -5   5   9    1.40    2.70
   5  -5  -8    7.08    2.63
   5  -5  -8    3.73    2.31
  -5   5   8    6.06    2.45
   5  -5  -7    5.74    2.35
   5  -5  -7    4.35    2.28
  -5   5   7    6.01    2.42
   5  -5  -6    2.04    1.44
   5  -5  -6    4.01    2.77
  -5   5   6    0.76    2.31
   5  -5  -5   13.82    3.09
   5  -5  -5    9.80    4.23
  -5   5   5   21.97    4.58
   5  -5  -4    6.29    1.86
   5  -5  -4    8.32    3.71
  -5   5   4   14.31    4.03
   5  -5  -3    3.58    1.71
   5  -5  -3    4.52    1.56
  -5   5   3    8.99    3.05
   5  -5  -2    1.11    1.41
   5  -5  -2    1.57    1.23
  -5   5   2    3.55    2.68
   5  -5  -1    3.83    1.51
   5  -5  -1    7.26    1.95
  -5   5   1    4.73    2.98
   5  -5   0    8.92    2.46
   5  -5   0    9.16    2.12
  -5   5   0   12.52    3.83
   5  -5   1    0.98    1.41
   5  -5   1    0.50    0.97
  -5   5  -1    1.31    1.71
   5  -5   2   21.74    3.57
   5  -5   2   34.94    3.87
  -5   5  -2   32.11    4.94
   5  -5   3   17.15    3.41
   5  -5   3   26.36    3.40
  -5   5  -3   26.90    4.44
   5  -5   4   27.85    4.07
   5  -5   4   39.80    4.29
  -5   5  -4   34.87   11.38
   5  -5   5    2.66    1.63
   5  -5   5    2.61    1.30
  -5   5  -5    4.06    2.19
   5  -5   6    0.13    1.46
   5  -5   6    0.22    1.06
  -5   5  -6    1.54    1.64
   5  -5   7    0.86    1.43
   5  -5   7    2.77    1.37
  -5   5  -7    2.79    1.78
   5  -5   8    4.60    2.21
   5  -5   8    8.00    2.20
  -5   5  -8    9.52    2.74
   5  -5   9    5.93    2.85
   5  -5   9    3.50    2.18
  -5   5  -9    4.72    1.91
   5  -5  10    0.90    1.72
   5  -5  10    1.12    1.34
  -5   5 -11    0.99    1.24
   5  -5  11    0.15    1.15
   5  -4 -14    1.11    0.65
  -5   4  14    0.53    1.35
   5  -4 -13    0.74    1.44
   5  -4 -13   -0.39    1.32
  -5   4  13    0.19    1.45
   5  -4 -12    0.32    1.33
   5  -4 -12    0.72    1.02
  -5   4  12   -0.05    1.19
   5  -4 -11    1.73    1.90
   5  -4 -11    0.29    0.75
  -5   4  11    1.20    1.55
   5  -4 -10    4.01    1.83
   5  -4 -10    1.56    0.87
  -5   4  10    3.82    2.37
   5  -4  -9    0.48    1.15
   5  -4  -9   -0.04    0.63
  -5   4   9    1.39    2.23
   5  -4  -8    1.67    1.34
   5  -4  -8    1.04    1.22
  -5   4   8    2.33    1.80
   5  -4  -7    3.51    1.73
   5  -4  -7    2.92    1.16
  -5   4   7    4.21    2.13
   5  -4  -6   48.75    4.49
   5  -4  -6   35.76   10.78
  -5   4   6   64.79    6.53
   5  -4  -5    1.54    1.83
   5  -4  -5    0.80    0.66
  -5   4   5   -0.95    2.02
   5  -4  -4    2.49    1.37
   5  -4  -4    2.72    1.60
  -5   4   4    2.25    2.17
   5  -4  -3    6.83    1.98
   5  -4  -3    6.45    2.20
  -5   4   3   11.16    3.39
   5  -4  -2    0.83    1.13
   5  -4  -2    0.95    0.71
  -5   4   2    0.89    1.98
   5  -4  -1    1.17    1.26
   5  -4  -1    1.26    1.13
  -5   4   1    1.88    1.79
   5  -4   0    2.62    1.13
   5  -4   0    0.49    1.06
  -5   4   0   -0.19    1.87
   5  -4   1    0.40    1.52
   5  -4   1    0.57    1.08
  -5   4  -1    0.56    1.91
   5  -4   2    0.88    0.99
   5  -4   2    0.43    1.07
  -5   4  -2    0.36    1.79
   5  -4   3    4.92    1.87
   5  -4   3   10.46    2.63
  -5   4  -3    9.86    2.56
   5  -4   4    5.19    2.08
   5  -4   4    5.55    1.87
  -5   4  -4    4.63    2.38
   5  -4   5    1.43    1.91
   5  -4   5    0.59    1.28
  -5   4  -5    0.79    1.75
   5  -4   6   70.21    6.11
   5  -4   6   82.19    6.01
  -5   4  -6  101.19    7.01
   5  -4   7    0.20    1.42
   5  -4   7    1.08    0.68
  -5   4  -7    0.83    1.46
   5  -4   8    1.43    1.61
   5  -4   8    2.50    1.44
  -5   4  -8    5.01    2.13
   5  -4   9    1.12    1.57
   5  -4   9    0.38    1.26
  -5   4  -9    0.69    1.14
  -5   4 -10    7.63    2.97
   5  -4  10    4.14    1.93
  -5   4 -10    1.85    1.29
  -5   4 -11    1.48    1.97
   5  -4  11    2.13    2.04
  -5   4 -12    1.63    1.43
   5  -4  12    0.76    1.41
  -5   4 -13    1.43    1.29
  -5   3  15    0.56    1.82
   5  -3 -14   -0.51    1.42
  -5   3  14    0.61    1.25
   5  -3 -13    6.76    2.51
   5  -3 -13    4.05    1.82
  -5   3  13    6.26    2.50
   5  -3 -12    0.74    1.27
   5  -3 -12    0.39    0.71
   5  -3 -11    0.71    1.23
   5  -3 -11   -0.11    1.15
  -5   3  11    2.19    1.63
   5  -3 -10    6.81    2.36
   5  -3 -10    4.67    2.02
  -5   3  10    5.62    2.58
   5  -3  -9   11.65    2.35
   5  -3  -9    9.28    3.78
  -5   3   9   12.95    3.19
   5  -3  -8    0.36    1.12
   5  -3  -8    0.75    0.56
  -5   3   8    1.96    2.37
   5  -3  -7    0.10    0.87
   5  -3  -7    0.43    0.66
  -5   3   7    0.44    1.61
   5  -3  -6   10.87    2.50
   5  -3  -6    8.43    3.08
  -5   3   6   13.24    3.26
   5  -3  -5    0.94    1.29
   5  -3  -5   -0.48    1.09
  -5   3   5    1.04    1.78
   5  -3  -4   10.99    1.95
   5  -3  -4   10.40    5.07
  -5   3   4   16.40    3.17
   5  -3  -3   16.96    2.36
   5  -3  -3   15.07    4.92
  -5   3   3   23.05    3.46
   5  -3  -2    0.41    0.92
   5  -3  -2    1.26    0.56
  -5   3   2    0.54    1.81
   5  -3  -1   24.97    2.81
   5  -3  -1   30.29    8.06
  -5   3   1   42.11    5.22
   5  -3   0    0.88    1.20
  -5   3   0    0.31    1.63
   5  -3   1    3.59    1.75
   5  -3   1    3.28    1.63
  -5   3  -1    6.45    2.90
   5  -3   2    0.19    0.80
   5  -3   2    1.14    1.34
  -5   3  -2    2.72    2.42
   5  -3   3   16.80    2.47
   5  -3   3   22.29    3.62
  -5   3  -3   23.33    3.69
   5  -3   4    5.51    1.85
   5  -3   4    8.62    2.91
  -5   3  -4    5.43    1.92
   5  -3   5    0.25    1.07
   5  -3   5    0.11    1.24
  -5   3  -5    0.08    1.42
   5  -3   6   -1.06    1.12
   5  -3   6    0.99    1.31
  -5   3  -6    0.59    1.41
   5  -3   7    2.01    1.35
   5  -3   7    3.19    1.58
  -5   3  -7    2.62    1.85
  -5   3  -8   13.49    4.40
   5  -3   8   17.52    3.06
  -5   3  -8   19.79    3.31
  -5   3  -9    2.12    1.35
   5  -3   9    1.52    0.93
  -5   3  -9    1.72    1.53
  -5   3 -10   -0.05    0.66
   5  -3  10    1.56    1.63
  -5   3 -10    0.58    0.95
  -5   3 -11    1.24    1.11
   5  -3  11    0.87    1.40
  -5   3 -12    0.84    1.14
   5  -3  12    0.04    1.32
  -5   3 -13   15.85    6.38
   5  -3  13    0.82    1.46
  -5   3 -14   18.79    7.30
   5  -3  14    6.82    3.01
  -5   2  15   -0.14    1.75
  -5   2  14    0.57    1.63
  -5   2  14   -0.20    1.23
   5  -2 -13   -1.59    1.32
  -5   2  13   -0.68    1.15
   5  -2 -12    0.69    1.25
   5  -2 -12    1.02    0.90
  -5   2  12    0.97    1.35
   5  -2 -11   13.17    2.52
   5  -2 -11    5.98    2.07
  -5   2  11   10.89    2.71
   5  -2 -10    0.14    1.10
   5  -2 -10   -0.05    1.34
  -5   2  10    1.69    1.75
   5  -2  -9   28.15    3.21
   5  -2  -9   16.06    4.78
  -5   2   9   25.20    4.13
   5  -2  -8   24.75    3.23
   5  -2  -8   15.32    6.66
  -5   2   8   27.07    4.36
   5  -2  -7    2.27    1.20
   5  -2  -7    0.92    1.19
  -5   2   7    3.26    1.72
   5  -2  -6    7.64    1.51
   5  -2  -6    4.95    1.81
  -5   2   6   11.83    2.81
   5  -2  -5    0.96    0.79
   5  -2  -5    0.83    0.67
  -5   2   5    1.40    1.63
   5  -2  -4    6.80    1.52
   5  -2  -4    8.29    3.48
  -5   2   4    9.65    2.71
   5  -2  -3    0.62    0.67
   5  -2  -3    0.56    0.72
  -5   2   3    0.35    1.60
   5  -2  -2   11.95    1.82
   5  -2  -2   15.78    4.18
  -5   2   2   19.34    3.11
   5  -2  -1    0.72    0.74
   5  -2  -1    0.64    0.52
  -5   2   1    1.37    1.79
   5  -2   0   15.57    2.04
   5  -2   0   21.90    3.13
  -5   2   0   23.68    3.67
   5  -2   1    8.84    1.74
   5  -2   1   12.55    2.83
  -5   2  -1   13.00    2.86
   5  -2   2    3.99    1.39
   5  -2   2    5.89    2.09
  -5   2  -2    4.26    1.74
   5  -2   3   23.56    2.76
   5  -2   3   33.30    4.11
  -5   2  -3   32.98    3.94
   5  -2   4    0.64    0.94
   5  -2   4    2.25    1.42
  -5   2  -4    0.83    1.37
   5  -2   5    0.76    0.99
   5  -2   5    1.53    1.96
  -5   2  -5    2.52    1.94
   5  -2   6   18.34    3.03
   5  -2   6   23.31    4.37
  -5   2  -6   21.21    3.29
  -5   2  -7   10.80    2.91
   5  -2   7    9.93    3.05
  -5   2  -7    7.35    2.24
  -5   2  -8    9.17    3.20
   5  -2   8    5.75    2.02
  -5   2  -8    6.65    2.22
  -5   2  -9    0.66    0.85
   5  -2   9    1.18    0.79
  -5   2  -9    0.10    0.88
  -5   2 -10    0.27    0.79
   5  -2  10    0.85    0.89
  -5   2 -10   -0.20    0.77
  -5   2 -11    0.78    1.37
   5  -2  11    1.82    1.99
  -5   2 -12    1.69    1.37
   5  -2  12    1.14    1.71
  -5   2 -13   21.69    8.91
   5  -2  13    5.77    2.89
  -5   2 -14   20.54    4.82
   5  -2  14    6.27    3.31
  -5   2 -15    5.92    1.73
   5  -2  15    4.24    3.27
  -5   1  16    0.86    1.98
  -5   1  15    4.05    2.77
  -5   1  14    0.12    1.56
  -5   1  14    0.54    1.16
  -5   1  13    1.44    1.77
  -5   1  13    0.09    1.02
   5  -1 -12    0.90    1.73
  -5   1  12   -0.28    1.49
  -5   1  12    0.65    1.29
   5  -1 -11    1.27    1.66
   5  -1 -11   -0.62    1.52
  -5   1  11    1.44    1.59
   5  -1 -10   21.60    2.78
   5  -1 -10   16.26    6.02
  -5   1  10   23.08    3.63
   5  -1  -9   19.56    2.64
   5  -1  -9   13.88    5.29
  -5   1   9   25.48    4.19
   5  -1  -8   11.73    1.96
   5  -1  -8    8.58    2.48
  -5   1   8   10.64    2.63
   5  -1  -7   -0.08    0.61
   5  -1  -7    1.28    0.68
  -5   1   7    0.43    1.43
   5  -1  -6    0.89    0.69
   5  -1  -6    1.72    1.19
  -5   1   6    2.20    1.77
   5  -1  -5    3.79    1.04
   5  -1  -5    3.94    1.68
  -5   1   5    5.34    2.22
   5  -1  -4    2.63    0.81
   5  -1  -4    2.93    1.32
  -5   1   4    3.20    1.60
   5  -1  -3    9.15    1.16
   5  -1  -3   12.72    4.73
  -5   1   3   16.44    3.24
   5  -1  -2    1.20    0.60
   5  -1  -2    2.89    1.09
  -5   1   2    2.52    1.49
   5  -1  -1   13.76    1.58
   5  -1  -1   14.47    6.62
  -5   1   1   21.62    3.31
   5  -1   0    0.07    0.47
   5  -1   0    2.56    1.23
  -5   1   0    0.44    1.31
   5  -1   1   13.66    1.71
   5  -1   1   17.34    2.73
  -5   1  -1   17.98    3.12
   5  -1   2    1.73    0.71
   5  -1   2    4.55    1.94
  -5   1  -2    3.48    1.78
   5  -1   3    5.81    1.34
   5  -1   3    8.79    3.60
  -5   1  -3    6.72    1.90
  -5   1  -4   17.84    4.94
   5  -1   4   15.88    3.44
  -5   1  -4   13.38    2.63
  -5   1  -5    0.95    1.35
   5  -1   5    0.89    1.46
  -5   1  -5   -0.28    0.98
  -5   1  -6   15.57    3.91
   5  -1   6   11.24    2.82
  -5   1  -6    9.00    2.04
  -5   1  -7    6.00    2.36
   5  -1   7   -1.50    1.33
  -5   1  -7    0.57    0.91
  -5   1  -8    4.40    1.39
   5  -1   8    2.34    1.76
  -5   1  -8    3.44    1.52
  -5   1  -9   -0.02    1.09
   5  -1   9    0.76    1.50
  -5   1  -9    1.34    1.27
  -5   1 -10    2.75    1.60
   5  -1  10    0.43    1.18
  -5   1 -10    0.73    0.85
  -5   1 -11    1.15    0.94
   5  -1  11    1.10    1.68
  -5   1 -12    1.90    1.60
   5  -1  12    0.35    1.63
  -5   1 -13    7.17    1.86
   5  -1  13    2.62    2.03
  -5   1 -14    1.89    1.41
   5  -1  14    0.26    1.56
  -5   1 -15    2.10    1.55
   5  -1  15    0.23    1.73
  -5   1 -16    1.47    1.95
   5  -1  16    1.60    1.96
  -5   0  16    1.67    3.07
  -5   0  15    6.75    3.28
  -5   0  14    0.16    1.71
  -5   0  14    0.72    1.11
  -5   0  13    0.04    1.61
  -5   0  13    0.64    1.12
  -5   0  12    0.56    1.72
  -5   0  12    0.92    1.20
   5   0 -11   -0.06    1.02
  -5   0  11   -0.89    1.54
  -5   0  11    0.25    1.31
   5   0 -10    1.97    1.80
  -5   0  10    1.49    1.24
   5   0  -9   -0.19    0.84
   5   0  -9   -0.28    1.32
  -5   0   9    0.59    1.38
   5   0  -8    1.40    0.81
  -5   0   8    2.40    1.39
   5   0  -7    0.89    0.97
  -5   0   7    0.31    1.34
   5   0  -6    0.31    0.59
  -5   0   6    0.00    1.24
   5   0  -5    5.92    2.36
  -5   0   5    5.78    2.21
   5   0  -4   40.84   12.33
  -5   0   4   54.10    5.10
   5   0  -3    4.96    1.72
  -5   0   3    6.60    2.14
   5   0  -2   -0.06    1.33
  -5   0   2    1.92    1.60
   5   0  -1    0.56    0.86
  -5   0   1    0.99    1.45
   5   0   0   31.88    9.00
  -5   0   0   33.54    3.66
  -5   0  -1    6.45    2.39
   5   0   1    5.75    2.01
  -5   0  -1    3.38    1.68
  -5   0  -2    2.60    1.00
   5   0   2    1.34    1.17
  -5   0  -2    0.01    1.19
  -5   0  -3    0.24    0.49
   5   0   3   -0.50    1.42
  -5   0  -3    0.61    1.12
  -5   0  -4   45.12    5.68
   5   0   4   21.80    3.54
  -5   0  -4   23.51    3.32
  -5   0  -5   27.22    7.29
   5   0   5   23.55    3.68
  -5   0  -5   18.67    2.92
  -5   0  -6    0.70    0.70
   5   0   6    0.75    1.65
  -5   0  -6    0.15    0.90
  -5   0  -7   65.35    5.78
   5   0   7   41.96    5.22
  -5   0  -7   30.07    3.37
  -5   0  -8    6.20    2.39
   5   0   8    3.13    2.12
  -5   0  -8    0.49    1.00
  -5   0  -9   85.30   21.88
   5   0   9   55.01    6.87
  -5   0  -9   31.55    3.76
  -5   0 -10   14.74    4.92
   5   0  10    3.47    2.14
  -5   0 -10    1.38    1.15
  -5   0 -11    4.50    1.60
   5   0  11    0.32    1.54
  -5   0 -12    3.52    2.15
   5   0  12    1.94    1.75
  -5   0 -13    0.83    1.05
   5   0  13    0.60    1.77
  -5   0 -14    4.23    2.56
   5   0  14    0.48    1.07
  -5   0 -15   13.66    5.09
   5   0  15    1.49    2.14
  -5   0 -16    7.66    3.23
   5   0  16    1.51    2.10
  -5  -1  16    2.87    2.23
  -5  -1  15    7.91    4.31
  -5  -1  14    0.53    1.91
  -5  -1  14   -0.33    0.92
  -5  -1  13    6.67    3.18
  -5  -1  13    4.67    1.74
  -5  -1  12   -0.03    1.55
  -5  -1  12   -0.17    1.05
   5   1 -11    0.80    1.46
  -5  -1  11    1.95    1.91
  -5  -1  11    1.78    1.36
   5   1 -10    0.24    1.09
  -5  -1  10    0.72    1.34
   5   1  -9   18.60    5.42
  -5  -1   9   17.16    3.17
   5   1  -8    1.67    1.52
  -5  -1   8    1.50    1.20
   5   1  -7    1.70    1.19
  -5  -1   7    4.36    1.88
   5   1  -6   50.34   11.59
  -5  -1   6   60.11    5.05
   5   1  -5   12.71    5.45
  -5  -1   5   15.85    2.90
   5   1  -4    1.72    1.12
  -5  -1   4    3.18    1.78
   5   1  -3    5.11    1.73
  -5  -1   3    5.09    1.91
   5   1  -2    1.73    0.96
  -5  -1   2    2.61    1.39
   5   1  -1    1.12    0.93
  -5  -1   1   -0.33    1.26
   5   1   0    1.31    1.05
  -5  -1   0    1.59    1.49
   5   1   1   12.56    3.47
  -5  -1  -1    9.94    2.24
  -5  -1  -2    2.47    1.02
   5   1   2    2.70    1.76
  -5  -1  -2    2.17    1.21
  -5  -1  -3   54.36    3.66
   5   1   3   23.81    7.54
  -5  -1  -3   20.66    3.09
  -5  -1  -4   14.64    4.58
   5   1   4   12.63    4.12
  -5  -1  -4    8.06    1.84
  -5  -1  -5   36.50    8.99
   5   1   5   24.70    3.71
  -5  -1  -5   20.79    2.93
  -5  -1  -6    6.56    1.85
   5   1   6    5.83    2.38
  -5  -1  -6    3.42    1.20
  -5  -1  -7    0.31    0.56
   5   1   7    0.51    1.75
  -5  -1  -7    0.52    0.83
  -5  -1  -8    2.92    0.86
   5   1   8    3.65    2.75
  -5  -1  -8    0.06    0.77
  -5  -1  -9   10.31    2.48
   5   1   9   15.54    3.80
  -5  -1  -9    8.84    1.75
  -5  -1 -10   86.79   14.21
   5   1  10   20.72    4.07
  -5  -1 -10   11.04    2.14
  -5  -1 -11    2.36    1.35
   5   1  11    2.82    1.83
  -5  -1 -12   27.53    8.55
   5   1  12    9.60    2.56
  -5  -1 -13    5.83    2.07
   5   1  13    3.51    2.08
  -5  -1 -14   11.50    3.32
   5   1  14    4.45    2.48
  -5  -1 -15    3.23    1.86
   5   1  15    1.43    2.10
  -5  -1 -16    5.21    3.65
   5   1  16    0.63    1.97
   5   1  17    6.78    3.40
  -5  -2  15    0.03    1.74
  -5  -2  14    0.39    1.82
  -5  -2  13    0.98    1.82
  -5  -2  13    0.92    1.09
  -5  -2  12    8.73    3.54
  -5  -2  12    5.05    2.11
  -5  -2  11   17.39    4.17
  -5  -2  11   10.20    2.58
   5   2 -10    0.50    0.90
  -5  -2  10    0.26    1.35
   5   2  -9   34.37   12.06
  -5  -2   9   40.14    4.85
   5   2  -8   -0.56    1.66
  -5  -2   8    1.35    1.47
   5   2  -7   47.46   14.53
  -5  -2   7   50.48    5.19
   5   2  -6   33.00   11.29
  -5  -2   6   34.35    4.17
   5   2  -5   32.48   12.13
  -5  -2   5   41.36    4.46
   5   2  -4    1.89    1.07
  -5  -2   4    1.36    1.41
   5   2  -3   31.29   13.00
  -5  -2   3   34.43    4.05
   5   2  -2    1.21    0.95
  -5  -2   2    0.81    1.40
   5   2  -1   13.52    5.26
  -5  -2   1   15.06    2.65
   5   2   0   89.92    9.58
  -5  -2   0   78.17    5.92
   5   2   1   -1.02    1.33
  -5  -2  -1    0.21    1.44
   5   2   2    5.91    2.21
  -5  -2  -2    3.67    1.44
  -5  -2  -3    0.77    0.82
   5   2   3   -0.43    1.50
  -5  -2  -3    1.23    1.74
  -5  -2  -4    3.50    0.93
   5   2   4    3.84    2.29
  -5  -2  -4    3.07    1.31
  -5  -2  -5   24.53    2.51
   5   2   5    7.17    2.78
  -5  -2  -5    3.85    1.35
  -5  -2  -6   57.68    4.18
   5   2   6   44.35    5.40
  -5  -2  -6   29.61    3.40
  -5  -2  -7   14.38    6.22
   5   2   7    6.91    2.77
  -5  -2  -7    3.21    1.23
  -5  -2  -8    0.74    0.71
   5   2   8    1.75    1.85
  -5  -2  -8    0.17    0.82
  -5  -2  -9   11.94    4.68
   5   2   9    8.40    3.32
  -5  -2  -9    3.13    1.21
  -5  -2 -10    1.64    0.89
   5   2  10    1.05    1.74
  -5  -2 -10   -0.40    0.67
  -5  -2 -11    3.60    3.35
   5   2  11    2.39    1.79
  -5  -2 -11    0.88    0.82
  -5  -2 -12    0.78    1.09
   5   2  12    1.38    1.68
  -5  -2 -13    0.53    1.13
   5   2  13    0.51    1.07
  -5  -2 -14   13.85    5.53
   5   2  14    4.87    2.29
  -5  -2 -15    6.53    2.76
   5   2  15    2.53    2.70
  -5  -2 -16   39.98    6.15
   5   2  16    7.88    4.20
  -5  -2 -17    0.97    2.36
   5   2  17    1.84    2.20
  -5  -3  15    0.89    1.96
  -5  -3  14   -0.23    1.65
  -5  -3  13    2.47    2.57
  -5  -3  13    0.03    0.98
  -5  -3  12    0.74    1.80
  -5  -3  12   -0.15    1.04
  -5  -3  11    6.68    2.48
   5   3 -10    3.35    1.44
  -5  -3  10    2.85    1.77
   5   3  -9   17.46    5.34
  -5  -3   9   18.76    3.51
   5   3  -8   -0.81    1.53
  -5  -3   8    0.98    1.43
   5   3  -7    9.28    2.26
  -5  -3   7   15.79    3.14
   5   3  -6    3.87    1.69
  -5  -3   6    3.64    1.56
   5   3  -5    0.58    0.66
  -5  -3   5   -0.09    1.17
   5   3  -4    3.05    1.08
  -5  -3   4    5.29    2.11
   5   3  -3    3.74    1.14
  -5  -3   3    2.50    1.49
   5   3  -2    2.53    1.08
  -5  -3   2    1.39    1.20
   5   3  -1    1.04    1.05
  -5  -3   1    0.40    1.39
   5   3   0   58.85    5.38
  -5  -3   0   52.13    4.96
   5   3   1   20.85    7.88
  -5  -3  -1   23.87    3.25
   5   3   2  103.17    7.12
  -5  -3  -2   83.70    6.10
  -5  -3  -3   13.97    1.46
   5   3   3   16.92    3.37
  -5  -3  -3    8.74    1.99
  -5  -3  -4    7.38    1.35
   5   3   4    7.26    2.28
  -5  -3  -4    6.74    1.99
  -5  -3  -5    8.90    1.78
   5   3   5    9.27    3.26
  -5  -3  -5    6.23    1.62
  -5  -3  -6    1.42    1.11
   5   3   6    1.13    1.49
  -5  -3  -6    0.41    0.99
  -5  -3  -7    1.24    1.30
   5   3   7   -0.02    1.66
  -5  -3  -7    0.96    0.84
  -5  -3  -8   -0.68    1.25
   5   3   8    2.58    1.95
  -5  -3  -8    0.89    0.90
   5   3   9   20.18    4.26
  -5  -3  -9   11.56    2.30
  -5  -3 -10    0.54    1.42
   5   3  10    1.65    1.80
  -5  -3 -10    1.04    1.20
  -5  -3 -11   -0.83    1.47
   5   3  11    0.77    1.75
  -5  -3 -12   29.57    4.59
   5   3  12   22.67    4.19
  -5  -3 -13    1.34    1.94
   5   3  13    1.09    1.91
  -5  -3 -14   -0.20    1.82
   5   3  14    1.55    1.40
  -5  -3 -15   -0.20    1.83
   5   3  15   -0.73    1.85
  -5  -3 -16    1.77    2.19
   5   3  16    2.18    2.25
  -5  -3 -17    1.25    2.08
   5   3  17    1.28    2.95
  -5  -4  14    3.19    3.20
  -5  -4  13    1.38    1.86
  -5  -4  13    0.40    1.20
   5   4 -12    2.36    2.22
  -5  -4  12    1.77    1.75
   5   4 -11    2.07    1.27
  -5  -4  11    1.64    1.38
   5   4 -10    0.58    1.28
  -5  -4  10    0.71    1.68
   5   4  -9   15.60    7.24
  -5  -4   9   14.97    3.20
   5   4  -8   21.22    3.40
  -5  -4   8    0.66    1.37
   5   4  -7    8.09    3.09
  -5  -4   7   11.49    2.86
   5   4  -6    3.38    1.50
  -5  -4   6    3.52    1.67
   5   4  -5    3.73    1.27
  -5  -4   5    1.96    1.45
   5   4  -4    0.49    0.60
  -5  -4   4    0.34    1.35
   5   4  -3   32.68   13.59
  -5  -4   3   48.11    4.56
   5   4  -2    8.56    2.50
  -5  -4   2    7.40    2.20
   5   4  -1    0.42    0.51
  -5  -4   1    1.65    1.97
   5   4   0   -0.16    1.02
  -5  -4   0    0.75    1.94
  -5  -4  -1    5.81    0.99
   5   4   1    7.95    2.92
  -5  -4  -1    5.30    1.86
  -5  -4  -2   33.79    2.54
   5   4   2   43.08    4.58
  -5  -4  -2   32.90    4.02
  -5  -4  -3  126.53    4.54
   5   4   3  139.60    8.65
  -5  -4  -3   97.86    7.01
  -5  -4  -4   29.17    2.53
   5   4   4   30.28    3.96
  -5  -4  -4   19.47    2.92
  -5  -4  -5   72.71    4.10
   5   4   5   83.69    6.53
  -5  -4  -5   50.56    4.53
  -5  -4  -6    1.28    1.63
   5   4   6   -0.13    1.41
  -5  -4  -6    0.96    1.17
  -5  -4  -7    0.43    1.24
   5   4   7    1.14    1.59
  -5  -4  -7    0.79    1.48
  -5  -4  -8    0.96    1.43
   5   4   8    3.22    2.85
  -5  -4  -8    1.09    0.90
  -5  -4  -9   17.53    3.28
   5   4   9   18.54    4.23
  -5  -4  -9    8.36    1.77
  -5  -4 -10   18.62    3.76
   5   4  10   15.83    3.56
  -5  -4 -10   13.40    2.65
  -5  -4 -11    2.96    2.69
   5   4  11   -0.59    1.53
  -5  -4 -11    0.32    0.89
  -5  -4 -12    0.48    1.69
   5   4  12    1.87    1.85
  -5  -4 -13   -0.21    1.69
   5   4  13    3.17    2.17
  -5  -4 -14    0.24    1.91
   5   4  14    6.10    3.21
  -5  -4 -15    1.25    1.96
   5   4  15    0.60    1.81
  -5  -4 -16   -0.52    1.98
   5   4  16    1.85    2.13
   5   4  17    0.62    1.94
   5   5 -13    0.83    1.60
   5   5 -12    0.00    1.38
  -5  -5  12   -0.34    1.20
   5   5 -11    2.88    1.14
  -5  -5  11    2.79    1.93
   5   5 -10    2.42    1.31
  -5  -5  10    3.12    1.93
   5   5  -9    1.45    1.02
  -5  -5   9    1.88    1.55
   5   5  -8    1.04    1.12
  -5  -5   8   -0.20    1.44
   5   5  -7    0.76    1.08
  -5  -5   7    1.41    1.95
   5   5  -6   13.80    5.44
  -5  -5   6   15.07    2.96
   5   5  -5   10.15    3.96
  -5  -5   5   10.24    2.83
   5   5  -4   12.74    4.78
  -5  -5   4   11.83    2.80
   5   5  -3    0.78    1.58
  -5  -5   3   -0.19    1.31
  -5  -5   2    3.81    0.93
   5   5  -2    4.43    1.71
  -5  -5   2    4.43    1.76
  -5  -5   1   19.21    1.84
   5   5  -1   24.30    8.75
  -5  -5   1   21.02    3.26
  -5  -5   0    6.82    1.28
   5   5   0   10.39    4.34
  -5  -5   0    8.13    2.30
  -5  -5  -1    7.55    1.42
   5   5   1    7.83    3.55
  -5  -5  -1    5.84    2.34
  -5  -5  -2   35.60    2.75
   5   5   2   52.53    5.27
  -5  -5  -2   34.87    4.25
  -5  -5  -3   19.83    2.25
   5   5   3   23.03    8.24
  -5  -5  -3   17.32    3.30
  -5  -5  -4   54.83    4.22
   5   5   4   56.86   17.51
  -5  -5  -4   41.36    4.91
  -5  -5  -5  132.19    7.71
   5   5   5  145.82    9.72
  -5  -5  -5   96.10    7.36
  -5  -5  -6   14.54    2.68
   5   5   6   13.83    3.70
  -5  -5  -6    8.42    2.28
  -5  -5  -7    1.42    1.34
   5   5   7    0.80    1.51
  -5  -5  -7    0.17    1.18
  -5  -5  -8    2.44    1.94
   5   5   8    0.44    1.52
  -5  -5  -8    0.23    1.19
  -5  -5  -9   42.45    4.69
   5   5   9   47.11    5.90
  -5  -5  -9   25.28    3.48
  -5  -5 -10    4.65    2.40
   5   5  10    5.29    2.94
  -5  -5 -10    2.16    1.46
  -5  -5 -11    4.21    2.04
   5   5  11    4.68    2.43
  -5  -5 -11    4.00    1.64
  -5  -5 -12   17.77    4.04
   5   5  12   14.58    6.39
  -5  -5 -12   12.56    3.00
  -5  -5 -13    1.58    1.82
   5   5  13    1.61    1.83
  -5  -5 -14    0.49    1.85
   5   5  14    2.03    1.45
   5   5  15    1.87    1.97
   5   5  16    5.84    3.12
   5   6 -12    1.77    1.45
  -5  -6  12    0.58    1.27
   5   6 -11    3.32    2.26
  -5  -6  11    2.59    2.17
   5   6 -10    2.76    2.44
  -5  -6  10   -0.72    1.20
   5   6  -9    0.16    0.67
  -5  -6   9    2.31    1.93
   5   6  -8    4.48    1.40
  -5  -6   8    1.89    1.52
   5   6  -7    4.71    1.47
  -5  -6   7    5.75    2.58
  -5  -6   6    0.76    0.82
   5   6  -6    0.72    0.78
  -5  -6   6    0.94    1.43
  -5  -6   5    0.64    0.76
   5   6  -5    0.31    0.61
  -5  -6   5    1.25    1.55
  -5  -6   4    2.23    0.88
   5   6  -4    2.81    1.33
  -5  -6   4    3.32    1.70
  -5  -6   3    3.68    1.22
   5   6  -3    6.19    2.37
  -5  -6   3    2.73    1.60
  -5  -6   2   10.23    1.67
   5   6  -2   12.11    4.80
  -5  -6   2   12.96    3.12
  -5  -6   1    0.73    1.03
   5   6  -1    0.80    0.74
  -5  -6   0    4.27    1.20
   5   6   0    8.25    3.08
  -5  -6   0    7.04    2.68
  -5  -6  -1    0.68    0.81
   5   6   1    0.10    1.10
  -5  -6  -1   -0.40    1.53
  -5  -6  -2    0.66    0.85
   5   6   2    0.76    1.34
  -5  -6  -2    1.07    1.67
  -5  -6  -3    1.67    0.89
   5   6   3    3.77    1.22
  -5  -6  -3    2.79    1.86
  -5  -6  -4    0.95    1.09
   5   6   4    1.51    1.44
  -5  -6  -4    1.45    1.59
  -5  -6  -5   45.14    4.76
   5   6   5   52.44    5.89
  -5  -6  -5   35.36    4.88
  -5  -6  -6   22.66    3.27
   5   6   6   25.63    4.21
  -5  -6  -6   14.41    2.93
  -5  -6  -7  135.01    9.18
   5   6   7  150.55   10.72
  -5  -6  -7   94.67    7.96
  -5  -6  -8   25.90    3.54
   5   6   8   30.94    4.98
  -5  -6  -8   22.18    3.78
  -5  -6  -9   -0.03    1.50
   5   6   9    1.10    1.52
  -5  -6  -9   -0.23    1.24
  -5  -6 -10    4.97    2.33
   5   6  10    3.94    1.92
  -5  -6 -10    1.93    1.45
  -5  -6 -11    2.33    1.55
   5   6  11    2.93    1.55
  -5  -6 -11    0.75    0.94
  -5  -6 -12   -1.02    1.46
   5   6  12   -0.72    1.41
   5   6  12   -0.55    0.89
  -5  -6 -13    2.79    2.07
   5   6  13    0.26    1.56
  -5  -6 -14    1.37    1.84
   5   6  14    2.77    1.92
  -5  -6 -15    0.21    1.87
   5   6  15    0.04    1.47
  -5  -6 -16   -0.41    1.96
   5   6  16    0.49    1.93
   5   7 -11    1.20    0.70
  -5  -7  11    0.35    1.43
   5   7 -10    1.22    0.92
  -5  -7  10    2.23    1.75
   5   7  -9   12.15    4.87
  -5  -7   9   14.36    3.73
   5   7  -8    1.74    0.78
  -5  -7   8    2.84    2.05
   5   7  -7   10.62    4.40
  -5  -7   7   12.65    3.36
  -5  -7   6    0.43    1.03
   5   7  -6    0.66    0.63
  -5  -7   6    0.43    1.45
  -5  -7   5    2.14    1.48
   5   7  -5    2.36    0.97
  -5  -7   5    3.47    1.91
  -5  -7   4    0.51    0.88
   5   7  -4    0.74    0.70
  -5  -7   4    0.67    1.63
  -5  -7   3    1.11    0.89
   5   7  -3    2.01    1.29
  -5  -7   3    1.86    1.88
  -5  -7   2   12.12    2.04
   5   7  -2   12.03    5.43
  -5  -7   2   13.25    3.35
  -5  -7   1    7.31    1.82
   5   7  -1    7.20    1.69
  -5  -7   1    7.65    2.72
  -5  -7   0    7.46    1.85
   5   7   0    9.30    3.28
  -5  -7   0    7.23    2.42
  -5  -7  -1    0.76    0.91
   5   7   1   -0.33    1.02
  -5  -7  -1   -0.49    1.57
  -5  -7  -2    7.40    1.75
   5   7   2    6.05    2.66
  -5  -7  -2    9.68    2.97
  -5  -7  -3    0.93    1.02
   5   7   3    3.32    1.44
  -5  -7  -3    1.13    2.14
  -5  -7  -4    8.29    1.95
   5   7   4   15.07    3.23
  -5  -7  -4   10.76    2.89
  -5  -7  -5    1.23    1.18
   5   7   5    0.13    1.18
  -5  -7  -5    0.31    1.47
  -5  -7  -6    6.18    1.93
   5   7   6    7.29    2.00
  -5  -7  -6    5.75    2.49
  -5  -7  -7   37.28    4.27
   5   7   7   41.36    4.80
  -5  -7  -7   34.33    4.80
  -5  -7  -8    0.45    1.42
   5   7   8    0.69    1.36
  -5  -7  -8    0.77    1.39
  -5  -7  -9   14.11    3.32
   5   7   9   13.89    4.97
  -5  -7  -9   10.56    3.54
  -5  -7 -10    8.51    2.35
   5   7  10    6.00    3.09
  -5  -7 -11    1.06    1.43
   5   7  11    0.09    0.86
   5   7  11    0.66    1.47
  -5  -7 -12    1.17    1.73
   5   7  12    0.09    1.34
   5   7  12    0.25    0.53
  -5  -7 -13    3.99    2.44
   5   7  13    7.57    2.60
  -5  -7 -14    2.81    2.53
   5   7  14    0.75    0.89
  -5  -7 -15    3.90    2.88
   5   7  15    2.18    2.26
   5   8  -9    0.75    0.97
  -5  -8   9    2.58    1.90
   5   8  -8    0.74    1.10
  -5  -8   8    2.31    1.88
   5   8  -7    4.46    1.84
  -5  -8   7    5.25    2.70
   5   8  -6    0.48    0.79
  -5  -8   6    1.05    1.87
  -5  -8   5   -0.55    0.85
   5   8  -5    0.90    0.54
  -5  -8   5    1.07    1.75
  -5  -8   4    3.38    1.55
   5   8  -4    3.45    1.57
  -5  -8   4    5.78    2.87
  -5  -8   3    0.93    1.52
   5   8  -3    1.12    1.11
  -5  -8   3   -0.53    1.73
  -5  -8   2   11.85    2.77
   5   8  -2   10.86    4.52
  -5  -8   2   13.53    3.87
  -5  -8   1    8.58    2.72
   5   8  -1    4.89    4.79
  -5  -8   1    9.09    2.98
  -5  -8   0   -0.43    0.99
   5   8   0    0.37    1.02
  -5  -8   0   -0.25    1.70
  -5  -8  -1   19.51    3.08
   5   8   1   23.79    3.30
  -5  -8  -1   19.87    4.10
  -5  -8  -2   11.90    2.58
   5   8   2   11.15    3.51
  -5  -8  -2    7.85    2.95
  -5  -8  -3    0.70    1.14
   5   8   3    2.26    1.79
  -5  -8  -3    1.13    1.88
  -5  -8  -4    0.83    1.22
   5   8   4    2.54    1.94
  -5  -8  -4    3.03    2.11
  -5  -8  -5    1.41    1.11
   5   8   5    1.89    1.53
  -5  -8  -5    1.90    1.97
  -5  -8  -6   10.68    2.75
   5   8   6   13.08    3.68
  -5  -8  -6   10.10    3.73
  -5  -8  -7    3.84    1.97
   5   8   7    3.06    2.19
  -5  -8  -7    0.82    1.55
  -5  -8  -8    2.85    1.60
   5   8   8    0.61    1.04
   5   8   8    0.49    1.37
  -5  -8  -9    3.84    2.18
   5   8   9    3.50    1.72
   5   8   9    1.08    0.81
  -5  -8 -10    4.85    2.34
   5   8  10    2.98    1.92
   5   8  10    2.62    2.07
  -5  -8 -11    7.16    2.95
   5   8  11    4.44    2.26
   5   8  11    0.19    0.81
  -5  -8 -12    4.00    2.14
   5   8  12    1.22    1.07
   5   8  12    1.17    0.88
  -5  -8 -13    4.38    2.78
   5   8  13    4.60    2.13
  -5  -9   6    1.06    1.89
  -5  -9   5    1.69    1.99
  -5  -9   4    4.15    2.96
  -5  -9   3    1.92    1.34
  -5  -9   3    0.31    1.88
  -5  -9   2   10.22    2.36
  -5  -9   2   14.51    4.49
  -5  -9   1    0.48    1.42
  -5  -9   1    2.06    2.23
  -5  -9   0   26.49    3.96
  -5  -9   0   33.82    5.42
  -5  -9  -1    0.80    1.52
  -5  -9  -1    2.36    2.90
  -5  -9  -2    0.54    1.21
  -5  -9  -2    3.00    2.25
  -5  -9  -3    1.98    1.75
  -5  -9  -3    0.56    1.93
  -5  -9  -4    1.13    1.33
  -5  -9  -5    3.29    2.21
   5   9   5    0.04    1.75
  -5  -9  -6    4.19    2.08
   5   9   6    1.66    1.25
  -5  -9  -7    2.06    2.06
   5   9   7    2.69    2.31
  -5  -9  -8    3.45    2.63
   5   9   8    0.47    0.67
  -5  -9  -9    1.40    1.75
   5   9   9   -0.40    1.27
  -5  -9 -10   -0.06    1.63
   5   9  10   -0.38    1.01
  -5  -9 -11    1.67    1.84
   5   9  11    0.73    0.85
   5  10  -3    1.01    1.04
   5  10  -2    0.38    1.43
  -5 -10   1    0.41    1.30
   5  10  -1   -0.30    1.80
  -5 -10   0    1.83    1.52
   5  10   0    2.02    1.84
  -5 -10  -1    0.44    1.19
   5  10   1    1.52    1.59
  -5 -10  -2    1.40    1.40
   5  10   2    2.37    3.10
  -5 -10  -3    0.29    1.22
   5  10   3    0.94    1.37
  -5 -10  -4    1.11    1.81
   5  10   4    1.09    1.60
  -5 -10  -5    1.96    1.63
   5  10   5    1.74    1.32
  -5 -10  -6    0.31    1.42
   5  10   6   -0.44    1.77
  -5 -10  -7    5.65    2.57
   5  10   7    1.66    1.47
  -5 -10  -8    1.99    2.33
   5  10   8   -0.83    1.51
   6  -7  -5    2.71    2.60
  -6   7   5   -0.39    2.08
   6  -7  -4    2.10    2.46
  -6   7   4    2.28    2.79
   6  -7  -3    0.84    1.71
  -6   7   3    1.39    2.43
   6  -7  -2   -0.57    1.62
  -6   7   2    1.85    2.44
   6  -7  -1    2.77    2.67
  -6   7   1    7.48    3.94
  -6   7   0    1.09    2.48
   6  -7   1    0.96    1.75
  -6   7  -1    1.09    2.38
   6  -7   2    1.06    2.04
  -6   7  -2    1.05    2.25
  -6   6   9    1.66    2.40
  -6   6   8    0.04    2.06
  -6   6   7    0.31    2.01
   6  -6  -6   -0.11    1.23
  -6   6   6    4.36    2.69
   6  -6  -5    0.60    1.32
  -6   6   5    1.65    2.38
   6  -6  -4    0.07    1.23
  -6   6   4    1.43    2.31
   6  -6  -3    0.59    1.42
  -6   6   3   -0.41    2.16
   6  -6  -2    2.69    2.53
  -6   6   2    4.14    3.29
   6  -6  -1    0.15    1.37
  -6   6   1   -0.50    2.11
   6  -6   0    0.58    1.45
  -6   6   0    0.17    2.11
   6  -6   1    3.18    2.47
  -6   6  -1    0.87    2.14
   6  -6   2    0.89    1.54
  -6   6  -2    1.65    2.30
   6  -6   3   11.11    3.06
  -6   6  -3   11.84    3.26
   6  -6   4    1.27    1.70
  -6   6  -4   -1.14    1.91
   6  -6   5    0.94    1.53
  -6   6  -5    1.40    1.87
   6  -6   6    1.11    1.96
  -6   6  -6    0.67    1.73
  -6   5  11   -0.34    1.62
   6  -5 -10    0.49    0.65
  -6   5  10    1.08    1.90
   6  -5  -9    0.75    1.06
  -6   5   9    2.42    2.25
   6  -5  -8    1.01    0.98
  -6   5   8    0.75    1.92
   6  -5  -7    1.39    1.05
  -6   5   7    0.59    2.04
   6  -5  -6    0.02    1.15
   6  -5  -6    3.20    1.23
  -6   5   6    7.04    3.06
   6  -5  -5    0.04    1.13
   6  -5  -5    1.20    0.90
  -6   5   5    2.06    3.10
   6  -5  -4    0.46    1.19
   6  -5  -4    0.45    1.05
  -6   5   4    1.06    2.24
   6  -5  -3    0.36    1.18
   6  -5  -3    0.31    1.05
  -6   5   3   -0.47    2.18
   6  -5  -2    3.44    1.75
   6  -5  -2    1.69    0.84
  -6   5   2    3.82    2.62
   6  -5  -1    2.37    1.88
   6  -5  -1   -0.13    1.09
  -6   5   1    1.31    2.25
   6  -5   0    0.32    1.31
   6  -5   0    0.50    1.23
  -6   5   0    3.46    3.29
   6  -5   1    9.33    2.56
   6  -5   1   11.53    2.67
  -6   5  -1   12.78    3.81
   6  -5   2    4.04    2.03
   6  -5   2    3.83    1.52
  -6   5  -2    4.88    3.18
   6  -5   3    0.20    1.20
   6  -5   3    2.42    1.66
  -6   5  -3    0.29    1.99
   6  -5   4    1.59    1.46
   6  -5   4    3.15    1.77
  -6   5  -4    3.08    2.03
   6  -5   5    1.52    1.48
   6  -5   5    2.93    1.53
  -6   5  -5    4.28    2.60
   6  -5   6   -0.19    1.44
   6  -5   6    0.79    0.74
  -6   5  -6    2.05    2.56
   6  -5   7    2.29    1.76
   6  -5   7    0.44    0.95
  -6   5  -7    2.14    1.83
   6  -5   8   -0.36    1.36
  -6   5  -8    1.59    2.31
   6  -5   9   -0.03    1.44
  -6   5  -9    0.87    1.51
   6  -4 -12   -0.09    0.85
  -6   4  12    1.76    1.74
   6  -4 -11    0.37    0.72
  -6   4  11   -0.06    1.45
   6  -4 -10    0.64    0.98
  -6   4  10    0.96    1.69
   6  -4  -9    0.44    0.80
  -6   4   9    2.05    2.04
   6  -4  -8    1.10    0.88
  -6   4   8    1.47    1.98
   6  -4  -7    0.68    0.66
  -6   4   7    6.03    2.54
   6  -4  -6    2.27    1.20
   6  -4  -6    5.29    2.84
  -6   4   6    8.46    3.29
   6  -4  -5    5.49    1.80
   6  -4  -5    6.77    3.17
  -6   4   5   12.25    3.90
   6  -4  -4   -0.02    0.93
   6  -4  -4    0.84    0.84
  -6   4   4    1.21    2.74
   6  -4  -3    7.41    1.91
   6  -4  -3    5.71    2.24
  -6   4   3   15.70    4.17
   6  -4  -2    1.04    1.11
   6  -4  -2    0.61    1.10
  -6   4   2   -0.01    2.00
   6  -4  -1    0.67    1.04
   6  -4  -1    0.98    1.21
  -6   4   1    2.57    2.22
   6  -4   0    0.47    1.11
   6  -4   0    0.04    1.11
  -6   4   0    1.43    2.02
   6  -4   1    1.16    1.27
   6  -4   1    3.09    2.04
  -6   4  -1    2.74    2.06
   6  -4   2    1.07    1.20
   6  -4   2    0.45    1.23
  -6   4  -2    0.09    1.88
   6  -4   3   -0.18    1.08
   6  -4   3    1.95    1.85
  -6   4  -3   -0.06    1.82
   6  -4   4    0.95    1.28
   6  -4   4    0.48    1.30
  -6   4  -4    1.37    1.70
   6  -4   5    1.39    1.33
   6  -4   5    0.99    1.37
  -6   4  -5    1.12    1.75
   6  -4   6    2.22    1.45
   6  -4   6    5.50    2.57
  -6   4  -6    5.72    2.70
   6  -4   7    3.52    1.78
   6  -4   7    3.76    1.19
  -6   4  -7    7.61    2.63
   6  -4   8    0.82    1.44
   6  -4   8    1.99    1.65
  -6   4  -8    0.87    1.43
  -6   4  -9   12.97    6.36
   6  -4   9    1.75    1.62
  -6   4  -9    2.18    1.94
  -6   4 -10    0.49    0.95
   6  -4  10   -0.12    1.52
  -6   4 -11    0.91    1.53
   6  -4  11    0.43    1.56
   6  -3 -13   -0.16    1.37
  -6   3  13   -0.28    1.45
   6  -3 -12   -0.17    1.36
  -6   3  12    0.40    1.36
   6  -3 -11    0.60    0.87
  -6   3  11    2.13    1.71
   6  -3 -10    1.67    1.66
  -6   3  10    2.17    1.70
   6  -3  -9   -0.48    1.27
  -6   3   9    1.45    1.75
   6  -3  -8    2.45    1.53
  -6   3   8    1.96    1.95
   6  -3  -7    8.84    4.42
  -6   3   7   31.08    6.64
   6  -3  -6   10.08    4.89
  -6   3   6   14.75    4.05
   6  -3  -5    7.92    3.18
  -6   3   5   12.88    3.44
   6  -3  -4    2.03    0.94
   6  -3  -4    4.17    2.49
  -6   3   4    6.43    2.86
   6  -3  -3    0.90    0.86
   6  -3  -3    3.94    1.54
  -6   3   3    4.53    2.61
   6  -3  -2    1.00    0.96
   6  -3  -2    1.49    0.90
  -6   3   2    0.68    1.81
   6  -3  -1    1.31    1.00
   6  -3  -1    0.31    1.21
  -6   3   1    3.76    2.21
   6  -3   0    2.94    1.31
   6  -3   0    5.36    1.99
  -6   3   0    5.92    2.85
   6  -3   1    1.21    1.39
   6  -3   1    2.61    1.59
  -6   3  -1    5.53    2.67
   6  -3   2    6.20    1.80
   6  -3   2    8.43    2.89
  -6   3  -2   10.28    3.02
   6  -3   3    1.01    1.03
   6  -3   3    2.85    2.22
  -6   3  -3    1.47    1.76
   6  -3   4    2.12    1.34
   6  -3   4    4.18    2.10
  -6   3  -4    2.56    1.65
   6  -3   5    1.73    1.14
   6  -3   5    0.24    1.53
  -6   3  -5    0.67    1.49
   6  -3   6   -0.35    1.07
   6  -3   6    1.31    2.08
  -6   3  -6    1.22    2.07
  -6   3  -7    3.35    1.73
   6  -3   7    3.74    2.28
  -6   3  -7    1.26    1.73
  -6   3  -8    1.70    1.25
   6  -3   8   -0.62    1.28
  -6   3  -8   -0.01    1.09
  -6   3  -9   -0.20    1.20
   6  -3   9   -0.62    1.26
  -6   3  -9    0.37    1.14
  -6   3 -10    1.91    2.02
   6  -3  10    0.45    0.79
  -6   3 -11    2.30    1.59
   6  -3  11    0.56    1.46
  -6   3 -12    2.47    1.43
   6  -3  12    2.20    1.78
   6  -2 -14    0.86    1.09
  -6   2  14    0.06    1.30
   6  -2 -13    1.13    1.07
  -6   2  13   -0.24    1.41
   6  -2 -12    0.35    0.85
  -6   2  12   -0.05    1.26
   6  -2 -11   -0.01    1.43
  -6   2  11    2.91    2.13
   6  -2 -10    1.32    1.25
  -6   2  10    1.17    1.54
   6  -2  -9    0.90    1.87
  -6   2   9    1.54    1.71
   6  -2  -8    2.27    1.63
  -6   2   8    3.88    2.66
   6  -2  -7    8.00    4.15
  -6   2   7    7.00    2.86
   6  -2  -6    1.80    0.99
  -6   2   6    4.48    2.58
   6  -2  -5    0.27    0.88
  -6   2   5   -0.55    1.66
   6  -2  -4    1.74    1.71
  -6   2   4    1.10    1.69
   6  -2  -3    0.95    1.10
  -6   2   3    1.43    1.72
   6  -2  -2    2.89    1.32
  -6   2   2    4.09    2.27
   6  -2  -1    9.78    3.77
  -6   2   1   13.41    3.29
   6  -2   0    8.00    1.54
   6  -2   0    9.36    2.68
  -6   2   0   13.54    3.27
   6  -2   1   22.76    3.42
   6  -2   1   34.85    5.09
  -6   2  -1   31.70    4.70
   6  -2   2    0.75    0.71
   6  -2   2    3.68    2.36
  -6   2  -2    3.13    2.06
   6  -2   3    3.75    1.26
   6  -2   3    6.47    2.36
  -6   2  -3    5.09    1.93
   6  -2   4    4.61    1.61
   6  -2   4    9.24    3.31
  -6   2  -4    7.77    2.36
  -6   2  -5    0.30    0.48
   6  -2   5    1.53    1.73
  -6   2  -5    2.62    2.23
  -6   2  -6   36.44   11.36
   6  -2   6   19.60    4.09
  -6   2  -6   16.50    3.43
  -6   2  -7    1.68    1.09
   6  -2   7    4.13    2.57
  -6   2  -7    0.65    1.34
  -6   2  -8    3.12    2.32
   6  -2   8    1.65    1.57
  -6   2  -8    2.70    1.59
  -6   2  -9    1.05    0.79
   6  -2   9    1.40    1.16
  -6   2  -9   -0.58    0.95
  -6   2 -10    3.76    1.91
   6  -2  10    0.39    1.61
  -6   2 -10    0.32    0.91
  -6   2 -11    3.88    1.84
   6  -2  11    1.76    1.10
  -6   2 -12    5.84    3.23
   6  -2  12    1.22    1.75
  -6   2 -13    7.98    2.41
   6  -2  13    3.18    2.13
   6  -1 -14    3.05    1.39
  -6   1  14    1.17    1.40
   6  -1 -13    1.60    1.19
  -6   1  13    1.00    1.97
   6  -1 -12    1.78    1.85
  -6   1  12    0.29    1.31
   6  -1 -11    0.64    1.48
  -6   1  11    0.87    1.37
   6  -1 -10    1.23    0.82
  -6   1  10   -1.24    1.49
   6  -1  -9    1.68    1.50
  -6   1   9    0.62    1.49
   6  -1  -8    5.93    2.35
  -6   1   8    6.72    2.96
   6  -1  -7    1.34    1.18
  -6   1   7   -0.86    1.35
   6  -1  -6    2.32    1.14
  -6   1   6    2.57    2.38
   6  -1  -5    2.66    1.14
  -6   1   5    4.91    2.84
   6  -1  -4    3.78    1.42
  -6   1   4    2.64    1.69
   6  -1  -3    2.43    1.23
  -6   1   3    4.93    2.49
   6  -1  -2    1.20    1.19
  -6   1   2    1.22    1.86
   6  -1  -1   11.05    4.01
  -6   1   1   14.59    3.32
   6  -1   0    1.10    0.74
  -6   1   0    1.38    1.60
   6  -1   1    1.31    1.51
  -6   1  -1    0.89    1.57
   6  -1   2    1.02    1.52
  -6   1  -2    0.04    1.49
  -6   1  -3   13.60    4.37
   6  -1   3   18.15    6.48
  -6   1  -3   14.71    3.15
  -6   1  -4   10.44    2.54
   6  -1   4    9.17    3.22
  -6   1  -4    7.89    2.27
  -6   1  -5   14.94    5.50
   6  -1   5   12.87    3.54
  -6   1  -5    7.19    2.40
  -6   1  -6    2.70    1.16
   6  -1   6    4.36    2.65
  -6   1  -6    1.98    1.89
  -6   1  -7    6.70    3.48
   6  -1   7    4.83    2.65
  -6   1  -7    2.86    1.62
  -6   1  -8   23.96    7.38
   6  -1   8   27.64    4.86
  -6   1  -8   18.82    3.18
  -6   1  -9    2.96    1.05
   6  -1   9    0.12    1.62
  -6   1  -9    0.31    0.96
  -6   1 -10    1.77    1.20
   6  -1  10    0.43    1.58
  -6   1 -10   -0.24    0.84
  -6   1 -11    8.90    3.06
   6  -1  11    1.22    1.72
  -6   1 -12   14.63    3.43
   6  -1  12    4.66    2.37
  -6   1 -13    3.14    2.23
   6  -1  13    0.33    1.79
  -6   1 -14   12.61    3.51
   6  -1  14    4.44    2.33
   6   0 -14    0.82    0.83
  -6   0  14    0.27    1.24
   6   0 -13    0.49    1.38
  -6   0  13    0.40    1.26
   6   0 -12   -0.04    1.68
  -6   0  12   -0.46    1.40
   6   0 -11    1.51    1.30
  -6   0  11    0.82    1.32
   6   0 -10    0.53    0.48
  -6   0  10    2.84    2.16
   6   0  -9   -0.06    1.47
  -6   0   9    0.47    1.37
   6   0  -8    0.47    1.41
  -6   0   8    0.81    1.38
   6   0  -7    1.40    1.00
  -6   0   7    0.38    1.34
   6   0  -6    0.76    0.57
  -6   0   6    0.46    1.56
   6   0  -5   20.07    6.99
  -6   0   5   26.83    4.40
   6   0  -4    1.37    1.16
  -6   0   4   -0.95    1.41
   6   0  -3   -0.27    1.37
  -6   0   3    2.30    1.89
   6   0  -2    5.94    2.07
  -6   0   2    3.95    2.21
   6   0  -1   18.89    5.29
  -6   0   1   16.70    3.30
   6   0   0   25.77    7.70
  -6   0   0   26.70    4.14
   6   0   1    9.97    2.97
  -6   0  -1    7.92    2.20
   6   0   2    2.73    1.64
  -6   0  -2    2.69    1.87
  -6   0  -3    0.48    0.40
   6   0   3    0.81    1.63
  -6   0  -3    0.14    1.43
  -6   0  -4    2.03    1.10
   6   0   4    0.81    1.71
  -6   0  -4    1.34    1.49
  -6   0  -5   34.39    5.71
   6   0   5   12.61    3.65
  -6   0  -5    9.78    2.50
  -6   0  -6    3.69    1.20
   6   0   6    4.17    2.46
  -6   0  -6    4.96    1.95
  -6   0  -7   18.21    6.59
   6   0   7   14.01    3.62
  -6   0  -7   10.42    2.70
  -6   0  -8    6.38    2.21
   6   0   8    2.46    2.54
  -6   0  -8    2.13    1.18
  -6   0  -9    0.33    0.62
   6   0   9    0.83    1.68
  -6   0  -9    0.69    1.04
  -6   0 -10    3.03    1.09
   6   0  10    4.28    2.03
  -6   0 -10    3.76    1.54
  -6   0 -11    1.21    0.60
   6   0  11    0.82    1.81
  -6   0 -12    9.40    3.23
   6   0  12    4.42    2.92
  -6   0 -13    3.70    1.20
   6   0  13    3.42    2.29
  -6   0 -14   20.15    6.67
   6   0  14    7.10    2.86
  -6   0 -15    7.02    5.25
   6   0  15    0.17    1.96
   6   1 -14   -0.22    1.72
  -6  -1  14    0.55    1.24
   6   1 -13    1.16    1.22
  -6  -1  13    0.22    1.16
   6   1 -12    0.49    0.74
  -6  -1  12    1.26    1.95
   6   1 -11    1.11    1.56
  -6  -1  11    1.25    1.59
   6   1 -10    0.22    2.00
  -6  -1  10   -0.02    1.24
   6   1  -9    1.00    0.88
  -6  -1   9    0.39    1.97
   6   1  -8    0.71    1.17
  -6  -1   8    0.93    1.39
   6   1  -7   -0.23    1.51
  -6  -1   7    0.56    1.40
   6   1  -6    0.54    1.50
  -6  -1   6    2.55    2.33
   6   1  -5   11.75    3.96
  -6  -1   5   11.85    2.94
   6   1  -4    1.20    1.12
  -6  -1   4    1.31    1.99
   6   1  -3  219.90   15.21
  -6  -1   3  234.36   13.65
   6   1  -2   33.64    7.86
  -6  -1   2   34.22    4.30
   6   1  -1   -0.29    1.55
   6   1   0    8.03    2.50
  -6  -1   0    6.51    2.05
   6   1   1    2.74    1.20
  -6  -1  -1    2.92    1.90
   6   1   2    0.95    1.80
  -6  -1  -2    0.23    1.36
   6   1   3   19.77    3.65
  -6  -1  -3   20.58    3.70
   6   1   4  108.72    9.50
  -6  -1  -4   70.56    6.13
  -6  -1  -5   69.46   15.70
   6   1   5   64.95    7.08
  -6  -1  -5   48.16    5.28
  -6  -1  -6    2.13    0.88
  -6  -1  -6    0.35    1.24
  -6  -1  -7    4.53    1.07
   6   1   7    9.34    3.46
  -6  -1  -7    5.17    1.72
  -6  -1  -8    4.42    1.17
   6   1   8    1.56    1.95
  -6  -1  -8    0.60    1.06
  -6  -1  -9   11.67    3.19
   6   1   9    5.77    2.80
  -6  -1  -9    4.78    1.66
  -6  -1 -10    2.25    0.92
   6   1  10    1.82    2.03
  -6  -1 -10    0.22    0.81
  -6  -1 -11    5.80    1.88
   6   1  11    2.47    2.07
  -6  -1 -12    9.40    3.41
   6   1  12    1.74    1.24
  -6  -1 -13   10.17    2.63
   6   1  13    2.28    1.42
  -6  -1 -14    1.82    1.14
   6   1  14   -1.24    1.75
  -6  -1 -15    6.12    1.89
   6   1  15    3.73    2.45
   6   2 -14    0.82    1.25
   6   2 -13    1.15    1.35
  -6  -2  13    0.39    1.23
   6   2 -12    1.15    1.47
  -6  -2  12    1.08    1.45
   6   2 -11    2.48    2.40
  -6  -2  11    1.85    1.46
   6   2 -10    0.00    1.13
  -6  -2  10    1.41    1.96
   6   2  -9    6.32    2.87
  -6  -2   9    8.08    2.71
   6   2  -8   14.86    6.11
  -6  -2   8   18.91    3.59
   6   2  -7    1.54    1.30
  -6  -2   7    2.48    2.14
   6   2  -6   -0.94    1.45
  -6  -2   6   -0.82    1.44
   6   2  -5    8.75    3.38
  -6  -2   5    9.11    2.76
   6   2  -4    0.31    0.94
  -6  -2   4   -0.33    1.40
   6   2  -3    8.34    2.86
  -6  -2   3    7.30    2.63
   6   2  -2   11.01    4.07
  -6  -2   2    8.83    2.71
   6   2  -1   57.16   16.58
  -6  -2   1   49.88    5.15
   6   2   0  151.76   22.86
  -6  -2   0  128.07    7.63
   6   2   1    1.48    1.58
  -6  -2  -1    0.88    1.52
   6   2   2    8.30    2.92
  -6  -2  -2    6.03    2.30
   6   2   3  101.95    8.16
  -6  -2  -3   69.83    6.25
   6   2   4  185.74   13.46
  -6  -2  -4  101.11    7.75
  -6  -2  -5  144.63    7.47
   6   2   5  181.31   12.39
  -6  -2  -5  116.68    8.54
  -6  -2  -6   13.38    2.19
   6   2   6   23.51    4.62
  -6  -2  -6   13.86    2.97
  -6  -2  -7   17.73    2.64
   6   2   7    7.44    3.56
  -6  -2  -7    1.95    1.23
  -6  -2  -8    1.30    0.96
   6   2   8    1.59    1.90
  -6  -2  -8    0.72    0.87
  -6  -2  -9   38.82   11.46
   6   2   9   14.35    3.67
  -6  -2  -9    8.04    1.87
  -6  -2 -10    3.12    1.36
   6   2  10   -0.22    1.67
  -6  -2 -10    0.41    0.87
  -6  -2 -11   12.08    5.09
   6   2  11    8.04    3.33
  -6  -2 -11    2.80    1.33
  -6  -2 -12    8.93    4.09
   6   2  12    3.23    2.22
  -6  -2 -13    1.29    1.11
   6   2  13    1.51    2.05
  -6  -2 -14    4.19    2.09
   6   2  14   -0.06    1.82
  -6  -2 -15    0.06    1.93
   6   2  15    1.34    1.14
   6   2  16    7.57    2.67
   6   3 -13    0.43    1.03
  -6  -3  13    0.30    1.09
   6   3 -12    1.37    1.00
  -6  -3  12    0.16    1.35
   6   3 -11    1.46    1.23
  -6  -3  11    1.09    1.41
   6   3 -10    6.95    3.13
  -6  -3  10    8.14    2.35
   6   3  -9    0.47    0.89
  -6  -3   9    1.03    1.54
   6   3  -8    4.60    3.72
  -6  -3   8    5.37    2.34
   6   3  -7   17.93    5.12
  -6  -3   7   15.09    3.22
   6   3  -6   11.67    3.39
  -6  -3   6    9.99    2.55
   6   3  -5   12.81    6.04
  -6  -3   5   14.02    3.13
   6   3  -4    0.52    0.86
  -6  -3   4    1.81    1.80
   6   3  -3    2.85    1.27
  -6  -3   3    3.57    2.05
   6   3  -2    1.23    1.29
  -6  -3   2    1.81    1.78
   6   3  -1   14.74    5.39
  -6  -3   1   15.47    3.16
   6   3   0   77.72    7.11
  -6  -3   0   61.03    5.99
   6   3   1    5.12    1.86
  -6  -3  -1    2.50    1.93
   6   3   2  180.43   11.54
  -6  -3  -2  128.13    8.94
   6   3   3    3.76    4.21
  -6  -3  -3    2.26    1.90
   6   3   4   12.08    2.97
  -6  -3  -4    8.36    2.18
  -6  -3  -5   13.53    2.13
   6   3   5   20.10    4.69
  -6  -3  -5    9.91    2.31
  -6  -3  -6    8.60    1.80
   6   3   6   14.90    4.12
  -6  -3  -6    5.09    1.63
  -6  -3  -7    7.24    1.94
   6   3   7    9.40    3.14
  -6  -3  -7    3.67    1.47
  -6  -3  -8    0.86    1.51
   6   3   8    1.08    1.94
  -6  -3  -8    0.11    1.09
  -6  -3  -9    2.23    1.56
   6   3   9    7.38    3.59
  -6  -3  -9    0.81    0.91
  -6  -3 -10    0.79    1.38
   6   3  10    0.07    1.81
  -6  -3 -10    1.22    1.07
  -6  -3 -11   -0.19    1.40
   6   3  11    2.73    2.88
  -6  -3 -11    0.23    0.85
  -6  -3 -12    1.25    1.64
   6   3  12    0.16    1.73
   6   3  13   11.38    3.84
  -6  -3 -14    0.47    1.93
   6   3  14    1.39    2.06
  -6  -3 -15    0.34    1.96
   6   3  15    0.14    1.82
   6   3  16    2.93    2.41
   6   4 -13    0.59    0.54
   6   4 -12    0.18    1.02
  -6  -4  12    1.37    1.46
   6   4 -11    2.03    1.95
  -6  -4  11    0.80    1.41
   6   4 -10   -0.19    1.66
  -6  -4  10    1.12    1.76
   6   4  -9    5.03    3.02
  -6  -4   9    3.63    1.83
   6   4  -8    5.50    2.35
  -6  -4   8    7.93    2.84
   6   4  -7    2.92    1.55
  -6  -4   7    3.97    1.92
   6   4  -6    5.66    2.04
  -6  -4   6    6.06    2.12
   6   4  -5   12.25    4.48
  -6  -4   5    9.13    2.52
   6   4  -4    2.68    1.32
  -6  -4   4    1.92    2.30
   6   4  -3   16.14    6.29
  -6  -4   3   16.54    3.12
   6   4  -2    6.45    2.16
  -6  -4   2    3.17    2.03
   6   4  -1    1.49    1.24
  -6  -4   1    2.92    2.38
   6   4   0    0.49    1.12
  -6  -4   0    0.86    1.54
   6   4   1    0.68    1.20
  -6  -4  -1    0.03    1.72
   6   4   2  189.59   11.91
  -6  -4  -2  124.93    9.20
   6   4   3   11.17    3.18
  -6  -4  -3    8.04    2.30
   6   4   4   51.09    6.26
  -6  -4  -4   31.55    4.27
  -6  -4  -5    6.88    1.57
   6   4   5    9.63    3.08
  -6  -4  -5    6.76    2.30
  -6  -4  -6    3.81    1.43
   6   4   6    1.81    1.96
  -6  -4  -6    2.30    1.37
  -6  -4  -7   -0.37    0.99
   6   4   7    3.85    2.74
  -6  -4  -7    0.72    1.27
  -6  -4  -8    5.13    1.83
   6   4   8    8.89    3.43
  -6  -4  -8    5.11    1.89
  -6  -4  -9    0.35    1.24
   6   4   9    1.18    1.90
  -6  -4  -9    1.12    1.66
  -6  -4 -10    3.98    2.02
   6   4  10    1.92    2.05
  -6  -4 -10    0.86    1.11
  -6  -4 -11   20.47    4.34
   6   4  11   23.41    5.41
  -6  -4 -11   11.47    2.77
  -6  -4 -12    0.02    1.46
   6   4  12    0.06    1.72
  -6  -4 -13   -0.29    1.66
   6   4  13    0.68    1.92
  -6  -4 -14    1.15    1.95
   6   4  14    1.31    1.93
  -6  -4 -15    1.48    2.20
   6   4  15    1.71    2.19
   6   5 -12    5.19    1.94
  -6  -5  12    1.97    2.09
   6   5 -11    1.01    1.40
  -6  -5  11    2.91    2.11
   6   5 -10    0.31    0.72
  -6  -5  10    1.98    2.00
   6   5  -9    3.37    1.46
  -6  -5   9    2.35    1.60
   6   5  -8   -0.12    1.66
  -6  -5   8   -0.17    1.36
   6   5  -7    4.04    1.97
  -6  -5   7    5.31    2.53
   6   5  -6    5.16    2.23
  -6  -5   6    4.93    2.58
   6   5  -5    2.24    1.60
  -6  -5   5    2.47    1.95
   6   5  -4    6.72    2.70
  -6  -5   4    6.98    2.38
   6   5  -3    4.00    1.63
  -6  -5   3    6.84    2.52
   6   5  -2   19.19    6.62
  -6  -5   2   17.10    3.45
   6   5  -1    0.90    0.76
  -6  -5   1    0.71    1.74
   6   5   0   11.63    3.87
  -6  -5   0    9.59    2.88
   6   5   1    3.00    1.72
  -6  -5  -1    3.51    2.12
   6   5   2    0.57    1.53
  -6  -5  -2    0.29    1.44
   6   5   3    2.19    1.93
  -6  -5  -3    2.27    1.77
   6   5   4   50.05    5.76
  -6  -5  -4   32.02    4.36
  -6  -5  -5   13.63    2.14
   6   5   5   21.66    4.62
  -6  -5  -5   12.63    3.05
  -6  -5  -6    6.76    1.56
   6   5   6    9.72    3.48
  -6  -5  -6    5.74    2.21
  -6  -5  -7   12.68    2.19
   6   5   7   23.21    4.59
  -6  -5  -7    8.84    2.51
  -6  -5  -8    1.08    1.20
   6   5   8    0.38    1.67
  -6  -5  -8   -0.34    1.28
  -6  -5  -9   14.54    2.73
   6   5   9   17.47    4.23
  -6  -5  -9    9.27    2.48
  -6  -5 -10    1.49    1.24
   6   5  10    3.84    2.70
  -6  -5 -10    0.75    1.22
  -6  -5 -11    9.19    2.62
   6   5  11   12.86    3.20
  -6  -5 -11    6.56    2.22
  -6  -5 -12    0.97    1.71
   6   5  12    0.92    1.89
  -6  -5 -13    7.74    3.30
   6   5  13    5.34    2.49
   6   5  14    1.00    1.86
  -6  -5 -15    1.46    2.12
   6   5  15    1.75    2.00
   6   6 -11    0.36    1.34
  -6  -6  11   -0.48    1.44
   6   6 -10    2.70    1.71
  -6  -6  10    0.53    1.50
   6   6  -9    1.03    0.97
  -6  -6   9   -0.32    1.24
   6   6  -8   -0.41    1.46
  -6  -6   8    0.52    1.45
   6   6  -7    2.21    1.31
  -6  -6   7    3.85    2.40
   6   6  -6    1.35    1.44
  -6  -6   6    4.47    2.55
   6   6  -5   13.17    3.88
  -6  -6   5   13.42    3.77
   6   6  -4    5.17    1.99
  -6  -6   4    4.06    2.12
   6   6  -3   -0.18    1.20
  -6  -6   3    0.43    1.59
   6   6  -2    1.63    1.26
  -6  -6   2    1.56    1.80
   6   6  -1   -0.14    1.24
  -6  -6   1    0.25    1.62
   6   6   0    9.86    4.24
  -6  -6   0    8.72    3.28
   6   6   1    2.39    1.90
  -6  -6  -1    2.53    1.81
   6   6   2    0.26    1.29
  -6  -6  -2    1.20    1.66
   6   6   3    2.56    2.16
  -6  -6  -3    2.89    1.70
  -6  -6  -4    3.20    1.02
   6   6   4    5.75    2.16
  -6  -6  -4    2.52    2.34
  -6  -6  -5   12.54    2.37
   6   6   5   14.49    3.67
  -6  -6  -5   12.57    3.18
  -6  -6  -6    6.83    1.91
   6   6   6    8.26    2.98
  -6  -6  -6    5.76    2.03
  -6  -6  -7    0.38    0.98
   6   6   7    1.37    1.71
  -6  -6  -7   -0.32    1.34
  -6  -6  -8    0.92    1.22
   6   6   8    0.63    1.64
  -6  -6  -8    0.03    1.28
  -6  -6  -9    8.74    2.29
   6   6   9   10.12    3.24
  -6  -6  -9    6.14    2.52
  -6  -6 -10    0.61    1.34
   6   6  10    2.78    2.25
  -6  -6 -10    1.03    1.58
  -6  -6 -11    1.77    1.62
   6   6  11    0.93    1.65
  -6  -6 -11    1.91    1.77
  -6  -6 -12   -0.28    1.46
   6   6  12   -0.09    1.54
  -6  -6 -13    1.99    2.54
   6   6  13   -0.08    1.57
  -6  -6 -14   -0.07    1.72
   6   6  14   -0.08    1.74
   6   7  -9    0.46    0.86
  -6  -7   9    1.07    2.26
   6   7  -8    2.73    0.91
  -6  -7   8    4.19    2.56
   6   7  -7    2.21    1.08
  -6  -7   7    2.18    1.95
   6   7  -6    2.44    1.55
  -6  -7   6   -0.63    1.55
   6   7  -5    0.20    1.38
  -6  -7   5    0.36    1.71
   6   7  -4    5.41    1.58
  -6  -7   4    7.44    2.99
   6   7  -3    6.39    2.66
  -6  -7   3    7.25    2.82
   6   7  -2    5.94    2.37
  -6  -7   2    8.98    3.19
   6   7  -1    1.66    1.02
  -6  -7   1    0.48    1.52
   6   7   0    1.28    1.01
  -6  -7   0    1.54    2.43
   6   7   1   -0.98    1.16
  -6  -7  -1    0.01    1.66
   6   7   2    0.74    1.33
  -6  -7  -2    0.93    1.71
   6   7   3    2.30    2.04
  -6  -7  -3    1.83    1.88
  -6  -7  -4    1.95    1.45
   6   7   4    2.07    2.06
  -6  -7  -4    1.71    1.85
  -6  -7  -5    1.47    1.19
   6   7   5    7.23    2.80
  -6  -7  -5    5.28    2.70
  -6  -7  -6   -0.22    0.97
   6   7   6    0.34    1.40
  -6  -7  -6    0.66    1.59
  -6  -7  -7    1.19    1.25
   6   7   7    1.48    1.60
  -6  -7  -7    0.84    1.41
  -6  -7  -8    1.95    1.34
   6   7   8    4.27    2.79
  -6  -7  -8    0.15    1.30
  -6  -7  -9   -0.30    1.09
   6   7   9    0.62    1.52
  -6  -7  -9   -0.18    1.19
  -6  -7 -10    0.18    1.35
   6   7  10   -0.09    1.31
  -6  -7 -10    1.09    1.33
  -6  -7 -11    0.35    1.31
   6   7  11   -0.39    1.42
  -6  -7 -11    0.47    0.76
  -6  -7 -12    0.35    1.53
   6   7  12    0.60    1.50
  -6  -7 -13    0.69    1.64
   6   7  13    0.63    1.94
   6   8  -7    3.37    1.88
  -6  -8   7    2.89    2.55
   6   8  -6    1.09    0.83
  -6  -8   6    0.69    1.83
   6   8  -5    0.46    0.91
  -6  -8   5    0.99    1.80
   6   8  -4    1.02    0.74
  -6  -8   4    0.41    1.83
   6   8  -3    0.78    0.85
  -6  -8   3    0.72    1.78
   6   8  -2    1.18    0.95
  -6  -8   2    0.46    1.81
  -6  -8   1    1.67    2.04
   6   8   0    0.34    1.20
  -6  -8   0    2.08    2.57
   6   8   1   12.11    2.87
  -6  -8  -1   10.69    3.20
   6   8   2    0.35    0.96
  -6  -8  -2    2.95    2.77
   6   8   3    4.30    1.91
  -6  -8  -3    6.81    3.03
   6   8   4    1.55    1.82
  -6  -8  -4    3.25    2.55
  -6  -8  -5    1.36    1.20
   6   8   5    5.87    2.92
  -6  -8  -5    4.29    2.28
  -6  -8  -6    2.15    1.64
  -6  -8  -6    1.10    1.66
  -6  -8  -7    0.05    1.00
   6   8   7    0.86    1.43
  -6  -8  -7    0.18    1.56
  -6  -8  -8    0.89    1.21
   6   8   8    3.46    2.28
  -6  -8  -8    1.31    1.75
  -6  -8  -9    0.54    1.28
   6   8   9    0.32    1.49
  -6  -8  -9    1.38    1.70
  -6  -8 -10    0.91    1.84
   6   8  10    0.73    0.82
  -6  -8 -10   -0.20    1.39
  -6  -8 -11    0.98    2.06
   6   8  11   -0.50    1.51
   6   8  11   -0.19    1.22
  -6  -8 -12    1.74    2.47
   6   8  12    1.16    1.66
  -6  -9   4    2.08    2.21
  -6  -9   3   -0.60    1.73
  -6  -9   2    3.14    2.93
  -6  -9   1    1.77    2.18
  -6  -9   0    1.01    2.10
  -6  -9  -1    5.73    2.67
  -6  -9  -2   -0.04    1.92
  -6  -9  -3    2.01    2.15
  -6  -9  -4    1.52    1.99
  -6  -9  -5    4.49    2.89
  -6  -9  -6   -0.13    1.70
  -6  -9  -7    2.92    2.06
  -6  -9  -7    2.60    2.74
  -6  -9  -8    0.54    1.35
   6   9   8    0.94    1.62
   6   9   9   -0.18    0.67
  -6 -10  -1    1.64    1.08
  -6 -10  -2    0.25    2.01
   6  10   4    0.82    1.82
   6  10   5   -0.46    1.63
  -7   5   7   -0.37    2.07
  -7   5   6    2.49    3.07
  -7   5   5    0.56    2.07
  -7   5   4    3.07    2.44
  -7   5   3    1.79    2.23
  -7   5   2    1.19    2.12
  -7   5   1    4.21    3.36
  -7   5   0   -0.76    2.14
  -7   5  -1    6.10    3.41
  -7   5  -2    3.93    2.39
  -7   5  -3    4.96    3.25
  -7   5  -4    0.58    2.12
  -7   5  -5    1.68    2.18
   7  -4  -9   -0.60    1.37
  -7   4   9   -0.19    1.95
   7  -4  -8   -0.04    1.38
  -7   4   8    1.37    2.73
   7  -4  -7    1.31    1.07
  -7   4   7    3.18    2.91
   7  -4  -6    3.57    1.90
  -7   4   6    4.12    3.09
   7  -4  -5    1.50    1.09
  -7   4   5    1.95    2.35
   7  -4  -4    5.68    2.02
  -7   4   4    7.20    3.82
   7  -4  -3    1.23    1.92
  -7   4   3    0.78    2.06
   7  -4  -2    0.83    1.38
  -7   4   2    0.23    1.91
   7  -4  -1    0.18    1.34
  -7   4   1    0.03    1.94
   7  -4   0    0.96    1.10
  -7   4   0   -0.27    1.91
   7  -4   1    2.21    1.87
  -7   4  -1    7.19    3.74
   7  -4   2    0.89    2.03
  -7   4  -2   -0.49    1.74
   7  -4   3    8.42    3.09
  -7   4  -3    3.86    2.87
   7  -4   4    0.05    1.06
   7  -4   4    0.66    1.42
  -7   4  -4    0.82    1.77
   7  -4   5   -0.31    1.09
   7  -4   5    1.10    1.93
  -7   4  -5    0.19    1.54
   7  -4   6    2.21    1.53
   7  -4   6    0.73    1.42
  -7   4  -6    2.18    1.83
  -7   4  -7    0.81    1.03
   7  -4   7   -0.22    1.41
  -7   4  -7    0.61    1.54
  -7   4  -8    1.91    1.07
   7  -4   8    0.45    1.53
  -7   4  -8    1.17    1.75
   7  -3 -10    0.30    0.82
  -7   3  10    1.05    1.80
   7  -3  -9   -0.33    1.38
  -7   3   9    0.36    1.91
   7  -3  -8    3.16    1.52
  -7   3   8    4.56    2.47
   7  -3  -7    0.71    0.95
  -7   3   7    1.99    2.60
   7  -3  -6   -0.17    1.42
  -7   3   6   -0.41    1.88
   7  -3  -5    2.50    1.29
  -7   3   5    6.32    3.75
   7  -3  -4    4.71    1.97
  -7   3   4    3.63    2.35
   7  -3  -3    0.97    1.15
  -7   3   3    3.28    2.28
   7  -3  -2    2.17    2.13
  -7   3   2    1.50    2.02
   7  -3  -1    1.84    1.55
  -7   3   1    2.35    2.18
   7  -3   0    2.96    1.63
  -7   3   0    1.67    2.00
   7  -3   1    3.38    1.91
  -7   3  -1    3.79    2.84
   7  -3   2    1.77    1.49
  -7   3  -2    0.32    1.72
   7  -3   3    0.43    1.40
  -7   3  -3    2.75    2.69
   7  -3   4    0.92    1.50
  -7   3  -4   -0.02    1.47
   7  -3   5   -0.36    1.08
   7  -3   5    0.89    1.54
  -7   3  -5    1.49    1.66
  -7   3  -6    1.55    1.35
   7  -3   6   -0.18    1.44
  -7   3  -6    2.42    1.71
  -7   3  -7    7.54    3.61
   7  -3   7    3.55    2.47
  -7   3  -7    1.97    1.82
  -7   3  -8   12.95    4.49
   7  -3   8    5.78    3.24
  -7   3  -8    7.33    3.02
  -7   3  -9    1.21    1.16
   7  -3   9   -0.72    1.45
  -7   3  -9    1.52    1.59
   7  -3  10   -0.22    1.74
   7  -2 -11   -0.47    1.55
  -7   2  11    0.27    1.46
   7  -2 -10    1.23    1.10
   7  -2  -9    1.98    1.32
  -7   2   9    2.17    2.81
   7  -2  -8    8.90    4.18
  -7   2   8    9.98    3.52
   7  -2  -7    0.22    1.01
  -7   2   7    0.87    2.08
   7  -2  -6    1.44    1.63
  -7   2   6    3.53    2.82
   7  -2  -5    1.89    1.04
  -7   2   5    2.34    2.06
   7  -2  -4    2.28    1.57
  -7   2   4    0.38    1.81
   7  -2  -3    1.64    1.46
  -7   2   3    2.42    2.14
   7  -2  -2    2.19    2.04
  -7   2   2    0.57    1.80
   7  -2  -1   -0.44    1.48
  -7   2   1    0.28    1.75
   7  -2   0    2.58    1.87
  -7   2   0    1.88    1.92
   7  -2   1    0.06    1.61
  -7   2  -1    1.17    1.82
   7  -2   2    3.33    2.02
  -7   2  -2    3.54    2.42
   7  -2   3    1.16    1.81
  -7   2  -3    1.47    1.92
   7  -2   4   18.61    5.27
  -7   2  -4   15.74    4.18
  -7   2  -5    1.53    1.45
   7  -2   5    1.74    1.92
  -7   2  -5    0.93    1.66
  -7   2  -6    0.58    0.59
   7  -2   6    0.69    1.80
  -7   2  -6    0.48    1.39
  -7   2  -7   15.09    6.74
   7  -2   7    5.10    2.67
  -7   2  -7    7.42    2.58
  -7   2  -8   -0.02    0.62
   7  -2   8    1.73    2.30
  -7   2  -8    0.05    1.13
  -7   2  -9    4.42    2.22
   7  -2   9    3.91    2.69
  -7   2  -9    1.11    1.39
  -7   2 -10    0.93    0.68
   7  -2  10    1.22    1.75
  -7   2 -11    9.81    3.05
   7  -2  11    2.01    2.05
   7  -1 -12    0.55    1.58
  -7   1  12   -0.50    1.54
   7  -1 -11    1.83    1.61
  -7   1  11    7.43    2.73
   7  -1 -10    1.42    0.96
  -7   1  10    1.70    2.26
   7  -1  -9    3.41    1.64
  -7   1   9    4.67    2.67
   7  -1  -8    2.12    1.35
  -7   1   8    1.96    2.01
   7  -1  -7    6.37    2.79
  -7   1   7   11.02    3.73
   7  -1  -6    9.02    5.24
  -7   1   6   14.84    4.23
   7  -1  -5   22.27    7.67
  -7   1   5   28.66    5.47
   7  -1  -4    1.85    1.20
  -7   1   4    0.78    1.88
   7  -1  -3   14.36    6.84
  -7   1   3   19.74    3.71
   7  -1  -2    2.86    1.57
  -7   1   2    0.78    1.83
   7  -1  -1    1.50    1.15
  -7   1   1    3.45    2.39
   7  -1   0    1.72    1.80
  -7   1   0    1.24    1.87
   7  -1   1    7.99    2.85
  -7   1  -1    8.31    2.92
   7  -1   2   21.98    4.82
  -7   1  -2   19.80    4.11
   7  -1   3    2.26    2.13
  -7   1  -3    1.04    1.44
   7  -1   4    1.26    1.77
  -7   1  -4    1.94    2.24
   7  -1   5    5.79    2.81
  -7   1  -5    1.90    2.10
  -7   1  -6    1.34    0.98
   7  -1   6    0.22    1.77
  -7   1  -6    2.30    1.87
  -7   1  -7    5.02    2.26
   7  -1   7    8.04    3.42
  -7   1  -7    4.76    2.38
  -7   1  -8    6.12    1.53
   7  -1   8    1.89    1.93
  -7   1  -8    0.95    1.26
  -7   1  -9    2.06    1.29
   7  -1   9   -0.87    1.63
  -7   1  -9    0.40    1.18
  -7   1 -10    4.53    1.87
   7  -1  10    3.42    2.20
  -7   1 -10    2.02    1.64
  -7   1 -11    2.84    0.99
   7  -1  11    0.63    1.92
  -7   1 -12   -0.03    1.36
   7  -1  12   -0.32    1.90
   7   0 -12    2.46    1.90
  -7   0  12    3.84    2.42
   7   0 -11    1.02    1.56
  -7   0  11   -0.50    1.29
   7   0 -10    1.09    1.42
  -7   0  10    0.14    1.30
   7   0  -9    4.61    1.93
   7   0  -8    0.94    0.95
  -7   0   8    1.35    1.81
   7   0  -7    0.18    1.11
  -7   0   7    0.60    1.63
   7   0  -6    3.50    1.59
  -7   0   6    5.18    2.66
   7   0  -5    9.91    2.61
  -7   0   5   13.17    3.54
   7   0  -4    9.68    3.14
  -7   0   4   14.00    3.71
   7   0  -3   30.56    9.57
  -7   0   3   36.08    5.01
   7   0  -2    6.64    2.19
  -7   0   2    9.73    3.29
   7   0  -1   -0.33    1.56
  -7   0   1   -0.25    1.74
   7   0   0    1.81    1.77
  -7   0   0    2.92    1.98
   7   0   1    6.65    2.76
  -7   0  -1    6.89    2.28
   7   0   2   -0.62    1.72
  -7   0  -2    0.31    1.61
   7   0   3    2.76    2.05
  -7   0  -3    2.14    1.87
   7   0   4   19.84    4.74
  -7   0  -4   13.23    3.06
   7   0   5    1.22    1.96
  -7   0  -5    0.20    1.34
   7   0   6    4.40    2.76
  -7   0  -6    1.71    1.56
   7   0   7    0.59    1.84
  -7   0  -7    0.82    1.71
  -7   0  -8    3.85    1.22
   7   0   8    3.20    2.84
  -7   0  -8    2.11    1.60
  -7   0  -9    5.80    1.49
   7   0   9    4.90    3.07
  -7   0  -9    1.67    1.67
  -7   0 -10    1.56    1.02
   7   0  10    0.65    2.03
  -7   0 -10    0.52    1.03
  -7   0 -11    1.31    1.15
   7   0  11    1.55    2.08
  -7   0 -12    0.76    0.90
   7   0  12    1.38    1.59
  -7   0 -13    2.68    0.85
   7   0  13    1.89    1.26
   7   1 -12    1.47    1.39
  -7  -1  12    1.30    1.72
   7   1 -11    1.28    2.41
  -7  -1  11    1.52    2.04
   7   1 -10    6.35    2.63
  -7  -1  10    3.88    2.34
   7   1  -9    1.41    1.24
  -7  -1   9   -0.30    1.40
   7   1  -8    1.85    1.08
  -7  -1   8    1.84    1.70
   7   1  -7    0.83    0.97
  -7  -1   7    0.34    1.42
   7   1  -6    0.47    0.88
  -7  -1   6    3.13    2.10
   7   1  -5    2.09    1.64
  -7  -1   5    1.87    1.89
   7   1  -4    0.79    1.47
  -7  -1   4    1.44    1.90
   7   1  -3   35.27    8.95
  -7  -1   3   39.04    5.17
   7   1  -2    1.55    1.25
  -7  -1   2   -0.79    1.79
   7   1  -1   62.61   21.39
  -7  -1   1   62.79    6.31
   7   1   0   29.52   10.37
  -7  -1   0   29.57    4.51
   7   1   1   -0.02    1.56
  -7  -1  -1    0.01    1.56
   7   1   2    5.98    2.96
  -7  -1  -2    2.58    1.64
   7   1   3   14.41    3.75
  -7  -1  -3    9.82    2.77
   7   1   4   -1.65    1.86
  -7  -1  -4   -1.14    1.48
   7   1   5   10.07    3.43
  -7  -1  -5    8.07    2.64
   7   1   6   27.01    5.46
  -7  -1  -6   16.40    3.25
   7   1   7    2.58    2.10
  -7  -1  -7    1.35    1.95
  -7  -1  -8    1.47    0.96
   7   1   8    3.37    3.14
  -7  -1  -8    2.60    1.64
  -7  -1  -9   12.26    3.85
   7   1   9    8.83    3.79
  -7  -1  -9    2.13    1.34
  -7  -1 -10    8.11    2.50
   7   1  10    7.48    3.73
  -7  -1 -10    3.02    1.46
  -7  -1 -11   -0.41    1.17
   7   1  11    1.18    2.03
  -7  -1 -12    6.11    2.11
   7   1  12    1.53    2.18
  -7  -1 -13   -0.44    1.24
   7   1  13    1.80    2.36
   7   1  14    1.25    2.24
   7   2 -12    1.39    1.85
  -7  -2  12    1.69    1.59
   7   2 -11    1.30    1.98
  -7  -2  11    0.84    1.46
   7   2 -10    0.38    0.89
  -7  -2  10    1.04    1.51
   7   2  -9    5.51    3.53
  -7  -2   9    6.15    2.72
   7   2  -8    7.49    3.69
  -7  -2   8    8.48    2.66
   7   2  -7    0.65    1.27
  -7  -2   7    1.54    1.67
   7   2  -6   -0.74    1.72
  -7  -2   6    3.36    2.61
   7   2  -5   -0.06    1.57
  -7  -2   5    0.22    1.66
   7   2  -4    1.93    1.34
  -7  -2   4    3.14    2.42
   7   2  -3   20.63    4.71
  -7  -2   3   15.02    3.64
   7   2  -2    1.34    1.61
  -7  -2   2    0.40    1.60
   7   2  -1   19.33    7.74
  -7  -2   1   19.56    3.71
   7   2   0    6.83    2.61
  -7  -2   0    7.44    2.69
   7   2   1   23.78    4.25
  -7  -2  -1   16.22    3.70
   7   2   2    2.08    1.97
  -7  -2  -2    4.00    2.58
   7   2   3    0.44    1.76
  -7  -2  -3    0.48    1.49
   7   2   4    3.64    2.23
  -7  -2  -4    1.90    1.53
  -7  -2  -5   -0.76    1.38
   7   2   6    3.76    2.94
  -7  -2  -6    0.33    1.31
   7   2   7    0.96    2.05
  -7  -2  -7    0.84    1.41
   7   2   8    1.34    2.14
  -7  -2  -8    1.41    1.37
  -7  -2  -9    0.91    1.23
   7   2   9    1.45    2.10
  -7  -2  -9    0.22    1.13
  -7  -2 -10    0.96    1.52
   7   2  10    0.79    2.05
  -7  -2 -10   -0.37    0.94
  -7  -2 -11    1.68    1.80
   7   2  11    1.01    2.15
  -7  -2 -12    7.51    2.70
   7   2  12   -0.31    1.94
  -7  -2 -13    1.21    1.59
   7   2  13    1.60    1.26
   7   2  14    1.37    0.85
   7   3 -12    1.62    2.28
  -7  -3  11    0.36    1.41
   7   3 -10    7.49    3.56
  -7  -3  10    4.40    2.03
   7   3  -9    2.52    1.49
  -7  -3   9    3.19    1.90
   7   3  -8    1.30    1.36
  -7  -3   8    1.19    1.68
   7   3  -7    8.90    3.87
  -7  -3   7   18.21    3.92
   7   3  -6    5.94    2.51
  -7  -3   6    5.37    2.67
   7   3  -5    1.88    1.36
  -7  -3   5    2.04    1.89
   7   3  -4   -0.67    1.57
  -7  -3   4    0.50    1.66
   7   3  -3   -0.09    1.70
  -7  -3   3    1.12    1.68
   7   3  -2    1.48    1.12
  -7  -3   2    0.21    2.33
   7   3  -1   14.90    5.39
  -7  -3   1   14.66    3.82
   7   3   0    5.63    1.57
  -7  -3   0    6.94    2.70
   7   3   1   10.89    3.46
  -7  -3  -1    7.09    2.37
   7   3   2   27.44    4.88
  -7  -3  -2   25.52    4.33
   7   3   3    4.15    2.06
  -7  -3  -3    3.34    2.01
   7   3   4    0.37    1.92
  -7  -3  -4    2.03    1.72
   7   3   5    2.44    2.17
  -7  -3  -5    1.61    1.61
   7   3   6    4.96    3.00
  -7  -3  -6    2.76    1.57
   7   3   7    2.56    2.21
  -7  -3  -7    3.93    1.66
   7   3   8    0.08    1.90
  -7  -3  -8    0.13    1.06
   7   3   9    1.94    2.19
  -7  -3  -9    0.08    1.13
   7   3  10    3.85    3.01
  -7  -3 -10    2.35    1.30
  -7  -3 -11    0.23    1.13
   7   3  11    1.17    2.02
  -7  -3 -12    0.87    2.00
   7   3  12   -0.09    1.88
  -7  -3 -13   -0.05    1.53
   7   3  13   -0.69    1.91
   7   3  14    1.71    1.47
   7   4 -11    1.35    1.52
   7   4 -10    1.77    1.04
  -7  -4  10    1.20    1.58
   7   4  -9    0.97    1.94
  -7  -4   9   -0.23    1.48
   7   4  -8   18.46    7.15
  -7  -4   8   20.72    4.27
   7   4  -7    2.10    1.62
  -7  -4   7   -0.88    1.61
   7   4  -6    1.36    1.26
  -7  -4   6    0.70    1.81
   7   4  -5    1.28    1.58
  -7  -4   5    4.21    2.08
   7   4  -4    2.65    1.59
  -7  -4   4    2.49    1.83
   7   4  -3    3.04    1.82
  -7  -4   3    3.08    1.93
   7   4  -2    0.85    1.23
  -7  -4   2    0.83    1.73
   7   4  -1   -0.10    1.54
  -7  -4   1    1.13    1.72
   7   4   0    1.78    1.23
  -7  -4   0    1.83    1.72
   7   4   1   -0.23    1.57
  -7  -4  -1    2.02    1.85
   7   4   2   -1.01    1.77
  -7  -4  -2    0.30    1.60
   7   4   3   -0.21    1.89
  -7  -4  -3    1.69    1.89
   7   4   4   29.09    5.08
  -7  -4  -4   17.43    3.38
   7   4   5    0.05    1.86
  -7  -4  -5   -0.16    1.35
   7   4   6    3.28    2.77
  -7  -4  -6    1.53    1.51
   7   4   7    0.41    1.89
  -7  -4  -7    0.10    1.30
   7   4   8   -0.23    1.90
  -7  -4  -8    0.05    1.16
   7   4   9    1.56    2.09
  -7  -4  -9   -0.40    1.07
   7   4  10    0.26    1.82
  -7  -4 -10   -0.02    1.09
  -7  -4 -11   -0.36    1.08
   7   4  11   -0.11    1.82
  -7  -4 -11    0.58    1.11
   7   4  12    4.48    3.09
   7   4  13    0.59    2.08
   7   4  14    4.41    2.78
   7   5 -10   -0.68    1.65
  -7  -5  10    0.09    1.45
   7   5  -9    0.52    1.00
  -7  -5   9   -0.14    1.38
   7   5  -8    1.58    1.15
  -7  -5   8    1.74    1.89
   7   5  -7    1.46    1.81
  -7  -5   7    0.72    1.66
   7   5  -6    0.82    1.44
  -7  -5   6    1.76    1.97
   7   5  -5   12.36    5.10
  -7  -5   5   11.21    3.37
   7   5  -4    1.16    1.15
  -7  -5   4    1.05    1.87
   7   5  -3    1.34    0.95
  -7  -5   3    1.25    1.80
   7   5  -2   -0.12    1.49
  -7  -5   2    0.38    1.69
   7   5  -1    7.93    2.26
  -7  -5   1    3.79    2.03
   7   5   0    3.42    2.25
  -7  -5   0   -0.49    1.58
   7   5   1    1.75    1.82
  -7  -5  -1    0.36    1.61
   7   5   2    0.92    1.71
  -7  -5  -2    1.00    1.64
   7   5   3    2.49    2.03
  -7  -5  -3    1.22    1.69
   7   5   4    3.55    2.63
  -7  -5  -4    3.61    2.24
   7   5   5   -0.27    1.79
  -7  -5  -5    0.72    1.57
   7   5   6    0.46    1.90
  -7  -5  -6    1.08    1.48
   7   5   7    2.03    2.71
  -7  -5  -7    0.34    1.31
   7   5   8    0.32    1.84
  -7  -5  -8    0.79    1.91
   7   5   9    2.07    2.25
  -7  -5  -9    0.20    1.15
   7   5  10   -0.01    1.77
  -7  -5 -10    0.27    1.16
   7   5  11    1.28    1.95
  -7  -5 -11    0.13    1.12
   7   5  12    0.96    1.98
   7   5  13    1.10    1.91
   7   6  -9    0.62    1.98
  -7  -6   9   -0.79    1.43
   7   6  -8    1.55    1.34
  -7  -6   8   -0.38    1.48
   7   6  -7    2.34    1.59
  -7  -6   7   -0.05    1.71
  -7  -6   6    3.84    2.55
   7   6  -5    2.42    1.40
  -7  -6   5    2.64    2.10
   7   6  -4    1.88    1.27
  -7  -6   4   -0.64    1.80
   7   6  -3    0.32    1.05
  -7  -6   3    0.81    1.88
   7   6  -2    0.45    0.68
  -7  -6   2    0.28    1.73
   7   6  -1    8.23    3.14
  -7  -6   1    6.48    2.58
   7   6   0    1.49    0.81
  -7  -6   0    1.73    1.94
   7   6   1    6.74    2.79
  -7  -6  -1    5.96    2.53
   7   6   2    4.99    2.52
  -7  -6  -2    3.34    2.80
   7   6   3    2.18    2.37
  -7  -6  -3    1.16    1.78
   7   6   4    3.40    3.02
  -7  -6  -4    0.80    1.68
   7   6   5    2.30    1.93
  -7  -6  -5    1.51    1.70
   7   6   6    0.04    1.73
  -7  -6  -6    2.21    2.31
   7   6   7    0.75    1.81
  -7  -6  -7    0.29    1.29
   7   6   8    2.15    2.04
  -7  -6  -8    0.15    1.27
   7   6   9    0.89    1.86
  -7  -6  -9   -0.03    1.17
   7   6  10    3.94    2.93
  -7  -6 -10    2.32    1.71
   7   6  11   -0.04    1.79
  -7  -6 -11    0.80    1.35
   7   6  12    1.46    1.96
   7   7  -7    0.97    1.34
  -7  -7   7   -0.80    1.82
   7   7  -6    1.30    1.27
  -7  -7   6    3.88    2.46
   7   7  -5    1.00    0.65
  -7  -7   5    0.80    1.84
   7   7  -4    0.88    1.29
  -7  -7   4    2.54    2.09
   7   7  -3    0.24    0.66
  -7  -7   3   -0.32    1.69
   7   7  -2    0.80    1.13
  -7  -7   2    0.43    1.92
  -7  -7   1    0.96    1.94
   7   7   0    0.51    1.46
  -7  -7   0    2.83    2.65
   7   7   1   -0.43    1.39
  -7  -7  -1    1.88    2.00
   7   7   2    2.39    1.14
  -7  -7  -2    0.93    1.93
   7   7   3    8.47    2.63
  -7  -7  -3    4.05    2.62
   7   7   4    5.90    2.96
  -7  -7  -4    2.59    1.91
   7   7   5    6.19    2.77
  -7  -7  -5    1.98    1.71
   7   7   6    2.04    1.89
  -7  -7  -6    2.49    2.00
   7   7   7    2.09    2.01
  -7  -7  -7   -0.32    1.54
   7   7   8    1.48    2.34
  -7  -7  -8    1.19    1.67
   7   7   9    0.62    1.65
  -7  -7  -9    0.62    1.60
   7   7  10    0.49    1.56
  -7  -7 -10    1.22    1.70
   7   7  11    2.06    2.03
  -7  -7 -11    7.19    2.29
   7   8  -4    2.53    1.26
  -7  -8   4    2.97    2.35
   7   8  -3    2.13    1.23
  -7  -8   3    3.21    2.94
   7   8  -2    0.67    0.94
  -7  -8   2    2.42    2.92
   7   8  -1    0.22    1.47
  -7  -8   1    2.39    2.21
   7   8   0    4.82    2.59
  -7  -8   0   30.19    5.16
   7   8   1    1.13    2.30
  -7  -8  -1    1.49    2.72
   7   8   2   -0.46    1.50
  -7  -8  -2    2.03    2.13
   7   8   3    3.69    2.67
  -7  -8  -3    0.10    1.86
   7   8   4    2.70    1.96
  -7  -8  -4    1.98    2.08
   7   8   5    7.96    3.54
  -7  -8  -5    5.82    2.55
   7   8   6    1.01    1.80
  -7  -8  -6    1.12    1.75
   7   8   7   10.03    3.87
  -7  -8  -7    7.86    3.34
   7   8   8    3.57    3.04
  -7  -8  -8    2.94    2.35
   7   8   9    0.30    1.55
  -7  -8  -9    2.72    2.30
  -7  -9   0    5.91    2.85
  -7  -9  -1    4.47    2.97
  -7  -9  -2   11.13    3.91
  -7  -9  -3   -0.25    1.91
  -7  -9  -4    1.32    2.13
  -7  -9  -5    0.77    1.87
  -7  -9  -6    2.14    2.07
   8  -4  -3   -0.82    1.31
  -8   4   3    0.53    2.04
   8  -4  -2    0.76    1.50
  -8   4   2    0.54    2.07
   8  -4  -1    0.61    1.42
  -8   4   1    2.79    2.48
   8  -4   0    0.49    1.44
  -8   4   0   -0.59    2.02
   8  -4   1    0.06    1.37
  -8   4  -1    0.66    2.07
   8  -4   2    0.78    1.57
  -8   4  -2    1.24    2.60
   8  -3  -6    0.69    1.42
  -8   3   6   -0.81    2.08
   8  -3  -5    3.84    4.18
  -8   3   5    8.72    3.86
   8  -3  -4    0.81    2.11
  -8   3   4    3.69    2.63
   8  -3  -3    3.42    1.97
  -8   3   3    4.66    2.67
   8  -3  -2    3.66    2.98
  -8   3   2    0.99    2.15
  -8   3   1    4.95    3.35
   8  -3   0    1.16    1.40
  -8   3   0    0.96    2.12
   8  -3   1    3.79    2.79
  -8   3  -1    1.48    2.05
   8  -3   2    0.49    1.72
  -8   3  -2    2.52    2.78
   8  -3   3    2.47    2.56
  -8   3  -3    2.06    2.04
   8  -3   4    0.68    1.78
  -8   3  -4    1.04    1.90
   8  -3   5    1.51    1.94
  -8   3  -5    1.08    1.80
   8  -3   6    2.81    2.75
  -8   3  -6    2.53    2.27
   8  -2  -8    4.37    2.52
  -8   2   8    2.85    2.91
   8  -2  -7    1.53    1.24
  -8   2   7    3.01    3.17
   8  -2  -6   11.83    5.90
  -8   2   6   23.88    5.27
   8  -2  -5    4.95    2.03
  -8   2   5    3.79    3.21
   8  -2  -4    1.21    1.47
  -8   2   4    0.76    2.06
   8  -2  -3    1.07    1.00
  -8   2   3    1.51    2.16
   8  -2  -2    2.14    1.86
  -8   2   2   -0.95    1.83
   8  -2  -1    0.03    1.45
  -8   2   1    1.84    2.06
   8  -2   0    3.02    2.47
  -8   2   0   -0.35    1.81
   8  -2   1    5.14    2.85
  -8   2  -1    7.32    2.75
   8  -2   2    2.64    2.57
  -8   2  -2    2.15    1.86
   8  -2   3    0.38    1.62
  -8   2  -3    0.08    1.57
   8  -2   4   -0.15    1.63
  -8   2  -4    0.14    1.58
   8  -2   5    5.73    3.38
  -8   2  -5    3.01    1.84
   8  -2   6    2.62    2.13
  -8   2  -6    1.86    1.77
   8  -2   7    1.25    2.54
  -8   2  -7   -0.71    1.37
   8  -2   8   -0.28    1.58
  -8   2  -8   -0.48    1.45
   8  -1  -9    0.91    1.72
  -8   1   9    2.87    2.90
   8  -1  -8    0.82    1.29
  -8   1   8    0.91    1.94
   8  -1  -7    1.38    1.46
  -8   1   7    3.05    2.34
   8  -1  -6    3.19    2.26
  -8   1   6    5.89    2.87
   8  -1  -5    6.41    2.38
  -8   1   5    3.38    2.34
   8  -1  -4    5.72    2.38
  -8   1   4    3.94    2.81
   8  -1  -3    3.02    1.73
  -8   1   3    2.98    2.24
   8  -1  -2    2.00    1.75
  -8   1   2    1.87    2.10
   8  -1  -1    0.78    1.79
  -8   1   1    0.13    1.73
   8  -1   0    1.29    1.80
  -8   1   0   -0.28    1.77
   8  -1   1    3.18    2.84
  -8   1  -1    3.01    2.10
   8  -1   2    0.43    1.85
  -8   1  -2    2.66    2.68
   8  -1   3   14.26    4.30
  -8   1  -3    6.39    2.93
   8  -1   4    4.30    2.95
  -8   1  -4    0.78    1.76
   8  -1   5    1.45    2.18
  -8   1  -5    0.17    1.63
   8  -1   6    1.52    2.26
  -8   1  -6    0.84    1.73
   8  -1   7    6.33    3.49
  -8   1  -7    3.66    2.53
   8  -1   8    0.60    2.22
  -8   1  -8    0.29    1.54
   8  -1   9    3.38    3.27
  -8   1  -9    2.78    2.22
   8   0  -9    0.13    1.33
  -8   0   9    1.62    2.05
   8   0  -8    0.93    1.03
  -8   0   8    2.03    2.03
  -8   0   7    1.36    2.67
   8   0  -6    3.09    2.13
  -8   0   6    4.94    3.28
   8   0  -5    2.55    1.93
  -8   0   5    1.47    2.85
   8   0  -4    5.89    2.72
  -8   0   4    9.64    3.79
   8   0  -3    2.37    1.31
  -8   0   3    3.70    2.28
   8   0  -2    1.45    1.42
  -8   0   2    1.34    1.92
   8   0  -1    1.63    1.93
  -8   0   1    0.68    1.79
   8   0   0    2.47    2.00
  -8   0   0    0.93    1.85
   8   0   1    2.33    2.01
  -8   0  -1    0.89    1.62
   8   0   2    3.03    2.12
  -8   0  -2    3.55    2.18
   8   0   3    4.05    3.52
  -8   0  -3    3.56    2.49
   8   0   4    0.92    2.00
  -8   0  -4    1.22    1.66
   8   0   5    5.00    3.60
  -8   0  -5    6.85    2.84
   8   0   6    1.38    2.24
  -8   0  -6    3.95    2.03
   8   0   7    2.02    2.08
  -8   0  -7   -0.57    1.34
   8   0   8    1.11    2.22
  -8   0  -8    0.54    1.48
   8   0   9    3.78    3.82
  -8   0  -9    0.97    1.99
   8   0  10    0.97    2.20
   8   1  -9    1.66    1.75
  -8  -1   9    2.53    2.79
   8   1  -8    2.35    1.72
  -8  -1   8    3.87    2.31
   8   1  -7    0.70    1.13
  -8  -1   7    1.39    1.81
   8   1  -6   -0.39    1.91
  -8  -1   6    0.03    1.62
   8   1  -5   -0.63    1.82
  -8  -1   5   -0.02    1.69
   8   1  -4    0.12    2.00
  -8  -1   4    3.15    2.69
   8   1  -3    7.79    3.21
  -8  -1   3    6.44    2.97
   8   1  -2    8.30    3.38
  -8  -1   2    2.27    1.99
   8   1  -1    1.04    1.17
  -8  -1   1    0.65    1.84
   8   1   0    0.68    1.77
  -8  -1   0    0.47    1.74
   8   1   1    0.38    1.77
  -8  -1  -1    2.45    2.51
   8   1   2    0.65    1.82
  -8  -1  -2    1.88    2.51
   8   1   3    1.42    1.99
  -8  -1  -3   -0.11    1.53
   8   1   4    0.54    1.93
  -8  -1  -4    1.04    1.75
   8   1   5    3.31    3.00
  -8  -1  -5    0.29    1.43
   8   1   6   10.57    4.82
  -8  -1  -6    5.52    2.51
   8   1   7   -0.63    2.11
  -8  -1  -7   -0.36    1.29
   8   1   8    6.53    4.04
  -8  -1  -8    0.89    1.44
   8   1   9    2.30    3.18
  -8  -1  -9    1.23    1.47
   8   1  10   -0.97    2.06
   8   1  11   -0.45    1.97
   8   2  -9    0.21    1.24
  -8  -2   9   -0.42    1.65
   8   2  -8    0.72    1.11
  -8  -2   8    0.56    1.83
   8   2  -7   -0.69    1.85
  -8  -2   7    0.96    1.81
   8   2  -6    0.30    1.33
  -8  -2   6    1.17    1.92
   8   2  -5    1.68    2.18
  -8  -2   5   -0.42    1.71
   8   2  -4    0.96    0.95
  -8  -2   4    1.12    1.99
   8   2  -3    2.72    1.70
  -8  -2   3    2.55    2.70
   8   2  -2    4.27    2.07
  -8  -2   2    2.65    2.06
   8   2  -1    5.51    3.35
  -8  -2   1    4.33    2.67
   8   2   0    1.05    2.04
  -8  -2   0   -0.34    1.66
   8   2   1   -0.78    1.89
  -8  -2  -1    0.36    1.66
   8   2   2    2.84    2.97
   8   2   3   -0.41    1.99
  -8  -2  -3    0.81    1.71
   8   2   4    2.58    2.80
  -8  -2  -4    3.94    2.66
   8   2   5   17.43    5.07
  -8  -2  -5    7.87    2.94
   8   2   6   22.87    5.90
  -8  -2  -6    9.11    3.17
   8   2   7   20.70    5.63
  -8  -2  -7   10.88    2.95
   8   2   8    2.94    3.25
  -8  -2  -8    1.32    1.41
   8   2   9    0.31    2.22
  -8  -2  -9    0.20    1.31
   8   2  10    0.59    2.20
  -8  -2 -10   -0.29    1.11
   8   2  11    1.30    2.34
   8   3  -9    2.83    1.89
  -8  -3   9    0.79    1.63
   8   3  -8   -1.09    1.89
  -8  -3   8    0.04    1.86
   8   3  -7    3.40    2.86
  -8  -3   7    3.80    2.78
   8   3  -6    0.55    0.64
  -8  -3   6    0.00    1.69
   8   3  -5    1.97    1.80
  -8  -3   5    4.29    2.74
   8   3  -4    4.32    2.59
  -8  -3   4    3.00    2.09
   8   3  -3    1.49    1.06
  -8  -3   3    1.24    2.54
   8   3  -2    2.21    1.41
  -8  -3   2    1.35    1.97
   8   3  -1    3.53    1.58
  -8  -3   1    1.25    1.86
   8   3   0   -0.42    1.77
  -8  -3   0    0.37    1.65
   8   3   1   -0.93    1.85
  -8  -3  -1    0.61    1.59
   8   3   2    0.30    1.98
  -8  -3  -2   -0.25    1.59
   8   3   3    0.21    2.05
  -8  -3  -3    0.68    1.69
   8   3   4    5.71    2.40
  -8  -3  -4    3.42    2.35
   8   3   5   34.26   13.31
  -8  -3  -5   32.15    5.47
   8   3   6   28.64    5.78
  -8  -3  -6    7.67    2.47
   8   3   7    5.32    3.45
  -8  -3  -7    1.41    2.13
   8   3   8   -1.94    2.09
  -8  -3  -8    0.11    1.28
   8   3   9    2.65    3.14
  -8  -3  -9    2.58    2.06
   8   3  10    0.17    2.09
  -8  -3 -10    0.36    1.23
   8   3  11    2.21    2.37
  -8  -4   8    1.54    2.03
   8   4  -7    4.03    2.61
  -8  -4   7    4.76    2.87
   8   4  -6    1.25    1.12
  -8  -4   6    3.53    2.52
   8   4  -5    0.83    0.89
  -8  -4   5    1.53    1.86
   8   4  -4    1.00    1.30
  -8  -4   4    0.08    1.70
   8   4  -3    2.57    1.49
  -8  -4   3    5.23    2.59
   8   4  -2    4.44    1.96
  -8  -4   2    5.97    2.91
   8   4  -1    1.13    1.53
  -8  -4   1    3.45    2.78
   8   4   0    2.37    2.19
  -8  -4   0    1.35    1.87
   8   4   1    2.63    2.14
  -8  -4  -1    2.41    1.93
   8   4   2    1.30    2.16
  -8  -4  -2    0.38    1.73
   8   4   3    0.24    1.97
  -8  -4  -3    1.50    2.46
   8   4   4    4.31    1.76
  -8  -4  -4    0.12    1.56
   8   4   5    1.23    1.38
  -8  -4  -5    0.79    1.58
   8   4   6    1.54    3.17
  -8  -4  -6    0.99    1.68
   8   4   7   15.90    4.93
  -8  -4  -7    5.93    2.22
   8   4   8    1.35    2.15
  -8  -4  -8    0.16    1.46
   8   4   9    0.52    1.98
  -8  -4  -9   -0.22    1.38
   8   4  10   -0.15    1.99
  -8  -4 -10    0.00    1.24
   8   4  11    0.44    2.13
   8   5  -7    2.25    1.31
  -8  -5   7    2.73    2.11
   8   5  -6   -0.05    1.72
  -8  -5   6    0.33    1.76
   8   5  -5    2.63    2.11
  -8  -5   5    4.76    2.50
   8   5  -4    1.69    1.57
  -8  -5   4    0.37    1.89
   8   5  -3    1.47    1.89
  -8  -5   3    2.62    2.14
   8   5  -2    1.37    1.05
  -8  -5   2    1.95    2.11
   8   5  -1    1.52    1.07
  -8  -5   1   -0.67    1.72
   8   5   0   11.78    4.43
  -8  -5   0    6.69    2.57
   8   5   1    0.78    1.88
  -8  -5  -1    1.64    2.04
   8   5   2   12.71    4.19
  -8  -5  -2    7.54    3.12
   8   5   3    1.82    2.13
  -8  -5  -3    1.20    1.88
   8   5   4    1.88    1.73
  -8  -5  -4    1.12    1.75
   8   5   5    2.89    2.73
  -8  -5  -5    1.22    1.67
   8   5   6   -0.05    2.04
  -8  -5  -6    0.46    1.55
   8   5   7    5.79    3.42
  -8  -5  -7    2.81    2.42
   8   5   8    0.72    2.08
  -8  -5  -8    0.75    1.53
   8   5   9    2.07    2.38
  -8  -5  -9    0.70    1.57
   8   5  10    3.15    2.53
  -8  -5 -10    1.47    1.61
   8   6  -6    0.28    0.62
   8   6  -5   -0.01    1.78
  -8  -6   5    3.08    2.87
   8   6  -4    0.72    1.13
  -8  -6   4    1.00    1.91
   8   6  -3    1.28    1.82
  -8  -6   3    1.10    2.02
   8   6  -2    1.23    1.45
  -8  -6   2    0.73    1.95
   8   6  -1    5.53    2.65
  -8  -6   1    3.90    2.49
   8   6   0    7.01    3.40
  -8  -6   0    2.49    2.02
   8   6   1    3.18    2.68
  -8  -6  -1    1.62    2.10
   8   6   2    5.60    3.07
  -8  -6  -2    2.81    2.04
   8   6   3    2.64    2.51
  -8  -6  -3    1.29    1.88
   8   6   4    3.80    2.79
  -8  -6  -4    3.10    2.01
   8   6   5    1.13    2.57
  -8  -6  -5    1.06    1.70
   8   6   6    1.22    2.14
  -8  -6  -6    2.86    2.53
   8   6   7    4.76    3.71
  -8  -6  -7    0.29    1.60
   8   6   8    1.37    2.15
  -8  -6  -8   -0.01    1.38
   8   6   9    6.94    4.05
  -8  -6  -9    3.33    1.96
   8   7  -3    1.82    2.04
  -8  -7   3    1.58    2.30
   8   7  -2    0.52    1.12
  -8  -7   2    1.30    2.13
   8   7  -1    1.47    2.34
  -8  -7   1    1.05    2.07
   8   7   0    3.12    2.04
  -8  -7   0    0.51    1.99
   8   7   1    1.07    2.40
  -8  -7  -1    2.24    2.91
   8   7   2    0.45    1.64
  -8  -7  -2    2.92    2.26
   8   7   3    3.60    1.31
  -8  -7  -3    1.79    2.20
   8   7   4    1.03    1.85
  -8  -7  -4    1.46    2.06
   8   7   5    0.43    1.85
  -8  -7  -5   -0.90    1.64
   8   7   6    2.02    2.95
  -8  -7  -6    1.21    1.92
   8   7   7    1.52    2.14
   8   7   8    3.36    2.89
  -8  -7  -8    1.75    1.80
   9  -1  -3    0.87    1.28
  -9   1   3   -1.18    2.00
   9  -1  -2    0.44    1.86
  -9   1   2    1.98    2.12
   9  -1  -1    0.56    1.93
  -9   1   1    0.29    2.06
   9  -1   0   -0.51    1.84
  -9   1   0   -0.22    2.13
   9  -1   1    1.37    1.13
  -9   1  -1   -0.13    2.03
   9  -1   2    1.28    1.15
  -9   1  -2    1.53    2.08
   9  -1   3   -0.49    1.95
  -9   1  -3    3.84    2.92
   9  -1   4   -0.93    1.98
  -9   1  -4    2.29    2.70
   9   0  -4    1.35    1.16
  -9   0   4    0.94    2.09
   9   0  -3   -0.05    1.80
  -9   0   3    1.61    2.20
   9   0  -2    4.09    2.44
  -9   0   2    0.41    1.90
   9   0  -1    0.66    2.01
  -9   0   1    0.96    2.03
   9   0   0    1.04    2.15
  -9   0   0    0.81    2.04
   9   0   1    0.63    2.05
  -9   0  -1    2.80    3.02
   9   0   2    0.78    2.12
  -9   0  -2    1.91    2.12
   9   0   3    2.52    2.44
  -9   0  -3    0.99    1.85
   9   0   4    0.74    2.21
  -9   0  -4    1.59    1.93
   9   0   5    1.87    2.32
  -9   0  -5    0.19    1.67
   9   0   6    3.02    3.29
  -9   0  -6   -0.46    1.57
   9   1  -5    2.51    1.79
  -9  -1   5    1.35    2.21
   9   1  -4   -0.95    1.94
  -9  -1   4    0.92    2.06
   9   1  -3    0.90    1.13
  -9  -1   3    2.72    2.48
   9   1  -2   -0.32    1.99
  -9  -1   2    0.46    1.93
   9   1  -1   -0.71    1.90
  -9  -1   1    1.47    2.06
   9   1   0    0.17    2.16
  -9  -1   0    0.45    2.01
   9   1   1   -0.87    2.04
  -9  -1  -1    1.37    2.09
   9   1   2    1.05    2.23
  -9  -1  -2   -0.66    1.84
   9   1   3    0.28    2.18
  -9  -1  -3    0.76    1.74
   9   1   4    2.11    2.52
  -9  -1  -4    0.95    1.86
   9   1   5   -0.68    2.14
  -9  -1  -5    0.27    1.68
   9   1   6    2.56    3.32
  -9  -1  -6    1.57    2.16
   9   1   7    0.46    2.28
  -9  -1  -7   -0.14    1.32
   9   2  -5    1.08    1.68
  -9  -2   5    0.51    2.02
   9   2  -4    1.06    1.55
  -9  -2   4    0.83    1.94
   9   2  -3    1.77    1.62
  -9  -2   3    2.60    2.29
   9   2  -2   -0.86    1.94
  -9  -2   2    1.82    2.18
   9   2  -1    0.83    2.12
  -9  -2   1    0.48    1.89
   9   2   0    2.19    2.40
  -9  -2   0    3.80    3.15
   9   2   1    0.86    2.22
  -9  -2  -1    0.47    1.91
   9   2   2    1.33    2.30
  -9  -2  -2   -0.11    1.80
   9   2   3    1.94    3.26
  -9  -2  -3    0.02    1.65
   9   2   4    3.61    3.61
  -9  -2  -4    4.77    2.35
   9   2   5    2.10    2.58
  -9  -2  -5    0.79    1.71
   9   2   6    8.32    4.55
  -9  -2  -6    5.00    2.66
   9   2   7    1.36    3.39
  -9  -2  -7    0.99    1.59
   9   3  -5    3.03    1.94
  -9  -3   5    0.77    2.05
   9   3  -4    2.09    1.98
  -9  -3   4    0.53    1.97
   9   3  -3    3.07    1.88
   9   3  -2    1.72    1.33
  -9  -3   2    1.09    2.07
   9   3  -1    1.92    2.70
  -9  -3   1    2.03    2.82
   9   3   0    0.80    2.09
  -9  -3   0    3.36    2.37
   9   3   1    1.57    2.28
  -9  -3  -1    0.30    1.75
   9   3   2    2.64    2.55
  -9  -3  -2    2.37    2.12
   9   3   3    2.36    2.66
  -9  -3  -3   -0.07    1.65
   9   3   4    1.21    2.64
  -9  -3  -4    2.45    2.08
   9   3   5    2.46    2.64
  -9  -3  -5    1.35    2.01
   9   3   6    2.36    3.49
  -9  -3  -6    1.17    1.77
   9   3   7    3.51    2.69
  -9  -3  -7    0.14    1.45
   9   4  -4    1.20    1.20
  -9  -4   4    2.62    2.93
   9   4  -3    1.52    1.64
  -9  -4   3    1.38    2.20
   9   4  -2   -0.09    1.92
  -9  -4   2    0.62    2.01
   9   4  -1    0.35    1.99
  -9  -4   1   -0.01    1.78
   9   4   0    1.93    3.02
  -9  -4   0    0.99    2.14
   9   4   1    1.23    2.19
  -9  -4  -1    2.08    2.14
   9   4   2    1.91    2.62
  -9  -4  -2    0.09    1.88
   9   4   3    1.24    2.35
  -9  -4  -3    0.58    1.95
   9   4   4    7.88    3.24
  -9  -4  -4    5.29    3.12
   9   4   5    2.58    2.54
  -9  -4  -5    0.75    1.82
   9   4   6   -1.32    2.29
  -9  -4  -6    0.28    1.79
   9   4   7    6.04    4.12
  -9  -4  -7    1.63    1.79
   9   5  -2    1.14    1.34
  -9  -5   2    0.05    1.92
   9   5  -1    1.50    2.27
  -9  -5   1    2.18    2.71
   9   5   0    3.22    3.11
  -9  -5   0   -0.16    1.93
   9   5   1    1.84    2.28
  -9  -5  -1    2.38    2.12
   9   5   2    1.39    2.20
  -9  -5  -2    1.10    2.12
   9   5   3    2.24    2.43
  -9  -5  -3    1.60    2.49
   9   5   4    2.77    2.28
  -9  -5  -4   -0.57    1.66
   9   5   5    4.87    3.64
  -9  -5  -5    1.24    1.92
   9   5   6    8.70    4.08
  -9  -5  -6    1.83    1.92
   0   0   0    0.00    0.00
;
_shelx_hkl_checksum    7334
