# Supplementary material for: Four- and five-component molecular solids: crystal engineering strategies based on structural inequivalence
Source: IUCrJ. 2016 Jan 5;3(Pt 2):96–101. doi: 10.1107/S2052252515023945 (PMC4775157; doi:10.1107/S2052252515023945)
Supplement: Supplementary file 5 [file m-03-00096-sup6.zip › Checkcif Folder/Checkciffiles/5. MRE TMP ANT.cif]

 
data_shelx
 
_audit_creation_method            SHELXL-2013
_chemical_name_systematic
;
 ?
;
_chemical_name_common             ?
_chemical_melting_point           ?
_chemical_formula_moiety          ?
_chemical_formula_sum
 'C29 H30 N2 O2' 
_chemical_formula_weight          438.55

loop_
 _atom_type_symbol
 _atom_type_description
 _atom_type_scat_dispersion_real
 _atom_type_scat_dispersion_imag
 _atom_type_scat_source
 'C'  'C'   0.0033   0.0016
 'International Tables Vol C Tables 4.2.6.8 and 6.1.1.4'
 'H'  'H'   0.0000   0.0000
 'International Tables Vol C Tables 4.2.6.8 and 6.1.1.4'
 'N'  'N'   0.0061   0.0033
 'International Tables Vol C Tables 4.2.6.8 and 6.1.1.4'
 'O'  'O'   0.0106   0.0060
 'International Tables Vol C Tables 4.2.6.8 and 6.1.1.4'
 
_space_group_crystal_system       monoclinic
_space_group_IT_number            14
_space_group_name_H-M_alt         'P 21/c'
_space_group_name_Hall            '-P 2ybc'
 
_shelx_space_group_comment
;
The symmetry employed for this shelxl refinement is uniquely defined
by the following loop, which should always be used as a source of
symmetry information in preference to the above space-group names.
They are only intended as comments.
;
 
loop_
 _space_group_symop_operation_xyz
 'x, y, z'
 '-x, y+1/2, -z+1/2'
 '-x, -y, -z'
 'x, -y-1/2, z-1/2'
 
_cell_length_a                    7.5571(7)
_cell_length_b                    24.125(2)
_cell_length_c                    12.9363(13)
_cell_angle_alpha                 90
_cell_angle_beta                  92.034(4)
_cell_angle_gamma                 90
_cell_volume                      2356.9(4)
_cell_formula_units_Z             4
_cell_measurement_temperature     150(2)
_cell_measurement_reflns_used     ? 
_cell_measurement_theta_min       ? 
_cell_measurement_theta_max       ? 
 
_exptl_crystal_description        'Block' 
_exptl_crystal_colour             'Colorless'
_exptl_crystal_density_meas       ? 
_exptl_crystal_density_method     ?              
_exptl_crystal_density_diffrn     1.236          
_exptl_crystal_F_000              936
_exptl_transmission_factor_min    ?                                             
_exptl_transmission_factor_max    ?                                             
_exptl_crystal_size_max           0.450
_exptl_crystal_size_mid           0.370
_exptl_crystal_size_min           0.180
_exptl_absorpt_coefficient_mu     0.077
_shelx_estimated_absorpt_T_min    0.966
_shelx_estimated_absorpt_T_max    0.986
_exptl_absorpt_correction_type    'Multi-scan'
_exptl_absorpt_correction_T_max    1.000
_exptl_absorpt_correction_T_min    0.829
_exptl_absorpt_process_details    'Jacobson, R. (1998) Private communication' 
 
_exptl_special_details
;
 ?
;
 
_diffrn_ambient_temperature       150(2)
_diffrn_radiation_wavelength      0.71073
_diffrn_radiation_type            MoK\a
_diffrn_source                    'Sealed Tube'                       
_diffrn_measurement_device_type   'Rigaku Mercury375R (2x2 bin mode)'
_diffrn_measurement_method        'profile data from \w-scans'
_diffrn_detector_area_resol_mean  ? 
_diffrn_reflns_number             24797
_diffrn_reflns_av_unetI/netI      0.0649
_diffrn_reflns_av_R_equivalents   0.1162
_diffrn_reflns_limit_h_min        -9
_diffrn_reflns_limit_h_max        9
_diffrn_reflns_limit_k_min        -31
_diffrn_reflns_limit_k_max        31
_diffrn_reflns_limit_l_min        -16
_diffrn_reflns_limit_l_max        16
_diffrn_reflns_theta_min          1.688
_diffrn_reflns_theta_max          27.512
_diffrn_reflns_theta_full         25.242
_diffrn_measured_fraction_theta_max   0.999
_diffrn_measured_fraction_theta_full  1.000
_diffrn_reflns_Laue_measured_fraction_max    0.999
_diffrn_reflns_Laue_measured_fraction_full   1.000
_diffrn_reflns_point_group_measured_fraction_max   0.999
_diffrn_reflns_point_group_measured_fraction_full  1.000
_reflns_number_total              5411
_reflns_number_gt                 4396
_reflns_threshold_expression      'I > 2\s(I)'
_reflns_Friedel_coverage          0.000
_reflns_Friedel_fraction_max      .
_reflns_Friedel_fraction_full     .
 
_reflns_special_details
;
 Reflections were merged by SHELXL according to the crystal
 class for the calculation of statistics and refinement.
 
 _reflns_Friedel_fraction is defined as the number of unique
 Friedel pairs measured divided by the number that would be
 possible theoretically, ignoring centric projections and
 systematic absences.
;
 
_computing_data_collection        ?
_computing_cell_refinement        ?
_computing_data_reduction         ?
_computing_structure_solution     ?
_computing_structure_refinement   'SHELXL-2013 (Sheldrick, 2013)'
_computing_molecular_graphics     ?
_computing_publication_material   ?
 
_refine_special_details
;
 ?
;
_refine_ls_structure_factor_coef  Fsqd
_refine_ls_matrix_type            full
_refine_ls_weighting_scheme       calc
_refine_ls_weighting_details
;
 w=1/[\s^2^(Fo^2^)+(0.0970P)^2^+0.2524P]
 where P=(Fo^2^+2Fc^2^)/3
;
_atom_sites_solution_primary      ?
_atom_sites_solution_secondary    ?
_atom_sites_solution_hydrogens    geom
_refine_ls_hydrogen_treatment     constr
_refine_ls_extinction_method      none
_refine_ls_extinction_coef        .
_refine_ls_number_reflns          5411
_refine_ls_number_parameters      305
_refine_ls_number_restraints      0
_refine_ls_R_factor_all           0.0850
_refine_ls_R_factor_gt            0.0678
_refine_ls_wR_factor_ref          0.2050
_refine_ls_wR_factor_gt           0.1859
_refine_ls_goodness_of_fit_ref    1.175
_refine_ls_restrained_S_all       1.175
_refine_ls_shift/su_max           0.000
_refine_ls_shift/su_mean          0.000
 
loop_
 _atom_site_label
 _atom_site_type_symbol
 _atom_site_fract_x
 _atom_site_fract_y
 _atom_site_fract_z
 _atom_site_U_iso_or_equiv
 _atom_site_adp_type
 _atom_site_occupancy
 _atom_site_site_symmetry_order  
 _atom_site_calc_flag
 _atom_site_refinement_flags_posn
 _atom_site_refinement_flags_adp
 _atom_site_refinement_flags_occupancy
 _atom_site_disorder_assembly
 _atom_site_disorder_group
N1 N 0.11069(19) 0.32214(6) 0.24426(11) 0.0268(3) Uani 1 1 d . . . . .
O1 O 0.25713(17) 0.21837(5) 0.21642(11) 0.0368(3) Uani 1 1 d . . . . .
H1 H 0.2050 0.2488 0.2241 0.055 Uiso 1 1 calc R U . . .
O2 O 0.16046(18) 0.02652(5) 0.22167(12) 0.0412(4) Uani 1 1 d . . . . .
H2 H 0.0845 0.0025 0.2356 0.062 Uiso 1 1 calc R U . . .
N2 N 0.0430(2) 0.43409(6) 0.24585(12) 0.0296(3) Uani 1 1 d . . . . .
C6 C 0.0933(2) 0.07805(7) 0.23876(13) 0.0275(4) Uani 1 1 d . . . . .
C1 C 0.2059(2) 0.12230(7) 0.21789(12) 0.0243(4) Uani 1 1 d . . . . .
C11 C 0.0399(2) 0.34711(7) 0.15990(13) 0.0270(4) Uani 1 1 d . . . . .
C8 C 0.1474(2) 0.35190(7) 0.32966(13) 0.0261(4) Uani 1 1 d . . . . .
C10 C 0.0052(2) 0.40417(7) 0.16084(13) 0.0280(4) Uani 1 1 d . . . . .
C9 C 0.1146(2) 0.40902(7) 0.33006(13) 0.0275(4) Uani 1 1 d . . . . .
C2 C 0.1434(2) 0.17590(7) 0.23537(13) 0.0264(4) Uani 1 1 d . . . . .
C12 C 0.2217(3) 0.32197(8) 0.42320(15) 0.0367(4) Uani 1 1 d . . . . .
H12A H 0.2357 0.2826 0.4069 0.055 Uiso 1 1 calc R U . . .
H12B H 0.1406 0.3260 0.4802 0.055 Uiso 1 1 calc R U . . .
H12C H 0.3371 0.3378 0.4436 0.055 Uiso 1 1 calc R U . . .
C3 C -0.0252(2) 0.18512(7) 0.27210(14) 0.0309(4) Uani 1 1 d . . . . .
H3 H -0.0660 0.2218 0.2831 0.037 Uiso 1 1 calc R U . . .
C7 C 0.3890(2) 0.11209(7) 0.18060(15) 0.0316(4) Uani 1 1 d . . . . .
H7A H 0.4638 0.0971 0.2374 0.047 Uiso 1 1 calc R U . . .
H7B H 0.4395 0.1471 0.1568 0.047 Uiso 1 1 calc R U . . .
H7C H 0.3832 0.0855 0.1233 0.047 Uiso 1 1 calc R U . . .
C5 C -0.0752(2) 0.08643(8) 0.27605(13) 0.0313(4) Uani 1 1 d . . . . .
H5 H -0.1495 0.0558 0.2901 0.038 Uiso 1 1 calc R U . . .
C4 C -0.1328(2) 0.14009(8) 0.29234(14) 0.0331(4) Uani 1 1 d . . . . .
H4 H -0.2476 0.1462 0.3177 0.040 Uiso 1 1 calc R U . . .
C15 C -0.0027(3) 0.31195(9) 0.06647(15) 0.0380(5) Uani 1 1 d . . . . .
H15A H 0.0447 0.2745 0.0778 0.057 Uiso 1 1 calc R U . . .
H15B H 0.0510 0.3284 0.0058 0.057 Uiso 1 1 calc R U . . .
H15C H -0.1314 0.3100 0.0549 0.057 Uiso 1 1 calc R U . . .
C13 C 0.1586(3) 0.44442(8) 0.42263(16) 0.0411(5) Uani 1 1 d . . . . .
H13A H 0.1100 0.4817 0.4114 0.062 Uiso 1 1 calc R U . . .
H13B H 0.2875 0.4467 0.4330 0.062 Uiso 1 1 calc R U . . .
H13C H 0.1071 0.4280 0.4840 0.062 Uiso 1 1 calc R U . . .
C14 C -0.0723(3) 0.43380(9) 0.06771(15) 0.0403(5) Uani 1 1 d . . . . .
H14A H -0.0985 0.4723 0.0860 0.061 Uiso 1 1 calc R U . . .
H14B H -0.1817 0.4152 0.0441 0.061 Uiso 1 1 calc R U . . .
H14C H 0.0127 0.4332 0.0123 0.061 Uiso 1 1 calc R U . . .
C22 C 0.4055(2) 0.68969(8) 0.77034(15) 0.0338(4) Uani 1 1 d . . . . .
H22 H 0.3921 0.7287 0.7759 0.041 Uiso 1 1 calc R U . . .
C23 C 0.4733(2) 0.65993(8) 0.85528(14) 0.0316(4) Uani 1 1 d . . . . .
C29 C 0.4484(3) 0.57486(8) 0.75360(14) 0.0341(4) Uani 1 1 d . . . . .
H29 H 0.4641 0.5359 0.7476 0.041 Uiso 1 1 calc R U . . .
C16 C 0.3777(2) 0.60464(8) 0.66886(14) 0.0321(4) Uani 1 1 d . . . . .
C21 C 0.3568(2) 0.66351(8) 0.67727(14) 0.0316(4) Uani 1 1 d . . . . .
C17 C 0.3266(3) 0.57818(10) 0.57370(15) 0.0417(5) Uani 1 1 d . . . . .
H17 H 0.3375 0.5391 0.5675 0.050 Uiso 1 1 calc R U . . .
C28 C 0.4960(2) 0.60103(8) 0.84651(14) 0.0319(4) Uani 1 1 d . . . . .
C27 C 0.5646(3) 0.57103(9) 0.93493(15) 0.0403(5) Uani 1 1 d . . . . .
H27 H 0.5837 0.5322 0.9299 0.048 Uiso 1 1 calc R U . . .
C19 C 0.2438(3) 0.66654(11) 0.49923(16) 0.0473(6) Uani 1 1 d . . . . .
H19 H 0.1999 0.6871 0.4411 0.057 Uiso 1 1 calc R U . . .
C26 C 0.6026(3) 0.59755(11) 1.02582(16) 0.0458(5) Uani 1 1 d . . . . .
H26 H 0.6458 0.5770 1.0840 0.055 Uiso 1 1 calc R U . . .
C18 C 0.2623(3) 0.60842(11) 0.49166(16) 0.0473(6) Uani 1 1 d . . . . .
H18 H 0.2296 0.5902 0.4287 0.057 Uiso 1 1 calc R U . . .
C20 C 0.2882(3) 0.69333(10) 0.58883(15) 0.0405(5) Uani 1 1 d . . . . .
H20 H 0.2735 0.7324 0.5929 0.049 Uiso 1 1 calc R U . . .
C24 C 0.5183(3) 0.68582(10) 0.95219(16) 0.0408(5) Uani 1 1 d . . . . .
H24 H 0.5058 0.7248 0.9590 0.049 Uiso 1 1 calc R U . . .
C25 C 0.5785(3) 0.65553(11) 1.03455(16) 0.0463(5) Uani 1 1 d . . . . .
H25 H 0.6048 0.6734 1.0987 0.056 Uiso 1 1 calc R U . . .
 
loop_
 _atom_site_aniso_label
 _atom_site_aniso_U_11
 _atom_site_aniso_U_22
 _atom_site_aniso_U_33
 _atom_site_aniso_U_23
 _atom_site_aniso_U_13
 _atom_site_aniso_U_12
N1 0.0311(7) 0.0203(7) 0.0293(7) -0.0003(5) 0.0028(6) -0.0001(5)
O1 0.0402(7) 0.0182(6) 0.0525(9) -0.0003(6) 0.0084(6) -0.0006(5)
O2 0.0453(8) 0.0185(6) 0.0601(9) -0.0014(6) 0.0071(7) -0.0022(5)
N2 0.0353(8) 0.0218(7) 0.0318(8) -0.0002(6) 0.0019(6) 0.0026(6)
C6 0.0348(9) 0.0229(8) 0.0246(8) 0.0004(6) -0.0033(7) 0.0001(7)
C1 0.0303(8) 0.0219(8) 0.0204(8) -0.0002(6) -0.0029(6) 0.0003(6)
C11 0.0290(8) 0.0271(8) 0.0252(8) -0.0013(6) 0.0032(6) -0.0017(7)
C8 0.0281(8) 0.0246(8) 0.0256(8) 0.0006(6) 0.0028(6) 0.0002(6)
C10 0.0291(8) 0.0269(9) 0.0280(9) 0.0033(7) 0.0026(7) 0.0025(7)
C9 0.0303(8) 0.0255(8) 0.0266(8) -0.0020(6) 0.0011(7) 0.0015(6)
C2 0.0328(9) 0.0219(8) 0.0245(8) -0.0003(6) -0.0015(7) -0.0007(6)
C12 0.0409(10) 0.0397(10) 0.0294(9) 0.0077(8) -0.0009(8) 0.0062(8)
C3 0.0356(9) 0.0277(9) 0.0294(9) -0.0036(7) -0.0002(7) 0.0055(7)
C7 0.0335(9) 0.0286(9) 0.0328(9) -0.0022(7) 0.0036(7) 0.0010(7)
C5 0.0347(9) 0.0315(9) 0.0277(9) 0.0007(7) -0.0004(7) -0.0078(7)
C4 0.0297(9) 0.0412(10) 0.0284(9) -0.0033(7) 0.0022(7) -0.0005(7)
C15 0.0413(10) 0.0408(11) 0.0318(10) -0.0119(8) 0.0010(8) -0.0017(8)
C13 0.0482(11) 0.0360(10) 0.0388(11) -0.0127(8) -0.0034(9) 0.0020(9)
C14 0.0473(11) 0.0423(11) 0.0315(10) 0.0118(8) 0.0020(8) 0.0090(9)
C22 0.0327(9) 0.0367(10) 0.0323(10) 0.0006(7) 0.0051(7) 0.0005(7)
C23 0.0272(8) 0.0416(10) 0.0261(9) -0.0029(7) 0.0025(7) -0.0039(7)
C29 0.0394(10) 0.0325(10) 0.0304(9) 0.0009(7) 0.0015(8) -0.0064(8)
C16 0.0304(9) 0.0418(10) 0.0242(9) -0.0001(7) 0.0039(7) -0.0083(8)
C21 0.0272(8) 0.0428(11) 0.0250(9) 0.0040(7) 0.0038(7) -0.0007(7)
C17 0.0454(11) 0.0522(12) 0.0276(10) -0.0047(8) 0.0018(8) -0.0142(9)
C28 0.0295(9) 0.0398(10) 0.0264(9) 0.0048(7) 0.0018(7) -0.0048(7)
C27 0.0412(10) 0.0474(12) 0.0321(10) 0.0099(8) -0.0003(8) -0.0020(9)
C19 0.0353(10) 0.0803(17) 0.0266(10) 0.0138(10) 0.0021(8) 0.0059(10)
C26 0.0374(10) 0.0716(16) 0.0280(10) 0.0097(10) -0.0044(8) -0.0027(10)
C18 0.0392(11) 0.0783(17) 0.0244(10) -0.0044(9) 0.0014(8) -0.0135(11)
C20 0.0366(10) 0.0548(13) 0.0306(10) 0.0107(8) 0.0064(8) 0.0085(9)
C24 0.0367(10) 0.0525(13) 0.0332(10) -0.0108(9) 0.0025(8) -0.0050(9)
C25 0.0379(10) 0.0740(16) 0.0268(10) -0.0071(10) -0.0030(8) -0.0062(10)
 
_geom_special_details
;
 All esds (except the esd in the dihedral angle between two l.s. planes)
 are estimated using the full covariance matrix.  The cell esds are taken
 into account individually in the estimation of esds in distances, angles
 and torsion angles; correlations between esds in cell parameters are only
 used when they are defined by crystal symmetry.  An approximate (isotropic)
 treatment of cell esds is used for estimating esds involving l.s. planes.
;
 
loop_
 _geom_bond_atom_site_label_1
 _geom_bond_atom_site_label_2
 _geom_bond_distance
 _geom_bond_site_symmetry_2
 _geom_bond_publ_flag
N1 C8 1.338(2) . ?
N1 C11 1.341(2) . ?
O1 C2 1.365(2) . ?
O2 C6 1.364(2) . ?
N2 C10 1.338(2) . ?
N2 C9 1.343(2) . ?
C6 C5 1.393(3) . ?
C6 C1 1.397(2) . ?
C1 C2 1.397(2) . ?
C1 C7 1.502(2) . ?
C11 C10 1.401(2) . ?
C11 C15 1.502(2) . ?
C8 C9 1.400(2) . ?
C8 C12 1.501(2) . ?
C10 C14 1.502(2) . ?
C9 C13 1.498(2) . ?
C2 C3 1.394(3) . ?
C3 C4 1.388(3) . ?
C5 C4 1.384(3) . ?
C22 C23 1.395(3) . ?
C22 C21 1.397(3) . ?
C23 C24 1.431(3) . ?
C23 C28 1.436(3) . ?
C29 C28 1.394(3) . ?
C29 C16 1.400(3) . ?
C16 C17 1.428(3) . ?
C16 C21 1.434(3) . ?
C21 C20 1.433(3) . ?
C17 C18 1.363(3) . ?
C28 C27 1.435(3) . ?
C27 C26 1.360(3) . ?
C19 C20 1.359(3) . ?
C19 C18 1.413(4) . ?
C26 C25 1.415(4) . ?
C24 C25 1.357(3) . ?
 
loop_
 _geom_angle_atom_site_label_1
 _geom_angle_atom_site_label_2
 _geom_angle_atom_site_label_3
 _geom_angle
 _geom_angle_site_symmetry_1
 _geom_angle_site_symmetry_3
 _geom_angle_publ_flag
C8 N1 C11 119.73(14) . . ?
C10 N2 C9 119.48(14) . . ?
O2 C6 C5 122.59(16) . . ?
O2 C6 C1 115.63(15) . . ?
C5 C6 C1 121.77(16) . . ?
C6 C1 C2 117.66(16) . . ?
C6 C1 C7 120.72(15) . . ?
C2 C1 C7 121.60(15) . . ?
N1 C11 C10 120.23(15) . . ?
N1 C11 C15 117.96(16) . . ?
C10 C11 C15 121.80(15) . . ?
N1 C8 C9 119.96(15) . . ?
N1 C8 C12 117.92(15) . . ?
C9 C8 C12 122.12(15) . . ?
N2 C10 C11 120.16(15) . . ?
N2 C10 C14 117.95(16) . . ?
C11 C10 C14 121.89(16) . . ?
N2 C9 C8 120.43(15) . . ?
N2 C9 C13 117.60(16) . . ?
C8 C9 C13 121.97(15) . . ?
O1 C2 C3 122.03(15) . . ?
O1 C2 C1 116.56(15) . . ?
C3 C2 C1 121.39(16) . . ?
C4 C3 C2 119.24(16) . . ?
C4 C5 C6 119.01(17) . . ?
C5 C4 C3 120.92(17) . . ?
C23 C22 C21 121.62(18) . . ?
C22 C23 C24 122.33(19) . . ?
C22 C23 C28 119.26(16) . . ?
C24 C23 C28 118.40(17) . . ?
C28 C29 C16 121.50(18) . . ?
C29 C16 C17 121.98(19) . . ?
C29 C16 C21 119.25(16) . . ?
C17 C16 C21 118.77(17) . . ?
C22 C21 C20 122.53(19) . . ?
C22 C21 C16 119.14(16) . . ?
C20 C21 C16 118.33(17) . . ?
C18 C17 C16 120.7(2) . . ?
C29 C28 C27 122.28(19) . . ?
C29 C28 C23 119.22(16) . . ?
C27 C28 C23 118.49(17) . . ?
C26 C27 C28 120.7(2) . . ?
C20 C19 C18 120.60(19) . . ?
C27 C26 C25 120.66(19) . . ?
C17 C18 C19 120.71(19) . . ?
C19 C20 C21 120.9(2) . . ?
C25 C24 C23 121.0(2) . . ?
C24 C25 C26 120.66(18) . . ?
 
_refine_diff_density_max    0.416
_refine_diff_density_min   -0.505
_refine_diff_density_rms    0.116

_shelxl_version_number 2013-2

_shelx_res_file
;
TITL datam in P2(1)/c
CELL  0.71073   7.5571  24.1245  12.9363   90.000   92.034   90.000
ZERR     4.00   0.0007   0.0024   0.0013    0.000    0.004    0.000
LATT   1
SYMM  - X, 1/2 + Y, 1/2 - Z
SFAC  C    H    N    O
UNIT  116 120 8 8
MERG   2
FMAP   2
PLAN   20
SIZE     0.180   0.370   0.450
ACTA
BOND
L.S.  10
TEMP  -123.00
WGHT    0.097000    0.252400
FVAR       0.37472
MOLE    1
N1    3    0.110694    0.322143    0.244256    11.00000    0.03107    0.02025 =
         0.02929   -0.00034    0.00281   -0.00005
O1    4    0.257129    0.218371    0.216422    11.00000    0.04017    0.01819 =
         0.05253   -0.00026    0.00844   -0.00065
AFIX 147
H1    2    0.205029    0.248770    0.224146    11.00000   -1.50000
AFIX   0
O2    4    0.160461    0.026523    0.221667    11.00000    0.04531    0.01847 =
         0.06015   -0.00136    0.00711   -0.00219
AFIX 147
H2    2    0.084496    0.002489    0.235603    11.00000   -1.50000
AFIX   0
N2    3    0.042992    0.434088    0.245848    11.00000    0.03532    0.02182 =
         0.03175   -0.00017    0.00191    0.00262
C6    1    0.093309    0.078051    0.238758    11.00000    0.03478    0.02287 =
         0.02458    0.00045   -0.00331    0.00006
C1    1    0.205866    0.122304    0.217887    11.00000    0.03029    0.02192 =
         0.02043   -0.00019   -0.00288    0.00025
C11   1    0.039865    0.347113    0.159896    11.00000    0.02899    0.02715 =
         0.02517   -0.00133    0.00315   -0.00165
C8    1    0.147430    0.351897    0.329657    11.00000    0.02813    0.02464 =
         0.02558    0.00064    0.00278    0.00020
C10   1    0.005156    0.404172    0.160836    11.00000    0.02905    0.02694 =
         0.02804    0.00333    0.00258    0.00254
C9    1    0.114595    0.409023    0.330064    11.00000    0.03028    0.02551 =
         0.02663   -0.00202    0.00114    0.00154
C2    1    0.143443    0.175899    0.235374    11.00000    0.03277    0.02185 =
         0.02445   -0.00034   -0.00154   -0.00068
C12   1    0.221662    0.321967    0.423204    11.00000    0.04093    0.03974 =
         0.02941    0.00772   -0.00091    0.00621
AFIX 137
H12A  2    0.235730    0.282576    0.406903    11.00000   -1.50000
H12B  2    0.140601    0.325987    0.480201    11.00000   -1.50000
H12C  2    0.337127    0.337793    0.443592    11.00000   -1.50000
AFIX   0
C3    1   -0.025218    0.185124    0.272097    11.00000    0.03560    0.02768 =
         0.02940   -0.00360   -0.00020    0.00546
AFIX  43
H3    2   -0.066029    0.221824    0.283139    11.00000   -1.20000
AFIX   0
C7    1    0.389023    0.112089    0.180604    11.00000    0.03355    0.02857 =
         0.03280   -0.00223    0.00360    0.00097
AFIX 137
H7A   2    0.463787    0.097069    0.237373    11.00000   -1.50000
H7B   2    0.439523    0.147051    0.156777    11.00000   -1.50000
H7C   2    0.383247    0.085483    0.123337    11.00000   -1.50000
AFIX   0
C5    1   -0.075225    0.086431    0.276051    11.00000    0.03467    0.03153 =
         0.02771    0.00073   -0.00042   -0.00784
AFIX  43
H5    2   -0.149550    0.055780    0.290099    11.00000   -1.20000
AFIX   0
C4    1   -0.132830    0.140090    0.292344    11.00000    0.02972    0.04119 =
         0.02840   -0.00334    0.00223   -0.00054
AFIX  43
H4    2   -0.247643    0.146168    0.317742    11.00000   -1.20000
AFIX   0
C15   1   -0.002652    0.311945    0.066468    11.00000    0.04131    0.04080 =
         0.03182   -0.01194    0.00101   -0.00165
AFIX 137
H15A  2    0.044650    0.274528    0.077808    11.00000   -1.50000
H15B  2    0.051008    0.328375    0.005784    11.00000   -1.50000
H15C  2   -0.131354    0.309988    0.054855    11.00000   -1.50000
AFIX   0
C13   1    0.158588    0.444416    0.422628    11.00000    0.04815    0.03598 =
         0.03879   -0.01267   -0.00343    0.00203
AFIX 137
H13A  2    0.109995    0.481684    0.411432    11.00000   -1.50000
H13B  2    0.287462    0.446731    0.433019    11.00000   -1.50000
H13C  2    0.107081    0.427980    0.483972    11.00000   -1.50000
AFIX   0
C14   1   -0.072308    0.433796    0.067713    11.00000    0.04726    0.04225 =
         0.03154    0.01182    0.00199    0.00899
AFIX 137
H14A  2   -0.098472    0.472280    0.086014    11.00000   -1.50000
H14B  2   -0.181749    0.415219    0.044077    11.00000   -1.50000
H14C  2    0.012737    0.433224    0.012269    11.00000   -1.50000
AFIX   0
MOLE    2
C22   1    0.405497    0.689687    0.770341    11.00000    0.03265    0.03674 =
         0.03229    0.00064    0.00511    0.00047
AFIX  43
H22   2    0.392114    0.728718    0.775898    11.00000   -1.20000
AFIX   0
C23   1    0.473266    0.659926    0.855281    11.00000    0.02722    0.04158 =
         0.02615   -0.00290    0.00253   -0.00392
C29   1    0.448351    0.574862    0.753598    11.00000    0.03938    0.03253 =
         0.03039    0.00093    0.00151   -0.00645
AFIX  43
H29   2    0.464144    0.535941    0.747610    11.00000   -1.20000
AFIX   0
C16   1    0.377673    0.604636    0.668860    11.00000    0.03039    0.04181 =
         0.02418   -0.00014    0.00387   -0.00834
C21   1    0.356801    0.663508    0.677272    11.00000    0.02718    0.04277 =
         0.02502    0.00402    0.00379   -0.00073
C17   1    0.326580    0.578175    0.573700    11.00000    0.04545    0.05218 =
         0.02763   -0.00473    0.00179   -0.01416
AFIX  43
H17   2    0.337481    0.539096    0.567493    11.00000   -1.20000
AFIX   0
C28   1    0.496048    0.601031    0.846514    11.00000    0.02955    0.03980 =
         0.02640    0.00475    0.00182   -0.00476
C27   1    0.564618    0.571033    0.934930    11.00000    0.04120    0.04737 =
         0.03209    0.00987   -0.00025   -0.00199
AFIX  43
H27   2    0.583692    0.532216    0.929942    11.00000   -1.20000
AFIX   0
C19   1    0.243779    0.666544    0.499233    11.00000    0.03528    0.08026 =
         0.02658    0.01378    0.00208    0.00588
AFIX  43
H19   2    0.199874    0.687082    0.441148    11.00000   -1.20000
AFIX   0
C26   1    0.602622    0.597553    1.025818    11.00000    0.03742    0.07157 =
         0.02795    0.00975   -0.00441   -0.00269
AFIX  43
H26   2    0.645761    0.576958    1.084014    11.00000   -1.20000
AFIX   0
C18   1    0.262312    0.608422    0.491659    11.00000    0.03916    0.07834 =
         0.02441   -0.00435    0.00136   -0.01355
AFIX  43
H18   2    0.229631    0.590226    0.428712    11.00000   -1.20000
AFIX   0
C20   1    0.288177    0.693330    0.588832    11.00000    0.03660    0.05478 =
         0.03057    0.01068    0.00643    0.00849
AFIX  43
H20   2    0.273522    0.732370    0.592905    11.00000   -1.20000
AFIX   0
C24   1    0.518274    0.685822    0.952192    11.00000    0.03665    0.05248 =
         0.03322   -0.01080    0.00249   -0.00502
AFIX  43
H24   2    0.505784    0.724823    0.958994    11.00000   -1.20000
AFIX   0
C25   1    0.578538    0.655527    1.034555    11.00000    0.03794    0.07401 =
         0.02679   -0.00714   -0.00303   -0.00624
AFIX  43
H25   2    0.604813    0.673412    1.098702    11.00000   -1.20000
AFIX   0
HKLF    4

REM  datam in P2(1)/c
REM R1 =  0.0678 for    4396 Fo > 4sig(Fo)  and  0.0850 for all    5411 data
REM    305 parameters refined using      0 restraints

END

WGHT      0.0969      0.2429

REM Highest difference peak  0.416,  deepest hole -0.505,  1-sigma level  0.116
Q1    1   0.4830  0.1316  0.2206  11.00000  0.05    0.42
Q2    1   0.2955  0.1192  0.2049  11.00000  0.05    0.37
Q3    1   0.5962  0.1585  0.2358  11.00000  0.05    0.35
Q4    1   0.5901  0.0814  0.2400  11.00000  0.05    0.33
Q5    1  -0.3650  0.1116  0.2736  11.00000  0.05    0.33
Q6    1  -0.2831  0.1352  0.2265  11.00000  0.05    0.32
Q7    1  -0.4035  0.1553  0.3229  11.00000  0.05    0.31
Q8    1   0.6487  0.1394  0.2007  11.00000  0.05    0.31
Q9    1   0.4544  0.0710  0.2127  11.00000  0.05    0.31
Q10   1  -0.0161  0.0825  0.2442  11.00000  0.05    0.31
Q11   1   0.6703  0.1029  0.1980  11.00000  0.05    0.30
Q12   1   0.5059  0.0788  0.1634  11.00000  0.05    0.30
Q13   1  -0.1836  0.1412  0.2863  11.00000  0.05    0.30
Q14   1   0.1526  0.1044  0.2208  11.00000  0.05    0.29
Q15   1   0.3928  0.1173  0.1572  11.00000  0.05    0.29
Q16   1   0.6167  0.0893  0.3262  11.00000  0.05    0.28
Q17   1  -0.3314  0.0403  0.1924  11.00000  0.05    0.28
Q18   1   0.0403  0.1775  0.2392  11.00000  0.05    0.28
Q19   1   0.5232  0.6872  1.2151  11.00000  0.05    0.27
Q20   1  -0.0665  0.1656  0.2623  11.00000  0.05    0.26
;
_shelx_res_checksum   47598

_shelx_hkl_file
;
   0   0  -1   -0.13    0.09
   0   0   1   -0.23    0.12
   0   0   1   -0.22    0.07
   0   0  -1    0.02    0.05
   0   0   1   -0.15    0.07
   0   0  -2 3030.47   26.08
   0   0  -3    2.61    0.92
   0   0   3   -1.02    0.47
   0   0   3   -0.51    0.38
   0   0  -4 3906.65   36.47
   0   0  -5   -0.09    1.07
   0   0   5    0.60    0.37
   0   0   5   -0.08    0.43
   0   0   6  502.11    7.17
   0   0   6  481.94    6.84
   0   0  -7   -0.99    1.06
   0   0   7    0.54    0.40
   0   0   7   -0.34    0.49
   0   0  -8   47.18    6.39
   0   0   8   30.70    4.77
   0   0   8   31.77    5.68
   0   0  -9   -0.04    1.24
   0   0   9   -0.30    0.59
   0   0   9   -0.48    0.53
   0   0 -10  304.51    9.97
   0   0  10  203.48    6.90
   0   0  10  219.91    7.16
   0   0 -11    2.52    1.19
   0   0  11    2.15    0.67
   0   0  11    1.57    0.67
   0   0 -12  485.13  125.40
   0   0  12  327.55   84.67
   0   0  12  345.04   17.04
   0   0 -13    2.05    1.08
   0   0  13    0.94    0.62
   0   0  13    0.06    0.46
   0   0 -14   20.60    3.07
   0   0  14   13.82    2.52
   0   0  14   11.55    1.87
   0   0 -15    1.91    1.83
   0   0  15    0.54    0.50
   0   0 -16    6.14    1.37
   0   0  16    2.83    0.69
   0   1   0   -0.01    0.03
   0  -1   0    0.00    0.02
   0   1   0   -0.01    0.03
   0  -1   0   -0.01    0.04
   0  -1   1   -0.01    0.11
   0   1  -1    0.15    0.07
   0   1   1   -0.41    0.15
   0  -1  -1   -0.46    0.16
   0   1  -1   -0.30    0.12
   0  -1   1   -0.15    0.09
   0  -1  -1    0.14    0.11
   0   1   1   -0.15    0.08
   0   1   1    0.10    0.06
   0  -1  -1    0.08    0.06
   0  -1   1    0.06    0.05
   0   1  -1   -0.02    0.05
   0   1  -2   25.54    0.83
   0  -1  -2   28.33    0.90
   0  -1   2   20.82    1.20
   0   1   2   19.62    0.84
   0   1   2   22.47    1.68
   0   1  -2   19.07    1.94
   0   1  -3  158.85    7.04
   0  -1  -3  166.98    7.39
   0  -1   3  131.56    5.85
   0   1   3  109.02    4.85
   0   1   3  115.90    5.14
   0   1  -3   96.71    4.33
   0   1  -4  141.26    6.47
   0  -1  -4  145.45    6.65
   0  -1   4  118.18    5.42
   0   1   4  100.12    4.61
   0  -1   4   93.75    4.28
   0   1   4  102.09    4.67
   0   1  -5   82.24    4.25
   0  -1  -5   85.14    4.33
   0  -1   5   61.74    3.17
   0   1   5   57.15    3.06
   0  -1   5   54.05    2.79
   0   1   5   57.99    2.98
   0   1  -6   52.46    2.27
   0  -1  -6   60.48    8.30
   0  -1   6   39.47    5.75
   0   1   6   36.12    4.93
   0  -1   6   37.69    5.36
   0   1   6   39.24    2.02
   0  -1  -7   30.18    5.07
   0   1  -7   26.87    4.98
   0  -1   7   21.31    3.48
   0   1   7   17.37    2.13
   0  -1   7   16.91    2.49
   0   1   7   20.17    3.19
   0   1  -8    0.81    0.79
   0  -1  -8   -1.08    1.08
   0  -1   8    0.35    0.39
   0   1   8   -0.01    0.55
   0  -1   8   -0.02    0.48
   0   1   8    0.21    0.54
   0   1  -9   36.57    5.27
   0  -1  -9   32.63    4.70
   0  -1   9   20.02    2.67
   0   1   9   20.07    2.30
   0  -1   9   20.41    3.44
   0   1   9   22.91    4.17
   0   1 -10  111.41    6.56
   0  -1 -10  111.27    6.48
   0   1  10   70.88    7.75
   0  -1  10   74.07    8.69
   0  -1  10   78.16    3.60
   0   1  10   86.58    5.00
   0  -1 -11  219.33   10.22
   0   1 -11  216.43   10.44
   0  -1  11  121.98   17.11
   0  -1  11  153.97    8.65
   0   1  11  154.71    8.04
   0  -1 -12  234.12   18.16
   0   1 -12  210.81   11.67
   0  -1  12  141.11    7.93
   0   1  12  137.41    7.72
   0  -1  12  149.30    9.92
   0   1  12  153.61    9.20
   0   1 -13    3.59    1.01
   0  -1 -13    4.70    1.12
   0  -1  13    1.69    0.70
   0   1  13    1.57    0.61
   0   1  13    2.38    0.67
   0  -1  13    2.63    0.73
   0  -1 -14   -0.90    1.53
   0   1 -14   -0.31    1.65
   0  -1  14    0.77    0.80
   0   1  14   -0.08    0.79
   0   1  14   -1.68    0.89
   0  -1  14    2.34    0.90
   0   1 -15   -0.63    1.68
   0  -1 -15   -0.69    1.65
   0   1  15    0.30    0.42
   0  -1  15    1.15    0.58
   0  -1 -16    4.02    1.65
   0   1 -16   -0.74    1.76
   0  -1  16    2.04    1.00
   0   2   0    0.07    0.06
   0  -2   0   -0.04    0.05
   0   2   0    0.09    0.06
   0  -2   0   -0.06    0.09
   0  -2   0   -0.24    0.11
   0   2   0   -0.29    0.10
   0   2  -1    0.17    0.09
   0   2   1    0.00    0.13
   0  -2  -1   -0.29    0.22
   0  -2   1   -0.03    0.16
   0   2   1   -0.09    0.10
   0   2   1   -0.33    0.15
   0   2  -1   -0.12    0.10
   0   2  -2    0.28    0.25
   0  -2  -2    0.35    0.31
   0  -2   2    0.29    0.23
   0   2   2    0.34    0.18
   0   2   2    0.61    0.32
   0   2  -2    0.15    0.13
   0  -2  -3 3714.84   32.21
   0  -2   3 2989.35   26.26
   0   2   3 2280.65   19.83
   0   2  -3 2218.35   19.37
   0   2  -4    8.54    1.59
   0  -2  -4    7.53    1.41
   0  -2   4    4.13    0.86
   0   2   4    3.76    0.63
   0   2   4    5.48    1.07
   0   2  -4    3.39    0.59
   0   2  -5  374.49    5.80
   0  -2  -5  398.83    7.28
   0  -2   5  304.06    4.90
   0   2   5  260.48    4.02
   0   2   5  280.16    4.30
   0   2  -5  253.65    3.88
   0   2  -6   15.24    2.42
   0  -2  -6   16.30    2.96
   0  -2   6   10.16    2.29
   0   2   6    9.33    1.44
   0  -2   6    9.55    1.25
   0   2   6   10.08    1.94
   0   2  -7   79.42    2.96
   0  -2  -7   75.86    3.65
   0  -2   7   58.52    2.37
   0   2   7   50.95    6.97
   0  -2   7   50.49    4.82
   0   2   7   60.05    8.07
   0   2  -8    0.80    0.74
   0  -2  -8   -0.97    1.09
   0  -2   8    0.26    0.31
   0   2   8   -0.14    0.62
   0  -2   8    0.10    0.26
   0   2   8   -0.25    0.67
   0   2  -9    8.98    1.82
   0  -2  -9    9.31    2.43
   0  -2   9    4.94    1.08
   0   2   9    6.02    1.35
   0  -2   9    4.58    0.73
   0   2   9    5.42    0.98
   0   2 -10    7.89    1.45
   0  -2 -10    9.46    1.90
   0  -2  10    8.04    1.51
   0   2  10    6.15    1.07
   0  -2  10    5.40    1.09
   0   2  10    7.15    1.30
   0  -2 -11 1230.81  317.70
   0   2 -11 1180.77  304.78
   0  -2  11  788.89  203.80
   0   2  11  777.76  200.74
   0  -2  11  801.38   29.87
   0   2  11  875.73   33.78
   0  -2 -12   16.53    3.09
   0   2 -12   14.02    2.47
   0  -2  12   10.71    1.73
   0   2  12    6.55    1.51
   0  -2  12   12.79    1.70
   0   2  12   12.45    2.01
   0   2 -13   46.82    8.54
   0  -2 -13   51.07    9.71
   0  -2  13   26.57    4.91
   0   2  13   21.04    3.94
   0  -2  13   29.06    5.81
   0   2  13   35.95    5.48
   0   2 -14    2.19    0.85
   0  -2 -14    0.16    0.59
   0  -2  14   -0.06    0.88
   0   2  14    0.02    0.37
   0  -2  14    0.93    0.50
   0   2  14   -1.09    0.92
   0   2 -15    7.14    4.47
   0  -2 -15    8.03    2.99
   0  -2  15    4.91    1.57
   0   2  15    4.60    1.50
   0   2 -16    4.08    2.16
   0  -2 -16    6.66    2.60
   0  -2  16    2.25    1.06
   0   3   0    0.08    0.06
   0  -3   0   -0.11    0.13
   0  -3   0   -0.23    0.19
   0   3   0    0.52    0.25
   0  -3   1    5.21    0.96
   0  -3  -1    3.84    0.76
   0  -3  -1    5.47    1.22
   0   3   1    3.72    0.87
   0   3  -1    5.45    0.91
   0   3  -2    4.35    0.92
   0  -3  -2    6.04    1.15
   0  -3   2    3.91    0.78
   0   3   2    3.84    0.67
   0   3   2    5.25    0.96
   0   3  -2    3.58    0.58
   0   3  -3    4.15    2.24
   0  -3  -3    6.93    1.37
   0  -3   3    5.49    0.91
   0   3   3    2.13    0.42
   0   3   3    6.35    1.40
   0   3  -4    4.31    0.86
   0  -3  -4    5.55    1.02
   0  -3   4    5.64    1.04
   0   3   4    3.37    0.57
   0   3   4    4.14    0.79
   0   3  -5   -1.23    0.82
   0  -3  -5   -0.57    0.93
   0  -3   5   -0.73    0.81
   0   3   5   -0.52    0.51
   0   3   5   -0.65    0.61
   0   3  -5   -0.83    0.64
   0   3  -6  141.31    3.68
   0  -3  -6  150.54    4.06
   0  -3   6  119.10    3.25
   0   3   6   96.77    2.58
   0   3   6  117.26    4.59
   0   3  -6   93.11    2.66
   0   3  -7   18.57    2.85
   0  -3  -7   13.33    3.58
   0  -3   7   13.82    2.25
   0   3   7    8.44    1.99
   0  -3   7   10.69    1.73
   0   3   7   13.40    2.93
   0   3  -8    1.62    0.67
   0  -3  -8    0.71    0.66
   0  -3   8    0.86    0.58
   0   3   8    0.84    0.39
   0  -3   8    0.37    0.34
   0   3   8    0.59    0.61
   0   3  -9    2.17    0.99
   0  -3  -9    0.43    0.75
   0  -3   9    0.78    0.30
   0   3   9    0.37    0.45
   0  -3   9    0.20    0.56
   0   3   9    0.84    0.46
   0   3 -10    0.68    1.39
   0  -3 -10    1.42    1.12
   0  -3  10   -0.42    0.81
   0   3  10    1.47    0.88
   0  -3  10    0.56    0.42
   0   3  10    0.08    0.53
   0  -3 -11  357.15   15.13
   0  -3  11  243.88   10.69
   0   3  11  228.54    9.69
   0  -3  11  240.76   11.25
   0   3  11  268.97   11.33
   0  -3 -12   17.58    2.52
   0   3 -12   18.24    4.16
   0  -3  12   10.83    1.54
   0   3  12    8.00    1.36
   0  -3  12   11.17    1.35
   0   3  12   13.38    1.62
   0   3 -13   -1.14    1.56
   0  -3 -13    1.56    1.12
   0  -3  13    0.25    1.06
   0   3  13    0.51    0.74
   0  -3  13    1.26    0.53
   0   3  13    0.39    0.47
   0   3 -14    1.94    1.18
   0  -3 -14   -0.04    1.59
   0  -3  14    0.12    0.95
   0   3  14    0.49    0.46
   0   3  14    0.48    0.37
   0   3 -15    7.39    1.65
   0  -3 -15    1.89    1.18
   0  -3  15    2.07    0.70
   0   3  15    2.21    0.78
   0   3 -16    2.65    1.89
   0  -3 -16    0.40    0.77
   0  -3  16   -0.18    1.09
   0   4   0 7717.19   63.53
   0  -4  -1    0.26    0.18
   0  -4  -1    0.97    0.25
   0  -4   1    0.69    0.33
   0   4   1    0.75    0.33
   0   4  -1    0.54    0.51
   0   4  -2  101.47    4.63
   0  -4  -2  129.16    6.07
   0  -4   2  126.60    6.25
   0   4   2   92.87    4.11
   0   4   2  112.83    5.18
   0   4  -2   88.85    5.87
   0   4  -3    4.66    0.87
   0  -4  -3    6.19    1.19
   0  -4   3    4.11    1.15
   0   4   3    5.34    1.19
   0   4   3    6.56    0.93
   0   4  -3    3.32    1.79
   0   4  -4    2.19    0.43
   0  -4  -4    3.01    0.72
   0  -4   4    2.63    0.55
   0   4   4    1.46    0.31
   0   4   4    1.02    0.35
   0   4  -4    1.65    0.35
   0   4  -5   27.95    1.49
   0  -4  -5   27.62    4.86
   0  -4   5   20.11    4.43
   0   4   5   18.14    2.35
   0   4   5   22.00    4.22
   0   4  -5   16.54    2.40
   0  -4  -6 1459.00   17.45
   0  -4   6 1143.27   15.90
   0   4   6  895.11   11.23
   0   4   6 1113.10   13.26
   0   4  -6  893.53   10.57
   0   4  -7    3.66    0.95
   0  -4  -7    2.81    0.99
   0  -4   7    2.87    0.56
   0   4   7    1.63    0.36
   0   4  -7    0.96    0.42
   0   4  -8   15.65    3.24
   0  -4  -8   12.60    2.29
   0  -4   8    8.90    1.42
   0   4   8    8.16    1.13
   0  -4   8    8.31    1.81
   0   4   8   12.38    1.97
   0   4  -9    1.72    0.81
   0  -4  -9    1.85    1.10
   0  -4   9    1.10    0.82
   0   4   9    1.78    0.77
   0  -4   9    0.36    0.32
   0   4   9    0.81    0.42
   0   4 -10   64.73   19.85
   0  -4 -10   62.63   18.72
   0  -4  10   42.73    5.75
   0   4  10   33.65    4.54
   0  -4  10   37.10    6.54
   0   4  10   46.45    3.92
   0   4 -11   30.58    5.66
   0  -4 -11   28.34    3.42
   0  -4  11   18.61    2.93
   0   4  11   14.54    1.90
   0  -4  11   15.53    3.46
   0   4  11   24.96    3.57
   0   4 -12  107.79   11.54
   0  -4 -12   91.10   14.15
   0  -4  12   65.62    4.67
   0   4  12   45.49    7.56
   0  -4  12   54.02    4.18
   0   4  12   67.38    5.48
   0   4 -13    0.79    1.48
   0  -4 -13    2.21    1.66
   0  -4  13   -0.04    0.78
   0   4  13    1.52    0.69
   0  -4  13    1.13    0.57
   0   4  13    1.81    0.81
   0   4 -14    2.56    0.91
   0  -4 -14    3.73    1.67
   0  -4  14    1.48    1.06
   0   4  14    0.57    0.37
   0   4  14    1.72    0.80
   0   4 -15   -0.67    1.63
   0  -4 -15   -0.68    1.69
   0  -4  15    0.61    0.75
   0   4  15    0.60    0.83
   0   4 -16    4.77    1.46
   0  -4 -16    3.84    1.35
   0  -4  16    3.47    2.53
   0  -5   0    0.01    0.10
   0  -5   0   -0.15    2.25
   0   5   0   -1.45   78.64
   0  -5  -1   -0.43    0.38
   0  -5   1    0.37    0.16
   0  -5  -1   -0.30    0.40
   0  -5   1   -1.58    0.77
   0   5   1   -2.70    1.72
   0   5  -1   -2.10    1.70
   0  -5  -2   31.21    1.64
   0  -5   2   35.40    2.20
   0   5   2   36.61    3.61
   0   5  -2   38.37    9.87
   0   5  -3    0.40    0.24
   0  -5  -3   -2.05    0.95
   0  -5   3   -1.01    0.93
   0   5   3   -0.52    0.49
   0   5   3   -1.75    1.24
   0   5  -3    5.35    2.03
   0   5  -4   22.40    3.59
   0  -5  -4   25.47    4.67
   0  -5   4   21.36    3.81
   0   5   4   15.68    1.98
   0   5   4   24.90    1.91
   0   5  -4   19.27    3.47
   0   5  -5   29.00    1.57
   0  -5  -5   36.02    6.19
   0  -5   5   27.15    6.13
   0   5   5   19.88    2.58
   0   5   5   33.62    2.02
   0   5  -5   18.33    2.58
   0   5  -6  302.55    5.68
   0  -5  -6  320.63    7.66
   0  -5   6  268.30    5.35
   0   5   6  197.45    3.80
   0   5   6  255.42    5.18
   0   5  -6  186.70    3.87
   0   5  -7    3.10    0.94
   0  -5  -7    3.87    0.83
   0  -5   7    3.50    0.93
   0   5   7    1.81    0.51
   0   5   7    3.68    0.77
   0   5  -8   26.55    4.11
   0  -5  -8   27.66    5.40
   0  -5   8   15.31    3.17
   0   5   8   13.46    1.94
   0   5   8   20.72    3.61
   0   5  -8   11.75    2.31
   0   5  -9   34.01    2.93
   0  -5  -9   33.64    5.01
   0  -5   9   23.21    5.04
   0   5   9   18.58    2.67
   0  -5   9   19.79    3.12
   0   5   9   27.96    4.25
   0   5 -10   -0.27    1.13
   0  -5 -10    0.77    1.03
   0  -5  10    0.61    1.04
   0   5  10    0.86    0.54
   0  -5  10    1.04    0.43
   0   5  10    1.16    0.54
   0   5 -11   -0.51    1.32
   0  -5 -11    1.76    1.14
   0  -5  11    0.83    0.62
   0   5  11    0.20    0.41
   0  -5  11    1.45    0.63
   0   5  11    1.70    0.76
   0   5 -12    8.75    1.33
   0  -5 -12    8.87    2.22
   0  -5  12    4.47    1.13
   0   5  12    3.55    0.66
   0  -5  12    5.36    1.30
   0   5  12    5.84    1.45
   0   5 -13    0.46    0.49
   0  -5 -13    2.56    0.92
   0  -5  13    1.26    0.63
   0   5  13   -0.31    0.68
   0  -5  13    0.66    0.34
   0   5  13    1.09    0.78
   0   5 -14    3.80    1.15
   0  -5 -14    2.52    1.91
   0  -5  14    2.89    0.79
   0   5  14    2.13    0.95
   0   5  14    2.54    0.99
   0   5 -15    1.55    1.12
   0  -5 -15    1.32    0.85
   0  -5  15   -0.64    1.07
   0   5  15    1.25    0.84
   0   5 -16    5.38    1.76
   0  -5 -16    5.78    1.78
   0  -5  16    1.59    1.05
   0  -6   0    1.64    0.58
   0  -6   0    2.22    0.96
   0   6   0    2.83    1.34
   0  -6  -1   77.14    3.59
   0  -6   1   70.33    3.29
   0  -6  -1   73.41    3.50
   0  -6   1   93.83    4.53
   0   6   1  117.37    6.07
   0   6  -1  109.77    9.74
   0   6  -2    6.13    1.36
   0  -6  -2    7.31    1.14
   0  -6  -2    5.32    0.89
   0  -6   2    7.80    1.33
   0   6   2   13.51    2.93
   0   6  -2    4.35    0.87
   0   6  -3  844.20    8.85
   0  -6   3  987.15   10.86
   0   6   3  738.32    7.78
   0   6   3  939.78   10.50
   0   6  -3  725.88    8.28
   0   6  -4    1.85    0.34
   0  -6  -4    2.38    0.39
   0  -6   4   -0.64    0.91
   0   6   4    1.07    0.23
   0   6   4    1.25    0.96
   0   6  -4    2.79    0.87
   0   6  -5 1688.11   17.14
   0  -6  -5 1828.29   20.25
   0  -6   5 1619.49   17.32
   0   6   5 1183.36   13.05
   0   6   5 1568.25   17.13
   0   6  -5 1174.39   13.18
   0   6  -6   13.85    1.76
   0  -6  -6   18.09    2.32
   0  -6   6   14.91    2.39
   0   6   6    9.84    1.66
   0   6   6   15.12    2.55
   0   6  -6    8.73    1.24
   0   6  -7   39.07    2.06
   0  -6  -7   47.16    7.20
   0  -6   7   37.30    6.67
   0   6   7   26.54    3.46
   0   6   7   34.89    5.74
   0   6  -7   26.49    2.95
   0   6  -8    6.36    1.20
   0  -6  -8    3.30    1.74
   0  -6   8    3.24    1.08
   0   6   8    2.53    0.59
   0   6   8    5.28    1.27
   0   6  -8    3.73    0.79
   0   6  -9   48.20    7.65
   0  -6  -9   44.45    6.68
   0  -6   9   34.95    6.11
   0   6   9   24.15    1.55
   0   6   9   37.58    5.19
   0   6  -9   26.58    2.39
   0   6 -10    9.02    1.56
   0  -6 -10    8.40    1.58
   0  -6  10    8.20    1.39
   0   6  10    5.14    1.00
   0  -6  10    5.17    0.97
   0   6  10    5.92    1.08
   0   6 -11   -0.27    1.16
   0  -6 -11    1.42    0.75
   0  -6  11   -0.74    0.95
   0   6  11    0.87    0.55
   0  -6  11    0.57    0.48
   0   6  11    1.01    0.57
   0   6 -12   16.06    4.69
   0  -6 -12   15.42    3.18
   0  -6  12   15.01    1.96
   0   6  12   11.18    1.34
   0  -6  12    9.68    2.32
   0   6  12   16.65    3.66
   0   6 -13    1.31    0.91
   0  -6 -13    1.50    1.12
   0  -6  13    1.44    1.22
   0   6  13   -0.32    0.70
   0  -6  13    1.24    0.46
   0   6  13    0.01    0.58
   0   6 -14   -0.67    1.48
   0  -6 -14   -1.12    1.59
   0   6  14    0.68    0.48
   0   6  14   -0.11    0.84
   0   6 -15   -0.72    1.49
   0  -6 -15   -2.32    1.59
   0  -6  15    2.01    0.96
   0   6  15   -0.48    0.86
   0   6 -16    1.54    2.17
   0  -6 -16   -0.76    1.82
   0  -6  16    1.59    1.18
   0  -7   0    0.30    0.29
   0  -7   0    1.15    0.60
   0   7   0   28.62    9.30
   0  -7  -1   10.35    0.70
   0  -7   1   10.12    1.40
   0  -7  -1   12.45    1.91
   0  -7   1   13.00    2.29
   0   7  -1   19.70    3.48
   0   7  -2   34.89    3.27
   0  -7  -2   37.45    1.36
   0  -7  -2   32.10    1.52
   0  -7   2   39.93    1.65
   0   7   2   51.34    4.15
   0   7  -2   33.38    4.63
   0   7  -3   29.67    1.18
   0  -7  -3   40.35    2.73
   0  -7  -3   30.93    1.23
   0  -7   3   42.84    6.46
   0   7   3   48.09    5.41
   0   7  -3   43.48    3.35
   0   7  -4    1.22    0.60
   0  -7  -4    1.96    0.57
   0  -7   4    1.17    0.70
   0   7   4    0.22    0.29
   0   7   4    1.40    0.60
   0   7  -4   -0.61    1.12
   0   7  -5   76.05    2.44
   0  -7  -5   76.67    2.64
   0  -7   5   74.14    2.76
   0   7   5   56.55    6.90
   0   7   5   80.72    3.00
   0   7  -5   57.29    6.43
   0   7  -6   52.10    3.19
   0  -7  -6   51.80    7.94
   0  -7   6   44.55    7.97
   0   7   6   32.89    1.45
   0   7   6   45.72    2.93
   0   7  -6   32.25    3.95
   0   7  -7   12.97    2.92
   0  -7  -7    9.31    1.66
   0  -7   7    9.01    1.78
   0   7   7    7.22    0.90
   0   7   7    9.44    1.15
   0   7  -7    6.59    0.90
   0   7  -8    1.49    0.69
   0  -7  -8    1.39    0.58
   0  -7   8    0.40    0.54
   0   7   8    0.67    0.56
   0   7   8    1.30    0.96
   0   7  -8    1.95    0.68
   0   7  -9    0.65    0.44
   0  -7  -9    2.85    0.73
   0  -7   9    1.39    0.56
   0   7   9    0.93    0.40
   0   7   9   -0.10    1.01
   0   7  -9    1.14    0.72
   0   7 -10   48.81    4.16
   0  -7 -10   43.24    8.63
   0  -7  10   33.59    6.10
   0   7  10   24.72    5.16
   0   7  10   44.20    2.73
   0   7 -10   27.94    2.17
   0   7 -11   -0.84    1.14
   0  -7 -11    1.61    1.17
   0  -7  11    0.27    1.06
   0   7  11    1.52    0.68
   0  -7  11    1.24    0.56
   0   7  11    2.19    1.06
   0   7 -12   36.47    7.42
   0  -7 -12   38.82    7.19
   0  -7  12   21.77    3.50
   0   7  12   18.47    2.97
   0  -7  12   18.46    4.19
   0   7  12   27.00    7.42
   0   7 -13    7.45    2.16
   0  -7 -13    5.97    1.99
   0  -7  13    3.91    1.33
   0   7  13    3.25    0.94
   0  -7  13    2.31    0.74
   0   7  13    4.50    1.36
   0   7 -14    1.55    1.18
   0  -7 -14    1.08    0.95
   0  -7  14    2.19    1.16
   0   7  14    2.96    1.47
   0   7 -15    2.41    1.54
   0  -7 -15    3.95    1.88
   0  -7  15    1.06    0.87
   0   7  15    1.81    0.87
   0   7 -16   14.38    4.85
   0  -7 -16   12.41    3.05
   0  -7  16    7.79    1.69
   0  -8   0 3228.60   27.63
   0  -8   0 4236.27   36.85
   0   8   0 4446.32   39.28
   0  -8  -1    8.90    1.35
   0  -8   1    7.01    0.89
   0  -8  -1   12.84    2.56
   0  -8   1   12.23    2.69
   0   8   1   12.68    2.91
   0   8  -1   10.57    2.39
   0   8  -2   26.89    2.85
   0  -8  -2   27.54    1.16
   0  -8  -2   28.89    1.18
   0  -8   2   35.43    1.60
   0   8   2   34.71    1.77
   0   8  -2   30.83    5.66
   0   8  -3   15.45    2.94
   0  -8  -3   20.03    2.92
   0  -8  -3   15.41    2.48
   0  -8   3   22.86    4.09
   0   8   3   27.38    4.11
   0   8  -3   16.32    2.41
   0   8  -4  490.70    6.49
   0  -8  -4  551.15    8.08
   0  -8   4  549.16    8.07
   0   8   4  426.95    5.79
   0   8   4  546.99    8.13
   0   8  -4  416.20    9.19
   0   8  -5    0.59    0.39
   0  -8  -5    1.00    0.70
   0  -8   5    2.34    0.90
   0   8   5    0.66    0.50
   0   8  -5    0.35    0.90
   0   8  -6 2375.69   25.38
   0  -8  -6 2466.97   27.19
   0  -8   6 2243.00   25.28
   0   8   6 1678.20   18.19
   0   8   6 2316.02   25.53
   0   8  -6 1630.65   17.90
   0   8  -7    1.38    0.84
   0  -8  -7    1.80    0.80
   0  -8   7   -0.05    0.94
   0   8   7    0.57    0.22
   0   8   7    0.51    1.11
   0   8  -7    0.32    0.32
   0   8  -8   12.80    1.96
   0  -8  -8   10.83    2.34
   0  -8   8    9.19    1.47
   0   8   8    6.85    1.65
   0   8   8    9.64    2.66
   0   8  -8    6.97    1.13
   0   8  -9    1.38    0.49
   0  -8  -9    1.59    0.76
   0  -8   9   -0.76    1.06
   0   8   9    0.67    0.45
   0   8   9    1.03    0.52
   0   8  -9   -0.43    0.74
   0   8 -10  190.36    9.30
   0  -8 -10  182.54    8.62
   0  -8  10  141.82   10.52
   0   8  10  117.79    5.43
   0   8  10  157.84    7.27
   0   8 -10  110.88    5.71
   0   8 -11    7.68    1.87
   0  -8 -11    8.28    1.76
   0  -8  11    5.00    1.11
   0   8  11    4.14    0.80
   0  -8  11    5.67    1.13
   0   8  11    6.62    1.44
   0   8 -12  131.60    6.14
   0  -8 -12  127.79    6.15
   0  -8  12  101.88    5.14
   0   8  12   58.41   10.36
   0  -8  12   71.74    4.34
   0   8  12  107.32    5.09
   0   8 -13    1.29    1.09
   0  -8 -13   -0.02    1.41
   0  -8  13    0.88    0.56
   0   8  13    1.56    0.83
   0   8  13    1.26    0.66
   0   8 -14    1.89    0.97
   0  -8 -14    1.66    1.80
   0  -8  14    0.65    0.70
   0   8  14    1.46    0.88
   0   8 -15    1.08    0.64
   0  -8 -15   -0.52    1.80
   0  -8  15    2.17    1.48
   0   8  15    0.81    0.89
   0   8 -16   39.90   10.57
   0  -8 -16   36.09    7.22
   0  -8  16   19.96    5.11
   0  -9  -1   39.45    2.57
   0  -9   1   32.87    1.75
   0  -9  -1   45.96    2.51
   0  -9   1   59.67    5.21
   0   9   1   59.20    5.05
   0   9  -1   54.04    3.11
   0   9  -2    0.40    0.16
   0  -9  -2    0.10    0.29
   0  -9  -2   -0.24    0.54
   0  -9   2   -1.82    1.12
   0   9   2    0.26    0.66
   0   9  -2   -0.66    1.57
   0  -9  -3  125.84    5.93
   0  -9   3  146.82    7.03
   0   9  -4   24.86    4.50
   0  -9  -4   32.46    4.14
   0  -9  -4   23.42    1.71
   0  -9   4   36.16    5.13
   0   9  -4   31.09    5.58
   0   9  -5  138.50    3.40
   0  -9  -5  142.80    3.82
   0  -9   5  147.08    5.56
   0   9   5  111.32    3.29
   0   9  -5  116.24    3.48
   0   9  -6   40.80    1.98
   0  -9  -6   39.03    6.05
   0  -9   6   36.50    6.47
   0   9   6   26.10    4.45
   0   9   6   37.64    2.46
   0   9  -6   25.01    4.34
   0   9  -7   44.76    3.56
   0  -9  -7   46.28    6.07
   0  -9   7   42.10    7.18
   0   9   7   31.64    3.28
   0   9   7   43.74    8.09
   0   9  -7   27.53    4.18
   0   9  -8   37.29    2.29
   0  -9  -8   36.45    8.16
   0  -9   8   33.59    7.32
   0   9   8   20.89    3.78
   0   9   8   35.48    5.79
   0   9  -8   20.56    5.07
   0   9  -9    9.17    1.62
   0  -9  -9    7.91    1.56
   0  -9   9    6.64    1.31
   0   9   9    6.37    0.81
   0   9   9    9.78    1.70
   0   9  -9    3.95    0.70
   0   9 -10    2.55    0.86
   0  -9 -10    1.07    1.44
   0  -9  10    0.37    0.66
   0   9  10    0.58    0.37
   0   9  10    1.19    0.82
   0   9 -10    1.15    0.57
   0   9 -11   45.69    7.13
   0  -9 -11   31.10    2.77
   0  -9  11   26.78    5.90
   0   9  11   19.67    2.79
   0   9  11   33.96    5.94
   0   9 -11   19.14    2.71
   0   9 -12   18.52    3.11
   0  -9 -12   14.18    2.69
   0  -9  12    9.27    1.67
   0   9  12    6.68    1.52
   0  -9  12    9.30    1.78
   0   9  12   11.07    2.30
   0   9 -13   -1.73    1.35
   0  -9 -13    0.72    1.31
   0  -9  13    1.22    0.86
   0   9  13   -0.22    0.66
   0   9  13    1.40    0.69
   0   9 -14   14.51    3.03
   0  -9 -14   13.31    2.40
   0  -9  14   11.50    2.92
   0   9  14   11.13    2.41
   0   9 -15    2.41    1.15
   0  -9 -15   -1.19    1.64
   0  -9  15    0.93    1.28
   0   9  15    0.81    0.68
   0   9 -16   17.63    3.65
   0  -9 -16   14.80    3.55
   0  -9  16    9.49    1.90
   0 -10   0  242.48    3.58
   0 -10   0  334.99    5.33
   0  10   0  333.81    5.77
   0 -10  -1 1534.46   14.77
   0 -10   1 1488.15   14.07
   0 -10  -1 1891.03   18.40
   0  10  -1 1942.90   19.37
   0  10  -2   22.64    2.13
   0 -10  -2   29.75    1.40
   0 -10  -2   32.07    4.65
   0 -10   2   41.35    2.20
   0  10   2   37.03    2.13
   0  10  -2   32.38    2.17
   0  10  -3    0.40    0.48
   0 -10  -3   -0.01    0.67
   0 -10  -3    1.07    0.51
   0 -10   3    2.01    0.74
   0  10   3    3.25    1.46
   0  10  -4   32.23    2.05
   0 -10  -4   36.80    6.68
   0 -10  -4   28.32    2.11
   0 -10   4   41.75    2.67
   0  10  -4   30.66    8.68
   0  10  -5  355.41    5.92
   0 -10  -5  381.70    6.70
   0 -10  -5  271.22    4.72
   0 -10   5  385.32    7.34
   0  10   5  399.37    7.79
   0  10  -5  275.98    5.26
   0  10  -6   -0.82    0.77
   0 -10  -6   -0.35    0.81
   0 -10   6    1.37    0.72
   0  10   6    0.68    0.46
   0  10   6    0.90    0.48
   0  10  -6    0.55    0.49
   0  10  -7   23.45    4.61
   0 -10  -7   20.81    4.45
   0 -10   7   19.64    3.49
   0  10   7   14.83    2.86
   0  10   7   19.91    4.91
   0  10  -7   14.02    1.90
   0  10  -8    2.43    0.62
   0 -10  -8    2.89    0.95
   0 -10   8    0.56    0.78
   0  10   8    0.92    0.74
   0  10   8    1.50    0.78
   0  10  -8    0.19    0.85
   0  10  -9   42.15    6.98
   0 -10  -9   33.11    4.80
   0 -10   9   31.45    5.18
   0  10   9   28.21    3.54
   0  10   9   38.51    6.79
   0  10  -9   23.21    3.22
   0  10 -10    0.16    0.54
   0 -10 -10    1.04    0.82
   0 -10  10   -1.13    1.09
   0  10  10    0.96    0.62
   0  10  10    2.55    1.16
   0  10 -10   -0.65    0.70
   0  10 -11   67.51   12.67
   0 -10 -11   59.78    9.89
   0 -10  11   45.68   11.00
   0  10  11   32.86    5.97
   0  10  11   54.58    9.38
   0  10 -11   32.68    4.64
   0  10 -12    3.02    1.42
   0 -10 -12    3.46    1.08
   0 -10  12    2.85    1.18
   0  10  12    0.80    0.48
   0  10  12    2.98    1.37
   0  10 -13    6.29    1.75
   0 -10 -13    6.51    1.62
   0 -10  13    5.70    1.58
   0  10  13    5.95    1.95
   0  10 -14    1.58    0.92
   0 -10 -14    3.28    1.55
   0 -10  14    0.71    0.77
   0  10  14    1.03    0.59
   0  10 -15    1.39    0.84
   0 -10 -15    1.22    1.71
   0 -10  15    0.73    0.77
   0  10  15   -0.68    1.04
   0 -11  -1   13.93    2.90
   0 -11   1   11.80    1.39
   0 -11   1   21.18    3.46
   0  11   1   20.45    7.55
   0  11  -1   22.12    8.23
   0  11  -2   61.09    2.27
   0 -11  -2   68.72    2.02
   0 -11  -2   82.75    5.11
   0 -11   2   89.70    2.90
   0  11   2   90.73    3.39
   0  11  -2   80.13    3.10
   0  11  -3    7.36    1.70
   0 -11  -3    8.45    1.44
   0 -11  -3    8.84    1.81
   0 -11   3   12.95    2.74
   0  11   3   20.02    3.87
   0  11  -3    7.92    4.81
   0  11  -4   93.94    2.41
   0 -11  -4  102.75    2.82
   0 -11  -4   86.28    2.43
   0 -11   4  105.69    3.54
   0  11   4  111.12    3.82
   0  11  -4   90.13    4.82
   0  11  -5   48.12    3.23
   0 -11  -5   47.90    4.54
   0 -11  -5   34.08    2.09
   0 -11   5   49.81    9.19
   0  11   5   48.88    3.29
   0  11  -5   35.85    4.84
   0  11  -6  218.80    7.17
   0 -11  -6  223.57    7.60
   0 -11   6  224.74    9.17
   0  11   6  234.63    8.83
   0  11  -6  155.75    5.55
   0  11  -7   35.01    8.91
   0 -11  -7   30.10    6.36
   0 -11   7   36.14    8.88
   0  11   7   33.27    1.81
   0  11   7   34.97    6.57
   0  11  -7   20.91    3.95
   0  11  -8   18.39    4.31
   0 -11  -8   17.34    3.06
   0 -11   8   13.49    2.61
   0  11   8   10.93    1.71
   0  11   8   17.52    3.76
   0  11  -8   11.76    1.40
   0  11  -9    9.34    1.79
   0 -11  -9    9.96    2.48
   0 -11   9    7.26    2.54
   0  11   9    4.70    0.89
   0  11   9    8.29    1.60
   0  11  -9    6.42    1.12
   0  11 -10    1.07    0.80
   0 -11 -10    0.64    0.89
   0 -11  10   -0.99    1.24
   0  11  10    0.02    0.75
   0  11  10   -0.07    1.35
   0  11 -10    0.18    0.44
   0  11 -11  121.63    7.57
   0 -11 -11  101.88   18.09
   0 -11  11   93.92   13.08
   0  11  11   55.99   10.08
   0  11  11  115.38    5.59
   0  11 -11   60.57    6.54
   0  11 -12    8.24    3.63
   0 -11 -12    5.79    1.41
   0 -11  12    3.30    1.29
   0  11  12    3.78    0.91
   0  11  12    8.44    1.38
   0  11 -12    5.14    2.29
   0  11 -13    3.23    1.18
   0 -11 -13    1.76    1.53
   0 -11  13    0.21    1.24
   0  11  13    0.90    0.84
   0  11 -14    0.38    0.65
   0 -11 -14    3.68    1.88
   0 -11  14    1.91    1.32
   0  11  14    2.09    0.93
   0  11 -15    6.31    1.57
   0 -11 -15    8.59    3.26
   0 -11  15    9.04    1.44
   0  11  15    4.72    1.52
   0 -12   0  986.26   11.58
   0 -12   0 1375.47   16.28
   0  12   0 1396.49   17.68
   0 -12  -1    7.05    1.16
   0 -12   1    8.37    1.98
   0 -12  -1   10.55    2.98
   0 -12   1   11.54    3.41
   0  12   1   25.88    5.89
   0  12  -1   13.50    2.76
   0  12  -2    1.30    0.35
   0 -12  -2    2.66    0.52
   0 -12  -2    2.71    0.50
   0 -12   2    3.37    1.14
   0  12  -3   27.05    2.00
   0 -12  -3   29.47    4.22
   0 -12  -3   29.53    1.50
   0 -12   3   37.23    2.08
   0  12   3   39.92    8.09
   0  12  -3   35.17    6.60
   0  12  -4   39.82    3.03
   0 -12  -4   44.13    7.28
   0 -12  -4   38.63    5.50
   0 -12   4   52.16    9.22
   0  12   4   42.27    2.32
   0  12  -4   38.72    5.39
   0  12  -5   31.84    5.87
   0 -12  -5   32.57    2.48
   0 -12  -5   25.40    3.98
   0 -12   5   35.44    6.76
   0  12   5   36.03    6.60
   0  12  -5   23.40    3.48
   0  12  -6   -0.40    0.63
   0 -12  -6    0.85    0.65
   0 -12  -6    0.75    0.38
   0 -12   6    1.53    0.73
   0  12   6    1.90    1.08
   0  12  -6    2.52    0.75
   0  12  -7   14.56    2.82
   0 -12  -7   14.10    2.38
   0 -12  -7   10.73    2.22
   0 -12   7   16.35    2.09
   0  12   7   19.80    3.38
   0  12  -7   11.29    1.74
   0  12  -8   35.72    3.12
   0 -12  -8   31.10    6.13
   0 -12   8   32.27    6.23
   0  12   8   21.63    3.12
   0  12   8   34.18    2.57
   0  12  -8   20.79    2.00
   0  12  -9    2.79    0.70
   0 -12  -9    2.01    0.69
   0 -12   9    5.18    0.91
   0  12   9    2.34    0.53
   0  12   9    4.70    1.17
   0  12  -9    2.81    0.57
   0  12 -10  191.40   15.04
   0 -12 -10  159.25    9.04
   0 -12  10  144.43   17.45
   0  12  10   97.38   13.82
   0  12  10  172.02    9.56
   0  12 -10   96.43   13.57
   0  12 -11    2.85    0.95
   0 -12 -11    2.01    1.34
   0 -12  11    1.57    0.59
   0  12  11    1.05    0.49
   0  12  11    2.70    1.14
   0  12 -11    2.64    1.14
   0  12 -12  103.59    8.07
   0 -12 -12   77.97   15.58
   0 -12  12   72.84   13.46
   0  12  12   90.79    8.38
   0  12 -13    3.55    0.91
   0 -12 -13    3.81    1.16
   0 -12  13    2.61    1.06
   0  12  13    3.23    1.01
   0  12 -14   10.15    2.41
   0 -12 -14    7.25    2.01
   0 -12  14    8.16    1.62
   0  12  14    7.44    2.05
   0  12 -15    0.42    0.79
   0 -12 -15    0.14    1.18
   0 -12  15    0.86    0.94
   0  12  15    1.43    0.96
   0  13   0    3.31    0.99
   0 -13  -1   33.20    5.53
   0 -13   1   37.03    3.37
   0 -13  -1   47.16    2.07
   0 -13   1   57.84    6.12
   0  13   1   57.39    9.72
   0  13  -1   50.78    7.48
   0  13  -2    1.71    0.30
   0 -13  -2    0.77    0.53
   0 -13  -2    1.98    0.66
   0 -13   2    1.59    0.95
   0  13  -2   -0.64    1.62
   0  13  -3    5.50    1.31
   0 -13  -3    8.62    1.29
   0 -13  -3    9.65    1.86
   0 -13   3   10.02    2.30
   0  13   3    8.50    1.69
   0  13  -3    8.68    1.93
   0  13  -4    7.99    1.65
   0 -13  -4    9.62    1.34
   0 -13  -4    7.76    2.54
   0 -13   4    9.62    2.01
   0  13   4   13.06    2.73
   0  13  -4    9.01    1.25
   0  13  -5    1.15    0.56
   0 -13  -5    0.51    0.86
   0 -13  -5    1.22    0.70
   0 -13   5    1.34    1.00
   0  13   5    1.68    1.68
   0  13  -5    1.24    0.43
   0  13  -6   14.57    3.49
   0 -13  -6   12.53    1.95
   0 -13  -6   12.36    1.77
   0 -13   6   13.99    2.85
   0  13   6   23.35    4.54
   0  13  -6   10.86    1.58
   0  13  -7    1.37    0.75
   0 -13  -7    0.54    0.76
   0 -13  -7    0.64    0.49
   0 -13   7    1.09    0.86
   0  13   7    0.06    0.54
   0  13  -7    0.06    0.77
   0  13  -8    1.69    0.53
   0 -13  -8    3.37    0.72
   0 -13  -8    1.19    0.52
   0 -13   8    4.71    1.62
   0  13   8    1.71    1.03
   0  13  -8   -0.10    0.81
   0  13  -9    0.92    1.17
   0 -13  -9    0.65    0.78
   0 -13   9    0.96    0.96
   0  13   9    1.01    0.70
   0  13   9   -0.48    1.60
   0  13  -9    1.78    0.63
   0  13 -10    4.81    0.99
   0 -13 -10    3.45    1.17
   0 -13  10    2.48    1.10
   0  13  10    1.94    0.72
   0  13  10    2.37    1.43
   0  13 -10    2.63    0.97
   0  13 -11    2.51    1.41
   0 -13 -11    1.31    0.95
   0 -13  11    2.89    1.50
   0  13  11    0.67    0.52
   0  13  11    2.14    1.22
   0  13 -11    1.14    0.92
   0  13 -12    4.26    1.64
   0 -13 -12    4.62    1.67
   0 -13  12    7.48    2.00
   0  13  12    6.97    1.74
   0  13 -13    0.56    0.67
   0 -13 -13    0.98    1.33
   0 -13  13    2.16    0.96
   0  13  13    1.13    0.80
   0  13 -14    0.59    0.72
   0 -13 -14   -0.46    1.59
   0 -13  14    1.25    1.40
   0  13  14    2.42    1.39
   0  13 -15    1.08    1.13
   0 -13 -15   -0.61    1.65
   0  13  15   -0.27    1.41
   0 -14   0   57.86    6.60
   0 -14   0   85.22    3.67
   0  14   0   77.18    4.91
   0 -14  -1   11.10    1.52
   0 -14   1   10.52    1.45
   0 -14  -1   13.11    2.37
   0 -14   1   15.24    3.26
   0  14   1   10.76    2.47
   0  14  -1    9.68    1.65
   0  14  -2    4.87    1.08
   0 -14  -2    5.01    1.19
   0 -14  -2    7.69    1.44
   0 -14   2    6.61    1.61
   0  14   2    5.33    1.15
   0  14  -2    7.33    1.47
   0  14  -3    0.48    0.33
   0 -14  -3   -0.75    0.63
   0 -14  -3    1.40    0.43
   0 -14   3   -0.61    1.07
   0  14   3    1.27    0.60
   0  14  -3    0.49    0.56
   0  14  -4    3.13    1.01
   0 -14  -4    3.22    0.66
   0 -14  -4    3.13    0.73
   0 -14   4    3.39    0.69
   0  14   4    4.13    1.33
   0  14  -4    6.33    1.15
   0  14  -5  625.15    9.73
   0 -14  -5  635.48    9.68
   0 -14  -5  586.33   11.10
   0 -14   5  744.14   12.10
   0  14   5  801.72   12.48
   0  14  -5  551.98   12.12
   0  14  -6   37.05    3.32
   0 -14  -6   40.16    6.06
   0 -14  -6   32.53    5.54
   0 -14   6   45.87    7.61
   0  14   6   50.55    8.00
   0  14  -6   28.19    6.49
   0  14  -7  150.52    6.26
   0 -14  -7  138.16    6.19
   0 -14  -7  111.86    4.83
   0 -14   7  153.53    7.20
   0  14   7  166.64    7.50
   0  14  -7  111.60    5.27
   0  14  -8    7.79    2.71
   0 -14  -8    6.81    1.20
   0 -14  -8    4.25    1.07
   0 -14   8    7.64    2.73
   0  14   8    9.29    1.91
   0  14  -8    5.58    1.89
   0  14  -9    1.02    0.54
   0 -14  -9   -0.05    0.61
   0 -14  -9   -1.11    0.65
   0 -14   9    0.92    0.62
   0  14   9    0.92    0.80
   0  14  -9   -0.04    0.52
   0  14 -10   -0.37    0.88
   0 -14 -10   -0.90    1.19
   0 -14 -10    0.81    0.46
   0 -14  10    0.36    0.60
   0  14  10    0.98    1.02
   0  14 -10    0.56    0.89
   0  14 -11   15.00    2.78
   0 -14 -11   10.16    1.98
   0 -14  11   12.17    2.99
   0  14  11   11.11    3.13
   0  14 -11    7.10    1.11
   0  14 -12    5.81    1.16
   0 -14 -12    6.02    2.03
   0 -14  12    4.30    1.85
   0  14  12    7.06    1.35
   0  14 -13    2.32    0.62
   0 -14 -13    3.20    1.37
   0 -14  13    1.55    1.19
   0  14  13    3.68    1.73
   0  14 -14    1.94    1.03
   0 -14 -14   -0.25    1.66
   0 -14  14    1.13    0.77
   0  14  14    2.63    1.75
   0  14 -15    1.79    1.12
   0 -14 -15   -0.15    1.55
   0 -14  15    1.24    0.76
   0  14  15   -1.26    1.52
   0 -15   0   -0.12    0.46
   0 -15   0    1.01    0.52
   0  15   0   -0.47    1.21
   0 -15  -1    8.11    1.43
   0 -15   1   10.18    1.34
   0 -15  -1   13.07    3.05
   0 -15   1   15.07    3.35
   0  15   1   10.95    1.92
   0  15  -1   10.62    1.78
   0  15  -2    0.13    0.38
   0 -15  -2    0.42    0.22
   0 -15  -2    0.82    0.33
   0 -15   2   -0.45    1.13
   0  15   2    0.82    0.75
   0  15  -2   -0.44    1.05
   0  15  -3    0.17    0.29
   0 -15  -3    1.16    0.77
   0 -15  -3    0.95    0.44
   0 -15   3    0.27    0.80
   0  15   3    0.55    0.92
   0  15  -3    0.61    0.50
   0  15  -4    1.01    0.31
   0 -15  -4    0.21    0.80
   0 -15  -4    1.54    0.43
   0 -15   4    1.73    1.01
   0  15   4    4.63    1.22
   0  15  -4    1.87    0.81
   0  15  -5   64.33    5.88
   0 -15  -5   61.79    3.12
   0 -15  -5   61.04    4.81
   0 -15   5   64.00   12.06
   0  15   5   81.37    4.98
   0  15  -5   56.00    8.79
   0  15  -6   47.14    6.99
   0 -15  -6   49.30    8.18
   0 -15  -6   41.86    6.51
   0 -15   6   46.01   10.61
   0  15   6   55.34    4.46
   0  15  -6   34.88    5.92
   0  15  -7   85.17    4.97
   0 -15  -7   81.39   11.36
   0 -15  -7   68.19    4.14
   0 -15   7   90.40    8.71
   0  15   7   98.34    5.37
   0  15  -7   65.83   10.13
   0  15  -8    8.89    1.34
   0 -15  -8    7.29    1.60
   0 -15  -8    5.95    0.97
   0 -15   8    9.56    1.79
   0  15   8    9.94    2.11
   0  15  -8    6.79    0.97
   0  15  -9    2.40    1.04
   0 -15  -9    0.97    0.64
   0 -15  -9    1.57    0.58
   0 -15   9    4.45    1.12
   0  15   9    2.62    1.61
   0  15  -9    1.34    0.98
   0  15 -10   -0.11    1.01
   0 -15 -10    1.60    0.97
   0 -15 -10    0.33    0.32
   0 -15  10   -0.46    1.29
   0  15  10   -0.37    1.44
   0  15 -10    0.79    0.75
   0  15 -11    9.94    2.20
   0 -15 -11    6.78    1.85
   0 -15  11    6.94    3.10
   0  15  11    8.90    1.98
   0  15 -11    4.94    1.10
   0  15 -12    3.95    0.96
   0 -15 -12    4.44    2.02
   0 -15  12    4.56    1.14
   0  15  12    3.92    1.31
   0  15 -13    3.24    1.23
   0 -15 -13    0.84    1.07
   0 -15  13    0.17    0.89
   0  15  13   -0.50    1.38
   0  15 -14    1.82    1.05
   0 -15 -14    1.76    1.02
   0 -15  14    2.14    1.05
   0  15  14    0.75    0.91
   0 -16   0   22.34    4.00
   0 -16   0   34.10    6.17
   0  16   0   33.42    6.96
   0 -16  -1   10.72    2.27
   0 -16   1   11.61    1.48
   0 -16  -1   18.64    3.76
   0 -16   1   15.04    3.41
   0  16   1   18.56    3.55
   0  16  -1   17.31    4.18
   0  16  -2   25.27    5.27
   0 -16  -2   25.33    4.83
   0 -16  -2   49.05    6.79
   0 -16   2   41.66    8.52
   0  16   2   50.93    3.11
   0  16  -2   39.00    6.80
   0  16  -3    9.68    2.12
   0 -16  -3    9.71    2.21
   0 -16  -3   16.70    2.13
   0 -16   3   17.16    2.90
   0  16   3   20.07    3.51
   0  16  -3   13.68    3.22
   0  16  -4   69.58    2.79
   0 -16  -4   73.25    3.25
   0 -16  -4   82.60    5.85
   0 -16   4   89.01    4.15
   0  16   4   99.52    4.97
   0  16  -4   73.85   12.00
   0  16  -5    2.47    0.46
   0 -16  -5    2.91    0.86
   0 -16  -5    3.15    0.92
   0 -16   5    1.90    1.39
   0  16   5    4.16    1.64
   0  16  -5    1.93    0.81
   0  16  -6  724.55   25.04
   0 -16  -6  710.22   25.07
   0 -16  -6  667.95   23.34
   0 -16   6  814.77   29.16
   0  16   6  857.01   32.01
   0  16  -6  589.92   21.47
   0  16  -7    1.76    0.84
   0 -16  -7    1.43    0.60
   0 -16  -7    0.96    0.59
   0 -16   7    1.18    0.91
   0  16   7    3.47    1.14
   0  16  -7   -0.79    0.78
   0  16  -8    0.99    0.58
   0 -16  -8   -1.03    1.05
   0 -16  -8    0.43    0.79
   0 -16   8   -1.13    1.45
   0  16   8    1.36    1.46
   0  16  -8    1.04    0.54
   0  16  -9    1.12    0.95
   0 -16  -9    0.66    0.81
   0 -16  -9    0.02    0.35
   0 -16   9    0.54    1.09
   0  16   9    0.88    0.64
   0  16  -9    0.15    0.99
   0  16 -10    1.27    0.80
   0 -16 -10    3.87    2.13
   0 -16 -10    0.45    0.33
   0 -16  10    1.15    0.87
   0  16  10    1.10    1.03
   0  16 -10   -0.03    0.70
   0  16 -11    1.91    0.99
   0 -16 -11   -0.46    1.18
   0 -16  11    2.37    1.37
   0  16  11   -0.36    1.64
   0  16 -11    1.16    0.82
   0  16 -12    1.26    0.77
   0 -16 -12    2.25    1.30
   0 -16  12    1.41    1.36
   0  16  12    2.28    1.57
   0  16 -13    4.67    1.35
   0 -16 -13    3.36    1.31
   0 -16  13    4.16    1.56
   0  16  13    1.89    1.06
   0  16 -14    2.25    1.50
   0 -16 -14    5.28    1.60
   0 -16  14    8.67    2.67
   0  16  14    2.24    1.16
   0 -17   0   -0.13    0.44
   0 -17   0    0.28    0.67
   0  17   0   -0.59    1.46
   0 -17  -1    9.81    1.98
   0 -17   1   12.07    1.52
   0 -17  -1   15.30    2.79
   0 -17   1   13.44    4.18
   0  17   1   17.10    2.83
   0  17  -1   17.63    3.34
   0  17  -2    1.01    0.32
   0 -17  -2    1.13    0.48
   0 -17  -2    1.99    0.73
   0 -17   2    0.79    0.96
   0  17   2    2.43    1.16
   0  17  -2    0.61    0.74
   0  17  -3    0.34    0.29
   0 -17  -3   -0.39    0.64
   0 -17  -3   -0.69    0.90
   0 -17   3   -0.94    1.33
   0  17   3   -0.01    1.85
   0  17  -3   -1.48    1.22
   0  17  -4   48.90    3.09
   0 -17  -4   51.62    8.63
   0 -17  -4   68.94    9.86
   0 -17   4   59.49    3.42
   0  17   4   79.76   14.46
   0  17  -4   56.18    3.28
   0  17  -5    3.44    0.87
   0 -17  -5    3.58    0.78
   0 -17  -5    4.76    1.25
   0 -17   5    5.07    1.66
   0  17   5    6.87    1.61
   0  17  -5    1.90    0.90
   0  17  -6   50.07    7.99
   0 -17  -6   44.85    7.95
   0 -17  -6   54.61    4.48
   0 -17   6   59.99   11.38
   0  17   6   76.70   13.94
   0  17  -6   48.64    6.54
   0  17  -7    1.96    0.92
   0 -17  -7    1.35    1.18
   0 -17  -7    3.92    0.84
   0 -17   7    3.17    1.29
   0  17   7    3.65    1.63
   0  17  -7    2.16    0.85
   0  17  -8    0.56    0.55
   0 -17  -8    1.40    0.70
   0 -17  -8    0.27    0.45
   0 -17   8    1.39    0.75
   0  17   8   -0.17    1.63
   0  17  -8    0.21    0.93
   0  17  -9    1.02    0.75
   0 -17  -9    1.57    1.32
   0 -17  -9    0.64    0.51
   0 -17   9    1.67    0.95
   0  17   9    2.14    0.98
   0  17  -9    0.49    0.88
   0  17 -10   -0.30    0.90
   0 -17 -10    1.24    1.14
   0 -17 -10    0.53    0.35
   0 -17  10   -0.62    1.56
   0  17  10    3.16    1.28
   0  17 -10    0.35    0.79
   0  17 -11   -0.19    1.05
   0 -17 -11    1.64    1.08
   0 -17  11   -1.17    1.46
   0  17 -11    1.42    0.72
   0  17 -12    1.61    1.22
   0 -17 -12   -0.28    1.23
   0 -17  12    0.01    1.44
   0  17  12    2.37    1.21
   0  17 -13    3.84    1.26
   0 -17 -13    3.39    1.64
   0 -17  13    1.81    1.19
   0  17  13    2.10    1.69
   0  17 -14    2.05    0.95
   0 -17 -14    0.14    1.50
   0 -17  14    2.16    1.21
   0  17  14    3.33    1.67
   0 -18   0    1.50    0.36
   0 -18   0    1.87    0.63
   0  18   0    4.55    1.17
   0 -18  -1   11.73    1.77
   0 -18   1   12.33    2.50
   0 -18  -1   22.82    4.22
   0 -18   1   23.59    4.99
   0  18   1   19.62    3.07
   0  18  -1   19.12    4.31
   0  18  -2   17.03    2.53
   0 -18  -2   17.62    3.26
   0 -18  -2   28.60    4.43
   0 -18   2   28.96    4.21
   0  18   2   23.06    7.10
   0  18  -2   26.76    3.61
   0  18  -3   29.58    2.15
   0 -18  -3   26.63    3.65
   0 -18  -3   45.18    6.93
   0 -18   3   49.02    3.00
   0  18   3   48.76    8.11
   0  18  -3   34.69    5.21
   0  18  -4    9.67    1.61
   0 -18  -4    8.18    1.90
   0 -18  -4   14.42    2.49
   0 -18   4   11.04    2.78
   0  18   4   14.42    2.97
   0  18  -4   10.97    1.85
   0  18  -5  473.45   18.06
   0 -18  -5  452.52   17.67
   0 -18  -5  523.14   20.14
   0 -18   5  575.89   22.89
   0  18   5  619.07   32.12
   0  18  -5  452.15   18.14
   0  18  -6   86.99    3.63
   0 -18  -6   83.41    3.92
   0 -18  -6   92.51   12.58
   0 -18   6   98.37    4.74
   0  18   6  117.83   11.84
   0  18  -6   74.93    9.41
   0  18  -7   29.93    2.79
   0 -18  -7   26.14    4.96
   0 -18  -7   27.91    4.01
   0 -18   7   34.92    6.62
   0  18   7   40.29    8.10
   0  18  -7   21.04    4.02
   0  18  -8    0.99    0.54
   0 -18  -8    0.93    0.64
   0 -18  -8   -0.87    0.63
   0 -18   8   -0.67    1.80
   0  18   8    2.68    1.23
   0  18  -8    0.01    0.51
   0  18  -9    0.37    0.57
   0 -18  -9    1.63    0.63
   0 -18  -9    0.72    0.43
   0 -18   9    1.13    1.00
   0  18  -9    0.71    0.51
   0  18 -10    1.61    0.58
   0 -18 -10    2.07    1.40
   0 -18  10    1.30    1.14
   0  18  10    2.36    1.29
   0  18 -10    2.41    0.86
   0  18 -11    1.46    0.99
   0 -18 -11    1.83    1.43
   0 -18  11    1.16    1.77
   0  18  11   -0.11    1.74
   0  18 -11    0.54    0.38
   0  18 -12    7.24    1.52
   0 -18 -12    4.03    1.23
   0 -18  12    7.13    1.85
   0  18  12    2.36    1.06
   0  18 -13    4.15    1.02
   0 -18 -13    4.90    1.39
   0 -18  13    6.67    2.20
   0  18  13    6.18    1.55
   0 -19   0   -0.31    0.50
   0 -19   0    0.75    0.71
   0  19   0   -2.33    2.00
   0 -19  -1    2.91    0.75
   0 -19   1    3.39    0.44
   0 -19  -1    4.35    1.01
   0 -19   1    3.45    1.42
   0  19   1    6.65    1.38
   0  19  -1    2.51    0.93
   0  19  -2   16.21    5.68
   0 -19  -2   21.11    2.88
   0 -19  -2   33.37    5.34
   0 -19   2   30.39    5.98
   0  19   2   33.82    6.27
   0  19  -2   28.70    4.95
   0  19  -3    1.18    0.47
   0 -19  -3    2.47    0.82
   0 -19  -3    2.77    0.57
   0 -19   3   -0.11    1.73
   0  19   3    7.74    2.15
   0  19  -3    1.84    1.29
   0  19  -4   25.37    4.44
   0 -19  -4   29.85    3.91
   0 -19  -4   42.20    7.84
   0 -19   4   42.62    7.82
   0  19   4   42.55    8.38
   0  19  -4   29.77    2.20
   0  19  -5   17.80    3.29
   0 -19  -5   26.40    3.21
   0 -19   5   25.58    5.10
   0  19   5   25.08    4.72
   0  19  -5   17.98    2.06
   0  19  -6   70.71    3.24
   0 -19  -6   77.06    3.79
   0 -19  -6   72.78   10.13
   0 -19   6   87.83   15.71
   0  19   6   92.81   14.49
   0  19  -6   61.31    3.64
   0  19  -7   21.75    5.14
   0 -19  -7   24.08    2.26
   0 -19  -7   18.74    2.84
   0 -19   7   21.12    3.49
   0  19   7   26.48    3.91
   0  19  -7   17.97    2.95
   0  19  -8   35.61    2.19
   0 -19  -8   25.03    5.50
   0 -19  -8   26.08    5.91
   0 -19   8   41.84    7.18
   0  19   8   40.72    4.74
   0  19  -8   23.90    5.38
   0  19  -9    0.71    0.63
   0 -19  -9   -0.23    1.04
   0 -19  -9    0.92    0.42
   0 -19   9    1.16    1.17
   0  19   9   -0.73    1.69
   0  19  -9    0.46    0.84
   0  19 -10   14.09    2.74
   0 -19 -10   12.82    1.86
   0 -19  10   22.74    4.38
   0  19  10   23.10    3.56
   0  19 -10   14.67    1.94
   0  19 -11    3.50    1.15
   0 -19 -11    4.46    1.21
   0 -19  11    3.45    1.46
   0  19  11    7.99    2.88
   0  19 -12    0.93    0.75
   0 -19 -12    1.49    0.79
   0 -19  12   -1.25    1.57
   0  19  12   -0.59    1.61
   0 -19  13    2.75    1.04
   0  19  13    5.16    1.14
   0 -20   0   73.96    3.56
   0 -20   0  108.82    5.71
   0  20   0  105.16    6.29
   0 -20  -1    1.89    0.43
   0 -20   1    3.01    0.55
   0 -20  -1    1.47    1.34
   0 -20   1    3.01    1.46
   0  20   1    6.93    1.88
   0  20  -1    4.32    0.85
   0  20  -2   75.41    3.59
   0 -20  -2   82.79    4.27
   0 -20  -2  115.61    5.71
   0 -20   2  118.64    6.07
   0  20   2  129.19    6.82
   0  20  -2  107.47    5.76
   0  20  -3   10.18    2.01
   0 -20  -3   11.24    1.67
   0 -20  -3   16.45    3.43
   0 -20   3   17.42    4.06
   0  20   3   21.74    4.41
   0  20  -3   20.97    3.88
   0  20  -4  286.35    7.71
   0 -20  -4  282.65    8.30
   0 -20  -4  357.72   10.02
   0 -20   4  400.72   11.95
   0  20   4  410.57   12.21
   0  20  -4  304.10    9.14
   0  20  -5    0.50    0.73
   0 -20  -5   -1.38    1.07
   0 -20  -5   -1.10    1.00
   0 -20   5    0.59    1.09
   0  20   5    0.32    1.11
   0  20  -5   -1.52    1.38
   0  20  -6  361.60   17.72
   0 -20  -6  344.83   89.15
   0 -20  -6  381.70   18.77
   0 -20   6  437.22  113.10
   0  20   6  447.33   23.32
   0  20  -6  318.93   16.35
   0  20  -7   13.49    3.44
   0 -20  -7   16.74    1.90
   0 -20  -7   16.64    2.14
   0 -20   7   16.85    3.40
   0  20   7   21.95    4.08
   0  20  -7   10.50    2.19
   0  20  -8   27.39    5.06
   0 -20  -8   27.30    2.86
   0 -20  -8   24.79    4.27
   0 -20   8   33.47    7.92
   0  20   8   35.83    5.26
   0  20  -8   22.12    3.72
   0  20  -9    3.61    1.31
   0 -20  -9    2.74    1.16
   0 -20   9    3.70    1.27
   0  20   9    8.60    1.72
   0  20  -9    2.52    0.98
   0  20 -10    0.95    0.74
   0 -20 -10    1.18    0.58
   0 -20  10    0.43    0.82
   0  20  10    0.92    0.70
   0  20 -10   -0.16    0.89
   0  20 -11    4.25    1.48
   0 -20 -11    2.75    1.53
   0 -20  11    3.10    1.03
   0  20  11    1.69    1.41
   0 -20 -12    5.38    1.64
   0 -20  12    7.18    1.97
   0  20  12    5.99    1.66
   0 -21   0    0.82    0.55
   0 -21   0    1.51    0.94
   0  21   0    1.34    1.14
   0 -21  -1    8.69    1.82
   0 -21   1    9.37    1.58
   0 -21  -1   11.50    2.69
   0 -21   1   15.23    2.91
   0  21  -1    9.77    3.07
   0  21   1   15.19    3.58
   0  21  -2    2.86    0.87
   0 -21  -2    3.09    0.67
   0 -21  -2    4.21    1.39
   0 -21   2    1.94    1.15
   0  21   2    5.55    1.49
   0  21  -2    1.97    1.61
   0  21  -3   18.80    3.18
   0 -21  -3   20.93    4.21
   0 -21  -3   38.75    6.60
   0 -21   3   35.50    7.40
   0  21   3   39.08    8.32
   0  21  -3   28.70    6.78
   0  21  -4    0.76    1.89
   0 -21  -4    1.82    0.97
   0 -21   4    0.09    0.91
   0  21   4    1.56    0.89
   0  21  -4   -1.74    1.52
   0  21  -5  137.98    7.27
   0 -21  -5  125.70    7.10
   0 -21  -5  159.63   13.39
   0 -21   5  161.97    9.61
   0  21   5  176.83   10.16
   0  21  -5  135.10    7.96
   0  21  -6   14.67    3.17
   0 -21  -6   17.63    2.35
   0 -21  -6   18.22    2.61
   0 -21   6   20.45    4.79
   0  21   6   21.56    4.52
   0  21  -6   16.23    3.16
   0  21  -7   40.76    5.11
   0 -21  -7   38.29    2.59
   0 -21  -7   38.92    7.83
   0 -21   7   48.86   10.93
   0  21   7   52.37    9.58
   0  21  -7   33.91    5.80
   0  21  -8    2.32    0.99
   0 -21  -8    3.26    1.23
   0 -21  -8    2.85    0.76
   0 -21   8    1.94    1.01
   0  21   8    3.24    1.83
   0  21  -8    2.29    0.82
   0 -21  -9   36.22    2.82
   0 -21   9   49.47    9.05
   0  21   9   45.87    8.74
   0  21  -9   27.15    4.89
   0 -21 -10    8.90    2.70
   0 -21  10   12.59    3.23
   0  21  10   12.18    4.26
   0  21 -10    5.68    1.86
   0 -21 -11   32.06    3.01
   0 -21  11   29.79    5.75
   0  21  11   30.40    5.44
   0 -21 -12    0.64    0.91
   0 -21  12    0.25    1.14
   0  21  12    1.33    1.18
   0 -22   0   -0.12    0.51
   0 -22   0    1.08    1.22
   0  22   0    1.19    1.03
   0 -22  -1  127.74    4.25
   0 -22  -1  194.70    6.76
   0 -22   1  194.86    7.09
   0  22  -1  165.63    6.71
   0  22   1  187.03    9.02
   0  22  -2    1.33    0.57
   0 -22  -2    2.04    0.71
   0 -22  -2    2.66    1.04
   0 -22   2    4.40    1.24
   0  22   2    4.46    1.86
   0  22  -2   -1.20    1.47
   0 -22  -3   11.49    2.52
   0 -22  -3   20.27    3.52
   0 -22   3   23.21    4.31
   0  22   3   20.41    3.68
   0  22  -3   15.24    3.75
   0 -22  -4    2.33    1.16
   0 -22  -4    2.91    0.90
   0  22   4    4.00    2.70
   0  22  -4    5.58    1.80
   0 -22  -5    1.16    0.67
   0 -22  -5    1.79    0.94
   0 -22   5    0.58    1.06
   0  22   5    2.55    1.90
   0  22  -5   -0.88    1.40
   0 -22  -6    6.44    1.45
   0 -22  -6    8.95    3.64
   0 -22   6   11.58    3.47
   0  22   6   10.36    2.11
   0  22  -6    7.16    2.05
   0 -22  -7    0.17    0.72
   0 -22  -7    0.18    0.50
   0 -22   7    1.93    1.63
   0  22   7    2.02    1.35
   0  22  -7    1.29    0.78
   0 -22  -8    0.29    1.02
   0 -22   8   -1.71    1.52
   0  22   8    0.91    1.07
   0  22  -8    1.88    0.83
   0 -22  -9    2.21    1.72
   0 -22   9   -1.85    1.69
   0  22   9   -1.62    1.69
   0  22  -9   -1.38    1.04
   0 -22 -10    1.37    1.32
   0 -22  10   -0.77    1.73
   0  22  10    2.59    1.32
   0  22 -10   -0.32    0.97
   0 -22 -11   16.55    4.03
   0 -22  11   16.66    3.38
   0  22  11   17.03    3.55
   0 -23   0   -0.78    1.37
   0  23   0   -0.05    1.64
   0 -23  -1    5.86    1.45
   0 -23   1   10.40    2.16
   0 -23  -1   10.13    2.34
   0  23  -1   10.06    2.53
   0  23   1   11.37    2.65
   0 -23  -2    5.23    1.51
   0 -23  -2   10.18    2.52
   0 -23   2   13.62    5.04
   0  23   2   10.35    2.88
   0  23  -2   10.61    1.94
   0 -23  -3   -0.04    0.62
   0 -23  -3    1.09    1.13
   0 -23   3   -0.35    1.33
   0  23   3    1.22    0.86
   0  23  -3    5.19    1.77
   0 -23  -4    8.49    2.15
   0 -23  -4   11.81    2.31
   0 -23   4   12.54    2.17
   0  23   4   16.57    3.01
   0  23  -4    9.36    2.12
   0 -23  -5    0.41    0.43
   0 -23  -5    3.74    1.00
   0 -23   5    2.84    1.98
   0  23   5    3.11    2.10
   0  23  -5    2.34    1.19
   0 -23  -6    8.42    1.75
   0 -23  -6   12.53    2.78
   0 -23   6   14.60    2.99
   0  23   6   11.49    2.66
   0  23  -6   10.82    1.88
   0 -23  -7    6.50    1.31
   0 -23  -7    7.37    1.18
   0 -23   7    8.82    2.23
   0  23   7   13.87    2.83
   0  23  -7    8.15    2.00
   0 -23  -8   15.55    1.89
   0 -23   8   20.58    5.52
   0  23   8   20.64   11.98
   0  23  -8   16.16    2.25
   0 -23  -9    0.09    1.09
   0 -23   9    2.03    0.71
   0  23   9   -0.01    1.76
   0  23  -9    1.72    1.24
   0 -23 -10    2.46    1.24
   0 -23  10    3.83    1.24
   0  23  10    6.38    1.74
   0 -23 -11   11.33    1.93
   0 -23  11   11.28    2.92
   0  23  11   10.13    3.45
   0 -24   0   79.62   15.43
   0  24   0   92.34    7.43
   0 -24   1    5.48    1.19
   0 -24  -1    4.26    1.44
   0  24   1    4.26    1.06
   0  24  -1    3.25    0.72
   0 -24  -2   -0.69    1.42
   0 -24   2    0.99    1.02
   0  24   2    1.34    0.85
   0  24  -2    1.09    1.12
   0 -24  -3    1.84    0.57
   0 -24  -3    3.60    1.18
   0 -24   3    3.46    1.73
   0  24   3    3.46    1.96
   0  24  -3    2.82    1.46
   0 -24  -4   -0.06    0.63
   0 -24  -4    0.04    1.09
   0 -24   4   -1.22    1.58
   0  24   4    1.68    0.78
   0  24  -4    2.72    1.25
   0 -24  -5    2.51    1.27
   0 -24  -5    8.14    1.59
   0 -24   5    6.24    1.93
   0  24   5    6.25    1.61
   0  24  -5    1.12    1.40
   0 -24  -6    2.18    0.80
   0 -24  -6    1.56    0.96
   0 -24   6    1.19    1.25
   0  24   6   -1.49    1.95
   0  24  -6    0.43    1.10
   0 -24  -7    4.20    1.13
   0 -24  -7    5.12    1.68
   0 -24   7    3.87    1.30
   0  24   7    6.74    1.78
   0  24  -7    2.84    1.00
   0 -24  -8    3.19    1.79
   0 -24   8    8.83    2.19
   0  24   8    8.09    2.97
   0  24  -8    5.79    1.62
   0 -24  -9   -0.29    1.07
   0 -24   9    0.02    0.87
   0  24   9   -2.78    2.01
   0  24  -9    1.08    0.82
   0 -24 -10   10.21    1.78
   0 -24  10   11.69    3.13
   0  24  10   14.79    3.80
   0 -25   0    0.31    1.06
   0  25   0    1.85    1.37
   0 -25  -1    1.70    0.82
   0 -25   1   -1.51    1.42
   0  25   1    2.46    1.99
   0  25  -1    1.30    0.80
   0 -25  -2   19.13    4.96
   0 -25   2   21.34    5.84
   0  25   2   18.50    4.93
   0  25  -2   20.82    4.01
   0 -25  -3    0.67    0.82
   0 -25   3    1.05    1.07
   0  25   3    0.29    0.89
   0  25  -3    2.31    1.54
   0 -25  -4    1.70    1.23
   0 -25   4    1.53    0.94
   0  25   4    2.29    1.04
   0  25  -4    1.57    1.04
   0 -25  -5    0.52    0.62
   0 -25   5    1.20    0.85
   0  25   5    1.78    1.83
   0  25  -5    1.11    1.09
   0 -25  -6    8.13    2.55
   0 -25  -6   14.05    3.17
   0 -25   6   14.79    3.09
   0  25   6   15.41    3.97
   0  25  -6   11.51    3.68
   0 -25  -7    0.55    0.68
   0 -25   7    0.00    1.35
   0  25   7    1.21    0.80
   0  25  -7   -0.75    1.22
   0 -25  -8    0.73    0.62
   0 -25   8    0.56    1.04
   0  25   8    2.94    1.78
   0  25  -8    1.74    1.41
   0 -25  -9    0.40    0.43
   0 -25   9   -2.82    1.70
   0  25   9    3.61    1.49
   0  25  -9    0.52    0.60
   0 -25 -10    2.93    0.99
   0 -25  10    2.73    1.49
   0  25  10    5.55    1.70
   0 -26   0    1.39    0.62
   0  26   0    1.47    1.32
   0 -26   1    1.32    0.96
   0 -26  -1    0.64    0.64
   0  26   1    0.23    0.94
   0  26  -1    1.14    1.73
   0 -26  -2   -0.42    1.15
   0 -26   2    0.44    0.60
   0  26   2    1.61    1.23
   0  26  -2    2.37    1.66
   0 -26  -3    3.74    1.15
   0 -26   3    6.28    1.57
   0  26   3    2.67    1.17
   0  26  -3    3.93    2.21
   0 -26  -4    0.36    0.45
   0 -26   4    1.56    1.28
   0  26   4    2.69    1.94
   0  26  -4    1.53    1.55
   0 -26  -5   15.39    4.13
   0 -26   5   16.73    3.66
   0  26   5   17.24    3.78
   0  26  -5   17.24    2.38
   0 -26  -6    0.86    0.88
   0 -26   6    1.54    1.47
   0  26   6    1.39    1.15
   0  26  -6    1.25    0.91
   0 -26   7    0.90    0.91
   0  26   7    2.42    1.63
   0  26  -7    1.19    1.19
   0 -26   8   -2.29    1.76
   0  26   8   -0.48    2.18
   0  26  -8   -0.16    1.27
   0 -26   9    8.53    2.17
   0  26   9    6.29    1.39
   0 -27   0    0.95    0.62
   0  27   0   -0.83    1.87
   0 -27   1    2.56    1.20
   0  27   1    2.56    1.85
   0  27  -1    2.00    1.92
   0 -27  -2    1.52    0.82
   0 -27   2    1.80    1.05
   0  27   2    1.38    0.85
   0  27  -2    1.20    0.52
   0 -27  -3    5.01    1.53
   0 -27   3    5.76    3.21
   0  27   3    6.22    1.89
   0  27  -3    5.31    2.42
   0 -27  -4   -0.88    0.92
   0 -27   4   -0.48    1.61
   0  27   4   -0.17    2.02
   0  27  -4    2.83    1.79
   0 -27  -5    0.80    0.68
   0 -27   5    1.26    2.05
   0  27   5    2.97    1.42
   0  27  -5    4.20    2.02
   0 -27   6    0.74    0.69
   0  27   6    2.53    1.54
   0  27  -6    0.87    0.90
   0 -27   7    6.92    1.37
   0  27   7    7.01    2.25
   0  27  -7    4.46    1.16
   0 -27   8    6.09    1.96
   0  27   8    3.71    2.88
   0  27  -8    5.28    1.78
   0 -28   0   24.25    5.46
   0  28   0   24.38    5.98
   0 -28  -1    8.87    2.49
   0 -28   1    6.80    3.54
   0  28   1    8.35    3.11
   0  28  -1    7.57    2.19
   0 -28  -2   13.17    2.73
   0 -28   2   13.43    3.18
   0  28   2   13.43    3.31
   0  28  -2   11.97    2.84
   0 -28  -3    6.48    2.36
   0 -28   3    8.82    2.19
   0  28   3   10.43    2.30
   0  28  -3   11.10    2.59
   0 -28  -4   26.43    8.40
   0 -28   4   31.60    6.60
   0  28   4   30.33    7.70
   0  28  -4   27.64    5.73
   0 -28  -5   -0.65    1.05
   0 -28   5    1.78    1.20
   0  28   5    1.82    1.38
   0  28  -5   -3.25    1.46
   0 -28   6   22.57    3.97
   0  28   6   21.30    4.30
   0  28  -6   11.54    2.83
   0 -28   7    2.08    1.19
   0  28   7    1.82    1.42
   0  28  -7   -0.80    1.34
   0 -29   0   -0.83    1.36
   0  29   0    3.20    2.32
   0 -29  -1    1.04    0.77
   0 -29   1   -0.24    1.36
   0  29   1    0.38    1.82
   0  29  -1    1.19    0.94
   0 -29  -2    0.88    0.87
   0 -29   2    0.12    1.11
   0  29   2    2.33    1.51
   0  29  -2   -1.83    1.72
   0 -29  -3   -0.18    1.04
   0 -29   3   -1.04    1.67
   0  29   3    3.09    1.27
   0  29  -3    2.67    1.65
   0 -29  -4    0.35    0.68
   0 -29   4   -0.13    1.71
   0  29   4   -0.13    1.95
   0  29  -4    1.22    0.91
   0 -29   5    2.46    0.86
   0  29   5    2.61    1.14
   0  29  -5    3.06    1.11
   0 -29   6    3.05    1.14
   0  29   6    4.91    1.50
   0  29  -6    2.66    0.93
   0 -30   0   18.62    5.27
   0  30   0   20.26    5.71
   0 -30  -1    0.27    0.79
   0 -30   1    0.59    0.63
   0  30  -1    1.58    2.11
   0  30   1    2.06    1.11
   0 -30  -2   11.68    3.33
   0 -30   2   16.48    3.43
   0  30   2   12.57    4.50
   0  30  -2   13.65    3.99
   0 -30  -3    2.91    1.75
   0 -30   3    4.40    1.43
   0  30   3    3.90    1.63
   0  30  -3    2.88    1.34
   0 -30  -4    6.43    1.54
   0 -30   4    8.18    1.97
   0  30   4    4.58    1.67
   0  30  -4    8.93    2.52
   0 -31   0    0.92    1.17
   0  31   0   -2.22    1.96
   0 -31  -1    7.93    3.15
   0 -31   1   11.77    3.39
   0  31  -1   11.62    3.09
   0  31   1   10.69    3.22
   0 -31  -2    0.30    0.83
   0 -31   2   -0.08    0.58
   0  31   2    0.23    1.04
   0  31  -2    1.95    1.25
   1   0 -16   10.73    3.03
  -1   0  16    5.79    1.82
   1   0 -15    1.87    1.59
  -1   0  15    1.68    0.50
   1   0 -14   19.17    8.64
  -1   0  14   12.79    1.87
   1   0 -13    1.97    1.82
  -1   0  13   -0.53    1.02
   1   0 -12   -0.15    1.85
  -1   0  12    1.30    0.83
  -1   0  12    0.75    0.45
   1   0 -11   -1.65    1.49
  -1   0  11    0.00    0.97
  -1   0  11    0.35    0.48
   1   0 -10   50.57    7.86
  -1   0  10   29.57    4.00
  -1   0  10   32.18    5.07
   1   0  -9    1.14    0.43
  -1   0   9   -0.16    0.79
  -1   0   9   -0.25    0.49
   1   0  -8  289.33   12.70
  -1   0   8  198.58    6.82
  -1   0   8  218.20    6.66
   1   0  -7   -0.25    0.99
  -1   0   7   -0.68    0.78
  -1   0   7   -0.24    0.40
   1   0  -6   10.80    2.33
  -1   0   6    8.97    2.12
  -1   0   6    7.71    1.58
   1   0  -5   -1.01    0.80
  -1   0   5   -1.20    0.66
  -1   0   5   -0.33    0.31
   1   0  -4  386.71    5.61
  -1   0   4  293.91    4.61
  -1   0   4  355.63    3.86
   1   0  -3    3.84    1.62
  -1   0   3    2.18    0.93
  -1   0   3    3.27    0.73
   1   0  -2  903.12    9.01
   1   0  -2 1070.07    9.04
   1   0  -1    0.52    0.28
  -1   0   1    0.57    0.15
   1   0  -1    1.37    0.27
  -1   0   1    0.74    0.16
  -1   0   0   63.88    2.84
  -1   0  -1    0.11    0.27
   1   0   1    0.31    0.14
   1   0   1    0.38    0.15
  -1   0  -1    0.17    0.18
  -1   0  -2 3531.79   30.12
   1   0   2 3607.24   30.53
  -1   0  -2 2728.88   23.82
  -1   0  -3    4.38    1.75
   1   0   3    1.09    0.66
  -1   0  -4 4629.41   40.44
   1   0   4 3972.63   33.73
   1   0   4 3084.53   27.66
  -1   0  -5   -0.29    1.05
   1   0   5    0.23    0.32
   1   0   5    2.02    0.82
  -1   0  -6 1638.49   18.87
   1   0   6 1247.61   14.52
   1   0   6 1077.20   13.03
  -1   0  -7   -1.00    1.14
   1   0   7   -0.25    0.59
   1   0   7   -0.81    0.77
  -1   0  -8  807.75   24.43
   1   0   8  572.71   16.28
   1   0   8  552.03   16.05
  -1   0  -9    0.85    0.76
   1   0   9    0.56    0.67
   1   0   9   -1.19    0.71
  -1   0 -10   55.04    9.32
   1   0  10   28.56    4.65
   1   0  10   35.97    6.06
  -1   0 -11    0.98    0.94
   1   0  11    0.74    0.50
   1   0  11    1.32    0.76
  -1   0 -12  174.20    9.88
   1   0  12  118.35    7.26
   1   0  12  122.42   16.99
  -1   0 -13    1.28    1.03
   1   0  13    1.37    0.58
   1   0  13    0.60    0.47
  -1   0 -14    5.82    1.42
   1   0  14    2.43    0.83
   1   0  14    5.97    1.15
  -1   0 -15    1.11    0.78
   1   0  15    0.88    0.73
  -1   0 -16   12.01    2.43
   1  -1 -16    2.30    1.34
   1   1 -16   -0.89    1.88
  -1  -1  16    1.06    0.55
  -1   1  16    1.06    0.62
   1  -1 -15    2.43    1.14
   1   1 -15   -1.00    1.69
  -1  -1  15    0.21    0.74
  -1   1  15    0.95    1.05
   1   1 -14   28.02    4.87
   1  -1 -14   21.32    3.96
  -1  -1  14   14.60    3.65
  -1   1  14   13.59    2.40
   1   1 -13    1.94    1.12
   1  -1 -13    1.59    1.60
  -1  -1  13    1.87    1.28
  -1   1  13    0.80    0.76
   1  -1 -12   38.21   10.85
   1   1 -12   36.15    6.48
  -1   1  12   19.07    3.33
  -1  -1  12   24.02    4.96
  -1  -1  12   22.04    2.21
  -1   1  12   22.54    4.16
   1   1 -11   20.35    4.09
   1  -1 -11   20.43    4.50
  -1  -1  11   14.19    1.90
  -1   1  11   13.29    2.04
  -1  -1  11   12.74    2.82
  -1   1  11   13.57    2.28
   1   1 -10    9.91    3.03
   1  -1 -10    8.57    1.41
  -1  -1  10    6.55    1.13
  -1   1  10    4.22    0.93
  -1  -1  10    5.71    0.78
  -1   1  10    5.05    1.25
   1   1  -9   11.47    2.35
   1  -1  -9    9.96    2.38
  -1  -1   9    6.14    1.32
  -1   1   9    3.62    1.09
  -1  -1   9    5.52    0.72
  -1   1   9    6.59    1.65
   1   1  -8   34.46    7.30
   1  -1  -8   33.57    6.53
  -1  -1   8   19.09    1.64
  -1   1   8   18.61    2.83
  -1  -1   8   21.71    3.40
  -1   1   8   25.19    4.67
   1   1  -7   -0.93    0.98
  -1  -1   7    0.63    0.44
  -1  -1   7    0.32    0.28
  -1   1   7    0.34    0.21
   1   1  -6   82.27    3.17
   1  -1  -6   86.47    2.84
  -1  -1   6   63.05    8.94
  -1   1   6   56.15    7.81
  -1  -1   6   62.52    1.46
  -1   1   6   71.56    1.79
   1   1  -5   26.75    1.51
   1  -1  -5   29.92    1.57
  -1  -1   5   25.41    4.28
  -1   1   5   22.25    2.92
  -1  -1   5   22.37    1.58
  -1   1   5   24.42    0.98
   1   1  -4   48.60    2.69
   1  -1  -4   56.04    2.97
  -1  -1   4   44.35    6.31
  -1   1   4   38.69    3.49
  -1  -1   4   46.71    2.12
  -1   1   4   51.76    2.49
   1  -1  -3    1.57    0.93
  -1  -1   3    2.42    0.86
  -1  -1   3    0.74    0.28
   1   1  -2  395.18    5.00
   1  -1  -2  441.35    5.09
  -1  -1   2  386.08    4.73
  -1   1   2  352.83    4.44
  -1   1   2  492.71    4.75
   1  -1  -1  335.25    3.76
  -1   1   0   46.44    2.19
  -1   1   0   44.71    2.07
  -1   1  -1   83.84    3.68
   1  -1   1   84.93    3.73
   1   1   1   68.81    3.28
  -1   1  -1   62.66    2.89
   1  -1   2  658.60    6.49
   1   1   2  686.32    6.11
   1   1   2  486.82    5.78
  -1   1  -2  466.05    5.55
  -1   1  -3  686.86    7.80
  -1  -1  -3  654.95    7.65
   1  -1   3  655.57    7.11
   1   1   3  587.99    5.93
   1   1   3  467.95    7.09
  -1   1  -3  468.62    7.01
  -1   1  -4  626.33    7.59
  -1  -1  -4  625.34    7.82
   1  -1   4  558.53    6.36
   1   1   4  503.07    5.74
   1   1   4  430.34    5.91
  -1   1  -4  396.02    6.34
  -1   1  -5   96.15    4.81
  -1  -1  -5   92.60    4.68
   1  -1   5   82.41    4.61
   1   1   5   75.28    3.56
   1   1   5   68.19    3.56
  -1   1  -5   56.07    3.11
  -1   1  -6  138.26    3.90
  -1  -1  -6  142.17    4.69
   1  -1   6  112.27    2.78
   1   1   6  102.92    2.41
   1  -1   6   91.55    3.24
   1   1   6  100.22    3.13
  -1   1  -7   26.30    4.05
  -1  -1  -7   25.57    3.72
   1  -1   7   17.44    3.06
   1   1   7   17.56    2.96
   1  -1   7   15.83    2.55
   1   1   7   17.36    3.34
  -1   1  -8    6.98    1.44
  -1  -1  -8    6.24    1.62
   1  -1   8    4.73    0.84
   1   1   8    3.62    0.76
   1  -1   8    2.95    0.77
   1   1   8    3.67    0.62
  -1   1  -9   -0.35    1.24
  -1  -1  -9    0.17    0.56
   1  -1   9    0.39    0.37
   1   1   9    1.57    0.75
   1  -1   9    0.37    0.33
   1   1   9    0.09    0.45
  -1   1 -10  143.09   10.71
  -1  -1 -10  118.30    6.82
   1  -1  10   83.88   11.46
   1   1  10   80.60    4.62
   1  -1  10   87.47    4.30
   1   1  10   96.20    7.72
  -1  -1 -11   41.27    6.01
  -1   1 -11   49.01    7.56
   1  -1  11   26.31    3.93
   1   1  11   23.63    3.66
   1  -1  11   28.77    3.77
   1   1  11   29.96    4.45
  -1  -1 -12    3.14    1.24
  -1   1 -12   -0.13    1.44
   1  -1  12    1.48    0.95
   1   1  12    0.73    0.54
   1  -1  12    0.97    0.44
   1   1  12    1.31    0.54
  -1   1 -13    0.84    0.90
  -1  -1 -13    0.82    0.84
   1  -1  13    0.96    0.48
   1   1  13   -0.05    0.69
   1  -1  13    0.93    0.51
   1   1  13    0.36    0.51
  -1   1 -14    1.47    0.87
  -1  -1 -14    1.58    1.17
   1  -1  14    0.10    0.74
   1   1  14    0.40    0.36
   1  -1  14   -0.76    0.73
   1   1  14    1.08    0.59
  -1  -1 -15    0.45    0.72
  -1   1 -15    1.03    1.17
   1  -1  15    1.32    0.71
   1   1  15    2.56    0.67
   1  -1  15    0.66    0.54
  -1   1 -16    4.58    1.31
  -1  -1 -16    5.63    1.45
   1   2 -16    2.83    2.02
   1  -2 -16    3.30    1.34
  -1  -2  16    1.60    0.61
  -1   2  16   -0.42    1.02
   1   2 -15   18.12    3.64
   1  -2 -15   15.18    3.64
  -1  -2  15   10.27    1.83
  -1   2  15    8.22    1.75
   1   2 -14    2.70    1.99
   1  -2 -14    3.16    1.08
  -1  -2  14    2.60    1.02
  -1   2  14    1.48    0.60
   1   2 -13  107.36   19.03
   1  -2 -13   92.88   19.63
  -1  -2  13   59.26    9.73
  -1   2  13   52.98    8.03
  -1   2  13   74.56    2.91
   1   2 -12   26.94    3.33
   1  -2 -12   22.58    4.61
  -1  -2  12   14.07    2.21
  -1   2  12   13.72    3.14
  -1   2  12   17.57    4.43
   1   2 -11  107.93    5.95
   1  -2 -11  111.57    6.16
  -1  -2  11   74.93   10.04
  -1   2  11   69.89    9.27
  -1  -2  11   77.53   20.72
  -1   2  11   88.90   12.15
   1   2 -10    0.52    1.16
   1  -2 -10    0.20    0.74
  -1  -2  10    0.45    0.64
  -1   2  10   -0.30    0.82
  -1  -2  10    0.33    0.27
  -1   2  10   -0.42    0.65
   1   2  -9   16.67    2.02
   1  -2  -9   17.29    2.87
  -1  -2   9   10.00    1.70
  -1   2   9    9.23    1.50
  -1  -2   9    8.09    1.30
  -1   2   9   12.27    2.27
   1   2  -8    5.96    2.13
   1  -2  -8    5.39    1.68
  -1  -2   8    4.04    0.62
  -1   2   8    2.62    0.47
  -1  -2   8    3.81    0.63
  -1   2   8    4.96    0.90
   1  -2  -7   63.52    2.77
   1   2  -7   59.58    2.56
  -1  -2   7   43.37    4.79
  -1   2   7   41.90    4.70
  -1  -2   7   41.50    4.76
  -1   2   7   48.04    1.65
   1   2  -6    0.52    0.42
   1  -2  -6    1.17    0.91
  -1  -2   6   -0.87    0.89
  -1   2   6    0.47    0.32
  -1  -2   6    0.25    0.17
  -1   2   6   -0.03    0.59
   1   2  -5    0.48    0.57
   1  -2  -5    0.07    0.93
  -1  -2   5   -0.68    0.77
  -1   2   5   -0.01    0.42
  -1  -2   5    0.64    0.14
  -1   2   5    1.62    0.51
   1   2  -4   11.82    2.95
   1  -2  -4   15.65    2.97
  -1  -2   4   10.99    1.57
  -1   2   4   10.00    1.43
  -1  -2   4    9.65    0.88
  -1   2   4   14.05    3.02
   1   2  -3  116.21    6.27
   1  -2  -3  144.42    6.56
  -1  -2   3  116.93    5.43
  -1   2   3  102.67    5.00
  -1   2   3  161.05    7.33
   1   2  -2   63.43    3.13
   1  -2  -2   79.14    3.66
  -1  -2   2   66.49    3.19
  -1   2   2   56.39    2.77
  -1   2   2   76.75    3.52
   1  -2  -1  743.87    7.01
  -1  -2   1  733.60    7.25
  -1   2   1  637.37    6.59
  -1  -2   1  721.11    6.63
   1   2  -1  796.49    7.08
  -1   2   1  805.30    7.72
  -1  -2   0   57.17    2.55
   1   2   0   54.26    2.47
  -1   2   0   46.44    2.21
  -1   2  -1   24.51    0.63
  -1  -2  -1   20.94    0.82
   1  -2   1   22.23    0.76
   1   2   1   22.78    0.38
  -1  -2  -1   20.21    0.36
   1   2   1   19.74    0.79
  -1   2  -1   20.71    2.96
  -1   2  -2    0.33    0.25
  -1  -2  -2    1.16    0.34
   1  -2   2    0.80    0.30
  -1   2  -2   -2.24    0.98
  -1  -2  -3 3830.39   34.04
   1  -2   3 4009.15   34.68
  -1   2  -3 2776.78   25.23
  -1   2  -4    4.84    0.80
  -1  -2  -4    5.24    0.97
   1  -2   4    3.79    0.88
   1   2   4    3.69    0.62
   1   2   4    1.16    0.86
  -1   2  -4    2.45    0.63
  -1   2  -5  325.15    5.31
  -1  -2  -5  307.64    5.46
   1  -2   5  278.51    4.49
   1   2   5  224.91    4.36
  -1   2  -5  192.41    3.86
  -1   2  -6    2.30    1.31
  -1  -2  -6    2.64    1.36
   1  -2   6   -0.06    0.60
   1   2   6    0.73    0.34
   1   2   6    0.41    0.63
  -1   2  -6    1.36    0.77
  -1   2  -7 1317.93   17.44
  -1  -2  -7 1255.40   15.89
   1   2   7  874.15   10.38
   1  -2   7  818.67   12.30
   1   2   7  908.06   12.31
  -1   2  -8    3.74    1.13
  -1  -2  -8    1.95    1.21
   1  -2   8    1.20    0.49
   1   2   8    0.47    0.41
   1   2   8    0.92    0.38
  -1   2  -9   29.15    5.04
  -1  -2  -9   26.46    5.78
   1  -2   9   19.81    3.44
   1   2   9   14.04    2.05
   1  -2   9   13.66    2.30
   1   2   9   21.64    3.47
  -1   2 -10    0.80    0.59
  -1  -2 -10    0.78    0.94
   1  -2  10    1.34    0.54
   1   2  10    0.58    0.63
   1  -2  10   -0.03    0.90
   1   2  10    0.31    0.48
  -1   2 -11   63.10   12.50
  -1  -2 -11   55.33    4.55
   1  -2  11   36.41    4.94
   1   2  11   32.67    5.37
   1  -2  11   33.39    5.62
   1   2  11   42.79    3.95
  -1   2 -12    0.83    0.92
  -1  -2 -12    1.45    0.81
   1  -2  12    1.04    0.56
   1   2  12    0.84    0.51
   1  -2  12    0.44    0.73
   1   2  12    0.55    0.55
  -1   2 -13   32.27    6.46
  -1  -2 -13   35.81    6.72
   1  -2  13   19.84    4.47
   1   2  13   16.10    2.90
   1  -2  13   22.88    4.23
   1   2  13   23.35    2.42
  -1   2 -14    1.02    1.47
  -1  -2 -14    2.02    1.13
   1  -2  14    0.80    0.51
   1   2  14    0.26    0.56
   1  -2  14   -0.14    0.71
   1   2  14   -1.66    0.89
  -1   2 -15    0.03    1.24
  -1  -2 -15    0.51    0.99
   1  -2  15    0.78    0.39
   1  -2  15    1.20    0.74
   1   2  15    1.45    0.77
  -1   2 -16    1.91    1.46
  -1  -2 -16    1.99    1.27
   1  -3 -16    0.45    1.20
   1   3 -16   -0.30    1.66
  -1  -3  16    1.19    0.72
  -1   3  16   -0.45    0.96
   1   3 -15    1.78    1.50
   1  -3 -15    1.54    1.42
  -1  -3  15    2.17    1.31
  -1   3  15    1.02    0.87
   1   3 -14   42.72   10.04
   1  -3 -14   41.87    6.84
  -1  -3  14   22.29    2.72
  -1   3  14   17.45    3.82
   1   3 -13    2.66    1.14
   1  -3 -13    3.42    1.41
  -1  -3  13    4.12    1.15
  -1   3  13    3.13    0.73
  -1   3  13    3.53    1.45
   1   3 -12    0.52    0.77
   1  -3 -12    2.08    1.57
  -1  -3  12    0.03    1.34
  -1   3  12   -0.73    0.92
  -1   3  12    0.90    0.64
   1   3 -11   15.96    3.28
   1  -3 -11   19.30    3.46
  -1  -3  11    8.81    2.12
  -1   3  11    7.50    1.30
  -1  -3  11    6.53    0.87
  -1   3  11    9.27    2.21
   1   3 -10   49.84    8.63
   1  -3 -10   50.62    8.79
  -1  -3  10   34.86    4.33
  -1   3  10   29.93    4.26
  -1  -3  10   32.50    2.30
  -1   3  10   43.24    6.54
   1   3  -9    4.75    1.10
   1  -3  -9    3.49    1.09
  -1  -3   9    2.14    0.74
  -1   3   9    1.49    0.82
  -1  -3   9    2.96    0.58
  -1   3   9    2.40    0.64
   1   3  -8    9.34    1.90
   1  -3  -8    9.54    2.25
  -1  -3   8    7.38    1.28
  -1   3   8    6.37    0.89
  -1  -3   8    3.64    1.22
  -1   3   8    7.57    1.26
   1   3  -7   68.13    2.70
   1  -3  -7   73.78    2.83
  -1  -3   7   56.09    8.58
  -1   3   7   47.18    6.09
  -1  -3   7   52.21    4.15
  -1   3   7   63.48    2.74
   1   3  -6   45.54    3.31
   1  -3  -6   48.45    8.74
  -1  -3   6   35.95    4.17
  -1   3   6   29.52    4.44
  -1  -3   6   27.02    1.54
  -1   3   6   42.10    1.88
   1   3  -5   35.60    1.84
   1  -3  -5   41.09    2.44
  -1  -3   5   30.40    4.81
  -1   3   5   27.21    3.31
  -1   3   5   33.16    1.33
   1   3  -4  100.70    4.84
   1  -3  -4  128.75    6.00
  -1  -3   4   97.94    5.12
  -1   3   4   77.78    3.82
  -1   3   4  112.83    5.18
   1   3  -4   77.99    3.42
   1   3  -3  249.97    4.08
   1  -3  -3  328.26    4.66
  -1  -3   3  265.77    4.26
  -1   3   3  220.99    3.80
   1   3  -3  213.80    2.55
   1   3  -2   -0.19    0.44
   1  -3  -2    0.57    0.58
  -1  -3   2   -0.89    0.60
  -1   3   2   -1.72    0.74
  -1  -3   2   -0.85    0.27
  -1   3   2   -2.10    1.52
   1   3  -2   -2.32    0.75
   1  -3  -1   57.94    2.61
  -1  -3   1   46.72    2.46
  -1  -3   1   55.62    2.64
  -1   3   1   47.35    2.37
   1   3  -1   59.37    2.70
  -1   3   1   57.14    2.69
   1  -3   0   13.58    0.34
  -1  -3   0   13.50    2.06
   1  -3   0   12.99    0.66
   1  -3   0   15.73    1.61
  -1  -3   0   17.21    0.62
   1   3   0   16.57    0.69
  -1   3   0   16.17    2.49
   1  -3   1    1.42    0.37
  -1   3  -1    1.23    0.28
  -1  -3  -1    1.32    0.32
   1  -3   1    1.54    0.27
   1   3   1    1.38    0.34
  -1  -3  -1    1.47    0.31
   1   3   1    1.12    0.21
  -1   3  -1    1.22    0.24
  -1   3  -2   77.28    3.51
  -1  -3  -2   61.60    3.09
   1  -3   2   63.40    5.14
   1   3   2   55.09    3.32
  -1   3  -2   49.77    6.86
  -1   3  -3  282.95    4.00
  -1  -3  -3  247.47    4.17
   1  -3   3  262.91    4.02
   1   3   3  179.26    1.98
   1   3   3  204.80    3.70
  -1   3  -3  175.77    3.58
  -1   3  -4    1.36    0.38
  -1  -3  -4    1.57    0.38
   1  -3   4    1.67    0.46
   1   3   4    1.42    0.30
   1   3   4    1.51    0.98
  -1   3  -4   -0.51    0.64
  -1   3  -5   19.45    1.45
  -1  -3  -5   17.14    5.26
   1  -3   5   12.65    3.09
   1   3   5   11.41    1.12
   1   3   5   12.71    2.98
  -1   3  -5    9.21    1.11
  -1   3  -6   30.30    2.61
  -1  -3  -6   31.12    6.39
   1  -3   6   23.36    3.66
   1   3   6   17.55    3.41
   1   3   6   20.17    4.14
  -1   3  -6   20.16    3.22
  -1   3  -7   77.45    3.77
  -1  -3  -7   75.72    3.87
   1  -3   7   61.21    3.29
   1   3   7   52.77    2.28
   1   3   7   54.74    2.94
  -1   3  -7   45.93    6.15
  -1   3  -8    2.39    0.75
  -1  -3  -8   -0.38    1.19
   1  -3   8    1.40    0.60
   1   3   8    1.28    0.64
   1  -3   8    0.46    0.55
   1   3   8    1.97    0.83
  -1   3  -9    0.49    1.22
  -1  -3  -9    0.54    0.68
   1  -3   9    0.34    0.18
   1   3   9   -0.27    0.53
   1  -3   9    0.42    0.54
   1   3   9    1.36    0.65
  -1   3 -10    8.88    1.67
  -1  -3 -10    8.44    1.55
   1  -3  10    5.77    1.06
   1   3  10    6.19    1.94
   1  -3  10    5.14    0.86
   1   3  10    5.81    1.26
  -1   3 -11   68.60   23.63
  -1  -3 -11   63.67   22.58
   1  -3  11   44.99   15.83
   1   3  11   36.78    5.96
   1  -3  11   42.21    5.53
   1   3  11   51.32   17.23
  -1   3 -12   -0.17    1.23
  -1  -3 -12    1.79    0.95
   1  -3  12    0.72    0.48
   1   3  12    0.51    0.45
   1   3  12   -0.40    0.99
  -1   3 -13    9.06    1.59
  -1  -3 -13   12.76    2.52
   1  -3  13    7.48    1.70
   1   3  13    3.09    0.84
   1  -3  13    9.52    1.34
   1   3  13    6.68    1.35
  -1  -3 -14    2.35    1.25
   1  -3  14    2.55    1.25
   1  -3  14    1.45    0.77
   1   3  14    3.37    0.83
  -1   3 -15    0.32    0.68
  -1  -3 -15    1.75    1.40
   1  -3  15    1.95    1.03
   1  -3  15    0.24    0.61
   1   3  15    1.06    0.74
  -1   3 -16   17.06    3.79
  -1  -3 -16    9.22    5.78
   1   4 -16    4.01    2.54
   1  -4 -16    2.88    1.16
  -1  -4  16    1.30    0.68
  -1   4  16    3.02    1.46
   1  -4 -15    1.89    1.28
  -1  -4  15    1.22    1.06
  -1   4  15    1.19    0.64
   1   4 -14   -0.85    1.78
   1  -4 -14   -0.05    1.68
  -1  -4  14    0.49    0.76
  -1   4  14    0.73    0.87
   1   4 -13    4.01    1.30
   1  -4 -13    2.67    1.20
  -1  -4  13    0.90    0.61
  -1   4  13    1.01    0.49
  -1   4  13    1.67    0.87
   1   4 -12    2.63    1.35
   1  -4 -12    1.17    1.15
  -1  -4  12    1.24    0.90
  -1   4  12   -0.08    0.96
  -1   4  12    1.99    0.91
   1   4 -11   59.84    9.45
   1  -4 -11   57.09   10.14
  -1  -4  11   40.12    3.17
  -1   4  11   32.80    5.38
  -1  -4  11   32.24    2.62
  -1   4  11   49.95    5.86
   1   4 -10   10.02    2.07
   1  -4 -10   11.02    1.95
  -1  -4  10    5.12    1.38
  -1   4  10    5.36    1.03
  -1  -4  10    4.18    0.96
  -1   4  10    5.44    1.03
   1   4  -9    0.49    1.05
   1  -4  -9    1.02    0.91
  -1  -4   9    0.46    0.48
  -1   4   9   -0.76    0.67
  -1  -4   9   -0.27    0.31
  -1   4   9    0.18    0.67
   1   4  -8   13.49    2.21
   1  -4  -8   16.29    2.43
  -1  -4   8   10.41    1.54
  -1   4   8    7.56    1.46
  -1  -4   8    6.22    1.37
  -1   4   8   10.83    1.24
   1   4  -7   74.52    3.47
   1  -4  -7   89.43   10.47
  -1  -4   7   62.29    5.17
  -1   4   7   49.13    6.28
  -1  -4   7   49.03    2.34
  -1   4   7   63.11    4.44
   1   4  -6   25.71    6.54
   1  -4  -6   34.12    6.05
  -1  -4   6   23.38    1.65
  -1   4   6   22.48    3.05
  -1   4   6   26.69    5.25
   1   4  -6   19.42    1.92
   1   4  -5   18.36    2.88
   1  -4  -5   20.81    4.02
  -1  -4   5   16.40    2.75
  -1   4   5   16.24    2.11
  -1   4   5   17.83    4.51
   1   4  -5   11.09    0.97
   1   4  -4   30.09    1.47
   1  -4  -4   39.56    1.73
  -1  -4   4   32.20    5.02
  -1   4   4   27.27    3.67
  -1   4   4   32.49    1.38
   1   4  -3   -0.59    0.61
   1  -4  -3    0.21    0.44
  -1  -4   3   -1.72    0.80
  -1   4   3   -1.55    0.84
  -1   4   3   -1.55    2.36
   1   4  -3    0.71    0.40
   1   4  -2  126.56    5.74
   1  -4  -2  194.88    8.47
  -1  -4   2  159.31    7.16
  -1   4   2  136.88    2.97
   1   4  -2  186.64    2.91
   1  -4  -1   89.93    3.92
  -1  -4   1   61.75    3.06
  -1  -4   1   78.95    3.68
  -1   4   1   62.87    3.07
   1   4  -1   80.57    3.85
  -1   4   1   73.71    3.74
   1  -4   0   83.01    3.49
  -1  -4   0   62.81    2.97
   1  -4   0   61.83    2.61
   1  -4   0   64.89    3.10
  -1  -4   0   82.42    3.68
   1   4   0   78.32    4.04
  -1   4   0   77.08    3.63
   1  -4   1    0.61    0.15
  -1   4  -1    0.57    0.12
  -1  -4  -1   -1.28    0.62
   1  -4   1   -1.14    0.60
  -1  -4  -1    0.70    0.19
  -1   4  -1   -3.19    1.82
  -1   4  -2  334.19    3.83
   1  -4   2  290.80    4.34
  -1  -4  -2  280.95    2.70
   1   4   2  262.27    4.43
  -1   4  -3    0.54    0.31
  -1  -4  -3    1.05    0.37
   1  -4   3   -0.02    0.84
   1   4   3    0.46    0.13
   1   4   3   -1.04    1.05
  -1   4  -3   -0.11    1.17
  -1   4  -4  259.22    4.08
  -1  -4  -4  218.96    4.21
   1  -4   4  237.86    4.10
   1   4   4  159.03    2.19
   1   4   4  191.12    3.84
  -1   4  -4  164.69    3.34
  -1   4  -5   20.99    3.60
  -1  -4  -5   19.62    4.28
   1  -4   5   15.85    3.22
   1   4   5   10.20    1.20
   1   4   5   16.48    2.70
  -1   4  -5   14.28    1.79
  -1   4  -6    8.14    1.66
  -1  -4  -6    5.23    1.02
   1  -4   6    3.15    0.60
   1   4   6    3.80    0.43
   1   4   6    4.52    1.01
  -1   4  -6    4.16    1.36
  -1   4  -7    1.83    0.85
  -1  -4  -7    1.45    1.02
   1  -4   7    1.58    0.61
   1   4   7    0.00    0.39
   1   4   7   -0.31    0.69
  -1   4  -7    0.19    0.85
  -1   4  -8   35.78    6.66
  -1  -4  -8   33.67    6.51
   1  -4   8   22.95    4.33
   1   4   8   17.27    2.68
   1   4   8   26.59    4.48
  -1   4  -8   17.53    2.65
  -1   4  -9    2.27    0.86
  -1  -4  -9    0.31    0.66
   1  -4   9    0.49    0.44
   1   4   9    0.50    0.36
   1   4   9    0.81    0.40
  -1   4 -10   27.45    2.39
  -1  -4 -10   20.16    2.65
   1  -4  10   17.42    1.71
   1   4  10   11.00    1.87
   1  -4  10   14.86    2.99
   1   4  10   16.35    2.10
  -1   4 -11   -1.27    1.25
  -1  -4 -11    0.75    1.07
   1  -4  11    0.03    0.50
   1  -4  11    0.74    0.61
   1   4  11    0.03    0.72
  -1   4 -12   14.75    2.46
  -1  -4 -12   12.55    2.33
   1  -4  12    8.54    2.27
   1   4  12    6.93    1.47
   1  -4  12   10.27    2.63
   1   4  12   11.24    4.20
  -1   4 -13    2.52    1.21
  -1  -4 -13    1.90    1.46
   1  -4  13    1.29    0.67
   1   4  13    0.59    0.61
   1  -4  13    3.02    1.07
   1   4  13    1.23    0.74
  -1   4 -14    9.45    1.92
  -1  -4 -14    8.30    2.84
   1  -4  14    5.44    1.47
   1  -4  14    5.74    0.91
   1   4  14    7.30    1.13
  -1   4 -15    4.16    1.63
  -1  -4 -15    2.84    1.03
   1  -4  15    1.10    1.09
   1   4  15    1.62    0.77
  -1   4 -16    1.06    0.88
  -1  -4 -16    9.09    5.71
   1   5 -16    2.14    1.83
   1  -5 -16    0.78    1.12
  -1  -5  16    2.64    1.04
   1   5 -15    3.87    1.31
   1  -5 -15    2.67    1.52
  -1  -5  15    2.64    1.03
  -1   5  15    1.41    0.61
   1   5 -14   11.84    2.79
   1  -5 -14   12.32    2.43
  -1  -5  14   10.06    2.25
  -1   5  14    9.73    1.70
   1   5 -13    2.35    1.27
   1  -5 -13    1.36    0.95
  -1  -5  13    2.73    1.51
  -1   5  13    0.74    0.54
  -1   5  13    1.19    0.53
   1   5 -12    1.90    1.48
   1  -5 -12    3.50    1.06
  -1  -5  12    1.96    1.11
  -1   5  12    1.10    0.48
  -1   5  12    0.92    1.00
   1   5 -11    9.98    2.33
   1  -5 -11    8.85    1.60
  -1  -5  11    8.23    1.51
  -1   5  11    6.70    1.20
  -1  -5  11    5.23    1.67
  -1   5  11    9.70    2.51
   1   5 -10   21.18    3.56
   1  -5 -10   19.88    3.59
  -1  -5  10   11.13    1.61
  -1   5  10   11.10    1.86
  -1  -5  10   10.62    2.45
  -1   5  10   17.01    2.75
   1   5  -9    0.84    0.73
   1  -5  -9    2.07    0.67
  -1  -5   9    1.00    0.63
  -1   5   9   -0.40    0.80
  -1  -5   9   -0.37    0.33
  -1   5   9    1.28    0.70
   1   5  -8   46.63    8.75
   1  -5  -8   49.18    6.55
  -1  -5   8   34.77    4.60
  -1   5   8   24.95    5.58
  -1  -5   8   26.35    4.59
  -1   5   8   38.99    2.00
   1   5  -7   29.05    3.11
   1  -5  -7   33.63    5.08
  -1  -5   7   22.86    3.62
  -1   5   7   17.81    1.36
  -1   5   7   25.06    2.58
   1   5  -7   18.92    2.07
   1   5  -6   42.05    7.62
   1  -5  -6   47.47    7.34
  -1   5   6   30.99    5.16
   1   5  -5   45.51    5.79
   1  -5  -5   57.25    3.27
  -1  -5   5   47.00    6.48
  -1   5   5   37.17    5.15
  -1   5   5   47.98    4.47
   1   5  -5   35.74    3.27
   1   5  -4  185.69    3.78
   1  -5  -4  251.51    4.33
  -1  -5   4  195.70    4.00
  -1   5   4  150.64    3.72
  -1   5   4  212.09    3.80
   1   5  -4  151.23    2.32
   1   5  -3  370.28    5.28
   1  -5  -3  531.25    6.43
  -1  -5   3  438.97    6.12
  -1   5   3  346.85    4.99
  -1   5   3  472.31    6.45
   1   5  -2   18.68    3.20
   1  -5  -2   32.03    1.20
  -1  -5   2   28.07    3.78
  -1   5   2   24.52    4.89
   1   5  -2   25.87    6.29
  -1   5   2   36.55    5.13
   1  -5  -1  122.41    5.34
  -1  -5   1   78.76    3.87
   1  -5  -1   79.79    3.87
  -1  -5   1  101.51    4.74
  -1   5   1  116.13   10.34
  -1  -5   0   75.39    3.58
   1  -5   0   88.24    4.22
  -1  -5   0  112.95    5.07
   1   5   0  102.98    4.78
  -1   5   0   89.47    6.48
   1  -5   1   72.06    3.07
  -1   5  -1   89.49    3.78
  -1  -5  -1   71.22    3.53
   1  -5   1   77.19    3.79
  -1  -5  -1   90.76    4.25
   1   5   1   86.98    5.93
  -1   5  -2    6.73    1.32
  -1  -5  -2    5.48    0.86
  -1  -5  -2    4.32    1.00
   1  -5   2    5.81    1.61
   1   5   2    5.16    0.69
  -1   5  -2    7.81    1.59
  -1   5  -3   21.11    1.16
  -1  -5  -3   19.08    2.89
  -1  -5  -3   14.75    0.47
   1  -5   3   19.69    3.40
   1   5   3   18.65    3.36
  -1   5  -3   14.85    2.02
  -1   5  -4   -0.05    0.57
  -1  -5  -4   -0.85    0.88
   1  -5   4   -1.12    0.84
   1   5   4    0.20    0.10
   1   5   4   -1.55    0.85
  -1   5  -4    0.50    0.35
  -1   5  -5   42.56    3.84
  -1  -5  -5   35.11    5.08
   1  -5   5   36.80    6.67
   1   5   5   24.14    1.62
   1   5   5   32.06    4.75
  -1   5  -5   25.11    2.49
  -1   5  -6   15.82    2.88
  -1  -5  -6   13.74    2.30
   1  -5   6   11.98    2.03
   1   5   6    7.79    1.55
   1   5   6    9.88    2.38
  -1   5  -6    8.88    1.26
  -1   5  -7    1.22    0.59
  -1  -5  -7   -0.35    0.97
   1  -5   7    0.71    0.36
   1   5   7    0.77    0.41
   1   5   7    0.21    0.51
  -1   5  -7   -0.18    0.73
  -1   5  -8    3.81    0.84
  -1  -5  -8    2.95    1.11
   1  -5   8    2.38    0.50
   1   5   8    1.10    0.26
   1   5   8    2.78    0.57
  -1   5  -8    4.66    1.19
  -1   5  -9    0.62    0.68
  -1  -5  -9    1.81    1.08
   1  -5   9    0.55    0.77
   1   5   9    0.81    0.48
   1   5   9    1.78    0.49
  -1   5  -9    1.47    0.93
  -1   5 -10   79.94   13.01
  -1  -5 -10   79.58    7.01
   1  -5  10   60.38    8.18
   1   5  10   42.72    4.79
   1  -5  10   49.68    6.03
   1   5  10   67.86    9.41
  -1   5 -11   24.46    4.90
  -1  -5 -11   23.82    3.30
   1  -5  11   14.31    2.99
   1   5  11   10.60    2.05
   1  -5  11   16.58    3.18
   1   5  11   20.94    4.10
  -1   5 -12    4.09    0.95
  -1  -5 -12    4.82    1.33
   1  -5  12    3.62    1.40
   1   5  12    2.21    0.67
   1  -5  12    2.36    0.87
   1   5  12    4.08    0.97
  -1   5 -13    1.45    0.67
  -1  -5 -13    1.35    1.58
   1  -5  13   -1.03    0.88
   1  -5  13   -0.04    0.90
   1   5  13   -0.28    1.05
  -1   5 -14    2.20    0.91
  -1  -5 -14    2.76    1.07
   1  -5  14    0.37    0.93
   1  -5  14    1.79    0.85
   1   5  14    1.94    0.89
  -1   5 -15    4.66    1.56
  -1  -5 -15    5.87    1.71
   1  -5  15    2.01    1.06
   1   5  15    3.60    1.10
  -1   5 -16    8.49    2.80
  -1  -5 -16    9.08    5.84
   1  -5  16    4.34    1.30
   1   5  16    5.71    1.25
   1   6 -16   -0.13    1.67
  -1  -6  16    1.50    0.77
   1   6 -15    1.46    1.45
   1  -6 -15    0.69    1.03
  -1  -6  15    3.03    1.41
  -1   6  15    0.88    0.57
   1   6 -14    5.72    1.51
   1  -6 -14    2.56    1.15
  -1  -6  14    2.27    1.21
  -1   6  14    3.03    1.01
   1   6 -13   -0.15    1.19
   1  -6 -13   -0.46    1.33
  -1  -6  13    0.41    0.50
  -1   6  13    1.04    0.55
  -1   6  13   -0.04    0.50
   1   6 -12   41.11    9.66
   1  -6 -12   42.79    8.08
  -1  -6  12   27.36    9.42
  -1   6  12   19.97    4.02
  -1   6  12   29.17    6.43
   1   6 -11   19.95    4.22
   1  -6 -11   14.29    2.88
  -1  -6  11    9.56    1.84
  -1   6  11    6.21    1.32
  -1   6  11   13.65    2.50
   1   6 -10   10.27    1.64
   1  -6 -10   11.02    2.02
  -1  -6  10    7.00    1.63
  -1   6  10    3.85    0.96
  -1  -6  10    6.29    1.00
  -1   6  10    8.15    2.34
   1   6  -9    1.44    0.75
   1  -6  -9    2.56    1.11
  -1  -6   9    1.61    0.59
  -1   6   9    2.09    0.89
  -1  -6   9    0.63    0.27
  -1   6   9    2.19    0.84
   1   6  -8    2.46    0.62
   1  -6  -8    2.29    0.57
  -1  -6   8    2.75    1.07
  -1   6   8    1.96    0.50
  -1   6   8    2.63    0.90
   1   6  -7   67.28    4.52
   1  -6  -7   61.24    2.66
  -1  -6   7   50.13    6.38
  -1   6   7   42.69    5.60
  -1   6   7   55.97    2.24
   1   6  -7   38.73    1.38
   1   6  -6    7.03    1.26
   1  -6  -6   12.90    3.24
  -1  -6   6    8.45    1.55
  -1   6   6    6.51    0.83
  -1   6   6   10.80    2.20
   1   6  -6    5.92    0.72
   1   6  -5   15.80    3.31
   1  -6  -5   19.54    3.66
  -1  -6   5   14.99    1.44
  -1   6   5   10.10    1.04
  -1   6   5   21.10    4.82
   1   6  -4    1.56    0.58
   1  -6  -4    2.73    0.78
  -1  -6   4   -0.22    1.06
  -1   6   4    1.94    0.42
  -1   6   4   -1.02    1.12
   1   6  -4    1.56    0.42
   1   6  -3  191.77    3.66
   1  -6  -3  299.94    4.41
  -1  -6   3  242.91    4.36
  -1   6   3  189.65    3.79
  -1   6   3  258.74    4.51
   1   6  -3  227.38    3.36
   1   6  -2   36.60    2.03
   1  -6  -2   58.67    3.24
  -1  -6   2   56.37    3.94
  -1   6   2   40.68    2.53
  -1   6   2   46.56    8.42
   1   6  -2   48.53    9.03
   1  -6  -1    2.56    0.51
  -1  -6   1    1.40    0.45
   1  -6  -1    2.19    0.59
  -1  -6   1    1.80    0.39
  -1   6   0   37.60    0.46
   1  -6   0   28.32    0.44
  -1  -6   0   29.05    2.70
   1  -6   0   34.74    5.47
  -1  -6   0   44.35    3.30
   1   6   0   59.24    6.72
  -1   6   0   50.15   19.24
  -1   6  -1  449.44    3.96
  -1  -6  -1  307.90    4.53
  -1   6  -1  280.98    2.59
   1  -6   1  357.53    5.16
  -1  -6  -1  403.61    4.65
   1   6   1  378.03    5.72
  -1   6  -1  336.30    6.88
  -1   6  -2   -0.28    0.25
  -1  -6  -2   -0.43    0.67
   1  -6   2   -2.57    0.96
  -1  -6  -2   -0.32    0.35
   1   6   2   -1.86    1.13
  -1   6  -2   -3.40    1.94
  -1   6  -3    1.55    0.25
  -1  -6  -3    0.84    0.59
  -1  -6  -3    0.62    0.16
   1  -6   3    1.33    0.55
   1   6   3    1.42    0.42
  -1   6  -3    2.69    1.47
  -1   6  -4   87.89    4.66
  -1  -6  -4   76.05    4.00
   1  -6   4   82.04    4.23
   1   6   4   61.12    2.81
   1   6   4   75.25    4.14
  -1   6  -4   52.03    3.21
  -1   6  -5   95.08    2.43
  -1  -6  -5   80.32    2.75
   1  -6   5   85.39    2.91
   1   6   5   56.44    1.32
   1   6   5   75.34    2.54
  -1   6  -5   67.18    2.74
  -1   6  -6   18.34    2.38
  -1  -6  -6   17.93    3.04
   1  -6   6   16.44    4.08
   1   6   6   11.72    1.04
   1   6   6   13.04    2.05
  -1   6  -6   13.20    1.86
  -1   6  -7   16.29    2.92
  -1  -6  -7   14.87    2.75
   1  -6   7   10.26    2.12
   1   6   7    6.26    1.56
   1   6   7    8.79    1.58
  -1   6  -7    9.44    1.26
  -1   6  -8    3.56    0.85
  -1  -6  -8    3.45    1.02
   1  -6   8    5.27    1.07
   1   6   8    2.54    0.55
   1   6   8    3.75    0.68
  -1   6  -8    3.24    0.80
  -1   6  -9   69.92    3.46
  -1  -6  -9   70.66    3.87
   1  -6   9   55.14   10.12
   1   6   9   34.22    5.55
   1   6   9   67.12   11.18
  -1   6  -9   44.72    6.91
  -1   6 -10    0.36    0.57
  -1  -6 -10    1.40    0.70
   1  -6  10    1.89    0.84
   1   6  10    1.10    0.83
   1   6  10    1.87    1.22
  -1   6 -10    1.49    0.75
  -1   6 -11    1.21    0.70
  -1  -6 -11    1.48    0.97
   1  -6  11    0.37    0.57
   1   6  11   -0.06    0.57
   1  -6  11   -0.03    0.68
   1   6  11    0.41    0.62
  -1   6 -12   -0.42    1.16
  -1  -6 -12    1.35    0.77
   1  -6  12    1.19    1.10
   1   6  12    0.77    0.45
   1  -6  12    0.23    0.49
   1   6  12    0.94    0.69
  -1   6 -13   34.22    6.66
  -1  -6 -13   32.93    5.51
   1  -6  13   23.53    5.53
   1  -6  13   21.27    4.10
   1   6  13   28.52    3.71
  -1   6 -14    0.23    1.32
  -1  -6 -14   -1.30    1.53
   1  -6  14    0.91    1.16
   1  -6  14   -0.05    0.70
   1   6  14   -0.22    1.00
  -1   6 -15    2.06    0.81
  -1  -6 -15    1.48    1.03
   1  -6  15    2.16    0.95
   1   6  15    2.16    1.03
  -1   6 -16    3.89    1.31
  -1  -6 -16    3.28    1.28
   1  -6  16    1.27    0.91
   1   6  16    2.75    1.14
   1   7 -16    3.61    1.75
   1  -7 -16    2.70    1.61
  -1  -7  16    0.76    0.55
   1   7 -15   -0.42    1.62
   1  -7 -15    1.52    1.28
  -1  -7  15    1.18    0.85
  -1   7  15   -0.07    0.81
   1   7 -14    0.76    1.11
   1  -7 -14    1.80    1.45
  -1  -7  14    3.47    1.33
  -1   7  14    1.83    0.88
  -1   7  14    2.10    0.97
   1   7 -13   -0.90    1.44
   1  -7 -13   -0.04    1.40
  -1  -7  13    1.69    0.99
  -1   7  13   -0.87    0.78
  -1   7  13    1.26    0.71
   1   7 -12    4.17    2.27
   1  -7 -12    5.78    1.85
  -1  -7  12    4.39    1.52
  -1   7  12    2.82    0.59
  -1   7  12    4.71    0.91
   1   7 -11    3.90    1.37
   1  -7 -11    4.38    1.50
  -1  -7  11    4.08    1.05
  -1   7  11    1.62    0.67
  -1   7  11    6.07    1.40
   1   7 -10    0.59    0.81
   1  -7 -10    0.23    0.88
  -1  -7  10    2.39    1.15
  -1   7  10   -1.12    0.78
  -1  -7  10    0.50    0.42
  -1   7  10    3.39    0.88
   1   7  -9   20.81    3.19
   1  -7  -9   21.57    3.29
  -1  -7   9   12.42    1.59
  -1   7   9   11.46    1.80
  -1   7   9   17.82    3.79
   1   7  -9   11.70    1.01
   1   7  -8   33.08    4.65
   1  -7  -8   33.86    4.93
  -1  -7   8   27.75    3.42
  -1   7   8   21.75    2.61
  -1   7   8   32.44    6.97
   1   7  -8   18.78    2.04
   1   7  -7    0.02    0.53
   1  -7  -7    0.09    0.66
  -1  -7   7   -0.28    0.90
  -1   7   7   -0.02    0.72
  -1   7   7   -0.36    1.06
   1   7  -7    0.11    0.23
   1   7  -6  169.99    4.34
   1  -7  -6  200.61    4.71
  -1  -7   6  160.67    4.55
  -1   7   6  124.45    3.67
   1   7  -5   33.25    6.17
   1  -7  -5   43.15   10.55
  -1  -7   5   40.93    6.77
   1   7  -4  117.67    5.76
   1  -7  -4  169.72    7.76
  -1  -7   4  148.73    7.15
  -1   7   4  118.75    5.73
  -1   7   4  160.69    7.61
   1   7  -4  146.63    5.37
   1   7  -3    8.93    1.03
   1  -7  -3   12.56    2.26
  -1  -7   3   12.27    1.84
  -1   7   3   11.00    1.24
  -1   7   3   14.49    3.98
   1   7  -3   11.11    2.21
   1  -7  -2   21.27    1.56
  -1  -7   2   15.24    2.06
   1  -7  -2   13.83    2.90
  -1  -7   2   22.52    4.24
  -1   7   2   18.94    4.06
   1   7  -2   15.31    3.49
   1  -7  -1   42.30    1.17
  -1  -7   1   34.63    4.86
   1  -7  -1   39.50    4.00
  -1  -7   1   42.91    1.60
   1   7  -1   42.58    1.95
  -1   7   1   44.13    8.25
   1  -7   0   65.36    2.79
  -1  -7   0   65.13    3.25
   1  -7   0   80.33    3.96
  -1  -7   0   91.06    4.25
   1   7   0   94.42    5.35
  -1   7   0   85.61    4.49
  -1   7  -1  188.82    1.12
  -1  -7  -1  146.34    2.97
   1  -7   1  167.84    3.22
  -1  -7  -1  189.10    2.58
   1   7   1  184.48    3.44
  -1   7  -1  150.21    7.23
  -1   7  -2   28.95    0.78
  -1  -7  -2   19.65    1.18
   1  -7   2   26.71    1.40
  -1  -7  -2   26.30    0.88
   1   7   2   27.17    5.16
  -1   7  -2   20.94    2.92
  -1   7  -3    0.98    0.19
  -1  -7  -3    0.74    0.32
  -1  -7  -3    0.56    0.18
   1  -7   3   -0.32    0.94
   1   7   3   -1.46    0.97
  -1   7  -4    1.77    0.48
  -1  -7  -4    2.75    1.04
  -1  -7  -4    0.68    0.32
   1  -7   4    1.31    0.97
   1   7   4    5.29    1.51
  -1   7  -5    0.83    0.43
  -1  -7  -5    0.70    0.82
   1  -7   5    0.52    0.49
   1   7   5    0.31    0.25
   1   7   5    1.44    0.94
  -1   7  -5   -0.35    0.62
  -1   7  -6   97.04    2.78
  -1  -7  -6   84.89    3.07
   1  -7   6   85.77    2.95
   1   7   6   60.00    1.51
   1   7   6   85.26    7.55
  -1   7  -7   13.89    4.00
  -1  -7  -7   13.93    2.93
   1  -7   7   11.68    2.29
   1   7   7    7.29    0.99
   1   7   7   11.77    2.15
  -1   7  -7    9.22    1.11
  -1   7  -8   -1.06    0.80
  -1  -7  -8    1.15    0.56
   1  -7   8    1.40    0.78
   1   7   8    0.38    0.30
   1   7   8   -0.31    0.95
  -1   7  -8    0.38    0.33
  -1   7  -9   -0.02    1.01
  -1  -7  -9    0.13    0.75
   1  -7   9    1.06    0.49
   1   7   9    0.51    0.34
   1   7   9    1.08    0.65
  -1   7  -9    1.92    0.96
  -1   7 -10   65.41    6.39
  -1  -7 -10   52.71    9.79
   1  -7  10   42.09    6.13
   1   7  10   27.50    4.39
   1   7  10   51.16    6.59
  -1   7 -10   37.24    2.39
  -1   7 -11    4.72    1.14
  -1  -7 -11    8.67    1.38
   1  -7  11    2.96    1.14
   1   7  11    2.22    1.08
   1   7  11    5.86    1.26
  -1   7 -12   11.56    2.53
  -1  -7 -12    9.31    2.25
   1  -7  12    7.72    1.60
   1  -7  12    6.50    1.60
   1   7  12    7.85    2.04
  -1   7 -13    2.40    1.01
  -1  -7 -13    2.99    1.81
   1  -7  13    1.34    0.55
   1  -7  13    1.85    1.03
   1   7  13    1.62    0.94
  -1   7 -14    0.38    0.76
  -1  -7 -14   -0.33    1.51
   1  -7  14    1.52    1.01
   1  -7  14    0.13    0.35
   1   7  14    0.76    0.82
  -1   7 -15    2.33    1.35
  -1  -7 -15    3.87    1.28
   1  -7  15    2.00    1.35
   1   7  15    1.88    0.89
  -1   7 -16    2.59    1.12
  -1  -7 -16    3.38    1.44
   1  -7  16    1.29    1.18
   1   7  16    1.53    0.71
   1   8 -16   -1.74    1.83
   1  -8 -16    2.60    1.21
  -1  -8  16    1.21    0.77
   1   8 -15   -0.84    1.56
   1  -8 -15    1.83    0.97
  -1  -8  15    2.33    0.94
   1   8 -14    2.92    1.49
  -1  -8  14    2.43    0.80
  -1   8  14    1.01    0.72
  -1   8  14    0.54    0.69
   1   8 -13   10.65    3.60
   1  -8 -13    8.81    1.80
  -1  -8  13    5.86    2.76
  -1   8  13    4.41    1.51
  -1   8  13    8.17    1.91
   1   8 -12   53.67    6.22
   1  -8 -12   51.26    9.50
  -1  -8  12   36.05    5.47
  -1   8  12   26.86    4.39
  -1   8  12   45.04    9.15
   1   8 -11   10.29    2.43
   1  -8 -11    7.21    2.62
  -1  -8  11    6.84    1.28
  -1   8  11    6.04    1.22
  -1   8  11    8.99    2.01
   1   8 -10    3.66    0.82
   1  -8 -10    6.52    1.28
  -1  -8  10    4.44    1.64
  -1  -8  10    2.07    0.37
  -1   8  10    5.95    1.15
   1   8  -9    1.93    0.67
   1  -8  -9    2.24    0.64
  -1  -8   9    1.66    0.82
  -1   8   9    0.35    0.38
  -1   8   9    1.83    0.77
   1   8  -9    0.87    0.41
   1   8  -8   70.60    3.32
   1  -8  -8   72.66   10.16
  -1  -8   8   56.99    8.57
  -1   8   8   44.83    5.64
  -1   8   8   67.38    3.00
   1   8  -8   39.36    5.39
   1   8  -7   41.66    5.30
   1  -8  -7   56.73    8.34
  -1  -8   7   45.63    8.70
  -1   8   7   35.50    4.01
  -1   8   7   55.17    7.03
   1   8  -7   29.71    3.50
   1   8  -6  147.64    5.50
   1  -8  -6  177.60    6.15
  -1  -8   6  151.73    5.68
  -1   8   6  114.74    4.30
  -1   8   6  153.26    5.65
   1   8  -6  109.48    3.67
   1   8  -5    3.12    0.88
   1  -8  -5    5.65    1.14
  -1  -8   5    5.86    1.15
  -1   8   5    3.70    0.70
  -1   8   5    6.61    1.69
   1   8  -4  170.23    7.22
   1  -8  -4  235.88    4.47
  -1  -8   4  208.05    4.71
  -1   8   4  163.86    3.75
  -1   8   4  229.18    5.12
   1   8  -3   18.30    4.40
   1  -8  -3   26.64    1.52
  -1  -8   3   29.17    1.83
  -1   8   3   19.71    2.53
  -1   8   3   26.29    5.62
   1   8  -3   24.83    3.09
   1  -8  -2  326.93    4.30
   1  -8  -2  236.61    4.30
  -1  -8   2  328.46    5.28
  -1   8   2  330.82    5.56
   1   8  -2  321.27    5.14
   1  -8  -1   83.80    3.76
  -1  -8   1   59.00    3.40
   1  -8  -1   77.93    4.07
  -1  -8   1   93.07    4.46
   1   8  -1   93.36    4.57
  -1   8   1   91.38    4.75
  -1  -8   0  245.73    4.13
   1  -8   0  245.82    2.56
   1  -8   0  300.28    4.88
   1   8   0  350.82    5.50
  -1   8   0  320.70    5.78
  -1   8  -1   29.97    0.64
  -1  -8  -1   25.68    3.70
   1  -8   1   34.15    7.45
  -1  -8  -1   35.33    9.11
   1   8   1   36.96    7.18
  -1   8  -1   34.62    2.28
  -1   8  -2    6.23    0.86
  -1  -8  -2    3.90    0.67
   1  -8   2    5.15    0.94
  -1  -8  -2    8.40    0.62
   1   8   2    4.13    0.90
  -1   8  -3   13.14    2.41
  -1  -8  -3    8.24    3.89
  -1  -8  -3    9.29    1.19
   1  -8   3    9.22    3.26
   1   8   3   15.13    1.85
  -1   8  -3    8.83    1.59
  -1   8  -4   49.36    2.58
  -1  -8  -4   40.29    3.37
  -1  -8  -4   35.55    1.08
   1  -8   4   46.48    2.27
   1   8   4   41.62    2.21
  -1   8  -4   35.10    4.94
  -1   8  -5  280.05    4.76
  -1  -8  -5  230.57    5.21
  -1  -8  -5  182.82    3.02
   1  -8   5  271.20    5.71
   1   8   5  235.87    5.32
  -1   8  -5  186.46    4.98
  -1   8  -6   12.21    2.18
  -1  -8  -6    8.59    1.69
   1  -8   6    8.35    1.56
   1   8   6    5.94    0.81
   1   8   6    9.58    2.09
  -1   8  -6    5.83    0.92
  -1   8  -7    5.50    0.96
  -1  -8  -7    7.65    3.78
   1  -8   7    3.71    0.99
   1   8   7    2.94    0.65
   1   8   7    5.38    0.94
  -1   8  -7    2.00    0.54
  -1   8  -8    2.06    0.93
  -1  -8  -8    1.31    0.76
   1  -8   8    2.05    0.85
   1   8   8    1.97    0.57
   1   8   8    1.24    0.69
  -1   8  -8    1.33    0.53
  -1   8  -9   24.63    8.36
  -1  -8  -9   17.11    3.60
   1  -8   9   20.08    3.41
   1   8   9    9.61    0.89
   1   8   9   18.08    3.27
  -1   8  -9   10.80    1.42
  -1   8 -10   43.70    6.87
  -1  -8 -10   38.05    7.81
   1  -8  10   30.38    6.46
   1   8  10   22.01    3.40
   1   8  10   35.06    6.47
  -1   8 -10   26.60    2.06
  -1   8 -11   39.41    4.22
  -1  -8 -11   32.65    6.87
   1  -8  11   27.53    5.72
   1   8  11   27.65    4.79
  -1   8 -11   23.10    6.60
  -1   8 -12   20.02    4.38
  -1  -8 -12   16.70    5.19
   1  -8  12   10.87    2.39
   1  -8  12   10.92    2.47
   1   8  12   14.09    2.45
  -1   8 -13    1.03    1.02
  -1  -8 -13    0.84    0.81
   1  -8  13   -0.54    1.09
   1  -8  13    1.18    0.68
   1   8  13    1.45    0.79
  -1   8 -14    9.84    1.93
  -1  -8 -14    8.80    2.18
   1  -8  14    7.90    1.35
   1  -8  14    5.57    1.12
   1   8  14    7.73    1.85
  -1   8 -15    2.25    0.92
  -1  -8 -15    1.78    0.99
   1  -8  15    1.71    0.71
   1   8  15    0.51    0.69
  -1   8 -16    9.28    1.97
  -1  -8 -16   10.74    3.11
   1  -8  16    8.74    2.35
   1   8  16   12.17    2.40
   1   9 -16   -0.37    1.59
   1  -9 -16    3.81    1.13
  -1  -9  16    2.23    1.18
   1   9 -15    8.66    1.98
   1  -9 -15    4.32    1.35
  -1  -9  15    1.92    1.07
   1   9 -14    1.47    1.53
   1  -9 -14    3.41    1.54
  -1  -9  14    0.66    1.39
  -1   9  14    1.18    0.63
  -1   9  14    0.78    0.48
   1   9 -13    0.14    0.92
   1  -9 -13    1.94    1.49
  -1  -9  13    0.71    1.03
  -1   9  13   -0.32    0.83
  -1   9  13    0.86    0.60
   1   9 -12    8.46    2.12
   1  -9 -12   12.36    2.72
  -1  -9  12    7.28    3.20
  -1   9  12    3.18    1.81
  -1   9  12    8.58    2.03
   1   9 -11    2.49    1.35
   1  -9 -11    0.78    0.68
  -1  -9  11    1.00    0.63
  -1   9  11    0.37    0.64
  -1   9  11   -0.89    1.01
   1   9 -10   18.21    3.58
   1  -9 -10   18.80    3.07
  -1  -9  10   18.21    2.82
  -1   9  10   11.93    1.71
  -1   9  10   18.61    3.07
   1   9 -10    9.67    1.78
   1   9  -9    9.07    2.34
   1  -9  -9    8.81    1.88
  -1  -9   9    6.45    1.59
  -1   9   9    4.22    0.87
  -1   9   9    6.83    1.38
   1   9  -9    5.43    0.87
   1   9  -8    1.58    0.53
   1  -9  -8    2.48    0.82
  -1  -9   8    3.69    0.84
  -1   9   8   -0.07    0.72
   1   9  -8    2.98    0.74
   1   9  -7   -0.48    0.84
   1  -9  -7   -0.20    0.91
  -1  -9   7    0.88    0.62
  -1   9   7    0.39    0.33
  -1   9   7   -2.33    1.20
   1   9  -7    1.28    0.54
   1   9  -6   84.39    4.07
   1  -9  -6  106.89    4.43
  -1  -9   6   90.59    4.06
  -1   9   6   72.48    8.16
  -1   9   6   94.82    3.94
   1   9  -6   63.18    3.09
   1   9  -5   34.79    6.96
   1  -9  -5   44.79    7.19
  -1  -9   5   40.93    4.21
  -1   9   5   32.76    4.38
  -1   9   5   51.42    9.59
   1   9  -5   31.03    3.03
   1   9  -4   29.29    5.06
   1  -9  -4   37.59    3.95
  -1  -9   4   38.58    6.17
  -1   9   4   30.41    3.35
  -1   9   4   40.34    7.94
   1   9  -4   31.21    4.39
   1   9  -3    8.87    1.33
   1  -9  -3   11.29    2.39
   1  -9  -3    8.39    1.46
  -1  -9   3   16.20    2.25
  -1   9   3   13.16    3.65
   1  -9  -2    0.50    0.29
  -1  -9   2    0.27    0.23
  -1  -9   2    2.05    0.89
  -1   9   2   -6.11    2.71
   1   9  -2   -3.79    2.13
   1  -9  -1  179.41    2.56
  -1  -9   1  150.54    3.05
   1  -9  -1  180.11    3.90
  -1  -9   1  231.36    4.27
   1   9  -1  236.30    4.59
  -1   9   1  207.51    4.57
   1  -9   0   79.71    3.46
  -1  -9   0   81.65    4.36
   1  -9   0   99.70    4.90
  -1  -9   0  115.80    5.47
   1   9   0  131.00    6.32
  -1   9   0  107.87    5.56
  -1  -9  -1  416.15    5.93
   1  -9   1  523.63    8.11
  -1  -9  -1  564.45    6.71
   1   9   1  585.26    8.05
  -1   9  -1  493.79    7.43
  -1   9  -2    1.52    0.44
  -1  -9  -2    1.68    0.90
   1  -9   2    2.39    1.41
   1   9   2    1.52    1.00
  -1   9  -2   -0.51    1.92
  -1   9  -3   52.64    1.36
  -1  -9  -3   48.15    2.21
  -1  -9  -3   43.57    1.35
   1  -9   3   52.42    6.87
   1   9   3   55.68    4.85
  -1   9  -3   50.04    8.80
  -1   9  -4   64.41    1.74
  -1  -9  -4   48.21    2.13
  -1  -9  -4   48.36    2.12
   1  -9   4   57.48    2.54
   1   9   4   63.97    2.96
  -1   9  -4   45.61    6.25
  -1   9  -5   26.33    4.36
  -1  -9  -5   19.58    3.36
  -1  -9  -5   14.40    1.57
   1  -9   5   21.59    4.16
   1   9   5   20.67    3.82
  -1   9  -5   14.94    2.70
  -1   9  -6    5.99    1.60
  -1  -9  -6    5.22    1.06
  -1  -9  -6    2.92    0.64
   1  -9   6    6.08    1.61
   1   9   6    4.83    1.05
  -1   9  -6    2.76    0.71
  -1   9  -7    1.05    0.61
  -1  -9  -7    1.90    0.79
   1  -9   7    0.94    0.66
   1   9   7    0.93    0.27
  -1   9  -7    1.29    0.59
  -1   9  -8   14.05    3.03
  -1  -9  -8   13.45    2.01
   1  -9   8   14.19    2.96
   1   9   8    7.76    1.11
   1   9   8   11.57    1.62
  -1   9  -8   11.83    1.67
  -1   9  -9   37.97    7.74
  -1  -9  -9   36.96    6.10
   1  -9   9   29.88    5.14
   1   9   9   23.82    2.19
   1   9   9   35.69    7.87
  -1   9  -9   22.76    2.15
  -1   9 -10   55.74   10.82
  -1  -9 -10   42.33    6.66
   1  -9  10   39.27    6.75
   1   9  10   23.46    4.46
   1   9  10   41.30    5.87
  -1   9 -10   27.71    2.09
  -1   9 -11   -0.08    1.06
  -1  -9 -11   -0.10    0.93
   1  -9  11   -1.28    1.21
   1   9  11    0.20    0.56
  -1   9 -11    0.72    1.03
  -1   9 -12    6.47    1.31
  -1  -9 -12    4.45    1.09
   1  -9  12    3.45    1.14
   1   9  12    5.91    1.68
  -1   9 -12    3.46    0.87
  -1   9 -13    6.11    1.59
  -1  -9 -13    3.59    1.08
   1  -9  13    4.39    1.25
   1  -9  13    3.05    0.90
   1   9  13    7.52    1.68
  -1   9 -14    7.06    3.82
  -1  -9 -14    7.39    1.33
   1  -9  14    4.11    1.45
   1  -9  14    4.32    1.28
   1   9  14    8.96    2.17
  -1   9 -15   -0.28    1.23
  -1  -9 -15    0.58    1.19
   1  -9  15    2.24    1.45
   1   9  15    0.50    1.39
   1  10 -15    0.80    0.93
   1 -10 -15    1.13    1.05
  -1 -10  15    1.06    0.71
   1  10 -14    4.50    2.05
   1 -10 -14    4.35    1.68
  -1 -10  14    2.72    1.62
  -1  10  14    2.91    1.11
  -1  10  14    3.56    1.14
   1  10 -13    2.83    1.07
   1 -10 -13    4.34    1.74
  -1 -10  13    1.29    0.84
  -1  10  13   -0.11    0.38
  -1  10  13    0.82    0.64
   1  10 -12   14.35    2.46
   1 -10 -12   10.98    3.11
  -1 -10  12   10.06    2.30
  -1  10  12    6.11    1.31
  -1  10  12   10.86    1.80
   1  10 -11    0.64    1.29
   1 -10 -11   -1.54    1.32
  -1 -10  11   -0.92    1.19
  -1  10  11    1.52    0.78
  -1  10  11   -0.34    1.13
   1  10 -10   17.31    6.09
   1 -10 -10   16.20    3.61
  -1  10  10    9.34    0.98
  -1  10  10   16.57    4.35
   1  10 -10    8.15    1.02
   1  10  -9   49.02    3.29
   1 -10  -9   41.83    7.99
  -1 -10   9   30.42    7.58
  -1  10   9   24.46    5.33
  -1  10   9   41.46    8.08
   1  10  -9   21.06    4.21
   1  10  -8    1.73    0.64
   1 -10  -8    0.80    0.73
  -1 -10   8    1.87    0.86
  -1  10   8    1.18    0.57
   1  10  -8    1.60    0.40
   1  10  -7   88.74    3.40
   1 -10  -7   97.30    3.71
  -1 -10   7   82.39    5.67
  -1  10   7   64.16    8.11
  -1  10   7  103.00   10.96
   1  10  -7   56.84    2.08
   1  10  -6    8.99    2.00
   1 -10  -6   10.78    1.86
  -1 -10   6    9.34    1.98
  -1  10   6    6.27    0.84
  -1  10   6   16.19    2.56
   1  10  -6    7.21    1.10
   1  10  -5  154.36    5.75
   1 -10  -5  197.22    6.67
  -1 -10   5  181.41    6.46
  -1  10   5  142.56    5.17
  -1  10   5  189.84    6.65
   1  10  -5  140.20    5.58
   1  10  -4    4.77    1.04
   1 -10  -4    6.11    1.37
  -1 -10   4    6.32    1.21
  -1  10   4    6.93    1.16
   1  10  -4    8.46    2.78
   1  10  -3  128.69    3.16
   1 -10  -3  170.63    3.36
   1 -10  -3  134.79    3.42
  -1 -10   3  170.49    4.29
  -1  10   3  195.40    6.92
   1  10  -3  158.83    4.34
   1 -10  -2   72.73    1.78
  -1 -10   2   54.80    1.92
   1 -10  -2   71.24    8.44
  -1 -10   2   78.27    4.02
   1  10  -2   89.41    9.16
  -1  10   2  102.08    9.94
   1 -10  -1  105.45    4.69
  -1 -10   1   88.51    4.32
   1 -10  -1  120.52    6.66
  -1 -10   1  135.50    7.17
   1  10  -1  135.22    6.88
  -1  10   1  132.59   10.26
  -1 -10   0   63.60    8.31
   1 -10   0   60.57    2.87
   1 -10   0   82.11    4.27
  -1 -10   0   93.46    4.58
   1  10   0   92.08    4.90
  -1  10   0   85.31    5.02
  -1  10  -1    2.36    0.51
  -1 -10  -1    3.62    0.72
  -1 -10  -1    6.10    1.49
   1  10   1    5.28    1.62
  -1  10  -1   15.36    7.19
  -1  10  -2   31.93    0.87
  -1 -10  -2   27.03    3.05
   1 -10   2   37.82    9.57
  -1 -10  -2   36.64    3.96
   1  10   2   37.76    7.96
  -1  10  -2   51.85   17.58
  -1  10  -3   33.59    1.09
  -1 -10  -3   27.73    1.66
  -1 -10  -3   29.24    1.23
   1 -10   3   35.75    6.35
   1  10   3   33.96    4.84
  -1  10  -3   40.37    9.44
  -1  10  -4    7.45    1.04
  -1 -10  -4    6.71    1.23
  -1 -10  -4    5.05    1.28
   1 -10   4    7.11    1.67
   1  10   4   10.45    2.14
  -1  10  -4    8.12    3.38
  -1  10  -5  101.09    3.76
  -1 -10  -5   95.37   11.95
  -1 -10  -5   75.99    2.70
   1 -10   5   95.51    4.12
   1  10   5   92.38    5.26
  -1  10  -5   75.03    8.08
  -1  10  -6   12.66    2.60
  -1 -10  -6    7.97    1.17
  -1 -10  -6    6.43    1.41
   1 -10   6    9.81    1.95
   1  10   6    9.10    1.31
  -1  10  -6    5.59    1.08
  -1  10  -7   23.60    2.89
  -1 -10  -7   21.68    4.12
   1 -10   7   18.74    2.72
   1  10   7   20.28    4.76
  -1  10  -7   15.90    2.07
  -1  10  -8   24.59    4.77
  -1 -10  -8   20.02    3.04
   1 -10   8   21.70    4.65
   1  10   8   11.98    1.27
   1  10   8   20.40    3.77
  -1  10  -8   14.62    1.82
  -1  10  -9    9.66    1.74
  -1 -10  -9    6.71    1.50
   1 -10   9    6.59    1.38
   1  10   9    4.78    0.81
   1  10   9    8.33    2.63
  -1  10  -9    4.16    0.75
  -1  10 -10    7.66    1.57
  -1 -10 -10    5.39    1.10
   1 -10  10    4.20    1.06
   1  10  10    6.90    1.63
  -1  10 -10    3.13    0.97
  -1  10 -11    3.90    0.88
  -1 -10 -11    3.06    1.42
   1 -10  11    4.89    1.14
   1  10  11    2.04    1.42
  -1  10 -11    3.06    0.98
  -1  10 -12    1.64    0.89
  -1 -10 -12    3.06    2.17
   1 -10  12   -1.48    1.25
   1  10  12    2.14    1.16
  -1  10 -12    1.02    0.47
  -1  10 -13   -0.29    1.11
  -1 -10 -13    1.16    1.03
   1 -10  13    0.71    0.80
   1 -10  13    1.60    0.50
   1  10  13   -0.21    1.20
  -1  10 -14    2.08    0.78
  -1 -10 -14   -0.04    1.49
   1 -10  14    1.20    1.33
   1  10  14   -0.33    1.16
  -1  10 -15    3.78    0.97
  -1 -10 -15    5.82    1.90
   1  10  15    2.33    1.21
   1  11 -15    0.78    0.81
   1 -11 -15   -0.63    1.73
  -1 -11  15    0.31    1.40
   1  11 -14   17.90    2.95
   1 -11 -14   15.47    3.58
  -1 -11  14   11.97    2.60
  -1  11  14   10.72    4.35
   1  11 -13    1.27    1.19
   1 -11 -13    1.94    1.13
  -1 -11  13    2.62    1.38
  -1  11  13    1.18    0.74
  -1  11  13    0.66    0.64
   1  11 -12   14.24    2.70
   1 -11 -12   15.34    3.09
  -1 -11  12   15.66    3.64
  -1  11  12    8.32    2.05
  -1  11  12   15.63    2.08
   1  11 -11   10.89    2.21
   1 -11 -11   10.05    2.64
  -1 -11  11    8.50    1.23
  -1  11  11    4.49    1.31
  -1  11  11    8.09    1.59
   1  11 -10   22.40    3.17
   1 -11 -10   17.30    3.25
  -1 -11  10   17.94    3.53
  -1  11  10   13.18    1.45
  -1  11  10   17.39    3.17
   1  11 -10    9.80    1.91
   1  11  -9    0.32    0.59
   1 -11  -9   -0.62    1.06
  -1 -11   9    1.07    0.61
  -1  11   9    1.27    0.88
  -1  11   9    6.19    2.58
   1  11  -9    0.89    0.65
   1  11  -8    1.29    0.58
   1 -11  -8    1.84    0.88
  -1 -11   8    0.16    0.69
  -1  11   8    0.34    0.74
  -1  11   8    2.85    0.87
   1  11  -8    1.23    0.44
   1  11  -7   18.86    3.48
   1 -11  -7   22.82    4.51
  -1 -11   7   22.62    4.27
  -1  11   7   14.04    2.37
  -1  11   7   25.15    6.81
   1  11  -7   13.48    2.08
   1  11  -6   17.78    3.53
   1 -11  -6   17.96    3.04
  -1 -11   6   21.88    3.62
  -1  11   6   14.81    2.73
  -1  11   6   20.76    4.47
   1  11  -6   14.22    3.12
   1  11  -5    0.43    0.38
   1 -11  -5    0.22    0.26
  -1 -11   5    0.00    0.97
  -1  11   5   -0.30    0.61
  -1  11   5    0.68    0.56
   1  11  -5   -0.39    0.58
   1  11  -4   13.51    2.45
   1 -11  -4   15.83    3.56
   1 -11  -4   13.51    2.76
  -1 -11   4   19.32    3.58
  -1  11   4   22.66    4.73
   1  11  -4   13.89    2.79
   1  11  -3   52.94    2.05
   1 -11  -3   71.24    2.06
   1 -11  -3   58.31    7.47
  -1 -11   3   70.78    2.80
  -1  11   3   79.78    5.87
   1  11  -3   57.64    6.67
   1 -11  -2  115.39    2.44
  -1 -11   2   93.07    3.69
   1 -11  -2  106.41    3.20
  -1 -11   2  142.63    8.13
   1  11  -2  139.06    4.39
  -1  11   2  130.06    4.37
   1 -11  -1    1.24    0.24
  -1 -11   1    0.63    0.42
   1 -11  -1    3.00    0.56
  -1 -11   1    1.79    0.59
  -1  11   1    9.54    5.87
  -1 -11   0   17.43    2.45
   1 -11   0   15.82    1.32
   1 -11   0   23.01    4.81
  -1 -11   0   25.31    2.11
  -1  11  -1    1.03    0.22
  -1 -11  -1    1.06    0.34
   1 -11   1    2.30    0.97
  -1 -11  -1    1.75    0.47
   1  11   1    5.27    3.20
  -1  11  -1    2.26    1.45
  -1  11  -2  128.19    2.06
  -1 -11  -2  113.53    5.03
   1 -11   2  151.29    6.62
  -1 -11  -2  145.68    3.07
   1  11   2  163.94    6.60
  -1  11  -2  128.80    4.79
  -1  11  -3   19.43    2.14
  -1 -11  -3   18.40    2.51
  -1 -11  -3   18.70    2.81
   1 -11   3   19.71    4.29
   1  11   3   29.02    4.15
  -1  11  -3   26.45    4.02
  -1  11  -4   29.63    1.56
  -1 -11  -4   25.47    3.74
  -1 -11  -4   25.39    4.27
   1 -11   4   34.18    6.79
   1  11   4   31.97    5.25
  -1  11  -4   21.58    3.12
  -1  11  -5   16.59    3.41
  -1 -11  -5   12.20    1.35
  -1 -11  -5   11.84    2.10
   1 -11   5   14.54    3.23
   1  11   5   12.22    1.79
  -1  11  -5   11.57    1.64
  -1  11  -6    1.46    0.43
  -1 -11  -6    0.95    0.49
  -1 -11  -6    1.01    0.27
   1 -11   6    2.02    0.67
   1  11   6    1.62    1.01
  -1  11  -6    1.93    1.21
  -1  11  -7    3.77    0.87
  -1 -11  -7    3.33    1.05
  -1 -11  -7    2.29    0.51
   1 -11   7    3.86    0.82
   1  11   7    5.64    1.27
  -1  11  -7    2.99    0.71
  -1  11  -8   27.89    5.24
  -1 -11  -8   19.95    4.25
  -1 -11  -8   11.62    2.31
   1 -11   8   23.42    4.43
   1  11   8   24.58    3.49
  -1  11  -8   15.83    2.91
  -1  11  -9    0.19    0.98
  -1 -11  -9    2.19    0.87
   1 -11   9   -0.04    1.22
   1  11   9    0.23    0.33
   1  11   9    1.37    1.20
  -1  11  -9    0.48    0.51
  -1  11 -10   24.88    9.52
  -1 -11 -10   21.65    4.00
   1 -11  10   17.81    3.17
   1  11  10   20.33    3.22
  -1  11 -10   12.40    2.16
  -1  11 -11   -0.45    1.04
  -1 -11 -11   -0.85    1.25
   1 -11  11    1.70    0.81
   1  11  11    0.87    0.63
  -1  11 -11   -0.27    0.92
  -1  11 -12   23.31    4.57
  -1 -11 -12   21.77    3.71
   1 -11  12   33.11    6.88
   1  11  12   27.30    2.93
  -1  11 -12   12.40    1.66
  -1  11 -13   23.48    3.60
  -1 -11 -13   18.10    2.91
   1 -11  13   11.77    3.16
   1  11  13   24.36    2.46
  -1  11 -13   16.63    2.09
  -1  11 -14    1.43    0.98
  -1 -11 -14    1.74    1.69
   1 -11  14    1.99    0.66
   1  11  14    1.54    1.19
  -1  11 -15   -0.13    1.25
  -1 -11 -15    1.10    1.40
   1 -11  15   -0.10    1.08
   1  11  15   -1.02    1.33
   1  12 -15    3.81    1.05
   1 -12 -15    2.26    1.15
  -1 -12  15    2.79    1.13
   1  12 -14    2.94    1.39
   1 -12 -14    1.93    1.22
  -1 -12  14    3.45    1.35
  -1  12  14    0.59    0.73
   1  12 -13    0.79    0.77
   1 -12 -13    0.90    0.79
  -1 -12  13   -0.59    1.35
  -1  12  13    1.94    0.97
  -1  12  13    1.28    0.72
   1  12 -12    3.19    1.18
   1 -12 -12    3.14    0.82
  -1 -12  12    2.78    1.51
  -1  12  12    2.07    0.93
  -1  12  12    5.82    1.77
   1  12 -11    2.44    0.77
   1 -12 -11    1.78    0.90
  -1 -12  11    1.40    0.62
  -1  12  11    0.70    0.78
  -1  12  11    1.96    0.96
   1  12 -10   16.30    3.16
   1 -12 -10   17.43    3.67
  -1 -12  10   16.82    6.66
  -1  12  10   10.14    1.66
  -1  12  10   17.54    4.19
   1  12 -10    7.94    1.46
   1  12  -9    9.29    2.10
   1 -12  -9    8.01    3.08
  -1 -12   9    9.38    1.60
  -1  12   9    8.28    1.54
  -1  12   9   10.73    2.49
   1  12  -9    5.25    1.23
   1  12  -8   18.10    4.54
   1 -12  -8   19.76    3.66
  -1 -12   8   20.31    4.15
  -1  12   8   16.14    1.84
  -1  12   8   23.71    7.78
   1  12  -8   13.18    2.05
   1  12  -7    0.58    0.46
   1 -12  -7    2.08    0.75
  -1 -12   7    1.42    1.18
  -1  12   7    1.06    0.45
  -1  12   7    2.44    1.05
   1  12  -7    0.72    0.45
   1  12  -6   36.16    2.68
   1 -12  -6   45.39    7.76
  -1 -12   6   47.26    4.38
  -1  12   6   34.08    4.55
  -1  12   6   50.61    9.88
   1  12  -6   34.06    2.30
   1  12  -5   25.54    4.93
   1 -12  -5   29.20    5.11
   1 -12  -5   23.36    4.31
  -1 -12   5   38.12    6.22
  -1  12   5   35.33    6.26
   1  12  -5   25.92    4.26
   1  12  -4   99.21    3.98
   1 -12  -4  130.73    4.88
   1 -12  -4  100.42    4.03
  -1 -12   4  143.77   10.22
  -1  12   4  133.91    5.79
   1  12  -4  112.53    4.24
   1  12  -3   14.35    2.90
   1 -12  -3   14.38    2.29
   1 -12  -3   14.88    2.80
  -1 -12   3   19.54    4.26
  -1  12   3   22.70    4.29
   1  12  -3   14.03    2.63
   1 -12  -2  292.86    4.41
  -1 -12   2  269.21    4.91
   1 -12  -2  298.82    5.72
  -1 -12   2  371.41    6.69
   1  12  -2  339.08    6.19
  -1  12   2  363.95    7.24
   1 -12  -1  267.40    3.96
  -1 -12   1  261.86    5.35
   1 -12  -1  326.40    7.73
  -1 -12   1  374.41    6.43
   1  12  -1  369.42    7.60
  -1  12   1  350.61    6.86
   1 -12   0   13.21    1.13
  -1 -12   0   13.27    2.00
   1 -12   0   16.82    4.56
  -1 -12   0   18.69    4.56
   1  12   0   22.03    5.51
  -1  12   0   16.28    6.67
  -1  12  -1    8.33    1.82
  -1 -12  -1   10.02    1.81
   1 -12   1   14.37    2.60
  -1 -12  -1   14.35    3.10
  -1  12  -1   10.72    2.39
  -1 -12  -2   58.86    2.18
  -1 -12  -2   75.43    6.59
   1 -12   2   71.86    2.80
   1  12   2   87.24    5.36
  -1  12  -3   46.85    1.30
  -1 -12  -3   40.86    5.66
  -1 -12  -3   45.19    1.86
   1 -12   3   50.41    2.41
   1  12   3   62.22   11.44
  -1  12  -3   35.87    3.63
  -1  12  -4    1.76    0.50
  -1 -12  -4    0.18    0.81
  -1 -12  -4    2.73    0.74
   1 -12   4    0.64    0.61
   1  12   4    1.29    0.56
  -1  12  -4    1.16    0.52
  -1  12  -5    3.72    0.64
  -1 -12  -5    2.68    0.98
  -1 -12  -5    2.86    0.76
   1 -12   5    1.82    1.33
   1  12   5    4.46    2.12
  -1  12  -5    2.00    0.89
  -1  12  -6   12.31    2.89
  -1 -12  -6    9.04    1.33
  -1 -12  -6    7.04    1.51
   1 -12   6   12.06    1.97
   1  12   6   12.22    2.02
  -1  12  -6    8.96    1.48
  -1  12  -7   15.73    3.83
  -1 -12  -7   14.30    2.10
  -1 -12  -7    8.55    1.47
   1 -12   7   14.36    3.13
   1  12   7   15.64    3.25
  -1  12  -7   12.23    1.73
  -1  12  -8    5.55    1.33
  -1 -12  -8    5.75    1.43
  -1 -12  -8    1.94    0.69
   1 -12   8    6.16    1.51
   1  12   8    4.54    0.90
  -1  12  -8    3.78    1.10
  -1  12  -9   15.30    2.75
  -1 -12  -9   12.71    3.22
   1 -12   9   12.92    2.88
   1  12   9   16.85    3.72
  -1  12  -9    8.54    1.39
  -1  12 -10   -0.72    0.92
  -1 -12 -10    1.39    0.72
   1 -12  10   -0.44    1.23
   1  12  10    2.28    1.61
  -1  12 -10    0.59    0.53
  -1  12 -11   29.72    5.42
  -1 -12 -11   22.89    4.54
   1 -12  11   23.15    3.78
   1  12  11   28.50    4.90
  -1  12 -11   12.04    2.01
  -1  12 -12   22.03    4.63
  -1 -12 -12   21.70    4.44
   1 -12  12   23.13    5.05
   1  12  12   21.62    5.35
  -1  12 -12   16.03    1.90
  -1  12 -13    0.75    0.76
  -1 -12 -13   -1.43    1.46
   1 -12  13   -0.10    1.19
   1  12  13    0.54    0.68
  -1  12 -13    1.18    0.98
  -1  12 -14    9.28    1.91
  -1 -12 -14    8.61    2.02
   1 -12  14    6.75    1.37
   1  12  14    5.54    2.03
  -1  12 -15    1.30    0.88
  -1 -12 -15    0.51    1.38
   1 -12  15   -0.49    1.18
   1  12  15    0.37    0.77
   1  13 -15    1.82    0.98
   1 -13 -15    2.58    1.34
  -1 -13  15    2.83    1.11
   1  13 -14    8.42    2.54
   1 -13 -14    7.91    1.38
  -1 -13  14    6.65    1.60
  -1  13  14    7.80    1.72
   1  13 -13    2.32    1.04
   1 -13 -13   -1.09    1.43
  -1 -13  13    0.96    0.95
  -1  13  13    1.06    0.51
  -1  13  13    1.77    0.57
   1  13 -12    5.89    1.92
   1 -13 -12    6.34    3.22
  -1 -13  12    6.20    1.45
  -1  13  12    5.01    1.19
  -1  13  12    9.43    1.79
   1  13 -11    0.68    0.69
   1 -13 -11    1.55    0.93
  -1 -13  11    0.61    1.25
  -1  13  11    0.93    0.65
  -1  13  11    0.15    1.04
   1  13 -10    5.38    1.28
   1 -13 -10    3.71    1.79
  -1 -13  10    2.57    2.25
  -1  13  10    5.74    1.20
   1  13 -10    0.79    0.62
   1  13  -9    0.83    1.03
   1 -13  -9   -0.23    1.03
  -1 -13   9    0.26    1.23
  -1  13   9    0.39    0.39
  -1  13   9    0.66    0.83
   1  13  -9    0.15    0.46
   1  13  -8    1.30    0.66
   1 -13  -8    1.28    0.66
  -1 -13   8    1.58    1.09
  -1  13   8    1.49    0.50
  -1  13   8    2.26    1.11
   1  13  -8    0.16    0.41
   1  13  -7    2.32    0.72
   1 -13  -7    1.10    0.59
  -1 -13   7   -0.64    1.23
  -1  13   7    2.31    0.93
  -1  13   7    2.58    0.78
   1  13  -7    2.57    0.59
   1  13  -6   86.48    3.84
   1 -13  -6   97.30    4.04
   1 -13  -6   78.15    5.06
  -1 -13   6   93.62    5.19
  -1  13   6  114.67    9.58
   1  13  -6   79.67    3.34
   1  13  -5   16.16    3.45
   1 -13  -5   15.57    2.58
   1 -13  -5   15.59    2.89
  -1 -13   5   20.39    3.80
  -1  13   5   21.70    3.47
   1  13  -5   17.59    3.76
   1  13  -4    5.75    0.98
   1 -13  -4    7.08    1.56
   1 -13  -4    6.45    0.93
  -1 -13   4    7.10    1.91
  -1  13   4    5.98    1.49
   1  13  -4    7.76    1.24
   1  13  -3   23.07    4.50
   1 -13  -3   28.62    3.70
   1 -13  -3   28.95    5.87
  -1 -13   3   34.90    6.78
  -1  13   3   32.19    3.08
   1  13  -3   28.35    5.27
   1 -13  -2   27.22    1.19
  -1 -13   2   26.82    4.92
   1 -13  -2   31.00    5.81
  -1 -13   2   39.17    8.18
   1  13  -2   31.17    5.86
  -1  13   2   37.48    5.80
   1 -13  -1   13.81    1.71
  -1 -13   1   15.11    2.43
   1 -13  -1   19.05    3.82
  -1 -13   1   23.36    4.60
   1  13  -1   26.78    3.84
  -1  13   1   21.11    4.46
  -1 -13   0   -0.20    0.63
   1 -13   0    0.76    0.23
   1 -13   0   -0.79    0.98
  -1 -13   0    0.53    0.45
   1  13   0    3.55    1.52
  -1  13   0   -0.82    1.57
  -1 -13  -1   81.50    9.35
   1 -13   1  112.18   20.23
  -1 -13  -1  114.98    3.09
  -1  13  -1  102.21   18.49
  -1  13  -2    3.21    0.63
  -1 -13  -2    3.57    0.83
   1 -13   2    5.34    1.05
  -1 -13  -2    4.65    1.49
   1  13   2    6.60    2.07
  -1  13  -2    3.60    1.02
  -1  13  -3   17.99    3.16
  -1 -13  -3   16.75    2.38
   1 -13   3   22.19    4.60
  -1 -13  -3   18.38    2.06
   1  13   3   20.69    4.49
  -1  13  -3   17.51    2.64
  -1  13  -4   -0.13    0.33
  -1 -13  -4   -1.13    0.81
  -1 -13  -4    0.54    0.23
   1 -13   4   -0.62    0.74
   1  13   4   -0.29    1.26
  -1  13  -4   -0.61    1.03
  -1  13  -5   43.75    4.28
  -1 -13  -5   29.52    6.44
  -1 -13  -5   31.33    5.60
   1 -13   5   44.02    6.81
   1  13   5   40.91    8.23
  -1  13  -5   30.65    6.24
  -1  13  -6    4.18    0.90
  -1 -13  -6    3.20    0.64
  -1 -13  -6    4.11    0.81
   1 -13   6    4.73    1.44
   1  13   6    4.41    1.26
  -1  13  -6    2.78    0.71
  -1  13  -7   30.71    5.00
  -1 -13  -7   22.78    2.69
  -1 -13  -7   18.98    5.29
   1 -13   7   24.58    5.30
   1  13   7   27.52    4.91
  -1  13  -7   19.42    2.25
  -1  13  -8    0.41    0.24
  -1 -13  -8    0.38    0.60
  -1 -13  -8    0.38    0.34
   1 -13   8    0.78    0.59
   1  13   8    0.86    0.71
  -1  13  -8    1.35    1.11
  -1  13  -9   20.43    4.31
  -1 -13  -9   22.47    2.33
   1 -13   9   21.62    4.64
   1  13   9   28.01    4.67
  -1  13  -9   15.89    1.94
  -1  13 -10   14.46    3.51
  -1 -13 -10   13.14    2.31
   1 -13  10   11.78    4.50
   1  13  10   14.41    2.46
  -1  13 -10    6.92    1.55
  -1  13 -11    5.69    1.16
  -1 -13 -11    7.33    1.57
   1 -13  11    6.79    1.89
   1  13  11    9.21    3.74
  -1  13 -11    3.40    0.92
  -1  13 -12    3.08    0.88
  -1 -13 -12   -0.20    1.30
   1 -13  12    1.30    1.07
   1  13  12    2.37    1.14
  -1  13 -12    1.74    1.03
  -1  13 -13   -0.08    1.11
  -1 -13 -13   -0.58    1.40
   1 -13  13   -0.84    1.23
   1  13  13   -0.47    1.33
  -1  13 -13    0.30    0.43
  -1  13 -14    3.95    1.05
  -1 -13 -14    3.51    1.06
   1 -13  14    5.13    1.62
   1  13  14    2.88    1.47
  -1  13 -15    0.00    0.66
  -1 -13 -15    0.48    1.03
   1 -13  15    1.22    1.39
   1  13  15    0.90    1.74
   1  14 -15    1.81    0.95
   1 -14 -15    2.77    1.10
  -1 -14  15    2.81    1.71
   1  14 -14    4.44    1.29
   1 -14 -14    3.72    1.30
  -1 -14  14    6.08    1.54
  -1  14  14    3.32    1.05
   1  14 -13    3.45    1.41
   1 -14 -13    3.96    1.67
  -1 -14  13    1.97    1.52
  -1  14  13    3.00    1.41
   1  14 -12    1.04    0.74
   1 -14 -12   -0.01    1.41
  -1 -14  12    1.84    1.20
  -1  14  12    0.85    0.70
  -1  14  12    0.44    0.56
   1  14 -11    2.76    1.32
   1 -14 -11   -0.04    1.30
  -1 -14  11    3.20    1.06
  -1  14  11    1.86    0.90
  -1  14  11    2.68    1.14
   1  14 -10    3.94    1.19
   1 -14 -10    3.06    0.88
  -1 -14  10    5.13    1.36
  -1  14  10    1.26    0.91
  -1  14  10    5.68    1.22
   1  14  -9    5.56    1.29
   1 -14  -9    7.36    2.77
  -1 -14   9    4.43    1.14
  -1  14   9    4.94    1.18
  -1  14   9    7.14    1.46
   1  14  -9    3.01    0.89
   1  14  -8   50.11    8.47
   1 -14  -8   43.55    8.99
  -1 -14   8   47.65    6.24
  -1  14   8   63.60    7.73
   1  14  -8   33.21    7.32
   1  14  -7   37.48    6.11
   1 -14  -7   32.88    5.72
   1 -14  -7   23.75    4.37
  -1 -14   7   34.46    5.46
  -1  14   7   40.75    5.29
   1  14  -7   27.28    4.99
   1  14  -6  121.42    5.59
   1 -14  -6  132.63    5.26
   1 -14  -6  103.96    4.19
  -1 -14   6  144.00   10.70
  -1  14   6  142.49    5.82
   1  14  -6   97.07   12.25
   1  14  -5   22.64    4.38
   1 -14  -5   23.50    4.13
   1 -14  -5   23.72    3.74
  -1 -14   5   30.94    4.61
  -1  14   5   28.53    9.89
   1  14  -5   21.71    3.88
   1  14  -4    1.46    0.37
   1 -14  -4    1.06    0.55
   1 -14  -4    1.87    0.46
  -1 -14   4    2.13    0.85
  -1  14   4    3.62    1.04
   1  14  -4    4.05    1.49
   1  14  -3    2.80    0.62
   1 -14  -3    2.99    0.57
   1 -14  -3    4.63    0.99
  -1 -14   3    5.86    1.26
  -1  14   3    5.54    1.26
   1  14  -3    2.72    1.04
   1 -14  -2    2.33    0.65
  -1 -14   2    0.90    0.45
   1 -14  -2    1.36    0.63
  -1 -14   2    3.13    0.92
  -1  14   2    3.65    1.18
   1  14  -2    1.36    0.58
   1 -14  -1   71.19    2.52
  -1 -14   1   72.09    9.79
   1 -14  -1   97.11    5.89
  -1 -14   1  105.48    4.39
   1  14  -1   96.98    4.26
  -1  14   1   91.69    4.17
  -1 -14   0   24.51    3.69
   1 -14   0   22.10    1.80
   1 -14   0   32.92    5.67
  -1 -14   0   35.16    6.92
   1  14   0   36.29    6.86
  -1  14   0   39.73    6.58
  -1  14  -1   -0.20    0.19
  -1 -14  -1    0.10    0.26
   1 -14   1   -0.62    0.97
  -1 -14  -1   -0.03    1.53
   1  14   1   -0.38    1.49
  -1  14  -1   -0.58    1.80
  -1  14  -2    1.47    0.43
  -1 -14  -2    1.58    0.63
   1 -14   2    2.02    1.00
  -1 -14  -2    1.63    0.52
   1  14   2    1.86    0.75
  -1  14  -2    0.47    0.55
  -1  14  -3   45.85    1.37
  -1 -14  -3   41.24    7.00
  -1 -14  -3   48.82    2.10
   1 -14   3   52.41    2.71
   1  14   3   54.14    2.79
  -1  14  -3   45.66    4.37
  -1  14  -4   82.88    2.17
  -1 -14  -4   71.58    2.99
  -1 -14  -4   77.97    2.42
   1 -14   4   86.37    3.58
   1  14   4   83.99    3.63
  -1  14  -4   77.80    6.96
  -1  14  -5    8.01    1.84
  -1 -14  -5    7.84    1.20
  -1 -14  -5    8.09    2.17
   1 -14   5    8.47    1.99
   1  14   5   11.97    2.29
  -1  14  -5    4.56    1.05
  -1  14  -6   80.26    8.44
  -1 -14  -6   55.95    9.47
  -1 -14  -6   59.23    2.73
   1 -14   6   68.65    3.64
   1  14   6   70.39    5.42
  -1  14  -6   52.81    6.95
  -1  14  -7   46.19    6.95
  -1 -14  -7   41.08    2.71
  -1 -14  -7   28.06    4.16
   1 -14   7   42.87    8.03
   1  14   7   50.02   10.29
  -1  14  -7   33.81    4.31
  -1  14  -8    1.38    0.62
  -1 -14  -8    1.05    0.72
  -1 -14  -8    0.53    0.27
   1 -14   8   -1.39    1.47
   1  14   8    1.77    1.12
  -1  14  -8    0.07    0.49
  -1  14  -9    0.20    0.37
  -1 -14  -9    0.87    1.27
   1 -14   9    1.73    0.85
   1  14   9    0.35    1.03
  -1  14  -9    0.95    0.58
  -1  14 -10    2.85    0.84
  -1 -14 -10    2.53    1.45
   1 -14  10    1.64    1.36
   1  14  10    2.04    0.99
  -1  14 -10    2.51    1.12
  -1  14 -11   23.30    6.54
  -1 -14 -11   26.02    2.84
   1 -14  11   19.23    4.02
   1  14  11   23.37    5.26
  -1  14 -11   13.08    2.54
  -1  14 -12    2.29    1.11
  -1 -14 -12    0.15    1.49
   1 -14  12    1.64    1.11
   1  14  12    0.59    1.24
  -1  14 -12    0.58    0.45
  -1  14 -13    5.22    1.62
  -1 -14 -13    7.53    1.86
   1 -14  13    4.62    1.62
   1  14  13    3.16    1.37
  -1  14 -14    0.82    0.73
  -1 -14 -14    2.35    1.59
   1 -14  14    0.92    1.21
   1  14  14    3.11    1.26
   1  15 -14    8.49    1.87
   1 -15 -14    6.04    1.63
  -1 -15  14    3.98    2.25
  -1  15  14    8.18    1.94
   1  15 -13    0.42    0.66
   1 -15 -13    2.45    0.72
  -1 -15  13   -0.98    1.47
  -1  15  13    2.13    0.95
   1  15 -12    0.45    0.67
   1 -15 -12    1.05    0.68
  -1 -15  12    1.88    0.86
  -1  15  12    3.15    1.20
  -1  15  12    0.03    0.63
   1  15 -11    0.36    1.19
   1 -15 -11   -0.20    1.31
  -1 -15  11    1.17    0.89
  -1  15  11    1.26    0.69
  -1  15  11    1.03    1.01
   1  15 -10   -0.19    1.02
   1 -15 -10    2.09    1.02
  -1 -15  10   -0.21    1.26
  -1  15  10   -0.23    0.80
  -1  15  10    0.86    0.93
   1  15  -9    6.48    1.46
   1 -15  -9    4.60    1.27
   1 -15  -9    3.44    0.67
  -1 -15   9    5.82    1.77
  -1  15   9    6.92    1.46
   1  15  -9    4.31    1.31
   1  15  -8    0.78    0.54
   1 -15  -8    0.40    0.57
   1 -15  -8    0.09    0.48
  -1 -15   8   -0.11    1.58
  -1  15   8    1.02    1.02
   1  15  -8   -0.73    0.70
   1  15  -7   15.88    2.55
   1 -15  -7   17.98    2.98
   1 -15  -7   17.90    2.27
  -1 -15   7   22.97    3.58
  -1  15   7   24.20    3.61
   1  15  -7   14.29    2.00
   1  15  -6   23.60    4.68
   1 -15  -6   25.61    5.04
   1 -15  -6   25.53    4.63
  -1 -15   6   28.56    6.04
  -1  15   6   33.86    6.98
   1  15  -6   22.30    4.42
   1  15  -5    7.58    1.45
   1 -15  -5    8.41    1.46
   1 -15  -5    7.81    1.32
  -1 -15   5   10.75    2.73
  -1  15   5   11.54    2.35
   1  15  -5    7.13    1.42
   1  15  -4   -0.74    0.57
   1 -15  -4    0.32    0.65
   1 -15  -4    0.66    0.92
  -1 -15   4   -0.20    1.34
  -1  15   4    0.46    1.15
   1  15  -4   -0.24    0.83
   1  15  -3    2.49    0.58
   1 -15  -3    4.63    0.72
   1 -15  -3    4.29    0.75
  -1 -15   3    7.68    1.64
  -1  15   3    7.22    1.76
   1  15  -3    9.86    5.72
   1 -15  -2    6.63    1.37
  -1 -15   2    8.71    1.41
   1 -15  -2   12.21    2.87
  -1 -15   2   16.08    3.32
  -1  15   2   10.77    1.90
   1  15  -2   12.47    2.91
   1 -15  -1   65.72    2.45
  -1 -15   1   66.90    9.06
   1 -15  -1   88.25    4.30
  -1 -15   1   87.66    3.74
   1  15  -1   88.81    4.13
  -1  15   1   85.45    4.59
  -1 -15   0    3.81    0.92
   1 -15   0    3.74    0.72
   1 -15   0    6.30    1.37
  -1 -15   0    6.78    1.61
   1  15   0    5.81    1.21
  -1  15   0    5.98    1.76
  -1  15  -1    1.15    0.32
  -1 -15  -1    1.67    0.47
   1 -15   1    2.12    0.99
  -1 -15  -1    3.07    0.92
   1  15   1    2.56    1.08
  -1  15  -1    3.90    1.13
  -1  15  -2    0.29    0.09
  -1 -15  -2    0.36    0.66
   1 -15   2   -0.59    1.06
  -1 -15  -2    2.29    0.71
   1  15   2   -0.22    1.30
  -1  15  -2   -0.53    1.16
  -1  15  -3   46.64    1.45
  -1 -15  -3   46.69    7.93
  -1 -15  -3   55.30    5.90
   1 -15   3   55.45   11.02
   1  15   3   63.46    3.84
  -1  15  -3   47.65    3.10
  -1  15  -4    5.12    1.14
  -1 -15  -4    4.31    1.21
  -1 -15  -4    4.97    1.23
   1  15   4    8.63    1.45
  -1  15  -4    3.83    1.17
  -1  15  -5   -0.25    0.50
  -1 -15  -5    0.38    1.11
  -1 -15  -5    0.37    0.42
   1 -15   5    3.53    1.23
   1  15   5    1.55    1.36
  -1  15  -5   -0.60    1.23
  -1  15  -6   96.92    5.18
  -1 -15  -6   75.64    4.16
  -1 -15  -6   84.17    3.70
   1 -15   6   94.84    4.99
   1  15   6  105.52    5.54
  -1  15  -6   73.13   10.22
  -1  15  -7   22.97    3.08
  -1 -15  -7   19.69    3.59
  -1 -15  -7   16.17    2.51
   1 -15   7   22.64    4.46
   1  15   7   27.04    4.00
  -1  15  -7   15.48    2.26
  -1  15  -8   11.79    2.11
  -1 -15  -8   10.44    1.58
  -1 -15  -8    7.15    1.52
   1 -15   8    9.90    2.28
   1  15   8   12.99    3.11
  -1  15  -8    7.68    1.42
  -1  15  -9    3.03    0.95
  -1 -15  -9    3.04    1.43
   1 -15   9    1.97    0.98
   1  15   9    2.26    1.37
  -1  15  -9    2.57    1.25
  -1  15 -10    1.80    0.81
  -1 -15 -10    0.80    1.31
   1 -15  10    0.90    0.81
   1  15  10   -0.33    0.79
  -1  15 -10    1.13    0.95
  -1  15 -11   14.29    2.88
  -1 -15 -11   13.08    2.53
   1 -15  11   10.87    2.09
   1  15  11   11.37    3.08
  -1  15 -11    6.41    1.15
  -1  15 -12    0.87    0.62
  -1 -15 -12    0.99    0.79
   1 -15  12   -0.03    1.37
   1  15  12   -1.65    1.73
  -1  15 -12    0.89    0.95
  -1  15 -13   -0.25    0.89
  -1 -15 -13    1.57    0.81
   1 -15  13   -0.69    1.32
  -1  15 -14   -0.12    1.08
  -1 -15 -14    1.59    1.33
   1 -15  14   -0.62    1.39
   1  15  14    1.75    1.37
   1  16 -14    5.96    2.09
   1 -16 -14    4.08    1.24
  -1 -16  14    4.99    1.05
  -1  16  14    4.34    1.94
   1  16 -13   -0.02    1.06
   1 -16 -13    1.92    1.23
  -1 -16  13   -0.60    1.33
  -1  16  13    0.58    0.75
   1  16 -12    4.72    0.99
   1 -16 -12    5.05    1.58
  -1 -16  12    1.45    1.50
  -1  16  12    3.64    1.22
   1  16 -11    1.11    0.74
   1 -16 -11    2.42    0.74
   1 -16 -11   -0.15    0.75
  -1  16  11    1.06    0.94
   1  16 -10    2.92    1.30
   1 -16 -10    2.44    0.82
   1 -16 -10    1.33    0.55
  -1 -16  10    4.44    1.16
  -1  16  10    3.57    1.29
   1  16  -9    6.45    1.53
   1 -16  -9    8.14    1.67
   1 -16  -9    5.55    1.56
  -1 -16   9    5.31    1.21
  -1  16   9   11.73    2.13
   1  16  -9    4.49    1.16
   1  16  -8   62.49    5.09
   1 -16  -8   58.56   20.29
   1 -16  -8   54.14    6.40
  -1 -16   8   67.76   10.84
  -1  16   8   71.30   10.59
   1  16  -8   41.15    6.47
   1  16  -7  113.77    5.53
   1 -16  -7  120.58    5.92
   1 -16  -7  105.08    7.49
  -1 -16   7  127.08    6.73
  -1  16   7  132.43    6.80
   1  16  -7   78.91   12.60
   1  16  -6   74.83    5.29
   1 -16  -6   67.82   11.42
   1 -16  -6   75.44    4.52
  -1 -16   6   85.33    4.92
  -1  16   6  105.46   17.27
   1  16  -6   66.81    6.83
   1  16  -5    0.73    0.56
   1 -16  -5    0.39    0.51
   1 -16  -5    0.62    0.49
  -1 -16   5    0.11    0.60
  -1  16   5    2.39    1.01
   1  16  -5    1.53    0.50
   1  16  -4   36.36    7.11
   1 -16  -4   36.55    6.34
   1 -16  -4   47.89    6.34
  -1 -16   4   50.62    9.65
  -1  16   4   52.73    4.95
   1  16  -4   40.95    6.69
   1  16  -3    5.65    1.20
   1 -16  -3    6.28    0.83
   1 -16  -3    8.19    1.10
  -1 -16   3    8.61    1.76
  -1  16   3    8.15    2.47
   1  16  -3    6.36    1.48
   1 -16  -2    2.30    0.54
  -1 -16   2    1.99    0.65
   1 -16  -2    1.75    0.63
  -1 -16   2    3.44    0.76
   1  16  -2    5.37    1.52
  -1  16   2    5.55    1.25
   1 -16  -1    6.24    1.58
  -1 -16   1    8.41    1.32
   1 -16  -1   11.85    2.87
  -1 -16   1   11.44    2.01
   1  16  -1   13.26    2.27
  -1  16   1   15.80    3.30
  -1 -16   0   20.87    2.53
   1 -16   0   17.15    2.62
   1 -16   0   30.69    5.96
  -1 -16   0   30.36    2.12
   1  16   0   35.56    8.93
  -1  16   0   34.35    8.61
  -1  16  -1   10.97    2.32
  -1 -16  -1   15.46    2.99
   1 -16   1   24.06    4.91
  -1 -16  -1   22.36    4.95
   1  16   1   23.67    5.42
  -1  16  -1   26.03    4.38
  -1  16  -2   14.67    1.50
  -1 -16  -2   16.14    2.65
  -1 -16  -2   21.84    4.16
   1 -16   2   20.16    4.61
   1  16   2   24.92    4.90
  -1  16  -2   23.50    3.62
  -1  16  -3   38.93    1.34
  -1 -16  -3   34.67    4.10
  -1 -16  -3   45.16    2.07
   1 -16   3   48.60   10.72
   1  16   3   51.28   10.58
  -1  16  -3   40.68    5.07
  -1  16  -4    6.10    1.60
  -1 -16  -4    7.92    1.17
  -1 -16  -4    8.32    1.15
   1 -16   4    6.97    2.37
   1  16   4    9.25    1.93
  -1  16  -4    7.22    1.59
  -1  16  -5  479.31   17.48
  -1 -16  -5  394.10   15.42
  -1 -16  -5  450.16   15.80
   1 -16   5  526.21   19.57
   1  16   5  548.89   30.77
  -1  16  -5  384.02   14.64
  -1  16  -6   15.96    3.46
  -1 -16  -6   11.39    1.53
  -1 -16  -6   13.50    2.16
   1 -16   6   15.36    3.06
   1  16   6   18.24    3.98
  -1  16  -6   12.44    1.92
  -1  16  -7    1.09    0.53
  -1 -16  -7    0.89    0.81
  -1 -16  -7    0.47    0.29
   1 -16   7   -1.09    2.05
   1  16   7   -2.99    1.90
  -1  16  -7   -0.26    1.07
  -1  16  -8    0.66    0.44
  -1 -16  -8    1.44    0.62
   1 -16   8   -0.52    1.53
   1  16   8    1.24    1.00
  -1  16  -8    0.90    0.64
  -1  16  -9    4.39    1.03
  -1 -16  -9    5.33    1.24
   1 -16   9    3.48    1.08
   1  16   9    4.68    1.17
  -1  16  -9    3.01    0.54
  -1  16 -10    7.78    2.02
  -1 -16 -10    8.60    1.59
   1 -16  10    7.24    3.78
   1  16  10   11.29    2.76
  -1  16 -10    5.96    1.28
  -1  16 -11    0.68    0.60
  -1 -16 -11    0.92    0.54
   1 -16  11    2.44    1.05
   1  16  11    0.14    0.78
  -1  16 -11   -0.56    0.96
  -1  16 -12    7.52    1.68
  -1 -16 -12    6.56    1.84
   1 -16  12   10.07    2.21
   1  16  12   10.39    2.86
  -1  16 -12    4.29    0.96
  -1  16 -13    0.49    0.70
  -1 -16 -13    0.32    1.59
   1 -16  13    1.31    1.47
   1  16  13    1.36    1.09
  -1  16 -14   -1.75    0.95
  -1 -16 -14   -2.64    1.64
   1 -16  14    0.81    1.53
   1  16  14    1.52    1.19
   1  17 -14    0.33    0.73
   1 -17 -14   -0.25    1.51
  -1 -17  14   -0.39    1.45
  -1  17  14    2.43    1.19
   1  17 -13    3.23    1.30
   1 -17 -13    3.03    0.94
  -1 -17  13    3.04    1.37
  -1  17  13    2.72    0.80
   1  17 -12   10.97    2.50
   1 -17 -12    9.28    3.97
  -1 -17  12    9.67    2.04
  -1  17  12   12.63    3.61
   1  17 -11    0.95    1.24
   1 -17 -11   -0.49    1.17
   1 -17 -11   -0.74    0.70
  -1 -17  11   -1.03    1.40
  -1  17  11   -0.66    1.29
   1  17 -10    2.00    1.02
   1 -17 -10    0.74    0.84
   1 -17 -10    1.53    0.71
  -1 -17  10    0.98    0.71
  -1  17  10    3.24    1.62
   1  17  -9   -0.52    1.00
   1 -17  -9    0.23    0.80
   1 -17  -9    0.77    0.52
  -1 -17   9    0.66    0.97
  -1  17   9   -0.60    1.42
   1  17  -9   -0.19    0.81
   1  17  -8   25.51    5.01
   1 -17  -8   24.83    4.88
   1 -17  -8   25.93    2.95
  -1 -17   8   29.02    5.83
  -1  17   8   38.49    6.65
   1  17  -8   18.03    3.12
   1  17  -7   21.00    3.75
   1 -17  -7   19.38    3.81
   1 -17  -7   21.75    4.59
  -1 -17   7   29.65    4.81
  -1  17   7   25.29    6.11
   1  17  -7   16.01    3.01
   1  17  -6   91.12    6.24
   1 -17  -6  102.07    5.08
   1 -17  -6   94.01    5.57
  -1 -17   6  120.86   10.16
  -1  17   6  125.22   19.76
   1  17  -6   92.07    4.66
   1  17  -5  112.77    5.97
   1 -17  -5  123.38    7.05
   1 -17  -5  126.50    5.84
  -1 -17   5  164.60   12.12
  -1  17   5  159.13    7.43
   1  17  -5  124.88    5.87
   1  17  -4    0.98    0.30
   1 -17  -4    1.09    0.55
   1 -17  -4    2.27    0.90
  -1 -17   4    1.69    0.95
  -1  17   4    0.57    1.03
   1  17  -4    0.99    0.90
   1  17  -3    8.67    1.68
   1 -17  -3    8.20    1.55
   1 -17  -3   13.13    2.32
  -1 -17   3   13.79    2.73
  -1  17   3   12.35    2.70
   1  17  -3   10.79    2.42
   1 -17  -2    0.73    0.54
  -1 -17   2    1.07    0.36
   1 -17  -2    0.81    0.67
  -1 -17   2   -0.64    1.14
  -1  17   2    2.43    1.31
   1  17  -2    1.63    0.90
   1 -17  -1    0.19    0.18
  -1 -17   1   -0.13    0.68
   1 -17  -1   -0.04    0.92
  -1 -17   1   -0.10    1.00
   1  17  -1    0.31    1.34
  -1  17   1   -0.83    1.50
  -1 -17   0   10.63    1.53
   1 -17   0    7.62    0.77
   1 -17   0   16.76    3.14
  -1 -17   0   15.05    3.20
   1  17   0   17.28    3.89
  -1  17   0   10.60    2.59
  -1  17  -1    2.92    0.60
  -1 -17  -1    4.65    0.84
   1 -17   1    8.31    1.79
  -1 -17  -1    5.18    1.50
   1  17   1    8.61    2.04
  -1  17  -1    6.34    1.74
  -1 -17  -2    0.57    0.58
   1 -17   2    1.17    0.63
  -1 -17  -2    0.65    0.38
   1  17   2    2.42    1.11
  -1  17  -2   -2.11    1.42
  -1 -17  -3   18.42    2.10
  -1 -17  -3   28.28    2.77
   1 -17   3   28.12    7.58
  -1  17  -3   29.95    3.34
  -1  17  -4    7.00    1.22
  -1 -17  -4    6.98    1.26
  -1 -17  -4    9.46    2.27
   1 -17   4    9.47    3.42
  -1  17  -5   34.79    4.24
  -1 -17  -5   30.24    3.83
  -1 -17  -5   32.53    5.31
   1 -17   5   35.31    7.60
   1  17   5   44.00    7.39
  -1  17  -5   31.01    5.87
  -1  17  -6   -0.12    0.64
  -1 -17  -6    0.32    1.11
  -1 -17  -6    0.56    0.45
   1 -17   6    2.11    1.10
   1  17   6    0.67    1.33
  -1  17  -6    0.38    0.77
  -1  17  -7   35.23    5.39
  -1 -17  -7   32.64    2.44
  -1 -17  -7   28.47    6.03
   1 -17   7   37.43    5.36
   1  17   7   40.77    5.52
  -1  17  -7   27.39    4.80
  -1  17  -8    2.10    0.74
  -1 -17  -8    1.52    0.72
   1 -17   8    1.38    1.12
   1  17   8    3.48    1.39
  -1  17  -8    0.82    0.55
  -1  17  -9    5.48    0.94
  -1 -17  -9    6.29    1.70
   1 -17   9    6.86    1.58
   1  17   9    7.74    1.81
  -1  17  -9    3.71    1.34
  -1  17 -10    6.97    1.93
  -1 -17 -10    5.59    1.31
   1 -17  10    8.12    1.59
   1  17  10    7.74    2.43
  -1  17 -10    2.65    0.91
  -1  17 -11    3.54    0.84
  -1 -17 -11    4.53    1.71
   1 -17  11    4.65    1.11
   1  17  11    4.92    2.22
  -1  17 -11    1.56    1.06
  -1  17 -12    1.01    0.75
  -1 -17 -12    0.72    0.99
   1 -17  12    1.01    1.73
   1  17  12    2.20    1.15
  -1  17 -12    0.60    0.59
  -1  17 -13    1.17    0.86
  -1 -17 -13    3.17    1.59
   1 -17  13   -1.26    1.49
   1  17  13   -0.59    1.63
   1  18 -13    1.80    0.81
   1 -18 -13    1.35    0.99
  -1 -18  13    3.01    1.08
  -1  18  13    2.90    1.03
   1  18 -12    2.65    1.06
   1 -18 -12    1.72    1.24
  -1 -18  12    2.73    0.98
  -1  18  12    6.30    1.23
   1  18 -11    6.06    1.45
   1 -18 -11    3.83    1.41
   1 -18 -11    3.50    0.87
  -1 -18  11    7.40    4.47
  -1  18  11    4.77    1.13
   1  18 -10    2.18    1.21
   1 -18 -10    0.57    0.60
   1 -18 -10    1.08    0.52
  -1 -18  10    1.60    0.90
  -1  18  10    2.08    1.10
   1  18  -9    1.21    0.73
   1 -18  -9    0.18    1.23
   1 -18  -9    0.86    0.62
  -1 -18   9    1.00    0.79
  -1  18   9    1.22    1.22
   1  18  -9    0.47    0.74
   1  18  -8   42.92    7.20
   1 -18  -8   37.08    6.78
   1 -18  -8   39.66    4.49
  -1 -18   8   49.81    8.73
  -1  18   8   54.44   12.67
   1  18  -8   31.71    2.39
   1  18  -7   33.58    5.29
   1 -18  -7   30.71    6.15
   1 -18  -7   30.50    5.17
  -1 -18   7   35.96    6.54
  -1  18   7   32.00    4.70
   1  18  -7   24.07    4.10
   1  18  -6   43.98    2.95
   1 -18  -6   44.28    7.25
   1 -18  -6   47.81   17.01
  -1 -18   6   64.48   11.20
  -1  18   6   69.21   13.13
   1  18  -6   44.39    6.93
   1  18  -5   -0.08    2.15
   1 -18  -5    1.05    1.06
   1 -18  -5    0.73    0.98
  -1 -18   5    0.12    1.34
  -1  18   5    1.72    1.39
   1  18  -5   -0.44    0.83
   1  18  -4   54.42    4.37
   1 -18  -4   46.57   13.63
   1 -18  -4   68.34   10.13
  -1 -18   4   62.25    3.74
  -1  18   4   75.18   12.75
   1  18  -4   60.47   11.79
   1  18  -3    7.45    1.69
   1 -18  -3    7.82    1.38
   1 -18  -3   11.57    1.98
  -1 -18   3    9.11    2.02
  -1  18   3   10.47    1.86
   1  18  -3   10.00    1.94
   1 -18  -2   24.56    3.85
  -1 -18   2   34.14    4.40
   1 -18  -2   41.09    5.69
  -1 -18   2   48.04   10.37
  -1  18   2   41.36    6.76
   1  18  -2   34.01    6.19
   1 -18  -1    3.52    0.55
  -1 -18   1    2.37    0.65
   1 -18  -1    5.13    1.24
  -1 -18   1    3.85    1.18
   1  18  -1    4.77    1.01
  -1  18   1    8.53    1.56
  -1 -18   0   48.96    8.35
   1 -18   0   68.02    3.84
  -1 -18   0   72.87    3.52
   1  18   0   76.93    4.79
  -1  18   0   65.36    3.66
  -1 -18  -1   35.28    4.85
   1 -18   1   54.71   10.13
  -1 -18  -1   56.97    4.62
   1  18   1   64.58    4.33
  -1  18  -1   50.03    7.68
  -1 -18  -2   44.17    6.21
   1 -18   2   61.57    3.51
  -1 -18  -2   61.79    3.02
   1  18   2   67.12    3.91
  -1  18  -2   55.84    7.58
  -1 -18  -3    1.24    0.81
  -1 -18  -3    0.66    0.39
   1 -18   3    1.88    1.09
   1  18   3    0.74    1.26
  -1  18  -3    1.34    1.01
  -1 -18  -4   98.44   13.66
  -1 -18  -4  130.39    6.82
   1 -18   4  134.75    6.55
   1  18   4  158.39    9.18
  -1  18  -4  110.52   11.93
  -1  18  -5    7.19    1.96
  -1 -18  -5    8.25    1.41
  -1 -18  -5    7.82    2.49
   1 -18   5   11.39    2.38
   1  18   5   12.36    3.33
  -1  18  -5    7.51    1.80
  -1  18  -6   59.52    3.94
  -1 -18  -6   60.19    3.54
  -1 -18  -6   56.41    5.06
   1 -18   6   64.05   22.67
   1  18   6   70.87   12.18
  -1  18  -6   45.89   15.79
  -1  18  -7    2.05    0.88
  -1 -18  -7    2.66    1.43
  -1 -18  -7    2.13    0.67
   1 -18   7    3.99    1.73
   1  18   7    2.39    1.48
  -1  18  -7    2.29    1.52
  -1  18  -8    1.95    0.66
  -1 -18  -8    3.23    1.90
   1 -18   8    2.17    1.22
   1  18   8    2.36    1.13
  -1  18  -8   -1.12    1.04
  -1  18  -9   10.10    1.83
  -1 -18  -9    9.11    2.50
   1 -18   9   16.57    2.98
   1  18   9   16.73    3.27
  -1  18  -9    7.80    1.60
  -1  18 -10   -0.88    0.82
  -1 -18 -10   -0.92    1.22
   1 -18  10    1.38    1.51
   1  18  10    0.54    0.96
  -1  18 -10    0.08    1.10
  -1  18 -11    2.77    1.15
  -1 -18 -11    3.63    1.21
   1 -18  11    1.58    0.93
   1  18  11    4.67    1.43
  -1  18 -11    1.99    0.68
  -1 -18 -12    0.98    1.51
   1 -18  12    3.33    1.49
   1  18  12    5.98    1.19
  -1  18 -12    0.10    0.63
  -1 -18 -13   10.79    2.66
   1 -18  13    7.50    2.28
   1  18  13   12.19    3.44
   1  19 -13   -0.19    1.10
   1 -19 -13    1.48    0.87
  -1 -19  13    1.63    1.80
  -1  19  13   -0.30    1.45
   1  19 -12    0.63    0.60
   1 -19 -12    2.14    1.88
  -1 -19  12   -0.28    1.58
  -1  19  12   -1.10    1.49
   1  19 -11    0.70    1.08
   1 -19 -11   -0.75    1.14
  -1 -19  11    0.89    0.79
  -1  19  11    0.45    1.29
   1  19 -10    3.35    1.08
   1 -19 -10    4.48    1.70
   1 -19 -10    2.97    0.76
  -1 -19  10    4.24    1.28
  -1  19  10    6.10    1.56
   1  19  -9    1.00    0.80
   1 -19  -9   -0.66    1.20
   1 -19  -9   -0.63    0.87
  -1 -19   9    1.88    0.97
  -1  19   9    1.48    0.91
   1  19  -9    1.35    0.60
   1  19  -8   23.38    3.66
   1 -19  -8   19.35    4.11
   1 -19  -8   20.01    7.82
  -1 -19   8   27.96    4.41
  -1  19   8   30.21    6.42
   1  19  -8   17.61    3.03
   1  19  -7   22.23    3.29
   1 -19  -7   17.69    3.74
   1 -19  -7   19.11    4.32
  -1 -19   7   28.65    4.84
  -1  19   7   21.21    8.03
   1  19  -7   14.05    2.58
   1  19  -6  178.61    9.42
   1 -19  -6  178.23    9.57
   1 -19  -6  175.73    9.56
  -1 -19   6  201.73   11.17
  -1  19   6  233.64   18.11
   1  19  -6  166.22    8.93
   1  19  -5   54.89    9.20
   1 -19  -5   58.20    6.66
   1 -19  -5   70.56    9.18
  -1 -19   5   73.71   13.52
  -1  19   5   82.83    7.15
   1  19  -5   64.18    3.64
   1  19  -4   76.04   11.57
   1 -19  -4   80.68    6.40
   1 -19  -4   97.60    5.67
  -1 -19   4  106.88    5.62
  -1  19   4  114.54    6.44
   1  19  -4  102.11    5.59
   1  19  -3   11.52    1.92
   1 -19  -3    9.11    1.71
   1 -19  -3   15.35    2.78
  -1 -19   3   17.45    3.35
  -1  19   3   18.61    3.91
   1  19  -3   10.52    2.30
   1 -19  -2   44.96    4.65
  -1 -19   2   51.97    6.75
   1 -19  -2   68.41    4.20
  -1 -19   2   70.84    4.07
   1  19  -2   65.61   13.84
  -1  19   2   73.95    5.06
   1 -19  -1    0.49    0.25
  -1 -19   1    0.38    0.40
   1 -19  -1    0.55    0.90
  -1 -19   1   -0.32    0.89
   1  19  -1    0.21    0.64
  -1  19   1    4.29    2.04
  -1 -19   0   55.08    8.44
   1 -19   0   86.30    4.66
  -1 -19   0   91.41    4.69
   1  19   0   79.43   11.93
  -1  19   0   85.75    7.08
  -1 -19  -1    5.31    1.08
   1 -19   1    9.23    2.24
  -1 -19  -1    7.82    2.33
   1  19   1    8.56    1.61
  -1  19  -1    9.24    1.91
  -1 -19  -2   41.23   12.00
   1 -19   2   70.59   13.75
  -1 -19  -2   67.16    3.77
   1  19   2   64.89   19.54
  -1  19  -2   52.84    8.00
  -1 -19  -3    7.11    1.20
  -1 -19  -3    8.69    1.90
   1 -19   3    8.99    2.41
   1  19   3    9.41    2.36
  -1  19  -3   10.42    2.22
  -1 -19  -4    3.16    0.83
   1 -19   4    0.80    2.36
   1  19   4    3.52    1.25
  -1  19  -4    1.33    1.13
  -1 -19  -5    1.36    0.82
  -1 -19  -5    0.89    0.57
   1 -19   5    2.80    1.48
   1  19   5   -0.65    2.34
  -1  19  -5    2.32    1.64
  -1 -19  -6   42.63    6.90
  -1 -19  -6   49.70    4.90
   1 -19   6   55.18   10.72
   1  19   6   59.45    6.10
  -1  19  -6   35.97    8.34
  -1 -19  -7   13.98    1.81
  -1 -19  -7   14.16    1.60
   1 -19   7   17.83    3.10
   1  19   7   18.07    3.70
  -1  19  -7   13.03    2.10
  -1 -19  -8    9.87    1.84
   1 -19   8   13.28    3.11
   1  19   8   17.36    4.14
  -1  19  -8   10.22    1.70
  -1  19  -9    2.29    0.71
  -1 -19  -9    4.11    1.80
   1 -19   9    3.88    1.93
   1  19   9    3.18    1.90
  -1  19  -9    2.25    1.39
  -1 -19 -10    9.37    2.02
   1 -19  10    9.57    2.40
   1  19  10   15.09    2.87
  -1  19 -10    6.23    1.35
  -1 -19 -11    4.86    2.12
   1 -19  11    8.15    2.81
   1  19  11    8.85    2.17
  -1  19 -11    2.42    1.23
  -1 -19 -12   18.29    3.15
   1 -19  12   14.31    3.65
   1  19  12   21.97    4.41
  -1 -19 -13    0.31    0.78
   1 -19  13    1.03    0.90
   1  19  13    1.75    1.47
   1  20 -12   17.37    4.10
   1 -20 -12   17.28    3.46
  -1 -20  12   23.25    3.02
  -1  20  12   22.12    5.40
   1  20 -11    0.02    1.03
  -1 -20  11    0.50    0.91
  -1  20  11    2.00    1.16
   1  20 -10    9.77    1.88
   1 -20 -10    7.06    4.15
   1 -20 -10    6.48    3.63
  -1 -20  10   10.31    1.94
  -1  20  10   13.13    3.82
   1  20  -9    0.53    0.66
   1 -20  -9    0.54    0.73
   1 -20  -9    0.64    0.58
  -1 -20   9    0.83    0.92
  -1  20   9   -0.64    1.59
   1  20  -9    0.02    0.75
   1  20  -8   -0.18    0.92
   1 -20  -8    1.42    1.01
   1 -20  -8    1.65    0.81
  -1 -20   8   -0.25    1.85
  -1  20   8    3.29    0.96
   1  20  -8    1.18    0.70
   1  20  -7   43.33    7.96
   1 -20  -7   35.59    7.66
   1 -20  -7   49.71    7.49
  -1 -20   7   57.21    9.56
  -1  20   7   57.32    9.68
   1  20  -7   35.28    6.05
   1  20  -6    3.03    0.76
   1 -20  -6    8.01    1.31
   1 -20  -6    6.77    1.14
  -1 -20   6    7.13    2.07
  -1  20   6   10.83    1.83
   1  20  -6    4.91    1.65
   1  20  -5   22.65    5.60
   1 -20  -5   30.40    2.34
   1 -20  -5   40.04    6.97
  -1 -20   5   37.46    7.54
  -1  20   5   41.30    5.72
   1  20  -5   28.11    2.62
   1  20  -4    5.60    2.13
   1 -20  -4    6.70    1.06
   1 -20  -4    8.13    1.99
  -1 -20   4    8.42    2.17
  -1  20   4   10.15    1.56
   1  20  -4    7.21    1.76
   1  20  -3   22.00    3.28
   1 -20  -3   22.39    6.42
   1 -20  -3   35.85    5.57
  -1 -20   3   42.24    8.25
  -1  20   3   32.16    6.69
   1  20  -3   29.40    5.10
   1 -20  -2    0.75    0.50
  -1 -20   2    0.50    0.36
   1 -20  -2    2.93    0.72
  -1 -20   2    1.55    1.16
   1  20  -2    1.11    0.60
  -1  20   2    1.46    0.93
  -1 -20   1   26.74    3.64
   1 -20  -1   41.60    7.67
  -1 -20   1   39.16    6.66
   1  20  -1   35.33    5.78
  -1  20   1   34.50    8.67
  -1 -20   0   17.97    4.77
   1 -20   0   33.16    6.83
  -1 -20   0   28.55    5.64
   1  20   0   28.19    5.04
  -1  20   0   22.54    4.73
  -1 -20  -1   27.93    5.42
   1 -20   1   45.41    8.41
  -1 -20  -1   41.96    9.95
   1  20   1   45.13    7.63
  -1  20  -1   41.68    6.81
  -1 -20  -2   55.50    8.02
   1 -20   2   90.48   23.68
  -1 -20  -2   89.22   24.82
   1  20   2   92.42   24.23
  -1  20  -2   71.64   21.30
  -1 -20  -3   41.57    7.56
  -1 -20  -3   68.46    2.98
   1 -20   3   71.63    4.46
   1  20   3   78.35   14.61
  -1  20  -3   61.02   12.68
  -1 -20  -4  141.60    5.29
  -1 -20  -4  179.59    5.94
   1 -20   4  201.56    7.50
   1  20   4  194.81    7.35
  -1  20  -4  142.75   15.08
  -1 -20  -5  182.23   10.40
  -1 -20  -5  228.04   11.49
   1 -20   5  232.05   18.52
   1  20   5  253.79   13.66
  -1  20  -5  191.38   10.57
  -1 -20  -6  116.34   17.07
  -1 -20  -6  148.45    5.47
   1 -20   6  170.85    7.55
   1  20   6  183.13   11.17
  -1  20  -6  115.42    5.88
  -1 -20  -7    0.39    0.90
   1 -20   7    1.67    1.42
   1  20   7    1.40    1.34
  -1  20  -7    2.89    1.01
  -1 -20  -8   70.57    3.95
   1 -20   8   89.41   14.38
   1  20   8   93.71   15.90
  -1  20  -8   55.87   10.28
  -1 -20  -9    2.62    1.70
   1 -20   9    2.06    0.88
   1  20   9    0.79    1.26
  -1  20  -9    3.24    1.39
  -1 -20 -10   30.59    2.79
   1 -20  10   32.92    6.56
   1  20  10   34.90    7.94
  -1  20 -10   18.90    5.58
  -1 -20 -11    9.44    2.72
   1 -20  11    6.16    1.47
   1  20  11    8.61    1.84
  -1  20 -11    4.28    1.36
  -1 -20 -12   -0.18    1.39
   1 -20  12    1.73    1.10
   1  20  12    1.44    1.36
   1  21 -12    5.94    1.53
   1 -21 -12    4.15    1.53
  -1 -21  12   10.76    4.40
  -1  21  12    5.04    1.52
   1  21 -11    8.06    1.63
   1 -21 -11    6.09    2.36
  -1 -21  11    9.53    2.85
  -1  21  11   12.33    2.38
   1  21 -10   -0.27    0.97
   1 -21 -10   -0.70    1.15
   1 -21 -10   -0.75    0.71
  -1 -21  10   -0.89    1.46
  -1  21  10    1.10    1.47
   1  21  -9    0.71    0.60
   1 -21  -9    1.26    0.98
   1 -21  -9    0.78    0.58
  -1 -21   9   -0.09    1.54
  -1  21   9    2.05    1.63
   1  21  -9    0.43    0.47
   1  21  -8   16.79    3.35
   1 -21  -8   11.31    2.85
   1 -21  -8   12.60    2.19
  -1 -21   8   18.80    3.80
  -1  21   8   19.70    3.77
   1  21  -8    9.72    2.38
   1  21  -7    0.72    0.46
   1 -21  -7    0.71    0.95
   1 -21  -7   -0.67    0.90
  -1 -21   7   -0.18    1.69
  -1  21   7   -0.22    1.15
   1  21  -7    0.71    0.44
   1  21  -6   -0.37    0.73
   1 -21  -6    1.20    0.93
  -1 -21   6    1.08    1.44
  -1  21   6    1.52    1.07
   1  21  -6   -0.26    1.03
   1  21  -5    1.64    0.56
   1 -21  -5    1.34    0.73
   1 -21  -5   -0.37    1.08
  -1 -21   5    2.44    1.10
  -1  21   5    1.16    1.32
   1  21  -5    1.97    1.64
   1  21  -4    7.97    1.45
   1 -21  -4    7.98    1.21
   1 -21  -4   11.93    1.62
  -1 -21   4    9.40    1.57
  -1  21   4   13.22    2.18
   1  21  -4    9.04    2.12
   1  21  -3   57.86    4.57
   1 -21  -3   54.22    2.80
   1 -21  -3   91.93   12.35
  -1 -21   3   91.99    4.72
  -1  21   3   85.15    5.01
   1  21  -3   67.96   13.40
   1 -21  -2   14.53    2.16
  -1 -21   2    6.44    1.89
   1  21  -2   12.71    2.38
  -1  21   2   13.28    2.40
  -1 -21   1  104.96    6.36
   1 -21  -1  153.80    6.12
  -1 -21   1  156.11    5.78
   1  21  -1  158.62    6.28
  -1  21   1  143.33    6.09
  -1 -21   0   15.22    2.79
   1 -21   0   40.21    6.15
  -1 -21   0   25.26    5.73
   1  21   0   30.75    6.65
  -1  21   0   23.82    4.85
  -1 -21  -1   92.41   13.20
   1 -21   1  150.62    6.04
  -1 -21  -1  146.32    5.47
   1  21   1  168.54    7.05
  -1  21  -1  130.22    5.83
  -1 -21  -2   15.02    2.46
  -1 -21  -2   24.78    4.36
   1 -21   2   26.59    4.26
   1  21   2   28.28    2.91
  -1  21  -2   24.63    3.81
  -1 -21  -3   23.73    5.07
   1 -21   3   39.31    8.32
  -1 -21  -3   38.06    3.44
   1  21   3   34.77    7.27
  -1  21  -3   27.62    5.65
  -1 -21  -4    7.32    2.33
  -1 -21  -4   12.19    2.13
   1 -21   4   12.54    2.55
   1  21   4   17.85    3.63
  -1  21  -4   10.26    3.00
  -1 -21  -5    0.59    0.64
  -1 -21  -5   -0.75    0.87
   1 -21   5   -1.14    2.16
   1  21   5   -0.04    0.97
  -1  21  -5   -0.63    1.59
  -1 -21  -6   14.95    3.86
  -1 -21  -6   14.42    2.92
   1 -21   6   18.05    4.27
   1  21   6   20.36    6.04
  -1  21  -6   12.23    3.01
  -1 -21  -7   11.70    1.80
   1 -21   7   13.30    2.67
   1  21   7   18.68    4.02
  -1  21  -7    9.14    2.39
  -1 -21  -8    2.81    1.37
   1 -21   8    2.85    1.21
   1  21   8    5.77    2.01
  -1  21  -8    2.18    1.20
  -1 -21  -9   27.26    2.73
   1 -21   9   32.30    9.03
   1  21   9   38.19    8.46
  -1  21  -9   22.24    5.02
  -1 -21 -10    1.54    1.38
   1 -21  10   -0.15    2.52
   1  21  10    2.97    1.42
  -1  21 -10   -0.43    1.18
  -1 -21 -11    8.14    2.25
   1 -21  11    8.53    2.78
   1  21  11    9.42    1.99
  -1  21 -11    2.34    0.95
  -1 -21 -12   -0.43    1.40
   1 -21  12   -0.20    1.63
   1  21  12    1.79    1.39
   1 -22 -11    2.08    1.39
  -1 -22  11   -0.32    1.63
  -1  22  11    1.11    1.29
   1  22 -10    8.08    2.29
   1 -22 -10    8.33    2.37
  -1 -22  10    7.66    1.58
  -1  22  10    7.33    1.71
   1  22  -9   11.86    3.40
   1 -22  -9    9.12    2.59
   1 -22  -9    9.80    2.54
  -1 -22   9   15.72    3.22
  -1  22   9   20.29    3.92
   1  22  -8    2.45    0.61
   1 -22  -8    2.12    1.52
   1 -22  -8    2.66    0.94
  -1 -22   8    3.71    1.10
  -1  22   8    5.77    1.70
   1  22  -8    2.37    0.92
   1  22  -7    8.10    1.61
   1 -22  -7    7.32    1.36
   1 -22  -7    8.75    1.28
  -1 -22   7   10.62    1.63
  -1  22   7   11.18    2.92
   1  22  -7    5.85    1.25
   1  22  -6    1.49    0.64
   1 -22  -6    2.10    1.17
   1 -22  -6    2.32    1.11
  -1 -22   6    3.77    1.09
  -1  22   6    3.38    1.22
   1  22  -6    1.20    0.73
   1  22  -5    1.02    0.61
   1 -22  -5    0.13    0.39
   1 -22  -5    0.27    0.63
  -1 -22   5   -0.64    1.49
  -1  22   5    1.33    1.54
   1  22  -5    0.83    1.20
   1  22  -4    0.28    0.31
   1 -22  -4    0.26    0.52
   1 -22  -4    1.85    0.82
  -1 -22   4   -0.95    1.51
   1  22  -4    1.80    1.12
   1  22  -3    1.96    0.74
   1 -22  -3    2.74    0.95
  -1 -22   3    3.53    1.20
  -1  22   3    3.02    1.90
   1  22  -3    1.13    0.78
   1  22  -2   39.76    4.46
   1 -22  -2   60.29    8.95
  -1 -22   2   56.59   10.12
   1  22  -2   61.19    7.80
  -1  22   2   59.41    8.75
  -1 -22   1   18.43    3.98
   1 -22  -1   27.28    4.99
  -1 -22   1   29.58    4.61
  -1  22   1   26.05    5.10
   1  22  -1   27.28    5.49
  -1 -22   0   34.82    6.63
   1 -22   0   60.32   11.45
  -1 -22   0   61.02    5.39
   1  22   0   59.53   11.16
  -1  22   0   56.61   10.90
  -1 -22  -1   26.17    4.00
   1 -22   1   40.00    7.64
  -1 -22  -1   40.06    6.91
   1  22   1   40.95    7.34
  -1  22  -1   39.13    6.07
  -1 -22  -2    1.03    0.64
  -1 -22  -2    1.20    0.76
   1 -22   2    1.38    1.05
   1  22   2   -1.26    1.81
  -1  22  -2   -0.89    1.57
  -1 -22  -3    3.57    1.11
   1 -22   3    7.19    1.68
  -1 -22  -3    4.80    1.09
  -1  22  -3    5.55    1.59
  -1 -22  -4    4.71    1.40
  -1 -22  -4    5.51    1.53
   1 -22   4    7.86    2.23
   1  22   4   10.56    2.27
  -1  22  -4    6.64    1.20
  -1 -22  -5   26.40    5.40
  -1 -22  -5   32.70    7.43
   1 -22   5   52.27    3.89
   1  22   5   44.46   11.92
  -1  22  -5   38.13    5.02
  -1 -22  -6    0.40    0.66
  -1 -22  -6    1.51    0.78
   1 -22   6    1.56    0.99
   1  22   6   -1.76    1.93
  -1  22  -6    1.01    0.97
  -1 -22  -7    6.60    1.19
   1 -22   7    6.77    1.37
   1  22   7    9.00    4.04
  -1  22  -7    6.48    1.40
  -1 -22  -8    0.46    1.18
   1 -22   8    1.53    0.76
   1  22   8    2.33    1.48
  -1  22  -8    1.90    0.88
  -1 -22  -9   18.26    2.37
   1 -22   9   23.25    5.89
   1  22   9   24.47    5.53
  -1  22  -9   14.70    2.29
  -1 -22 -10   20.12    2.74
   1 -22  10   18.38    4.34
   1  22  10   26.63    4.90
  -1  22 -10   11.64    2.99
  -1 -22 -11   41.27    3.60
   1 -22  11   39.36    8.53
   1  22  11   47.50   11.75
   1 -23 -11    9.25    3.31
  -1 -23  11   14.90    4.07
  -1  23  11   14.91    5.01
   1 -23 -10    1.20    0.57
  -1 -23  10   -0.48    1.52
  -1  23  10    3.06    1.46
   1 -23  -9    0.63    1.05
   1 -23  -9    0.36    0.57
  -1 -23   9   -2.15    1.60
  -1  23   9    1.64    1.02
   1  23  -8   13.47    2.99
   1 -23  -8   11.89    1.60
   1 -23  -8   12.68    2.20
  -1 -23   8   19.87    3.50
  -1  23   8   17.38    3.83
   1  23  -8   10.22    2.21
   1  23  -7   -0.01    0.74
   1 -23  -7   -0.12    0.87
  -1 -23   7    3.65    1.55
  -1  23   7    1.32    1.30
   1  23  -7    2.08    0.90
   1  23  -6   14.38    2.56
   1 -23  -6    9.67    2.80
   1 -23  -6   18.46    3.15
  -1 -23   6   21.02    3.86
  -1  23   6   24.84    4.71
   1  23  -6   17.31    2.02
   1  23  -5   -0.09    0.65
   1 -23  -5    1.12    0.86
  -1 -23   5   -2.09    1.39
  -1  23   5   -2.79    1.86
   1  23  -5   -0.47    1.12
   1  23  -4   16.95    4.10
   1 -23  -4   31.23    4.31
  -1 -23   4   32.04    6.06
  -1  23   4   34.62    6.43
   1  23  -4   23.84    4.84
   1  23  -3    5.96    1.51
   1 -23  -3   16.18    1.94
  -1 -23   3   11.24    2.78
  -1  23   3   12.81    3.31
   1  23  -3   11.69    1.83
   1  23  -2   20.05    3.33
   1 -23  -2   44.69    5.86
  -1 -23   2   38.12    9.15
   1  23  -2   32.10   13.28
  -1  23   2   36.97    3.28
  -1 -23   1   -0.15    0.64
   1 -23  -1   -0.32    1.44
  -1 -23   1    0.99    0.88
   1  23  -1    1.45    0.87
  -1  23   1    1.06    1.81
  -1 -23   0    0.91    0.54
   1 -23   0    0.40    0.77
  -1 -23   0   -1.08    1.36
   1  23   0    0.85    0.87
  -1  23   0    1.47    1.91
  -1 -23  -1    0.57    0.63
   1 -23   1    1.17    1.03
  -1 -23  -1    1.59    1.00
   1  23   1    3.50    1.02
  -1  23  -1    2.40    1.23
  -1 -23  -2    6.34    1.01
   1 -23   2   11.71    3.02
  -1 -23  -2   10.57    2.30
   1  23   2   13.18    2.82
  -1  23  -2    9.82    1.79
  -1 -23  -3    1.99    1.15
  -1 -23  -3    0.95    0.68
   1 -23   3    2.18    1.29
   1  23   3    0.99    1.19
  -1  23  -3    1.05    1.78
  -1 -23  -4    0.94    0.59
   1 -23   4    0.60    1.20
  -1 -23  -4    1.77    0.67
   1  23   4    1.59    1.30
  -1  23  -4    0.75    1.01
  -1 -23  -5    1.25    0.84
  -1 -23  -5   -0.13    0.77
   1 -23   5    0.87    1.08
   1  23   5    2.25    1.59
  -1  23  -5    1.46    0.82
  -1 -23  -6    7.50    1.05
   1 -23   6   12.15    2.42
   1  23   6   10.71    2.53
  -1  23  -6    6.05    1.54
  -1 -23  -7    1.64    0.90
   1 -23   7    0.91    0.89
   1  23   7    2.55    2.10
  -1  23  -7    2.55    0.88
  -1 -23  -8    6.75    1.54
   1 -23   8    7.89    2.34
   1  23   8   10.24    2.46
  -1  23  -8    4.42    0.71
  -1 -23  -9   10.40    2.39
   1 -23   9   16.00    3.19
   1  23   9   16.09    3.49
  -1  23  -9   10.20    2.47
  -1 -23 -10    6.36    1.58
   1 -23  10    9.25    2.31
   1  23  10    7.67    1.72
  -1  23 -10    3.06    1.26
  -1 -23 -11    2.74    1.35
   1 -23  11    4.45    1.61
   1  23  11    5.43    2.41
  -1 -24  10    1.46    0.90
  -1  24  10    3.21    1.42
  -1 -24   9    3.60    2.23
  -1  24   9   -1.58    1.75
   1 -24  -8   -0.07    0.87
  -1 -24   8   -0.77    1.65
  -1  24   8    1.33    0.99
   1  24  -8    0.23    1.04
   1 -24  -7   22.94    4.09
  -1 -24   7   32.74    7.29
  -1  24   7   30.88    6.28
   1  24  -7   19.76    3.26
   1 -24  -6   12.30    2.13
  -1 -24   6   14.86    6.37
  -1  24   6   13.76    4.58
   1  24  -6    9.78    1.94
   1  24  -5    0.78    0.54
   1 -24  -5    1.69    0.64
  -1 -24   5    0.03    0.64
  -1  24   5    0.19    0.95
   1  24  -5    1.99    1.28
   1  24  -4    0.43    0.39
   1 -24  -4    0.41    0.77
  -1 -24   4    0.83    1.00
  -1  24   4    0.88    1.20
   1  24  -4    0.67    0.61
   1  24  -3    0.13    0.36
   1 -24  -3    0.64    0.82
  -1 -24   3    1.59    0.99
  -1  24   3    4.29    2.62
   1  24  -3    1.54    1.24
   1  24  -2    1.80    0.50
   1 -24  -2    3.02    0.99
  -1 -24   2    1.82    0.94
  -1  24   2    4.20    1.47
   1  24  -2    6.03    2.23
  -1 -24   1   23.33    4.43
   1 -24  -1   38.95    6.06
  -1 -24   1   36.54    9.31
  -1  24   1   40.89    9.19
   1  24  -1   37.89    9.47
  -1 -24   0    5.71    1.11
   1 -24   0   12.05    3.00
  -1 -24   0    7.60    1.89
   1  24   0    9.88    2.10
  -1  24   0   13.60    2.73
  -1 -24  -1    0.29    0.42
   1 -24   1    1.39    1.31
  -1 -24  -1    0.90    0.92
   1  24   1   -1.00    1.81
  -1  24  -1    1.90    0.91
  -1 -24  -2    0.62    0.35
  -1 -24  -2    0.18    0.64
   1 -24   2    2.35    1.32
   1  24   2    2.06    1.53
  -1  24  -2    0.71    0.89
  -1 -24  -3    2.08    0.93
   1 -24   3   -0.13    1.42
   1  24   3   -2.86    1.78
  -1  24  -3    2.47    1.59
  -1 -24  -4    0.71    0.59
  -1 -24  -4    1.62    0.92
   1 -24   4   -0.47    1.51
   1  24   4   -2.07    1.85
  -1  24  -4    0.04    0.69
  -1 -24  -5    3.75    2.35
  -1 -24  -5    5.69    1.94
   1 -24   5    8.96    2.32
   1  24   5    9.06    2.37
  -1  24  -5    9.51    2.32
  -1 -24  -6    2.67    0.99
   1 -24   6    2.52    1.10
   1  24   6    3.12    1.54
  -1  24  -6    0.05    1.44
  -1 -24  -7   -0.47    0.93
   1 -24   7   -2.31    1.71
   1  24   7   -0.02    1.94
  -1  24  -7   -0.46    1.26
  -1 -24  -8    2.06    1.09
   1 -24   8    0.30    0.96
   1  24   8    8.27    1.93
  -1  24  -8    3.65    1.31
  -1 -24  -9    2.05    0.58
   1 -24   9    1.58    2.19
   1  24   9    4.80    1.74
  -1  24  -9    1.88    0.61
  -1 -24 -10    0.95    0.76
   1 -24  10    1.17    0.73
   1  24  10   -1.66    2.17
  -1  24 -10    1.22    1.12
  -1 -25  10    0.18    0.80
  -1  25  10    3.43    1.47
  -1 -25   9   -0.13    1.55
  -1  25   9    1.48    0.99
   1 -25  -8   -0.06    0.89
  -1 -25   8    1.12    0.66
  -1  25   8   -0.89    1.25
   1  25  -8   -0.76    1.03
   1 -25  -7    2.45    0.87
  -1 -25   7    5.99    1.97
  -1  25   7    4.60    1.82
   1  25  -7    3.08    1.79
   1 -25  -6   10.50    1.57
  -1 -25   6   13.34    2.70
  -1  25   6   16.01    3.54
   1  25  -6    8.75    2.05
   1 -25  -5    5.78    1.27
  -1 -25   5    7.82    2.20
  -1  25   5   10.70    3.29
   1  25  -5    6.40    1.41
   1 -25  -4    3.54    1.11
  -1 -25   4    2.07    1.05
  -1  25   4    3.48    1.96
   1  25  -4    2.00    1.02
   1 -25  -3    0.95    0.72
  -1 -25   3   -0.48    1.45
  -1  25   3   -0.46    1.75
   1  25  -3    1.94    0.89
   1  25  -2    3.13    0.97
   1 -25  -2    4.40    1.30
  -1 -25   2    3.29    1.16
  -1  25   2    3.71    1.91
  -1 -25   1    3.64    0.94
   1 -25  -1    5.71    2.07
  -1 -25   1    4.85    1.49
   1  25  -1    3.36    1.92
  -1  25   1    4.92    1.75
  -1 -25   0    0.30    0.41
   1 -25   0    2.92    1.21
  -1 -25   0   -0.27    1.23
   1  25   0    1.34    1.11
  -1  25   0    1.35    1.09
  -1 -25  -1    3.23    1.08
   1 -25   1    6.73    2.02
  -1 -25  -1    9.94    1.78
   1  25   1    7.10    1.93
  -1  25  -1    5.54    1.71
  -1 -25  -2    0.37    0.40
  -1 -25  -2    1.21    0.76
   1 -25   2    2.27    1.11
   1  25   2    2.69    1.64
  -1  25  -2    3.85    1.35
  -1 -25  -3    5.03    0.94
   1 -25   3    5.17    1.90
  -1 -25  -3    4.16    1.29
   1  25   3    7.21    2.10
  -1  25  -3    7.79    2.26
  -1 -25  -4    1.52    0.79
  -1 -25  -4    1.03    0.83
   1 -25   4    2.17    1.10
   1  25   4    0.95    1.04
  -1  25  -4    5.96    1.63
  -1 -25  -5    0.36    0.39
  -1 -25  -5    0.11    0.35
   1 -25   5    1.23    1.25
   1  25   5    1.74    1.91
  -1  25  -5    2.62    1.06
  -1 -25  -6    2.89    1.03
   1 -25   6    7.91    1.86
   1  25   6    5.90    2.92
  -1  25  -6    8.03    2.24
  -1 -25  -7   -0.60    0.96
   1 -25   7    1.40    1.11
   1  25   7    4.15    1.69
  -1  25  -7    2.01    1.05
  -1 -25  -8    1.63    0.88
   1 -25   8    1.88    1.51
   1  25   8   -0.21    2.00
  -1  25  -8   -1.00    1.28
  -1 -25  -9    6.52    1.66
   1 -25   9    7.59    2.59
   1  25   9   11.62    4.06
  -1  25  -9    5.55    1.41
  -1 -26   9   -0.78    1.51
  -1  26   9    0.56    1.25
  -1 -26   8   -0.38    1.69
  -1  26   8   -3.03    1.91
   1 -26  -7   11.87    2.38
  -1 -26   7   15.74    2.89
  -1  26   7   16.98    3.83
   1  26  -7    9.36    2.24
   1 -26  -6    3.18    1.28
  -1 -26   6    1.55    1.07
  -1  26   6    1.95    1.37
   1  26  -6    1.46    1.15
   1 -26  -5   11.98    2.41
  -1 -26   5    9.38    2.37
  -1  26   5    8.89    2.46
   1  26  -5    8.04    1.69
   1 -26  -4    2.43    0.86
  -1 -26   4    1.00    1.01
  -1  26   4    2.49    1.23
   1  26  -4    5.21    1.37
   1 -26  -3    3.96    1.06
  -1 -26   3    3.67    1.16
  -1  26   3    3.92    1.89
   1  26  -3    2.96    1.81
   1 -26  -2   19.46    4.69
  -1 -26   2   17.30    3.04
  -1  26   2   17.44    4.41
   1  26  -2   19.54    4.17
   1 -26  -1    6.22    2.08
  -1 -26   1    4.19    1.34
   1  26  -1    5.11    1.82
  -1  26   1    6.17    1.82
   1 -26   0   18.73    4.68
  -1 -26   0   23.53    3.64
   1  26   0   17.73    4.82
  -1  26   0   19.39    4.59
   1 -26   1    2.92    1.13
  -1 -26  -1    0.99    0.81
   1  26   1    2.59    1.15
  -1  26  -1    2.24    1.66
  -1 -26  -2   -0.20    0.62
   1 -26   2   -0.10    1.53
  -1 -26  -2    0.87    0.70
   1  26   2    1.12    1.73
  -1  26  -2   -1.36    1.49
  -1 -26  -3    2.26    0.77
  -1 -26  -3    2.47    0.94
   1 -26   3    4.05    1.67
   1  26   3    3.09    1.73
  -1  26  -3   -0.46    1.66
  -1 -26  -4   18.75    3.93
  -1 -26  -4   20.86    4.32
   1 -26   4   31.37    6.32
   1  26   4   35.56    7.52
  -1  26  -4   19.71    5.63
  -1 -26  -5    0.93    0.84
   1 -26   5    1.93    1.46
   1  26   5    1.31    1.31
  -1  26  -5   -0.65    1.52
  -1 -26  -6    5.86    1.64
   1 -26   6    8.94    2.35
   1  26   6   14.14    2.50
  -1  26  -6    9.03    2.94
  -1 -26  -7    0.86    0.76
   1 -26   7    2.80    0.94
   1  26   7    1.07    1.43
  -1  26  -7    3.11    1.73
  -1 -26  -8   -0.40    1.04
   1 -26   8   -3.18    1.76
   1  26   8    3.37    1.82
  -1  26  -8    0.40    0.69
  -1 -26  -9    0.60    0.68
   1 -26   9    0.36    1.62
   1  26   9    4.78    2.19
  -1  26  -9   -1.08    1.27
  -1 -27   8    7.65    2.41
  -1  27   8   12.08    5.57
   1 -27  -7    1.60    1.11
  -1 -27   7    1.37    0.99
  -1  27   7    1.69    1.33
   1  27  -7   -0.20    1.25
   1 -27  -6   36.32    4.74
  -1 -27   6   37.28    5.82
  -1  27   6   36.38    7.94
   1  27  -6   26.08    6.26
   1 -27  -5    1.38    0.98
  -1 -27   5    2.22    1.02
  -1  27   5    1.87    0.98
   1  27  -5    2.30    1.66
   1 -27  -4   17.41    4.97
  -1 -27   4   20.27    4.62
  -1  27   4   21.57    5.15
   1  27  -4   13.11    7.52
   1 -27  -3   -0.16    1.16
  -1 -27   3   -1.35    1.57
  -1  27   3    0.94    1.30
   1  27  -3    0.79    1.06
   1 -27  -2    8.85    5.06
  -1 -27   2    8.08    1.59
  -1  27   2    8.52    1.90
   1  27  -2   10.10    2.31
   1 -27  -1   -0.38    1.36
  -1 -27   1    2.37    1.01
   1  27  -1    1.96    0.93
  -1  27   1    0.01    1.80
   1 -27   0   20.15   11.48
  -1 -27   0   20.96    5.17
   1  27   0   15.53    3.81
  -1  27   0   15.86    3.45
   1 -27   1    8.34    2.56
  -1 -27  -1    8.41    2.92
   1  27   1    7.63    2.61
  -1  27  -1    9.89    2.31
   1 -27   2    3.79    1.61
  -1 -27  -2    3.87    1.43
   1  27   2    3.07    1.40
  -1  27  -2    1.45    1.02
  -1 -27  -3    2.87    1.32
   1 -27   3    4.63    1.68
   1  27   3    4.24    2.11
  -1  27  -3    6.47    2.67
  -1 -27  -4    1.16    0.88
   1 -27   4   -0.87    1.73
   1  27   4    1.19    1.23
  -1  27  -4    3.63    1.54
   1  27   5    4.67    1.69
  -1  27  -5    4.15    1.57
   1 -27   6   12.54    3.53
   1  27   6   15.85    3.94
  -1  27  -6   10.07    2.23
   1 -27   7    2.25    1.82
   1  27   7    0.24    0.95
  -1  27  -7    0.81    0.96
   1 -27   8   -0.23    1.20
   1  27   8   -1.11    2.06
  -1  27  -8    0.17    0.89
  -1 -28   7   16.54    3.64
  -1  28   7   20.19    6.06
   1 -28  -6    0.80    0.63
  -1 -28   6   -0.04    0.93
  -1  28   6    2.17    2.39
   1  28  -6    2.17    1.49
   1 -28  -5    3.99    1.56
  -1 -28   5    7.58    2.94
  -1  28   5   11.12    2.83
   1  28  -5    8.48    5.17
   1 -28  -4    2.25    1.00
  -1 -28   4    1.33    1.20
  -1  28   4    2.42    2.17
   1  28  -4    1.80    1.51
   1 -28  -3   -0.34    1.17
  -1 -28   3   -0.48    1.38
  -1  28   3    1.82    1.62
   1  28  -3    2.65    1.71
   1 -28  -2    1.32    0.98
  -1 -28   2    2.25    1.00
  -1  28   2    1.46    1.01
   1  28  -2    1.27    1.72
   1 -28  -1    2.69    0.87
  -1 -28   1    3.71    1.58
   1  28  -1    4.36    2.12
  -1  28   1    4.34    2.27
   1 -28   0    1.69    0.90
  -1 -28   0    0.78    1.27
   1  28   0    1.57    2.34
  -1  28   0   -2.05    1.95
   1 -28   1    1.56    1.89
  -1 -28  -1    3.26    1.39
   1  28   1    2.99    1.99
  -1  28  -1    4.18    1.98
   1 -28   2    5.29    2.00
  -1 -28  -2    7.77    1.79
   1  28   2    5.52    2.17
  -1  28  -2    7.70    1.61
  -1 -28  -3   19.76    5.69
   1 -28   3   25.55    6.61
   1  28   3   25.25    5.11
  -1  28  -3   18.73    3.63
   1 -28   4   21.69    5.45
   1  28   4   22.27    4.69
  -1  28  -4   13.44    4.35
   1 -28   5   67.98   16.69
   1  28   5   60.90   10.74
  -1  28  -5   51.17   10.30
   1 -28   6    9.90    6.94
   1  28   6   13.72    3.95
  -1  28  -6   11.96    2.50
   1 -28   7    8.40    2.37
   1  28   7   14.05    3.42
  -1  28  -7    7.41    1.96
  -1 -29   6    3.92    2.14
   1  29  -6    1.86    1.16
   1 -29  -5    5.77    2.05
  -1 -29   5    7.53    1.89
  -1  29   5    7.71    2.70
   1  29  -5    4.12    1.35
   1 -29  -4    0.69    0.85
  -1 -29   4    1.95    0.93
  -1  29   4    1.63    1.11
   1  29  -4    5.62    1.88
   1 -29  -3    2.76    0.95
  -1 -29   3    0.88    0.72
  -1  29   3    3.04    1.65
   1  29  -3    3.36    1.78
   1 -29  -2    0.82    0.81
  -1 -29   2    1.07    0.94
   1  29  -2   -0.34    1.71
  -1  29   2    0.51    1.26
   1 -29  -1    2.62    1.23
  -1 -29   1    2.72    0.96
   1  29  -1    0.60    0.91
  -1  29   1    1.23    1.13
   1 -29   0    7.51    2.54
  -1 -29   0    6.12    1.59
   1  29   0    5.10    1.46
  -1  29   0    4.54    1.22
   1 -29   1    0.84    0.74
  -1 -29  -1    1.64    1.15
   1  29   1   -3.42    1.94
  -1  29  -1    2.72    1.11
   1 -29   2    9.89    2.43
   1  29   2   12.29    3.70
  -1  29  -2   11.94    2.47
  -1 -29  -3    2.56    0.96
   1 -29   3    3.71    1.19
   1  29   3   -0.40    1.94
  -1  29  -3    2.45    1.14
   1 -29   4    5.12    1.56
   1  29   4    2.97    2.73
  -1  29  -4    2.73    1.32
   1 -29   5    5.00    1.47
   1  29   5    3.21    1.99
  -1  29  -5    1.74    2.60
   1 -29   6    3.83    1.90
   1  29   6    5.11    1.44
  -1  29  -6    5.87    2.05
   1 -30  -4    1.20    1.27
  -1 -30   4    3.81    0.91
  -1  30   4   -1.53    1.93
   1  30  -4    0.03    1.29
   1 -30  -3   -1.52    1.32
  -1 -30   3    2.59    0.82
   1  30  -3   -0.12    1.48
  -1  30   3    0.21    1.09
   1 -30  -2    5.28    1.69
  -1 -30   2    6.66    1.72
   1  30  -2    5.71    2.16
  -1  30   2    5.79    2.45
   1 -30  -1    2.66    1.56
  -1 -30   1    2.90    2.06
  -1  30   1    1.01    0.99
   1  30  -1    2.66    1.47
   1 -30   0    8.41    2.41
  -1 -30   0    7.73    2.79
   1  30   0    7.49    3.03
  -1  30   0   11.77    3.31
   1 -30   1    0.64    0.97
  -1 -30  -1    3.06    2.17
   1  30   1    1.07    1.32
  -1  30  -1   -0.48    1.95
   1 -30   2    2.45    2.06
  -1 -30  -2    1.21    0.69
   1  30   2    2.28    2.09
  -1  30  -2    1.44    1.17
   1 -30   3    5.63    1.51
   1  30   3    6.73    2.63
  -1  30  -3    8.52    2.11
   1 -30   4    1.75    0.90
   1  30   4    1.77    1.16
  -1  30  -4    2.96    1.35
   1 -31  -1    2.45    1.74
  -1 -31   1   -0.14    1.41
   1  31  -1    1.73    2.05
  -1  31   1    3.02    1.77
   1 -31   0   31.69    9.63
  -1 -31   0   29.75    8.23
   1  31   0   40.55    3.84
  -1  31   0   40.61    4.08
   1 -31   1    1.53    1.31
  -1 -31  -1    0.44    0.77
   1  31   1    4.50    1.61
  -1  31  -1    0.98    1.86
   2   0 -16    1.81    1.46
  -2   0  16    2.66    1.09
   2   0 -15   -0.15    1.06
  -2   0  15    0.72    1.19
   2   0 -14   -2.12    1.85
  -2   0  14    1.04    0.74
   2   0 -13    2.96    1.64
  -2   0  13    3.97    1.63
   2   0 -12   45.97    8.32
  -2   0  12   33.17    6.81
   2   0 -11   -1.56    1.51
  -2   0  11    1.16    0.93
   2   0 -10   80.85    6.16
  -2   0  10   54.51    8.32
   2   0  -9   -0.20    1.15
  -2   0   9    0.58    0.56
  -2   0   9   -0.12    0.36
   2   0  -8  171.99    5.41
  -2   0   8  116.08    3.98
  -2   0   8  150.33    2.74
   2   0  -7    0.08    0.79
  -2   0   7   -0.01    0.83
  -2   0   7    0.45    0.37
   2   0  -6  263.64    5.73
  -2   0   6  200.56    4.74
  -2   0   6  262.10    3.50
   2   0  -5   -0.13    0.52
  -2   0   5    0.81    0.46
   2   0  -4  401.36    6.07
  -2   0   4  351.41    5.71
  -2   0   4  373.08    3.74
   2   0  -3    0.55    0.52
  -2   0   3   -1.00    0.70
  -2   0   3   -0.22    0.18
   2   0  -2 1770.82   17.08
  -2   0   2 1728.24   15.15
  -2   0   1    4.66    1.42
  -2   0   1    3.08    1.53
  -2   0   1    7.05    1.04
  -2   0   0  679.00    7.70
  -2   0   0  679.45    7.43
  -2   0   0  684.35    7.87
  -2   0  -1    0.64    0.81
  -2   0  -1    1.90    0.83
  -2   0  -2   20.74    2.12
   2   0   2   20.31    0.81
  -2   0  -2   18.19    3.03
  -2   0  -3    0.20    0.23
  -2   0  -3    0.25    0.35
  -2   0  -4  257.60    4.72
   2   0   4  274.57    3.70
  -2   0  -4  203.06    4.51
  -2   0  -5    0.17    0.57
   2   0   5    0.23    0.24
  -2   0  -6  221.21    4.96
   2   0   6  210.62    3.72
   2   0   6  186.95   10.77
  -2   0  -7   -0.09    1.14
   2   0   7    0.50    0.34
   2   0   7   -0.29    0.79
  -2   0  -8  298.51    6.80
   2   0   8  249.82    4.57
   2   0   8  236.99    5.87
  -2   0  -9   -1.31    1.52
   2   0   9   -0.69    0.70
   2   0   9   -0.73    1.12
  -2   0 -10 3700.89  123.79
   2   0  10 2798.37   92.96
   2   0  10 2806.40  711.66
  -2   0 -11   -1.95    1.84
   2   0  11   -0.80    0.71
   2   0  11    1.22    0.81
  -2   0 -12   72.17   13.14
   2   0  12   39.61    7.28
   2   0  12   55.86    7.11
  -2   0 -13    0.52    1.24
   2   0  13    0.62    0.41
   2   0  13   -0.22    1.05
  -2   0 -14   86.53   14.44
   2   0  14   77.77    9.04
  -2   0 -15   -1.71    1.55
  -2   0 -16    2.01    0.97
   2   0  16   -0.19    0.91
   2  -1 -16   -0.07    0.76
   2   1 -16   -0.17    1.86
  -2   1  16    0.62    0.59
  -2  -1  16    3.59    1.85
   2   1 -15    0.12    1.28
   2  -1 -15    0.45    0.90
  -2   1  15   -0.48    1.09
  -2  -1  15    2.72    1.35
   2   1 -14   13.66    2.61
   2  -1 -14   14.34    2.92
  -2  -1  14    8.67    1.86
  -2   1  14    8.56    2.69
   2   1 -13  476.95  189.58
   2  -1 -13  467.18  184.81
  -2  -1  13  261.58   12.98
  -2   1  13  277.09  109.67
   2  -1 -12  393.52   21.44
   2   1 -12  373.44   14.02
  -2  -1  12  230.00    9.16
  -2   1  12  220.79    8.49
   2   1 -11   49.58    8.31
   2  -1 -11   47.00    8.61
  -2  -1  11   33.52    6.02
  -2   1  11   35.19    4.68
   2  -1 -10   84.73   14.68
   2   1 -10   84.13    4.84
  -2   1  10   56.64    6.95
  -2  -1  10   55.04    7.13
  -2   1  10   71.38    3.11
   2  -1  -9    0.10    1.15
   2   1  -9    2.92    1.38
  -2  -1   9    1.44    0.65
  -2   1   9    1.13    0.60
  -2   1   9    1.73    0.43
   2   1  -8   11.57    2.41
   2  -1  -8   10.28    1.57
  -2   1   8    9.30    1.40
  -2  -1   8    9.12    1.64
  -2   1   8    9.91    2.37
  -2  -1   8    8.58    1.81
   2   1  -7   16.57    2.74
   2  -1  -7   17.59    3.81
  -2   1   7   12.11    2.06
  -2  -1   7   12.79    1.91
  -2   1   7   13.04    0.91
  -2  -1   7   15.24    0.69
   2   1  -6   21.67    5.43
   2  -1  -6   26.44    4.69
  -2   1   6   19.33    3.31
  -2  -1   6   20.46    1.88
  -2   1   6   20.69    0.99
  -2  -1   6   23.28    0.74
   2   1  -5    0.57    0.72
  -2   1   5    3.33    1.28
  -2  -1   5    1.20    0.48
   2   1  -4  202.16    4.10
   2  -1  -4  223.48    4.29
  -2  -1   4  173.25    3.80
  -2   1   4  167.32    3.92
  -2   1   4  208.11    2.73
   2   1  -3    8.67    1.64
   2  -1  -3    9.51    2.31
  -2  -1   3    8.66    1.31
  -2   1   3    8.75    1.23
  -2   1   3    9.13    1.69
   2   1  -2 3627.68   32.66
  -2  -1   2 3671.95   32.35
  -2   1   2 3621.66   30.61
  -2  -1   2 3524.42   29.63
  -2  -1   1 5630.15   50.90
  -2   1   1 5700.28   48.28
  -2  -1   1 5497.16   46.96
  -2   1   1 5518.60   47.17
  -2  -1   1 5485.80   45.91
  -2   1   0  803.42    8.41
  -2  -1   0  802.19    8.76
  -2   1   0  830.44    8.87
  -2   1   0  800.24    9.99
  -2  -1   0  817.69    9.31
  -2   1  -1  197.03    3.21
  -2  -1  -1  198.46    3.34
  -2  -1  -1  203.40    2.88
  -2   1  -1  225.58    3.74
  -2   1  -1  201.58    4.61
  -2  -1  -1  208.00    9.37
  -2   1  -2   -0.88    0.62
  -2  -1  -2   -1.38    0.76
   2   1   2    0.11    0.09
   2  -1   2   -0.50    0.36
  -2   1  -2   -3.37    1.55
  -2  -1  -2   -4.65    1.70
  -2   1  -3   42.12    2.30
  -2  -1  -3   43.64    4.09
   2  -1   3   45.89    2.30
   2   1   3   46.56    2.19
  -2   1  -3   35.19    4.76
  -2  -1  -4  382.10    6.02
   2  -1   4  423.50    5.31
   2   1   4  419.60    4.68
   2   1   4  297.87    5.39
  -2   1  -4  287.08    5.18
  -2  -1  -5  245.00    5.07
  -2   1  -5  247.45    4.90
   2  -1   5  240.33    4.03
   2   1   5  229.27    3.40
   2   1   5  196.04   10.37
  -2   1  -5  180.67    4.66
  -2   1  -6  209.24    4.75
  -2  -1  -6  199.55    4.70
   2  -1   6  193.93    3.68
   2   1   6  180.85    3.30
   2   1   6  148.83    3.97
  -2   1  -6  143.92    3.98
  -2   1  -7  322.27   10.62
  -2  -1  -7  309.41   10.12
   2  -1   7  276.47    8.32
   2   1   7  259.30    7.70
   2   1   7  236.29    8.85
   2  -1   7  235.55    7.88
  -2   1  -8  246.59    5.88
  -2  -1  -8  242.50   14.87
   2  -1   8  193.01    5.81
   2   1   8  189.30    3.76
   2  -1   8  199.53   13.14
   2   1   8  179.32    4.82
  -2   1  -9    1.66    0.99
  -2  -1  -9    1.52    0.53
   2  -1   9   -0.39    0.64
   2   1   9   -0.25    0.62
   2  -1   9   -0.74    1.03
   2   1   9   -0.23    1.12
   2   1  10  368.25   13.80
   2   1  10  363.85   13.90
  -2   1 -11    0.66    0.58
  -2  -1 -11   -1.27    1.67
   2  -1  11   -0.86    0.80
   2   1  11    0.68    0.95
   2   1  11    5.06    1.68
   2  -1  11   -1.65    1.22
  -2   1 -12   60.31   10.79
  -2  -1 -12   54.46    9.63
   2  -1  12   20.38    4.73
   2   1  12   19.87    5.04
   2  -1  12   42.05    4.72
   2   1  12   47.71    6.72
  -2   1 -13    6.23    1.56
  -2  -1 -13    4.98    1.50
   2  -1  13    2.55    0.90
   2  -1  13    3.84    0.99
   2   1  13    2.99    1.08
  -2  -1 -14    3.23    1.03
  -2   1 -14    4.88    1.34
   2  -1  14    2.83    0.99
   2   1  14    3.40    0.76
  -2   1 -15    0.92    0.57
  -2  -1 -15   -1.27    1.61
   2  -1  15    1.06    0.57
   2   1  15    2.85    0.96
  -2   1 -16    3.59    1.46
  -2  -1 -16    1.31    1.15
   2   1  16    3.82    0.79
   2   2 -16   -0.82    1.82
   2  -2 -16    2.89    1.44
  -2  -2  16    1.34    0.90
  -2   2  16    1.31    0.98
   2   2 -15    2.62    1.20
   2  -2 -15    2.01    1.12
  -2  -2  15    1.49    0.93
  -2   2  15    3.39    1.29
   2  -2 -14    2.04    1.27
   2   2 -14   -0.94    1.79
  -2  -2  14    2.84    1.12
  -2   2  14    1.33    0.83
   2  -2 -13    9.33    3.29
   2   2 -13    5.45    2.21
  -2  -2  13    2.39    1.08
  -2   2  13    2.01    1.11
   2   2 -12   70.64   14.82
   2  -2 -12   80.60   12.50
  -2  -2  12   54.64    8.37
  -2   2  12   44.40    5.82
   2   2 -11   53.46   10.70
   2  -2 -11   53.28   10.06
  -2  -2  11   29.84    5.80
  -2   2  11   32.54    2.65
   2  -2 -10   45.89    9.88
   2   2 -10   50.57    8.39
  -2  -2  10   32.09    6.21
  -2   2  10   29.44    5.23
  -2   2  10   38.93    1.66
   2   2  -9   48.36    8.22
   2  -2  -9   48.59    8.63
  -2  -2   9   39.26    5.64
  -2   2   9   28.79    3.77
  -2   2   9   41.46    4.88
   2   2  -8   13.31    2.51
   2  -2  -8   11.15    2.39
  -2  -2   8   11.28    1.34
  -2   2   8   10.09    1.52
  -2   2   8   12.16    3.10
   2   2  -7  114.20   10.61
   2  -2  -7  120.98    5.00
  -2  -2   7   83.52    3.83
  -2   2   7   76.85    3.60
  -2   2   7  102.88    3.68
   2   2  -6   20.74    3.95
   2  -2  -6   23.05    3.98
  -2  -2   6   21.48    2.66
  -2   2   6   17.38    3.03
  -2   2   6   20.41    2.64
   2   2  -5   70.38    3.55
   2  -2  -5   86.16    2.71
  -2  -2   5   70.19    7.60
  -2   2   5   68.46    9.82
  -2   2   5   83.40    2.30
   2   2  -4   19.04    4.85
   2  -2  -4   19.44    1.27
  -2  -2   4   18.89    2.85
  -2   2   4   13.83    1.70
  -2   2   4   19.83    0.97
   2   2  -3  150.13    3.08
   2  -2  -3  165.24    3.00
  -2  -2   3  154.80    3.37
  -2   2   3  136.59    3.10
   2   2  -2  372.45    5.52
   2  -2  -2  404.77    5.29
  -2  -2   2  382.42    5.85
  -2   2   2  345.42    5.16
   2   2  -2  379.53    4.06
  -2   2   2  391.38    4.93
  -2  -2   1 4076.64   35.12
  -2   2   1 4000.47   34.44
  -2  -2   0  173.65    3.39
  -2   2   0  173.06    2.81
  -2  -2   0  167.45    2.85
  -2   2   0  184.28    3.39
  -2   2   0  180.94    4.87
  -2  -2  -1   97.60    4.57
  -2   2  -1   97.90    4.43
   2  -2   1  100.65    4.65
  -2  -2  -1   95.36    4.23
   2   2   1   94.97    4.49
  -2   2  -1  107.48    8.32
  -2   2  -2    1.67    0.42
  -2  -2  -2    2.11    0.54
   2   2   2    1.74    0.47
   2  -2   2    1.89    0.41
   2   2   2    1.92    0.52
  -2   2  -2   -1.35    1.54
  -2   2  -3    1.21    0.35
  -2  -2  -3    0.40    0.54
   2  -2   3    0.99    0.33
   2   2   3    1.25    0.21
   2   2   3    1.05    0.38
  -2   2  -4  188.62    3.40
  -2  -2  -4  175.79    3.61
   2  -2   4  195.86    3.09
   2   2   4  182.96    1.88
   2   2   4  152.61    3.70
  -2   2  -5  307.33    5.44
  -2  -2  -5  288.33    5.54
   2  -2   5  310.46    4.89
   2   2   5  268.65    3.58
   2   2   5  235.40    6.31
  -2   2  -5  231.51    5.11
  -2  -2  -6   17.24    3.13
  -2   2  -6   18.65    3.14
   2  -2   6   12.19    3.23
   2   2   6   10.12    2.03
   2   2   6   13.96    2.48
  -2   2  -6   11.16    1.88
  -2   2  -7  401.03   12.26
  -2  -2  -7  395.39   12.40
   2  -2   7  361.37   10.62
   2   2   7  307.20    8.89
   2   2   7  294.52   10.04
  -2   2  -7  279.62    9.03
  -2   2  -8   12.48    2.65
  -2  -2  -8   11.55    2.68
   2  -2   8   11.20    1.58
   2   2   8    7.19    1.38
   2  -2   8    9.01    2.40
   2   2   8    8.64    1.62
  -2   2  -9  149.87    5.72
  -2  -2  -9  143.05    5.69
   2  -2   9  128.99    4.60
   2   2   9  110.10    3.79
   2  -2   9  119.61    6.59
   2   2   9  126.13    5.54
  -2   2 -10    6.45    1.47
  -2  -2 -10    3.29    1.62
   2  -2  10    4.18    0.74
   2   2  10    2.67    0.61
   2  -2  10    2.25    0.96
   2   2  10    4.09    1.44
  -2   2 -11   61.38   22.33
  -2  -2 -11   59.29   20.49
   2  -2  11   35.40    6.04
   2   2  11   24.76    4.43
   2  -2  11   37.98    6.46
   2   2  11   37.67    4.10
  -2   2 -12    2.95    0.92
  -2  -2 -12    0.51    0.83
   2  -2  12    0.42    0.92
   2   2  12    1.07    0.42
   2  -2  12    1.48    0.75
   2   2  12    2.25    0.96
  -2   2 -13   27.56    4.43
  -2  -2 -13   30.23    5.89
   2  -2  13   13.75    2.70
   2  -2  13   22.21    3.53
   2   2  13   24.48    4.07
  -2   2 -14    2.15    1.08
  -2  -2 -14   -0.50    1.51
   2  -2  14    0.39    0.51
   2   2  14   -0.37    0.95
   2  -2  14    1.43    1.11
  -2  -2 -15   20.06    4.11
  -2   2 -15   24.45    5.17
   2  -2  15   16.66    2.52
   2   2  15   19.98    2.85
  -2  -2 -16    1.98    1.57
  -2   2 -16    2.66    1.18
   2  -2  16    0.56    0.50
   2   2  16    1.98    1.05
   2   3 -16    2.74    1.37
   2  -3 -16    4.41    2.57
  -2  -3  16    3.60    1.31
  -2   3  16    1.33    1.20
   2   3 -15    2.12    1.21
   2  -3 -15    3.55    1.14
  -2  -3  15    4.83    2.02
  -2   3  15    1.82    0.94
   2   3 -14   15.24    2.38
   2  -3 -14   12.57    2.02
  -2  -3  14    8.92    1.66
  -2   3  14    8.72    1.77
   2  -3 -13  189.93    6.73
   2   3 -13  189.28    7.23
  -2  -3  13  116.45   17.08
  -2   3  13  107.69   12.57
   2   3 -12  238.59    9.92
   2  -3 -12  257.22   18.91
  -2  -3  12  163.08    6.97
  -2   3  12  131.92   18.43
   2   3 -11   30.01    2.65
   2  -3 -11   29.93    5.39
  -2  -3  11   21.35    4.42
  -2   3  11   19.63    2.01
  -2   3  11   23.92    2.84
   2   3 -10    0.68    1.37
   2  -3 -10   -1.42    1.38
  -2  -3  10    1.67    1.07
  -2   3  10    0.44    0.92
  -2   3  10    0.24    0.34
   2   3  -9   -0.71    1.13
   2  -3  -9   -0.02    1.17
  -2  -3   9    0.22    1.07
  -2   3   9    0.27    0.39
  -2   3   9   -0.37    0.55
   2   3  -8    0.87    0.50
   2  -3  -8    0.01    0.66
  -2  -3   8    1.86    0.61
  -2   3   8    0.99    0.86
  -2   3   8    0.46    0.54
   2   3  -7   53.58   10.26
   2  -3  -7   57.39    2.60
  -2  -3   7   48.65    7.92
  -2   3   7   38.77    2.24
  -2   3   7   48.13    2.93
   2   3  -6    4.28    1.14
   2  -3  -6    7.73    1.67
  -2  -3   6    4.54    0.55
  -2   3   6    3.46    0.70
  -2   3   6    4.77    1.09
   2   3  -5   85.51    2.77
   2  -3  -5  103.75    3.02
  -2  -3   5   72.68    3.39
  -2   3   5   70.26    2.55
  -2   3   5   96.85    2.36
   2   3  -4   72.21    5.71
   2  -3  -4   85.27    4.42
  -2  -3   4   80.41    6.88
  -2   3   4   61.73    6.06
  -2   3   4   79.64    3.83
   2   3  -3  155.22    3.41
   2  -3  -3  187.72    3.50
  -2  -3   3  161.70    3.50
  -2   3   3  148.14    3.30
   2   3  -3  193.15    2.04
  -2   3   3  185.84    3.17
   2  -3  -2 1031.10   10.49
  -2  -3   2  972.25   10.44
  -2   3   2  907.61   10.14
   2   3  -2 1037.45    9.52
   2  -3  -1 6060.91   14.50
  -2  -3   1 5989.42   18.20
  -2  -3   1 6293.18   53.15
  -2   3   1 6258.66   17.64
   2   3  -1 6441.98   53.48
  -2   3   1 6425.53   54.24
  -2  -3   0   50.98    7.43
  -2   3   0   53.83    3.79
  -2  -3   0   50.78    2.53
  -2   3   0   61.37    6.66
   2   3   0   56.98    2.85
  -2   3   0   55.63    5.44
  -2   3  -1    0.29    0.17
  -2  -3  -1   -0.65    0.83
   2  -3   1   -0.17    0.54
  -2  -3  -1    0.43    0.14
   2   3   1   -0.25    0.69
  -2   3  -1   -1.39    1.27
  -2   3  -2    2.07    0.67
  -2  -3  -2    2.98    0.64
   2  -3   2    4.43    0.79
  -2  -3  -2    1.60    0.38
   2   3   2    3.09    0.63
  -2   3  -2    1.20    0.30
  -2   3  -3   31.87    3.87
  -2  -3  -3   23.85    1.35
   2  -3   3   28.20    1.38
   2   3   3   30.57    0.46
   2   3   3   26.07    4.25
  -2   3  -3   24.61    2.51
  -2   3  -4  151.25    6.90
  -2  -3  -4  141.98    6.76
   2  -3   4  159.66    7.64
   2   3   4  128.73    5.44
   2   3   4  120.92    5.89
  -2   3  -4  122.00    6.77
  -2   3  -5  121.20    3.19
  -2  -3  -5  111.67    3.38
   2  -3   5  126.03    3.05
   2   3   5   92.35    1.47
   2   3   5   89.77    2.89
  -2   3  -5   85.59   15.49
  -2   3  -6    0.19    0.36
  -2  -3  -6   -0.72    0.88
   2  -3   6   -0.29    0.57
   2   3   6    0.24    0.19
   2   3   6    0.41    0.33
  -2   3  -6    0.13    0.98
  -2   3  -7  117.78    4.59
  -2  -3  -7  117.35    4.82
   2  -3   7  109.03    4.10
   2   3   7   85.02    2.89
   2   3   7   91.59    4.15
  -2   3  -7   81.14    3.70
  -2   3  -8   32.88    5.71
  -2  -3  -8   24.91    4.64
   2  -3   8   20.37    3.55
   2   3   8   18.47    2.90
   2   3   8   24.35    3.79
  -2   3  -8   19.05    2.74
  -2   3  -9    0.82    0.68
  -2  -3  -9    1.61    0.76
   2  -3   9    0.28    0.54
   2   3   9    0.61    0.42
   2  -3   9    1.10    0.69
   2   3   9    0.68    0.57
  -2   3 -10  102.24    5.55
  -2  -3 -10   96.10   15.72
   2  -3  10   66.63   11.44
   2   3  10   58.23    7.62
   2  -3  10   69.43    9.32
   2   3  10   76.78   10.72
  -2   3 -11    1.24    0.80
  -2  -3 -11   -0.59    1.57
   2  -3  11    0.53    0.58
   2   3  11    0.14    0.31
   2  -3  11    0.12    0.44
   2   3  11    0.54    0.47
  -2   3 -12    2.86    1.02
  -2  -3 -12    1.68    1.54
   2  -3  12    2.61    0.71
   2  -3  12    0.81    0.84
   2   3  12    2.94    0.90
  -2   3 -13   12.64    2.07
  -2  -3 -13   11.73    4.97
   2  -3  13    8.71    2.58
   2  -3  13    8.25    1.54
   2   3  13   10.45    1.76
  -2   3 -14   -1.45    1.46
  -2  -3 -14    1.24    1.14
   2  -3  14    3.29    1.21
   2  -3  14    0.47    0.55
   2   3  14    0.18    0.54
  -2  -3 -15    1.58    1.88
  -2   3 -15    2.20    1.63
   2  -3  15   -0.65    0.90
   2   3  15    0.85    0.71
  -2   3 -16    1.31    1.05
  -2  -3 -16    0.81    0.94
   2   3  16    0.43    1.28
   2   4 -16    1.25    0.95
   2  -4 -16    4.08    1.65
  -2  -4  16    0.92    0.83
  -2   4  16   -0.22    1.09
   2  -4 -15    1.13    1.25
  -2  -4  15    1.79    1.02
  -2   4  15    1.95    1.30
   2   4 -14    2.59    1.48
   2  -4 -14    1.25    1.32
  -2  -4  14    1.35    0.69
  -2   4  14    1.48    1.09
   2   4 -13  222.69    7.34
   2  -4 -13  206.74    7.58
  -2  -4  13  153.85    5.77
  -2   4  13  131.82    5.13
   2   4 -12    8.67    1.49
   2  -4 -12    7.09    1.52
  -2  -4  12    8.27    1.35
  -2   4  12    4.51    0.94
   2   4 -11   54.68   11.94
   2  -4 -11   50.96    9.18
  -2  -4  11   36.70    5.94
  -2   4  11   28.65    3.99
  -2   4  11   48.98    7.46
   2   4 -10   15.35    3.04
   2  -4 -10   12.27    1.70
  -2  -4  10   11.61    2.43
  -2   4  10    7.53    1.14
  -2   4  10   11.14    2.51
   2   4  -9   -0.11    1.19
   2  -4  -9   -0.43    1.19
  -2  -4   9    1.25    0.69
  -2   4   9   -1.22    0.85
   2   4  -8   37.23    8.88
   2  -4  -8   43.43    6.93
  -2  -4   8   31.15    5.17
  -2   4   8   29.70    4.80
  -2   4   8   35.80    6.57
   2   4  -7  236.90    8.12
   2  -4  -7  274.16    9.52
  -2  -4   7  205.76    7.33
  -2   4   7  180.27    6.49
  -2   4   7  230.94    7.20
   2   4  -6   26.31    5.84
   2  -4  -6   33.50    6.15
  -2  -4   6   26.28    3.90
  -2   4   6   24.36    1.84
  -2   4   6   35.45    1.98
   2   4  -5    2.61    0.65
   2  -4  -5    1.76    0.68
  -2  -4   5    1.83    0.82
  -2   4   5    2.35    0.41
  -2   4   5    5.12    0.96
   2   4  -4   26.85    6.04
   2  -4  -4   38.14    1.73
  -2  -4   4   31.21    5.96
  -2   4   4   24.70    3.57
  -2   4   4   32.32    1.95
   2   4  -3    1.24    0.32
   2  -4  -3    1.52    0.60
  -2  -4   3    2.34    0.58
  -2   4   3    2.86    0.77
   2   4  -3    3.53    1.01
   2  -4  -2  759.14    9.14
  -2  -4   2  723.81    8.41
  -2   4   2  669.69    8.19
  -2   4   2  746.79    8.25
   2  -4  -1  560.70    6.51
  -2  -4   1  489.17    6.76
  -2  -4   1  558.09    6.60
  -2   4   1  520.05    6.79
   2   4  -1  609.75    6.66
  -2   4   1  556.70    7.10
  -2  -4   0  300.14    4.65
  -2  -4   0  321.09    4.11
  -2  -4  -1   65.17    3.36
  -2   4  -1   62.29    3.08
   2  -4   1   69.77    3.49
  -2  -4  -1   62.65    2.86
   2   4   1   71.39    3.53
  -2   4  -1   59.38    3.50
  -2   4  -2   88.46    4.00
  -2  -4  -2   86.25    4.30
   2  -4   2   97.87    4.63
  -2  -4  -2   77.32    3.33
   2   4   2   85.27    4.24
  -2   4  -2   76.81    4.93
  -2   4  -3    3.87    0.50
  -2  -4  -3    3.18    0.95
   2  -4   3    4.65    1.03
   2   4   3    3.52    0.97
  -2   4  -3    3.85    0.74
  -2   4  -4  621.76    7.66
  -2  -4  -4  558.88    8.18
   2  -4   4  621.56    8.46
   2   4   4  501.28    8.14
  -2   4  -5    8.16    1.32
  -2  -4  -5    9.16    1.34
   2  -4   5    7.36    2.04
   2   4   5    3.89    0.63
   2   4   5    6.83    1.51
  -2   4  -5    7.30    1.21
  -2   4  -6   -0.29    0.76
  -2  -4  -6    0.67    0.51
   2  -4   6   -1.18    0.61
   2   4   6    0.08    0.11
   2   4   6   -0.10    0.76
  -2   4  -6   -2.68    0.95
  -2   4  -7   13.29    2.93
  -2  -4  -7   11.72    1.95
   2  -4   7   10.18    2.19
   2   4   7    6.41    0.94
   2   4   7    9.79    1.72
  -2   4  -7    6.16    1.32
  -2   4  -8   36.42    8.54
  -2  -4  -8   38.30    9.10
   2  -4   8   28.94    5.23
   2   4   8   19.68    1.78
   2   4   8   26.78    4.31
  -2   4  -8   24.79    4.69
  -2   4  -9    1.82    0.59
  -2  -4  -9    0.85    0.88
   2  -4   9   -0.45    0.70
   2   4   9    0.20    0.26
   2   4   9    0.36    0.87
  -2   4  -9   -0.29    0.98
  -2   4 -10  502.39   19.98
  -2  -4 -10  481.65   19.36
   2  -4  10  407.54   16.21
   2  -4  10  331.69   14.80
   2   4  10  394.57   19.51
  -2   4 -11   -1.03    1.17
  -2  -4 -11    1.68    1.00
   2  -4  11    0.76    0.50
   2  -4  11    0.70    0.63
   2   4  11    1.57    1.16
  -2   4 -12    7.74    1.63
  -2  -4 -12    5.88    1.76
   2  -4  12    3.58    1.00
   2  -4  12    5.43    1.35
   2   4  12    3.62    1.34
  -2   4 -13    2.45    1.56
  -2  -4 -13    2.38    1.30
   2  -4  13    0.61    0.65
   2  -4  13    1.54    0.77
   2   4  13    2.39    0.96
  -2   4 -14    6.28    1.60
  -2  -4 -14    4.60    1.70
   2  -4  14    1.91    0.75
   2  -4  14    3.48    0.88
   2   4  14    3.05    0.85
  -2   4 -15    7.87    3.14
  -2  -4 -15    0.73    0.51
   2  -4  15    0.03    1.00
   2   4  15    2.20    0.99
  -2   4 -16   50.43   13.06
  -2  -4 -16   54.27   14.17
   2   4  16   40.64    9.12
   2   5 -16    0.79    0.80
   2  -5 -16    2.94    1.89
  -2  -5  16   -0.76    1.26
  -2   5  16    0.11    1.30
   2   5 -15   -1.11    1.70
   2  -5 -15   -1.00    1.81
  -2  -5  15    0.45    0.66
  -2   5  15   -0.36    1.12
   2   5 -14   -1.79    1.64
   2  -5 -14    1.76    1.27
  -2  -5  14   -0.90    1.18
  -2   5  14   -0.92    0.97
   2   5 -13   17.48    2.88
   2  -5 -13   12.86    3.27
  -2  -5  13   14.70    2.45
  -2   5  13    7.13    1.76
   2   5 -12   33.59    5.48
   2  -5 -12   33.20    5.35
  -2  -5  12   25.80    9.08
  -2   5  12   24.03    8.31
  -2   5  12   21.01    4.91
   2   5 -11    3.67    1.13
   2  -5 -11    2.22    1.10
  -2  -5  11    1.08    1.23
  -2   5  11    0.29    1.00
  -2   5  11    1.37    0.60
   2   5 -10    2.36    1.06
   2  -5 -10    2.05    0.87
  -2  -5  10    2.97    1.13
  -2   5  10    1.38    0.83
   2   5  -9   28.64    5.90
   2  -5  -9   31.19    5.85
  -2  -5   9   21.48    7.79
  -2   5   9   18.02    1.85
  -2   5   9   33.40    5.11
   2   5  -8   53.11   10.09
   2  -5  -8   58.29   10.51
  -2  -5   8   42.75    2.76
  -2   5   8   36.64    7.23
  -2   5   8   47.12    2.34
   2   5  -7  753.16   22.89
   2  -5  -7  924.18   26.30
  -2  -5   7  652.41   19.11
  -2   5   7  571.09   17.44
  -2   5   7  804.17   23.18
   2   5  -6  137.25    4.06
   2  -5  -6  170.23    4.27
  -2  -5   6  138.31   13.45
  -2   5   6  104.96    3.33
  -2   5   6  145.26    3.80
   2   5  -5   30.30    6.20
   2  -5  -5   44.84    2.13
  -2  -5   5   34.00    5.57
  -2   5   5   31.47    4.05
  -2   5   5   39.02    2.39
   2   5  -4   31.83    5.34
  -2  -5   4   36.57    5.11
  -2   5   4   30.76    4.63
  -2   5   4   51.51    5.06
   2   5  -3    6.62    1.28
   2  -5  -3    7.20    1.53
  -2  -5   3    6.92    1.52
  -2   5   3    6.44    1.04
   2   5  -3    6.95    1.41
  -2   5   3    7.22    1.16
   2  -5  -2  145.12    6.42
  -2  -5   2  121.31    6.04
  -2  -5   2  133.64    6.94
  -2   5   2  121.33    5.79
   2   5  -2  149.20    6.53
  -2   5   2  139.66    6.59
   2  -5  -1   10.03    1.40
  -2  -5   1   10.19    1.86
  -2  -5   1   10.64    1.05
  -2   5   1    9.78    1.93
   2   5  -1   10.76    2.25
  -2   5   1    8.70    1.70
   2  -5   0   -0.07    0.15
  -2  -5   0   -1.27    0.81
   2  -5   0    0.56    0.27
  -2  -5   0    0.92    0.26
   2   5   0   -0.29    0.59
  -2   5   0   -0.68    1.82
  -2  -5  -1  343.21    5.24
  -2   5  -1  338.85    3.84
   2  -5   1  374.69    5.51
  -2  -5  -1  362.58    4.18
   2   5   1  382.52    5.91
  -2   5  -1  345.40    5.52
  -2   5  -2   16.88    0.93
  -2  -5  -2   19.04    3.13
   2  -5   2   18.74    3.84
  -2  -5  -2   16.08    1.10
   2   5   2   19.99    3.45
  -2   5  -2   19.33    4.64
  -2   5  -3   -0.48    0.44
  -2  -5  -3   -1.01    0.92
   2  -5   3   -0.48    0.74
   2   5   3   -1.58    0.96
  -2   5  -3   -1.92    1.34
  -2   5  -4  661.73    8.31
  -2  -5  -4  587.98    8.90
   2  -5   4  644.57    8.73
   2   5   4  543.03    8.36
  -2   5  -4  461.01    7.58
  -2   5  -5  133.93    3.20
  -2  -5  -5  120.29    3.70
   2  -5   5  129.22    3.44
   2   5   5  100.91    3.23
  -2   5  -5   97.59    4.40
  -2   5  -6   20.74    2.09
  -2  -5  -6   14.83    1.48
   2  -5   6   16.59    3.49
   2   5   6   14.07    1.96
  -2   5  -6   13.40    2.15
  -2   5  -7   12.32    2.54
  -2  -5  -7   10.99    2.50
   2  -5   7    8.16    1.83
   2   5   7    4.84    0.90
   2   5   7    8.38    2.22
  -2   5  -7    7.11    1.18
  -2   5  -8   10.77    2.07
  -2  -5  -8    8.37    1.37
   2  -5   8    7.86    1.50
   2   5   8    4.38    0.94
   2   5   8    9.12    1.72
  -2   5  -8    4.48    1.28
  -2   5  -9    9.39    2.61
  -2  -5  -9    7.55    1.96
   2  -5   9    7.51    1.32
   2   5   9    8.00    1.99
  -2   5  -9    6.91    1.46
  -2   5 -10   25.03    4.26
  -2  -5 -10   22.65    3.81
   2  -5  10   17.86    3.40
   2   5  10   18.62    2.97
  -2   5 -10   14.77    1.86
  -2   5 -11    2.44    1.31
  -2  -5 -11    0.82    1.47
   2  -5  11    0.56    0.37
   2  -5  11    1.00    0.49
   2   5  11    1.85    0.77
  -2   5 -12   10.86    2.25
  -2  -5 -12   12.60    3.17
   2  -5  12    8.35    1.62
   2  -5  12    7.84    1.86
   2   5  12    9.60    1.29
  -2   5 -13    4.66    1.91
  -2  -5 -13    8.19    2.71
   2  -5  13    1.89    0.58
   2  -5  13    4.09    0.96
   2   5  13    4.21    1.03
  -2   5 -14    0.97    0.81
  -2  -5 -14    2.83    0.93
   2  -5  14   -0.22    0.88
   2  -5  14    0.94    0.57
   2   5  14   -0.29    1.08
  -2   5 -15   -0.15    1.32
  -2  -5 -15    0.68    1.18
   2  -5  15   -0.01    0.83
   2  -5  15    1.10    0.56
   2   5  15    1.98    0.53
  -2   5 -16   -0.60    1.40
  -2  -5 -16    0.70    0.81
   2   5  16    0.95    1.28
   2   6 -16    4.00    1.56
   2  -6 -16    3.68    0.99
  -2  -6  16    2.82    1.54
  -2   6  16    2.31    0.82
   2   6 -15    4.25    1.85
   2  -6 -15    7.32    1.80
  -2  -6  15    4.65    1.27
  -2   6  15    2.34    1.19
   2   6 -14    3.42    2.08
   2  -6 -14    2.35    1.17
  -2  -6  14    2.15    1.23
  -2   6  14    1.80    0.63
   2   6 -13    4.03    2.59
   2  -6 -13    1.17    0.98
  -2  -6  13   -0.23    1.21
  -2   6  13   -0.02    0.99
   2   6 -12  201.46    8.35
   2  -6 -12  209.67   13.92
  -2  -6  12  137.06    7.13
  -2   6  12  104.98   14.26
  -2   6  12  165.99   15.05
   2   6 -11    2.44    1.28
   2  -6 -11    7.20    1.91
  -2  -6  11    1.54    0.71
  -2   6  11    2.39    0.99
  -2   6  11    3.14    0.85
   2   6 -10    4.48    1.08
   2  -6 -10    6.18    1.48
  -2  -6  10    3.41    0.71
  -2   6  10    3.53    0.56
  -2   6  10    3.73    0.86
   2   6  -9   -0.07    1.06
   2  -6  -9    1.50    1.19
  -2  -6   9   -0.05    0.55
  -2   6   9    0.84    0.39
  -2   6   9    0.56    0.42
   2   6  -8   26.63    5.29
   2  -6  -8   29.92    4.38
  -2  -6   8   21.65    3.61
  -2   6   8   17.52    2.25
  -2   6   8   26.48    5.52
   2   6  -7   55.22    3.59
  -2  -6   7   48.65    9.20
  -2   6   7   41.54    5.13
  -2   6   7   50.73    2.46
   2   6  -6   53.64    2.55
   2  -6  -6   71.38    3.56
  -2  -6   6   52.82    7.85
  -2   6   6   44.99    5.34
  -2   6   6   54.97    2.81
   2   6  -5    9.69    2.79
   2  -6  -5   14.08    2.69
  -2  -6   5   12.64    1.79
  -2   6   5    8.75    1.55
  -2   6   5   18.12    2.70
   2   6  -5    6.78    1.13
  -2  -6   4   23.73    3.49
  -2   6   4   29.12    3.53
   2   6  -3   24.44    4.49
   2  -6  -3   33.25    2.24
  -2  -6   3   26.22    1.64
  -2   6   3   25.75    4.74
   2   6  -3   30.04    1.31
  -2   6   3   29.56    1.97
   2  -6  -2  649.64    7.13
  -2  -6   2  466.94    6.94
  -2  -6   2  556.25    7.24
  -2   6   2  489.52    7.00
   2   6  -2  639.39    7.13
  -2   6   2  569.49    7.59
   2  -6  -1  134.72    5.84
  -2  -6   1  103.05    4.98
  -2  -6   1  121.01    5.55
  -2   6   1  118.06    5.70
   2   6  -1  124.08    5.67
  -2   6   1  130.05    7.46
   2  -6   0  133.42    5.68
  -2  -6   0  115.86    5.48
   2  -6   0  135.33    3.18
  -2  -6   0  146.64    6.49
   2   6   0  157.15    2.84
  -2   6   0  139.00    6.59
  -2  -6  -1   13.97    2.96
  -2   6  -1   11.83    0.45
   2  -6   1   13.03    2.83
  -2  -6  -1   13.60    0.67
   2   6   1   12.88    2.61
  -2   6  -1   14.57    5.42
  -2   6  -2   15.97    0.65
  -2  -6  -2   18.92    3.16
   2  -6   2   20.79    3.98
   2   6   2   18.59    3.84
  -2   6  -2   20.15    1.91
  -2   6  -3  145.71    6.43
  -2  -6  -3  128.43    6.22
   2  -6   3  146.31    6.86
   2   6   3  138.43    6.68
  -2   6  -3  123.26    8.98
  -2   6  -4   31.03    5.28
  -2  -6  -4   32.35    4.67
   2  -6   4   31.33    7.33
   2   6   4   25.58    4.36
  -2   6  -4   25.53    6.55
  -2   6  -5 1007.51   12.09
  -2  -6  -5  867.96   12.14
   2  -6   5  991.94   12.82
   2   6   5  800.97   11.24
  -2   6  -5  682.91   10.03
  -2   6  -6    7.15    1.30
  -2  -6  -6    7.89    1.38
   2  -6   6    7.13    1.51
   2   6   6    5.78    1.57
  -2   6  -6    4.33    0.88
  -2   6  -7   48.35    7.94
  -2  -6  -7   40.72    5.33
   2  -6   7   39.16    7.91
   2   6   7   31.80    7.85
  -2   6  -7   32.95    3.83
  -2   6  -8    1.18    0.54
  -2  -6  -8    2.05    0.91
   2  -6   8    2.31    0.78
   2   6   8    0.85    0.54
  -2   6  -8    1.65    0.57
  -2   6  -9    8.72    3.27
  -2  -6  -9    8.61    2.75
   2  -6   9    6.14    1.36
   2   6   9    5.06    1.01
  -2   6  -9    6.33    1.41
  -2   6 -10    8.59    1.79
  -2  -6 -10    7.95    2.36
   2  -6  10    6.98    2.43
   2   6  10    7.84    1.84
  -2   6 -10    4.24    0.73
  -2   6 -11   11.19    2.17
  -2  -6 -11    8.00    1.48
   2  -6  11    6.82    1.90
   2  -6  11    7.66    1.49
   2   6  11    7.62    0.93
  -2   6 -12    6.77    1.49
  -2  -6 -12    3.27    1.06
   2  -6  12    4.58    0.82
   2  -6  12    5.30    1.90
   2   6  12    3.70    1.00
  -2   6 -13   19.63    3.78
  -2  -6 -13   19.19    2.83
   2  -6  13   15.16    2.80
   2  -6  13   12.37    1.96
   2   6  13   21.02    2.64
  -2   6 -14   -0.24    1.11
  -2  -6 -14    1.77    1.66
   2  -6  14    1.05    0.46
   2  -6  14    1.15    0.39
   2   6  14    2.20    1.08
  -2   6 -15   77.74   14.34
  -2  -6 -15   76.76   12.43
   2  -6  15   54.50   12.78
   2   6  15   76.52   10.05
  -2   6 -16    3.52    1.19
  -2  -6 -16    6.21    2.30
   2   6  16    1.77    0.87
   2   7 -16    0.31    1.18
   2  -7 -16    3.82    1.57
  -2  -7  16    1.48    1.04
  -2   7  16    1.46    1.03
   2   7 -15   14.34    2.25
   2  -7 -15   12.87    4.10
  -2  -7  15    7.95    1.39
  -2   7  15    3.82    1.25
   2   7 -14    1.26    0.93
   2  -7 -14    1.85    1.37
  -2  -7  14    0.55    0.85
  -2   7  14    1.61    0.75
   2   7 -13   10.30    4.57
   2  -7 -13   14.19    2.65
  -2  -7  13   10.14    1.71
  -2   7  13    6.00    1.18
   2   7 -12    6.52    1.68
   2  -7 -12    6.34    1.74
  -2   7  12    3.12    0.80
  -2   7  12    5.90    1.01
   2   7 -11    2.10    1.26
   2  -7 -11    1.11    0.95
  -2  -7  11   -1.70    1.11
  -2   7  11    1.48    0.64
  -2   7  11    0.97    1.01
   2   7 -10    3.82    1.17
   2  -7 -10    4.35    0.98
  -2  -7  10    1.71    1.19
  -2   7  10    1.17    0.41
  -2   7  10    3.33    1.08
   2   7  -9    3.04    0.69
   2  -7  -9    3.25    0.70
  -2  -7   9    2.76    0.54
  -2   7   9    3.01    1.15
  -2   7   9    3.64    0.66
   2   7  -8   81.84    4.75
   2  -7  -8   98.93    4.64
  -2  -7   8   72.72   11.31
  -2   7   8   63.63    8.18
  -2   7   8   89.57    3.68
   2   7  -7  886.69   12.90
   2  -7  -7 1116.51  182.22
  -2  -7   7  813.60  132.92
  -2   7   7  696.56   10.61
  -2   7   7  956.15   12.13
   2   7  -6  275.16    9.05
   2  -7  -6  364.72   11.16
  -2  -7   6  270.08    8.88
  -2   7   6  235.74    7.86
  -2   7   6  298.55    9.15
   2   7  -6  210.61    5.90
   2   7  -5   24.23    6.01
   2  -7  -5   36.49    6.52
  -2  -7   5   28.06    4.15
  -2   7   5   22.54    2.73
  -2   7   5   32.28    2.54
   2   7  -5   26.29    2.06
   2   7  -4    0.72    0.48
   2  -7  -4    1.57    0.36
  -2  -7   4    1.67    0.71
  -2   7   4    2.65    0.77
  -2   7   4    4.86    1.53
   2   7  -4    1.07    0.78
   2   7  -3   52.99    3.04
   2  -7  -3   78.59    3.86
  -2  -7   3   64.38    9.67
  -2   7   3   61.30    3.77
   2   7  -3   77.78    3.76
  -2   7   3   79.13    4.88
   2  -7  -2 1122.14   10.88
  -2  -7   2  759.00    9.60
  -2  -7   2  915.79   10.70
  -2   7   2  817.98   10.06
   2   7  -2 1020.10   10.70
  -2   7   2  919.30   11.32
   2  -7  -1  311.68    3.58
  -2  -7   1  210.62    4.06
   2  -7  -1  220.14    4.31
  -2  -7   1  264.28    4.31
   2   7  -1  292.30    4.40
  -2   7   1  275.60    6.82
  -2  -7   0  581.54    7.63
  -2  -7   0  726.21    7.94
   2   7   0  757.17    9.10
  -2   7   0  673.72    8.97
  -2  -7  -1   44.05    7.30
  -2   7  -1   41.13    1.82
   2  -7   1   48.17    2.88
  -2  -7  -1   48.30    2.63
   2   7   1   50.32    2.82
  -2   7  -1   48.25    7.01
  -2   7  -2   38.38    1.85
  -2  -7  -2   42.65    4.31
   2  -7   2   45.03    3.96
  -2  -7  -2   45.32    2.13
   2   7   2   50.57    4.67
  -2   7  -2   39.38    4.64
  -2   7  -3   67.64    1.56
  -2  -7  -3   62.19    2.61
   2  -7   3   67.67    2.59
   2   7   3   62.81    2.50
  -2   7  -3   59.92    5.32
  -2   7  -4  991.01   11.16
  -2  -7  -4  832.40   11.59
   2  -7   4  900.41   28.13
   2   7   4  831.18   11.44
  -2   7  -4  696.38   11.00
  -2   7  -5  243.76    4.39
  -2  -7  -5  210.25    5.05
   2  -7   5  230.83    4.99
   2   7   5  200.82    4.88
  -2   7  -5  169.57    4.31
  -2   7  -6    8.78    1.77
  -2  -7  -6    7.60    2.08
   2  -7   6    7.18    1.33
   2   7   6    4.40    1.18
  -2   7  -6    6.54    1.19
  -2   7  -7   35.56    8.13
  -2  -7  -7   29.22    2.14
   2  -7   7   28.38    6.33
   2   7   7   27.19    5.45
  -2   7  -7   24.62    4.70
  -2   7  -8    1.02    0.53
  -2  -7  -8    0.77    0.61
   2  -7   8    1.71    0.77
   2   7   8    2.84    0.96
  -2   7  -8    1.06    0.46
  -2   7  -9    0.69    0.35
  -2  -7  -9    1.68    0.86
   2  -7   9    1.31    0.75
   2   7   9    1.05    0.80
  -2   7  -9   -0.07    0.99
  -2   7 -10    9.09    1.89
  -2  -7 -10    7.83    1.80
   2  -7  10    7.16    1.13
   2   7  10    9.27    1.35
  -2   7 -10    5.35    1.84
  -2   7 -11    0.99    0.60
  -2  -7 -11    3.31    1.10
   2  -7  11    1.17    0.78
   2   7  11    1.01    0.99
  -2   7 -11   -0.39    0.96
  -2   7 -12    2.48    1.21
  -2  -7 -12    2.93    1.15
   2  -7  12    1.77    0.61
   2  -7  12    0.74    0.71
   2   7  12    3.10    1.53
  -2   7 -13    3.90    1.09
  -2  -7 -13    1.49    0.78
   2  -7  13    2.54    0.74
   2  -7  13    2.03    0.75
   2   7  13    2.42    1.07
  -2   7 -14    4.16    1.48
  -2  -7 -14    2.99    1.46
   2  -7  14    1.71    0.81
   2  -7  14    1.88    0.54
   2   7  14    3.41    1.54
  -2   7 -15    1.94    1.31
  -2  -7 -15    1.35    2.02
   2  -7  15    1.82    0.71
   2  -7  15    1.25    0.73
   2   7  15    0.64    1.37
   2   8 -16   16.32    4.29
   2  -8 -16   14.50    4.14
  -2  -8  16   13.08    2.94
   2   8 -15    0.43    0.98
   2  -8 -15    1.00    0.86
  -2  -8  15    1.48    1.51
  -2   8  15    1.13    1.17
   2   8 -14   21.91    4.22
   2  -8 -14   18.80    4.00
  -2  -8  14   19.68    5.42
  -2   8  14   10.33    2.02
   2   8 -13   22.32    4.34
   2  -8 -13   22.25    5.24
  -2  -8  13   14.65    3.73
  -2   8  13   13.20    2.70
  -2   8  13   14.41    3.53
   2   8 -12   10.30    4.22
   2  -8 -12    9.16    2.09
  -2  -8  12    9.20    1.95
  -2   8  12    6.50    1.65
  -2   8  12    7.94    1.54
   2   8 -11    4.73    1.65
   2  -8 -11    3.22    1.12
  -2  -8  11    4.34    1.46
  -2   8  11    4.50    0.84
  -2   8  11    4.19    0.88
   2   8 -10    1.30    0.64
   2  -8 -10   -0.81    1.25
  -2   8  10    0.18    0.48
  -2   8  10    1.69    1.02
   2   8  -9   13.60    2.54
   2  -8  -9   14.49    2.73
  -2  -8   9   11.29    1.83
  -2   8   9    9.78    1.80
  -2   8   9   14.43    4.50
   2   8  -8   27.53    4.27
   2  -8  -8   41.81    7.17
  -2  -8   8   34.54    4.64
  -2   8   8   27.73    3.67
  -2   8   8   33.74    3.93
   2  -8  -7  170.05    4.79
  -2  -8   7  127.15   14.51
  -2   8   7  106.96   10.36
  -2   8   7  141.81    9.74
   2   8  -6  150.30    6.07
   2  -8  -6  201.73    6.89
  -2  -8   6  152.72    5.88
  -2   8   6  133.33    5.26
  -2   8   6  166.89    5.85
   2   8  -5   10.74    2.10
   2  -8  -5   14.02    2.25
  -2  -8   5   11.53    1.32
  -2   8   5   11.63    1.51
  -2   8   5   16.92    3.93
   2   8  -5    4.52    1.80
   2   8  -4    7.17    2.34
  -2  -8   4   10.38    2.68
  -2   8   4    8.10    1.24
  -2   8   4   17.11    3.82
   2   8  -3   39.37    7.28
   2  -8  -3   55.69    1.79
  -2  -8   3   49.27    6.89
  -2   8   3   45.35    6.23
   2   8  -3   63.65    4.22
  -2   8   3   56.86    8.57
   2  -8  -2  712.43    7.51
  -2  -8   2  451.98   10.34
  -2  -8   2  577.21    9.09
  -2   8   2  521.16    7.78
   2   8  -2  622.34    7.51
  -2   8   2  570.51   10.94
   2  -8  -1   79.14    3.52
  -2  -8   1   47.15    7.69
   2  -8  -1   51.64    5.14
  -2  -8   1   64.92    3.36
   2   8  -1   64.66    3.42
  -2   8   1   54.96    3.88
  -2  -8   0  414.03    6.22
   2  -8   0  482.01    7.24
  -2  -8   0  552.98    6.82
   2   8   0  568.97    7.44
  -2   8   0  493.51    8.62
  -2  -8  -1    7.30    2.60
   2  -8   1    9.89    2.40
  -2  -8  -1    7.72    1.48
   2   8   1   11.95    2.48
  -2   8  -2   39.68    1.93
  -2  -8  -2   39.48    4.92
   2  -8   2   48.88    3.15
  -2  -8  -2   47.86    2.34
   2   8   2   44.22    8.50
  -2   8  -2   45.63    8.31
  -2   8  -3   25.39    2.48
  -2  -8  -3   22.91    3.12
   2  -8   3   20.32    4.71
  -2  -8  -3   23.54    0.66
   2   8   3   24.97    4.63
  -2   8  -3   27.32    5.44
  -2   8  -4 1884.84   19.82
  -2  -8  -4 1570.66   18.57
   2  -8   4 1842.28   33.82
   2   8   4 1688.58   20.18
  -2   8  -4 1398.47   17.34
  -2   8  -5   40.17    4.24
  -2  -8  -5   29.24    1.91
   2  -8   5   35.89    7.40
   2   8   5   29.14    5.52
  -2   8  -5   30.24    3.23
  -2   8  -6   51.48    2.00
  -2  -8  -6   47.64    7.10
   2  -8   6   48.88    9.45
   2   8   6   42.31    6.42
  -2   8  -6   31.22    4.07
  -2   8  -7    2.35    0.41
  -2  -8  -7    1.49    0.54
   2  -8   7    3.09    0.85
   2   8   7    3.34    0.92
  -2   8  -7    2.84    1.38
  -2   8  -8   12.15    2.20
  -2  -8  -8    7.96    1.67
   2  -8   8    9.87    2.08
   2   8   8    8.45    1.49
  -2   8  -8    7.19    1.51
  -2   8  -9    2.20    0.91
  -2  -8  -9    1.52    0.52
   2  -8   9    0.97    0.47
   2   8   9   -0.21    1.09
  -2   8  -9    0.44    1.04
  -2   8 -10  162.96    5.87
  -2  -8 -10  159.75    6.32
   2  -8  10  154.13    5.79
   2   8  10  160.64    8.63
  -2   8 -10  116.09    4.87
  -2   8 -11    1.30    0.71
  -2  -8 -11    3.09    1.31
   2  -8  11   -1.08    0.97
   2   8  11    2.21    0.74
  -2   8 -11    3.00    1.06
  -2   8 -12    4.62    1.74
  -2  -8 -12    5.56    1.85
   2  -8  12    3.39    1.08
   2   8  12    2.02    1.01
  -2   8 -13    6.08    1.29
  -2  -8 -13    4.28    1.51
   2  -8  13    3.14    0.99
   2  -8  13    2.14    0.77
   2   8  13    6.44    1.06
  -2   8 -14   22.37    4.95
  -2  -8 -14   25.52    6.84
   2  -8  14   14.57    2.34
   2  -8  14   10.35    2.58
   2   8  14   17.83    3.57
  -2   8 -15   -0.59    1.22
  -2  -8 -15    2.09    1.20
   2  -8  15   -0.45    1.07
   2  -8  15    2.87    0.90
   2   8  15    0.58    0.89
   2   9 -15    2.39    1.71
   2  -9 -15    4.97    3.55
  -2  -9  15    1.58    1.66
  -2   9  15    2.60    1.31
   2   9 -14    8.10    1.86
   2  -9 -14    9.87    2.40
  -2   9  14    4.62    2.42
   2   9 -13    6.03    1.82
   2  -9 -13    9.35    2.67
  -2  -9  13    5.31    1.32
  -2   9  13    2.53    0.88
  -2   9  13    4.04    1.22
   2   9 -12   76.36    9.28
   2  -9 -12   84.98   15.41
  -2  -9  12   59.92    3.99
  -2   9  12   48.01    5.79
  -2   9  12   69.06    5.60
   2   9 -11   -1.67    1.32
   2  -9 -11    0.90    1.40
  -2  -9  11   -1.14    1.12
  -2   9  11   -0.05    0.98
  -2   9  11   -0.14    0.92
   2   9 -10    4.14    1.21
   2  -9 -10    3.78    0.94
  -2  -9  10    4.37    1.45
  -2   9  10    3.72    1.30
  -2   9  10    3.43    0.82
   2   9  -9   16.64    2.77
   2  -9  -9   16.34    3.20
  -2  -9   9   14.07    2.09
  -2   9   9   14.16    2.04
  -2   9   9   20.95    3.92
   2   9  -8   58.66   10.88
   2  -9  -8   72.63   12.97
  -2  -9   8   59.35    3.44
  -2   9   8   50.92    5.90
  -2   9   8   68.65    7.69
   2   9  -7   49.35    8.25
   2  -9  -7   57.25   10.06
  -2  -9   7   51.11    5.82
  -2   9   7   42.23    5.74
  -2   9   7   66.13    6.68
   2   9  -6  171.93    6.76
   2  -9  -6  227.18    8.19
  -2  -9   6  178.46   11.14
  -2   9   6  149.57   15.73
  -2   9   6  186.35    7.03
   2   9  -6  135.15    4.25
   2   9  -5   10.98    2.52
   2  -9  -5   15.97    3.64
  -2  -9   5   13.48    2.24
  -2   9   5   12.74    1.86
  -2   9   5   14.49    2.50
   2   9  -5   10.09    1.71
   2   9  -4   55.22    2.31
   2  -9  -4   89.52    2.41
  -2  -9   4   72.60    2.73
  -2   9   4   65.04    8.43
  -2   9   4   73.83    2.73
   2   9  -3   13.05    2.68
   2  -9  -3   19.88    4.14
  -2  -9   3   17.00    2.77
  -2   9   3   17.20    3.03
   2   9  -3   17.30    3.70
  -2   9   3   19.95    5.42
   2  -9  -2  542.47    6.46
  -2  -9   2  359.93    6.55
   2  -9  -2  369.81    6.54
  -2  -9   2  452.32    8.26
   2   9  -2  507.51    7.19
   2  -9  -1  403.19    4.57
  -2  -9   1  265.54    8.04
   2  -9  -1  289.03    5.51
  -2  -9   1  356.09    5.76
   2   9  -1  389.55    6.28
  -2   9   1  340.44    8.12
  -2  -9   0   37.61    5.94
   2  -9   0   43.45    2.80
  -2  -9   0   48.35    3.62
   2   9   0   47.12    2.90
  -2  -9  -1   34.91    5.53
   2  -9   1   42.03    7.15
  -2  -9  -1   42.13    2.09
   2   9   1   47.92    2.25
  -2   9  -2    5.49    0.74
  -2  -9  -2    7.96    1.64
   2  -9   2    7.64    2.28
  -2  -9  -2    7.65    1.86
   2   9   2    8.75    1.65
  -2   9  -2    8.61    1.44
  -2   9  -3  115.09    2.44
  -2  -9  -3  104.22    3.27
   2  -9   3  125.63    3.66
  -2  -9  -3  122.35    2.11
   2   9   3  131.31   10.51
  -2   9  -3   96.85    4.08
  -2   9  -4  433.13    5.80
  -2  -9  -4  363.81    6.87
  -2  -9  -4  406.06    4.37
   2   9   4  414.95    7.50
  -2   9  -4  323.62    6.36
  -2   9  -5  161.72    5.18
  -2  -9  -5  130.72    5.19
   2  -9   5  154.48    5.72
   2   9   5  139.69    7.35
  -2   9  -5  110.38   12.98
  -2   9  -6    0.91    0.37
  -2  -9  -6    2.66    1.02
   2  -9   6    1.15    0.78
   2   9   6    0.75    1.04
  -2   9  -6    1.35    0.68
  -2   9  -7   14.13    2.53
  -2  -9  -7   10.49    1.70
   2  -9   7   13.28    3.00
   2   9   7   10.13    1.99
  -2   9  -7    8.21    1.47
  -2   9  -8    4.58    1.19
  -2  -9  -8    4.06    0.77
   2  -9   8    4.53    1.13
   2   9   8    4.03    0.84
  -2   9  -8    3.09    1.04
  -2   9  -9   58.78    5.52
  -2  -9  -9   56.78    3.43
   2  -9   9   53.92   11.16
   2   9   9   54.15    7.09
  -2   9  -9   38.47    5.96
  -2   9 -10   43.86    7.40
  -2  -9 -10   43.81    7.31
   2  -9  10   31.00    5.73
  -2   9 -10   29.68    2.60
  -2   9 -11    2.54    0.73
  -2  -9 -11    2.55    1.23
   2  -9  11    4.15    1.16
   2   9  11    3.79    1.48
  -2   9 -11    3.98    1.20
  -2   9 -12    1.65    0.74
  -2  -9 -12   -0.64    1.47
   2  -9  12    0.60    0.62
   2   9  12    2.83    0.89
  -2   9 -12    2.84    1.33
  -2   9 -13    1.23    1.04
  -2  -9 -13    3.20    2.01
   2  -9  13    2.33    1.21
   2  -9  13    5.73    2.11
   2   9  13    3.93    1.80
  -2   9 -14    8.64    2.73
  -2  -9 -14    7.44    2.08
   2  -9  14    5.52    3.63
   2  -9  14    5.39    1.65
   2   9  14    9.81    2.59
  -2   9 -15    1.64    1.22
  -2  -9 -15    2.44    1.58
   2  -9  15    0.19    0.61
   2   9  15    2.31    2.03
   2  10 -15   41.91    7.30
   2 -10 -15   30.23    8.29
  -2 -10  15   25.14    5.84
  -2  10  15   17.74    4.69
   2  10 -14    2.83    1.33
   2 -10 -14    5.43    2.04
  -2 -10  14    2.57    1.28
  -2  10  14    1.79    1.03
   2  10 -13   18.77    3.57
   2 -10 -13   16.88    4.12
  -2 -10  13   12.36    1.73
  -2  10  13   10.16    2.67
  -2  10  13   12.84    2.31
   2  10 -12    4.82    1.46
   2 -10 -12    5.73    1.50
  -2 -10  12    3.56    0.98
  -2  10  12    5.93    0.99
  -2  10  12    2.43    1.42
   2  10 -11   20.60    3.95
   2 -10 -11   16.61    2.82
  -2 -10  11   16.70    3.22
  -2  10  11   12.58    2.12
  -2  10  11   19.69    4.87
   2  10 -10   -0.34    1.16
   2 -10 -10   -1.04    1.20
  -2 -10  10   -0.48    1.13
  -2  10  10    0.13    0.68
  -2  10  10    1.08    0.58
   2  10  -9    0.59    0.78
   2 -10  -9    1.08    0.96
  -2 -10   9    0.17    0.60
  -2  10   9    0.50    0.34
  -2  10   9    0.01    0.49
   2  10  -8   56.86    3.94
   2 -10  -8   67.23   20.73
  -2 -10   8   54.83    8.33
  -2  10   8   43.91   13.35
  -2  10   8   72.39    7.54
   2  10  -7    4.26    0.86
   2 -10  -7    5.42    1.20
  -2 -10   7    5.80    1.07
  -2  10   7    5.11    1.07
  -2  10   7    4.12    1.18
   2  10  -7    1.90    0.57
   2  10  -6   17.39    2.74
   2 -10  -6   22.60    4.14
  -2 -10   6   16.49    2.09
  -2  10   6   16.58    2.72
  -2  10   6   20.69    3.45
   2  10  -6   13.82    2.16
   2  10  -5   42.64    2.38
   2 -10  -5   60.54    2.33
  -2 -10   5   50.58    3.16
  -2  10   5   47.27    6.04
  -2  10   5   51.38    4.83
   2  10  -5   36.59    5.17
   2  10  -4   26.64    4.98
   2 -10  -4   37.81    6.02
  -2 -10   4   35.43    5.85
  -2  10   4   31.48    4.32
  -2  10   4   38.87    7.36
   2  10  -4   27.86    4.11
   2  10  -3   97.31    3.22
   2 -10  -3  154.42    3.12
   2 -10  -3   98.43    3.19
  -2 -10   3  130.61    3.72
   2  10  -3  132.67    3.19
  -2  10   3  142.78    4.51
  -2 -10   2   60.74    8.69
   2 -10  -2   66.26    4.20
  -2 -10   2   79.00    3.41
   2 -10  -1   41.77    0.91
  -2 -10   1   33.99    5.29
   2 -10  -1   32.71    5.31
  -2 -10   1   40.05    1.77
   2  10  -1   65.19    7.73
  -2  10   1   50.42    8.58
  -2 -10   0   11.29    1.75
   2 -10   0   11.92    2.73
  -2 -10   0   14.98    2.31
   2  10   0   16.67    2.65
  -2  10   0   12.40    2.21
  -2 -10  -1  307.01    6.75
   2 -10   1  365.94    6.81
  -2 -10  -1  397.64    5.65
   2  10   1  401.91    9.65
  -2  10  -1  360.46    8.75
  -2 -10  -2    1.26    0.68
   2 -10   2    1.86    0.74
  -2 -10  -2    0.96    0.28
   2  10   2    1.09    1.18
  -2  10  -2    5.76    1.49
  -2  10  -3   14.22    1.45
  -2 -10  -3   14.72    2.98
   2 -10   3   15.48    3.89
  -2 -10  -3   16.47    1.71
   2  10   3   19.15    3.62
  -2  10  -3   16.58    4.91
  -2  10  -4   28.72    2.55
  -2 -10  -4   25.79    4.08
   2 -10   4   28.67    5.95
  -2 -10  -4   27.36    0.90
   2  10   4   31.38    5.44
  -2  10  -4   27.59    5.03
  -2  10  -5    1.18    0.47
  -2 -10  -5    0.67    0.99
   2 -10   5    0.92    0.83
   2  10   5    1.38    0.79
  -2  10  -5   -0.03    0.87
  -2  10  -6    2.03    0.71
  -2 -10  -6    1.89    1.06
   2 -10   6    2.01    1.09
   2  10   6    2.19    0.93
  -2  10  -6    2.23    0.58
  -2  10  -7   32.91    2.07
  -2 -10  -7   26.91    2.13
   2 -10   7   30.83    5.48
   2  10   7   24.18    4.42
  -2  10  -7   19.91    2.16
  -2  10  -8    1.18    0.49
  -2 -10  -8    3.01    0.98
   2 -10   8    1.39    0.79
   2  10   8    2.78    1.32
  -2  10  -8    2.26    1.12
  -2  10  -9  160.33    7.13
  -2 -10  -9  138.25    7.02
   2 -10   9  144.24    7.00
   2  10   9  153.39    7.54
  -2  10  -9  103.11   13.21
  -2  10 -10   26.05    6.36
  -2 -10 -10   23.91    3.98
   2 -10  10   21.57    4.58
   2  10  10   21.52    5.01
  -2  10 -10   18.60    2.27
  -2  10 -11   77.18    8.14
  -2 -10 -11   71.88    4.62
   2 -10  11   65.84   11.32
   2  10  11   68.80   14.30
  -2  10 -11   54.72    7.42
  -2  10 -12    7.04    1.85
  -2 -10 -12    3.11    1.69
   2 -10  12    2.66    1.23
   2  10  12    4.31    1.54
  -2  10 -12    4.30    1.68
  -2  10 -13   -1.64    1.00
  -2 -10 -13   -0.58    1.52
   2 -10  13   -0.02    1.02
   2  10  13    1.02    0.90
  -2  10 -14    4.27    1.07
  -2 -10 -14    1.84    1.91
   2 -10  14    2.24    1.45
   2 -10  14    2.84    1.03
   2  10  14    2.10    0.98
  -2  10 -15   37.78    9.48
  -2 -10 -15   36.07    3.51
   2 -10  15   34.30    3.26
   2  10  15   34.25    7.87
   2  11 -15   -0.73    1.91
   2 -11 -15    1.58    0.91
  -2 -11  15    1.23    0.78
  -2  11  15    0.75    0.41
   2  11 -14   40.81   10.77
   2 -11 -14   39.07    9.05
  -2 -11  14   26.74    5.19
  -2  11  14   21.55    5.92
   2  11 -13   74.39    4.41
   2 -11 -13   59.54   12.86
  -2 -11  13   62.35    4.81
  -2  11  13   36.55    8.17
  -2  11  13   45.18    8.10
   2  11 -12  132.65    5.47
   2 -11 -12  123.64   21.46
  -2 -11  12   98.94   15.34
  -2  11  12   92.00   12.08
  -2  11  12  128.70   11.53
   2  11 -11    7.02    1.70
   2 -11 -11    6.05    2.23
  -2 -11  11    4.19    1.26
  -2  11  11    4.61    0.94
  -2  11  11    5.71    1.39
   2  11 -10   37.65    4.12
   2 -11 -10   31.96    5.49
  -2 -11  10   25.04    3.13
  -2  11  10   20.82    3.06
  -2  11  10   28.02    4.32
   2  11  -9    4.21    1.41
   2 -11  -9    3.51    0.93
  -2 -11   9    5.13    1.39
  -2  11   9    2.17    0.76
  -2  11   9    4.19    0.80
   2  11  -8   25.57    3.87
   2 -11  -8   27.73    4.90
  -2 -11   8   24.24    5.15
  -2  11   8   21.50    2.88
  -2  11   8   29.73    5.89
   2  11  -7    2.69    0.92
   2 -11  -7    5.29    1.34
  -2 -11   7    4.97    0.75
  -2  11   7    3.71    1.20
  -2  11   7    2.73    0.83
   2  11  -7    1.94    0.45
   2  11  -6   13.21    2.87
   2 -11  -6   14.27    3.18
  -2 -11   6   17.24    2.37
  -2  11   6   13.48    2.49
  -2  11   6   14.94    2.54
   2  11  -6    9.57    3.75
   2  11  -5    0.73    0.40
   2 -11  -5   -0.08    0.71
  -2 -11   5    0.11    0.88
  -2  11   5   -0.68    1.19
   2  11  -5   -0.23    0.49
   2  11  -4   16.51    3.43
   2 -11  -4   23.36    2.84
  -2 -11   4   22.11    4.39
  -2  11   4   17.52    2.39
   2  11  -4   16.98    3.21
  -2  11   4   22.54    2.46
   2  11  -3    0.47    0.41
   2 -11  -3    0.08    0.15
   2 -11  -3    0.95    0.41
  -2 -11   3   -0.41    0.81
   2  11  -3   -1.91    1.21
  -2  11   3   -2.05    1.63
   2 -11  -2  333.51    4.53
  -2 -11   2  241.43    7.68
   2 -11  -2  266.15    5.72
  -2 -11   2  316.14    6.53
   2  11  -2  343.44    6.04
  -2  11   2  308.78    7.23
  -2 -11   1  461.32    7.52
   2 -11  -1  533.23    8.69
  -2 -11   1  617.66    8.74
  -2  11   1  578.17   12.33
  -2 -11   0   26.35    4.60
   2 -11   0   33.50    8.54
  -2 -11   0   37.96    4.40
   2  11   0   50.58    6.19
  -2  11   0   32.76    5.90
  -2 -11  -1   35.30    6.12
   2 -11   1   41.39    8.02
  -2 -11  -1   44.89    4.88
   2  11   1   50.40    3.47
  -2  11  -1   51.83    8.63
  -2 -11  -2    1.34    0.48
   2 -11   2    0.49    0.60
  -2 -11  -2    1.68    0.44
   2  11   2    0.86    0.85
  -2  11  -2   -0.41    1.37
  -2  11  -3   32.42    0.83
  -2 -11  -3   33.84    5.48
   2 -11   3   39.73    2.24
  -2 -11  -3   38.48    3.70
   2  11   3   38.92    7.16
  -2  11  -3   30.55    4.78
  -2  11  -4   36.91    1.19
  -2 -11  -4   34.08    4.81
   2 -11   4   41.08    7.74
  -2 -11  -4   34.87    1.51
   2  11   4   35.83    6.60
  -2  11  -4   29.21    5.07
  -2  11  -5   11.36    2.66
  -2 -11  -5   11.57    1.59
   2 -11   5   10.38    2.09
   2  11   5   10.49    1.94
  -2  11  -5   13.10    2.73
  -2  11  -6   87.21    2.65
  -2 -11  -6   81.11   12.93
   2 -11   6   84.12    3.50
   2  11   6   82.60    3.57
  -2  11  -6   61.75   10.01
  -2  11  -7    0.69    0.53
  -2 -11  -7   -0.31    1.08
   2 -11   7   -0.45    1.17
   2  11   7    1.89    1.25
  -2  11  -7    1.28    0.77
  -2  11  -8    0.42    0.55
  -2 -11  -8    0.29    1.16
   2 -11   8   -0.44    1.19
   2  11   8    1.20    0.67
  -2  11  -8    2.21    0.93
  -2  11  -9   18.39    3.24
  -2 -11  -9   18.70    2.77
   2 -11   9   16.20    3.69
   2  11   9   22.03    3.64
  -2  11  -9   11.01    1.61
  -2  11 -10    3.85    1.35
  -2 -11 -10    5.16    1.84
   2 -11  10    3.19    1.48
   2  11  10    3.02    1.27
  -2  11 -10    3.35    0.99
  -2  11 -11    1.00    0.63
  -2 -11 -11    1.03    0.83
   2 -11  11   -1.18    1.15
   2  11  11    1.31    0.68
  -2  11 -11    0.04    1.03
  -2  11 -12    3.34    0.95
  -2 -11 -12    3.32    1.37
   2 -11  12    2.90    1.63
   2  11  12    5.72    1.71
  -2  11 -12    2.27    0.87
  -2  11 -13    2.80    1.34
  -2 -11 -13    3.55    1.22
   2 -11  13    3.73    1.11
   2  11  13    4.88    1.53
  -2  11 -13    2.61    1.36
  -2  11 -14    9.02    2.29
  -2 -11 -14   12.30    2.35
   2 -11  14    8.03    2.99
   2  11  14   12.12    2.22
  -2  11 -15   -0.19    1.18
  -2 -11 -15   -0.57    1.64
   2 -11  15   -0.33    1.28
   2  11  15    2.72    1.03
   2  12 -15   11.85    2.62
   2 -12 -15    7.86    2.74
  -2 -12  15    7.46    2.21
   2  12 -14   11.56    2.48
   2 -12 -14   10.14    3.42
  -2 -12  14   11.45    3.29
  -2  12  14    8.14    1.83
   2  12 -13    1.10    1.14
   2 -12 -13    2.70    1.26
  -2 -12  13    1.25    0.99
  -2  12  13    0.58    0.35
  -2  12  13    1.44    0.57
   2  12 -12    8.30    2.22
   2 -12 -12   10.07    2.85
  -2 -12  12   12.86    3.07
  -2  12  12   10.84    2.53
  -2  12  12   10.94    1.74
   2  12 -11    3.64    1.62
   2 -12 -11    4.15    1.67
  -2 -12  11    1.98    0.97
  -2  12  11   -0.03    0.97
  -2  12  11    3.13    0.91
   2  12 -10    3.83    1.33
   2 -12 -10    4.96    1.11
  -2 -12  10    4.63    1.28
  -2  12  10    4.85    1.15
  -2  12  10    5.67    1.09
   2  12  -9   24.51    3.59
   2 -12  -9   19.67    3.74
  -2 -12   9   19.07    3.85
  -2  12   9   14.43    2.17
  -2  12   9   21.91    4.04
   2  12  -8   -0.71    1.13
   2 -12  -8    1.14    1.21
  -2 -12   8    2.75    0.99
  -2  12   8    0.90    0.86
  -2  12   8    1.54    1.41
   2  12  -7  151.29    5.81
   2 -12  -7  187.30    6.48
  -2 -12   7  150.96    6.03
  -2  12   7  129.70   13.49
  -2  12   7  181.05    6.58
   2  12  -7  118.80    3.94
   2  12  -6    6.33    1.43
   2 -12  -6    6.91    1.37
  -2 -12   6    8.65    2.12
  -2  12   6    6.36    1.43
  -2  12   6    8.30    1.40
   2  12  -6    4.17    0.83
   2  12  -5    6.12    1.33
   2 -12  -5    7.55    1.59
  -2 -12   5    7.96    1.52
  -2  12   5    7.87    1.38
  -2  12   5   10.04    2.62
   2  12  -5    5.98    1.46
   2  12  -4   31.06    6.59
   2 -12  -4   56.76    2.00
   2 -12  -4   36.99    7.44
  -2 -12   4   55.94    4.06
   2  12  -4   42.93    3.66
  -2  12   4   50.64    8.47
   2 -12  -3   43.49    1.52
   2 -12  -3   33.68    7.26
  -2 -12   3   41.96    6.13
   2  12  -3   38.48    6.16
  -2  12   3   41.97    5.88
   2 -12  -2  365.56   10.18
  -2 -12   2  280.11   28.18
   2 -12  -2  317.53   10.11
  -2 -12   2  396.13   12.03
   2  12  -2  391.15   11.68
  -2  12   2  332.75   10.44
   2 -12  -1   38.03    0.96
  -2 -12   1   34.71    6.69
   2 -12  -1   45.20    2.31
  -2 -12   1   54.64    8.45
   2  12  -1   59.05    2.93
  -2  12   1   33.51    3.97
  -2 -12   0  355.49    8.33
   2 -12   0  430.59    7.65
  -2 -12   0  495.06    7.41
   2  12   0  510.28    8.39
  -2  12   0  431.41    7.98
  -2 -12  -1   11.24    1.93
   2 -12   1   11.44    2.29
  -2 -12  -1   13.15    2.80
   2  12   1   15.64    3.64
  -2  12  -1   12.20    2.37
  -2 -12  -2  151.00    5.56
   2 -12   2  189.49    6.72
  -2 -12  -2  196.20    6.04
   2  12   2  193.82    6.96
  -2  12  -2  158.82    5.98
  -2 -12  -3   38.46    6.39
   2 -12   3   48.71    2.49
  -2 -12  -3   46.13    1.48
   2  12   3   52.23    8.23
  -2  12  -3   40.30    6.20
  -2  12  -4   16.77    1.62
  -2 -12  -4   12.58    1.43
   2 -12   4   13.68    3.54
  -2 -12  -4   13.45    1.80
   2  12   4   15.57    4.38
  -2  12  -4   14.17    3.17
  -2  12  -5   47.35    1.64
  -2 -12  -5   37.14    2.69
   2 -12   5   47.83    9.17
   2  12   5   44.21    2.66
  -2  12  -6    1.46    0.55
  -2 -12  -6    1.96    1.14
   2 -12   6    1.56    0.73
   2  12   6    2.40    0.70
  -2  12  -6    0.85    0.67
  -2  12  -7    6.52    0.96
  -2 -12  -7    6.62    1.30
   2 -12   7    6.18    1.52
   2  12   7    6.04    1.17
  -2  12  -7    0.81    1.10
  -2  12  -8   26.07    5.59
  -2 -12  -8   18.36    3.41
   2 -12   8   23.30    3.88
   2  12   8   21.34    3.68
  -2  12  -8   17.99    2.96
  -2  12  -9    2.48    0.73
  -2 -12  -9    4.06    1.70
   2 -12   9    2.79    0.96
   2  12   9    1.80    1.24
  -2  12  -9    3.43    0.73
  -2  12 -10  110.24   11.72
  -2 -12 -10  102.13   15.74
   2 -12  10   96.55    5.00
   2  12  10   98.18   15.84
  -2  12 -10   67.32   12.35
  -2  12 -11    2.73    1.22
  -2 -12 -11    1.58    1.60
   2 -12  11    1.31    1.00
   2  12  11    3.02    0.97
  -2  12 -11    2.23    0.62
  -2  12 -12    1.30    0.48
  -2 -12 -12   -0.07    1.41
   2 -12  12   -0.85    1.25
   2  12  12    0.35    1.36
  -2  12 -12   -0.90    1.03
  -2  12 -13    2.34    0.74
  -2 -12 -13    2.12    0.92
   2 -12  13    0.85    1.17
   2  12  13    1.68    1.10
  -2  12 -13    1.38    0.95
  -2  12 -14    9.31    2.64
  -2 -12 -14   15.71    4.19
   2 -12  14   11.79    1.96
   2  12  14    9.99    3.51
  -2  12 -15    5.87    1.36
  -2 -12 -15    7.72    2.56
   2 -12  15    2.18    0.90
   2  12  15    3.34    1.78
   2  13 -15    2.42    1.69
   2 -13 -15    3.40    1.61
  -2 -13  15    4.78    1.36
   2  13 -14    1.13    0.89
   2 -13 -14    0.45    0.88
  -2 -13  14    0.79    1.05
  -2  13  14   -0.51    0.86
   2  13 -13    3.66    1.32
   2 -13 -13    2.40    0.91
  -2 -13  13    2.49    1.27
  -2  13  13    2.29    1.25
  -2  13  13    1.64    0.77
   2  13 -12   23.60    4.62
   2 -13 -12   23.94    5.07
  -2 -13  12   22.29    3.49
  -2  13  12   17.24    3.08
  -2  13  12   20.75    3.39
   2  13 -11    4.07    1.11
   2 -13 -11    2.54    1.07
  -2 -13  11    3.03    1.05
  -2  13  11    4.09    1.20
  -2  13  11    3.11    1.03
   2  13 -10   -0.39    1.12
   2 -13 -10    0.64    0.60
  -2 -13  10    0.19    1.34
  -2  13  10    2.22    0.73
  -2  13  10    1.29    1.14
   2  13  -9   12.90    2.15
   2 -13  -9   10.69    2.04
  -2 -13   9   10.39    2.21
  -2  13   9   10.04    1.43
  -2  13   9   12.80    2.41
   2  13  -8   23.05    5.18
   2 -13  -8   21.46    4.02
  -2 -13   8   21.06    3.83
  -2  13   8   20.58    2.53
  -2  13   8   27.56    8.57
   2  13  -7   84.25    4.50
   2 -13  -7  115.80    5.38
  -2 -13   7   99.43    8.87
  -2  13   7   83.70   13.40
  -2  13   7   99.21    5.21
   2  13  -7   68.50    3.60
   2  13  -6    0.93    0.68
   2 -13  -6   -0.07    0.83
  -2 -13   6   -1.22    1.12
  -2  13   6   -0.08    0.84
  -2  13   6    0.83    0.99
   2  13  -6    0.94    0.53
   2  13  -5    0.17    0.56
   2 -13  -5    0.48    0.38
   2 -13  -5    0.42    0.56
  -2 -13   5    1.78    0.54
  -2  13   5    2.21    1.03
   2  13  -5    1.67    0.40
   2  13  -4   45.95    2.51
   2 -13  -4   61.94    2.49
   2 -13  -4   52.42    2.66
  -2 -13   4   57.31    8.77
   2  13  -4   58.62    2.27
  -2  13   4   62.65    3.24
   2 -13  -3   41.13    1.52
   2 -13  -3   32.92    6.41
  -2 -13   3   48.37    5.66
   2  13  -3   40.34    2.64
  -2  13   3   43.69    7.60
   2 -13  -2  425.75   11.90
  -2 -13   2  367.75   12.92
   2 -13  -2  424.97   13.05
  -2 -13   2  501.87   14.94
   2  13  -2  507.92   14.80
  -2  13   2  467.87   14.15
  -2 -13   1   27.02    3.53
   2 -13  -1   32.98    6.65
  -2 -13   1   39.24    7.41
   2  13  -1   38.13    3.92
  -2  13   1   37.52    6.50
   2 -13   0  202.08    7.20
  -2 -13   0  213.19    6.94
   2  13   0  216.90    7.31
  -2  13   0  188.35    6.99
  -2 -13  -1   31.64    4.69
   2 -13   1   32.93    3.13
  -2 -13  -1   44.66    4.45
   2  13   1   39.92    2.26
  -2  13  -1   38.21    5.66
  -2 -13  -2   57.57    7.42
   2 -13   2   71.94    3.57
  -2 -13  -2   69.79    2.76
   2  13   2   81.47    4.80
  -2  13  -2   66.87    7.28
  -2 -13  -3    2.68    0.57
   2 -13   3    4.01    1.00
  -2 -13  -3    2.43    0.57
   2  13   3    4.96    1.39
  -2  13  -3    1.87    0.79
  -2  13  -4    0.73    0.31
  -2 -13  -4    1.97    0.53
   2 -13   4    1.40    0.79
  -2 -13  -4    0.71    0.32
   2  13   4    1.94    0.66
  -2  13  -4    1.50    0.77
  -2  13  -6    3.48    0.82
  -2 -13  -6    1.41    1.11
   2 -13   6    1.79    1.40
   2  13   6    2.88    1.20
  -2  13  -6    3.87    1.43
  -2  13  -7    4.11    0.75
  -2 -13  -7    3.06    1.08
   2 -13   7    3.04    1.02
   2  13   7    1.45    1.45
  -2  13  -7    4.29    0.98
  -2  13  -8    6.98    1.27
  -2 -13  -8    5.93    1.52
   2 -13   8    7.27    1.86
   2  13   8    7.70    2.47
  -2  13  -8    3.49    1.28
  -2  13  -9   24.99    5.45
  -2 -13  -9   19.78    2.98
   2 -13   9   21.36    4.32
   2  13   9   27.52    3.13
  -2  13  -9   14.51    2.11
  -2  13 -10   12.89    3.14
  -2 -13 -10    9.83    1.85
   2 -13  10    9.54    2.23
   2  13  10   12.41    5.24
  -2  13 -10    9.58    1.82
  -2  13 -11    1.18    0.50
  -2 -13 -11    2.38    1.31
   2 -13  11   -0.36    1.26
   2  13  11    1.76    1.04
  -2  13 -11    1.07    1.20
  -2  13 -12    0.83    0.73
  -2 -13 -12    1.25    1.01
   2 -13  12   -0.15    1.20
   2  13  12    2.67    1.09
  -2  13 -12    0.95    1.10
  -2  13 -13    0.12    0.69
  -2 -13 -13   -0.07    1.51
   2 -13  13    0.32    0.63
   2  13  13    1.20    0.64
  -2  13 -13   -0.31    1.11
  -2  13 -14   -0.19    0.96
  -2 -13 -14    0.85    1.01
   2 -13  14    0.41    0.52
   2  13  14    0.43    1.46
  -2  13 -14    1.15    1.24
   2  14 -14    2.82    1.16
   2 -14 -14    1.83    1.04
  -2 -14  14    0.85    1.59
   2  14 -13    6.43    1.83
   2 -14 -13    4.04    1.86
  -2 -14  13    3.09    1.73
  -2  14  13    1.14    1.15
  -2  14  13    4.21    1.49
   2  14 -12   78.31   14.68
   2 -14 -12   69.20   14.26
  -2 -14  12   70.56   13.09
  -2  14  12   52.27    8.63
  -2  14  12   69.35   11.38
   2  14 -11    9.01    2.01
   2 -14 -11    7.37    2.23
  -2 -14  11    8.02    1.88
  -2  14  11    5.82    0.98
  -2  14  11    9.52    1.70
   2  14 -10    5.98    1.11
   2 -14 -10    3.25    0.98
  -2 -14  10    2.95    1.42
  -2  14  10    2.99    0.76
  -2  14  10    4.03    1.68
   2  14  -9   -0.81    1.04
   2 -14  -9    1.17    0.83
  -2 -14   9    0.96    0.86
  -2  14   9    1.16    0.69
  -2  14   9    0.27    0.81
   2  14  -8   60.70    9.25
   2 -14  -8   65.01   10.88
  -2 -14   8   62.33    3.80
  -2  14   8   57.61    7.62
  -2  14   8   83.80    8.98
   2  14  -7    0.60    0.68
   2 -14  -7    2.35    0.93
  -2 -14   7    2.02    1.16
  -2  14   7    2.34    0.78
  -2  14   7    1.15    2.04
   2  14  -7    0.45    0.28
   2  14  -6   45.36   14.25
   2 -14  -6   48.77    9.73
   2 -14  -6   40.38    8.84
  -2 -14   6   49.27   12.97
  -2  14   6   59.89   18.88
   2  14  -6   39.40    5.55
   2  14  -5    0.35    0.36
   2 -14  -5    0.32    0.33
   2 -14  -5   -0.75    0.95
  -2 -14   5    1.21    0.62
  -2  14   5   -0.56    1.38
   2  14  -5    0.78    0.43
   2  14  -4    0.67    0.42
   2 -14  -4    0.58    0.29
   2 -14  -4    0.75    0.37
  -2 -14   4   -0.01    1.05
   2  14  -4    0.30    0.71
  -2  14   4    0.52    0.79
   2 -14  -3   14.82    3.22
   2 -14  -3   14.16    1.93
  -2 -14   3   22.71    5.66
   2  14  -3   16.69    3.10
  -2  14   3   19.32    3.22
   2 -14  -2    8.89    1.30
  -2 -14   2   10.48    1.98
   2 -14  -2   12.39    2.05
  -2 -14   2   17.34    3.45
   2  14  -2   16.25    2.97
  -2  14   2   14.08    6.28
  -2 -14   1   58.37    7.86
   2 -14  -1   69.06    5.55
  -2 -14   1   79.56    3.52
   2  14  -1   79.95    3.72
  -2  14   1   68.19    3.62
  -2 -14   0    3.03    0.50
   2 -14   0    2.69    0.83
  -2 -14   0    3.30    0.78
   2  14   0    4.28    0.85
  -2  14   0    0.63    1.37
  -2 -14  -1    0.63    0.40
   2 -14   1    0.85    0.54
  -2 -14  -1    1.11    0.60
   2  14   1    0.40    0.72
  -2  14  -1   -1.68    1.13
  -2 -14  -2   11.85    1.91
   2 -14   2   13.88    2.82
  -2 -14  -2   15.83    3.38
   2  14   2   17.98    3.47
  -2  14  -2   15.83    2.20
  -2 -14  -3   36.17    5.00
   2 -14   3   50.05    9.39
  -2 -14  -3   41.50    2.58
   2  14   3   46.96    9.88
  -2  14  -3   43.10    5.89
  -2 -14  -4   91.67   10.58
   2 -14   4  103.27    4.44
  -2 -14  -4   93.40    2.33
  -2  14  -4   82.21    6.81
  -2  14  -5  512.67   13.80
  -2 -14  -5  418.64   61.67
  -2 -14  -5  449.04   11.71
   2 -14   5  533.58   78.97
   2  14   5  524.73   15.67
  -2  14  -5  405.07   59.69
  -2  14  -6    7.50    1.50
  -2 -14  -6    4.64    1.18
   2 -14   6    6.64    1.79
   2  14   6    8.40    1.56
  -2  14  -6    6.84    1.13
  -2  14  -7    0.93    0.37
  -2 -14  -7    0.87    1.16
   2 -14   7    0.85    1.01
   2  14   7   -1.24    1.33
  -2  14  -7    0.41    0.58
  -2  14  -8    0.56    0.48
  -2 -14  -8    1.91    1.10
   2 -14   8   -0.49    1.38
   2  14   8    2.37    1.63
  -2  14  -8   -0.02    1.05
  -2  14  -9    2.82    0.85
  -2 -14  -9    1.61    1.49
   2 -14   9    3.09    1.36
   2  14   9   -1.42    1.53
  -2  14  -9    1.90    1.17
  -2  14 -10    6.73    1.66
  -2 -14 -10    6.11    1.14
   2 -14  10    6.90    2.29
   2  14  10    8.81    2.25
  -2  14 -10    4.47    0.97
  -2  14 -11    0.55    0.56
  -2 -14 -11    3.23    2.21
   2 -14  11    1.69    1.09
   2  14  11    2.06    1.50
  -2  14 -11    0.10    1.19
  -2  14 -12   -0.67    0.85
  -2 -14 -12    1.10    1.53
   2 -14  12    2.62    1.37
  -2  14 -12    0.63    0.65
  -2  14 -13    6.80    1.84
  -2 -14 -13    7.75    1.81
   2 -14  13    7.51    2.34
   2  14  13    9.09    2.25
  -2  14 -13    7.81    1.95
  -2  14 -14    1.61    0.87
  -2 -14 -14    2.51    1.04
   2 -14  14    2.01    1.32
   2  14  14    2.02    1.26
   2  15 -14   23.93    4.06
   2 -15 -14   20.05    5.53
  -2 -15  14   19.00    5.28
   2  15 -13   15.12    3.51
   2 -15 -13   13.41    3.10
  -2 -15  13   14.50    2.73
  -2  15  13   10.51    2.31
  -2  15  13   16.08    3.78
   2  15 -12   18.30    2.86
   2 -15 -12   15.28    3.61
  -2 -15  12   16.32    4.45
  -2  15  12   10.17    2.02
  -2  15  12   16.05    3.54
   2  15 -11    6.72    1.47
   2 -15 -11    5.38    1.56
  -2 -15  11    7.17    1.86
  -2  15  11    4.44    1.31
  -2  15  11    6.33    1.14
   2  15 -10    2.18    1.22
   2 -15 -10    1.82    0.82
  -2 -15  10    5.14    1.37
  -2  15  10    3.16    1.14
  -2  15  10    2.87    1.24
   2  15  -9    0.71    0.59
   2 -15  -9    0.99    0.65
  -2 -15   9    0.88    0.80
  -2  15   9   -0.13    0.97
  -2  15   9    0.51    0.77
   2  15  -8   65.50    4.19
   2 -15  -8   73.42    4.77
  -2 -15   8   71.49   10.40
  -2  15   8   59.98   10.03
  -2  15   8   81.63    7.38
   2  15  -7  340.35   14.63
   2 -15  -7  401.98   15.93
   2 -15  -7  299.83   12.41
  -2 -15   7  374.23   15.60
  -2  15   7  421.57   17.44
   2  15  -7  292.99   11.51
   2  15  -6  186.31   10.87
   2 -15  -6  227.74   11.27
   2 -15  -6  168.91    7.30
  -2 -15   6  214.39    9.24
  -2  15   6  228.83    9.57
   2  15  -6  184.35    7.23
   2  15  -5    2.44    0.76
   2 -15  -5    2.32    0.42
   2 -15  -5    2.68    0.82
  -2 -15   5    1.89    1.10
  -2  15   5    6.15    1.25
   2  15  -4    0.73    0.34
   2 -15  -4    0.03    0.54
   2 -15  -4   -0.48    0.92
  -2 -15   4    0.60    0.47
  -2  15   4    0.87    0.73
   2  15  -4    1.02    0.51
   2 -15  -3    1.98    0.78
   2 -15  -3    2.19    1.17
  -2 -15   3    4.07    0.85
   2  15  -3    1.25    0.72
  -2  15   3    2.35    0.88
   2 -15  -2   -0.32    0.27
  -2 -15   2   -0.27    0.80
   2 -15  -2    0.64    0.38
  -2 -15   2    0.04    0.53
   2  15  -2   -0.18    1.01
  -2  15   2   -0.72    1.60
  -2 -15   1   32.47    5.30
   2 -15  -1   41.07    8.61
  -2 -15   1   45.41    7.99
   2  15  -1   43.44    9.33
  -2  15   1   44.23    3.29
  -2 -15   0    0.71    0.64
   2 -15   0    1.19    1.30
  -2 -15   0    1.18    0.57
  -2  15   0    1.71    1.39
  -2 -15  -1    8.87    1.29
   2 -15   1   10.17    1.75
  -2 -15  -1    9.83    1.49
   2  15   1   11.67    3.74
  -2  15  -1   10.08    1.80
  -2 -15  -2    8.81    1.70
   2 -15   2    7.23    4.99
  -2 -15  -2   10.64    1.49
   2  15   2   12.42    4.17
  -2  15  -2   12.99    4.80
  -2 -15  -3   91.83   12.93
   2 -15   3  119.80    4.98
  -2 -15  -3  110.22    2.81
   2  15   3  115.73    4.65
  -2  15  -3   89.99    4.15
  -2 -15  -4  181.82    6.64
   2 -15   4  222.24    8.22
  -2 -15  -4  189.65    5.58
   2  15   4  235.38   11.83
  -2  15  -4  177.51    6.93
  -2 -15  -5  140.41   16.78
  -2 -15  -5  120.54   15.03
   2 -15   5  150.85    9.12
   2  15   5  173.63    8.65
  -2  15  -5  133.68   15.74
  -2  15  -6   15.13    2.50
  -2 -15  -6   13.16    1.71
   2 -15   6   18.65    2.73
   2  15   6   14.47    3.04
  -2  15  -6   13.99    2.65
  -2  15  -7    1.94    0.50
  -2 -15  -7   -0.09    1.11
   2 -15   7    2.47    0.69
   2  15   7    0.37    0.85
  -2  15  -7    1.67    0.67
  -2  15  -8    0.71    0.41
  -2 -15  -8    1.69    1.79
   2 -15   8    2.19    1.20
   2  15   8   -0.08    1.53
  -2  15  -8    1.20    1.21
  -2  15  -9    1.59    0.45
  -2 -15  -9    0.66    0.57
   2 -15   9   -1.59    1.52
   2  15   9    1.47    0.96
  -2  15  -9    1.46    0.84
  -2  15 -10    1.95    0.82
  -2 -15 -10   -0.46    1.31
   2 -15  10   -0.45    1.36
   2  15  10    0.61    0.84
  -2  15 -10    0.60    1.12
  -2  15 -11    4.77    1.13
  -2 -15 -11    4.64    1.46
   2 -15  11    4.27    1.15
   2  15  11    4.13    1.30
  -2  15 -11    2.71    0.93
  -2  15 -12    6.99    1.31
  -2 -15 -12    8.15    1.96
   2 -15  12    6.28    1.67
   2  15  12   10.98    2.35
  -2  15 -12    2.89    1.75
  -2  15 -13    0.53    0.52
  -2 -15 -13   -1.59    1.46
   2 -15  13   -1.14    1.24
   2  15  13   -0.67    1.64
  -2  15 -13   -1.39    1.16
  -2 -15 -14    1.41    1.10
   2 -15  14    2.30    0.66
   2  15  14   -2.58    1.61
   2  16 -14    2.36    1.04
   2 -16 -14    2.71    1.75
  -2 -16  14    0.99    1.93
   2  16 -13   -1.01    1.25
   2 -16 -13    0.54    0.67
  -2 -16  13    1.22    0.73
  -2  16  13    1.04    0.80
  -2  16  13    1.32    1.03
   2  16 -12   -0.65    1.27
   2 -16 -12    1.56    1.01
  -2 -16  12   -0.23    0.91
  -2  16  12    0.44    0.60
  -2  16  12    1.10    0.73
   2  16 -11    5.29    1.50
   2 -16 -11    3.00    1.18
  -2 -16  11    2.65    0.87
  -2  16  11    2.99    1.13
  -2  16  11    5.72    1.06
   2  16 -10    1.58    0.92
   2 -16 -10    0.61    0.59
  -2 -16  10    1.27    1.40
  -2  16  10   -0.01    0.89
  -2  16  10    3.25    1.85
   2  16  -9    5.44    1.43
   2 -16  -9    3.41    1.05
   2 -16  -9    4.31    1.50
  -2 -16   9    3.15    0.89
  -2  16   9    3.14    1.83
   2  16  -8    0.44    0.56
   2 -16  -8    1.33    0.82
   2 -16  -8    0.14    0.72
  -2 -16   8    0.72    0.68
  -2  16   8    1.16    1.18
   2  16  -8    0.08    0.38
   2  16  -7   21.69    3.98
   2 -16  -7   28.10    2.67
   2 -16  -7   22.11    3.26
  -2 -16   7   26.98    5.76
  -2  16   7   31.66    5.26
   2  16  -7   16.48    2.99
   2  16  -6  114.83    5.74
   2 -16  -6  149.17    6.63
   2 -16  -6  120.39    6.04
  -2 -16   6  148.92   22.97
  -2  16   6  154.47    8.31
   2  16  -6  110.59    5.12
   2  16  -5   31.74    5.19
   2 -16  -5   30.67    6.69
   2 -16  -5   37.03    5.17
  -2 -16   5   48.10    7.33
  -2  16   5   46.23    7.86
   2  16  -5   29.02    6.65
   2  16  -4    5.89    1.26
   2 -16  -4    3.86    0.69
   2 -16  -4    6.76    1.48
  -2 -16   4    8.74    1.39
  -2  16   4    7.31    1.37
   2  16  -4    3.62    0.62
   2  16  -3    6.45    1.58
   2 -16  -3    6.91    1.37
   2 -16  -3    8.45    1.76
  -2 -16   3    9.41    1.55
  -2  16   3   10.44    1.65
   2  16  -3    9.98    2.55
  -2 -16   2   17.05    2.38
   2 -16  -2   18.71    3.50
  -2 -16   2   21.95    4.26
   2  16  -2   22.59    5.93
  -2  16   2   25.81    5.11
  -2 -16   1    7.67    1.19
   2 -16  -1   12.99    2.76
  -2 -16   1   13.45    3.50
   2  16  -1   11.77    2.34
  -2  16   1   11.38    1.84
  -2 -16   0    9.26    1.32
   2 -16   0   12.40    2.43
  -2 -16   0   12.51    2.52
  -2  16   0   11.97    2.29
  -2 -16  -1    5.87    0.92
   2 -16   1    5.78    2.87
  -2 -16  -1    6.87    1.26
   2  16   1   11.62    2.48
  -2  16  -1    6.71    1.41
  -2 -16  -2    0.93    0.54
  -2 -16  -2    0.62    0.45
   2  16   2    4.48    1.05
  -2  16  -2    1.37    0.87
  -2 -16  -3    9.50    1.92
   2 -16   3   12.05    2.50
  -2 -16  -3   13.28    2.60
   2  16   3   12.62    2.42
  -2  16  -3   13.82    2.60
  -2 -16  -4  458.64   17.36
   2 -16   4  590.64   22.18
  -2 -16  -4  517.27   20.68
   2  16   4  649.73   24.27
  -2  16  -4  470.98   17.80
  -2 -16  -5    1.10    0.82
   2 -16   5   -0.93    1.98
  -2 -16  -5    0.98    0.36
   2  16   5   -3.58    1.82
  -2  16  -5    2.17    1.66
  -2 -16  -6   58.28    7.72
   2 -16   6   71.41    3.73
   2  16   6   73.82   11.66
  -2  16  -6   52.10    6.84
  -2  16  -7   11.89    1.24
  -2 -16  -7   12.68    1.77
   2 -16   7   15.06    2.96
   2  16   7   15.69    2.58
  -2  16  -7    9.67    1.14
  -2  16  -8    0.71    0.44
  -2 -16  -8    1.81    1.35
   2 -16   8   -0.56    1.66
   2  16   8   -0.42    1.53
  -2  16  -8    2.88    1.23
  -2  16  -9    4.81    1.02
  -2 -16  -9    4.21    1.48
   2 -16   9    5.31    2.06
   2  16   9    6.84    2.03
  -2  16  -9    4.02    1.27
  -2  16 -10    1.02    0.63
  -2 -16 -10   -0.25    1.34
   2 -16  10   -0.15    0.99
   2  16  10    2.32    1.46
  -2  16 -10    0.83    0.47
  -2  16 -11    0.38    0.55
  -2 -16 -11    1.37    0.82
   2 -16  11   -0.89    1.47
   2  16  11    0.89    1.19
  -2  16 -11    3.90    1.04
  -2  16 -12    2.66    0.63
  -2 -16 -12    3.36    1.89
   2 -16  12    2.06    0.73
   2  16  12    4.51    2.43
  -2  16 -12    0.93    1.31
  -2 -16 -13    0.79    1.51
   2 -16  13   -0.89    1.25
   2  16  13   -1.47    1.84
  -2  16 -13    0.51    1.18
   2  17 -13    2.36    0.94
   2 -17 -13    4.58    3.03
  -2 -17  13    2.17    0.87
  -2  17  13    4.15    1.31
   2  17 -12    0.27    0.87
   2 -17 -12    1.31    0.89
  -2 -17  12   -0.19    1.36
  -2  17  12    0.88    0.93
   2  17 -11    2.68    1.51
   2 -17 -11    2.77    1.49
   2 -17 -11    0.91    0.84
  -2 -17  11    2.24    1.30
  -2  17  11   -0.26    0.74
   2  17 -10   -0.06    1.01
   2 -17 -10    0.30    1.18
   2 -17 -10    0.61    0.53
  -2 -17  10    0.51    0.79
  -2  17  10   -0.10    1.31
   2  17  -9   10.09    1.76
   2 -17  -9    9.54    2.37
   2 -17  -9    7.56    1.16
  -2 -17   9    7.84    2.49
  -2  17   9   10.22    2.19
   2  17  -8  152.93    6.60
   2 -17  -8  173.06    6.78
   2 -17  -8  119.04   15.20
  -2 -17   8  149.93    6.88
  -2  17   8  182.33   12.84
   2  17  -7  101.57    6.25
   2 -17  -7  115.69    6.79
   2 -17  -7   90.95   12.85
  -2 -17   7  110.59    7.15
  -2  17   7  115.50    7.08
   2  17  -7   72.60   10.92
   2  17  -6  211.39    6.94
   2 -17  -6  263.78    7.55
   2 -17  -6  221.95   13.92
  -2 -17   6  252.09    8.45
  -2  17   6  278.59    9.82
   2  17  -6  215.88    6.53
   2  17  -5    7.62    1.54
   2 -17  -5    8.26    1.10
   2 -17  -5    6.87    1.53
  -2 -17   5    8.78    1.62
  -2  17   5    9.31    1.47
   2  17  -5    7.13    1.78
   2  17  -4    0.70    0.49
   2 -17  -4    0.07    0.32
   2 -17  -4    0.48    0.54
  -2 -17   4    1.72    0.72
   2  17  -4    1.72    0.97
  -2  17   4   -1.39    1.56
   2  17  -3    4.80    1.16
   2 -17  -3    6.56    0.72
   2 -17  -3   10.55    1.97
  -2 -17   3    9.29    1.77
   2  17  -3    7.06    2.57
  -2  17   3    8.83    2.50
  -2 -17   2    8.69    1.50
   2 -17  -2   11.71    2.71
  -2 -17   2   12.95    2.76
   2  17  -2   12.66    2.88
  -2  17   2   12.24    2.64
  -2 -17   1    7.23    1.13
   2 -17  -1    9.84    1.82
  -2 -17   1   10.57    2.16
   2  17  -1    8.08    1.65
  -2  17   1    9.63    1.76
  -2 -17   0    3.75    1.07
   2 -17   0    4.09    1.61
  -2 -17   0    4.96    1.13
   2  17   0    5.28    1.41
  -2  17   0    3.62    1.11
  -2 -17  -1    9.87    1.80
   2 -17   1   16.65    3.56
  -2 -17  -1   15.15    3.05
   2  17   1   17.89    3.74
  -2 -17  -2    6.32    1.07
   2 -17   2    9.43    2.26
  -2 -17  -2   10.21    1.71
   2  17   2   10.79    2.42
  -2  17  -2    8.90    1.80
  -2 -17  -3   66.65   10.08
   2 -17   3   94.89    5.17
  -2 -17  -3   79.39    3.59
   2  17   3   98.33    5.51
  -2  17  -3   75.77   12.85
  -2 -17  -4  310.94   12.11
   2 -17   4  387.17   14.89
   2  17   4  435.24   16.59
  -2  17  -4  319.31   12.72
  -2 -17  -5   16.01    2.86
  -2 -17  -5   15.72    3.50
   2 -17   5   22.54    7.06
   2  17   5   27.38    4.89
  -2  17  -5   17.40    2.51
  -2 -17  -6    0.98    1.25
   2 -17   6   -1.12    3.22
   2  17   6   -0.90    2.03
  -2  17  -6    0.49    0.59
  -2 -17  -7    0.81    1.19
   2 -17   7    0.73    0.67
   2  17   7    1.62    1.24
  -2  17  -7    0.43    1.30
  -2 -17  -8    1.78    1.10
   2 -17   8    2.93    1.46
   2  17   8    3.35    1.99
  -2  17  -8    1.94    0.89
  -2 -17  -9    2.29    1.66
   2 -17   9    4.25    1.39
   2  17   9    4.49    2.47
  -2  17  -9    2.68    1.18
  -2 -17 -10    2.39    1.52
   2 -17  10    1.94    0.99
   2  17  10    0.66    0.60
  -2  17 -10    0.81    0.68
  -2 -17 -11    0.89    1.07
   2 -17  11    0.23    1.26
   2  17  11   -0.92    1.78
  -2  17 -11    0.50    0.46
  -2 -17 -12    0.71    0.82
   2 -17  12    0.87    1.63
  -2  17 -12    2.49    1.07
  -2 -17 -13   -0.42    1.02
   2 -17  13    0.79    1.58
   2  17  13   -1.16    1.96
  -2  17 -13   -0.67    1.19
   2  18 -13    4.20    1.64
   2 -18 -13    1.57    1.27
  -2 -18  13    1.70    1.32
  -2  18  13    3.91    1.21
   2  18 -12   -0.04    1.09
   2 -18 -12   -0.95    1.34
   2 -18 -12    0.58    0.68
  -2 -18  12    1.21    1.64
  -2  18  12    0.66    1.01
   2  18 -11    1.14    0.81
   2 -18 -11    1.28    0.91
   2 -18 -11    2.21    0.97
  -2 -18  11   -0.34    1.41
  -2  18  11    1.95    1.05
   2  18 -10    3.82    1.36
   2 -18 -10    4.20    1.94
   2 -18 -10    3.76    1.16
  -2 -18  10    5.64    1.28
  -2  18  10    3.96    1.21
   2  18  -9    2.32    0.86
   2 -18  -9    5.68    1.77
   2 -18  -9    4.42    1.19
  -2 -18   9    7.32    1.42
  -2  18   9    4.98    1.81
   2  18  -8   15.81    3.19
   2 -18  -8   15.62    4.38
   2 -18  -8   17.96    7.67
  -2 -18   8   24.95    3.73
  -2  18   8   23.11    5.96
   2  18  -8    9.30    2.35
   2  18  -7   48.41    9.12
   2 -18  -7   63.70    9.39
   2 -18  -7   51.50    7.05
  -2 -18   7   62.85   11.41
  -2  18   7   66.19   12.77
   2  18  -7   42.73    7.46
   2  18  -6   12.42    1.95
   2 -18  -6   17.16    1.57
   2 -18  -6   17.13    2.65
  -2 -18   6   15.27    2.70
  -2  18   6   16.43    2.96
   2  18  -6   12.22    2.30
   2  18  -5   37.66    6.71
   2 -18  -5   33.05    6.84
   2 -18  -5   40.54    5.91
  -2 -18   5   48.78    4.85
  -2  18   5   50.54    8.53
   2  18  -5   32.64    7.23
   2  18  -4    1.89    0.65
   2 -18  -4    0.53    0.37
   2 -18  -4    0.79    0.46
  -2 -18   4    0.87    0.70
  -2  18   4    1.10    0.70
   2  18  -4    2.26    1.13
   2  18  -3    0.39    0.50
   2 -18  -3    0.36    0.24
   2 -18  -3    0.85    0.56
  -2 -18   3    0.19    0.65
  -2  18   3    2.48    1.09
   2  18  -3    1.47    0.96
  -2 -18   2    1.47    0.72
   2 -18  -2    2.55    0.72
  -2 -18   2    2.02    0.80
   2  18  -2    1.18    0.93
  -2  18   2    3.56    0.66
  -2 -18   1    1.10    0.53
   2 -18  -1    1.61    0.79
  -2 -18   1    1.72    0.82
  -2  18   1    2.30    1.22
  -2 -18   0   40.14   11.44
   2 -18   0   57.34   14.95
  -2 -18   0   60.13    4.36
   2  18   0   61.39   19.38
  -2  18   0   50.76   15.11
  -2 -18  -1    1.12    0.68
   2 -18   1    0.50    0.70
  -2 -18  -1    3.50    1.06
   2  18   1    3.10    0.93
  -2  18  -1    1.82    1.60
  -2 -18  -2   20.53    4.03
   2 -18   2   25.48    5.71
  -2 -18  -2   25.49    2.84
   2  18   2   30.16    4.69
  -2  18  -2   28.68    4.10
  -2 -18  -3   19.49    3.21
   2 -18   3   30.86    7.54
  -2 -18  -3   22.34    4.55
   2  18   3   20.11    9.58
  -2  18  -3   20.67    3.80
  -2 -18  -4  184.34    9.31
   2 -18   4  246.95   11.81
  -2 -18  -4  205.78    8.31
   2  18   4  291.33   12.90
  -2  18  -4  182.98    9.61
  -2 -18  -5  226.07    9.79
   2 -18   5  310.68   10.34
  -2 -18  -5  259.09    7.02
   2  18   5  317.68   14.76
  -2  18  -5  214.94    7.51
  -2 -18  -6   50.80   10.86
   2 -18   6   65.51   14.40
   2  18   6   77.26   13.40
  -2  18  -6   52.72    6.40
  -2 -18  -7    4.94    1.42
   2 -18   7    5.50    1.34
   2  18   7   10.72    2.48
  -2  18  -7    4.45    1.32
  -2 -18  -8   24.84    2.40
   2 -18   8   28.44    4.93
   2  18   8   35.21    6.32
  -2  18  -8   21.54    4.81
  -2 -18  -9    2.44    1.49
   2 -18   9   -0.14    1.70
   2  18   9    0.39    0.87
  -2  18  -9    1.12    0.69
  -2 -18 -10    1.16    1.56
   2 -18  10    1.05    0.74
   2  18  10   -1.27    1.78
  -2  18 -10    1.62    0.68
  -2 -18 -11   22.13    2.80
   2 -18  11   22.13    3.55
   2  18  11   21.33    4.56
  -2  18 -11   12.01    2.21
  -2 -18 -12   -0.11    1.62
   2 -18  12    1.10    1.04
   2  18  12    1.58    0.83
  -2  18 -12   -0.74    1.23
  -2 -18 -13    9.44    1.79
   2 -18  13   13.02    3.34
   2  18  13   11.51    3.68
   2  19 -13    1.75    1.00
   2 -19 -13    1.57    1.00
  -2 -19  13    2.75    1.28
  -2  19  13    3.10    1.31
   2  19 -12    5.16    1.77
   2 -19 -12    4.54    1.48
   2 -19 -12    3.66    1.03
  -2 -19  12    7.72    2.21
  -2  19  12    6.13    1.64
   2  19 -11    2.30    1.23
   2 -19 -11    3.15    1.43
   2 -19 -11    2.00    0.55
  -2 -19  11    0.85    1.51
  -2  19  11    2.51    0.91
   2  19 -10   -1.07    1.09
   2 -19 -10   -0.01    0.78
   2 -19 -10    1.07    0.51
  -2 -19  10   -0.50    1.41
  -2  19  10   -0.35    1.31
   2  19  -9    2.70    0.79
   2 -19  -9    2.25    0.83
   2 -19  -9    1.88    0.87
  -2 -19   9    5.50    2.78
  -2  19   9    3.38    1.62
   2  19  -8   24.43    3.58
   2 -19  -8   23.65    5.79
   2 -19  -8   25.44    4.12
  -2 -19   8   31.07    5.63
  -2  19   8   27.43    6.80
   2  19  -7  286.64   10.14
   2 -19  -7  291.50    9.66
   2 -19  -7  274.26   15.03
  -2 -19   7  322.67   11.64
  -2  19   7  331.93   12.43
   2  19  -7  253.74    8.52
   2  19  -6   33.70    7.42
   2 -19  -6   28.06    8.72
   2 -19  -6   39.52    6.51
  -2 -19   6   37.60    6.25
  -2  19   6   47.15    4.74
   2  19  -6   27.11    5.89
   2  19  -5    0.60    0.69
   2 -19  -5    0.94    0.73
   2 -19  -5    1.24    0.71
  -2 -19   5   -2.24    1.45
  -2  19   5    0.76    0.58
   2  19  -5   -0.16    0.94
   2  19  -4    5.54    1.96
   2 -19  -4    4.92    1.00
   2 -19  -4    8.23    1.32
  -2 -19   4    7.76    1.25
   2  19  -4    4.59    1.01
  -2  19   4    9.21    1.04
   2  19  -3    6.65    1.39
   2 -19  -3    7.46    1.38
  -2 -19   3    7.29    2.28
  -2  19   3    8.88    2.05
   2  19  -3    7.18    2.77
  -2 -19   2    0.69    0.48
   2 -19  -2    0.85    0.89
  -2 -19   2    1.78    0.70
   2  19  -2    3.41    0.62
  -2  19   2    2.36    1.98
  -2 -19   1   24.46    4.42
   2 -19  -1   37.36    5.59
  -2 -19   1   37.83    3.97
   2  19  -1   43.27    8.14
  -2  19   1   40.30   10.39
  -2 -19   0    4.52    1.12
   2 -19   0    8.46    1.68
  -2 -19   0    8.38    1.81
   2  19   0    8.15    2.64
  -2  19   0    6.93    1.28
  -2 -19  -1   25.42    3.65
   2 -19   1   43.46    8.98
  -2 -19  -1   36.24    6.93
   2  19   1   46.72    9.53
  -2  19  -1   32.98    2.66
  -2 -19  -2   40.15    6.08
   2 -19   2   66.65   10.62
  -2 -19  -2   62.42    4.61
   2  19   2   67.42   11.59
  -2  19  -2   56.43    7.74
  -2 -19  -3   17.20    3.07
   2 -19   3   26.34    4.89
  -2 -19  -3   20.17    4.52
   2  19   3   28.25    5.33
  -2  19  -3   20.76    3.15
  -2 -19  -4  193.07    6.87
   2 -19   4  250.16    8.93
  -2 -19  -4  212.73    7.31
   2  19   4  254.08    9.29
  -2  19  -4  196.30    8.14
  -2 -19  -5   17.00    2.24
   2 -19   5   20.82    4.81
  -2 -19  -5   14.51    3.35
   2  19   5   28.48    4.47
  -2  19  -5   20.14    2.76
  -2 -19  -6   39.41    5.95
   2 -19   6   62.73   13.31
   2  19   6   64.78    9.54
  -2  19  -6   44.58    3.80
  -2 -19  -7   18.25    4.16
   2 -19   7   20.42    4.11
   2  19   7   21.96    3.92
  -2  19  -7   16.72    2.98
  -2 -19  -8   31.90    6.43
   2 -19   8   28.14    6.01
   2  19   8   40.58    8.62
  -2  19  -8   25.30    5.68
  -2 -19  -9    3.33    1.71
   2 -19   9    5.13    1.77
   2  19   9    5.28    1.88
  -2  19  -9    3.13    1.24
  -2 -19 -10    1.20    1.56
   2 -19  10    1.76    1.56
   2  19  10    2.24    1.53
  -2  19 -10    1.25    0.67
  -2 -19 -11   13.61    2.47
   2 -19  11    8.96    2.08
  -2  19 -11    8.13    2.35
  -2 -19 -12    6.74    2.73
   2 -19  12    5.09    1.53
   2  19  12    4.65    2.13
  -2  19 -12    0.48    0.71
   2  20 -12    2.30    1.23
   2 -20 -12    2.42    1.31
  -2 -20  12    4.28    1.34
  -2  20  12    1.77    1.01
   2  20 -11   -0.73    1.13
   2 -20 -11    0.39    0.78
   2 -20 -11    1.36    0.87
  -2 -20  11    1.86    0.91
  -2  20  11    1.30    1.04
   2  20 -10    2.17    0.83
   2 -20 -10    2.55    0.71
   2 -20 -10    3.14    0.86
  -2 -20  10    3.16    1.74
  -2  20  10    4.24    1.62
   2  20  -9    2.18    0.86
   2 -20  -9    1.58    1.07
  -2 -20   9   -1.75    1.70
  -2  20   9    2.18    1.05
   2  20  -8    1.92    1.02
   2 -20  -8    2.77    0.91
   2 -20  -8    1.23    0.52
  -2 -20   8    4.04    1.23
  -2  20   8    2.93    1.45
   2  20  -7   18.38    3.91
   2 -20  -7   15.66    3.54
   2 -20  -7   21.40    3.28
  -2 -20   7   25.70    4.39
  -2  20   7   25.08    5.04
   2  20  -7   11.14    2.54
   2  20  -6    7.86    1.98
   2 -20  -6    6.22    2.27
   2 -20  -6   10.74    3.09
  -2 -20   6   14.44    2.46
  -2  20   6   12.21    4.64
   2  20  -6    9.02    1.85
   2  20  -5    1.01    0.58
   2 -20  -5    0.94    0.56
   2 -20  -5    2.39    0.98
  -2 -20   5    0.67    0.64
  -2  20   5    2.62    1.61
   2  20  -5    1.78    0.91
   2  20  -4   16.39    3.71
   2 -20  -4   29.74    4.79
  -2 -20   4   27.80    4.78
  -2  20   4   23.20    5.56
   2  20  -4   16.70    4.84
   2  20  -3    0.79    0.53
   2 -20  -3    1.08    0.55
  -2 -20   3    1.65    0.87
  -2  20   3   -0.12    0.94
   2  20  -3   -0.35    1.17
  -2 -20   2   17.43    2.50
   2 -20  -2   24.24    4.65
  -2 -20   2   24.77    4.59
   2  20  -2   19.74    5.26
  -2  20   2   26.36    4.29
  -2 -20   1   24.49    2.78
   2 -20  -1   38.88    6.60
  -2 -20   1   33.40    3.44
   2  20  -1   33.04    6.32
  -2  20   1   39.60    5.97
  -2 -20   0   24.20    3.56
   2 -20   0   30.42    7.56
  -2 -20   0   32.90    5.69
   2  20   0   33.33    4.97
  -2  20   0   30.71    5.83
  -2 -20  -1   46.67    6.10
   2 -20   1   63.88   22.07
  -2 -20  -1   59.09   20.56
   2  20   1   67.12   24.25
  -2  20  -1   59.23    3.70
  -2 -20  -2    1.25    0.87
   2 -20   2    0.84    0.77
  -2 -20  -2   -0.69    1.66
   2  20   2    4.92    2.60
  -2  20  -2    1.60    1.12
  -2 -20  -3   60.04    9.62
   2 -20   3   94.59    4.80
  -2 -20  -3   80.78    3.37
   2  20   3  103.78   15.82
  -2  20  -3   79.08    5.61
  -2 -20  -4  100.39   16.73
   2 -20   4  157.92   12.80
  -2 -20  -4  114.49    6.60
   2  20   4  165.46    9.68
  -2  20  -4  121.25   16.73
  -2 -20  -5   29.89    4.74
   2 -20   5   39.82    8.12
   2  20   5   44.75    7.99
  -2  20  -5   34.21    4.93
  -2 -20  -6   33.37    5.09
   2 -20   6   46.44    9.45
   2  20   6   50.03    8.49
  -2  20  -6   30.86    6.77
  -2 -20  -7   18.64    2.97
   2 -20   7   27.00    5.53
   2  20   7   31.39    4.96
  -2  20  -7   20.59    3.40
  -2 -20  -8   35.02    7.36
   2 -20   8   41.26    9.12
   2  20   8   44.33    8.37
  -2  20  -8   26.04    4.46
  -2 -20  -9    7.01    1.12
   2 -20   9    5.06    2.12
   2  20   9    7.35    1.96
  -2  20  -9    3.47    1.56
  -2 -20 -10    1.92    1.43
   2 -20  10    1.73    1.61
   2  20  10    4.66    1.94
  -2  20 -10    2.82    1.72
  -2 -20 -11   -0.16    1.33
   2 -20  11    1.15    0.99
   2  20  11   -0.89    1.94
  -2  20 -11    0.23    0.71
  -2 -20 -12    3.32    1.79
   2 -20  12    2.22    1.04
   2  20  12    2.38    1.70
  -2  20 -12    3.20    1.10
   2  21 -12    4.61    1.20
   2 -21 -12    5.64    1.58
  -2 -21  12    3.74    1.03
  -2  21  12    3.86    1.89
   2  21 -11    1.46    0.70
   2 -21 -11   -0.44    1.06
   2 -21 -11   -0.70    0.93
  -2 -21  11   -0.49    1.45
  -2  21  11   -0.74    1.48
   2  21 -10    1.17    0.99
   2 -21 -10    1.16    0.80
   2 -21 -10   -0.01    0.87
  -2 -21  10   -1.55    1.50
  -2  21  10   -0.03    1.62
   2  21  -9   22.34    4.91
   2 -21  -9   15.10    4.18
   2 -21  -9   20.54    3.63
  -2 -21   9   25.47    4.78
  -2  21   9   21.90    6.80
   2  21  -8    1.01    0.79
   2 -21  -8    1.04    0.77
   2 -21  -8    2.15    0.62
  -2 -21   8    1.93    1.02
  -2  21   8    1.86    1.09
   2  21  -7    2.37    1.05
   2 -21  -7    2.63    0.68
   2 -21  -7    5.93    1.41
  -2 -21   7    5.03    1.87
  -2  21   7    3.22    1.10
   2  21  -7    0.88    0.52
   2  21  -6   28.43    4.84
   2 -21  -6   33.06    4.81
  -2 -21   6   39.62    6.46
  -2  21   6   39.18    6.64
   2  21  -6   27.57    6.36
   2  21  -5   -0.62    0.79
   2 -21  -5    0.45    0.74
  -2 -21   5   -0.96    1.31
  -2  21   5   -0.52    1.65
   2  21  -5   -0.14    0.40
   2  21  -4    2.60    0.77
   2 -21  -4    3.08    0.86
  -2 -21   4    4.08    0.93
  -2  21   4    3.67    1.81
   2  21  -4    3.15    0.65
   2  21  -3    5.65    1.61
   2 -21  -3   11.42    1.86
  -2 -21   3   11.81    2.20
  -2  21   3    5.24    2.13
   2  21  -3    6.35    1.88
  -2 -21   2    1.15    0.77
   2 -21  -2    0.39    1.01
  -2 -21   2   -0.56    1.17
   2  21  -2    1.56    1.17
  -2  21   2    3.65    1.14
  -2 -21   1   60.83    8.61
   2 -21  -1   77.45    4.48
  -2 -21   1   95.51    6.84
   2  21  -1   76.61   13.93
  -2  21   1   80.33   10.71
  -2 -21   0    8.17    1.68
   2 -21   0   13.16    2.53
  -2 -21   0   13.07    3.82
   2  21   0   12.48    2.67
  -2  21   0   15.49    2.86
  -2 -21  -1   39.67    6.01
   2 -21   1   59.26   18.31
  -2 -21  -1   50.95    4.01
   2  21   1   55.68   11.32
  -2  21  -1   49.22   15.30
  -2 -21  -2   34.24    6.72
   2 -21   2   51.87    8.44
  -2 -21  -2   44.56    9.34
   2  21   2   46.91   12.08
  -2  21  -2   47.30    8.00
  -2 -21  -3    1.83    0.91
   2 -21   3    1.91    1.93
  -2 -21  -3    5.33    1.60
   2  21   3    4.29    1.45
  -2  21  -3    4.30    1.15
  -2 -21  -4  154.17    6.80
   2 -21   4  196.62    8.71
  -2 -21  -4  178.64   14.79
   2  21   4  222.91    9.03
  -2  21  -4  161.71    7.10
  -2 -21  -5   41.72    5.89
   2 -21   5   61.21   12.93
   2  21   5   66.54   12.66
  -2  21  -5   42.41    5.21
  -2 -21  -6   18.23    3.72
   2 -21   6   26.82   11.12
   2  21   6   29.17    4.79
  -2  21  -6   22.33    3.78
  -2 -21  -7    4.71    1.23
   2 -21   7    5.13    2.15
   2  21   7    2.75    2.02
  -2  21  -7    3.46    1.54
  -2 -21  -8    9.45    1.79
   2 -21   8   16.48    3.17
   2  21   8   16.04    2.97
  -2  21  -8    8.27    2.11
  -2 -21  -9    9.73    1.93
   2 -21   9   11.36    3.41
   2  21   9   14.46    3.16
  -2  21  -9    9.11    2.59
  -2 -21 -10    4.34    1.09
   2 -21  10    6.00    1.26
   2  21  10    6.77    2.26
  -2  21 -10    3.14    1.71
  -2 -21 -11    1.80    1.67
   2 -21  11    3.25    1.60
   2  21  11    2.19    1.18
  -2  21 -11    0.40    1.23
   2  22 -11   -0.21    0.99
   2 -22 -11    0.29    1.03
  -2 -22  11   -0.05    1.51
  -2  22  11    2.67    0.84
   2  22 -10    1.84    0.84
   2 -22 -10    0.81    0.78
   2 -22 -10    3.21    1.04
  -2 -22  10    2.33    1.68
  -2  22  10    3.17    0.92
   2  22  -9    2.57    0.82
   2 -22  -9    2.97    1.18
   2 -22  -9    2.66    1.11
  -2 -22   9    5.69    3.26
  -2  22   9    6.83    2.29
   2  22  -8    4.14    0.83
   2 -22  -8    6.18    1.71
  -2 -22   8    6.16    1.42
  -2  22   8    7.58    1.73
   2  22  -7   27.07    3.89
   2 -22  -7   30.19    3.77
  -2 -22   7   39.47    8.04
  -2  22   7   38.01    5.79
   2  22  -7   20.78    4.72
   2  22  -6   24.14    5.35
   2 -22  -6   32.41    4.36
  -2 -22   6   33.35    7.56
  -2  22   6   29.77    4.66
   2  22  -6   21.81    4.51
   2  22  -5   16.77    3.00
   2 -22  -5   30.94    4.63
  -2 -22   5   31.88    5.21
  -2  22   5   28.68    4.78
   2  22  -5   21.55    5.53
   2  22  -4    0.58    0.52
   2 -22  -4    0.28    0.62
  -2 -22   4    1.90    0.90
  -2  22   4    0.84    1.11
   2  22  -4    1.88    0.78
   2  22  -3   21.13    4.81
   2 -22  -3   37.15    5.35
  -2 -22   3   34.63    5.43
   2  22  -3   29.75    6.25
  -2  22   3   36.72    6.59
  -2 -22   2   -0.64    0.89
   2 -22  -2    0.65    0.80
  -2 -22   2    2.54    0.94
   2  22  -2    1.25    0.79
  -2  22   2    0.32    1.86
  -2 -22   1    0.62    0.54
   2 -22  -1    0.44    0.64
  -2 -22   1   -0.37    0.69
   2  22  -1   -1.17    1.46
  -2  22   1    0.96    0.96
  -2 -22   0    0.36    0.41
   2 -22   0    2.24    1.31
  -2 -22   0    1.00    0.77
   2  22   0    1.70    0.93
  -2  22   0    0.31    1.72
  -2 -22  -1    4.57    0.71
   2 -22   1    7.03    1.27
  -2 -22  -1    7.52    1.91
   2  22   1    6.24    2.15
  -2  22  -1    5.84    1.56
  -2 -22  -2    2.37    1.15
   2 -22   2    5.26    1.41
  -2 -22  -2    4.18    0.82
   2  22   2    1.99    1.03
  -2  22  -2    6.62    1.64
  -2 -22  -3   12.45    2.46
   2 -22   3   13.02    2.80
  -2 -22  -3   15.85    2.59
   2  22   3   17.63    3.75
  -2  22  -3   11.60    2.46
  -2 -22  -4    7.00    1.83
   2 -22   4   11.87    2.23
  -2 -22  -4    7.34    1.74
   2  22   4   13.42    2.41
  -2  22  -4   10.07    2.27
  -2 -22  -5    0.17    0.62
   2 -22   5    0.03    1.14
   2  22   5    1.18    1.12
  -2  22  -5    1.80    1.28
  -2 -22  -6    0.56    0.47
   2 -22   6    0.78    0.92
   2  22   6    3.75    1.30
  -2  22  -6   -0.03    0.77
  -2 -22  -7    0.59    0.67
   2 -22   7    2.50    1.15
   2  22   7   -1.24    1.87
  -2  22  -7   -0.63    1.41
  -2 -22  -8    2.83    1.16
   2 -22   8    3.75    1.43
   2  22   8    4.65    2.28
  -2  22  -8    3.65    1.52
  -2 -22  -9   19.14    4.76
   2 -22   9   26.28    4.75
   2  22   9   26.73    9.05
  -2  22  -9   16.32    3.01
  -2 -22 -10    3.20    1.41
   2 -22  10    2.49    1.29
   2  22  10    5.13    3.37
  -2  22 -10    3.36    1.07
  -2 -22 -11   45.28   11.75
   2 -22  11   51.21   12.28
   2  22  11   59.91   17.00
  -2  22 -11   37.65    4.91
  -2 -23  11   -0.33    1.53
  -2  23  11   -0.35    1.46
   2  23 -10    0.93    0.89
   2 -23 -10   -0.27    0.97
  -2 -23  10   -0.27    1.52
  -2  23  10   -0.91    1.59
   2  23  -9    1.37    0.89
   2 -23  -9    1.96    0.77
  -2 -23   9    3.14    1.79
  -2  23   9    1.34    1.25
   2  23  -8    2.34    0.78
   2 -23  -8    4.88    1.50
  -2 -23   8    3.41    1.19
  -2  23   8    8.59    1.63
   2  23  -7   13.61    2.76
   2 -23  -7   16.15    3.38
  -2 -23   7   21.10    3.24
  -2  23   7   20.33    4.08
   2  23  -7   10.15    2.88
   2  23  -6   -0.51    0.85
   2 -23  -6    1.53    0.67
  -2 -23   6   -0.08    1.45
  -2  23   6   -1.18    1.92
   2  23  -6   -1.38    1.00
   2  23  -5   18.01    3.27
   2 -23  -5   24.45    4.39
  -2 -23   5   29.12    3.95
  -2  23   5   27.35    5.07
   2  23  -5   16.51    4.72
   2  23  -4    9.54    1.41
   2 -23  -4   20.09    2.42
  -2 -23   4   17.05    2.70
  -2  23   4   18.22    4.31
   2  23  -4   13.27    2.46
   2  23  -3    0.59    0.48
   2 -23  -3    0.27    0.70
  -2 -23   3    0.55    0.73
   2  23  -3    2.29    1.13
  -2  23   3    1.73    1.75
  -2 -23   2    0.37    1.06
   2 -23  -2    0.81    0.78
  -2 -23   2   -0.38    1.30
   2  23  -2    0.56    0.63
  -2  23   2   -0.14    1.91
  -2 -23   1    8.16    1.31
   2 -23  -1   14.93    2.99
  -2 -23   1   13.26    5.48
   2  23  -1   14.49    3.43
  -2  23   1   13.35    2.29
  -2 -23   0    1.68    0.66
   2 -23   0    2.97    0.86
  -2 -23   0    1.61    0.82
   2  23   0    2.50    1.58
  -2  23   0    1.22    1.11
  -2 -23  -1    0.57    0.59
   2 -23   1    1.23    0.85
  -2 -23  -1    0.51    0.72
   2  23   1    2.79    1.16
  -2  23  -1   -0.50    1.63
  -2 -23  -2   24.72    4.81
   2 -23   2   43.85    6.28
  -2 -23  -2   38.64    3.75
   2  23   2   41.37    8.28
  -2  23  -2   34.99    5.05
  -2 -23  -3    0.85    0.69
   2 -23   3    0.71    1.15
  -2 -23  -3    0.64    0.43
   2  23   3    0.44    1.17
  -2  23  -3    1.17    1.10
  -2 -23  -4    5.45    2.53
   2 -23   4    7.16    1.95
   2  23   4    7.34    2.03
  -2  23  -4    6.93    1.46
  -2 -23  -5   -0.04    1.05
   2 -23   5    1.33    0.85
   2  23   5   -0.64    1.80
  -2  23  -5   -0.01    1.60
  -2 -23  -6    5.10    1.18
   2 -23   6    9.03    1.81
   2  23   6   11.10    2.48
  -2  23  -6    5.35    1.01
   2 -23   7    1.32    0.85
   2  23   7    2.61    1.74
  -2  23  -7    3.69    1.18
  -2 -23  -8    1.20    0.96
   2 -23   8    1.86    1.20
   2  23   8    4.80    1.98
  -2  23  -8    0.40    0.60
  -2 -23  -9   17.11    3.10
   2 -23   9   23.08    5.04
   2  23   9   26.63    6.12
  -2  23  -9   13.97    4.16
  -2 -23 -10    4.88    1.20
   2 -23  10    6.65    1.96
   2  23  10    7.62    2.37
  -2  23 -10    4.22    1.07
  -2 -24  10   -0.56    1.57
  -2  24  10    2.66    1.52
   2  24  -9    0.18    0.59
   2 -24  -9    1.27    0.41
  -2 -24   9    1.24    1.55
  -2  24   9    2.33    1.94
   2  24  -8    1.12    0.89
   2 -24  -8    1.89    0.87
  -2 -24   8    2.55    0.97
  -2  24   8    2.90    2.28
   2  24  -7    6.89    2.21
   2 -24  -7   11.13    2.53
  -2 -24   7    7.56    2.42
  -2  24   7   12.17    2.47
   2  24  -7    6.10    1.42
   2  24  -6    2.64    0.97
   2 -24  -6    0.87    0.80
  -2 -24   6    3.17    1.46
  -2  24   6    2.13    1.62
   2  24  -6    0.34    0.42
   2  24  -5   -0.36    0.81
   2 -24  -5    0.66    0.68
  -2 -24   5   -1.37    1.42
  -2  24   5    2.78    1.10
   2  24  -5    1.36    1.33
   2  24  -4    0.50    0.46
   2 -24  -4    1.05    0.59
  -2 -24   4   -0.35    1.41
  -2  24   4    2.31    2.21
   2  24  -4   -0.28    1.32
   2  24  -3    8.17    1.95
   2 -24  -3   19.30    2.34
  -2 -24   3   18.33    3.72
   2  24  -3   12.43    2.73
  -2  24   3   14.38    3.75
  -2 -24   2    3.85    1.08
   2 -24  -2    9.96    1.95
  -2 -24   2    7.23    3.18
   2  24  -2    4.51    1.72
  -2  24   2    6.25    2.29
  -2 -24   1   -0.56    0.97
   2 -24  -1    1.43    0.81
  -2 -24   1   -0.30    1.31
   2  24  -1   -2.03    1.62
  -2  24   1    1.50    0.89
  -2 -24   0   20.96    4.41
   2 -24   0   33.57    7.85
  -2 -24   0   38.36    2.77
   2  24   0   33.11    6.78
  -2  24   0   32.15    7.39
  -2 -24  -1    1.88    1.12
   2 -24   1    0.37    0.58
  -2 -24  -1    0.75    0.66
   2  24   1   -1.03    1.62
  -2  24  -1    0.63    0.88
  -2 -24  -2    0.74    0.42
   2 -24   2    2.19    1.69
  -2 -24  -2    0.55    0.75
   2  24   2    1.05    1.06
  -2  24  -2   -0.27    1.46
  -2 -24  -3    2.03    0.93
   2 -24   3    2.86    1.64
  -2 -24  -3    2.50    0.97
   2  24   3    1.67    0.94
  -2  24  -3    3.65    1.02
  -2 -24  -4    3.04    1.51
   2 -24   4    3.28    1.48
   2  24   4    8.18    2.87
  -2  24  -4    3.73    1.42
  -2 -24  -5   15.39    3.01
   2 -24   5   19.36    4.63
   2  24   5   22.28    5.14
  -2  24  -5   15.18    2.33
  -2 -24  -6    2.57    1.43
   2 -24   6    3.26    1.56
   2  24   6    4.34    3.11
  -2  24  -6    3.49    0.93
  -2 -24  -7   -0.88    1.09
   2 -24   7    2.86    0.93
   2  24   7    1.35    1.26
  -2  24  -7   -0.31    1.42
  -2 -24  -8   -0.33    1.16
   2 -24   8   -0.83    1.89
   2  24   8    3.80    1.54
  -2  24  -8   -0.47    1.31
  -2 -24  -9    1.65    1.08
   2 -24   9   -0.53    1.65
   2  24   9    0.39    1.18
  -2  24  -9    1.58    1.10
  -2 -24 -10   13.71    4.56
   2 -24  10   17.28    5.10
   2  24  10   24.06    6.87
  -2  24 -10   15.63    2.36
   2 -25  -9    1.25    0.76
  -2 -25   9    0.58    1.54
  -2  25   9   -0.49    1.35
   2 -25  -8   12.89    2.52
  -2 -25   8   14.69    2.76
  -2  25   8   13.76    2.66
   2  25  -7    5.46    1.78
   2 -25  -7    7.55    1.71
  -2 -25   7    8.11    2.10
   2  25  -6    3.00    0.88
   2 -25  -6    4.95    1.49
  -2 -25   6    3.87    1.55
  -2  25   6    4.28    2.40
   2  25  -6    1.64    0.41
   2  25  -5    7.28    1.12
   2 -25  -5   12.49    2.14
  -2 -25   5   13.43    2.65
  -2  25   5   11.73    3.19
   2  25  -5    7.40    4.35
   2  25  -4    1.92    0.56
   2 -25  -4    0.64    0.63
  -2 -25   4    2.98    1.00
  -2  25   4    4.10    1.30
   2  25  -4    3.46    2.05
   2  25  -3    6.24    1.55
   2 -25  -3   12.15    3.24
  -2 -25   3    9.23    3.40
   2  25  -3    8.64    2.83
  -2  25   3    8.50    1.68
   2  25  -2   26.11    5.58
   2 -25  -2   42.58    5.97
  -2 -25   2   42.21   10.90
   2  25  -2   37.88    8.05
  -2  25   2   39.77    6.50
  -2 -25   1   10.27    2.36
   2 -25  -1   17.14    3.05
  -2 -25   1   14.08    2.97
   2  25  -1   14.64    4.01
  -2  25   1   15.52    3.42
  -2 -25   0    0.21    0.84
   2 -25   0    2.11    0.99
  -2 -25   0    1.33    0.82
   2  25   0    1.67    1.17
  -2  25   0    1.80    2.12
  -2 -25  -1    0.78    0.49
   2 -25   1    2.95    1.27
  -2 -25  -1   -0.31    0.96
   2  25   1    2.66    1.76
  -2  25  -1   -2.82    1.67
  -2 -25  -2    1.62    0.80
   2 -25   2   -0.58    1.48
  -2 -25  -2    0.73    0.58
   2  25   2    2.88    1.44
  -2  25  -2    2.58    1.62
  -2 -25  -3    1.59    0.51
   2 -25   3    3.63    1.86
  -2 -25  -3    1.05    0.57
   2  25   3    2.43    1.31
  -2 -25  -4    5.90    1.44
   2 -25   4   11.25    2.38
   2  25   4    8.69    2.29
  -2  25  -4    9.17    1.96
  -2 -25  -5    1.18    0.89
   2 -25   5   -1.51    1.78
   2  25   5    2.00    1.14
  -2  25  -5    2.27    1.05
  -2 -25  -6    1.18    0.64
   2 -25   6    1.34    1.04
   2  25   6    1.47    1.56
  -2  25  -6    1.12    0.76
  -2 -25  -7    1.75    0.80
   2 -25   7    2.87    1.38
   2  25   7   -0.50    2.06
  -2  25  -7    0.41    0.67
  -2 -25  -8    3.16    1.26
   2 -25   8    5.79    1.65
   2  25   8    9.11    2.05
  -2  25  -8    7.92    1.89
  -2 -25  -9    1.30    1.00
   2 -25   9    2.82    0.79
   2  25   9    0.63    0.99
  -2  25  -9    2.24    0.82
   2 -26  -8    1.05    0.61
  -2 -26   8   -1.19    1.58
  -2  26   8   -0.49    1.82
   2 -26  -7    2.58    1.04
  -2 -26   7    1.62    1.21
  -2  26   7    5.90    2.02
   2 -26  -6   19.36    2.16
  -2 -26   6   21.05    6.23
  -2  26   6   20.70    4.13
   2  26  -6   13.26    3.60
   2  26  -5   15.17    1.68
   2 -26  -5   13.13    1.81
  -2 -26   5   15.79    4.11
  -2  26   5   13.20    3.32
   2  26  -5   10.33    3.26
   2  26  -4    8.29    1.97
   2 -26  -4   12.46    1.69
  -2 -26   4   12.75    4.17
  -2  26   4   15.67    2.40
   2  26  -4    8.85    2.33
   2  26  -3    0.96    0.59
   2 -26  -3    2.03    0.95
  -2 -26   3    1.08    0.66
   2  26  -3    3.84    1.02
  -2  26   3    1.64    1.91
   2  26  -2    0.42    0.80
   2 -26  -2    2.67    0.97
  -2 -26   2    1.06    0.80
   2  26  -2    2.82    1.12
  -2  26   2    2.32    1.69
  -2 -26   1   15.22    3.61
   2 -26  -1   23.84    5.64
  -2 -26   1   26.88    6.80
   2  26  -1   24.10    5.15
  -2  26   1   21.19    4.83
  -2 -26   0    8.74    1.72
   2 -26   0   16.77    3.75
  -2 -26   0   13.17    1.81
   2  26   0   14.60    2.85
  -2  26   0   13.23    3.98
  -2 -26  -1    3.88    1.04
   2 -26   1    5.43    1.72
  -2 -26  -1    5.73    1.05
   2  26   1    3.83    1.83
  -2  26  -1    0.62    1.30
  -2 -26  -2    1.59    0.47
   2 -26   2    2.02    1.56
  -2 -26  -2    1.89    1.02
   2  26   2   -0.37    1.87
  -2  26  -2    1.56    1.23
  -2 -26  -3    2.46    0.83
   2 -26   3    4.80    1.07
  -2 -26  -3    3.02    1.09
   2  26   3    3.31    1.63
  -2  26  -3    0.13    2.05
  -2 -26  -4    4.30    1.54
   2 -26   4    6.11    2.20
   2  26   4    7.11    3.83
  -2  26  -4    7.02    2.25
  -2 -26  -5   11.34    3.02
   2 -26   5   18.50    4.24
   2  26   5   22.62    5.88
  -2  26  -5   17.39    2.70
  -2 -26  -6    2.72    1.57
   2 -26   6    5.22    1.54
   2  26   6    4.37    2.08
  -2  26  -6    1.35    0.94
  -2 -26  -7    1.06    0.94
   2 -26   7   -0.26    1.91
   2  26   7    3.01    1.45
  -2  26  -7   -1.58    1.38
  -2 -26  -8   -1.69    1.18
   2  26   8   -1.23    2.26
  -2  26  -8   -0.32    1.35
   2 -27  -7   12.08    2.27
  -2 -27   7   12.16    3.02
  -2  27   7   13.33    3.44
   2 -27  -6    5.64    1.02
  -2 -27   6    5.42    1.94
  -2  27   6    6.09    2.22
   2  27  -6    4.71    2.41
   2 -27  -5   -0.68    1.19
  -2 -27   5    1.63    0.83
  -2  27   5   -0.41    2.03
   2  27  -5    1.68    0.96
   2 -27  -4    6.81    1.48
  -2 -27   4    7.08    1.72
   2  27  -4    6.53    1.71
  -2  27   4   10.71    2.06
   2 -27  -3    3.10    1.01
  -2 -27   3    4.13    1.39
  -2  27   3    1.24    2.04
   2  27  -3    2.74    1.51
   2  27  -2    4.50    2.49
   2 -27  -2    7.33    2.07
  -2 -27   2    8.10    1.21
   2  27  -2    7.06    1.94
  -2  27   2    8.61    2.57
  -2 -27   1    6.73    1.74
   2 -27  -1   13.35    2.35
  -2 -27   1   14.84    4.54
   2  27  -1   14.27    4.23
  -2  27   1   15.97    3.93
  -2 -27   0    1.21    0.61
   2 -27   0    1.42    1.07
  -2 -27   0    1.58    0.67
   2  27   0    1.51    1.22
  -2  27   0    2.95    1.60
  -2 -27  -1   -0.70    0.77
   2 -27   1    0.05    0.61
  -2 -27  -1    1.17    1.25
   2  27   1    0.33    1.38
  -2  27  -1    2.13    1.12
  -2 -27  -2    6.74    1.67
   2 -27   2   12.41    2.58
  -2 -27  -2    9.56    2.23
   2  27   2   10.14    2.82
  -2  27  -2    9.09    2.02
  -2 -27  -3    5.26    1.58
   2 -27   3    8.81    2.97
   2  27   3   10.69    2.50
  -2  27  -3   19.52    8.19
  -2 -27  -4    8.91    2.07
   2 -27   4   16.06    3.48
   2  27   4   14.45    3.42
  -2  27  -4   14.13    3.17
  -2 -27  -5    0.79    1.07
   2 -27   5    1.25    1.68
   2  27   5    1.03    0.86
  -2  27  -5    3.80    1.87
  -2 -27  -6    0.65    0.75
   2 -27   6    0.68    1.08
   2  27   6    4.23    1.51
  -2  27  -6    2.33    1.23
  -2 -27  -7    4.45    1.39
   2 -27   7    7.79    1.81
   2  27   7    6.43    2.26
  -2  27  -7    5.51    2.44
   2 -28  -6    7.83    1.94
  -2 -28   6    9.32    2.80
  -2  28   6   11.02    2.76
   2 -28  -5    1.91    1.00
  -2 -28   5    1.95    0.98
  -2  28   5    2.13    1.45
   2  28  -5    2.42    1.02
   2 -28  -4    1.01    1.43
  -2 -28   4    1.88    1.07
   2  28  -4    0.05    0.59
  -2  28   4    1.70    2.06
   2 -28  -3   12.23    2.76
  -2 -28   3   12.18    4.22
  -2  28   3   13.27    2.81
   2  28  -3   14.14    2.69
   2 -28  -2    1.69    1.00
  -2 -28   2    0.53    0.70
   2  28  -2    2.02    1.90
  -2  28   2    2.16    2.39
   2 -28  -1   12.59    2.66
  -2 -28   1   13.26    3.10
   2  28  -1   11.58    3.37
  -2  28   1   12.73    2.50
   2 -28   0    1.54    1.26
  -2 -28   0    2.44    0.88
   2  28   0    2.88    1.16
  -2  28   0    0.17    1.87
   2 -28   1    0.69    0.83
  -2 -28  -1    1.01    0.65
   2  28   1   -0.52    1.60
  -2  28  -1    2.71    2.13
   2 -28   2    1.46    1.60
  -2 -28  -2    0.76    0.58
   2  28   2    1.43    1.39
  -2  28  -2    0.58    1.76
   2 -28   3    1.89    1.26
   2  28   3    2.62    1.92
  -2  28  -3   -1.09    1.78
  -2 -28  -4    3.47    1.00
   2 -28   4    7.02    2.61
   2  28   4    6.83    1.63
  -2  28  -4    6.03    1.78
  -2 -28  -5    1.50    0.88
   2 -28   5    3.17    1.87
   2  28   5    7.68    3.20
  -2  28  -5    5.32    1.67
  -2 -28  -6    3.44    1.83
   2 -28   6    4.51    1.74
   2  28   6    3.09    1.36
  -2  28  -6    3.21    1.71
   2 -29  -5    2.24    1.04
  -2 -29   5    6.16    2.50
  -2  29   5    4.10    1.56
   2  29  -5    2.21    1.51
   2 -29  -4    1.28    0.80
  -2 -29   4   -1.44    1.30
   2  29  -4    1.29    0.94
  -2  29   4   -0.41    1.89
   2 -29  -3    0.92    1.03
  -2 -29   3    0.83    0.74
   2  29  -3    1.30    0.99
  -2  29   3   -0.18    1.80
   2 -29  -2    1.92    1.04
  -2 -29   2    1.93    0.89
   2  29  -2    1.31    0.91
  -2  29   2    1.89    1.30
   2 -29  -1   10.38    6.46
  -2 -29   1    6.88    1.71
   2  29  -1    5.53    1.97
  -2  29   1    9.19    5.85
   2 -29   0   -0.32    1.58
  -2 -29   0    0.76    0.81
   2  29   0    4.79    1.77
  -2  29   0    1.34    1.63
   2 -29   1    1.95    1.47
  -2 -29  -1   -1.22    1.08
   2  29   1   -0.66    1.74
  -2  29  -1   -1.07    1.82
   2 -29   2    1.22    1.09
   2  29   2    0.71    0.92
  -2  29  -2    0.99    2.04
   2 -29   3   12.84    3.66
   2  29   3   15.44    4.46
  -2  29  -3    8.40    1.69
   2 -29   4   13.88    4.30
   2  29   4   21.05    5.14
  -2  29  -4   10.00    2.29
   2 -29   5    2.07    1.85
   2  29   5   -0.50    2.24
  -2  29  -5    2.64    1.38
   2 -30  -3    1.02    1.18
  -2 -30   3   -0.21    1.16
  -2  30   3    1.22    2.31
   2  30  -3    0.42    1.58
   2 -30  -2    2.15    1.27
  -2 -30   2   -0.45    1.28
   2  30  -2    1.91    0.96
  -2  30   2    0.31    1.03
   2 -30  -1    8.86    2.89
  -2 -30   1   10.57    2.43
   2  30  -1    8.31    3.28
  -2  30   1   11.69    4.09
   2 -30   0    6.76    2.16
  -2 -30   0    6.09    1.52
   2  30   0    4.86    1.97
  -2  30   0    5.74    2.87
   2 -30   1    7.34    2.79
   2  30   1    5.95    2.10
  -2  30  -1    1.83    1.11
   2 -30   2    4.11    1.37
   2  30   2    2.51    2.10
  -2  30  -2    2.37    1.99
   2 -30   3   -1.92    1.83
   2  30   3    1.40    0.82
  -2  30  -3    1.60    0.99
   3   0 -16    2.51    1.12
  -3   0  16    2.49    1.04
   3   0 -15   -0.94    1.71
  -3   0  15   -0.09    1.17
   3   0 -14    4.94    1.59
  -3   0  14   -0.50    1.23
   3   0 -13    1.23    1.13
  -3   0  13    0.98    0.66
   3   0 -12   14.55    3.50
  -3   0  12    9.26    2.37
   3   0 -11    1.66    0.78
  -3   0  11   -0.14    1.16
   3   0 -10    1.27    1.25
  -3   0  10    0.47    0.57
   3   0  -9    0.83    0.86
  -3   0   9    1.02    0.72
   3   0  -8   35.92    7.58
  -3   0   8   34.36    6.18
   3   0  -7    0.76    1.01
  -3   0   7    0.54    0.43
   3   0  -6   30.84    7.06
  -3   0   6   34.19    5.29
   3   0  -5   -0.12    0.76
  -3   0   5   -0.78    0.97
  -3   0   5    0.69    0.21
   3   0  -4  309.21    5.79
  -3   0   4  281.15    5.63
  -3   0   4  260.88    3.58
   3   0  -3   -0.29    0.74
  -3   0   3    0.99    0.69
  -3   0   3    1.68    0.45
  -3   0   2  180.17    4.07
  -3   0   1   -0.12    0.57
  -3   0   1   -0.32    0.70
  -3   0   1    0.39    0.43
  -3   0   0  123.14    5.74
  -3   0   0  117.38    5.47
  -3   0   0  114.36    5.42
  -3   0  -1   -0.73    0.61
  -3   0  -1   -0.88    0.46
  -3   0  -1   -0.46    1.02
  -3   0  -2   94.55    4.59
   3   0   2  100.47    4.69
  -3   0  -2  106.18    5.55
  -3   0  -3    1.44    0.89
   3   0   3    0.59    0.26
  -3   0  -3    3.82    1.60
  -3   0  -4    3.02    0.74
   3   0   4    4.31    0.88
  -3   0  -4    1.64    0.81
  -3   0  -5    0.06    0.35
   3   0   5   -0.75    0.36
  -3   0  -5   -1.51    1.08
  -3   0  -6   19.83    2.79
   3   0   6   14.76    3.37
   3   0   6   13.46    2.67
  -3   0  -7    0.48    0.99
   3   0   7    0.33    0.24
   3   0   7   -0.90    0.87
  -3   0  -8    4.28    1.39
   3   0   8    2.83    0.63
   3   0   8    5.76    1.28
  -3   0  -9    1.96    1.05
   3   0   9    0.63    0.43
   3   0   9    1.69    0.89
  -3   0 -10   43.93    8.31
   3   0  10   33.25    1.72
   3   0  10   32.27    5.34
  -3   0 -11    0.69    0.65
   3   0  11    1.70    1.11
  -3   0 -12   49.94   10.73
   3   0  12   47.93    9.55
  -3   0 -13   -0.20    1.59
   3   0  13    2.16    1.22
  -3   0 -14   12.66    2.07
   3   0  14   13.37    2.62
  -3   0 -15   -0.67    1.52
   3   0  15    1.28    0.96
   3   1 -16    2.50    1.29
   3  -1 -16    1.64    1.33
  -3   1  16    0.01    1.15
   3   1 -15    6.91    1.42
   3  -1 -15    5.62    2.29
  -3   1  15    4.28    1.33
  -3  -1  15    2.15    0.95
   3   1 -14   15.99    3.34
   3  -1 -14   17.03    3.57
  -3  -1  14    6.47    1.99
  -3   1  14   11.52    2.46
   3   1 -13    2.54    1.78
   3  -1 -13    2.28    1.20
  -3   1  13    0.22    1.26
  -3  -1  13    0.85    1.06
   3   1 -12   10.12    2.46
   3  -1 -12    8.33    1.73
  -3  -1  12    6.38    1.20
  -3   1  12    7.22    1.27
   3  -1 -11   11.24    1.92
   3   1 -11   12.41    2.39
  -3  -1  11    9.32    1.41
  -3   1  11    4.29    0.75
   3   1 -10   19.86    2.15
   3  -1 -10   20.81    2.32
  -3  -1  10   14.28    2.48
  -3   1  10   16.94    2.81
   3  -1  -9    0.09    1.14
   3   1  -9    0.59    0.85
  -3  -1   9    0.20    0.59
  -3   1   9    1.56    0.81
   3   1  -8    4.19    0.98
   3  -1  -8    3.75    0.69
  -3  -1   8    2.89    0.99
  -3   1   8    3.24    1.12
   3  -1  -7   84.10    8.07
   3   1  -7   84.45    3.97
  -3  -1   7   71.83    7.27
  -3   1   7   65.74    7.94
   3   1  -6  155.93    5.87
   3  -1  -6  164.76    6.07
  -3  -1   6  121.94    4.89
  -3   1   6  126.16    5.05
  -3   1   6  122.74    3.65
   3  -1  -5   15.48    4.02
   3   1  -5   15.95    2.83
  -3  -1   5   17.11    2.53
  -3   1   5   14.49    2.23
  -3   1   5   12.93    2.35
   3   1  -4   10.18    2.23
   3  -1  -4   11.36    2.68
  -3  -1   4   14.95    2.12
  -3   1   4   12.03    1.65
  -3   1   4    9.67    1.89
  -3  -1   4   11.22    1.92
   3   1  -3   71.22    3.82
   3  -1  -3   74.56    3.97
  -3  -1   3   77.84   10.50
  -3   1   3   69.45    3.78
  -3   1   3   74.58    3.62
  -3  -1   3   67.49    3.18
   3  -1  -2  706.85    9.20
  -3  -1   2  702.97    9.02
  -3   1   2  704.51   10.17
  -3   1   2  686.10    7.75
  -3  -1   2  681.23    7.61
  -3  -1   1    0.84    0.36
  -3   1   1    1.90    0.33
  -3  -1   1    1.53    0.35
  -3   1   1   -0.13    0.72
  -3   1   1    2.03    0.44
  -3  -1   1   -1.00    0.73
  -3  -1   0   68.54    3.58
  -3   1   0   68.77    3.64
  -3  -1   0   68.10    3.86
  -3   1   0   67.68    3.46
  -3   1   0   65.98    3.49
  -3  -1   0   72.67    6.57
  -3   1  -1    1.80    0.66
  -3  -1  -1   -0.12    0.72
  -3  -1  -1   -0.06    0.44
  -3   1  -1   -0.07    0.55
  -3   1  -1   -0.48    0.92
  -3  -1  -1   -2.00    0.99
  -3  -1  -2  300.45    5.19
  -3   1  -2  296.36    5.53
   3  -1   2  309.11    4.63
  -3   1  -2  296.88    5.44
  -3  -1  -2  309.20    5.55
  -3   1  -3    9.10    1.87
  -3  -1  -3   11.12    2.05
   3   1   3    8.84    2.17
   3  -1   3   10.11    2.58
  -3   1  -3   10.03    1.54
  -3  -1  -3   15.44    2.55
  -3   1  -4    2.68    0.72
  -3  -1  -4    2.27    0.73
   3  -1   4    4.07    0.92
   3   1   4    3.34    0.78
   3   1   4    3.93    0.89
  -3   1  -4    3.67    1.10
  -3   1  -5   56.69    2.32
  -3  -1  -5   53.43    2.36
   3   1   5   59.70    1.96
   3  -1   5   58.48    1.99
   3   1   5   50.76    8.92
  -3   1  -5   44.23    2.40
  -3  -1  -6   25.09    4.19
  -3   1  -6   23.70    1.68
   3  -1   6   21.78    4.17
   3   1   6   21.77    2.74
   3   1   6   19.16    3.58
  -3   1  -6   18.19    1.70
  -3  -1  -7    3.82    0.71
  -3   1  -7    5.31    1.04
   3  -1   7    3.45    0.83
   3   1   7    4.29    0.94
   3   1   7    3.83    0.82
   3  -1   7    3.65    0.61
  -3   1  -8   64.32    9.09
  -3  -1  -8   56.47    3.15
   3  -1   8   49.94    3.31
   3   1   8   41.69    6.18
   3   1   8   46.57    8.21
   3  -1   8   47.70    9.58
  -3   1  -9   93.85    9.70
  -3  -1  -9   88.14    4.88
   3  -1   9   79.48    3.69
   3   1   9   67.08    4.15
   3  -1   9   68.52   11.64
   3   1   9   74.40    4.56
  -3   1 -10   85.05   12.89
  -3  -1 -10   92.97    9.56
   3  -1  10   71.46    2.97
   3  -1  10   67.17    4.21
   3   1  10   76.54   11.79
  -3  -1 -11    0.74    0.95
  -3   1 -11    1.33    0.68
   3  -1  11    1.00    0.35
   3   1  11    3.43    0.94
   3  -1  11    2.44    1.19
  -3  -1 -12   82.20    5.81
  -3   1 -12   89.28   12.96
   3   1  12   64.65    7.93
   3  -1  12   65.81    9.91
  -3  -1 -13   58.24    4.27
  -3   1 -13   52.80    9.42
   3  -1  13   49.89    6.53
   3   1  13   48.23    7.59
  -3   1 -14   45.46    7.32
  -3  -1 -14   44.15    3.60
   3   1  14   39.87    5.02
   3  -1  14   34.58    4.72
  -3   1 -15   13.48    2.79
  -3  -1 -15   11.07    2.60
   3   1  15   12.71    3.42
   3  -1  15   12.44    2.44
   3  -2 -16    0.07    1.14
   3   2 -16    1.11    1.17
  -3  -2  16    1.57    0.88
  -3   2  16    1.02    0.73
   3  -2 -15    8.81    3.51
   3   2 -15    8.13    1.81
  -3   2  15    7.42    4.55
  -3  -2  15    4.14    1.19
   3   2 -14   -0.69    1.83
   3  -2 -14    2.79    1.62
  -3  -2  14    0.60    0.65
  -3   2  14    1.39    1.05
   3   2 -13   28.95    6.25
   3  -2 -13   33.22    7.92
  -3  -2  13   15.34    2.27
  -3   2  13   19.91    3.04
   3   2 -12    3.36    1.62
   3  -2 -12    6.76    1.45
  -3  -2  12    3.29    1.16
  -3   2  12    2.09    0.83
   3  -2 -11    7.79    1.72
   3   2 -11    5.89    1.12
  -3  -2  11    4.05    1.14
  -3   2  11    4.99    0.84
   3   2 -10    1.28    0.85
   3  -2 -10    1.94    0.82
  -3  -2  10    1.56    0.83
  -3   2  10    3.43    0.95
   3   2  -9    6.84    1.73
   3  -2  -9   10.95    2.85
  -3  -2   9    6.58    1.42
  -3   2   9    8.37    1.67
   3   2  -8   15.15    3.66
   3  -2  -8   15.25    2.71
  -3  -2   8   11.41    2.13
  -3   2   8   10.26    2.30
   3   2  -7    2.94    1.03
   3  -2  -7    4.83    1.10
  -3  -2   7    2.03    1.22
  -3   2   7    2.33    0.91
   3   2  -6   81.79    3.75
   3  -2  -6   84.01    3.75
  -3  -2   6   74.43   10.38
  -3   2   6   66.86    8.78
  -3   2   6   74.81    2.55
   3   2  -5  122.69    3.67
   3  -2  -5  133.68    3.73
  -3  -2   5  109.04    3.59
  -3   2   5  107.42    3.79
  -3   2   5  112.95    2.31
   3   2  -4   42.12    5.94
  -3  -2   4   36.33    5.25
  -3   2   4   35.31    3.35
   3   2  -4   36.62    0.78
  -3   2   4   36.67    4.00
   3   2  -3  158.91    3.83
   3  -2  -3  173.20    3.96
  -3  -2   3  165.92    4.30
  -3   2   3  163.35    4.14
   3   2  -3  154.35    2.47
  -3   2   3  165.23    3.29
   3  -2  -2  109.56    5.20
  -3  -2   2  124.31    6.08
  -3  -2   2  106.03    5.21
  -3   2   2  117.92    9.80
   3   2  -2  111.88    5.07
  -3   2   2  102.78    5.51
  -3  -2   1   94.55    5.01
  -3   2   1  102.28    4.84
  -3  -2   1   86.67    4.21
  -3   2   1  100.91    4.98
  -3   2   1   94.07    4.57
  -3  -2   0   26.19    2.76
  -3   2   0   27.98    4.54
  -3  -2   0   27.00    3.40
  -3   2   0   29.66    4.06
  -3   2   0   28.69    3.40
  -3   2  -1   30.49    4.37
  -3  -2  -1   27.63    4.50
  -3  -2  -1   28.53    1.26
  -3   2  -1   32.68    1.56
   3   2   1   28.09    4.29
  -3   2  -1   24.00    2.86
  -3   2  -2   14.12    2.81
   3  -2   2   17.33    3.26
   3   2   2   18.14    2.97
  -3   2  -2   15.63    3.34
  -3   2  -3    6.39    0.93
  -3  -2  -3    8.24    1.52
   3   2   3    6.86    1.43
   3  -2   3    8.21    2.29
   3   2   3    7.81    1.72
  -3   2  -3    9.52    4.76
  -3   2  -4   41.57    1.88
  -3  -2  -4   42.34    2.07
   3  -2   4   43.47    1.60
   3   2   4   46.19    1.16
   3   2   4   42.30    6.78
  -3   2  -4   40.41    4.04
  -3   2  -5    5.25    1.53
  -3  -2  -5    7.46    1.67
   3  -2   5    5.24    1.25
   3   2   5    5.33    1.31
   3   2   5    5.54    0.95
  -3   2  -5    6.38    1.11
  -3  -2  -6    2.28    0.63
  -3   2  -6    1.15    0.49
   3  -2   6    1.15    0.42
   3   2   6    1.03    0.28
   3   2   6    1.59    0.55
  -3   2  -6    0.94    0.70
  -3  -2  -7    4.59    1.23
  -3   2  -7    4.02    0.69
   3  -2   7    3.85    0.87
   3   2   7    3.30    0.70
   3   2   7    4.95    1.38
  -3   2  -8   44.34    2.74
  -3  -2  -8   40.91    2.78
   3  -2   8   35.86    7.42
   3   2   8   34.57    1.64
   3  -2   8   36.33    7.21
   3   2   8   34.15    6.66
  -3   2  -9  193.33    8.24
  -3  -2  -9  182.03    8.29
   3  -2   9  175.63    6.92
   3  -2   9  152.62    6.91
   3   2   9  156.25    9.04
  -3   2 -10   60.49   20.36
  -3  -2 -10   67.99    7.54
   3  -2  10   37.24    8.45
   3  -2  10   53.40    8.53
   3   2  10   48.56    6.16
  -3   2 -11    6.35    2.08
  -3  -2 -11    6.23    1.65
   3  -2  11    2.56    0.87
   3  -2  11    5.85    1.01
   3   2  11    4.21    1.01
  -3   2 -12    3.11    1.39
  -3  -2 -12    1.97    1.63
   3  -2  12    1.08    0.52
   3  -2  12    2.30    0.92
   3   2  12    0.96    0.70
  -3   2 -13   51.42    6.01
  -3  -2 -13   42.17    6.39
   3  -2  13   34.15    5.64
   3   2  13   34.18    6.70
  -3   2 -14    7.20    1.96
  -3  -2 -14    7.10    2.31
   3  -2  14    4.76    2.76
   3   2  14    7.03    0.88
  -3   2 -15    1.39    0.70
  -3  -2 -15    0.63    0.92
   3   2  15   -0.93    1.19
   3  -2  15    1.41    1.00
   3   3 -16   10.42    3.48
   3  -3 -16    9.70    2.47
  -3  -3  16    6.22    1.70
  -3   3  16    4.17    1.35
   3  -3 -15    2.92    1.36
   3   3 -15    1.07    0.92
  -3  -3  15    2.04    0.88
  -3   3  15   -0.09    1.16
   3   3 -14    4.29    1.90
   3  -3 -14    3.70    1.63
  -3   3  14    2.76    0.88
   3   3 -13    3.39    1.36
   3  -3 -13    7.44    1.78
  -3  -3  13    4.27    1.16
  -3   3  13    6.89    2.26
   3   3 -12    1.94    1.02
   3  -3 -12   -0.74    1.58
  -3  -3  12    1.67    1.08
  -3   3  12    1.40    0.74
   3   3 -11    0.00    1.37
   3  -3 -11    0.14    0.58
  -3  -3  11    1.21    0.98
  -3   3  11    2.26    1.39
   3   3 -10    3.58    1.18
   3  -3 -10    5.03    1.13
  -3  -3  10    3.48    0.85
  -3   3  10    2.86    0.69
   3   3  -9    3.14    0.84
   3  -3  -9    3.20    0.97
  -3  -3   9    3.67    0.94
  -3   3   9    1.62    0.76
  -3   3   9    2.42    0.41
   3   3  -8    1.34    1.25
   3  -3  -8    0.83    1.11
  -3  -3   8    4.94    1.23
  -3   3   8    0.75    0.60
  -3   3   8    1.36    0.62
   3   3  -7   38.54    8.80
   3  -3  -7   46.51    9.23
  -3  -3   7   38.59    7.62
  -3   3   7   29.40    4.72
  -3   3   7   39.72    1.50
   3   3  -6   43.25    9.21
   3  -3  -6   55.55    2.60
  -3  -3   6   44.26    3.85
  -3   3   6   38.68    2.31
  -3   3   6   45.71    1.63
   3   3  -5   -0.82    0.84
   3  -3  -5    0.50    0.65
  -3  -3   5   -0.87    0.93
  -3   3   5   -0.22    0.50
  -3   3   5   -0.20    0.54
   3   3  -4  153.70    4.06
   3  -3  -4  166.77    3.92
  -3  -3   4  149.54    4.09
  -3   3   4  142.01    4.37
   3   3  -4  156.13    2.04
  -3   3   4  147.76    3.83
   3   3  -3   60.38    2.40
   3  -3  -3   69.04    2.70
  -3  -3   3   68.67    7.34
  -3   3   3   65.30    8.76
   3   3  -3   64.59    1.34
  -3   3   3   62.81    2.11
   3  -3  -2    0.53    0.37
  -3  -3   2    1.89    0.72
  -3  -3   2    2.23    0.72
   3   3  -2    1.73    0.41
  -3  -3   1    6.68    1.21
  -3   3   1    6.56    1.29
  -3  -3   1    6.51    1.10
  -3   3   1    7.19    1.30
   3   3  -1    6.34    1.22
  -3   3   1    6.12    0.94
  -3  -3   0  413.79    6.29
  -3   3   0  418.19    5.48
  -3  -3   0  401.29    5.39
   3   3   0  415.68    5.82
  -3   3   0  403.50    6.24
  -3   3  -1   76.66    5.85
  -3  -3  -1   72.09    3.84
   3  -3   1   73.95    3.78
  -3  -3  -1   68.96    3.38
   3   3   1   64.86    3.37
  -3   3  -1   65.66    3.64
  -3   3  -2    0.78    0.44
  -3  -3  -2    1.57    0.97
   3  -3   2    0.88    0.50
  -3  -3  -2    2.80    0.73
   3   3   2    2.13    0.79
  -3   3  -2    1.27    0.81
  -3  -3  -3  200.52    4.53
  -3   3  -3  201.31    3.86
   3   3   3  200.31    2.81
   3  -3   3  217.27    4.11
   3   3   3  192.83    4.52
  -3   3  -3  180.04    4.51
  -3  -3  -4   29.10    4.47
  -3   3  -4   24.15    1.47
   3  -3   4   27.82    1.38
   3   3   4   29.31    0.76
   3   3   4   27.57    4.75
  -3   3  -4   25.14    4.33
  -3   3  -5    3.47    0.70
  -3  -3  -5    5.76    1.28
   3  -3   5    4.80    1.66
   3   3   5    3.55    0.80
   3   3   5    4.29    1.48
  -3   3  -5    3.51    0.75
  -3   3  -6    7.89    1.40
  -3  -3  -6    8.66    1.67
   3  -3   6    7.68    1.98
   3   3   6    6.21    1.24
  -3   3  -6    4.80    1.09
  -3  -3  -7   21.28    4.80
  -3   3  -7   25.34    4.74
   3  -3   7   17.94    3.74
   3   3   7   16.66    3.24
  -3   3  -7   16.19    2.47
  -3   3  -8   20.38    3.64
  -3  -3  -8   13.55    2.40
   3  -3   8   14.51    3.31
   3   3   8   14.67    3.52
  -3   3  -8   15.82    2.43
  -3   3  -9    8.40    1.62
  -3  -3  -9    7.98    1.70
   3  -3   9    4.74    1.43
   3  -3   9    8.01    1.30
   3   3   9    8.33    1.55
  -3   3 -10   10.60    1.80
  -3  -3 -10    8.09    2.03
   3  -3  10    6.18    1.91
   3  -3  10    8.07    1.99
   3   3  10    7.69    1.56
  -3   3 -11    0.63    0.97
  -3  -3 -11   -0.21    1.42
   3  -3  11    0.66    0.51
   3  -3  11    1.36    0.78
   3   3  11    0.96    0.58
  -3   3 -12   39.51    5.42
  -3  -3 -12   32.07    6.25
   3  -3  12   17.93    4.92
   3  -3  12   27.34    5.63
   3   3  12   31.79    6.68
  -3   3 -13   33.31    6.87
  -3  -3 -13   30.91    6.60
   3  -3  13   25.83    4.43
   3   3  13   28.86    3.60
  -3   3 -14    4.00    1.45
  -3  -3 -14    1.85    1.13
   3  -3  14    4.02    1.15
   3   3  14    3.84    1.32
  -3   3 -15    2.21    0.89
  -3  -3 -15    3.12    1.14
   3  -3  15    3.48    1.23
   3   3  15    0.91    0.68
   3   4 -16    1.19    1.30
   3  -4 -16    1.41    1.32
  -3  -4  16    1.59    1.14
  -3   4  16    0.96    0.81
   3  -4 -15    2.95    2.24
   3   4 -15    4.77    1.96
  -3  -4  15    2.71    1.70
  -3   4  15    1.16    1.02
   3   4 -14    2.22    1.42
   3  -4 -14    3.10    2.06
  -3  -4  14   -0.92    1.34
  -3   4  14    1.24    1.28
   3   4 -13    5.03    2.14
   3  -4 -13   12.57    2.52
  -3  -4  13    2.98    1.41
  -3   4  13    3.67    1.55
   3   4 -12    6.06    1.95
   3  -4 -12    4.98    1.08
  -3  -4  12    0.98    0.60
  -3   4  12    1.11    1.20
   3   4 -11    4.14    1.89
   3  -4 -11    3.15    1.20
  -3  -4  11    3.45    1.01
  -3   4  11    3.03    1.39
   3   4 -10    2.91    0.78
   3  -4 -10    3.13    1.30
  -3  -4  10    2.63    0.78
  -3   4  10    1.47    1.23
   3   4  -9    4.13    1.04
   3  -4  -9    2.85    1.32
  -3  -4   9    4.14    0.75
  -3   4   9    4.40    1.59
  -3   4   9    3.14    0.55
   3   4  -8   58.73   10.55
   3  -4  -8   67.22    3.84
  -3  -4   8   54.39    7.89
  -3   4   8   47.82    2.93
  -3   4   8   57.61    2.43
   3   4  -7   62.92    3.27
   3  -4  -7   64.98   11.39
  -3  -4   7   56.20    7.96
  -3   4   7   51.54    7.11
  -3   4   7   63.05    2.12
   3   4  -6   31.99    4.18
   3  -4  -6   37.70    7.70
  -3  -4   6   36.17    7.84
  -3   4   6   26.77    3.40
  -3   4   6   29.06    1.31
   3   4  -5   43.57    8.88
   3  -4  -5   54.15    2.32
  -3  -4   5   45.66    3.96
  -3   4   5   46.28    3.88
  -3   4   5   49.45    4.82
   3   4  -4   94.28    3.18
   3  -4  -4  112.99    3.25
  -3  -4   4  100.01    3.28
  -3   4   4   95.48    3.44
   3   4  -4  121.91    1.81
  -3   4   4  109.93    3.13
   3   4  -3  178.94    4.34
   3  -4  -3  206.70    4.19
  -3  -4   3  182.74    4.25
  -3   4   3  177.03    4.53
   3   4  -3  202.86    3.04
  -3   4   3  188.31    5.18
   3  -4  -2   99.79    4.75
  -3  -4   2   99.55    5.65
  -3  -4   2   97.99    5.70
  -3   4   2  113.51   10.40
   3   4  -2  102.09    4.71
  -3   4   2   96.96    7.42
   3  -4  -1   67.45    3.31
  -3  -4   1   67.88    4.39
  -3  -4   1   76.72    5.39
  -3   4   1   77.14    4.23
   3   4  -1   75.35    3.69
  -3   4   1   78.66    4.41
  -3  -4   0    1.42    0.46
  -3   4   0    2.01    0.52
  -3  -4   0    1.83    0.88
  -3   4   0    2.46    1.23
   3   4   0    2.16    0.59
  -3  -4  -1    1.25    0.63
  -3   4  -1    2.14    0.50
   3  -4   1    2.46    1.04
  -3  -4  -1    1.14    0.27
   3   4   1    3.47    0.66
  -3   4  -2    5.19    1.26
  -3  -4  -2    5.39    1.24
   3  -4   2    5.80    1.34
  -3  -4  -2    5.35    0.81
   3   4   2    5.09    0.97
  -3   4  -2    8.10    2.83
  -3  -4  -3    1.19    0.70
  -3   4  -3    3.55    0.59
   3   4   3    3.95    0.92
   3  -4   3    5.84    1.31
   3   4   3    4.97    0.96
  -3   4  -3    3.03    1.08
  -3   4  -4   84.96    2.33
  -3  -4  -4   83.48    3.02
   3  -4   4   94.64    2.55
   3   4   4   78.72    2.90
  -3   4  -5    2.14    0.67
  -3  -4  -5    3.41    0.90
   3  -4   5    2.69    0.68
   3   4   5   -0.30    0.91
  -3   4  -5    2.43    0.54
  -3   4  -6    0.33    0.83
  -3  -4  -6   -0.39    1.02
   3  -4   6    0.46    0.29
   3   4   6    0.47    0.97
  -3   4  -6    1.83    0.82
  -3   4  -7   15.23    3.95
  -3  -4  -7    8.56    1.34
   3  -4   7    9.49    2.24
   3   4   7   10.61    2.41
  -3   4  -7   11.46    1.57
  -3   4  -8    7.78    1.65
  -3  -4  -8    8.46    2.54
   3  -4   8    5.58    1.36
   3   4   8    7.42    1.74
  -3   4  -8    6.53    1.59
  -3   4  -9   53.67    8.47
  -3  -4  -9   54.13   10.25
   3  -4   9   49.12    8.63
   3   4   9   46.47    7.47
  -3   4  -9   41.95    5.63
  -3   4 -10    4.44    1.81
  -3  -4 -10    3.58    1.35
   3  -4  10    3.66    1.17
   3  -4  10    5.41    2.25
   3   4  10    6.34    1.12
  -3   4 -11    0.62    0.57
  -3  -4 -11    2.52    1.59
   3  -4  11   -0.11    0.76
   3  -4  11   -0.04    1.01
   3   4  11   -0.74    1.13
  -3   4 -12   11.61    2.16
  -3  -4 -12   11.27    3.11
   3  -4  12    8.56    1.69
   3  -4  12    8.81    1.97
   3   4  12    8.36    1.39
  -3   4 -13    2.60    0.71
  -3  -4 -13    3.68    2.07
   3  -4  13    1.54    0.86
   3  -4  13   -0.04    0.82
   3   4  13    1.80    1.82
  -3   4 -14   15.43    2.39
  -3  -4 -14   12.45    2.66
   3  -4  14   11.55    5.72
  -3   4 -15    0.67    0.76
  -3  -4 -15    0.94    1.68
   3  -4  15   -0.67    1.12
   3   4  15    0.83    1.43
   3   5 -15   -0.92    1.75
   3  -5 -15    0.98    1.13
  -3  -5  15    1.37    0.65
  -3   5  15   -0.41    1.13
   3   5 -14    2.94    0.96
   3  -5 -14   -0.93    1.86
  -3  -5  14   -0.98    1.24
  -3   5  14    1.64    0.67
   3   5 -13   97.09   17.50
   3  -5 -13  113.15   47.96
  -3  -5  13   68.33   30.27
  -3   5  13   59.93   12.45
   3   5 -12    0.15    0.79
   3  -5 -12   -0.30    1.44
  -3  -5  12    2.91    1.28
  -3   5  12    1.44    1.30
   3   5 -11    1.01    0.84
   3  -5 -11    1.66    0.77
  -3  -5  11   -0.10    1.16
  -3   5  11    2.24    0.82
   3   5 -10    7.28    2.13
   3  -5 -10    4.63    1.06
  -3  -5  10    5.79    2.00
  -3   5  10    4.08    0.96
  -3   5  10    4.40    1.00
   3   5  -9   32.03    6.83
   3  -5  -9   37.81    5.45
  -3  -5   9   27.25    4.55
  -3   5   9   25.70    4.10
  -3   5   9   25.82    3.16
   3   5  -8    8.38    1.67
   3  -5  -8   12.12    2.32
  -3  -5   8    8.56    1.63
  -3   5   8    6.96    1.31
  -3   5   8   10.22    2.07
   3   5  -7   14.10    2.54
   3  -5  -7   15.96    3.28
  -3  -5   7   14.68    2.10
  -3   5   7   12.42    1.37
  -3   5   7   14.82    2.41
   3   5  -6    8.25    1.98
   3  -5  -6    9.77    2.09
  -3  -5   6    7.80    1.53
  -3   5   6    6.20    1.37
  -3   5   6    6.53    0.82
   3   5  -5   18.65    2.78
   3  -5  -5   20.50    4.34
  -3  -5   5   18.58    2.89
  -3   5   5   18.28    3.50
  -3   5   5   17.43    1.16
   3   5  -4   46.84    8.62
   3  -5  -4   53.88    2.12
  -3  -5   4   53.66    4.73
  -3   5   4   51.43    5.71
   3   5  -4   65.46    1.78
  -3   5   4   54.67    7.04
   3   5  -3    7.42    1.74
   3  -5  -3    8.54    2.29
  -3  -5   3    8.76    2.25
  -3   5   3    8.17    1.86
   3   5  -3    7.70    1.95
  -3   5   3   12.02    2.10
   3  -5  -2   21.64    1.14
  -3  -5   2   19.32    2.95
  -3  -5   2   21.08    3.55
  -3   5   2   21.33    3.19
   3   5  -2   23.84    2.34
  -3   5   2   44.09   10.45
   3  -5  -1   47.05    2.49
  -3  -5   1   52.41    5.70
  -3  -5   1   49.23    6.90
  -3   5   1   63.35    3.79
   3   5  -1   54.28    3.06
  -3   5   1   61.32    9.03
  -3  -5   0   62.66    3.65
  -3   5   0   67.93    3.42
  -3  -5   0   64.28    3.23
   3   5   0   69.19    3.60
  -3   5   0   84.89   10.08
  -3  -5  -1    6.69    1.85
  -3   5  -1    6.37    1.34
   3  -5   1    6.29    1.03
  -3  -5  -1    5.34    1.07
   3   5   1    8.63    1.52
  -3   5  -2   23.98    3.59
  -3  -5  -2   31.19    4.79
   3  -5   2   28.90    4.67
  -3  -5  -2   27.25    2.72
   3   5   2   32.12    5.69
  -3   5  -2   29.85    5.12
  -3   5  -3    5.76    0.88
  -3  -5  -3    5.28    0.81
   3   5   3    3.99    0.80
   3  -5   3    7.12    1.56
   3   5   3    6.95    1.09
  -3   5  -3   11.46    3.45
  -3   5  -4   28.79    1.42
  -3  -5  -4   28.05    1.89
   3  -5   4   32.30    7.48
   3   5   4   35.33    5.72
  -3   5  -4   28.39    3.24
  -3   5  -5    4.94    1.21
  -3  -5  -5    4.51    0.98
   3  -5   5    5.88    1.35
   3   5   5    6.62    1.36
  -3   5  -5    6.18    1.07
  -3   5  -6   68.30    3.06
  -3  -5  -6   66.22    3.45
   3  -5   6   70.23    3.47
   3   5   6   63.43   10.69
  -3   5  -6   54.39    7.36
  -3   5  -7   48.41    2.39
  -3  -5  -7   48.33   10.09
   3  -5   7   44.07    8.55
   3   5   7   40.58    8.64
  -3   5  -7   37.18    4.55
  -3   5  -8    8.18    1.61
  -3  -5  -8   11.82    2.15
   3  -5   8    6.51    1.91
   3   5   8    5.82    1.21
  -3   5  -8    4.94    1.26
  -3   5  -9    6.94    1.18
  -3  -5  -9    4.33    1.37
   3  -5   9    3.61    0.69
   3   5   9    1.97    1.27
  -3   5  -9    3.45    0.85
  -3   5 -10    6.05    1.59
  -3  -5 -10    7.08    2.43
   3  -5  10    5.03    1.19
   3   5  10    6.06    2.20
  -3   5 -10    5.63    1.27
  -3   5 -11    4.56    1.00
  -3  -5 -11    3.35    1.45
   3  -5  11    3.04    0.97
   3  -5  11    2.90    0.91
   3   5  11    2.71    1.10
  -3   5 -12    7.25    1.98
  -3  -5 -12    8.69    2.30
   3  -5  12    3.95    1.24
   3  -5  12    4.64    1.32
   3   5  12    4.24    1.20
  -3   5 -13    1.81    1.01
  -3  -5 -13    1.20    1.50
   3  -5  13    1.24    0.80
   3  -5  13    0.99    0.79
   3   5  13   -0.27    1.23
  -3   5 -14    6.81    1.18
  -3  -5 -14    4.60    2.47
   3  -5  14    6.19    1.09
  -3   5 -15   13.56    2.85
  -3  -5 -15   11.68    2.26
   3   5  15   12.39    1.78
   3   6 -15   18.49    4.83
   3  -6 -15   13.25    3.39
  -3  -6  15   12.22    2.83
  -3   6  15    7.52    2.30
   3   6 -14    2.53    1.03
   3  -6 -14    2.49    1.45
  -3  -6  14   -1.58    1.27
  -3   6  14    2.22    1.14
   3   6 -13   12.36    2.49
   3  -6 -13   14.64    2.95
  -3  -6  13    9.22    2.20
  -3   6  13    7.51    1.48
   3   6 -12    1.24    1.12
   3  -6 -12   -0.12    0.90
  -3  -6  12    1.35    0.74
  -3   6  12   -1.01    1.03
   3   6 -11   19.82    4.78
   3  -6 -11   20.58    3.25
  -3  -6  11   16.06    3.30
  -3   6  11   11.80    2.34
   3   6 -10    1.54    0.82
   3  -6 -10    1.55    1.17
  -3  -6  10    1.68    0.91
  -3   6  10    2.26    0.81
  -3   6  10    1.11    0.68
   3   6  -9    2.88    0.78
   3  -6  -9    2.06    0.79
  -3  -6   9    0.20    0.67
  -3   6   9    0.56    0.57
  -3   6   9   -0.24    0.58
   3   6  -8    9.69    1.89
   3  -6  -8   10.69    2.22
  -3  -6   8    8.27    1.83
  -3   6   8    5.91    1.29
  -3   6   8    6.23    1.42
   3   6  -7    6.18    1.71
   3  -6  -7    7.47    1.73
  -3  -6   7    5.71    1.80
  -3   6   7    4.57    1.21
  -3   6   7    6.21    1.02
   3   6  -6    7.56    1.28
   3  -6  -6   10.03    2.29
  -3  -6   6    8.97    1.28
  -3   6   6    9.48    2.11
  -3   6   6    8.57    1.87
   3   6  -5   30.74    5.96
   3  -6  -5   39.81    1.91
  -3  -6   5   34.85    5.46
  -3   6   5   33.98    3.29
  -3   6   5   36.28    2.13
   3   6  -4   40.08    8.19
   3  -6  -4   46.54    1.93
  -3  -6   4   42.00    6.48
  -3   6   4   38.89    4.55
   3   6  -4   47.67    1.15
   3   6  -3    7.16    1.47
   3  -6  -3    8.40    2.04
  -3  -6   3    8.91    1.99
  -3   6   3    8.67    2.11
   3   6  -3    9.33    1.14
   3  -6  -2   17.92    2.75
  -3  -6   2   16.19    2.76
  -3  -6   2   19.37    2.54
  -3   6   2   17.99    2.20
   3   6  -2   18.62    3.29
  -3   6   2   23.24    5.15
   3  -6  -1    0.13    0.14
  -3  -6   1   -0.07    0.97
  -3  -6   1    0.69    0.34
  -3   6   1    1.69    0.93
   3   6  -1    0.90    0.59
  -3   6   1   -0.34    2.05
  -3  -6   0  175.09    4.26
   3  -6   0  186.97    4.40
  -3  -6   0  180.79    3.38
   3   6   0  204.57    4.11
  -3   6   0  184.62    5.24
  -3  -6  -1   -0.27    1.06
  -3   6  -1    1.14    0.31
   3  -6   1    1.00    0.44
  -3  -6  -1    1.41    0.33
   3   6   1    0.75    0.34
  -3   6  -1    3.17    1.27
  -3   6  -2    5.22    1.13
  -3  -6  -2    6.43    0.88
   3  -6   2    5.67    1.21
  -3  -6  -2    4.07    0.81
   3   6   2    6.52    1.32
  -3   6  -2    4.81    1.67
  -3   6  -3   -0.07    0.37
  -3  -6  -3   -0.88    0.94
   3  -6   3    0.98    0.52
   3   6   3    1.76    0.57
  -3   6  -3    1.47    0.74
  -3   6  -4   27.04    4.02
  -3  -6  -4   34.41    5.06
   3  -6   4   31.04    7.36
   3   6   4   32.41    6.23
  -3   6  -4   27.68    6.40
  -3   6  -5    3.56    0.57
  -3  -6  -5    3.14    0.91
   3  -6   5    2.96    0.91
   3   6   5    3.66    0.90
  -3   6  -5    2.66    0.57
  -3   6  -6    1.20    0.58
  -3  -6  -6    1.03    0.81
   3  -6   6    0.88    0.73
   3   6   6    1.33    0.62
  -3   6  -6    2.37    0.78
  -3   6  -7    0.51    0.41
  -3  -6  -7    1.55    0.82
   3  -6   7    1.11    0.45
   3   6   7    2.07    0.73
  -3   6  -7   -0.06    1.04
  -3   6  -8    9.54    1.90
  -3  -6  -8   10.30    1.66
   3  -6   8    6.66    1.34
   3   6   8    7.81    1.60
  -3   6  -8    5.45    1.32
  -3   6  -9    1.92    0.96
  -3  -6  -9    0.72    0.65
   3  -6   9    1.71    0.66
   3   6   9    1.69    1.60
  -3   6 -10   19.11    3.24
  -3  -6 -10   22.89    2.42
   3  -6  10   17.58    3.88
   3   6  10   16.72    3.57
  -3   6 -10   13.76    2.91
  -3   6 -11    3.19    0.97
  -3  -6 -11    2.95    1.21
   3  -6  11    2.61    0.72
   3   6  11    1.01    0.57
  -3   6 -12   -0.20    0.87
  -3  -6 -12   -0.34    1.53
   3  -6  12   -0.50    0.82
   3  -6  12    0.15    0.46
   3   6  12   -0.83    1.25
  -3   6 -13    1.78    0.82
  -3  -6 -13    1.48    1.02
   3  -6  13   -0.13    0.81
   3  -6  13    1.93    0.91
   3   6  13    1.11    0.95
  -3   6 -14   -0.65    1.14
  -3  -6 -14    1.26    1.17
   3  -6  14    0.52    0.42
   3   6  14   -0.08    1.24
  -3   6 -15    9.57    2.26
  -3  -6 -15    6.56    1.99
   3  -6  15    5.44    1.39
   3   6  15    7.03    1.43
   3   7 -15    3.51    1.26
   3  -7 -15    3.74    1.68
  -3  -7  15    3.31    1.98
  -3   7  15    2.40    1.07
   3   7 -14    0.63    1.39
   3  -7 -14    0.93    1.05
  -3  -7  14    2.34    1.21
  -3   7  14    2.39    1.15
   3   7 -13    3.49    1.94
   3  -7 -13    3.46    1.22
  -3  -7  13    5.73    1.58
  -3   7  13    2.02    0.85
   3   7 -12   -0.33    1.58
   3  -7 -12   -0.93    1.59
  -3  -7  12    3.33    1.82
  -3   7  12   -0.83    0.97
   3   7 -11    2.53    1.18
   3  -7 -11    2.51    1.06
  -3  -7  11    2.20    1.18
  -3   7  11    3.77    0.90
  -3   7  11    2.33    0.79
   3   7 -10   10.06    2.42
   3  -7 -10   10.55    2.26
  -3  -7  10    5.77    2.08
  -3   7  10    6.71    1.45
  -3   7  10    5.75    1.28
   3   7  -9    0.27    0.53
   3  -7  -9    1.47    0.89
  -3  -7   9    1.10    0.77
  -3   7   9   -0.81    1.07
  -3   7   9   -0.50    0.63
   3   7  -8    4.84    1.02
   3  -7  -8    6.86    1.25
  -3  -7   8    6.13    1.19
  -3   7   8    7.80    1.55
  -3   7   8    4.95    0.81
   3   7  -7   14.21    5.71
   3  -7  -7   20.71    3.60
  -3  -7   7   18.52    3.27
  -3   7   7   13.58    2.32
  -3   7   7   14.16    2.53
   3  -7  -6    2.32    0.83
  -3  -7   6    1.26    0.62
  -3   7   6    2.15    0.93
  -3   7   6    1.60    0.76
   3   7  -5    6.85    1.71
   3  -7  -5   10.65    1.62
  -3  -7   5    9.22    2.07
  -3   7   5    6.92    1.29
  -3   7   5    8.74    2.41
   3   7  -4   11.87    2.69
   3  -7  -4   12.87    2.54
  -3  -7   4   11.53    1.97
  -3   7   4   11.07    1.81
   3   7  -4   10.30    2.36
  -3   7   4   13.64    2.10
   3  -7  -3    2.13    0.74
  -3  -7   3    2.30    0.56
  -3  -7   3    3.75    0.80
  -3   7   3    1.22    1.00
   3   7  -3    2.33    1.30
  -3   7   3   13.33    5.00
   3  -7  -2   19.81    3.31
  -3  -7   2   20.00    4.05
  -3  -7   2   20.29    3.75
  -3   7   2   21.11    2.68
   3   7  -2   24.00    1.24
  -3   7   2   22.49    3.11
   3  -7  -1    8.88    1.57
  -3  -7   1    7.91    2.46
  -3  -7   1   10.90    1.85
  -3   7   1   12.98    2.27
   3   7  -1   10.05    2.41
   3  -7   0    3.29    0.92
  -3  -7   0    1.74    0.68
   3  -7   0    3.02    0.75
  -3  -7   0    4.30    0.94
   3   7   0    5.23    1.32
  -3   7   0    8.45    1.93
  -3  -7  -1   27.50    4.24
  -3   7  -1   26.15    2.20
   3  -7   1   31.23    5.26
  -3  -7  -1   26.90    3.48
   3   7   1   28.27    5.83
  -3   7  -1   31.80    5.50
  -3  -7  -2   76.46   10.42
  -3   7  -2   68.15    3.24
   3  -7   2   80.03    3.71
  -3  -7  -2   64.53    1.68
   3   7   2   80.77    2.94
  -3   7  -2   78.90    3.74
  -3  -7  -3   10.39    1.71
  -3   7  -3    9.35    1.34
   3  -7   3   10.74    3.60
   3   7   3   12.36    2.02
  -3   7  -3    9.64    1.72
  -3   7  -4  225.58    6.86
  -3  -7  -4  214.53    8.32
   3  -7   4  267.25    8.55
   3   7   4  233.92    7.88
  -3   7  -4  193.79    6.89
  -3   7  -5    0.36    0.40
  -3  -7  -5    0.26    0.89
   3  -7   5   -0.21    0.56
   3   7   5   -0.24    1.20
  -3   7  -5    0.71    0.98
  -3   7  -6   94.12    6.43
  -3  -7  -6   76.91    3.41
   3  -7   6   88.66    3.19
   3   7   6   78.17   13.90
  -3   7  -6   68.68    8.83
  -3   7  -7    6.66    1.43
  -3  -7  -7    7.82    1.27
   3  -7   7    6.93    1.63
   3   7   7    5.17    1.32
  -3   7  -7    1.76    0.62
  -3   7  -8   25.81    2.83
  -3  -7  -8   27.17    4.94
   3  -7   8   27.37    4.66
   3   7   8   25.40    4.36
  -3   7  -8   20.65    2.16
  -3   7  -9    2.79    0.51
  -3  -7  -9    2.95    0.94
   3  -7   9    2.96    0.71
   3   7   9    4.89    0.97
  -3   7  -9    3.16    1.30
  -3   7 -10   29.62    2.95
  -3  -7 -10   29.97    4.90
   3  -7  10   23.18    4.50
   3   7  10   23.49    3.82
  -3   7 -10   20.07    3.96
  -3   7 -11    7.10    1.46
  -3  -7 -11    5.45    1.66
   3  -7  11    3.52    0.92
   3   7  11    1.62    1.14
  -3   7 -11    3.56    1.43
  -3   7 -12    1.43    1.16
  -3  -7 -12    1.93    1.51
   3  -7  12    2.08    0.78
   3  -7  12    0.74    0.63
   3   7  12    1.26    0.83
  -3   7 -13   -0.08    0.86
  -3  -7 -13   -0.81    1.37
   3  -7  13    0.05    0.87
   3  -7  13    1.82    1.25
   3   7  13    1.88    1.31
  -3   7 -14   -1.23    1.08
  -3  -7 -14    0.38    1.28
   3  -7  14    0.67    0.78
   3  -7  14    1.39    0.68
   3   7  14    1.18    0.86
  -3   7 -15   -0.20    1.36
  -3  -7 -15    0.40    1.79
   3  -7  15    1.12    0.76
   3   7  15    0.65    0.69
   3   8 -15    6.98    2.11
   3  -8 -15    7.46    2.24
  -3  -8  15    2.87    1.47
  -3   8  15    5.47    1.53
   3   8 -14   20.76    3.07
   3  -8 -14   11.77    2.65
  -3  -8  14   11.32    2.75
  -3   8  14    8.98    1.74
   3   8 -13    4.17    1.83
   3  -8 -13    1.24    1.14
  -3   8  13    2.83    1.51
   3   8 -12   34.53    7.14
   3  -8 -12   36.06    6.25
  -3  -8  12   22.05    4.77
  -3   8  12   23.56    4.06
   3   8 -11    8.33    2.60
   3  -8 -11    9.00    1.72
  -3  -8  11    5.84    1.56
  -3   8  11    4.05    1.42
  -3   8  11    7.02    1.33
   3   8 -10   63.18    5.67
   3  -8 -10   63.43   12.82
  -3  -8  10   47.64    6.95
  -3   8  10   38.88    4.69
  -3   8  10   51.16    3.32
   3   8  -9   21.30    3.85
   3  -8  -9   21.59    3.91
  -3  -8   9   13.03    1.92
  -3   8   9   14.17    1.49
  -3   8   9   16.40    3.97
   3   8  -8   12.87    3.00
   3  -8  -8   16.82    3.23
  -3  -8   8   13.01    2.36
  -3   8   8   14.72    2.10
  -3   8   8   13.46    3.09
   3   8  -7   11.99    3.29
   3  -8  -7   14.06    4.33
  -3  -8   7   11.76    1.91
  -3   8   7   13.06    1.64
  -3   8   7   12.94    2.72
   3   8  -6    1.54    1.06
   3  -8  -6    0.82    0.35
  -3  -8   6    0.53    0.39
  -3   8   6   -0.31    1.07
   3   8  -5   22.48    4.44
   3  -8  -5   29.30    6.63
  -3  -8   5   29.50    5.77
  -3   8   5   26.27    4.88
  -3   8   5   28.23    1.68
   3   8  -4    5.90    1.36
   3  -8  -4    8.06    2.13
  -3  -8   4    8.15    1.36
  -3   8   4    6.40    0.79
   3   8  -4    6.89    1.90
  -3   8   4    9.50    1.52
   3  -8  -3   85.69    2.21
  -3  -8   3   71.16    9.45
  -3  -8   3   70.93    2.61
  -3   8   3   66.44    2.82
   3   8  -3   84.14    2.13
  -3   8   3   73.18    3.60
   3  -8  -2   91.05    2.00
  -3  -8   2   76.54   10.12
  -3  -8   2   79.11    2.86
  -3   8   2   83.05   10.73
   3   8  -2   90.61    2.78
  -3   8   2   79.35    5.01
   3  -8  -1   25.10    0.97
  -3  -8   1   22.80    4.35
   3  -8  -1   22.58    4.06
  -3  -8   1   29.35    4.16
   3   8  -1   29.09    3.26
  -3   8   1   30.63    4.81
   3  -8   0   25.93    1.11
  -3  -8   0   25.80    3.38
   3  -8   0   30.64    5.58
  -3  -8   0   29.30    1.43
   3   8   0   28.86    6.19
  -3  -8  -1   82.46   14.94
  -3   8  -1   83.62   15.45
   3  -8   1  100.25    3.32
  -3  -8  -1   92.21   16.52
   3   8   1  109.58    3.37
  -3   8  -1   91.15   16.61
  -3  -8  -2   25.66    3.85
  -3   8  -2   20.65    1.90
   3  -8   2   26.69    5.98
  -3  -8  -2   22.44    1.72
   3   8   2   23.78    4.87
  -3   8  -2   24.73    5.66
  -3   8  -3  115.60    7.16
  -3  -8  -3  122.63    4.82
   3  -8   3  151.45    5.52
   3   8   3  135.95    5.15
  -3   8  -3  112.10    4.62
  -3   8  -4    0.40    0.36
  -3  -8  -4    0.54    0.58
   3  -8   4    0.63    0.46
   3   8   4    1.26    0.68
  -3   8  -4   -0.76    0.99
  -3   8  -5    1.96    0.57
  -3  -8  -5    3.11    0.98
   3  -8   5    2.49    1.04
   3   8   5    3.21    0.98
  -3   8  -5    2.33    0.97
  -3   8  -6   37.04    3.28
  -3  -8  -6   31.82    5.65
   3  -8   6   38.44    9.69
   3   8   6   29.97    8.92
  -3   8  -6   29.80    4.74
  -3   8  -7    3.17    0.56
  -3  -8  -7    4.14    0.83
   3  -8   7    4.68    1.19
   3   8   7    2.68    0.58
  -3   8  -7    4.96    1.18
  -3   8  -8    6.31    1.02
  -3  -8  -8    5.17    1.61
   3  -8   8    5.50    1.45
   3   8   8    5.94    1.29
  -3   8  -8    4.42    0.89
  -3   8  -9    3.73    0.95
  -3  -8  -9    4.43    0.98
   3  -8   9    3.34    1.02
   3   8   9    5.06    1.38
  -3   8  -9    2.71    1.30
  -3   8 -10   -0.08    0.84
  -3  -8 -10   -0.77    1.36
   3  -8  10    1.06    0.87
   3   8  10    2.26    1.14
  -3   8 -10    0.43    1.21
  -3   8 -11   12.93    2.56
  -3  -8 -11   12.25    2.47
   3  -8  11   10.50    2.74
   3   8  11   13.01    2.43
  -3   8 -11    8.44    2.15
  -3   8 -12    5.43    1.57
  -3  -8 -12    6.28    1.03
   3  -8  12    4.91    1.88
   3   8  12    6.24    1.33
  -3   8 -12    5.03    1.77
  -3   8 -13    1.07    0.52
  -3  -8 -13   -0.69    1.53
   3  -8  13    0.57    0.43
   3  -8  13    0.79    0.67
   3   8  13    2.54    1.52
  -3   8 -14    5.15    1.27
  -3  -8 -14    9.71    2.41
   3  -8  14    9.03    2.06
   3  -8  14    8.48    2.29
   3   8  14   10.83    2.13
  -3   8 -15   10.46    2.23
  -3  -8 -15   17.12    2.75
   3  -8  15    8.74    2.53
   3   8  15   13.34    2.60
   3   9 -15   12.84    2.40
   3  -9 -15   13.52    2.91
  -3  -9  15    8.54    2.26
  -3   9  15    5.94    1.81
   3   9 -14    2.15    1.33
   3  -9 -14    1.35    1.81
  -3  -9  14    1.80    1.08
  -3   9  14    0.97    0.72
   3   9 -13   75.44   13.90
   3  -9 -13   71.34   13.12
  -3   9  13   49.23    7.61
   3   9 -12    2.48    1.20
   3  -9 -12    1.81    1.16
  -3  -9  12   -0.33    1.32
  -3   9  12    1.10    1.25
   3   9 -11    1.35    1.23
   3  -9 -11    0.46    0.63
  -3   9  11    0.70    0.80
  -3   9  11    0.97    0.81
   3   9 -10   -0.69    1.30
   3  -9 -10   -0.12    0.77
  -3  -9  10    2.72    1.16
  -3   9  10   -0.06    1.07
  -3   9  10    0.50    0.48
   3   9  -9    7.41    1.29
   3  -9  -9   12.34    2.16
  -3   9   9    8.31    1.67
  -3   9   9   12.48    3.25
   3   9  -8    0.68    0.76
   3  -9  -8    2.80    0.84
  -3  -9   8    4.87    1.55
  -3   9   8    1.77    1.03
  -3   9   8    2.64    1.17
   3   9  -7    3.15    1.16
   3  -9  -7    1.93    0.63
  -3  -9   7    1.25    0.76
  -3   9   7    0.69    0.78
  -3   9   7    4.28    0.83
   3   9  -6   -0.15    1.01
   3  -9  -6   -0.28    0.81
  -3  -9   6    1.22    0.46
  -3   9   6    0.72    0.62
  -3   9   6    1.27    0.52
   3   9  -5   13.29    2.64
   3  -9  -5   17.16    3.40
  -3  -9   5   16.78    1.98
  -3   9   5   13.60    1.67
  -3   9   5   13.43    2.15
   3   9  -4   15.87    3.40
   3  -9  -4   18.64    4.76
  -3  -9   4   18.36    3.11
  -3   9   4   16.08    2.48
   3   9  -4   18.69    2.15
  -3   9   4   18.96    3.03
   3  -9  -3   -0.23    0.43
  -3  -9   3    0.35    0.49
  -3  -9   3    0.76    0.40
  -3   9   3   -0.16    0.76
   3   9  -3   -1.47    0.75
  -3   9   3    1.52    0.50
   3  -9  -2   60.83    1.60
  -3  -9   2   49.14    5.89
  -3  -9   2   53.47    7.74
   3   9  -2   61.62    2.20
  -3   9   2   55.27    5.93
   3  -9  -1    0.31    0.16
  -3  -9   1    0.56    0.32
   3  -9  -1   -1.38    0.94
  -3  -9   1   -0.72    0.60
   3   9  -1    1.61    0.80
   3  -9   0   12.02    1.26
  -3  -9   0   10.24    2.11
   3  -9   0   11.06    1.90
  -3  -9   0   12.33    2.46
   3   9   0   13.77    2.44
  -3   9   0   14.57    3.11
   3  -9   1   41.18    0.96
  -3  -9  -1   44.92    6.67
   3  -9   1   50.09    3.24
  -3  -9  -1   48.40    1.56
   3   9   1   53.85    9.07
  -3   9  -1   47.04    2.69
  -3  -9  -2    2.84    0.72
  -3   9  -2    2.34    0.44
   3  -9   2    6.37    1.43
  -3  -9  -2    3.66    0.71
   3   9   2    5.39    0.88
  -3   9  -2    3.19    1.31
  -3   9  -3    0.34    0.18
  -3  -9  -3   -0.04    0.99
   3  -9   3    1.19    0.59
  -3  -9  -3    0.67    0.21
   3   9   3    1.54    0.80
  -3   9  -3   -0.21    0.86
  -3   9  -4    2.40    0.61
  -3  -9  -4    4.01    0.92
   3  -9   4    3.25    0.95
   3   9   4    2.48    0.91
  -3   9  -4    1.63    0.92
  -3   9  -5    8.27    1.76
  -3  -9  -5    6.68    1.26
   3  -9   5   10.43    2.31
   3   9   5    8.46    1.79
  -3   9  -5    8.04    1.79
  -3   9  -6   10.80    1.54
  -3  -9  -6    8.35    1.35
   3  -9   6   11.53    2.68
   3   9   6    9.96    1.89
  -3   9  -6    8.39    1.28
  -3   9  -7   15.54    3.26
  -3  -9  -7   19.05    5.46
   3  -9   7   14.04    3.31
   3   9   7   14.84    2.78
  -3   9  -7   11.58    2.31
  -3   9  -8    0.62    0.55
  -3  -9  -8    1.43    1.17
   3  -9   8    0.83    0.44
   3   9   8    1.52    0.62
  -3   9  -8    2.40    0.77
  -3   9  -9    6.86    3.40
  -3  -9  -9    7.31    1.69
   3  -9   9    6.18    1.59
   3   9   9    8.58    1.61
  -3   9  -9    5.53    2.18
  -3   9 -10    0.28    0.39
  -3  -9 -10   -0.81    1.31
   3  -9  10    0.78    0.71
   3   9  10    1.58    0.69
  -3   9 -11    7.76    2.18
  -3  -9 -11    7.21    1.89
   3  -9  11    7.04    1.54
   3   9  11    7.31    1.28
  -3   9 -11    5.97    1.30
  -3   9 -12    0.92    0.52
  -3  -9 -12   -0.60    1.47
   3  -9  12    1.40    0.75
   3   9  12    2.86    1.24
  -3   9 -12   -0.85    1.09
  -3   9 -13    1.49    0.69
  -3  -9 -13    1.47    0.93
   3  -9  13    1.44    0.97
   3  -9  13    1.19    0.71
   3   9  13    0.98    1.62
  -3   9 -14    4.10    1.18
  -3  -9 -14    4.49    1.23
   3  -9  14    3.14    0.93
   3  -9  14    7.80    4.81
   3   9  14    4.65    1.69
  -3   9 -15    0.87    1.06
  -3  -9 -15    1.41    1.44
   3   9  15    1.22    0.94
   3  10 -15   13.20    4.31
   3 -10 -15   12.58    2.83
  -3 -10  15   11.38    2.91
   3  10 -14   -0.70    1.72
   3 -10 -14    0.19    0.74
  -3 -10  14    0.46    0.89
  -3  10  14   -1.26    1.20
   3  10 -13   71.24   14.02
   3 -10 -13   71.68   13.72
  -3  10  13   42.87    6.66
   3  10 -12    4.16    1.39
   3 -10 -12    1.57    1.60
  -3 -10  12    3.14    1.13
  -3  10  12    1.59    1.20
  -3  10  12    1.10    0.72
   3  10 -11   69.31   14.91
   3 -10 -11   81.57   14.40
  -3 -10  11   66.48    9.25
  -3  10  11   51.80    7.41
  -3  10  11   68.66    7.00
   3  10 -10    4.84    1.20
   3 -10 -10    6.18    1.64
  -3 -10  10    3.31    1.51
  -3  10  10    4.91    0.86
  -3  10  10    4.08    1.05
   3  10  -9   36.06    6.61
   3 -10  -9   43.84    9.88
  -3  10   9   32.77    3.76
  -3  10   9   37.72    3.38
   3  10  -8    0.94    0.58
   3 -10  -8   -0.76    1.19
  -3 -10   8    1.00    1.30
  -3  10   8    1.16    0.48
  -3  10   8    1.68    1.03
   3  10  -7   11.71    2.90
   3 -10  -7   13.33    2.62
  -3 -10   7   12.37    2.35
  -3  10   7   13.35    1.69
  -3  10   7   12.81    2.66
   3  10  -6    1.50    0.78
   3 -10  -6    1.01    0.58
  -3 -10   6    1.86    0.56
  -3  10   6    1.40    0.58
  -3  10   6    1.63    0.84
   3  10  -5    4.34    1.25
   3 -10  -5    5.45    1.31
  -3 -10   5    8.57    1.81
  -3  10   5    5.28    1.03
   3  10  -5    4.73    1.39
  -3  10   5    6.02    4.39
   3  10  -4    1.22    0.68
   3 -10  -4    1.42    0.64
  -3 -10   4    0.30    0.65
  -3  10   4    0.84    0.50
   3  10  -4    0.97    0.62
  -3  10   4    1.06    0.50
   3 -10  -3    0.16    0.18
  -3 -10   3   -0.17    0.82
  -3 -10   3   -0.02    0.62
  -3  10   3    0.86    0.54
   3  10  -3   -0.10    0.51
  -3  10   3   -0.34    0.77
   3 -10  -2    1.75    0.61
  -3 -10   2    1.98    0.81
   3 -10  -2    2.90    0.71
  -3 -10   2    2.08    0.74
   3  10  -2    1.37    0.73
  -3  10   2    2.87    0.68
   3 -10  -1   51.24    1.29
  -3 -10   1   39.05    5.94
   3 -10  -1   42.61    5.82
  -3 -10   1   42.98    1.88
   3  10  -1   46.49    5.13
  -3  10   1   38.01    2.33
  -3 -10   0  122.22    6.11
   3 -10   0  139.08    5.34
  -3 -10   0  140.07    4.70
   3  10   0  166.90    5.78
  -3  10   0  135.03    5.41
  -3 -10  -1   32.99    5.14
   3 -10   1   30.54    7.41
  -3 -10  -1   36.91    1.42
   3  10   1   42.44    7.23
  -3  10  -1   32.84    3.50
  -3 -10  -2    1.85    0.57
   3 -10   2    1.71    0.73
  -3 -10  -2    1.41    0.40
   3  10   2    2.98    0.85
  -3  10  -2    1.60    0.67
  -3  10  -3   90.48    2.82
  -3 -10  -3   99.28    4.38
   3 -10   3  123.57    5.14
  -3 -10  -3   96.41    2.94
   3  10   3  114.29    5.23
  -3  10  -3   96.53    4.28
  -3  10  -4    6.14    0.57
  -3 -10  -4    6.83    1.10
   3 -10   4    6.95    1.55
   3  10   4    7.61    1.96
  -3  10  -4    7.75    1.11
  -3  10  -5   94.86    2.39
  -3 -10  -5   86.17    3.64
   3 -10   5  107.76    4.89
   3  10   5  106.56    3.99
  -3  10  -5   86.41    3.94
  -3  10  -6    0.61    0.22
  -3 -10  -6    0.65    1.12
   3 -10   6   -1.14    1.05
   3  10   6   -0.41    1.05
  -3  10  -6    1.76    1.22
  -3  10  -7   36.00    4.25
  -3 -10  -7   37.45    2.84
   3 -10   7   41.56    9.36
   3  10   7   34.88    6.87
  -3  10  -7   28.98    3.50
  -3  10  -8   21.34    4.63
  -3 -10  -8   24.59    7.28
   3 -10   8   15.12    5.27
   3  10   8   19.84    3.61
  -3  10  -8   14.41    2.52
  -3  10  -9   75.04    3.59
  -3 -10  -9   72.70   13.18
   3 -10   9   68.64   13.39
   3  10   9   75.12    4.73
  -3  10  -9   54.53    8.29
  -3  10 -10   13.85    2.73
  -3 -10 -10   12.56    2.01
   3 -10  10   10.85    2.64
   3  10  10   10.94    2.04
  -3  10 -10    6.85    1.19
  -3  10 -11    4.06    1.10
  -3 -10 -11    4.30    1.69
   3 -10  11    3.39    0.97
   3  10  11    3.45    1.45
  -3  10 -11    0.99    1.25
  -3  10 -12    4.76    0.98
  -3 -10 -12    3.52    1.62
   3 -10  12    2.57    0.82
   3  10  12    4.15    2.44
  -3  10 -12    2.34    1.34
  -3  10 -13    2.09    0.53
  -3 -10 -13    3.26    2.04
   3 -10  13    1.24    0.75
   3  10  13    2.08    0.96
  -3  10 -13    3.00    1.36
  -3  10 -14    7.35    1.76
  -3 -10 -14    8.86    2.21
   3 -10  14    7.15    1.92
   3 -10  14    8.07    2.20
   3  10  14   10.93    2.73
   3  11 -15    3.53    0.96
   3 -11 -15    0.84    0.97
  -3 -11  15    3.80    1.21
  -3  11  15    2.15    1.15
   3  11 -14    6.81    2.01
   3 -11 -14    6.00    1.10
  -3 -11  14    2.95    1.18
  -3  11  14    3.09    0.85
   3  11 -13    1.42    1.12
   3 -11 -13    0.97    1.06
  -3 -11  13    1.27    1.34
  -3  11  13   -0.43    1.07
   3  11 -12    2.28    1.01
   3 -11 -12    1.66    1.67
  -3 -11  12    2.26    1.13
  -3  11  12    2.26    1.57
  -3  11  12    0.74    1.06
   3  11 -11   16.31    3.47
   3 -11 -11   12.43    3.03
  -3 -11  11   14.62    1.99
  -3  11  11   11.83    1.44
  -3  11  11   14.01    2.28
   3  11 -10   27.30    4.80
   3 -11 -10   24.58    4.90
  -3 -11  10   19.84    4.39
  -3  11  10   21.68    2.58
  -3  11  10   23.92    5.07
   3  11  -9   22.85    3.70
   3 -11  -9   20.58    3.74
  -3 -11   9   20.40    3.79
  -3  11   9   17.17    1.85
  -3  11   9   19.30    2.68
   3  11  -8   22.60    7.27
   3 -11  -8   32.19    9.60
  -3  11   8   25.53    2.56
  -3  11   8   25.03    5.77
   3  11  -7    6.85    2.45
   3 -11  -7    7.42    1.58
  -3 -11   7    9.08    1.58
  -3  11   7    6.06    1.18
  -3  11   7    8.17    1.98
   3  11  -6   27.50    5.55
   3 -11  -6   38.75    6.74
  -3 -11   6   37.07    5.30
  -3  11   6   30.65    4.83
  -3  11   6   34.59    5.07
   3  11  -5   -1.51    1.01
   3 -11  -5    0.29    0.45
  -3 -11   5    1.35    0.71
  -3  11   5    0.76    0.59
   3  11  -5   -0.66    0.48
  -3  11   5    0.64    0.61
   3  11  -4  103.57    3.72
   3 -11  -4  160.23    3.56
  -3 -11   4  124.62    3.98
  -3  11   4  121.77   13.93
   3  11  -4  132.00    3.50
  -3  11   4  135.05    4.23
   3 -11  -3   25.09    2.62
  -3 -11   3   22.09    4.00
   3 -11  -3   21.38    3.66
  -3 -11   3   20.75    3.34
   3  11  -3   23.24    4.85
  -3  11   3   23.03    3.59
   3 -11  -2  136.35    4.20
  -3 -11   2   97.89    4.22
   3 -11  -2  102.59    4.40
  -3 -11   2  109.85    4.30
   3  11  -2  123.33    4.51
  -3  11   2  106.86    4.52
  -3 -11   1   92.32    4.02
   3 -11  -1  104.42    4.42
  -3 -11   1  107.49    4.03
   3  11  -1  129.68    5.65
  -3  11   1  105.31    4.51
  -3 -11   0   67.47    9.43
   3 -11   0   71.85    3.94
  -3 -11   0   73.87    3.98
   3  11   0   87.17    3.69
  -3  11   0   74.46    3.67
  -3 -11  -1   20.95    4.60
   3 -11   1   24.26    4.84
  -3 -11  -1   23.27    3.77
   3  11   1   31.85    5.76
  -3  11  -1   23.94    3.78
  -3 -11  -2   18.65    2.75
   3 -11   2   21.35    5.15
  -3 -11  -2   21.07    1.89
   3  11   2   24.26    4.75
  -3  11  -2   21.22    3.00
  -3 -11  -3   16.66    2.55
   3 -11   3   21.53    4.56
   3  11   3   22.79    4.20
  -3  11  -3   18.09    2.65
  -3  11  -4   14.53    0.77
  -3 -11  -4   16.97    2.72
   3 -11   4   18.67    4.55
   3  11   4   16.80    3.08
  -3  11  -4   15.84    2.45
  -3  11  -5   27.19    2.73
  -3 -11  -5   32.21    5.07
   3 -11   5   39.70    8.16
   3  11   5   36.37    7.72
  -3  11  -5   32.89    4.22
  -3  11  -6    0.99    0.32
  -3 -11  -6    1.64    1.15
   3 -11   6   -0.41    1.24
   3  11   6    0.29    0.64
  -3  11  -6    1.23    0.83
  -3  11  -7    7.58    1.64
  -3 -11  -7    6.19    1.35
   3 -11   7    6.32    1.53
   3  11   7    7.79    1.40
  -3  11  -7    6.07    1.34
  -3  11  -8    2.23    0.56
  -3 -11  -8    3.73    1.34
   3 -11   8    3.30    1.20
   3  11   8    4.26    1.64
  -3  11  -8    3.19    1.07
  -3  11  -9   14.77    1.90
  -3 -11  -9   13.58    2.23
   3 -11   9   13.08    3.42
   3  11   9   14.41    2.49
  -3  11  -9   12.05    2.11
  -3  11 -10    2.18    0.81
  -3 -11 -10    0.05    1.44
   3 -11  10    2.59    0.97
   3  11  10   -0.88    1.40
  -3  11 -10    2.38    1.40
  -3  11 -11    1.99    0.80
  -3 -11 -11    1.81    1.02
   3 -11  11    2.25    0.69
   3  11  11    1.82    0.93
  -3  11 -11   -0.59    1.16
  -3  11 -12    1.06    1.07
  -3 -11 -12   -0.30    1.68
   3 -11  12    0.35    0.69
   3  11  12    0.85    0.75
  -3  11 -12   -0.05    1.14
  -3  11 -13   -0.05    0.92
  -3 -11 -13    1.63    1.76
   3 -11  13   -1.51    1.11
   3  11  13    2.01    1.20
  -3  11 -13   -0.49    1.23
  -3  11 -14    2.41    0.84
  -3 -11 -14    2.29    1.73
   3 -11  14    0.46    0.69
   3 -11  14   -0.56    1.07
   3  11  14    2.05    1.01
   3  12 -14   15.28    3.86
   3 -12 -14   18.68    4.93
  -3 -12  14   11.24    2.22
  -3  12  14   11.93    2.95
   3  12 -13    4.26    1.82
   3 -12 -13    1.25    1.26
  -3 -12  13    3.27    1.32
  -3  12  13    1.87    0.79
   3  12 -12   41.15    8.10
   3 -12 -12   45.33    9.97
  -3 -12  12   32.98    6.49
  -3  12  12   32.19    6.33
  -3  12  12   33.01    6.38
   3  12 -11    4.48    1.56
   3 -12 -11    6.08    2.25
  -3  12  11    6.05    1.79
  -3  12  11    7.29    1.79
   3  12 -10   42.42    8.81
   3 -12 -10   48.83    8.19
  -3  12  10   35.90    5.05
  -3  12  10   42.55    7.28
   3  12  -9   -1.13    1.36
   3 -12  -9    1.30    1.05
  -3 -12   9   -1.25    1.29
  -3  12   9    1.21    0.71
  -3  12   9   -0.03    0.60
   3  12  -8  190.05    9.77
   3 -12  -8  250.66    7.77
  -3 -12   8  210.18   16.61
  -3  12   8  168.47   17.24
  -3  12   8  212.68    6.79
   3  12  -7    4.45    2.18
   3 -12  -7    9.94    2.37
  -3 -12   7    7.12    2.66
  -3  12   7    8.35    1.68
  -3  12   7    7.65    1.54
   3  12  -6   25.76    4.00
   3 -12  -6   35.22    7.18
  -3 -12   6   34.04    2.56
  -3  12   6   30.12    5.52
  -3  12   6   32.46    5.76
   3  12  -5   15.16    4.08
   3 -12  -5   19.43    4.34
  -3 -12   5   16.62    2.66
  -3  12   5   15.15    2.71
   3  12  -5    9.21    2.73
  -3  12   5   19.24    2.96
   3  12  -4   13.25    2.59
   3 -12  -4   12.71    2.92
  -3 -12   4   13.79    3.43
   3  12  -4   15.41    3.33
  -3  12   4   15.53    2.37
   3 -12  -3    0.28    0.51
  -3 -12   3    1.05    0.70
   3 -12  -3    0.75    0.66
  -3 -12   3    1.24    0.81
   3  12  -3    0.60    0.49
  -3  12   3    3.00    1.50
   3 -12  -2    1.66    0.54
  -3 -12   2    1.50    0.66
   3 -12  -2    2.62    0.64
  -3 -12   2    2.77    0.92
   3  12  -2    3.54    0.71
  -3  12   2    0.61    0.81
  -3 -12   1   10.12    1.82
   3 -12  -1   13.07    2.52
  -3 -12   1   14.48    2.94
   3  12  -1   16.41    2.79
  -3  12   1   13.36    2.61
  -3 -12   0    4.63    1.34
   3 -12   0    2.37    0.79
  -3 -12   0    3.95    0.82
   3  12   0    3.31    1.48
  -3  12   0    2.97    0.60
  -3 -12  -1    0.96    0.83
   3 -12   1    1.74    0.82
  -3 -12  -1    1.28    0.50
   3  12   1    1.67    0.88
  -3  12  -1    0.81    0.64
  -3 -12  -2    6.25    1.01
   3 -12   2    7.08    1.96
  -3 -12  -2    6.08    0.83
   3  12   2   10.69    1.39
  -3  12  -2    8.71    1.23
  -3 -12  -3   23.55    2.36
   3 -12   3   25.34    4.84
  -3 -12  -3   21.05    0.92
   3  12   3   27.57    4.74
  -3  12  -3   22.93    4.33
  -3 -12  -4   10.58    2.05
   3 -12   4   12.16    3.19
   3  12   4   15.20    2.95
  -3  12  -4   11.38    2.32
  -3  12  -5   27.60    1.31
  -3 -12  -5   34.84    4.75
   3 -12   5   36.96    3.20
   3  12   5   41.19    7.32
  -3  12  -5   28.16    4.78
  -3  12  -6   16.71    1.81
  -3 -12  -6   17.23    3.09
   3 -12   6   19.41    4.65
   3  12   6   17.28    2.57
  -3  12  -6   19.13    2.78
  -3  12  -7    0.21    0.53
  -3 -12  -7    1.38    0.66
   3 -12   7    0.69    0.83
   3  12   7    1.23    1.03
  -3  12  -7   -0.31    0.65
  -3  12  -8   23.25    4.79
  -3 -12  -8   25.72    2.44
   3 -12   8   29.14    6.31
   3  12   8   27.74    4.49
  -3  12  -8   23.03    4.50
  -3  12  -9   34.05    4.94
  -3 -12  -9   31.20    3.13
   3 -12   9   36.60    7.95
   3  12   9   32.47    7.31
  -3  12  -9   23.56    3.03
  -3  12 -10   -0.03    0.70
  -3 -12 -10    0.64    0.81
   3 -12  10    1.29    0.52
   3  12  10    1.40    0.91
  -3  12 -10    0.58    0.75
  -3  12 -11    2.34    0.70
  -3 -12 -11    3.08    1.45
   3 -12  11    3.32    1.09
   3  12  11    1.79    1.11
  -3  12 -11    2.02    0.72
  -3  12 -12   10.88    3.51
  -3 -12 -12   10.72    2.11
   3 -12  12   13.52    2.70
   3  12  12   18.58    3.72
  -3  12 -12   11.91    1.94
  -3  12 -13    2.06    0.78
  -3 -12 -13    1.30    1.29
   3 -12  13    0.85    0.81
   3  12  13    1.97    1.40
  -3  12 -13    0.86    0.98
  -3  12 -14    0.95    0.81
  -3 -12 -14   -0.02    1.59
   3 -12  14    0.40    1.26
   3  12  14   -0.68    1.51
   3  13 -14    4.91    1.93
   3 -13 -14    3.50    1.11
  -3 -13  14    4.34    1.68
  -3  13  14    3.83    1.41
   3  13 -13    3.06    1.87
   3 -13 -13    5.23    1.62
  -3 -13  13    6.86    1.70
  -3  13  13    3.69    0.99
   3  13 -12   12.80    2.50
   3 -13 -12   11.81    2.03
  -3 -13  12   15.01    2.85
  -3  13  12   11.18    1.69
  -3  13  12   10.13    3.29
   3  13 -11   16.14    3.19
   3 -13 -11   12.72    3.33
  -3 -13  11   14.53    2.66
  -3  13  11   10.76    2.06
  -3  13  11   13.58    2.16
   3  13 -10   29.22    5.24
   3 -13 -10   23.40    5.51
  -3 -13  10   27.49    4.04
  -3  13  10   16.45    2.25
  -3  13  10   26.78    3.39
   3  13  -9   79.34   15.32
   3 -13  -9  107.38    5.54
  -3 -13   9   79.77   12.11
  -3  13   9   63.62    7.73
  -3  13   9   88.15    9.42
   3  13  -8    2.38    1.05
  -3 -13   8    1.73    0.93
  -3  13   8    1.69    1.14
  -3  13   8    0.67    0.50
   3  13  -7  166.12    8.06
   3 -13  -7  218.22    9.40
  -3 -13   7  173.14    8.42
  -3  13   7  138.43   15.38
  -3  13   7  188.89    8.45
   3  13  -6   53.96   10.83
   3 -13  -6   74.59    3.73
  -3 -13   6   56.05   12.28
  -3  13   6   53.94    9.53
  -3  13   6   61.72    3.51
   3  13  -6   45.64    6.98
   3  13  -5   14.19    3.31
   3 -13  -5   15.52    3.58
  -3 -13   5   20.39    3.49
  -3  13   5   11.83    1.72
   3  13  -5   12.92    2.81
  -3  13   5   18.60    3.83
   3  13  -4   10.46    1.90
   3 -13  -4   11.17    2.77
   3 -13  -4   11.34    2.30
  -3 -13   4   11.51    1.82
   3  13  -4   10.26    1.85
  -3  13   4   13.54    2.43
   3 -13  -3   11.28    2.12
  -3 -13   3   11.50    2.39
   3 -13  -3   12.39    2.69
  -3 -13   3   11.16    2.43
   3  13  -3   13.50    2.75
  -3  13   3   13.22    6.89
  -3 -13   2   41.59    9.47
   3 -13  -2   51.26    9.01
  -3 -13   2   45.82    2.33
   3  13  -2   78.32    6.69
  -3  13   2   65.89    5.23
  -3 -13   1   13.51    1.92
   3 -13  -1   17.31    3.84
  -3 -13   1   15.97    3.52
   3  13  -1   18.85    3.58
  -3  13   1   18.98    5.75
  -3 -13   0   89.29   10.22
   3 -13   0  108.60    3.97
  -3 -13   0  110.18    3.14
   3  13   0  121.47    3.88
  -3  13   0  107.56    4.26
  -3 -13  -1   22.56    2.72
   3 -13   1   25.92    6.28
  -3 -13  -1   30.52    5.45
   3  13   1   30.01    4.57
  -3  13  -1   26.68    3.66
  -3 -13  -2   44.89    4.90
   3 -13   2   51.55   10.73
  -3 -13  -2   49.79    1.72
   3  13   2   59.53    9.89
  -3  13  -2   49.95    6.79
  -3 -13  -3   -0.57    1.02
   3 -13   3    0.55    0.73
  -3 -13  -3    0.13    0.20
   3  13   3   -0.22    1.10
  -3  13  -3   -0.09    0.63
  -3 -13  -4  164.99    6.24
   3 -13   4  204.52    7.44
   3  13   4  192.15    7.87
  -3  13  -4  157.40    6.28
  -3 -13  -5   29.32    4.03
   3 -13   5   31.62    7.61
   3  13   5   30.36    5.49
  -3  13  -5   30.84    7.06
  -3  13  -6   14.57    1.89
  -3 -13  -6   19.48    2.88
   3 -13   6   17.82    4.11
   3  13   6   17.77    4.40
  -3  13  -6   11.76    1.93
  -3  13  -7   10.22    1.82
  -3 -13  -7    9.95    1.61
   3 -13   7   12.91    2.78
   3  13   7   12.23    2.46
  -3  13  -7   10.87    1.72
  -3  13  -8   23.31    5.76
  -3 -13  -8   24.02    2.74
   3 -13   8   23.57    5.36
   3  13   8   28.29    4.51
  -3  13  -8   18.88    2.49
  -3  13  -9    1.10    0.84
  -3 -13  -9    4.09    1.81
   3 -13   9   -0.67    1.67
   3  13   9   -0.57    1.53
  -3  13  -9    0.33    0.78
  -3  13 -10    0.44    0.70
  -3 -13 -10    0.11    1.48
   3 -13  10   -0.16    1.24
   3  13  10    1.09    0.96
  -3  13 -10    2.13    1.11
  -3  13 -11   12.84    2.27
  -3 -13 -11   16.09    2.78
   3 -13  11   14.05    3.96
   3  13  11   19.44    3.19
  -3  13 -11   10.89    2.17
  -3  13 -12    4.17    1.29
  -3 -13 -12    4.87    1.37
   3 -13  12    3.51    1.45
   3  13  12    4.20    1.55
  -3  13 -12    3.23    1.53
  -3  13 -13    3.46    1.16
  -3 -13 -13    5.48    1.60
   3 -13  13    5.33    1.22
   3  13  13   11.40    7.76
  -3  13 -13    4.44    1.97
  -3 -13 -14    5.93    2.16
   3 -13  14    3.39    1.10
   3  13  14    1.27    1.74
  -3  13 -14    1.81    1.44
   3  14 -14   -1.26    1.77
   3 -14 -14    0.31    0.98
  -3 -14  14   -1.20    1.54
  -3  14  14   -0.54    1.04
   3  14 -13   12.04    2.40
   3 -14 -13    9.59    1.76
  -3 -14  13    8.30    2.15
  -3  14  13    7.57    4.85
   3  14 -12   -0.16    1.51
   3 -14 -12    1.47    0.86
  -3 -14  12    0.37    1.44
  -3  14  12    3.00    1.03
  -3  14  12    0.79    0.96
   3  14 -11    6.32    0.93
   3 -14 -11    9.28    2.50
  -3 -14  11    4.48    1.32
  -3  14  11    7.95    2.07
  -3  14  11    8.15    2.63
   3  14 -10   -1.24    1.31
   3 -14 -10    0.91    0.81
  -3 -14  10    0.56    0.62
  -3  14  10    0.98    0.85
  -3  14  10    0.40    0.41
   3  14  -9    2.01    1.11
   3 -14  -9    1.99    1.05
  -3 -14   9    2.31    1.16
  -3  14   9    3.29    1.22
  -3  14   9    1.42    0.65
   3  14  -8   25.41    4.14
   3 -14  -8   28.39    5.34
  -3 -14   8   25.75    2.72
  -3  14   8   20.19    3.41
  -3  14   8   29.29    6.14
   3  14  -7    5.46    1.52
   3 -14  -7    6.43    2.09
  -3 -14   7    8.63    1.99
  -3  14   7    6.55    1.69
  -3  14   7    4.82    1.59
   3  14  -6   98.25    5.40
   3 -14  -6  138.79    6.69
  -3 -14   6  120.50    8.03
  -3  14   6  106.16   14.05
  -3  14   6  112.65    5.76
   3  14  -6   97.27    4.41
   3  14  -5    5.27    1.79
   3 -14  -5    4.20    1.19
   3 -14  -5    4.81    1.07
  -3 -14   5    7.75    1.23
   3  14  -5    5.05    0.98
  -3  14   5    7.50    1.78
   3  14  -4   30.19    6.90
   3 -14  -4   42.40    2.47
   3 -14  -4   32.10    6.34
  -3 -14   4   36.99    8.03
   3  14  -4   31.24    7.06
  -3  14   4   50.70    5.29
   3 -14  -3    4.33    1.11
  -3 -14   3    5.93    1.22
   3 -14  -3    4.47    0.89
  -3 -14   3    6.67    1.04
   3  14  -3    4.15    1.20
  -3  14   3    6.80    1.59
  -3 -14   2   28.11    6.29
   3 -14  -2   32.29    4.94
  -3 -14   2   39.05    5.18
   3  14  -2   43.18    6.60
  -3  14   2   37.84    7.41
  -3 -14   1    2.06    0.80
   3 -14  -1    2.39    1.08
  -3 -14   1    1.96    0.64
   3  14  -1    6.21    1.46
  -3  14   1    5.64    1.64
  -3 -14   0    4.69    1.00
   3 -14   0    4.08    0.99
  -3 -14   0    3.91    0.77
   3  14   0    4.44    1.10
  -3  14   0    4.48    1.46
  -3 -14  -1   14.74    2.12
   3 -14   1   16.11    3.43
  -3 -14  -1   17.80    3.77
   3  14   1   19.62    3.39
  -3  14  -1   16.00    2.54
  -3 -14  -2    4.67    1.03
   3 -14   2    5.56    1.17
  -3 -14  -2    5.12    1.35
   3  14   2   10.94    2.22
  -3  14  -2    5.48    1.03
  -3 -14  -3    2.67    0.78
   3 -14   3    0.70    0.72
  -3 -14  -3    0.59    0.34
   3  14   3    1.15    1.31
  -3  14  -3    1.80    0.50
  -3 -14  -4    3.79    0.87
   3 -14   4    3.41    1.25
   3  14   4    5.57    1.47
  -3  14  -4    2.58    0.92
  -3 -14  -5   -0.39    1.05
   3 -14   5   -0.10    1.42
   3  14   5    2.27    1.66
  -3 -14  -6   19.28    3.97
   3 -14   6   16.69    3.63
   3  14   6   19.14    2.35
  -3  14  -6   11.64    2.04
  -3  14  -7    0.94    0.37
  -3 -14  -7    0.12    0.75
   3 -14   7   -0.14    1.47
   3  14   7    0.75    0.69
  -3  14  -7    0.98    1.06
  -3  14  -8   13.56    2.48
  -3 -14  -8   18.52    2.14
   3 -14   8   15.68    3.46
   3  14   8   20.64    4.82
  -3  14  -8   14.76    2.46
  -3  14  -9   14.72    3.58
  -3 -14  -9   13.18    2.00
   3 -14   9   20.77    3.65
   3  14   9   17.71    3.19
  -3  14  -9   14.01    2.90
  -3  14 -10   19.75    4.86
  -3 -14 -10   22.50    2.83
   3 -14  10   21.06    4.72
   3  14  10   26.58    5.43
  -3  14 -10   15.72    3.37
  -3  14 -11   -0.07    0.76
  -3 -14 -11    0.64    1.45
   3 -14  11   -1.14    1.24
   3  14  11    0.63    1.13
  -3  14 -11   -0.92    1.16
  -3 -14 -12    2.54    1.27
   3 -14  12    0.14    0.80
   3  14  12    4.02    2.05
  -3  14 -12    1.31    1.40
  -3 -14 -13    0.83    1.22
   3 -14  13    0.11    0.51
   3  14  13   -0.01    1.75
  -3  14 -13    0.90    1.35
   3  15 -14    5.81    1.17
   3 -15 -14    4.01    1.47
  -3 -15  14    2.34    1.57
  -3  15  14    3.52    1.50
   3  15 -13    0.57    0.71
   3 -15 -13    1.74    0.68
  -3 -15  13    3.93    2.71
  -3  15  13   -0.74    1.05
   3  15 -12    3.07    0.97
   3 -15 -12    2.97    0.94
  -3 -15  12    2.38    0.92
  -3  15  12    2.41    1.78
  -3  15  12    1.29    0.98
   3  15 -11    8.75    2.03
   3 -15 -11    6.90    1.76
  -3 -15  11    5.44    1.78
  -3  15  11    5.04    1.12
  -3  15  11    6.79    1.72
   3  15 -10   19.46    4.00
   3 -15 -10   20.75    4.22
  -3 -15  10   22.73    4.24
  -3  15  10   17.16    2.86
  -3  15  10   24.27    6.76
   3  15  -9   14.79    2.92
   3 -15  -9   12.24    3.25
  -3 -15   9   13.69    2.15
  -3  15   9   12.18    3.51
  -3  15   9   12.63    3.98
   3  15  -8   28.79    5.17
   3 -15  -8   26.29    5.76
  -3 -15   8   26.47    2.90
  -3  15   8   26.53    2.84
  -3  15   8   32.49    4.98
   3  15  -7   55.00   10.13
   3 -15  -7   68.50    4.87
  -3 -15   7   60.83    9.51
  -3  15   7   58.94    3.50
   3  15  -6    0.62    0.73
   3 -15  -6    1.92    0.62
   3 -15  -6    1.80    0.95
  -3 -15   6    2.75    1.50
  -3  15   6   -0.15    1.29
   3  15  -6    0.97    0.44
   3  15  -5    0.13    0.50
   3 -15  -5   -0.31    0.65
   3 -15  -5    0.20    0.72
  -3 -15   5    0.69    0.51
   3  15  -5    0.18    0.51
  -3  15   5    0.16    0.90
   3  15  -4   12.69    2.99
   3 -15  -4   12.43    2.67
   3 -15  -4   12.04    3.00
  -3 -15   4   17.56    2.44
   3  15  -4   15.98    3.39
  -3  15   4   20.32    3.47
  -3 -15   3    4.05    0.62
   3 -15  -3    4.55    1.26
  -3 -15   3    5.37    0.95
   3  15  -3    4.56    1.36
  -3  15   3    4.29    0.97
  -3 -15   2    8.06    1.30
   3 -15  -2   10.15    2.50
  -3 -15   2   11.72    1.79
   3  15  -2    9.52    2.82
  -3  15   2   12.13    3.28
  -3 -15   1    6.14    0.98
   3 -15  -1    7.66    2.49
  -3 -15   1    9.42    1.70
   3  15  -1    8.51    1.63
  -3  15   1   10.28    2.29
  -3 -15   0    0.32    0.60
   3 -15   0    1.66    0.63
  -3 -15   0    0.37    0.19
  -3  15   0    3.61    1.49
  -3 -15  -1    1.73    0.66
   3 -15   1    2.58    1.36
  -3 -15  -1    2.55    0.74
   3  15   1    3.61    1.15
  -3  15  -1    2.53    0.88
  -3 -15  -2   21.02    3.35
   3 -15   2   27.73    5.96
  -3 -15  -2   26.18    2.65
   3  15   2   32.46    5.65
  -3  15  -2   27.35    3.67
  -3 -15  -3   24.51    3.72
   3 -15   3   29.30    6.20
  -3 -15  -3   24.93    4.02
   3  15   3   38.57    7.44
  -3  15  -3   25.12    4.13
  -3 -15  -4  156.94    7.35
   3 -15   4  206.63    8.88
   3  15   4  202.95    8.85
  -3  15  -4  161.02   13.09
  -3 -15  -5    1.46    0.64
   3 -15   5    0.12    0.96
   3  15   5   -0.18    1.51
  -3  15  -5    1.62    0.73
  -3 -15  -6   13.39    2.05
   3 -15   6   17.36    3.79
   3  15   6   12.81    3.26
  -3  15  -6   11.31    1.92
  -3 -15  -7   -0.56    1.10
   3 -15   7   -0.41    1.65
   3  15   7   -0.17    1.05
  -3  15  -7    0.97    0.71
  -3 -15  -8    1.47    1.87
   3 -15   8   -0.08    1.01
   3  15   8    2.29    1.08
  -3  15  -8    2.02    1.39
  -3 -15  -9    7.14    2.38
   3 -15   9    4.50    1.04
   3  15   9    5.45    1.92
  -3  15  -9    1.68    0.74
  -3 -15 -10    0.82    1.45
   3 -15  10    1.43    0.98
   3  15  10    3.21    1.20
  -3  15 -10    0.63    0.75
  -3 -15 -11    2.72    1.75
   3 -15  11    3.26    1.30
   3  15  11    1.93    1.03
  -3  15 -11    1.08    0.63
  -3 -15 -12    0.77    1.60
   3 -15  12    1.33    1.15
   3  15  12   -1.39    1.55
  -3  15 -12    0.24    0.56
  -3 -15 -13   -1.90    1.69
   3 -15  13    2.47    1.02
   3  15  13    2.07    1.24
  -3  15 -13    0.85    1.28
   3  16 -13    1.89    1.01
   3 -16 -13    1.36    1.23
  -3 -16  13    1.66    1.60
  -3  16  13    3.60    1.61
   3 -16 -12    2.13    1.07
  -3 -16  12    2.96    1.48
  -3  16  12    3.61    1.11
  -3  16  12    1.88    0.69
   3  16 -11    4.42    1.78
   3 -16 -11    4.30    1.55
  -3 -16  11    5.83    1.38
  -3  16  11    1.73    0.80
  -3  16  11    2.04    0.77
   3  16 -10    0.70    0.86
   3 -16 -10    0.46    0.63
  -3 -16  10   -0.16    1.46
  -3  16  10   -0.13    0.64
  -3  16  10    0.30    0.58
   3  16  -9    1.15    0.69
   3 -16  -9    1.89    0.88
  -3 -16   9    1.34    1.67
  -3  16   9    2.86    1.42
  -3  16   9    1.53    1.12
   3  16  -8   27.39    4.25
   3 -16  -8   22.40    4.61
  -3 -16   8   25.73    3.71
  -3  16   8   25.57    4.17
   3  16  -7   59.30   10.65
   3 -16  -7   49.86   11.23
   3 -16  -7   53.76    8.20
  -3 -16   7   62.73   12.51
  -3  16   7   59.54    5.77
   3  16  -6    1.36    0.69
   3 -16  -6    0.29    0.31
   3 -16  -6    1.81    0.99
  -3  16   6    0.67    0.90
   3  16  -6    0.11    0.22
   3  16  -5    4.91    1.03
   3 -16  -5    5.45    1.11
   3 -16  -5    8.38    1.90
  -3 -16   5    8.24    1.72
   3  16  -5    6.34    2.56
  -3  16   5    8.04    1.55
   3  16  -4    0.84    0.71
   3 -16  -4    0.87    0.30
   3 -16  -4    2.93    0.80
  -3 -16   4    1.05    0.61
   3  16  -4    1.43    0.99
  -3  16   4    1.06    1.35
  -3 -16   3    0.80    0.47
   3 -16  -3    0.39    0.63
  -3 -16   3    1.57    1.07
   3  16  -3    2.63    1.09
  -3  16   3    1.95    0.95
  -3 -16   2    5.71    1.08
   3 -16  -2    9.12    1.83
  -3 -16   2    6.15    1.42
   3  16  -2    6.47    2.38
  -3  16   2   11.62    2.56
  -3 -16   1    8.03    1.61
   3 -16  -1   12.18    2.42
  -3 -16   1    8.45    1.43
   3  16  -1   10.43    2.14
  -3  16   1    8.73    1.56
  -3 -16   0    2.88    0.62
   3 -16   0    5.04    1.68
  -3 -16   0    3.08    0.55
   3  16   0    5.93    1.02
  -3  16   0    3.45    1.35
  -3 -16  -1    4.27    1.03
   3 -16   1    5.48    0.84
  -3 -16  -1    4.83    0.96
   3  16   1    8.29    2.04
  -3  16  -1    3.47    0.78
  -3 -16  -2   17.02    2.39
   3 -16   2   22.31    5.66
  -3 -16  -2   22.11    2.57
   3  16   2   26.59    4.01
  -3  16  -2   14.73    8.58
  -3 -16  -3   39.80    5.93
   3 -16   3   55.25   18.36
  -3 -16  -3   44.45    3.73
   3  16   3   54.68    9.18
  -3  16  -3   46.93   13.77
  -3 -16  -4   -0.45    1.15
   3 -16   4    1.56    1.13
   3  16   4    0.22    1.45
  -3  16  -4    1.05    0.85
  -3 -16  -5    7.66    1.44
   3 -16   5    8.78    2.72
   3  16   5   13.62    2.72
  -3  16  -5    3.04    0.92
  -3 -16  -6    9.83    3.49
   3 -16   6   13.65    2.69
   3  16   6   14.88    3.31
  -3  16  -6    9.20    2.42
  -3 -16  -7   12.25    3.00
   3 -16   7    9.08    2.22
   3  16   7   11.98    1.99
  -3  16  -7    7.53    1.65
  -3 -16  -8   -1.34    1.16
   3 -16   8    1.22    0.76
   3  16   8    6.65    2.32
  -3  16  -8    1.19    0.63
  -3 -16  -9    4.81    1.75
   3 -16   9    5.81    1.43
   3  16   9    7.49    4.22
  -3  16  -9    4.27    1.56
  -3 -16 -10    0.75    1.43
   3 -16  10    2.01    1.15
   3  16  10    2.56    1.65
  -3  16 -10   -0.34    1.20
  -3 -16 -11    6.33    1.73
   3 -16  11    6.11    2.23
   3  16  11    9.06    2.20
  -3  16 -11    4.74    2.48
  -3 -16 -12    1.82    1.57
   3 -16  12    0.87    0.69
   3  16  12   -0.22    1.70
  -3  16 -12    1.89    1.43
  -3 -16 -13    5.15    2.51
   3 -16  13    5.78    1.69
   3  16  13    9.28    2.47
  -3  16 -13    3.97    1.41
   3  17 -13    1.56    1.14
   3 -17 -13    0.97    0.91
  -3 -17  13    1.23    1.03
  -3  17  13    1.28    0.83
   3  17 -12    1.09    0.86
   3 -17 -12   -1.04    1.17
  -3 -17  12   -0.66    1.53
  -3  17  12    1.51    1.39
  -3  17  12    1.55    0.67
   3  17 -11    1.37    0.87
   3 -17 -11    1.29    0.84
  -3 -17  11    0.97    1.05
  -3  17  11    2.23    1.23
  -3  17  11    1.49    0.85
   3  17 -10    0.80    0.74
   3 -17 -10    0.23    0.52
  -3 -17  10   -0.71    1.37
  -3  17  10    1.26    0.75
   3  17  -9  111.37   17.61
   3 -17  -9  124.92    4.43
   3 -17  -9  100.57    6.64
  -3 -17   9  117.48    5.58
  -3  17   9  120.06    9.44
   3  17  -8   26.11    4.37
   3 -17  -8   22.30    5.70
   3 -17  -8   23.82    3.24
  -3 -17   8   28.16    4.34
  -3  17   8   31.95    4.08
   3  17  -7  110.49    5.21
   3 -17  -7  137.51    7.12
   3 -17  -7  112.76    6.14
  -3 -17   7  127.59    6.14
  -3  17   7  134.49    6.35
   3  17  -6    0.44    0.54
   3 -17  -6    0.41    0.30
   3 -17  -6    1.03    0.61
  -3 -17   6   -0.87    1.21
  -3  17   6   -0.29    1.45
   3  17  -6    0.97    0.45
   3  17  -5   -0.03    1.04
   3 -17  -5    0.88    0.41
   3 -17  -5    3.91    1.40
  -3 -17   5    2.62    0.97
   3  17  -5   -0.09    0.52
  -3  17   5    0.97    0.78
   3  17  -4    4.47    1.73
   3 -17  -4    1.43    1.20
  -3 -17   4    2.24    1.03
   3  17  -4    2.08    0.74
  -3  17   4   -0.10    1.36
  -3 -17   3    4.53    1.42
   3 -17  -3    4.92    1.06
  -3 -17   3    5.18    1.22
   3  17  -3    4.81    1.10
  -3  17   3    5.11    3.21
  -3 -17   2   14.47    2.44
   3 -17  -2   15.67    2.88
  -3 -17   2   15.58    3.21
   3  17  -2   14.75    4.03
  -3  17   2   13.82    2.17
  -3 -17   1    4.74    1.03
   3 -17  -1    7.05    1.85
  -3 -17   1    6.08    1.12
   3  17  -1    6.21    1.48
  -3  17   1    8.07    2.12
  -3 -17   0    1.59    0.88
   3 -17   0    0.68    0.64
  -3 -17   0   -0.29    0.67
   3  17   0    0.79    0.76
  -3  17   0    2.55    1.20
  -3 -17  -1    8.75    1.42
   3 -17   1    8.57    2.04
  -3 -17  -1    9.65    1.15
   3  17   1   11.72    2.99
  -3  17  -1   11.55    3.17
  -3 -17  -2   15.27    4.30
   3 -17   2   22.07    6.33
  -3 -17  -2   19.96    6.07
   3  17   2   23.38    7.69
  -3  17  -2   23.43    3.17
  -3 -17  -3   68.90    9.69
   3 -17   3   86.55   26.88
  -3 -17  -3   74.66   19.42
   3  17   3   93.89   15.62
  -3  17  -3   74.08   13.62
  -3 -17  -4   24.52    3.98
   3 -17   4   36.50    6.86
   3  17   4   43.50    7.53
  -3  17  -4   26.78    4.83
  -3 -17  -5   97.34   10.91
   3 -17   5  120.69    5.51
   3  17   5  132.90   20.24
  -3  17  -5   94.60   10.67
  -3 -17  -6   30.16    5.03
   3 -17   6   37.60    6.72
   3  17   6   45.31    7.89
  -3  17  -6   33.65    4.71
  -3 -17  -7    1.80    0.70
   3 -17   7    1.90    0.78
   3  17   7    6.22    1.89
  -3  17  -7    2.20    0.82
  -3 -17  -8    9.40    2.59
   3 -17   8    6.81    1.84
   3  17   8   11.50    2.36
  -3  17  -8    6.63    1.53
  -3 -17  -9    0.88    1.00
   3 -17   9    0.87    1.01
   3  17   9    2.17    1.34
  -3  17  -9    1.37    0.95
  -3 -17 -10    7.28    1.95
   3 -17  10    5.66    1.70
   3  17  10    7.90    1.90
  -3  17 -10    5.92    1.95
  -3 -17 -11   12.56    2.20
   3 -17  11   12.60    2.85
   3  17  11   14.40    3.81
  -3  17 -11   13.04    2.10
  -3 -17 -12    0.61    1.73
   3 -17  12    1.44    0.82
   3  17  12    1.58    0.95
  -3  17 -12    0.89    0.62
   3  18 -12    3.69    1.57
   3 -18 -12    2.93    1.27
   3 -18 -12    3.70    0.99
  -3 -18  12    5.73    2.30
  -3  18  12    3.37    1.25
   3  18 -11    0.68    0.82
   3 -18 -11    0.79    0.51
   3 -18 -11    0.57    0.87
  -3 -18  11   -0.73    1.39
  -3  18  11   -0.38    1.23
   3  18 -10   16.28    2.49
   3 -18 -10   12.28    3.42
   3 -18 -10    9.59    1.86
  -3 -18  10   12.65    2.14
  -3  18  10   13.38    4.29
   3  18  -9    0.94    1.08
   3 -18  -9    0.37    0.38
   3 -18  -9    1.69    0.63
  -3 -18   9   -0.01    1.56
  -3  18   9   -2.25    1.51
   3  18  -8    1.38    0.75
   3 -18  -8    1.00    0.76
   3 -18  -8    2.94    0.92
  -3 -18   8    3.35    1.25
  -3  18   8    1.92    1.07
   3  18  -7   -0.27    1.22
   3 -18  -7    1.71    0.83
   3 -18  -7   -0.18    1.22
  -3 -18   7   -1.14    1.54
  -3  18   7    1.72    0.95
   3  18  -6    6.14    1.10
   3 -18  -6    6.45    1.74
   3 -18  -6    7.47    1.54
  -3 -18   6    9.00    1.91
  -3  18   6   10.92    3.23
   3  18  -6    7.11    1.86
   3  18  -5    7.34    1.42
   3 -18  -5    7.30    1.22
  -3 -18   5    9.69    1.90
   3  18  -5    5.58    1.25
  -3  18   5    8.72    1.67
   3  18  -4    6.47    1.61
   3 -18  -4   10.67    2.12
  -3 -18   4   11.05    2.31
   3  18  -4    9.83    2.64
  -3  18   4   15.38    2.35
  -3 -18   3    0.67    0.60
   3 -18  -3    2.28    0.93
  -3 -18   3    1.08    0.81
   3  18  -3    1.94    0.73
  -3  18   3    2.45    0.81
  -3 -18   2   23.95    4.96
   3 -18  -2   27.26    5.44
  -3 -18   2   32.09    4.24
   3  18  -2   29.40    9.30
  -3  18   2   26.28    4.06
  -3 -18   1    9.38    1.56
   3 -18  -1   10.60    1.91
  -3 -18   1   10.35    1.84
   3  18  -1   10.75    2.15
  -3  18   1    9.98    1.69
  -3 -18   0    3.52    0.93
   3 -18   0    4.99    1.07
  -3 -18   0    4.59    1.08
   3  18   0    8.11    3.32
  -3  18   0    3.64    1.12
  -3 -18  -1    1.32    0.74
   3 -18   1   -0.03    1.31
  -3 -18  -1    1.13    0.46
   3  18   1    2.94    1.46
  -3  18  -1    0.09    0.98
  -3 -18  -2   50.79    7.10
   3 -18   2   71.97   13.42
  -3 -18  -2   59.96    3.14
   3  18   2   78.11    7.38
  -3  18  -2   60.52    8.17
  -3 -18  -3    2.34    1.06
   3 -18   3    3.61    1.58
  -3 -18  -3    2.81    0.56
   3  18   3    1.67    1.24
  -3  18  -3    4.71    1.91
  -3 -18  -4    5.73    2.09
   3 -18   4    9.08    1.80
   3  18   4    8.73    1.84
  -3  18  -4    2.72    0.91
  -3 -18  -5    0.67    0.59
   3 -18   5    1.87    0.96
   3  18   5    4.70    1.56
  -3  18  -5    2.26    1.24
  -3 -18  -6   52.44   12.37
   3 -18   6   72.06   16.62
   3  18   6   74.61   14.78
  -3  18  -6   50.17    4.10
  -3 -18  -7    4.48    1.35
   3 -18   7    1.83    1.45
   3  18   7    3.39    2.50
  -3  18  -7    4.95    1.48
  -3 -18  -8   25.93    3.84
   3 -18   8   31.56    7.25
   3  18   8   36.00    6.39
  -3  18  -8   19.41    3.69
  -3 -18  -9   -1.29    1.25
   3 -18   9    0.23    0.86
   3  18   9    1.78    1.07
  -3  18  -9    1.49    1.08
  -3 -18 -10   34.60    3.28
   3 -18  10   32.06    6.95
   3  18  10   39.20    6.19
  -3  18 -10   22.70    4.51
  -3 -18 -11    1.00    1.82
   3 -18  11    2.25    1.32
   3  18  11    3.72    1.42
  -3  18 -11    1.14    1.48
  -3 -18 -12   15.02    2.45
   3 -18  12   15.26    4.34
   3  18  12   17.88    4.68
  -3  18 -12    8.17    2.24
   3  19 -12   -1.68    1.21
   3 -19 -12    0.92    1.20
   3 -19 -12    0.56    0.71
  -3 -19  12   -1.71    1.61
  -3  19  12    0.68    1.42
   3  19 -11    2.35    1.14
   3 -19 -11    0.91    0.79
   3 -19 -11    1.71    0.72
  -3 -19  11    1.41    0.76
  -3  19  11    2.19    0.67
   3  19 -10    2.46    0.77
   3 -19 -10    1.85    0.95
   3 -19 -10   -0.48    1.06
  -3 -19  10    1.45    1.61
  -3  19  10    0.33    0.44
   3  19  -9    8.91    1.66
   3 -19  -9    6.19    1.73
   3 -19  -9    5.03    1.17
  -3 -19   9    7.84    4.49
  -3  19   9    7.34    1.64
   3  19  -8   40.24    6.19
   3 -19  -8   29.98    6.52
   3 -19  -8   35.02    6.98
  -3 -19   8   38.24    3.24
  -3  19   8   41.42    8.57
   3  19  -7   14.89    2.26
   3 -19  -7   10.16    2.20
   3 -19  -7   21.74    4.89
  -3 -19   7   18.08    3.91
  -3  19   7   14.91    2.64
   3  19  -6    0.86    0.94
   3 -19  -6    1.46    0.75
  -3 -19   6    2.25    0.92
  -3  19   6    2.47    1.73
   3  19  -6    0.48    0.43
   3  19  -5   13.38    2.47
   3 -19  -5   14.13    2.04
  -3 -19   5   14.99    4.03
  -3  19   5   22.34    4.09
   3  19  -5   12.47    2.76
   3 -19  -4    1.02    1.09
  -3 -19   4    1.68    1.29
   3  19  -4    1.47    1.43
  -3  19   4    1.96    1.14
  -3 -19   3    1.63    1.01
   3 -19  -3    4.52    1.31
  -3 -19   3    2.76    0.75
   3  19  -3    1.47    0.78
  -3  19   3    5.46    1.60
  -3 -19   2    3.33    0.78
   3 -19  -2    2.31    1.38
  -3 -19   2    1.57    0.72
   3  19  -2    1.88    0.98
  -3  19   2    1.57    1.33
  -3 -19   1    1.00    0.68
   3 -19  -1    1.12    0.83
  -3 -19   1   -1.07    1.06
   3  19  -1    0.79    0.96
  -3  19   1   -1.76    1.53
  -3 -19   0    2.66    0.96
   3 -19   0    3.16    1.34
  -3 -19   0    2.62    0.70
   3  19   0    5.48    2.77
  -3  19   0    1.76    1.49
  -3 -19  -1    2.17    1.63
   3 -19   1    0.50    0.66
  -3 -19  -1   -0.53    0.76
   3  19   1    2.04    1.77
  -3  19  -1    1.45    1.86
  -3 -19  -2   30.97    3.89
   3 -19   2   43.77    8.33
  -3 -19  -2   39.48    4.41
   3  19   2   48.72    9.60
  -3  19  -2   36.35    8.20
  -3 -19  -3   64.45   11.13
   3 -19   3   84.81   17.83
  -3 -19  -3   73.92    4.05
   3  19   3   91.78   18.17
  -3  19  -3   79.43   10.24
  -3 -19  -4  150.15    8.63
   3 -19   4  185.83   10.54
   3  19   4  198.51   11.60
  -3  19  -4  146.87    8.86
  -3 -19  -5   29.84    5.97
   3 -19   5   48.13    9.54
   3  19   5   45.90    8.33
  -3  19  -5   34.38    4.23
  -3 -19  -6   16.08    2.47
   3 -19   6   21.02    3.94
   3  19   6   21.62    4.44
  -3  19  -6   14.73    2.34
  -3 -19  -7   34.38    4.76
   3 -19   7   31.37    6.35
   3  19   7   39.66    6.53
  -3  19  -7   28.47    2.95
  -3 -19  -8   19.05    3.87
   3 -19   8   18.05    3.63
   3  19   8   24.31    5.70
  -3  19  -8   11.72    2.11
  -3 -19  -9   11.80    2.64
   3 -19   9   10.97    2.55
   3  19   9   11.50    2.20
  -3  19  -9    8.25    1.64
  -3 -19 -10   -0.60    1.44
   3 -19  10    1.77    1.38
   3  19  10    3.43    1.54
  -3  19 -10    1.85    1.23
  -3 -19 -11   21.77    3.21
   3 -19  11   19.51    5.38
   3  19  11   27.53    5.66
  -3  19 -11   12.75    3.31
  -3 -19 -12    1.91    1.67
   3 -19  12    0.54    0.95
   3  19  12    0.60    1.52
  -3  19 -12    3.41    1.09
   3  20 -12    1.29    1.18
   3 -20 -12    2.05    1.16
  -3 -20  12    3.08    0.92
  -3  20  12    0.26    0.45
   3  20 -11   11.88    2.21
   3 -20 -11    5.76    1.24
  -3 -20  11   10.62    2.95
  -3  20  11    7.72    2.03
   3  20 -10    2.03    1.03
   3 -20 -10    2.51    1.07
  -3 -20  10    2.27    1.71
  -3  20  10    3.09    1.16
   3  20  -9   -0.11    1.27
   3 -20  -9    0.51    0.44
   3 -20  -9    1.99    1.08
  -3 -20   9   -0.22    0.74
  -3  20   9   -2.33    1.35
   3  20  -8    7.88    1.58
   3 -20  -8   10.06    1.51
  -3 -20   8   11.37    2.52
  -3  20   8    9.77    2.21
   3  20  -7   32.81    5.49
   3 -20  -7   34.19    6.03
  -3 -20   7   40.61    8.22
  -3  20   7   35.15    5.19
   3  20  -6   11.48    2.09
   3 -20  -6   11.53    1.72
  -3 -20   6   12.94    3.36
  -3  20   6   14.16    3.77
   3  20  -6    7.36    2.09
   3  20  -5    8.57    1.89
   3 -20  -5   12.96    2.11
  -3 -20   5   10.33    1.85
  -3  20   5    8.61    1.93
   3  20  -5    9.15    2.08
   3  20  -4    2.44    0.85
   3 -20  -4    2.48    1.19
  -3 -20   4    0.86    0.73
   3  20  -4    3.30    1.08
  -3  20   4    3.47    1.96
  -3 -20   3    2.40    0.99
   3 -20  -3    5.19    1.21
  -3 -20   3    3.41    1.78
   3  20  -3    3.95    1.47
  -3  20   3    3.06    1.65
  -3 -20   2   23.82    7.18
   3 -20  -2   34.32    5.95
  -3 -20   2   33.52    4.94
   3  20  -2   28.97    6.20
  -3  20   2   29.58    6.98
  -3 -20   1    1.01    0.73
   3 -20  -1    1.38    0.72
  -3 -20   1    0.60    0.46
   3  20  -1   -0.12    1.25
  -3  20   1    0.28    0.93
  -3 -20   0   22.72    2.94
   3 -20   0   30.24    5.65
  -3 -20   0   29.07    8.04
   3  20   0   30.94    3.53
  -3  20   0   31.41    5.02
  -3 -20  -1    3.23    1.18
   3 -20   1    1.30    1.00
  -3 -20  -1    0.80    0.73
   3  20   1    1.59    0.82
  -3  20  -1    1.37    0.80
  -3 -20  -2    8.44    1.55
   3 -20   2   12.90    3.22
  -3 -20  -2   11.75    1.81
   3  20   2   10.41    2.22
  -3  20  -2   11.97    2.33
  -3 -20  -3   73.67   13.68
   3 -20   3   94.31   16.97
  -3 -20  -3   77.56    4.41
   3  20   3  104.56    7.81
  -3  20  -3   78.59   11.00
  -3 -20  -4   67.90    4.01
   3 -20   4   85.07   17.39
   3  20   4  102.94    7.34
  -3  20  -4   71.51   12.28
  -3 -20  -5   22.17    3.11
   3 -20   5   23.71    6.52
   3  20   5   30.70    4.99
  -3  20  -5   17.03    2.35
  -3 -20  -6    2.64    1.02
   3 -20   6    0.89    0.85
   3  20   6    5.37    1.68
  -3  20  -6    3.37    1.11
  -3 -20  -7   22.74    3.84
   3 -20   7   24.65    4.60
   3  20   7   29.71    7.81
  -3  20  -7   21.12    4.29
  -3 -20  -8    5.79    1.08
   3 -20   8    0.76    2.19
   3  20   8    6.36    1.87
  -3  20  -8    4.41    1.07
[truncated: 353,281 more chars]
