# Supplementary material for: Four- and five-component molecular solids: crystal engineering strategies based on structural inequivalence
Source: IUCrJ. 2016 Jan 5;3(Pt 2):96–101. doi: 10.1107/S2052252515023945 (PMC4775157; doi:10.1107/S2052252515023945)
Supplement: Supplementary file 5 [file m-03-00096-sup6.zip › Checkcif Folder/Checkciffiles/6. MRE TMP DP.cif]

 
data_shelx
 
_audit_creation_method            SHELXL-2013
_chemical_name_systematic
;
 ?
;
_chemical_name_common             ?
_chemical_melting_point           ?
_chemical_formula_moiety          ?
_chemical_formula_sum
 'C34 H38 N2 O4' 
_chemical_formula_weight          538.66

loop_
 _atom_type_symbol
 _atom_type_description
 _atom_type_scat_dispersion_real
 _atom_type_scat_dispersion_imag
 _atom_type_scat_source
 'C'  'C'   0.0033   0.0016
 'International Tables Vol C Tables 4.2.6.8 and 6.1.1.4'
 'H'  'H'   0.0000   0.0000
 'International Tables Vol C Tables 4.2.6.8 and 6.1.1.4'
 'N'  'N'   0.0061   0.0033
 'International Tables Vol C Tables 4.2.6.8 and 6.1.1.4'
 'O'  'O'   0.0106   0.0060
 'International Tables Vol C Tables 4.2.6.8 and 6.1.1.4'
 
_space_group_crystal_system       monoclinic
_space_group_IT_number            14
_space_group_name_H-M_alt         'P 21/n'
_space_group_name_Hall            '-P 2yn'
 
_shelx_space_group_comment
;
The symmetry employed for this shelxl refinement is uniquely defined
by the following loop, which should always be used as a source of
symmetry information in preference to the above space-group names.
They are only intended as comments.
;
 
loop_
 _space_group_symop_operation_xyz
 'x, y, z'
 '-x+1/2, y+1/2, -z+1/2'
 '-x, -y, -z'
 'x-1/2, -y-1/2, z-1/2'
 
_cell_length_a                    8.292(6)
_cell_length_b                    20.615(15)
_cell_length_c                    8.470(6)
_cell_angle_alpha                 90
_cell_angle_beta                  92.435(7)
_cell_angle_gamma                 90
_cell_volume                      1446.7(18)
_cell_formula_units_Z             2
_cell_measurement_temperature     150(2)
_cell_measurement_reflns_used     ? 
_cell_measurement_theta_min       ? 
_cell_measurement_theta_max       ? 
 
_exptl_crystal_description        'Block' 
_exptl_crystal_colour             'Colorless'
_exptl_crystal_density_meas       ? 
_exptl_crystal_density_method     ?              
_exptl_crystal_density_diffrn     1.237          
_exptl_crystal_F_000              576
_exptl_transmission_factor_min    ?                                             
_exptl_transmission_factor_max    ?                                             
_exptl_crystal_size_max           0.490
_exptl_crystal_size_mid           0.340
_exptl_crystal_size_min           0.250
_exptl_absorpt_coefficient_mu     0.081
_shelx_estimated_absorpt_T_min    0.962
_shelx_estimated_absorpt_T_max    0.980
_exptl_absorpt_correction_type    'Multi-scan'
_exptl_absorpt_correction_T_max    1.000
_exptl_absorpt_correction_T_min    0.640
_exptl_absorpt_process_details    'Jacobson, R. (1998) Private communication' 
 
_exptl_special_details
;
 ?
;
 
_diffrn_ambient_temperature       150(2)
_diffrn_radiation_wavelength      0.71073
_diffrn_radiation_type            MoK\a
_diffrn_source                    'Sealed Tube'                       
_diffrn_measurement_device_type   'Rigaku Mercury375R (2x2 bin mode)'
_diffrn_measurement_method        'profile data from \w-scans'
_diffrn_detector_area_resol_mean  ? 
_diffrn_reflns_number             14988
_diffrn_reflns_av_unetI/netI      0.0465
_diffrn_reflns_av_R_equivalents   0.0763
_diffrn_reflns_limit_h_min        -10
_diffrn_reflns_limit_h_max        10
_diffrn_reflns_limit_k_min        -26
_diffrn_reflns_limit_k_max        26
_diffrn_reflns_limit_l_min        -10
_diffrn_reflns_limit_l_max        11
_diffrn_reflns_theta_min          1.976
_diffrn_reflns_theta_max          27.594
_diffrn_reflns_theta_full         25.242
_diffrn_measured_fraction_theta_max   0.995
_diffrn_measured_fraction_theta_full  0.998
_diffrn_reflns_Laue_measured_fraction_max    0.995
_diffrn_reflns_Laue_measured_fraction_full   0.998
_diffrn_reflns_point_group_measured_fraction_max   0.995
_diffrn_reflns_point_group_measured_fraction_full  0.998
_reflns_number_total              3328
_reflns_number_gt                 2644
_reflns_threshold_expression      'I > 2\s(I)'
_reflns_Friedel_coverage          0.000
_reflns_Friedel_fraction_max      .
_reflns_Friedel_fraction_full     .
 
_reflns_special_details
;
 Reflections were merged by SHELXL according to the crystal
 class for the calculation of statistics and refinement.
 
 _reflns_Friedel_fraction is defined as the number of unique
 Friedel pairs measured divided by the number that would be
 possible theoretically, ignoring centric projections and
 systematic absences.
;
 
_computing_data_collection        ?
_computing_cell_refinement        ?
_computing_data_reduction         ?
_computing_structure_solution     ?
_computing_structure_refinement   'SHELXL-2013 (Sheldrick, 2013)'
_computing_molecular_graphics     ?
_computing_publication_material   ?
 
_refine_special_details
;
 ?
;
_refine_ls_structure_factor_coef  Fsqd
_refine_ls_matrix_type            full
_refine_ls_weighting_scheme       calc
_refine_ls_weighting_details
;
 w=1/[\s^2^(Fo^2^)+(0.1210P)^2^+0.2294P]
 where P=(Fo^2^+2Fc^2^)/3
;
_atom_sites_solution_primary      ?
_atom_sites_solution_secondary    ?
_atom_sites_solution_hydrogens    geom
_refine_ls_hydrogen_treatment     constr
_refine_ls_extinction_method      none
_refine_ls_extinction_coef        .
_refine_ls_number_reflns          3328
_refine_ls_number_parameters      186
_refine_ls_number_restraints      0
_refine_ls_R_factor_all           0.0807
_refine_ls_R_factor_gt            0.0652
_refine_ls_wR_factor_ref          0.2143
_refine_ls_wR_factor_gt           0.1946
_refine_ls_goodness_of_fit_ref    1.072
_refine_ls_restrained_S_all       1.072
_refine_ls_shift/su_max           0.001
_refine_ls_shift/su_mean          0.000
 
loop_
 _atom_site_label
 _atom_site_type_symbol
 _atom_site_fract_x
 _atom_site_fract_y
 _atom_site_fract_z
 _atom_site_U_iso_or_equiv
 _atom_site_adp_type
 _atom_site_occupancy
 _atom_site_site_symmetry_order  
 _atom_site_calc_flag
 _atom_site_refinement_flags_posn
 _atom_site_refinement_flags_adp
 _atom_site_refinement_flags_occupancy
 _atom_site_disorder_assembly
 _atom_site_disorder_group
O1 O 0.12172(19) 0.14627(7) 0.18830(16) 0.0514(4) Uani 1 1 d . . . . .
H1 H 0.0951 0.1159 0.2479 0.077 Uiso 1 1 calc R U . . .
O2 O -0.10403(19) 0.29227(7) -0.18937(16) 0.0521(4) Uani 1 1 d . . . . .
H2 H -0.1936 0.3068 -0.2233 0.078 Uiso 1 1 calc R U . . .
C1 C -0.0135(3) 0.17003(8) 0.10788(19) 0.0422(4) Uani 1 1 d . . . . .
C2 C 0.0090(3) 0.21904(8) -0.00324(19) 0.0420(4) Uani 1 1 d . . . . .
C3 C -0.1283(3) 0.24347(8) -0.08319(19) 0.0421(5) Uani 1 1 d . . . . .
C4 C -0.2821(3) 0.21928(9) -0.0583(2) 0.0474(5) Uani 1 1 d . . . . .
H4 H -0.3737 0.2359 -0.1161 0.057 Uiso 1 1 calc R U . . .
C6 C -0.1665(3) 0.14597(9) 0.1364(2) 0.0474(5) Uani 1 1 d . . . . .
H6 H -0.1793 0.1129 0.2130 0.057 Uiso 1 1 calc R U . . .
C17 C -0.4697(2) -0.01628(10) 0.4289(3) 0.0478(5) Uani 1 1 d . . . . .
C5 C -0.2988(3) 0.17031(10) 0.0530(2) 0.0512(5) Uani 1 1 d . . . . .
H5 H -0.4030 0.1535 0.0715 0.061 Uiso 1 1 calc R U . . .
C7 C 0.1734(3) 0.24538(11) -0.0364(3) 0.0598(6) Uani 1 1 d . . . . .
H7A H 0.1784 0.2552 -0.1493 0.090 Uiso 1 1 calc R U . . .
H7B H 0.2558 0.2130 -0.0068 0.090 Uiso 1 1 calc R U . . .
H7C H 0.1931 0.2851 0.0252 0.090 Uiso 1 1 calc R U . . .
C16 C -0.4549(4) -0.08305(12) 0.4201(3) 0.0689(7) Uani 1 1 d . . . . .
H16 H -0.4844 -0.1088 0.5073 0.083 Uiso 1 1 calc R U . . .
C12 C -0.4244(4) 0.01865(13) 0.2991(4) 0.0936(12) Uani 1 1 d . . . . .
H12 H -0.4333 0.0646 0.3003 0.112 Uiso 1 1 calc R U . . .
C14 C -0.3534(3) -0.07737(14) 0.1596(4) 0.0720(7) Uani 1 1 d . . . . .
H14 H -0.3144 -0.0977 0.0680 0.086 Uiso 1 1 calc R U . . .
C13 C -0.3668(5) -0.01141(15) 0.1682(5) 0.1036(13) Uani 1 1 d . . . . .
H13 H -0.3356 0.0143 0.0815 0.124 Uiso 1 1 calc R U . . .
C15 C -0.3978(4) -0.11351(13) 0.2869(3) 0.0780(8) Uani 1 1 d . . . . .
H15 H -0.3895 -0.1595 0.2839 0.094 Uiso 1 1 calc R U . . .
N1 N 0.04511(18) 0.04860(7) 0.39942(16) 0.0393(4) Uani 1 1 d . . . . .
C8 C 0.0574(2) -0.01365(9) 0.35683(18) 0.0364(4) Uani 1 1 d . . . . .
C9 C -0.0118(2) 0.06307(9) 0.54172(19) 0.0391(4) Uani 1 1 d . . . . .
C10 C 0.1217(3) -0.02800(11) 0.1973(2) 0.0519(5) Uani 1 1 d . . . . .
H10A H 0.1480 0.0128 0.1449 0.078 Uiso 1 1 calc R U . . .
H10B H 0.0398 -0.0514 0.1330 0.078 Uiso 1 1 calc R U . . .
H10C H 0.2191 -0.0547 0.2102 0.078 Uiso 1 1 calc R U . . .
C11 C -0.0230(4) 0.13335(11) 0.5861(3) 0.0668(7) Uani 1 1 d . . . . .
H11A H 0.0635 0.1440 0.6642 0.100 Uiso 1 1 calc R U . . .
H11B H -0.1279 0.1417 0.6312 0.100 Uiso 1 1 calc R U . . .
H11C H -0.0120 0.1602 0.4918 0.100 Uiso 1 1 calc R U . . .
 
loop_
 _atom_site_aniso_label
 _atom_site_aniso_U_11
 _atom_site_aniso_U_22
 _atom_site_aniso_U_33
 _atom_site_aniso_U_23
 _atom_site_aniso_U_13
 _atom_site_aniso_U_12
O1 0.0720(10) 0.0487(8) 0.0334(7) 0.0086(5) 0.0002(6) -0.0051(7)
O2 0.0691(9) 0.0433(7) 0.0434(8) 0.0114(6) -0.0024(7) -0.0103(6)
C1 0.0673(12) 0.0366(8) 0.0231(8) -0.0036(6) 0.0057(7) -0.0048(8)
C2 0.0660(12) 0.0347(8) 0.0251(8) -0.0036(6) 0.0008(7) -0.0092(8)
C3 0.0687(12) 0.0312(8) 0.0266(8) -0.0028(6) 0.0033(8) -0.0093(8)
C4 0.0647(12) 0.0428(9) 0.0350(9) -0.0014(7) 0.0046(8) -0.0036(9)
C6 0.0699(13) 0.0416(9) 0.0318(9) 0.0033(7) 0.0139(9) -0.0023(9)
C17 0.0308(9) 0.0519(11) 0.0604(12) 0.0183(9) -0.0002(8) -0.0050(7)
C5 0.0646(13) 0.0472(10) 0.0428(10) 0.0010(8) 0.0138(9) -0.0067(9)
C7 0.0698(15) 0.0540(12) 0.0550(13) 0.0133(10) -0.0055(10) -0.0178(10)
C16 0.103(2) 0.0526(12) 0.0501(13) 0.0161(10) -0.0120(13) -0.0141(12)
C12 0.119(3) 0.0544(14) 0.113(3) 0.0304(14) 0.078(2) 0.0116(14)
C14 0.0701(15) 0.0732(16) 0.0738(17) 0.0033(13) 0.0168(13) -0.0048(13)
C13 0.133(3) 0.0695(17) 0.115(3) 0.0293(17) 0.084(2) 0.0103(17)
C15 0.117(2) 0.0551(13) 0.0615(15) 0.0041(11) -0.0064(15) -0.0090(14)
N1 0.0470(9) 0.0467(8) 0.0241(7) 0.0031(6) 0.0015(6) 0.0061(6)
C8 0.0372(8) 0.0489(9) 0.0229(7) -0.0001(6) 0.0008(6) 0.0092(7)
C9 0.0476(10) 0.0442(9) 0.0253(8) 0.0003(6) -0.0001(7) 0.0109(7)
C10 0.0624(12) 0.0676(13) 0.0267(9) -0.0020(8) 0.0115(8) 0.0119(10)
C11 0.111(2) 0.0474(11) 0.0422(11) -0.0030(9) 0.0049(12) 0.0156(12)
 
_geom_special_details
;
 All esds (except the esd in the dihedral angle between two l.s. planes)
 are estimated using the full covariance matrix.  The cell esds are taken
 into account individually in the estimation of esds in distances, angles
 and torsion angles; correlations between esds in cell parameters are only
 used when they are defined by crystal symmetry.  An approximate (isotropic)
 treatment of cell esds is used for estimating esds involving l.s. planes.
;
 
loop_
 _geom_bond_atom_site_label_1
 _geom_bond_atom_site_label_2
 _geom_bond_distance
 _geom_bond_site_symmetry_2
 _geom_bond_publ_flag
O1 C1 1.377(3) . ?
O1 H1 0.8400 . ?
O2 C3 1.370(2) . ?
O2 H2 0.8400 . ?
C1 C6 1.393(3) . ?
C1 C2 1.399(2) . ?
C2 C3 1.394(3) . ?
C2 C7 1.505(3) . ?
C3 C4 1.393(3) . ?
C4 C5 1.392(3) . ?
C4 H4 0.9500 . ?
C6 C5 1.374(3) . ?
C6 H6 0.9500 . ?
C17 C12 1.379(3) . ?
C17 C16 1.384(3) . ?
C17 C17 1.486(5) 3_456 ?
C5 H5 0.9500 . ?
C7 H7A 0.9800 . ?
C7 H7B 0.9800 . ?
C7 H7C 0.9800 . ?
C16 C15 1.392(4) . ?
C16 H16 0.9500 . ?
C12 C13 1.374(4) . ?
C12 H12 0.9500 . ?
C14 C13 1.366(4) . ?
C14 C15 1.374(4) . ?
C14 H14 0.9500 . ?
C13 H13 0.9500 . ?
C15 H15 0.9500 . ?
N1 C8 1.338(2) . ?
N1 C9 1.346(2) . ?
C8 C9 1.395(3) 3_556 ?
C8 C10 1.503(2) . ?
C9 C8 1.395(3) 3_556 ?
C9 C11 1.501(3) . ?
C10 H10A 0.9800 . ?
C10 H10B 0.9800 . ?
C10 H10C 0.9800 . ?
C11 H11A 0.9800 . ?
C11 H11B 0.9800 . ?
C11 H11C 0.9800 . ?
 
loop_
 _geom_angle_atom_site_label_1
 _geom_angle_atom_site_label_2
 _geom_angle_atom_site_label_3
 _geom_angle
 _geom_angle_site_symmetry_1
 _geom_angle_site_symmetry_3
 _geom_angle_publ_flag
C1 O1 H1 109.5 . . ?
C3 O2 H2 109.5 . . ?
O1 C1 C6 121.06(16) . . ?
O1 C1 C2 117.46(18) . . ?
C6 C1 C2 121.48(19) . . ?
C3 C2 C1 117.29(18) . . ?
C3 C2 C7 120.43(17) . . ?
C1 C2 C7 122.27(18) . . ?
O2 C3 C4 121.55(18) . . ?
O2 C3 C2 116.38(17) . . ?
C4 C3 C2 122.07(17) . . ?
C5 C4 C3 118.7(2) . . ?
C5 C4 H4 120.7 . . ?
C3 C4 H4 120.7 . . ?
C5 C6 C1 119.61(18) . . ?
C5 C6 H6 120.2 . . ?
C1 C6 H6 120.2 . . ?
C12 C17 C16 116.7(2) . . ?
C12 C17 C17 121.6(2) . 3_456 ?
C16 C17 C17 121.8(2) . 3_456 ?
C6 C5 C4 120.8(2) . . ?
C6 C5 H5 119.6 . . ?
C4 C5 H5 119.6 . . ?
C2 C7 H7A 109.5 . . ?
C2 C7 H7B 109.5 . . ?
H7A C7 H7B 109.5 . . ?
C2 C7 H7C 109.5 . . ?
H7A C7 H7C 109.5 . . ?
H7B C7 H7C 109.5 . . ?
C17 C16 C15 121.7(2) . . ?
C17 C16 H16 119.1 . . ?
C15 C16 H16 119.1 . . ?
C13 C12 C17 121.6(3) . . ?
C13 C12 H12 119.2 . . ?
C17 C12 H12 119.2 . . ?
C13 C14 C15 118.2(3) . . ?
C13 C14 H14 120.9 . . ?
C15 C14 H14 120.9 . . ?
C14 C13 C12 121.6(3) . . ?
C14 C13 H13 119.2 . . ?
C12 C13 H13 119.2 . . ?
C14 C15 C16 120.2(3) . . ?
C14 C15 H15 119.9 . . ?
C16 C15 H15 119.9 . . ?
C8 N1 C9 119.16(15) . . ?
N1 C8 C9 120.57(16) . 3_556 ?
N1 C8 C10 117.72(16) . . ?
C9 C8 C10 121.71(17) 3_556 . ?
N1 C9 C8 120.27(16) . 3_556 ?
N1 C9 C11 117.76(17) . . ?
C8 C9 C11 121.97(17) 3_556 . ?
C8 C10 H10A 109.5 . . ?
C8 C10 H10B 109.5 . . ?
H10A C10 H10B 109.5 . . ?
C8 C10 H10C 109.5 . . ?
H10A C10 H10C 109.5 . . ?
H10B C10 H10C 109.5 . . ?
C9 C11 H11A 109.5 . . ?
C9 C11 H11B 109.5 . . ?
H11A C11 H11B 109.5 . . ?
C9 C11 H11C 109.5 . . ?
H11A C11 H11C 109.5 . . ?
H11B C11 H11C 109.5 . . ?
 
loop_
 _geom_torsion_atom_site_label_1
 _geom_torsion_atom_site_label_2
 _geom_torsion_atom_site_label_3
 _geom_torsion_atom_site_label_4
 _geom_torsion
 _geom_torsion_site_symmetry_1
 _geom_torsion_site_symmetry_2
 _geom_torsion_site_symmetry_3
 _geom_torsion_site_symmetry_4
 _geom_torsion_publ_flag
O1 C1 C2 C3 -179.33(14) . . . . ?
C6 C1 C2 C3 0.8(2) . . . . ?
O1 C1 C2 C7 0.3(3) . . . . ?
C6 C1 C2 C7 -179.61(17) . . . . ?
C1 C2 C3 O2 178.82(15) . . . . ?
C7 C2 C3 O2 -0.8(2) . . . . ?
C1 C2 C3 C4 -1.9(3) . . . . ?
C7 C2 C3 C4 178.48(17) . . . . ?
O2 C3 C4 C5 -179.07(17) . . . . ?
C2 C3 C4 C5 1.7(3) . . . . ?
O1 C1 C6 C5 -179.37(17) . . . . ?
C2 C1 C6 C5 0.6(3) . . . . ?
C1 C6 C5 C4 -0.8(3) . . . . ?
C3 C4 C5 C6 -0.3(3) . . . . ?
C12 C17 C16 C15 -0.3(4) . . . . ?
C17 C17 C16 C15 -179.9(3) 3_456 . . . ?
C16 C17 C12 C13 -0.3(5) . . . . ?
C17 C17 C12 C13 179.3(3) 3_456 . . . ?
C15 C14 C13 C12 -0.6(6) . . . . ?
C17 C12 C13 C14 0.7(6) . . . . ?
C13 C14 C15 C16 0.1(5) . . . . ?
C17 C16 C15 C14 0.4(4) . . . . ?
C9 N1 C8 C9 0.0(3) . . . 3_556 ?
C9 N1 C8 C10 -179.88(16) . . . . ?
C8 N1 C9 C8 0.0(3) . . . 3_556 ?
C8 N1 C9 C11 179.64(18) . . . . ?
 
_refine_diff_density_max    0.306
_refine_diff_density_min   -0.399
_refine_diff_density_rms    0.068

_shelxl_version_number 2013-2

_shelx_res_file
;
TITL datam in P2(1)/n
CELL  0.71073   8.2924  20.6150   8.4704   90.000   92.435   90.000
ZERR     2.00   0.0062   0.0149   0.0063    0.000    0.007    0.000
LATT   1
SYMM  1/2 - X, 1/2 + Y, 1/2 - Z
SFAC  C    H    N    O
UNIT  68 76 4 8
MERG   2
FMAP   2
PLAN   20
SIZE     0.250   0.340   0.490
ACTA
BOND   $H
CONF
L.S.  10
TEMP  -123.00
WGHT    0.121000    0.229400
FVAR       0.83779
MOLE    1
O1    4    0.121716    0.146265    0.188297    11.00000    0.07201    0.04872 =
         0.03345    0.00862    0.00022   -0.00510
AFIX 147
H1    2    0.095080    0.115868    0.247872    11.00000   -1.50000
AFIX   0
O2    4   -0.104028    0.292273   -0.189371    11.00000    0.06911    0.04333 =
         0.04343    0.01141   -0.00244   -0.01029
AFIX 147
H2    2   -0.193608    0.306761   -0.223333    11.00000   -1.50000
AFIX   0
C1    1   -0.013465    0.170032    0.107880    11.00000    0.06725    0.03658 =
         0.02308   -0.00357    0.00568   -0.00478
C2    1    0.008986    0.219038   -0.003235    11.00000    0.06604    0.03475 =
         0.02507   -0.00363    0.00082   -0.00924
C3    1   -0.128328    0.243468   -0.083191    11.00000    0.06869    0.03120 =
         0.02656   -0.00276    0.00328   -0.00928
C4    1   -0.282087    0.219275   -0.058286    11.00000    0.06474    0.04282 =
         0.03497   -0.00141    0.00455   -0.00360
AFIX  43
H4    2   -0.373703    0.235875   -0.116103    11.00000   -1.20000
AFIX   0
C6    1   -0.166503    0.145968    0.136389    11.00000    0.06993    0.04158 =
         0.03178    0.00330    0.01387   -0.00232
AFIX  43
H6    2   -0.179329    0.112931    0.213035    11.00000   -1.20000
AFIX   0
C17   1   -0.469681   -0.016276    0.428855    11.00000    0.03080    0.05194 =
         0.06042    0.01827   -0.00022   -0.00497
C5    1   -0.298793    0.170306    0.052980    11.00000    0.06462    0.04717 =
         0.04282    0.00101    0.01382   -0.00671
AFIX  43
H5    2   -0.402973    0.153496    0.071490    11.00000   -1.20000
AFIX   0
C7    1    0.173404    0.245382   -0.036436    11.00000    0.06981    0.05396 =
         0.05497    0.01326   -0.00545   -0.01780
AFIX 137
H7A   2    0.178409    0.255239   -0.149304    11.00000   -1.50000
H7B   2    0.255765    0.213008   -0.006779    11.00000   -1.50000
H7C   2    0.193088    0.285052    0.025159    11.00000   -1.50000
AFIX   0
C16   1   -0.454858   -0.083052    0.420092    11.00000    0.10274    0.05256 =
         0.05012    0.01614   -0.01197   -0.01412
AFIX  43
H16   2   -0.484412   -0.108768    0.507328    11.00000   -1.20000
AFIX   0
C12   1   -0.424423    0.018653    0.299126    11.00000    0.11929    0.05436 =
         0.11333    0.03044    0.07758    0.01160
AFIX  43
H12   2   -0.433269    0.064594    0.300341    11.00000   -1.20000
AFIX   0
C14   1   -0.353417   -0.077373    0.159557    11.00000    0.07015    0.07323 =
         0.07379    0.00334    0.01676   -0.00484
AFIX  43
H14   2   -0.314439   -0.097688    0.068007    11.00000   -1.20000
AFIX   0
C13   1   -0.366844   -0.011414    0.168166    11.00000    0.13264    0.06949 =
         0.11533    0.02933    0.08409    0.01028
AFIX  43
H13   2   -0.335609    0.014273    0.081503    11.00000   -1.20000
AFIX   0
C15   1   -0.397803   -0.113507    0.286856    11.00000    0.11658    0.05510 =
         0.06146    0.00415   -0.00636   -0.00901
AFIX  43
H15   2   -0.389527   -0.159450    0.283944    11.00000   -1.20000
AFIX   0
MOLE    2
N1    3    0.045112    0.048605    0.399421    11.00000    0.04696    0.04667 =
         0.02414    0.00307    0.00149    0.00610
C8    1    0.057358   -0.013647    0.356832    11.00000    0.03722    0.04889 =
         0.02292   -0.00013    0.00084    0.00923
C9    1   -0.011802    0.063068    0.541717    11.00000    0.04759    0.04419 =
         0.02532    0.00027   -0.00008    0.01095
C10   1    0.121678   -0.028002    0.197337    11.00000    0.06240    0.06755 =
         0.02666   -0.00203    0.01149    0.01186
AFIX 137
H10A  2    0.148034    0.012779    0.144859    11.00000   -1.50000
H10B  2    0.039805   -0.051449    0.132966    11.00000   -1.50000
H10C  2    0.219140   -0.054698    0.210176    11.00000   -1.50000
AFIX   0
C11   1   -0.023009    0.133346    0.586073    11.00000    0.11108    0.04740 =
         0.04220   -0.00300    0.00494    0.01556
AFIX 137
H11A  2    0.063501    0.143959    0.664230    11.00000   -1.50000
H11B  2   -0.127873    0.141729    0.631203    11.00000   -1.50000
H11C  2   -0.011973    0.160248    0.491756    11.00000   -1.50000
AFIX   0
HKLF    4

REM  datam in P2(1)/n
REM R1 =  0.0652 for    2644 Fo > 4sig(Fo)  and  0.0807 for all    3328 data
REM    186 parameters refined using      0 restraints

END

WGHT      0.1205      0.2341

REM Highest difference peak  0.306,  deepest hole -0.399,  1-sigma level  0.068
Q1    1  -0.4045 -0.0372  0.1158  11.00000  0.05    0.31
Q2    1  -0.4077  0.0149  0.0164  11.00000  0.05    0.23
Q3    1  -0.3555 -0.0124  0.2203  11.00000  0.05    0.23
Q4    1   0.1741  0.2908 -0.0771  11.00000  0.05    0.21
Q5    1  -0.0761  0.1471  0.0916  11.00000  0.05    0.21
Q6    1  -0.4561 -0.0023  0.2390  11.00000  0.05    0.21
Q7    1   0.0799  0.0141  0.1120  11.00000  0.05    0.20
Q8    1  -0.3973  0.0201  0.3444  11.00000  0.05    0.19
Q9    1   0.2462  0.2151 -0.1585  11.00000  0.05    0.18
Q10   1  -0.1180  0.0123  0.0794  11.00000  0.05    0.18
Q11   1   0.2614  0.2450  0.0606  11.00000  0.05    0.18
Q12   1  -0.0272  0.1463  0.6965  11.00000  0.05    0.17
Q13   1  -0.3843 -0.0801  0.2029  11.00000  0.05    0.17
Q14   1  -0.5000  0.0000  0.0000  10.50000  0.05    0.16
Q15   1   0.1640  0.0555  0.0925  11.00000  0.05    0.16
Q16   1   0.1159  0.0456  0.0662  11.00000  0.05    0.15
Q17   1  -0.0333  0.2056  0.0862  11.00000  0.05    0.15
Q18   1  -0.4794  0.0429  0.2555  11.00000  0.05    0.15
Q19   1  -0.2760  0.0728 -0.0165  11.00000  0.05    0.14
Q20   1  -0.3982 -0.0912 -0.0179  11.00000  0.05    0.14
;
_shelx_res_checksum   37209

_shelx_hkl_file
;
   0   0  -1    0.04    0.12
   0   0   1   -0.30    0.21
   0   0   1   -0.28    0.32
   0   0  -1   -0.57    0.33
   0   0   1    0.00    0.21
   0   0   2  303.58    7.21
   0   0   2  359.64    9.64
   0   0  -2  379.52    9.43
   0   0   3   -0.10    0.58
   0   0   3   -0.31    1.10
   0   0  -3    0.37    0.65
   0   0   4  712.33   18.13
   0   0  -4  677.65   16.86
   0   0  -5    0.35    0.60
   0   0   5    0.49    1.59
   0   0  -6    0.55    0.53
   0   0   6    2.59    1.87
   0   0  -6   -0.26    1.70
   0   0  -7    2.23    0.79
   0   0   7    0.68    2.79
   0   0  -7   -0.28    1.92
   0   0  -8  157.95    8.82
   0   0   8  241.18   20.81
   0   0  -8  206.85    9.30
   0   0   9    2.90    1.45
   0   0  -9   -0.20    1.15
   0   0  10   36.90    8.96
   0   0 -10   32.19    8.94
   0   0  11    3.24    1.77
   0   1   0   -0.12    0.07
   0  -1   0   -0.05    0.07
   0   1   0   -0.07    0.05
   0  -1   0   -0.05    0.05
   0   1   0   -0.09    0.09
   0  -1   0   -0.21    0.09
   0   1   1   23.74    1.52
   0  -1   1   23.12    0.96
   0  -1  -2   74.23    1.84
   0  -1   2   86.52    3.14
   0   1   2  105.34   11.36
   0  -1   2  100.14    6.60
   0   1  -2   99.95    4.10
   0  -1  -2  102.95    4.04
   0  -1  -3  392.87    9.50
   0  -1   3  461.68    6.24
   0   1   3  538.54   10.43
   0  -1   3  530.71   14.48
   0   1  -3  542.32    7.69
   0  -1  -3  505.64   12.74
   0  -1  -4    1.87    0.52
   0  -1   4    1.93    0.45
   0   1   4    1.87    0.77
   0  -1   4    1.59    1.12
   0   1  -4   18.91   11.14
   0  -1  -5  315.21    7.65
   0   1   5  426.61   11.40
   0  -1   5  418.96   11.05
   0   1  -5  429.04   10.50
   0  -1  -5  432.58   12.11
   0   1  -6   47.16    5.65
   0  -1  -6   50.55    4.58
   0   1   6   68.36   15.41
   0  -1   6   59.61    4.84
   0   1  -6   60.85    4.84
   0  -1  -6   59.88    4.83
   0   1  -7   49.94    5.63
   0  -1  -7   45.55    7.80
   0  -1   7   67.59   16.20
   0   1   7   70.36   16.66
   0   1  -7   75.96    6.27
   0  -1  -7   80.11   13.07
   0   1  -8    5.78    2.78
   0  -1  -8    2.37    0.88
   0  -1   8    7.63    2.40
   0   1   8    1.77    1.92
   0   1  -8    5.50    2.57
   0  -1  -8    5.93    1.14
   0   1   9   -1.56    2.66
   0  -1   9    0.81    1.75
   0   1  -9    0.99    1.89
   0  -1  -9    1.02    1.98
   0   1  10   10.26    3.98
   0  -1  10   10.28    2.24
   0   1 -10    8.92    2.85
   0  -1 -10    9.97    3.29
   0   1  11    2.95    3.00
   0  -1  11    4.83    3.21
   0  -2   0   -0.06    0.21
   0  -2   0   -0.23    0.25
   0   2   1   39.88    1.58
   0   2  -1   43.66    1.40
   0  -2  -2 2475.55   33.75
   0  -2   2 2234.68   32.18
   0   2   2 2586.71   38.07
   0  -2   2 2782.04   39.55
   0   2  -2 2535.32   36.30
   0  -2  -2 2558.45   38.24
   0  -2  -3   87.83    2.72
   0  -2   3   83.95    3.55
   0   2   3  117.04    4.92
   0  -2   3  112.50    5.97
   0   2  -3  107.20    4.18
   0  -2  -3  105.80    4.34
   0  -2  -4  497.59   11.13
   0  -2   4  516.70   12.71
   0   2   4  608.85   15.84
   0  -2   4  609.50   15.41
   0   2  -4  618.61   15.28
   0  -2  -4  588.41   15.14
   0  -2  -5  255.16    6.48
   0  -2   5  266.51    7.27
   0   2   5  309.04   10.02
   0  -2   5  308.59    9.66
   0   2  -5  319.45    9.02
   0  -2  -5  305.25    9.25
   0  -2  -6    0.35    0.33
   0   2   6    0.68    1.56
   0  -2   6    1.26    0.91
   0   2  -6    1.23    0.95
   0  -2  -6    2.00    1.17
   0   2  -7    1.93    0.75
   0  -2  -7    1.57    0.58
   0   2   7    3.01    1.78
   0  -2   7    3.57    1.50
   0   2  -7    2.32    1.88
   0  -2  -7    1.71    2.32
   0   2  -8    1.25    0.60
   0   2   8    4.22    2.01
   0  -2   8    1.76    1.58
   0   2  -8    0.03    1.76
   0  -2  -8    1.48    2.51
   0   2  -9   -0.26    1.17
   0   2   9    4.53    2.02
   0  -2   9    1.81    2.78
   0   2  -9    1.88    1.88
   0  -2  -9    0.27    1.15
   0   2  10    7.53    2.69
   0  -2  10   11.39    4.14
   0   2 -10    7.84    3.60
   0  -2 -10    7.46    2.47
   0  -3   0    0.96    0.46
   0   3   0    1.92    0.38
   0  -3   0    1.62    0.43
   0  -3   0    1.22    0.62
   0  -3  -1 4823.53   64.70
   0  -3   1 4253.39   73.06
   0   3   1 4462.37   61.09
   0  -3   1 4665.54   63.07
   0   3  -1 4274.39   58.36
   0  -3  -1 4559.81   62.55
   0  -3  -2 2710.01   36.74
   0  -3   2 2262.03   33.20
   0   3   2 2552.79   37.50
   0  -3   2 2685.27   38.29
   0   3  -2 2553.16   36.48
   0  -3  -2 2509.80   36.90
   0  -3  -3  105.77    2.99
   0  -3   3   84.66    3.67
   0   3   3   99.25    5.36
   0  -3   3  103.06    4.20
   0   3  -3  102.23    4.09
   0  -3  -3   95.37    4.24
   0  -3  -4  747.32   15.98
   0  -3   4  664.55   17.42
   0   3   4  808.76   20.32
   0  -3   4  805.17   18.96
   0   3  -4  848.71   19.87
   0  -3  -4  764.01   20.69
   0  -3  -5  366.05    6.96
   0  -3   5  327.85    8.34
   0   3   5  399.98   10.97
   0  -3   5  395.01   10.40
   0   3  -5  413.63   10.21
   0  -3  -5  368.84   10.01
   0  -3  -6  401.75   12.79
   0  -3   6  382.46   13.76
   0   3   6  448.07   17.11
   0  -3   6  472.92   17.85
   0   3  -6  441.85   17.26
   0  -3  -6  410.17   16.23
   0   3  -7   19.92    5.14
   0   3   7   31.50    4.19
   0  -3   7   31.02    8.36
   0   3  -7   24.09    8.03
   0  -3  -7   25.00    9.78
   0   3  -8    0.68    1.09
   0   3   8   -0.31    2.56
   0  -3   8    1.94    2.67
   0   3  -8    1.39    1.86
   0  -3  -8    1.53    2.54
   0   3  -9    0.22    1.25
   0   3   9    3.69    1.22
   0   3  -9   -0.91    1.71
   0  -3  -9    1.48    0.90
   0   3  10    4.35    1.88
   0  -3  10    4.27    1.15
   0   3 -10    6.05    2.73
   0  -3 -10    4.20    2.84
   0  -4   0 2065.72   29.36
   0  -4   0 2119.63   30.20
   0  -4  -1 4402.87   59.62
   0  -4   1 4027.35   56.21
   0   4   1 4171.87   57.49
   0  -4   1 4251.96   57.75
   0   4  -1 3895.87   53.78
   0  -4  -1 4318.83   59.90
   0  -4  -2  656.82    9.78
   0   4   2  619.15   11.77
   0  -4   2  648.53   11.03
   0   4  -2  591.84   10.59
   0  -4  -2  647.22   12.25
   0  -4  -3   45.65    1.35
   0  -4   3   45.59    7.98
   0   4   3   49.98    3.79
   0  -4   3   50.78    2.56
   0   4  -3   50.41    2.77
   0  -4  -3   49.54    3.25
   0  -4  -4   36.53    1.92
   0  -4   4   25.57    2.36
   0   4   4   40.77   10.58
   0  -4   4   41.80    8.89
   0  -4  -4   30.92    3.08
   0  -4  -5   31.18    2.02
   0  -4   5   26.18    6.48
   0   4   5   31.34    3.36
   0  -4   5   32.92    7.09
   0   4  -5   32.90    2.86
   0  -4  -5   35.12    8.36
   0  -4  -6   14.76    4.05
   0  -4   6   17.57    4.29
   0   4   6   18.23    4.90
   0  -4   6   23.10    4.71
   0   4  -6   20.99    2.93
   0  -4  -6   15.30    3.39
   0   4   7  184.83   15.61
   0  -4   7  186.57    9.58
   0   4  -7  188.75    8.52
   0  -4  -7  172.58    8.89
   0   4  -8    4.40    1.70
   0   4   8    5.52    1.90
   0  -4   8    4.01    2.38
   0   4  -8    4.49    1.73
   0  -4  -8    4.46    5.21
   0   4  -9    0.39    0.94
   0   4   9    1.46    2.02
   0  -4   9    1.76    1.90
   0   4  -9    0.26    1.66
   0  -4  -9    3.45    3.07
   0   4  10    1.24    1.47
   0  -4  10    3.93    3.69
   0   4 -10    1.79    2.14
   0  -4 -10    0.96    2.24
   0  -5   0    0.93    6.28
   0  -5  -1 1581.26   22.83
   0  -5   1 1421.95   22.07
   0   5   1 1540.77   23.11
   0  -5   1 1566.07   22.58
   0   5  -1 1452.47   22.26
   0  -5  -1 1607.54   25.14
   0  -5  -2 9999.98  133.64
   0  -5   2 8786.11   33.86
   0   5   2 9768.74  133.50
   0  -5   2 9884.15   27.24
   0   5  -2 9507.65   30.87
   0  -5  -2 9530.00   33.25
   0  -5  -3 1189.14   17.12
   0  -5   3 1022.85   18.16
   0   5   3 1214.54   21.21
   0  -5   3 1183.86   19.36
   0   5  -3 1161.25   19.46
   0  -5  -3 1087.72   19.41
   0  -5  -4  121.89    3.12
   0  -5   4  103.56    4.94
   0   5   4  118.43    5.53
   0  -5   4  124.36    5.81
   0  -5  -4  130.48    6.65
   0  -5  -5   37.84    1.90
   0  -5   5   32.85    8.32
   0   5   5   41.78    9.37
   0  -5   5   39.39    3.35
   0   5  -5   39.99    7.22
   0  -5  -5   33.48    3.41
   0  -5   6   29.13    6.09
   0   5   6   31.89    7.23
   0  -5   6   32.20    3.44
   0   5  -6   31.11    8.07
   0  -5  -6   37.52    4.50
   0  -5   7   65.12    5.62
   0   5   7   87.76    7.36
   0  -5   7   88.29   18.40
   0   5  -7   86.44   16.05
   0  -5  -7   79.88    6.11
   0   5  -8   71.96   16.73
   0   5   8  102.40   12.51
   0  -5   8  101.84    6.66
   0  -5  -8   91.72    6.70
   0   5  -9    8.17    2.05
   0   5   9   15.11    4.07
   0  -5   9   13.49    2.95
   0   5  -9   11.98    2.91
   0  -5  -9   13.54    3.18
   0   5  10    6.37    1.83
   0  -5  10    6.27    2.69
   0   5 -10    4.74    2.46
   0  -5 -10    5.50    1.73
   0  -6   0  522.20    9.81
   0  -6   0  572.91    9.68
   0  -6   0  552.50   10.52
   0  -6  -1    1.00    0.53
   0  -6   1   -2.07    1.37
   0   6   1   -0.17    0.79
   0  -6   1   -0.62    0.79
   0   6  -1   -1.08    1.12
   0  -6  -1   -3.64    1.89
   0  -6  -2 1430.66   20.83
   0  -6   2 1342.69   22.63
   0   6   2 1484.60   23.88
   0  -6   2 1520.48   22.87
   0   6  -2 1401.43   22.73
   0  -6  -2 1498.62   25.11
   0  -6  -3  135.68    3.71
   0  -6   3  100.32   15.22
   0   6   3  133.47    6.25
   0  -6   3  134.66    4.89
   0  -6  -3  131.19    7.03
   0  -6  -4  285.68    3.43
   0  -6   4  255.94   14.15
   0   6   4  293.97    8.57
   0  -6   4  287.62    8.67
   0   6  -4  296.15    9.42
   0  -6   5    1.60    1.35
   0   6   5    3.35    1.68
   0  -6   5    3.78    1.36
   0   6  -5    1.49    0.95
   0  -6  -5    3.89    0.98
   0  -6   6   65.30    7.41
   0   6   6   74.36   14.66
   0  -6   6   78.52   17.71
   0   6  -6   74.22    5.01
   0  -6  -6   63.13    5.33
   0  -6   7  130.73   20.86
   0   6   7  168.49   19.80
   0  -6   7  161.39   13.07
   0   6  -7  157.24    9.34
   0  -6  -7  139.77    9.08
   0   6   8    2.53    2.05
   0  -6   8    1.23    2.03
   0   6  -8    2.82    2.20
   0  -6  -8    1.38    1.26
   0   6  -9   26.27    7.77
   0   6   9   40.63    5.48
   0  -6   9   42.16   12.11
   0   6  -9   33.27    7.36
   0  -6  -9   32.49    8.50
   0   6  10    4.16    3.30
   0  -6  10    1.43    1.01
   0   6 -10    0.69    1.24
   0  -6 -10    3.08    1.36
   0  -7   0   -0.14    1.00
   0  -7   0   -0.86    1.46
   0  -7   0   -1.47    9.42
   0  -7  -1   -0.17    0.80
   0  -7   1    0.32    0.66
   0   7   1    0.37    0.52
   0  -7   1    0.04    0.35
   0   7  -1   -0.04    0.36
   0  -7  -1    1.19    1.28
   0  -7  -2   85.08    3.02
   0  -7   2   75.21    6.18
   0   7   2   84.66    4.21
   0  -7   2   88.36    3.28
   0   7  -2   84.46    3.73
   0  -7  -2   83.50    3.94
   0  -7  -3  919.62   18.87
   0  -7   3  832.71   19.90
   0   7   3  993.79   23.78
   0  -7   3  976.80   21.75
   0   7  -3  945.17   22.70
   0  -7  -3  995.56   23.58
   0  -7   4 1143.77   26.69
   0   7   4 1315.23   31.65
   0  -7   4 1286.74   29.37
   0   7  -4 1309.25   29.11
   0  -7  -4 1240.79   31.20
   0  -7   5   39.10   11.27
   0   7   5   52.34   12.46
   0  -7   5   48.61    9.30
   0   7  -5   48.24    3.83
   0  -7  -5   47.90   11.50
   0  -7   6    2.35    1.35
   0   7   6    2.87    1.88
   0  -7   6    2.70    0.83
   0   7  -6    0.21    1.01
   0  -7  -6    1.62    2.06
   0  -7   7   22.71    5.16
   0   7   7   28.09    7.87
   0  -7   7   26.12    5.94
   0   7  -7   25.64    7.19
   0  -7  -7   31.72    4.26
   0  -7   8   48.44    4.87
   0   7   8   63.95   14.14
   0  -7   8   62.40   13.25
   0   7  -8   32.60   13.15
   0  -7  -8   49.75    5.65
   0   7  -9    0.22    0.92
   0   7   9    2.23    1.65
   0  -7   9    1.82    2.06
   0   7  -9    1.37    2.15
   0  -7  -9    0.31    2.34
   0   7 -10    0.12    1.35
   0   7  10    4.82    1.98
   0  -7  10    0.54    1.50
   0   7 -10    2.12    2.03
   0  -7 -10    0.69    1.29
   0  -8   0  987.86   17.11
   0  -8   0 1081.29   17.15
   0  -8   0 1044.72   18.22
   0  -8  -1  414.25   10.50
   0  -8   1  417.20   11.40
   0   8   1  398.81   10.78
   0  -8   1  437.51   10.45
   0   8  -1  387.38   10.48
   0  -8  -1  429.63   11.71
   0  -8  -2  127.04    4.20
   0  -8   2  114.41    4.99
   0   8   2  131.22    5.07
   0  -8   2  134.47    4.88
   0   8  -2  122.38    4.99
   0  -8  -2  136.87    8.49
   0  -8  -3  908.27   18.89
   0  -8   3  803.68   19.71
   0   8   3  992.37   24.88
   0  -8   3  962.49   21.21
   0   8  -3  948.48   21.92
   0  -8  -3  905.20   21.95
   0  -8  -4    0.11    0.38
   0  -8   4    0.73    1.06
   0   8   4    1.23    0.77
   0  -8   4    0.52    0.62
   0   8  -4    0.35    1.23
   0  -8  -4    0.07    0.66
   0  -8   5   47.36    4.17
   0   8   5   59.70   14.27
   0  -8   5   68.33    8.73
   0   8  -5   63.68    4.74
   0  -8  -5   59.79   10.31
   0  -8   6    1.89    1.68
   0   8   6    4.15    1.86
   0  -8   6    3.33    1.39
   0   8  -6    2.26    1.12
   0  -8  -6    4.51    2.37
   0  -8   7    7.23    1.35
   0   8   7   10.45    3.44
   0  -8   7   10.65    2.70
   0   8  -7    7.33    2.05
   0  -8  -7    8.57    2.45
   0  -8   8    1.06    1.53
   0   8   8    0.76    1.45
   0  -8   8    0.09    0.68
   0   8  -8    1.45    1.98
   0  -8  -8    3.75    3.05
   0   8  -9    2.33    1.59
   0   8   9   -0.70    2.94
   0  -8   9    1.60    1.95
   0   8  -9    1.70    1.89
   0  -8  -9    1.72    1.54
   0   8 -10    1.43    1.38
   0   8  10   -0.09    2.86
   0  -8  10    0.92    1.09
   0   8 -10    0.04    1.88
   0  -8 -10   -0.14    2.37
   0  -9   0    1.58    1.03
   0  -9   0    3.43    2.92
   0  -9  -1   45.63    9.21
   0  -9   1   39.62    2.87
   0   9   1   41.49    2.44
   0  -9   1   48.12    2.29
   0   9  -1   37.25    2.59
   0  -9  -2  186.68    5.55
   0  -9   2  187.34    7.19
   0   9   2  193.33    6.67
   0  -9   2  201.17    5.65
   0   9  -2  191.97    6.35
   0  -9  -2  209.67    7.44
   0  -9  -3  985.76   21.62
   0  -9   3  928.40   22.47
   0   9   3 1053.14   28.60
   0  -9   3 1083.27   23.61
   0   9  -3 1045.46   25.14
   0  -9  -4  397.91    7.23
   0  -9   4  403.48   11.68
   0  -9   4  461.67   10.17
   0   9  -4  480.60   11.28
   0  -9  -4  440.69   15.43
   0  -9   5    7.55    2.01
   0   9   5   11.60    3.62
   0  -9   5   11.68    3.66
   0   9  -5   11.27    3.40
   0  -9  -5   11.47    3.10
   0  -9   6   33.68    6.94
   0   9   6   44.54   12.30
   0  -9   6   40.34    9.26
   0   9  -6   35.86    9.52
   0  -9  -6   42.09    4.92
   0  -9   7    4.03    2.82
   0   9   7    2.59    1.61
   0  -9   7    5.81    1.92
   0   9  -7    5.40    1.95
   0  -9  -7    4.84    3.04
   0  -9   8   25.02    7.74
   0   9   8   29.67    7.06
   0  -9   8   29.47    8.59
   0   9  -8   26.72    4.38
   0  -9  -8   27.13    6.56
   0   9   9    0.97    2.03
   0  -9   9    0.95    1.97
   0   9  -9    2.20    1.68
   0  -9  -9    2.66    2.45
   0   9 -10   -1.31    1.39
   0   9  10   -1.87    2.99
   0  -9  10    0.69    1.05
   0   9 -10   -0.11    1.18
   0  -9 -10   -0.24    2.16
   0 -10   0  306.20    9.08
   0 -10   0  343.95    9.46
   0 -10   0  328.45   10.08
   0 -10  -1  146.25    5.28
   0 -10   1  144.29    5.79
   0  10   1  137.15    4.81
   0 -10   1  155.42    4.72
   0  10  -1  140.71    5.50
   0 -10  -1  158.59    6.72
   0 -10   2  316.05    9.93
   0  10   2  338.97   10.58
   0 -10   2  347.42    8.89
   0  10  -2  332.62    9.91
   0 -10  -2  365.03   11.22
   0 -10  -3  460.99    8.47
   0 -10   3  449.93   11.40
   0  10   3  512.19   11.97
   0 -10   3  515.26   10.02
   0  10  -3  502.11   12.70
   0 -10  -3  512.28   12.74
   0 -10  -4  108.42    4.76
   0 -10   4  113.26    6.35
   0  10   4  137.44    8.93
   0 -10   4  132.13   18.13
   0  10  -4  136.88    6.72
   0 -10  -4  117.18    6.84
   0 -10   5   74.50   13.05
   0  10   5   85.02   20.77
   0 -10   5   81.01    4.70
   0  10  -5   89.81    5.40
   0 -10  -5   80.76   14.69
   0 -10   6   61.23    4.96
   0  10   6   69.93   10.48
   0 -10   6   71.55    4.46
   0  10  -6   70.65   17.64
   0 -10  -6   79.92    6.39
   0 -10   7   14.29    3.82
   0  10   7   21.35    5.13
   0 -10   7   13.70    4.85
   0  10  -7   13.08    4.55
   0 -10  -7   23.01    4.95
   0 -10   8    1.01    1.24
   0  10   8    0.97    0.95
   0 -10   8   -0.08    1.69
   0  10  -8    0.96    1.43
   0 -10  -8   -1.21    2.51
   0  10   9   12.46    4.51
   0 -10   9    7.08    2.85
   0  10  -9    6.27    2.43
   0 -10  -9    7.72    3.89
   0  10 -10    3.17    2.17
   0  10  10    1.65    2.84
   0 -10  10    5.23    2.86
   0  10 -10    6.06    2.82
   0 -10 -10    9.45    3.61
   0 -11   0    1.00    1.01
   0 -11   0    1.19    1.57
   0 -11   0    2.50    2.25
   0 -11  -1   47.66    8.89
   0 -11   1   41.90    8.60
   0  11   1   33.37    3.47
   0 -11   1   39.12    3.54
   0  11  -1   31.53    2.53
   0 -11  -1   46.00    9.16
   0 -11   2  159.02    6.55
   0  11   2  160.51   12.75
   0 -11   2  174.84    5.31
   0  11  -2  158.78    6.35
   0 -11  -2  176.24    7.24
   0 -11   3    1.83    2.04
   0  11   3    4.09    1.44
   0 -11   3    4.68    1.20
   0  11  -3    4.86    1.74
   0 -11  -3    5.25    2.22
   0 -11  -4  139.95    5.30
   0 -11   4  140.07    7.59
   0  11   4  159.94    8.26
   0 -11   4  157.37    6.74
   0  11  -4  160.02    7.46
   0 -11  -4  153.83   11.42
   0 -11   5  112.72   18.83
   0  11   5  114.79    6.88
   0 -11   5  126.31    6.00
   0  11  -5  123.85    6.52
   0 -11  -5  123.10   16.88
   0 -11   6  116.61    8.42
   0  11   6  132.65   29.70
   0 -11   6  120.23    8.70
   0  11  -6  129.54    8.14
   0 -11  -6  127.47    9.09
   0 -11   7   12.00    2.69
   0  11   7   14.21    3.02
   0 -11   7   11.75    3.49
   0  11  -7    6.82    3.36
   0 -11  -7    8.14    2.02
   0 -11   8    5.33    2.22
   0  11   8    3.88    1.96
   0 -11   8    3.77    1.62
   0  11  -8    3.87    2.03
   0 -11  -8    8.03    3.18
   0 -11   9   12.01    3.54
   0  11   9   13.26    4.71
   0 -11   9   12.03    2.76
   0  11  -9   12.38    2.95
   0 -11  -9   11.96    3.60
   0  11 -10   -0.21    1.71
   0  11  10   -1.97    3.30
   0 -11  10    0.17    0.77
   0 -11 -10    1.68    2.50
   0 -12   0   61.99    9.59
   0 -12   0   65.08    5.55
   0 -12   0   60.77    4.33
   0 -12  -1  225.72    6.98
   0  12   1  203.40    6.00
   0 -12   1  216.52    5.68
   0  12  -1  187.54    8.85
   0 -12  -1  247.90    8.41
   0 -12  -2  133.33    4.79
   0 -12   2  131.96    6.01
   0  12   2  138.34    5.28
   0 -12   2  144.88    4.58
   0  12  -2  134.21    5.62
   0 -12  -2  147.49    6.64
   0 -12  -3   92.20    4.32
   0 -12   3   94.72    6.07
   0  12   3   93.60    5.35
   0 -12   3  104.79    5.06
   0  12  -3   97.54    5.61
   0 -12  -3  116.62   22.91
   0 -12  -4   52.96    6.34
   0 -12   4   52.05    4.69
   0  12   4   58.59   16.88
   0 -12   4   58.63    3.70
   0  12  -4   58.35    4.26
   0 -12  -4   64.17   17.95
   0 -12   5  262.58   11.08
   0  12   5  313.95   13.34
   0 -12   5  272.87    9.59
   0  12  -5  315.17   14.51
   0 -12  -5  279.26   12.33
   0 -12   6   14.47    3.22
   0  12   6   20.81    5.73
   0 -12   6   18.53    5.64
   0  12  -6   22.93    6.68
   0 -12  -6   22.65    5.15
   0 -12   7    6.76    2.24
   0  12   7    9.62    2.81
   0 -12   7    5.79    2.02
   0  12  -7    4.21    1.33
   0 -12  -7    3.19    2.60
   0 -12   8   -0.56    1.90
   0  12   8   -2.26    2.83
   0 -12   8    0.73    2.09
   0  12  -8    1.30    1.79
   0 -12  -8    0.20    2.20
   0 -12   9    1.27    2.72
   0  12   9    6.92    2.05
   0 -12   9    1.85    1.80
   0  12  -9    2.92    0.96
   0 -12  -9    5.48    3.73
   0 -13   0   -0.02    1.91
   0  13   0    0.77    0.59
   0 -13   0    0.31    1.15
   0 -13   1  384.75   11.73
   0 -13  -1  374.69   11.99
   0  13   1  369.83    8.96
   0 -13   1  398.04    8.44
   0  13  -1  368.13    9.85
   0 -13  -1  418.97   18.44
   0 -13  -2   24.85    6.63
   0 -13   2   22.08    2.83
   0  13   2   23.69    6.72
   0 -13   2   24.52    2.03
   0  13  -2   23.15    7.23
   0 -13  -2   30.04    3.70
   0 -13  -3  163.62    6.77
   0 -13   3  160.51    8.64
   0  13   3  180.20    8.16
   0 -13   3  173.49    6.89
   0  13  -3  169.06    8.06
   0 -13  -3  180.54    9.11
   0 -13  -4   28.67    3.10
   0 -13   4   41.10    8.72
   0  13   4   39.69   10.40
   0 -13   4   30.86    2.64
   0  13  -4   37.63   11.35
   0 -13  -4   58.39    5.25
   0 -13   5    5.28    1.39
   0  13   5   11.20    2.37
   0 -13   5    7.57    4.33
   0  13  -5    8.95    2.91
   0 -13  -5   11.27    2.61
   0 -13   6   25.49    5.84
   0  13   6   26.64    6.54
   0 -13   6   28.08    3.20
   0  13  -6   25.83    6.37
   0 -13  -6   31.69    9.28
   0 -13   7    2.21    2.13
   0  13   7    0.79    1.70
   0 -13   7    0.51    1.02
   0  13  -7   -2.74    1.87
   0 -13  -7    2.24    2.59
   0 -13   8    5.94    2.49
   0  13   8    7.59    2.43
   0 -13   8    6.49    2.52
   0  13  -8    5.34    2.45
   0 -13  -8    8.24    2.89
   0 -13   9    2.73    2.15
   0  13   9    2.33    1.52
   0  13  -9    0.87    1.75
   0 -13  -9    2.65    1.88
   0 -14   0  405.25   14.97
   0  14   0  370.53   13.52
   0 -14   0  462.27   17.14
   0  14   1   86.52    6.32
   0 -14   1  104.68    5.17
   0  14  -1   80.47    5.05
   0 -14  -1  106.34    9.16
   0 -14  -2    8.08    2.13
   0 -14   2    4.01    2.77
   0  14   2    8.13    2.65
   0 -14   2    8.86    1.63
   0  14  -2    7.14    3.25
   0 -14  -2   12.75    3.23
   0 -14  -3   79.12    4.61
   0 -14   3   83.66    6.64
   0  14   3   83.56    5.51
   0 -14   3   81.53   11.45
   0  14  -3   81.75    5.50
   0 -14  -3   83.30   17.70
   0 -14  -4    1.27    1.15
   0 -14   4    3.52    3.30
   0  14   4    1.14    1.06
   0 -14   4    0.96    1.16
   0  14  -4    1.59    1.54
   0 -14  -4   -0.59    2.25
   0 -14   5    5.33    1.54
   0  14   5    7.67    1.33
   0 -14   5    6.52    2.06
   0  14  -5   10.45    3.50
   0 -14  -5    6.25    3.12
   0 -14   6  124.88   24.08
   0  14   6  131.37   28.58
   0 -14   6  127.59    5.63
   0  14  -6  135.13    7.15
   0 -14  -6  128.69   25.20
   0 -14   7   -0.13    2.18
   0  14   7    2.44    2.80
   0 -14   7    0.97    1.26
   0  14  -7   -0.90    1.95
   0 -14  -7    0.68    2.42
   0 -14   8    4.63    1.58
   0  14   8    3.66    2.23
   0 -14   8    3.92    1.26
   0  14  -8    3.92    2.04
   0 -14  -8    4.58    1.65
   0 -14   9    6.64    1.88
   0  14   9   13.48    4.63
   0  14  -9    5.38    2.04
   0 -14  -9    5.02    1.71
   0 -15   0    0.78    1.92
   0 -15   0    0.63    0.83
   0 -15  -1  427.56   16.22
   0 -15   1  449.68   16.36
   0  15   1  429.68   14.31
   0 -15   1  452.96   14.83
   0  15  -1  406.77   14.92
   0 -15  -1  484.21   17.54
   0 -15  -2  110.48    5.60
   0 -15   2  114.14    6.97
   0  15   2  117.76    8.64
   0 -15   2  120.13    5.35
   0  15  -2  112.87    6.36
   0 -15  -2  123.03    7.52
   0 -15  -3   26.50    3.92
   0 -15   3   30.25    5.64
   0  15   3   24.65    8.57
   0 -15   3   27.76    2.25
   0  15  -3   28.62    9.87
   0 -15  -3   30.56    9.47
   0 -15  -4   97.07    4.48
   0 -15   4  113.24    7.55
   0  15   4  113.42   25.09
   0 -15   4  111.20    4.96
   0  15  -4  116.67    6.44
   0 -15  -4  123.29    8.34
   0 -15   5    6.03    1.55
   0  15   5   12.46    3.36
   0 -15   5   10.88    2.03
   0  15  -5   10.58    2.75
   0 -15  -5   12.65    3.48
   0 -15   6   79.81   15.72
   0  15   6   92.89   22.20
   0 -15   6   84.74    6.01
   0  15  -6   93.69    6.80
   0 -15  -6   91.59    7.95
   0 -15   7   49.21    6.02
   0  15   7   61.20   11.40
   0 -15   7   37.84    8.57
   0  15  -7   53.32   14.26
   0 -15  -7   45.70   14.67
   0 -15   8    1.87    2.26
   0  15   8    3.68    3.27
   0  15  -8    2.85    1.22
   0 -15  -8    2.87    2.32
   0 -15   9    6.13    2.89
   0  15   9    3.36    2.33
   0 -15  -9    7.08    4.21
   0 -16   0   38.99    6.15
   0  16   0   39.76    7.62
   0 -16   1    3.90    6.31
   0  16   1    2.41    1.15
   0 -16   1    0.56    1.13
   0  16  -1    2.19    1.82
   0 -16  -1    1.23    1.19
   0 -16  -2   18.79    3.60
   0 -16   2   23.56    4.96
   0  16   2   21.59    4.87
   0 -16   2   21.94    2.17
   0  16  -2   13.37    5.49
   0 -16  -2   24.44    3.89
   0 -16  -3  332.22   10.44
   0 -16   3  366.51   15.77
   0  16   3  379.36   13.85
   0 -16   3  356.53    9.65
   0  16  -3  353.48   11.76
   0 -16  -3  374.07   14.13
   0 -16  -4   -0.72    0.99
   0 -16   4   -0.74    2.88
   0  16   4    1.22    1.66
   0 -16   4    1.70    1.76
   0  16  -4    0.66    0.56
   0 -16  -4    0.84    2.50
   0 -16   5    5.67    2.62
   0  16   5    4.24    2.24
   0 -16   5    3.54    1.25
   0  16  -5    3.60    1.01
   0 -16  -5    6.25    2.53
   0 -16   6   36.89   11.12
   0  16   6   38.70   12.16
   0 -16   6   33.24    4.10
   0  16  -6   37.33    8.96
   0 -16  -6   31.52    6.08
   0 -16   7   35.18    5.11
   0  16   7   47.67   12.92
   0  16  -7   41.31   13.49
   0 -16  -7   46.03    6.80
   0 -16   8    1.87    2.42
   0  16   8    1.96    2.13
   0  16  -8    0.84    1.39
   0 -16  -8    1.94    2.71
   0 -17   0    0.63    0.86
   0  17   0    0.28    0.44
   0  17   0    0.85    0.74
   0 -17  -1    6.69    1.46
   0 -17   1    4.62    1.89
   0  17   1    6.24    2.10
   0 -17   1    6.21    2.36
   0  17  -1    4.38    2.50
   0 -17  -1    6.61    1.79
   0 -17  -2   15.40    4.34
   0 -17   2   21.29    4.06
   0  17   2   14.67    4.55
   0 -17   2   15.28    2.01
   0  17  -2   12.55    3.98
   0 -17  -2   18.74    3.64
   0 -17   3    3.96    3.66
   0  17   3    2.88    1.73
   0 -17   3    3.76    1.40
   0  17  -3   -2.70    3.94
   0 -17  -3    6.95    3.44
   0 -17   4   86.76   18.43
   0  17   4   78.99   20.88
   0 -17   4   79.19    4.14
   0  17  -4   77.97    5.34
   0 -17  -4   82.03    7.16
   0 -17   5   47.14    9.35
   0  17   5   56.94   14.27
   0  17  -5   51.45   13.04
   0 -17  -5   52.05    6.50
   0 -17   6    2.65    2.65
   0  17   6    2.51    1.17
   0  17  -6    1.65    1.41
   0 -17  -6    1.54    1.63
   0 -17   7   16.67    3.99
   0  17   7   14.27    4.16
   0  17  -7   17.76    6.36
   0 -17  -7   13.41    4.16
   0 -17   8   -0.32    2.37
   0  17   8   -0.50    1.80
   0  17  -8    0.78    1.04
   0 -17  -8    3.10    1.25
   0 -18   0    0.61    0.96
   0  18   0   -0.25    0.88
   0  18   0   -0.64    1.79
   0 -18  -1  271.49   13.90
   0 -18   1  267.65   16.29
   0  18  -1  239.99   11.23
   0  18   1  247.85   12.94
   0  18  -1  259.12   13.92
   0 -18  -1  298.84   20.59
   0 -18  -2   52.65   11.55
   0 -18   2   60.37    6.24
   0  18   2   56.40   12.69
   0 -18   2   53.43    6.51
   0  18  -2   55.97    4.99
   0 -18  -2   62.46    8.90
   0 -18   3   66.52    6.50
   0 -18  -3   54.79    4.66
   0  18   3   57.07   14.48
   0  18  -3   60.22   18.17
   0 -18  -3   71.92   17.32
   0 -18   4   63.32   11.91
   0  18   4   62.42   16.46
   0  18  -4   55.14   18.16
   0 -18  -4   67.81    6.80
   0 -18   5    3.79    2.77
   0  18   5    2.15    1.18
   0  18  -5    1.53    1.06
   0 -18  -5    2.14    2.66
   0 -18   6    1.54    1.43
   0  18   6    4.04    2.03
   0  18  -6    2.12    1.97
   0 -18  -6    2.42    2.74
   0 -18   7   11.24    3.97
   0  18   7   12.57    3.50
   0  18  -7   14.10    4.04
   0 -18  -7   13.48    3.15
   0 -18   8   20.48    5.12
   0  18   8   17.59    7.28
   0 -18  -8   16.64    5.17
   0 -19   0    1.49    2.43
   0  19   0    0.90    0.52
   0  19   0   -0.41    1.87
   0 -19   1    0.81    2.17
   0 -19  -1    0.38    1.69
   0  19  -1    1.58    0.62
   0  19   1   -0.17    1.21
   0  19  -1    1.01    1.09
   0 -19  -1    2.62    2.33
   0 -19   2   24.24    5.87
   0 -19  -2   26.54    3.45
   0  19   2   23.30    7.18
   0  19  -2   21.93    5.83
   0 -19  -2   31.35    6.84
   0 -19  -3   20.25    5.28
   0 -19   3   20.95    4.33
   0  19   3   23.07    5.61
   0  19  -3   20.82    6.80
   0 -19  -3   23.83    3.91
   0 -19   4   83.53   22.23
   0  19   4   86.20   15.67
   0  19  -4   80.42    7.44
   0 -19  -4   89.10   19.65
   0 -19   5    7.28    2.90
   0  19   5    9.41    2.72
   0  19  -5    6.24    1.39
   0 -19  -5    7.50    2.49
   0 -19   6    0.18    2.38
   0  19   6   -0.90    2.20
   0  19  -6    0.75    0.72
   0 -19  -6    3.26    2.76
   0 -19   7    3.03    2.73
   0  19   7    2.87    1.40
   0  19  -7    1.92    2.14
   0 -19  -7    1.98    2.79
   0 -20   0    2.61    2.02
   0  20   0    3.90    0.98
   0  20   0    3.25    1.39
   0 -20   1    1.72    1.49
   0 -20  -1    1.47    1.04
   0  20   1    0.34    0.59
   0  20  -1    2.59    1.36
   0 -20  -1   -0.40    2.01
   0 -20  -2   20.39    4.18
   0 -20   2   19.41    4.55
   0  20   2   18.45    6.58
   0  20  -2   18.36    6.01
   0 -20  -2   22.63    7.26
   0 -20  -3    2.59    1.73
   0 -20   3    3.33    2.31
   0  20   3    2.18    1.30
   0  20  -3    3.83    1.77
   0 -20  -3    2.95    1.77
   0 -20   4    7.05    2.52
   0  20   4    5.26    2.37
   0  20  -4    5.10    2.13
   0 -20  -4    3.43    1.59
   0 -20   5    7.82    2.91
   0  20   5    6.14    1.98
   0  20  -5    7.70    2.83
   0 -20  -5   10.16    3.33
   0 -20   6    1.89    2.63
   0  20   6    0.80    2.06
   0  20  -6    3.79    1.44
   0 -20  -6    3.56    2.24
   0 -20   7   15.68    4.50
   0  20   7   17.59    5.06
   0 -20  -7   14.01    3.86
   0 -21   0    1.60    1.38
   0  21   0    0.26    0.56
   0  21   0    1.19    1.29
   0 -21  -1    4.71    2.35
   0 -21   1    2.65    1.26
   0  21   1    2.63    0.82
   0  21  -1    1.50    1.34
   0 -21  -2    2.40    0.62
   0 -21   2    3.39    2.32
   0  21   2    3.64    0.92
   0  21  -2    4.04    1.51
   0 -21  -2    2.64    2.53
   0 -21   3   38.04   13.78
   0 -21  -3   27.04    7.25
   0  21   3   36.45   11.32
   0  21  -3   37.22   13.86
   0 -21  -3   44.86    8.16
   0 -21   4   17.25    3.69
   0  21   4    7.27    2.02
   0  21  -4    6.69    1.84
   0 -21  -4    8.83    3.32
   0 -21   5   16.43    6.25
   0  21   5   21.17    4.21
   0  21  -5   19.80    4.94
   0 -21  -5   18.23    3.98
   0 -21   6   -0.10    2.54
   0  21   6    0.40    1.18
   0  21  -6    0.34    1.01
   0 -21  -6    5.66    2.53
   0 -22   0   26.55    6.20
   0  22   0   28.11    6.79
   0 -22  -1    0.84    1.75
   0 -22   1    1.30    2.00
   0  22   1    0.03    0.44
   0  22   1   -0.12    1.87
   0  22  -1    2.39    2.06
   0 -22   2   15.02    4.37
   0 -22  -2   14.84    3.69
   0  22   2   13.73    4.22
   0  22  -2   13.38    4.79
   0 -22  -2   18.66    4.17
   0 -22   3   15.52    5.81
   0  22   3   16.00    5.97
   0  22  -3   18.72    5.33
   0 -22  -3   22.08    5.74
   0 -22   4    5.43    2.82
   0  22   4    9.71    2.14
   0  22  -4    5.13    2.08
   0 -22  -4   10.52    3.46
   0 -22   5    2.99    1.87
   0  22   5    3.71    1.77
   0  22  -5    4.71    1.66
   0 -22  -5    3.95    2.54
   0 -22   6    5.01    1.58
   0  22   6    8.85    3.18
   0  22  -6    7.18    2.65
   0 -22  -6    7.56    3.92
   0 -23   0   -0.01    1.65
   0  23   0    0.04    1.02
   0 -23   1   10.35    2.96
   0 -23  -1    9.15    3.11
   0  23   1    8.93    2.56
   0  23  -1    7.96    2.47
   0 -23  -2   19.91    6.06
   0 -23   2   32.33    7.51
   0  23  -2   23.48    6.75
   0 -23  -2   32.39    6.08
   0 -23   3   18.81    7.47
   0  23   3   11.68    4.04
   0  23  -3   13.33    5.50
   0 -23  -3   20.41    5.24
   0 -23   4   14.13    3.62
   0  23   4   14.00    5.30
   0  23  -4   17.46    4.59
   0 -23  -4   13.75    6.49
   0 -23   5   18.20    4.31
   0  23   5   13.65    6.13
   0  23  -5   17.22    4.74
   0 -23  -5   18.93    4.77
   0 -24   0    2.05    1.91
   0  24   0    2.15    1.67
   0 -24  -1    2.38    1.03
   0 -24   1    1.48    2.16
   0  24   1    2.53    1.91
   0  24  -1    2.64    1.66
   0 -24  -2    7.62    2.71
   0 -24   2    6.79    1.60
   0  24  -2    7.16    3.09
   0 -24  -2    7.40    2.37
   0 -24   3    0.78    2.26
   0  24  -3    0.10    1.03
   0 -24  -3   -1.54    2.77
   0 -24   4   -0.10    1.53
   0  24  -4   -0.25    1.89
   0 -24  -4    7.81    2.97
   0 -25   0    2.96    1.45
   0  25   0    0.21    1.30
   0 -25  -1    1.75    1.23
   0 -25   1    0.21    0.97
   0  25   1    3.63    2.48
   0  25  -1   -1.14    1.91
   0 -25   2    0.94    0.81
   0 -25  -2   -0.18    1.45
   0  25  -2   -1.23    1.90
   0 -25   3    2.96    3.50
   0  25  -3    2.36    1.29
   0 -25  -3    1.48    1.48
   0 -26   0   64.43   23.40
   0  26   0   60.43   23.60
   0 -26  -1    1.79    0.84
   0 -26   1    2.35    2.06
   0  26   1    2.84    1.34
   0  26  -1    0.89    1.49
   0 -26   2   20.14    5.44
   0  26   2   18.72    7.49
   0  26  -2   14.92    7.02
  -1   0  11   98.19    8.50
  -1   0  10    2.06    2.61
   1   0 -10    2.00    1.28
  -1   0   9   18.77    6.20
   1   0  -9    7.13    1.94
   1   0  -8    0.85    0.41
  -1   0   8   -1.65    2.73
   1   0  -8   -0.47    1.69
   1   0  -7   87.28    8.81
  -1   0   7   79.92   15.45
   1   0  -7   70.63   20.53
   1   0  -6    0.59    1.01
  -1   0   6   -0.89    2.07
   1   0  -6   -0.42    1.49
   1   0  -5  748.97   13.56
  -1   0   5  947.35   18.48
   1   0  -5  900.62   18.16
   1   0  -4   -0.12    0.69
  -1   0   4    0.68    0.48
   1   0  -3  847.38   14.26
  -1   0   3 1116.43   19.20
   1   0  -3 1014.96   16.91
   1   0  -2    1.40    0.78
  -1   0   2    4.02    1.41
   1   0  -2    6.53    1.52
   1   0  -1  831.08   13.07
  -1   0   1  851.12   13.14
  -1   0   1  838.85   11.94
   1   0  -1  791.30   11.28
   1   0   0   -1.53    0.66
  -1   0   0   -0.28    0.27
   1   0   0    1.85    0.43
  -1   0   0   -0.08    0.19
   1   0   1  964.56   14.06
   1   0   1  763.18   11.77
  -1   0  -1  920.25   14.14
   1   0   2    6.25    4.02
  -1   0  -2    6.48    1.87
   1   0   3  101.77    3.41
   1   0   3  115.98    6.66
  -1   0  -3  127.56    5.14
   1   0   4    0.08    0.65
   1   0   4   -0.38    1.71
  -1   0  -4    2.19    1.35
   1   0   5  726.15   12.29
   1   0   5  893.43   17.62
  -1   0  -5  885.96   17.42
   1   0   6    0.56    0.43
   1   0   6   -0.33    2.17
  -1   0  -6    2.70    1.40
  -1   0  -7   85.41    4.55
   1   0   7  119.01   11.47
  -1   0  -7  114.05    7.36
   1   0   8    1.83    2.86
  -1   0  -8    3.21    2.05
   1   0   9  293.91   22.94
  -1   0  -9  274.75   11.95
   1   0  10    1.20    1.24
  -1   0 -10    1.59    2.41
  -1   1  11    2.94    1.58
  -1  -1  11    1.24    1.34
  -1  -1  10    1.84    2.91
  -1   1  10   -0.99    2.77
   1   1 -10   -0.28    1.69
   1  -1 -10   -0.55    1.77
   1   1  -9   -0.92    1.28
  -1  -1   9    2.69    2.90
  -1   1   9    0.08    2.85
   1   1  -9    0.77    0.77
   1  -1  -9   -1.21    1.78
   1   1  -8   -0.18    1.15
   1  -1  -8    0.54    0.75
  -1   1   8   -2.84    2.66
  -1  -1   8   -0.89    2.53
   1   1  -8    0.64    1.02
   1  -1  -8    0.24    1.74
   1   1  -7  268.61    9.78
   1  -1  -7  285.06    9.74
  -1   1   7  334.66   13.49
  -1  -1   7  335.44   13.33
   1   1  -7  300.31   11.25
   1  -1  -7  313.91   11.83
   1   1  -6  156.75   12.92
   1  -1  -6  159.03    7.63
  -1   1   6  196.60    9.44
  -1  -1   6  198.51    9.46
   1   1  -6  177.56    8.07
   1  -1  -6  177.67    8.28
   1   1  -5  402.75    9.87
   1  -1  -5  444.26    9.43
  -1   1   5  545.49   13.06
  -1  -1   5  529.57   12.88
   1   1  -5  490.17   12.45
   1  -1  -5  475.95   10.86
   1   1  -4  589.67   14.68
   1  -1  -4  638.32   14.76
  -1   1   4  781.01   19.52
  -1  -1   4  815.26   19.92
   1   1  -4  710.47   16.74
   1  -1  -4  705.94   17.59
   1   1  -3  143.21    5.29
   1  -1  -3  154.01    5.18
  -1   1   3  191.81    6.74
  -1  -1   3  186.32    6.78
   1   1  -3  190.58    5.67
   1  -1  -3  162.53    5.36
   1   1  -2   11.82    3.45
   1  -1  -2   13.96    3.61
  -1   1   2   17.06    4.13
  -1  -1   2   19.61    5.13
   1   1  -2   26.51    2.49
   1  -1  -2   21.22    2.41
   1   1  -1 1208.90   17.99
   1  -1  -1 1484.72   21.50
  -1   1   1 1520.51   21.99
  -1  -1   1 1396.26   20.50
  -1  -1   1 1440.88   19.48
   1   1  -1 1413.31   19.12
   1  -1  -1 1296.96   18.48
   1   1   1  380.69    8.32
   1  -1   1  356.43    8.27
   1   1   1  298.78    7.27
   1  -1   1  310.04    7.19
  -1   1  -1  352.81    8.48
  -1  -1  -1  366.39    8.69
   1  -1   2  838.46   13.29
   1   1   2  860.79   12.59
   1   1   2  865.10   14.91
   1  -1   2  906.41   16.09
  -1   1  -2 1050.53   18.62
  -1  -1  -2 1081.29   21.95
   1  -1   3    9.21    2.04
   1   1   3    8.92    1.77
   1   1   3   10.82    2.19
   1  -1   3    9.88    2.45
  -1   1  -3   10.98    1.78
  -1  -1  -3   16.72    3.53
   1  -1   4   46.17    7.80
   1   1   4   44.77    5.21
   1  -1   4   53.21    3.67
   1   1   4   59.67    3.87
  -1   1  -4   56.84    3.83
  -1  -1  -4   55.64    3.75
   1  -1   5    8.85    1.84
   1   1   5    1.60    0.48
   1   1   5    2.52    1.40
   1  -1   5    3.88    1.57
  -1  -1  -5    2.13    0.97
  -1  -1  -6   53.88    4.42
   1  -1   6   62.47   12.70
   1  -1   6   88.17   17.42
   1   1   6   91.37   19.08
  -1   1  -6   78.23    9.37
  -1  -1  -6   86.86    6.10
  -1  -1  -7    0.13    0.39
   1  -1   7    1.75    0.98
   1   1   7    4.43    2.27
  -1   1  -7    2.07    1.95
  -1  -1  -7    2.52    1.51
  -1   1  -8   68.09    3.94
   1   1   8  105.10   25.49
   1  -1   8  100.19   27.12
  -1  -1  -8   97.58    7.12
   1  -1   9    8.64    3.25
   1   1   9    3.16    1.28
  -1  -1  -9    5.89    2.53
  -1   1  -9    4.85    2.62
   1   1  10   22.08    6.99
   1  -1  10   19.87    8.82
  -1   1 -10   17.46    4.14
  -1  -1 -10   19.01    5.35
  -1  -2  10   19.87    4.08
  -1   2  10   16.88    5.10
   1   2 -10    9.47    3.31
   1  -2 -10   16.55    3.68
   1   2  -9    1.91    0.97
  -1   2   9    3.24    1.77
  -1  -2   9    1.71    2.67
   1   2  -9    2.18    1.27
   1  -2  -9    2.93    2.43
   1   2  -8   49.34    7.86
   1  -2  -8   49.14   10.97
  -1   2   8   68.51   14.18
  -1  -2   8   73.52    6.33
   1   2  -8   55.63   14.59
   1  -2  -8   59.54    5.49
   1   2  -7  125.05    7.28
   1  -2  -7  174.40    6.41
  -1   2   7  207.22   14.02
  -1  -2   7  214.47   11.61
   1   2  -7  179.82    8.06
   1  -2  -7  160.32    9.80
   1   2  -6   39.34    9.67
   1  -2  -6   43.42    4.79
  -1   2   6   48.62   10.66
  -1  -2   6   56.07   12.20
   1   2  -6   51.99    4.31
   1  -2  -6   42.77    9.43
   1   2  -5    0.42    1.04
   1  -2  -5    0.02    0.69
  -1   2   5    1.65    1.25
  -1  -2   5    0.95    0.97
   1   2  -5    1.63    1.47
   1  -2  -5    1.56    1.26
   1   2  -4  260.70    8.70
   1  -2  -4  320.21    8.42
  -1   2   4  350.30   10.77
  -1  -2   4  352.86   11.41
   1   2  -4  363.13    9.80
   1  -2  -4  318.50   10.06
   1   2  -3   56.21    2.75
   1  -2  -3   73.75    2.61
  -1   2   3   79.65    3.70
  -1  -2   3   78.96    3.64
   1   2  -3   88.33    3.61
   1  -2  -3   68.37    3.02
   1  -2  -2 4512.52   62.02
  -1   2   2 4692.17   66.01
  -1  -2   2 4522.89   63.52
   1   2  -2 4441.69   60.40
   1  -2  -2 4017.96   56.06
   1   2  -1 4334.38   59.66
  -1   2   1 6001.21   82.34
  -1  -2   1 5477.11   74.70
   1  -2  -1 5139.39   69.81
   1   2   0   40.35    1.40
   1  -2   0   45.36    1.62
  -1   2   0   47.37    1.60
  -1  -2  -1  549.55    8.15
   1   2   1  655.34    9.58
   1  -2   1  606.40   10.11
   1  -2   1  562.24    8.45
  -1  -2  -1  609.85   10.28
  -1   2  -1  607.27   10.28
  -1  -2  -1  654.65   10.91
  -1  -2  -2    4.64    1.01
   1  -2   2    4.83    3.22
   1   2   2    5.28    1.03
   1  -2   2    5.09    1.04
  -1   2  -2    8.73    2.84
  -1  -2  -2    9.48    2.32
   1  -2   3   74.41    3.23
   1   2   3   71.82    2.08
   1   2   3   84.15    4.31
   1  -2   3  102.08    9.62
  -1   2  -3   92.20    3.85
  -1  -2  -3   92.15    4.46
   1  -2   4   58.07    9.45
   1   2   4   61.19    2.25
   1   2   4   67.18    4.01
   1  -2   4   73.69    4.37
  -1   2  -4   72.16    4.06
  -1  -2  -4   76.37    5.36
  -1  -2  -5    0.66    0.29
   1  -2   5    1.43    0.91
   1   2   5    1.29    1.06
   1  -2   5   -0.33    1.43
  -1   2  -5   -0.67    1.61
  -1  -2  -5   -0.44    1.59
  -1  -2  -6   22.45    2.72
   1  -2   6   27.99    2.60
   1   2   6   36.40    7.97
   1  -2   6   35.61    8.23
  -1   2  -6   32.65    3.57
  -1  -2  -6   37.09    8.43
   1  -2   7   89.83    4.79
   1   2   7  109.44    8.23
   1  -2   7  116.31   23.35
  -1   2  -7  102.59   23.70
  -1  -2  -7   99.78    6.69
  -1   2  -8    4.03    1.29
   1   2   8    9.03    2.66
   1  -2   8    6.35    2.84
  -1   2  -8   11.53    4.07
  -1  -2  -8    4.41    3.31
   1  -2   9  128.94   26.03
   1   2   9  122.68    8.29
  -1  -2  -9   93.79   16.33
   1   2  10   26.54    7.83
   1  -2  10   28.38    8.24
  -1   2 -10   27.42    5.03
  -1  -2 -10   23.92    7.38
  -1   3  10    7.97    2.25
  -1  -3  10    9.10    3.03
   1   3 -10    6.59    2.65
   1  -3 -10    8.87    3.19
   1   3  -9    0.05    0.78
  -1   3   9    1.58    1.78
  -1  -3   9   -0.54    2.58
   1   3  -9    4.03    1.26
   1  -3  -9    2.88    2.70
   1   3  -8    1.71    1.39
  -1   3   8    3.10    2.11
  -1  -3   8    1.79    2.66
   1   3  -8    3.48    2.19
   1  -3  -8    3.07    2.25
   1   3  -7    2.47    1.65
  -1   3   7    2.10    1.47
  -1  -3   7    0.82    1.62
   1   3  -7    3.37    1.93
   1  -3  -7    0.87    2.24
   1   3  -6   20.00    3.71
   1  -3  -6   24.88    5.95
  -1   3   6   32.31    7.16
  -1  -3   6   30.92    4.54
   1   3  -6   27.91    8.00
   1  -3  -6   29.56    3.53
   1   3  -5    0.93    0.52
   1  -3  -5    1.14    0.67
  -1   3   5    0.94    1.79
  -1  -3   5    0.75    0.77
   1   3  -5    0.36    0.84
   1  -3  -5   -0.10    1.31
   1   3  -4   51.93    5.92
   1  -3  -4   63.68    3.13
  -1   3   4   76.01   14.01
  -1  -3   4   66.46    4.13
   1   3  -4   67.09    3.45
   1  -3  -4   57.66    4.05
   1  -3  -3  663.04   11.41
  -1  -3   3  572.16   13.69
  -1   3   3  651.85   13.25
  -1  -3   3  659.83   12.91
   1   3  -3  652.87   11.34
   1  -3  -3  568.72   12.61
   1  -3  -2    5.96    1.15
  -1  -3   2    2.41    0.92
  -1   3   2    3.14    1.70
  -1  -3   2    4.60    2.21
   1   3  -2    5.02    2.88
   1  -3  -1 1032.83   15.87
  -1  -3   1  870.28   14.23
  -1   3   1 1018.28   15.55
  -1  -3   1  925.30   14.68
   1   3  -1  786.55   11.37
   1  -3  -1  857.84   13.73
   1  -3   0 1255.51   18.78
   1  -3   0 1182.21   16.24
  -1   3   0 1167.92   16.06
  -1  -3   0 1123.43   17.01
  -1   3   0  970.97   14.99
  -1  -3   0 1095.99   15.88
   1   3   1 1995.03   27.42
   1  -3   1 2217.15   31.95
  -1   3  -1 1916.81   26.10
   1  -3   1 2261.05   30.72
  -1  -3  -1 2179.35   31.56
  -1   3  -1 2076.30   30.41
  -1  -3  -1 2211.23   31.96
   1  -3   2  364.42    9.40
   1   3   2  369.84    9.86
   1  -3   2  402.21    9.53
  -1   3  -2  394.78   10.29
  -1  -3  -2  395.47   10.34
  -1  -3  -3    9.35    0.87
   1  -3   3    1.34    1.62
   1   3   3   13.21    3.57
   1  -3   3   13.36    3.22
  -1   3  -3   13.83    2.35
  -1  -3  -3   12.88    1.82
  -1  -3  -4    1.49    0.38
   1  -3   4    2.68    1.11
   1   3   4    1.25    0.94
   1  -3   4    2.09    1.16
  -1  -3  -4    6.87    2.93
  -1  -3  -5   10.37    1.22
   1  -3   5   11.72    2.48
   1   3   5   16.78    4.32
   1  -3   5   15.67    4.82
  -1   3  -5   17.33    2.29
  -1  -3  -5   14.65    2.29
   1  -3   6    5.22    1.92
   1   3   6    6.28    2.08
   1  -3   6    7.26    2.11
  -1   3  -6    4.95    2.22
  -1  -3  -6    8.83    2.43
   1  -3   7   43.38   12.12
   1   3   7   57.91   13.57
   1  -3   7   62.18   12.73
  -1   3  -7   61.46   14.53
  -1  -3  -7   76.84    6.17
   1   3   8    8.11    5.36
   1  -3   8    3.09    4.84
  -1   3  -8    7.74    1.98
  -1  -3  -8   10.17    4.41
   1   3   9  141.90   15.25
   1  -3   9  130.09   16.47
  -1  -3  -9  113.40   23.21
   1  -3  10   18.34    5.65
  -1  -3 -10   17.52    4.59
  -1   4  10   57.31   16.13
  -1  -4  10   61.14   15.06
   1   4 -10   43.80   12.98
   1  -4 -10   38.10   10.41
   1   4  -9    2.65    1.39
  -1   4   9    4.50    2.17
  -1  -4   9    2.59    2.10
   1  -4  -9    1.71    1.96
   1   4  -8  138.93    9.43
  -1   4   8  170.50    9.53
  -1  -4   8  175.93    8.79
   1   4  -8  152.59    7.41
   1  -4  -8  141.60   17.04
   1   4  -7  164.14   10.46
   1  -4  -7  228.62    7.31
  -1   4   7  211.30   10.20
  -1  -4   7  232.23   21.30
   1   4  -7  193.94    8.15
   1  -4  -7  200.01    8.97
   1   4  -6  174.21    8.82
   1  -4  -6  237.35    8.95
  -1   4   6  252.85   12.70
  -1  -4   6  247.37   10.70
   1   4  -6  246.05   10.06
   1  -4  -6  219.09    9.63
   1  -4  -5   35.71    2.24
  -1   4   5   40.44    8.56
  -1  -4   5   37.22    3.32
   1   4  -5   34.46    8.68
   1  -4  -5   36.88    7.77
   1  -4  -4  267.21    6.72
  -1  -4   4  230.91    8.28
  -1   4   4  283.32    7.95
  -1  -4   4  260.06    8.09
   1   4  -4  273.91    5.94
   1  -4  -4  240.19    7.81
   1  -4  -3 2119.81   30.77
  -1  -4   3 1916.78   30.63
  -1   4   3 2201.25   34.03
  -1  -4   3 2102.40   32.46
   1   4  -3 2118.42   30.97
   1  -4  -3 1916.11   31.64
   1  -4  -2 5468.38   74.79
  -1  -4   2 4889.14   68.72
  -1   4   2 5654.14   78.36
  -1  -4   2 5479.07   76.04
   1   4  -2 5232.49   71.19
   1  -4  -2 4854.14   67.86
   1  -4  -1 2268.81   32.60
  -1  -4   1 1938.64   28.77
  -1   4   1 2242.24   31.90
  -1  -4   1 2005.44   29.35
   1   4  -1 1723.54   24.35
   1  -4  -1 1950.87   29.01
   1  -4   0  507.42   11.92
  -1  -4   0  457.24   10.62
   1  -4   0  437.32    9.23
  -1   4   0  523.73   10.97
  -1  -4   0  456.11   10.87
  -1   4   0  412.06   10.05
  -1  -4   0  453.17   10.34
   1  -4   1    4.59    1.42
  -1   4  -1    1.06    0.22
   1  -4   1    2.44    0.50
  -1  -4  -1    5.52    4.68
  -1  -4  -1    8.01    2.14
   1  -4   2   23.95    5.76
   1   4   2   22.12    5.23
   1  -4   2   24.47    2.96
  -1   4  -2   24.42    6.68
  -1  -4  -2   23.89    6.59
   1  -4   3  167.06    5.73
   1   4   3  201.53    7.29
   1  -4   3  217.84    6.74
  -1   4  -3  242.25    7.97
  -1  -4  -3  212.15    8.73
   1  -4   4   62.77   11.50
   1   4   4   74.68   15.25
   1  -4   4   69.22    3.53
  -1   4  -4   67.61    7.51
  -1  -4  -4   77.31   13.07
   1  -4   5    3.01    1.24
   1   4   5    5.29    1.59
   1  -4   5    6.45    2.25
  -1   4  -5    5.17    3.10
  -1  -4  -5    8.43    2.88
   1  -4   6   19.53    6.08
   1   4   6   28.51    7.92
   1  -4   6   25.76    6.35
  -1   4  -6   27.45    6.10
  -1  -4  -6   21.00   11.43
   1  -4   7   10.75    2.20
   1   4   7   18.54    4.75
   1  -4   7   18.82    4.37
  -1   4  -7   14.45    3.41
  -1  -4  -7   15.36    3.82
   1  -4   8  228.40    8.12
   1   4   8  282.83   11.92
   1  -4   8  288.89   14.65
  -1   4  -8  276.97   12.55
  -1  -4  -8  273.15   22.06
  -1   4  -9    1.31    1.25
   1   4   9   -1.70    3.10
   1  -4   9    0.38    1.30
  -1  -4  -9    0.18    2.52
   1   4  10   -0.86    2.97
   1  -4  10   -0.77    2.37
  -1  -4 -10    2.93    1.56
   1   5 -10    5.17    1.43
  -1   5  10    3.87    1.90
  -1  -5  10    5.93    2.10
   1   5 -10    5.62    2.82
   1  -5 -10    7.41    2.52
   1   5  -9    3.17    1.64
  -1   5   9    2.95    2.16
  -1  -5   9    0.65    2.38
   1   5  -9    5.57    1.89
   1  -5  -9    2.39    1.06
   1   5  -8   79.53   10.29
  -1   5   8   95.56    9.22
  -1  -5   8   95.42   23.52
   1   5  -8   96.37    6.56
   1  -5  -8   82.67   14.78
   1   5  -7  431.21   13.78
  -1   5   7  584.45   25.49
  -1  -5   7  584.36   17.89
   1   5  -7  561.27   16.07
   1  -5  -7  520.23   16.08
   1  -5  -6    3.75    0.93
  -1   5   6    4.37    1.42
  -1  -5   6    5.71    2.18
   1   5  -6    1.10    1.63
   1  -5  -6    3.06    1.25
   1  -5  -5    7.50    2.30
  -1  -5   5    3.96    1.64
  -1   5   5    7.04    2.05
  -1  -5   5    5.42    1.50
   1   5  -5    5.26    1.05
   1  -5  -5    6.33    1.63
   1  -5  -4   21.85    1.71
  -1  -5   4   25.35    4.57
  -1   5   4   21.42    4.93
  -1  -5   4   25.44    5.00
   1   5  -4   23.45    6.09
   1  -5  -4   20.32    4.96
   1  -5  -3  242.37    6.90
  -1  -5   3  209.77    7.36
  -1   5   3  260.42    9.00
  -1  -5   3  233.00    7.41
   1  -5  -3  228.44    8.13
   1  -5  -2   47.32    2.95
  -1  -5   2   42.18    2.87
  -1   5   2   48.94    2.91
  -1  -5   2   42.34    2.38
   1   5  -2   44.46    1.95
   1  -5  -2   35.05    2.72
   1  -5  -1 1764.24   26.17
  -1  -5   1 1478.88   23.02
  -1   5   1 1710.38   25.01
  -1  -5   1 1597.63   24.24
   1   5  -1 1342.01   19.77
   1  -5  -1 1526.37   23.95
   1  -5   0   11.16    2.03
  -1  -5   0    5.06    1.07
  -1   5   0    1.48    0.99
  -1  -5   0    9.25    1.83
  -1   5   0    1.95    1.14
  -1  -5   0    4.40    2.14
   1  -5   1  465.22   11.71
  -1  -5  -1  434.12    9.93
  -1  -5  -1  459.31   12.26
  -1   5  -1  424.56   10.91
  -1  -5  -1  430.59   11.04
   1   5   2  173.18    4.04
   1  -5   2  194.43    6.54
   1   5   2  190.43    6.46
   1  -5   2  221.58    5.61
  -1   5  -2  203.15    6.57
  -1  -5  -2  220.52    7.26
   1  -5   3  694.24   13.95
   1   5   3  755.71   15.02
   1  -5   3  817.59   14.50
  -1   5  -3  810.56   16.66
  -1  -5  -3  805.82   16.62
   1  -5   4  152.69    5.85
   1   5   4  184.08   10.52
   1  -5   4  186.76    6.10
  -1   5  -4  197.73    7.43
  -1  -5  -4  176.13    7.28
   1  -5   5   14.61    2.28
   1   5   5   16.70    3.47
   1  -5   5   17.20    4.25
  -1   5  -5   18.21    4.70
  -1  -5  -5   18.34    6.06
   1  -5   6   21.09    2.93
   1   5   6   28.91    7.27
   1  -5   6   23.52    5.44
  -1   5  -6   29.20    3.80
  -1  -5  -6   21.74    7.86
   1  -5   7   -0.70    1.15
   1   5   7   -1.28    2.94
   1  -5   7   -0.70    1.75
  -1   5  -7    2.27    1.52
  -1  -5  -7   -0.34    2.40
   1  -5   8   90.92    5.62
   1   5   8  101.38   26.65
   1  -5   8  105.01   20.32
  -1  -5  -8  108.60    7.79
   1   5   9   19.34    4.90
   1  -5   9   17.41    3.93
  -1   5  -9   18.82    5.19
  -1  -5  -9    8.76   10.77
   1   5  10   15.21    4.75
   1  -5  10   15.56    3.71
  -1   5 -10   15.09    3.88
  -1  -5 -10   18.99    5.23
   1   6 -10    7.19    2.24
  -1   6  10   10.11    3.21
  -1  -6  10    9.56    4.07
   1   6 -10    6.19    2.97
   1  -6 -10   14.15    3.64
   1   6  -9    2.54    1.10
  -1   6   9    1.13    1.77
  -1  -6   9    5.16    2.36
   1   6  -9    0.76    1.56
   1  -6  -9    1.73    1.40
   1   6  -8    1.51    1.04
  -1   6   8    2.33    1.37
  -1  -6   8    1.79    1.72
   1   6  -8    2.01    1.71
   1  -6  -8    2.68    1.20
   1   6  -7   10.40    5.67
  -1   6   7    8.34    4.13
  -1  -6   7    4.90    1.63
   1   6  -7   10.52    4.42
   1  -6  -7    1.63    2.10
   1  -6  -6   26.48    4.43
  -1   6   6   28.53    6.72
  -1  -6   6   27.15    7.07
   1   6  -6   25.01    2.85
   1  -6  -6   22.28    5.93
   1  -6  -5   31.10    2.37
  -1  -6   5   29.44    4.34
  -1   6   5   29.72    6.10
  -1  -6   5   33.25    9.65
   1   6  -5   30.70    2.51
   1  -6  -5   26.97    5.24
  -1  -6   4   75.22   14.50
  -1   6   4  103.43   18.24
  -1  -6   4   84.47    4.28
   1   6  -4   87.86    4.13
   1  -6  -4   74.31    4.57
   1  -6  -3 1335.60   27.56
  -1  -6   3 1143.10   25.91
  -1   6   3 1320.05   29.53
  -1  -6   3 1230.34   26.98
   1   6  -3 1224.01   26.39
   1  -6  -3 1159.85   26.32
   1  -6  -2  240.68    6.99
  -1  -6   2  209.34    7.14
  -1   6   2  233.43    7.12
  -1  -6   2  213.12    6.54
   1   6  -2  202.84    5.97
   1  -6  -2  208.12    6.91
   1  -6  -1    4.08    1.15
  -1  -6   1    3.56    0.80
  -1   6   1    4.39    1.17
  -1  -6   1    4.43    1.01
   1   6  -1    4.59    1.43
   1  -6  -1    1.89    0.81
   1  -6   0  162.09    5.41
  -1  -6   0  112.69    4.43
  -1  -6   0  120.50    4.39
  -1   6   0   99.96    5.55
  -1  -6   0  127.74   10.97
   1  -6   1   50.39    2.86
  -1  -6  -1   46.08    1.85
   1  -6   1   48.49    1.00
  -1  -6  -1   50.78    2.85
  -1   6  -1   48.81    2.63
  -1  -6  -1   52.35   10.18
   1  -6   2  112.20    5.42
  -1  -6  -2  118.99    3.37
   1   6   2   98.52    4.71
   1  -6   2  126.17    3.72
  -1   6  -2  120.51    4.75
  -1  -6  -2  116.73    4.96
   1  -6   3    4.32    2.60
   1   6   3    7.33    1.57
   1  -6   3    6.94    1.98
  -1   6  -3    7.61    2.06
  -1  -6  -3    7.69    2.88
   1  -6   4  625.00   16.33
   1   6   4  711.64   18.65
   1  -6   4  724.06   16.98
  -1   6  -4  713.64   18.32
  -1  -6  -4  705.02   19.16
   1  -6   5   85.46   15.90
   1   6   5  103.60    6.24
   1  -6   5  115.62   15.30
  -1   6  -5  111.65    6.36
  -1  -6  -5  118.97   21.14
   1  -6   6   67.46   12.26
   1   6   6   82.01    9.51
   1  -6   6   79.23    5.40
  -1   6  -6   80.30   17.76
  -1  -6  -6   90.62   19.95
   1  -6   7   46.41   11.43
   1   6   7   64.38   19.57
   1  -6   7   64.33    6.94
  -1   6  -7   60.77   15.33
  -1  -6  -7   62.82   15.24
   1  -6   8  168.43    9.84
   1   6   8  193.38   14.56
   1  -6   8  188.35   10.98
  -1   6  -8  205.21   12.00
  -1  -6  -8  185.94   11.79
   1   6   9   -1.97    2.91
   1  -6   9   -0.08    1.89
  -1   6  -9    2.08    1.52
  -1  -6  -9    0.40    1.47
   1   6  10   11.44    3.73
   1  -6  10   10.20    3.13
  -1   6 -10    9.06    2.67
  -1  -6 -10    8.30    3.42
   1   7 -10    1.17    1.04
  -1   7  10    4.15    3.75
  -1  -7  10    2.47    2.51
   1  -7 -10    2.91    2.27
   1   7  -9   20.69    4.28
  -1   7   9   23.52    6.37
  -1  -7   9   22.36    6.88
   1   7  -9   24.69    3.92
   1  -7  -9   19.82    4.08
   1   7  -8   32.21    9.12
  -1   7   8   48.90   13.83
  -1  -7   8   45.11    8.68
   1   7  -8   30.84    6.39
   1  -7  -8   33.99    4.39
   1   7  -7  124.84    8.78
  -1   7   7  174.28   10.93
  -1  -7   7  157.26   11.93
   1   7  -7  166.40    9.46
   1  -7  -7  145.18   10.48
   1  -7  -6  159.45    5.62
  -1  -7   6  150.42    7.85
  -1   7   6  166.16    8.79
  -1  -7   6  169.16    8.04
   1   7  -6  160.19    6.96
   1  -7  -6  142.71    7.52
   1  -7  -5   36.74    2.11
  -1  -7   5   32.70    7.66
  -1   7   5   36.71    8.40
  -1  -7   5   39.11    8.65
   1   7  -5   38.80   11.23
   1  -7  -5   30.50    3.47
   1  -7  -4 2506.72   16.10
  -1  -7   4 2139.53   23.59
  -1   7   4 2376.51   41.29
  -1  -7   4 2320.24   21.25
   1   7  -4 2313.94   32.65
   1  -7  -4 2138.05   33.16
   1  -7  -3 1693.96   34.67
  -1  -7   3 1406.55   35.70
  -1   7   3 1622.38   41.00
  -1  -7   3 1535.65   32.82
   1   7  -3 1535.50   32.67
   1  -7  -3 1470.78   32.54
   1  -7  -2 1287.22   20.87
  -1  -7   2 1111.56   20.04
  -1   7   2 1231.42   21.33
  -1  -7   2 1168.28   19.41
   1   7  -2 1092.07   17.94
   1  -7  -2 1138.48   21.37
   1  -7  -1   20.42    1.76
  -1  -7   1   18.67    2.09
  -1   7   1   19.79    4.09
  -1  -7   1   17.07    1.65
   1   7  -1   15.85    5.05
   1  -7  -1   19.58    2.28
   1  -7   0  486.17   12.46
  -1  -7   0  447.53   11.27
  -1   7   0  453.87   10.12
  -1  -7   0  469.62   11.89
  -1   7   0  398.49   11.70
  -1  -7   0  462.42   11.52
   1  -7   1  543.69   11.30
  -1  -7  -1  505.38    9.21
   1  -7   1  528.79    7.91
  -1  -7  -1  557.25   11.06
  -1   7  -1  503.73   10.65
  -1  -7  -1  537.24   10.81
   1  -7   2  729.05   14.67
  -1  -7  -2  727.87   11.45
   1   7   2  718.98   16.28
   1  -7   2  794.14   12.25
  -1   7  -2  769.06   15.82
  -1  -7  -2  836.98   16.63
   1  -7   3  522.60   14.11
   1   7   3  541.69   15.94
   1  -7   3  580.29   13.18
  -1   7  -3  562.74   14.61
  -1  -7  -3  550.38   14.95
   1  -7   4    0.72    1.38
   1   7   4    2.00    0.90
   1  -7   4    0.54    0.48
  -1   7  -4    1.53    1.12
  -1  -7  -4    2.86    1.85
   1  -7   5    2.51    2.07
   1   7   5   -0.74    2.07
   1  -7   5    0.90    0.86
  -1   7  -5    2.04    1.16
  -1  -7  -5    3.78    3.01
   1  -7   6   13.78    3.73
   1   7   6   16.87    5.07
   1  -7   6   18.31    6.91
  -1   7  -6   17.50    5.18
  -1  -7  -6   18.82    4.11
   1  -7   7  140.62    8.60
   1   7   7  172.19   11.42
   1  -7   7  164.93    9.80
  -1   7  -7  166.97   10.06
  -1  -7  -7  152.43   10.05
   1  -7   8    4.47    1.75
   1   7   8    5.91    2.51
  -1   7  -8    6.90    2.53
   1  -7   9    3.77    1.33
   1   7   9    5.83    3.22
   1  -7   9    0.72    1.20
  -1   7  -9    3.91    1.80
  -1  -7  -9    2.60    2.55
   1   7  10    3.64    2.27
   1  -7  10    3.99    2.39
  -1   7 -10    1.68    1.18
  -1  -7 -10    4.09    1.99
   1   8 -10    2.26    1.59
  -1   8  10    0.49    1.86
  -1  -8  10    2.09    1.01
   1  -8 -10    1.68    1.16
   1   8  -9   11.99    4.47
  -1   8   9   16.79    4.02
  -1  -8   9   18.68    5.03
   1   8  -9   14.03    4.84
   1  -8  -9   15.83    4.96
   1   8  -8    6.97    1.90
  -1   8   8    4.69    2.87
  -1  -8   8    6.08    2.36
   1   8  -8    2.78    1.06
   1  -8  -8    4.38    1.90
  -1   8   7   55.30    6.09
  -1  -8   7   57.75   16.71
   1   8  -7   46.58   10.37
   1  -8  -7   50.68    9.29
  -1  -8   6   -0.24    1.83
  -1   8   6   -0.20    2.50
  -1  -8   6    2.04    1.15
   1   8  -6    1.95    1.58
   1  -8  -6    1.03    1.15
   1  -8  -5   28.53    7.07
  -1  -8   5   30.09   10.18
  -1   8   5   35.07   10.19
  -1  -8   5   35.60    3.07
   1   8  -5   35.96   11.23
   1  -8  -5   34.23    5.24
   1  -8  -4   23.39    2.78
  -1  -8   4   19.93    5.91
  -1   8   4   22.10    5.11
  -1  -8   4   24.58    5.41
   1   8  -4   18.75    3.20
   1  -8  -4   24.10    6.37
   1  -8  -3  481.89   11.85
  -1  -8   3  424.87   12.71
  -1   8   3  480.14   13.45
  -1  -8   3  438.57   11.79
   1   8  -3  468.73   12.35
   1  -8  -3  441.42   13.21
   1  -8  -2   18.66    1.73
  -1  -8   2   18.36    3.89
  -1   8   2   21.05    5.67
  -1  -8   2   20.26    2.03
   1   8  -2   17.07    5.50
   1  -8  -2   19.64    4.32
   1  -8  -1  120.34    4.64
  -1  -8   1  117.20    9.14
  -1   8   1  118.95    4.09
  -1  -8   1  113.36    4.37
   1   8  -1   96.72    3.94
   1  -8  -1  120.53   12.94
   1  -8   0  495.24   12.90
  -1  -8   0  444.48   12.95
  -1   8   0  464.71   11.85
  -1  -8   0  494.35   12.65
  -1   8   0  403.91   20.57
  -1  -8   0  461.51   12.08
   1  -8   1  456.18   12.47
  -1  -8  -1  427.78   10.67
   1  -8   1  463.05   10.08
  -1  -8  -1  470.16   13.86
  -1   8  -1  435.28   12.06
  -1  -8  -1  457.89   12.45
   1  -8   2  414.42   12.16
  -1  -8  -2  396.30    9.15
   1   8   2  397.31   11.07
  -1   8  -2  415.96   12.18
  -1  -8  -2  431.01   12.02
   1  -8   3    3.88    1.42
  -1  -8  -3    1.56    0.46
   1   8   3    3.09    1.44
   1  -8   3    2.97    0.96
  -1   8  -3    2.31    1.01
  -1  -8  -3    5.50    1.85
   1  -8   4    0.86    0.96
   1   8   4   -0.13    1.91
   1  -8   4    0.16    0.49
  -1   8  -4    1.57    1.14
  -1  -8  -4    3.25    2.02
   1  -8   5   30.18    3.27
   1   8   5   37.71    9.68
   1  -8   5   40.71    4.08
  -1   8  -5   40.01   11.47
  -1  -8  -5   37.32    8.06
   1  -8   6  119.38   21.02
   1   8   6  139.40   11.68
   1  -8   6  134.66    6.33
  -1   8  -6  142.65    7.75
  -1  -8  -6  141.09   19.11
   1  -8   7   18.31    4.38
   1   8   7   18.02    4.83
   1  -8   7   17.75    5.31
  -1   8  -7   21.82    3.89
  -1  -8  -7   23.57    4.75
   1  -8   8   -1.14    1.42
   1   8   8   -2.46    2.86
   1  -8   8    0.08    1.73
  -1   8  -8    0.40    1.84
  -1  -8  -8    2.83    2.06
   1  -8   9   -0.31    1.36
   1   8   9    1.75    1.69
  -1   8  -9    0.44    1.93
  -1  -8  -9   -0.31    2.30
   1   8  10    6.71    3.80
   1  -8  10    4.71    2.63
  -1   8 -10    4.05    1.40
  -1  -8 -10    6.73    2.94
   1   9 -10    7.93    3.77
  -1   9  10   11.36    3.71
  -1  -9  10   11.73    3.64
   1  -9 -10    8.97    2.54
   1   9  -9   20.26    6.97
  -1   9   9   31.80    8.80
  -1  -9   9   21.26    5.19
   1   9  -9   21.35    7.74
   1  -9  -9   20.80    4.69
   1   9  -8   16.87    3.93
  -1   9   8   17.29    4.89
  -1  -9   8   18.99    4.22
   1   9  -8   13.52    3.97
   1  -9  -8   17.25    4.79
  -1  -9   7   24.52    4.35
  -1   9   7   30.38    6.22
  -1  -9   7   28.96    7.03
   1   9  -7   23.01    8.57
   1  -9  -7   25.56    5.73
  -1  -9   6   76.40   15.19
  -1   9   6   79.27   20.50
  -1  -9   6   79.05    5.20
   1   9  -6   75.76    6.29
   1  -9  -6   66.69    5.67
   1  -9  -5  215.55    7.59
  -1  -9   5  201.13    9.60
  -1   9   5  225.68   10.33
  -1  -9   5  214.24   12.05
   1   9  -5  235.47    9.25
   1  -9  -5  189.45    9.32
   1  -9  -4  614.77   12.28
  -1  -9   4  565.83   13.82
  -1   9   4  622.53   14.76
  -1  -9   4  603.83   14.23
   1   9  -4  604.44   12.02
   1  -9  -4  563.02   14.81
   1  -9  -3  110.12    4.19
  -1  -9   3   88.65    5.42
  -1   9   3  104.55    5.92
  -1  -9   3  101.72    4.73
   1   9  -3  101.02    4.21
   1  -9  -3   97.65    5.28
   1  -9  -2  396.55   10.42
  -1  -9   2  351.58   11.82
  -1   9   2  396.96   10.79
  -1  -9   2  385.69   10.52
   1   9  -2  350.12    9.40
   1  -9  -2  377.24   11.29
   1  -9  -1   61.82    3.27
  -1  -9   1   62.85    6.48
  -1   9   1   63.51    3.28
  -1  -9   1   66.77    3.75
   1   9  -1   50.38    3.47
   1  -9  -1   64.34    4.13
   1  -9   0 1593.34   26.27
  -1  -9   0 1483.85   24.39
  -1   9   0 1494.99   22.03
  -1  -9   0 1601.17   25.63
  -1   9   0 1380.67   25.18
  -1  -9   0 1553.59   25.57
   1  -9   1    1.17    1.22
  -1  -9  -1   -0.09    1.13
  -1  -9  -1    0.43    2.21
  -1   9  -1   -1.19    4.33
  -1  -9  -1    3.58    2.49
   1  -9   2    1.33    1.03
  -1  -9  -2   -0.42    0.66
   1   9   2   -0.03    1.16
  -1   9  -2    1.06    1.00
  -1  -9  -2    1.78    2.09
   1  -9   3  120.94    5.76
  -1  -9  -3  113.30    3.21
   1   9   3  116.68    5.36
   1  -9   3  130.98    4.07
  -1   9  -3  125.07    6.46
  -1  -9  -3  134.42    6.46
   1  -9   4   95.22    5.41
   1   9   4  103.33    6.24
   1  -9   4  108.25    4.87
  -1   9  -4  114.79    6.30
  -1  -9  -4  125.50   22.03
   1  -9   5   30.30    3.53
   1   9   5   36.59   10.08
   1  -9   5   35.29    6.15
  -1   9  -5   34.16   11.54
  -1  -9  -5   36.19    7.88
   1  -9   6   34.50    7.67
   1   9   6   33.22    8.95
   1  -9   6   35.78    8.22
  -1   9  -6   34.97    9.66
  -1  -9  -6   40.81    6.92
   1  -9   7    5.40    2.25
   1   9   7    8.35    3.53
   1  -9   7   10.45    3.63
  -1   9  -7    6.42    2.51
  -1  -9  -7   13.54    3.53
   1  -9   8   24.47    4.40
   1   9   8   32.35    6.80
   1  -9   8   25.62    6.98
  -1   9  -8   24.89    7.48
  -1  -9  -8   25.97    4.98
   1  -9   9    1.79    2.20
   1   9   9    2.27    2.80
   1  -9   9    1.87    0.90
  -1   9  -9   -0.79    1.99
  -1  -9  -9    2.65    1.93
   1   9  10    1.95    1.36
   1  -9  10    6.10    2.31
  -1   9 -10    8.13    2.72
  -1  -9 -10    4.70    1.48
   1  10 -10    6.04    2.35
  -1  10  10    4.57    2.73
  -1 -10  10    5.05    2.89
   1 -10 -10    4.93    3.14
   1  10  -9   61.70   15.57
  -1  10   9   79.66   26.30
  -1 -10   9   74.98    8.85
   1  10  -9   53.35   17.72
   1 -10  -9   65.54    6.51
   1  10  -8    2.53    1.09
  -1  10   8    2.94    1.50
  -1 -10   8    0.51    1.18
   1  10  -8    2.19    1.52
   1 -10  -8    1.26    2.46
  -1 -10   7   19.88    4.41
  -1  10   7   17.57    4.15
  -1 -10   7   16.11    3.11
   1 -10  -7   12.64    2.81
  -1 -10   6    9.77    2.37
  -1  10   6   12.74    3.51
  -1 -10   6   13.03    4.50
   1  10  -6    9.13    3.35
   1 -10  -6   10.92    3.31
   1 -10  -5    4.27    1.85
  -1 -10   5    2.41    1.94
  -1  10   5   -0.80    5.16
  -1 -10   5    6.70    2.16
   1 -10  -5    8.77    2.32
   1 -10  -4  149.50    5.92
  -1 -10   4  135.25    7.29
  -1  10   4  162.65    8.30
  -1 -10   4  146.40    6.87
   1  10  -4  145.58    6.48
   1 -10  -4  145.51    7.89
   1 -10  -3  200.28    6.69
  -1 -10   3  178.88    6.99
  -1  10   3  206.61    6.98
  -1 -10   3  197.24    6.31
   1  10  -3  190.33    5.91
   1 -10  -3  192.66    7.50
   1 -10  -2    5.32    1.37
  -1 -10   2    5.95    1.41
  -1  10   2   13.06    7.36
  -1 -10   2    3.64    0.95
   1  10  -2    4.88    2.28
   1 -10  -2    5.43    1.62
   1 -10  -1   45.28    3.00
  -1 -10   1   46.65    9.29
  -1  10   1   44.21    7.42
  -1 -10   1   48.43    2.98
   1  10  -1   36.99    2.74
   1 -10  -1   51.47   12.50
   1 -10   0   52.79    4.40
  -1 -10   0   47.61    5.51
  -1  10   0   39.98    3.10
  -1 -10   0   52.22    3.56
  -1  10   0   47.79   17.72
  -1 -10   0   68.18    5.18
   1 -10   1  373.18   11.30
  -1 -10  -1  325.39    8.88
   1 -10   1  379.71    8.52
  -1 -10  -1  401.42   11.24
  -1  10  -1  325.17   10.11
  -1 -10  -1  377.35   12.36
   1 -10   2   24.64    5.61
  -1 -10  -2   21.95    1.80
   1  10   2   22.12    6.39
   1 -10   2   22.26    2.46
  -1  10  -2   20.64    6.34
  -1 -10  -2   21.08    2.39
   1 -10   3   35.90    6.27
  -1 -10  -3   34.14    1.68
   1  10   3   27.01    7.29
   1 -10   3   34.10    3.49
  -1  10  -3   39.74   10.55
  -1 -10  -3   36.19    3.26
   1 -10   4    1.05    0.98
   1  10   4    0.56    1.47
   1 -10   4   -0.28    0.80
  -1  10  -4    0.38    1.10
  -1 -10  -4    4.52    1.16
   1 -10   5    0.92    1.00
   1  10   5   -0.14    1.60
   1 -10   5    0.14    0.49
  -1  10  -5    0.72    1.30
  -1 -10  -5   -1.82    2.01
   1 -10   6    4.63    1.71
   1  10   6    3.39    1.76
   1 -10   6    4.85    1.51
  -1  10  -6    5.51    2.14
  -1 -10  -6    1.04    4.11
   1 -10   7   64.99   13.91
   1  10   7   83.32   20.16
   1 -10   7   80.86    9.20
  -1  10  -7   84.78    5.79
  -1 -10  -7   77.23   18.73
   1 -10   8    3.14    2.06
   1  10   8    7.87    3.69
   1 -10   8    4.59    1.85
  -1  10  -8    4.35    2.11
  -1 -10  -8    2.97    1.19
   1 -10   9   18.09    5.47
   1  10   9   23.93    7.81
   1 -10   9   20.93    5.31
  -1  10  -9   25.02    6.33
  -1 -10  -9   25.31    6.56
   1  10  10   -2.10    3.01
  -1  10 -10    6.07    2.43
  -1 -10 -10    3.46    2.46
   1  11 -10   -0.60    1.81
  -1  11  10    1.02    1.84
  -1 -11  10    1.21    1.93
   1 -11 -10    2.16    2.71
   1  11  -9    3.68    2.23
  -1  11   9    3.40    2.80
  -1 -11   9    5.25    2.28
   1 -11  -9    4.49    2.48
  -1  11   8    3.06    1.67
  -1 -11   8    3.71    1.79
   1  11  -8    3.43    1.55
   1 -11  -8    5.90    2.89
  -1 -11   7   14.43    3.02
  -1  11   7    6.21    2.56
  -1 -11   7   12.20    3.80
   1  11  -7   12.93    3.92
   1 -11  -7   13.56    3.76
  -1 -11   6   20.91    5.03
  -1  11   6   20.73    5.20
  -1 -11   6   21.36    4.42
   1  11  -6   20.46    5.56
   1 -11  -6   19.19    5.11
   1 -11  -5  977.60   24.11
  -1 -11   5  946.72   27.71
  -1  11   5 1099.23   19.41
  -1 -11   5 1015.50   27.12
   1  11  -5 1068.57   15.49
   1 -11  -5 1002.66   28.77
   1 -11  -4    8.84    1.71
  -1 -11   4    4.77    2.37
  -1  11   4   10.89    3.19
  -1 -11   4    8.55    2.38
   1  11  -4    9.12    2.55
   1 -11  -4    7.86    1.93
   1 -11  -3   14.46    2.46
  -1 -11   3   13.12    2.41
  -1  11   3   14.91    4.44
  -1 -11   3   12.28    1.82
   1  11  -3   14.20    4.39
   1 -11  -3   11.32    4.80
   1 -11  -2  409.34    9.40
  -1 -11   2  381.01   10.26
  -1  11   2  410.93    9.23
  -1 -11   2  391.14    8.92
   1  11  -2  353.56    9.45
   1 -11  -2  398.45   10.86
   1 -11  -1  390.20   11.09
  -1 -11   1  366.13   11.01
  -1  11   1  389.58    9.88
  -1 -11   1  386.69   10.63
   1  11  -1  331.51    9.76
   1 -11  -1  401.96   12.21
   1 -11   0 2019.90   43.61
  -1 -11   0 1952.76   41.88
  -1  11   0 1871.15   38.01
  -1 -11   0 2111.93   44.00
  -1  11   0 1754.32   38.96
  -1 -11   0 2062.64   43.57
  -1 -11  -1  301.11    8.66
  -1  11  -1  301.14   13.69
  -1 -11  -1  365.72   11.85
   1 -11   2    7.16    1.38
  -1 -11  -2    4.95    1.18
   1  11   2    5.05    1.18
   1 -11   2    4.97    0.78
  -1  11  -2    4.79    2.07
  -1 -11  -2    5.36    1.55
  -1 -11  -3  155.26    4.12
   1  11   3  184.53    6.92
   1 -11   3  180.13    4.69
  -1  11  -3  192.04    7.38
  -1 -11  -3  187.45    7.63
   1 -11   4    1.65    0.72
   1  11   4    1.49    1.03
   1 -11   4    3.76    1.10
  -1  11  -4    3.23    0.76
  -1 -11  -4    3.42    1.72
   1  11   5    2.62    1.54
   1 -11   5    3.84    1.29
  -1  11  -5    5.97    2.15
  -1 -11  -5    9.08    1.91
   1 -11   6   80.30    6.53
   1  11   6   91.43   24.74
   1 -11   6   87.48    5.66
  -1  11  -6   96.40    8.17
  -1 -11  -6   94.15    7.59
   1 -11   7   17.25    3.29
   1  11   7   20.79    9.16
   1 -11   7   20.24    2.58
  -1  11  -7   21.21    4.68
  -1 -11  -7   21.73    5.03
   1 -11   8   16.17    3.92
   1  11   8   22.42    6.62
   1 -11   8   18.28    5.32
  -1  11  -8   19.75    3.56
  -1 -11  -8   24.10    4.67
   1 -11   9    7.85    2.80
   1  11   9   11.58    3.54
   1 -11   9    9.23    3.46
  -1  11  -9    8.32    2.63
  -1 -11  -9   12.40    4.70
   1  12  -9    9.35    3.53
  -1  12   9   15.31    4.33
  -1 -12   9   10.02    3.16
   1 -12  -9   12.49    3.71
  -1  12   8   13.84    3.85
  -1 -12   8   10.15    3.17
   1  12  -8    9.32    3.23
   1 -12  -8    9.24    2.73
  -1 -12   7  222.60   37.28
  -1  12   7  262.92   14.89
  -1 -12   7  242.32   12.92
   1  12  -7  243.44   13.31
   1 -12  -7  204.16   17.47
  -1 -12   6   21.90    5.44
  -1  12   6   20.68    4.48
  -1 -12   6   20.18    2.69
   1  12  -6   19.56    4.97
   1 -12  -6   27.06    5.36
  -1 -12   5  715.88   20.48
  -1  12   5  854.65   20.42
  -1 -12   5  813.06   15.08
   1  12  -5  835.53   14.76
   1 -12  -5  767.20   24.07
   1 -12  -4   19.82    1.81
  -1 -12   4   16.50    3.07
  -1  12   4   21.44    4.30
  -1 -12   4   19.49    6.32
   1  12  -4   19.76    6.03
   1 -12  -4   19.23    5.07
   1 -12  -3    0.45    0.98
  -1 -12   3   -0.41    1.73
  -1  12   3   -0.24    1.44
  -1 -12   3    4.41    2.14
   1  12  -3    0.97    0.64
   1 -12  -3   -0.23    2.24
   1 -12  -2  170.97    6.07
  -1 -12   2  153.51    8.02
  -1  12   2  172.71    5.69
  -1 -12   2  169.73    5.72
   1  12  -2  146.92    5.44
   1 -12  -2  159.74   11.98
   1 -12  -1   17.10    2.15
  -1 -12   1   15.88    4.84
  -1  12   1   19.36    5.00
  -1 -12   1   15.59    1.90
   1  12  -1   17.70    6.21
   1 -12  -1   18.49    4.04
   1 -12   0    1.47    1.25
  -1  12   0   -0.65    0.75
  -1  12   0    4.29    5.42
  -1 -12   0    3.60    0.94
   1 -12   1  732.57   18.54
  -1 -12  -1  688.49   13.09
   1  12   1  664.26   13.78
  -1  12  -1  673.84   15.01
  -1 -12  -1  755.77   15.93
   1 -12   2    5.37    1.51
  -1 -12  -2    4.38    0.92
   1  12   2    2.85    0.90
   1 -12   2    3.73    0.77
  -1  12  -2    6.12    1.96
  -1 -12  -2    5.99    2.03
   1 -12   3  176.56   10.38
  -1 -12  -3  159.61    5.98
   1  12   3  179.64    8.75
   1 -12   3  180.90    6.52
  -1  12  -3  181.73   13.13
  -1 -12  -3  184.60    8.90
   1 -12   4   17.23    3.87
   1  12   4   16.52    5.02
   1 -12   4   14.05    4.73
  -1  12  -4   16.63    5.70
  -1 -12  -4   15.60    3.16
   1 -12   5  374.74   13.75
   1  12   5  404.01   14.25
   1 -12   5  398.27   10.59
  -1  12  -5  406.85   13.36
  -1 -12  -5  431.91   15.88
   1 -12   6  186.56    8.73
   1  12   6  215.54   10.49
   1 -12   6  204.32    6.73
  -1  12  -6  220.34   10.61
  -1 -12  -6  197.96    9.64
   1 -12   7    1.47    2.80
   1  12   7   -0.95    2.75
   1 -12   7    0.56    0.51
  -1  12  -7   -0.03    1.40
  -1 -12  -7    2.09    2.69
   1 -12   8    5.18    2.12
   1  12   8    9.76    3.95
   1 -12   8    5.56    1.94
  -1  12  -8    9.71    3.58
  -1 -12  -8   12.16    3.33
   1 -12   9    5.80    2.02
   1  12   9    4.98    2.79
  -1  12  -9    4.99    2.27
  -1 -12  -9    7.24    3.27
   1  13  -9    1.87    1.68
  -1  13   9    0.79    2.86
  -1 -13   9    2.46    1.57
   1 -13  -9    1.01    2.53
  -1 -13   8    3.60    2.05
  -1  13   8   -0.35    2.92
  -1 -13   8    2.82    1.01
   1  13  -8    3.20    1.87
   1 -13  -8    1.87    2.39
  -1 -13   7   25.71    5.16
  -1  13   7   29.96    7.73
  -1 -13   7   34.04    4.28
   1  13  -7   28.49    8.09
   1 -13  -7   33.11    6.93
  -1 -13   6   92.72    8.68
  -1  13   6   93.98   22.72
  -1 -13   6   87.92   19.64
   1  13  -6   90.22    5.87
   1 -13  -6   97.91    7.21
  -1 -13   5    2.68    9.80
  -1  13   5    2.47    1.68
  -1 -13   5    3.58    1.36
   1  13  -5    2.99    1.11
   1 -13  -5    4.16    1.22
   1 -13  -4   72.37    3.81
  -1 -13   4   67.26    5.25
  -1  13   4   72.21   17.68
  -1 -13   4   80.51    4.91
   1  13  -4   69.88    4.68
   1 -13  -4   73.20    6.02
   1 -13  -3  120.04    5.69
  -1 -13   3  128.38    7.65
  -1  13   3  138.62    6.92
  -1 -13   3  120.34    5.78
   1  13  -3  126.33    6.22
   1 -13  -3  114.19    7.24
   1 -13  -2    6.71    1.52
  -1 -13   2    8.02    2.43
  -1  13   2    6.62    1.67
  -1 -13   2    6.98    1.36
   1  13  -2    6.58    1.79
   1 -13  -2    7.74    2.47
   1 -13  -1   -0.06    1.35
  -1 -13   1    2.46    2.60
  -1  13   1    0.35    0.74
  -1 -13   1    0.03    1.21
   1  13  -1    0.46    0.72
   1 -13  -1    1.26    1.31
   1 -13   0   36.75    7.09
  -1 -13   0   34.14    3.17
  -1  13   0   33.44    1.92
  -1 -13   0   40.65    8.25
  -1  13   0   38.01   10.98
  -1 -13   0   41.93    9.17
   1 -13   1   10.89    2.23
   1  13   1    9.81    2.63
  -1  13  -1    9.48    5.63
  -1 -13  -1   12.43    2.94
   1 -13   2   -0.28    1.89
  -1 -13  -2    0.77    1.04
   1  13   2    0.97    1.01
   1 -13   2    0.21    0.49
  -1  13  -2    1.35    1.09
  -1 -13  -2    1.44    1.79
   1 -13   3    5.73    2.07
  -1 -13  -3    0.99    1.14
   1  13   3    2.58    1.96
   1 -13   3    3.35    1.11
  -1  13  -3    2.76    1.14
  -1 -13  -3    3.75    1.73
   1 -13   4    1.94    2.19
   1  13   4    3.30    2.09
   1 -13   4    1.95    0.96
  -1  13  -4    3.29    1.72
  -1 -13  -4    5.55    1.86
   1 -13   5   53.35   10.13
   1  13   5   60.43   16.03
   1 -13   5   52.09    6.60
  -1  13  -5   61.32   18.93
  -1 -13  -5   60.01   14.04
   1 -13   6   24.64    5.50
   1  13   6   29.72    8.10
   1 -13   6   24.86    5.07
  -1  13  -6   32.97    4.06
  -1 -13  -6   28.74    4.22
   1 -13   7   11.80    2.85
   1  13   7    9.92    3.81
   1 -13   7    8.09    1.98
  -1  13  -7   10.61    3.54
  -1 -13  -7    8.78    3.70
   1 -13   8   12.34    3.64
   1  13   8   16.69    6.05
  -1  13  -8   18.96    6.84
  -1 -13  -8   15.16    3.86
   1 -13   9    3.50    2.17
   1  13   9    7.11    2.59
  -1  13  -9    0.91    2.09
  -1 -13  -9    2.33    1.95
   1  14  -9   -0.15    1.78
  -1  14   9    1.13    2.91
  -1 -14   9    1.49    1.68
   1 -14  -9    2.10    2.97
  -1 -14   8    3.08    1.44
  -1  14   8    6.59    4.41
  -1 -14   8    3.33    2.28
   1  14  -8    2.50    1.53
   1 -14  -8    3.13    2.75
  -1 -14   7   99.95   17.77
  -1  14   7  117.71   27.61
  -1 -14   7   94.98   10.36
   1  14  -7  115.24    6.41
   1 -14  -7   96.99   25.16
  -1 -14   6   84.14    6.59
  -1  14   6  102.01   20.83
  -1 -14   6   94.79   17.72
   1  14  -6  107.95    5.73
   1 -14  -6   96.02   10.09
  -1 -14   5  179.13   11.42
  -1  14   5  181.99   11.07
  -1 -14   5  170.96    9.42
   1  14  -5  177.29    9.54
   1 -14  -5  174.66   32.59
   1 -14  -4  175.81    6.83
  -1 -14   4  176.79    8.85
  -1  14   4  189.63    8.41
  -1 -14   4  182.28    7.32
   1  14  -4  180.58    7.49
   1 -14  -4  171.05    9.18
   1 -14  -3    0.28    0.54
  -1 -14   3   -0.59    3.54
  -1  14   3   -0.48    2.12
  -1 -14   3    0.39    0.45
   1  14  -3   -1.30    3.34
   1 -14  -3   -1.81    2.33
   1 -14  -2    4.53    1.51
  -1 -14   2    2.67    1.58
  -1  14   2    2.77    0.79
  -1 -14   2    2.75    1.27
   1  14  -2    1.76    1.33
   1 -14  -2    3.04    1.17
   1 -14  -1   -0.01    1.43
  -1 -14   1    0.71    1.21
  -1  14   1    0.46    0.32
  -1 -14   1   -0.31    1.20
   1  14  -1   -0.02    1.23
   1 -14  -1   -0.21    2.13
   1 -14   0   93.15    5.71
  -1 -14   0   88.85    5.28
  -1  14   0   89.88    4.15
  -1 -14   0  100.70   16.39
  -1  14   0   85.61    5.59
  -1 -14   0   99.00   10.22
   1 -14   1   54.02    9.96
  -1 -14  -1   43.17    3.48
   1  14   1   46.93   10.30
  -1  14  -1   43.76    4.02
  -1 -14  -1   47.01    9.99
   1 -14   2    7.98    2.45
  -1 -14  -2    6.52    1.67
   1  14   2    9.27    2.52
   1 -14   2    6.65    1.03
  -1  14  -2    6.92    2.91
  -1 -14  -2    6.97    2.93
   1 -14   3    0.99    1.35
  -1 -14  -3    0.76    0.87
   1  14   3    1.25    1.39
   1 -14   3    1.25    0.66
  -1  14  -3    1.14    1.08
  -1 -14  -3    2.04    1.94
   1 -14   4  109.36    6.98
   1  14   4  122.47    7.04
   1 -14   4  114.22    4.52
  -1  14  -4  119.27    6.97
  -1 -14  -4  114.65   12.00
   1 -14   5   -0.30    2.24
   1  14   5   -1.27    2.57
   1 -14   5   -0.77    0.96
  -1  14  -5   -0.24    2.35
  -1 -14  -5    1.29    4.17
   1 -14   6   61.11   10.26
   1  14   6   70.80   18.19
  -1  14  -6   78.72   15.17
  -1 -14  -6   63.93   17.32
   1 -14   7    9.06    2.82
   1  14   7    6.42    1.91
  -1  14  -7    5.80    2.36
  -1 -14  -7    7.50    3.30
   1 -14   8    1.08    2.08
   1  14   8    1.20    1.54
  -1  14  -8    2.23    1.78
  -1 -14  -8    0.05    2.46
   1 -14   9    1.87    2.15
   1  14   9    0.70    2.05
  -1  14  -9    3.35    2.26
  -1 -14  -9    3.25    2.84
   1  15  -9    8.81    2.57
  -1  15   9    4.59    1.79
   1 -15  -9    6.65    3.72
  -1 -15   8    2.34    1.56
  -1  15   8    1.25    1.57
  -1 -15   8   -0.07    1.45
   1 -15  -8    1.07    1.07
  -1 -15   7   18.30    4.10
  -1  15   7   10.92    5.93
  -1 -15   7    9.90    2.60
   1  15  -7   10.68    2.97
   1 -15  -7   12.42    3.73
  -1 -15   6   -1.44    2.26
  -1  15   6   -0.37    2.38
  -1 -15   6   -0.66    1.27
   1  15  -6   -0.27    1.46
   1 -15  -6   -0.50    2.62
  -1 -15   5    3.89    2.67
  -1  15   5    3.50    1.59
  -1 -15   5    7.05    2.04
   1  15  -5    5.51    1.35
   1 -15  -5    5.65    2.50
   1 -15  -4   46.45    4.01
  -1 -15   4   38.60    4.42
  -1  15   4   42.00   10.48
  -1 -15   4   43.99    3.38
   1  15  -4   44.23   12.88
   1 -15  -4   52.88    5.87
   1 -15  -3  309.62   11.36
  -1 -15   3  314.11   13.21
  -1  15   3  328.57   11.65
  -1 -15   3  308.04   10.36
   1  15  -3  304.53   10.94
   1 -15  -3  318.31   13.01
   1 -15  -2    2.42    2.05
  -1 -15   2    0.76    1.05
  -1  15   2    0.84    0.86
  -1 -15   2    3.57    1.65
   1  15  -2   -3.19    1.45
   1 -15  -2    3.69    2.36
   1 -15  -1    3.52    0.95
  -1 -15   1    2.92    2.04
  -1  15   1    2.71    1.08
  -1 -15   1    3.79    1.43
   1  15  -1    3.09    1.09
   1 -15  -1    4.10    1.96
   1 -15   0    6.12    1.67
  -1 -15   0    5.12    1.72
  -1  15   0    4.27    1.18
  -1 -15   0    5.45    1.69
  -1  15   0    3.32    1.17
  -1 -15   0    8.31    1.92
   1 -15   1   16.31    3.61
  -1 -15  -1   12.17    2.45
   1  15   1   13.71    3.57
  -1  15  -1   11.65    4.87
  -1 -15  -1   12.95    2.44
   1 -15   2  117.76   19.82
  -1 -15  -2  100.00   14.12
   1  15   2  114.28    6.53
  -1  15  -2  113.04    7.18
  -1 -15  -2  113.71    7.25
   1 -15   3    3.38    2.96
  -1 -15  -3    1.33    1.02
   1  15   3    1.01    1.57
  -1  15  -3    1.01    1.18
  -1 -15  -3    1.93    1.21
   1 -15   4   33.73    4.32
   1  15   4   37.09    6.12
  -1  15  -4   38.01   11.83
  -1 -15  -4   33.14    7.36
   1 -15   5   40.31    9.17
   1  15   5   47.24   13.07
  -1  15  -5   44.86   14.33
  -1 -15  -5   47.01    8.87
   1 -15   6    2.39    1.64
   1  15   6   -1.08    2.61
  -1  15  -6    2.56    2.08
  -1 -15  -6    2.03    1.13
   1 -15   7    8.90    3.52
   1  15   7    7.27    2.06
  -1  15  -7   11.06    3.57
  -1 -15  -7    5.99    3.63
   1 -15   8    3.99    1.15
   1  15   8    4.90    2.57
  -1  15  -8    4.57    2.52
  -1 -15  -8    8.61    3.16
   1 -15   9    2.88    3.17
   1  15   9   -0.87    3.03
  -1 -15  -9    0.29    3.04
  -1 -16   8   44.04    6.48
  -1  16   8   47.66   11.92
   1 -16  -8   39.70   10.03
  -1 -16   7   24.50    4.14
  -1  16   7   30.30    6.41
  -1 -16   7   22.83    4.16
   1  16  -7   24.61    7.11
   1 -16  -7   31.23    8.75
  -1  16   6    1.06    1.10
  -1 -16   6   -0.92    1.51
   1  16  -6    2.13    1.24
   1 -16  -6    6.19    4.07
  -1 -16   5   72.08    6.33
  -1  16   5   86.46   21.14
  -1 -16   5   80.95    5.25
   1  16  -5   91.19    5.42
   1 -16  -5   79.49    6.84
   1 -16  -4  111.28   16.97
  -1 -16   4  132.89    9.05
  -1  16   4  140.22    8.45
  -1 -16   4  135.71   12.22
   1  16  -4  136.06    8.51
   1 -16  -4  148.05   30.24
   1 -16  -3   69.56   10.83
  -1 -16   3   77.17   11.73
  -1  16   3   66.66    4.08
  -1 -16   3   72.95    4.23
   1  16  -3   65.77    4.42
   1 -16  -3   83.50   15.42
   1 -16  -2  229.26    9.64
  -1 -16   2  232.59   10.44
  -1  16   2  235.94    8.60
  -1 -16   2  236.46    8.70
   1  16  -2  206.41    9.16
   1 -16  -2  258.16   12.27
   1 -16  -1  211.34   11.75
  -1 -16   1  207.60    9.33
  -1  16   1  199.11    9.55
  -1 -16   1  218.78    8.35
   1  16  -1  185.58   10.23
   1 -16  -1  241.10   10.71
   1 -16   0   58.74    4.74
  -1 -16   0   56.16    4.31
  -1  16   0   52.43    3.10
  -1 -16   0   60.08    9.44
  -1  16   0   55.08   16.63
  -1 -16   0   64.93    7.75
   1 -16   1   58.40   11.09
  -1 -16  -1   53.91    3.99
   1  16   1   56.89   13.73
  -1  16  -1   54.82   17.31
  -1 -16  -1   78.67    8.98
   1 -16   2  231.47   11.10
  -1 -16  -2  216.47    8.29
   1  16   2  230.42   10.45
  -1  16  -2  216.20    9.41
  -1 -16  -2  241.94   13.01
   1 -16   3    1.36    1.18
  -1 -16  -3    0.89    0.66
   1  16   3    0.79    2.21
  -1  16  -3    2.99    1.83
  -1 -16  -3   -0.15    2.06
   1 -16   4  119.93    8.51
   1  16   4  111.94   24.00
  -1  16  -4  118.44    6.90
  -1 -16  -4  120.67   16.37
   1 -16   5    2.81    1.84
   1  16   5    2.89    2.34
  -1  16  -5    3.47    1.10
  -1 -16  -5    3.51    1.92
   1 -16   6    6.54    2.63
   1  16   6    6.08    3.46
  -1  16  -6    5.07    2.32
  -1 -16  -6    6.26    1.09
   1 -16   7   23.22    5.11
   1  16   7   21.79    4.57
  -1  16  -7   19.99    7.49
  -1 -16  -7   18.51    3.19
   1 -16   8    8.73    2.05
   1  16   8   15.53    4.19
  -1  16  -8   10.12    4.69
  -1 -16  -8   12.47    4.59
  -1 -17   8    1.45    1.33
  -1  17   8    0.94    1.95
   1 -17  -8    1.62    2.84
  -1 -17   7   16.68    5.06
  -1  17   7   30.22    9.69
   1 -17  -7   20.87    3.98
  -1  17   6  106.81   25.21
  -1 -17   6  109.49    6.46
   1  17  -6  118.41    6.58
   1 -17  -6  110.74    9.48
  -1 -17   5    5.64    2.95
  -1  17   5    5.46    3.34
  -1 -17   5    5.34    1.67
   1  17  -5    4.65    1.52
   1 -17  -5    4.31    2.26
   1 -17  -4   42.38    6.14
  -1 -17   4   50.72    5.20
  -1  17   4   53.72   12.55
  -1 -17   4   57.68    3.97
   1  17  -4   48.75   15.07
   1 -17  -4   56.58    6.58
   1 -17  -3   12.18    3.66
  -1 -17   3   17.42    4.36
  -1  17   3   11.39    3.54
  -1 -17   3   14.24    2.18
   1  17  -3   11.04    3.08
   1 -17  -3   16.83    5.11
   1 -17  -2   49.97   10.31
  -1 -17   2   45.59    9.78
  -1  17   2   39.74   10.27
  -1 -17   2   40.92   11.46
   1  17  -2   41.20   12.70
   1 -17  -2   56.74   16.45
   1 -17  -1  256.58   12.43
  -1 -17   1  262.18   11.16
  -1  17   1  257.60    8.51
  -1 -17   1  277.86    9.18
   1  17  -1  227.53    9.49
   1 -17  -1  279.11   12.38
   1 -17   0   60.91   13.16
  -1 -17   0   50.92    7.54
  -1  17   0   44.55    8.78
  -1 -17   0   55.75   11.97
  -1  17   0   57.59   16.56
  -1 -17   0   57.63    4.50
   1 -17   1    1.03    1.36
  -1 -17  -1   -0.38    1.56
   1  17   1    1.28    0.86
  -1  17  -1   -1.92    1.86
  -1 -17  -1   -1.41    2.08
   1 -17   2   65.75   12.50
  -1 -17  -2   49.67   11.28
   1  17   2   58.15   17.44
  -1  17  -2   57.27   20.65
  -1 -17  -2   64.91    5.40
   1 -17   3   69.77   17.33
  -1 -17  -3   50.93   10.86
   1  17   3   72.59   16.49
  -1  17  -3   63.18   20.69
  -1 -17  -3   81.81   15.13
   1 -17   4   10.83    3.51
   1  17   4   10.85    2.95
  -1  17  -4    7.63    3.34
  -1 -17  -4   11.59    3.12
   1 -17   5   10.27    3.44
   1  17   5   12.63    3.93
  -1  17  -5   13.11    3.50
  -1 -17  -5   10.04    3.29
   1 -17   6   -0.26    2.14
   1  17   6    0.81    1.45
  -1  17  -6    1.01    0.91
  -1 -17  -6    0.89    2.47
   1 -17   7   14.76    3.98
   1  17   7   18.73    4.28
  -1  17  -7   18.25    6.79
  -1 -17  -7   15.12    6.38
   1 -17   8    0.37    1.98
   1  17   8    1.84    2.90
  -1  17  -8    0.87    0.99
  -1 -17  -8    4.40    2.02
  -1 -18   8   -0.82    2.64
  -1  18   8    2.11    1.54
   1 -18  -8    0.00    2.72
  -1 -18   7   10.43    3.78
  -1  18   7    7.65    2.22
   1 -18  -7   12.72    3.70
  -1 -18   6   23.52    4.20
  -1  18   6   25.75    8.07
   1  18  -6   24.57    7.09
   1 -18  -6   31.04    6.97
  -1 -18   5   -0.02    2.62
  -1  18   5   -1.21    1.77
  -1 -18   5    0.45    1.36
   1  18  -5   -0.36    1.47
   1 -18  -5   -2.48    2.38
   1 -18  -4    1.29    0.48
  -1 -18   4    1.11    2.56
  -1  18   4    2.16    0.92
  -1 -18   4    2.50    1.73
   1  18  -4    0.95    0.78
   1 -18  -4   -0.24    2.80
   1 -18  -3   48.45    8.57
  -1 -18   3   55.51   16.99
  -1  18   3   52.13   14.60
  -1 -18   3   56.36    4.04
   1  18  -3   51.83    4.33
   1 -18  -3   59.35    6.00
   1 -18  -2    1.23    0.96
  -1 -18   2    0.49    2.05
  -1  18   2    0.07    0.60
  -1 -18   2   -0.72    1.26
   1  18  -2   -0.89    1.56
   1 -18  -2   -0.58    2.41
   1 -18  -1   61.63    9.32
  -1 -18   1   51.03   13.74
  -1  18   1   41.30   11.00
  -1 -18   1   53.41    4.83
   1  18  -1   42.35   13.23
   1 -18   0   19.86    5.26
  -1 -18   0   19.04    4.76
   1  18   0   14.41    3.46
  -1  18   0   16.88    6.46
  -1 -18   0   20.87    4.80
   1 -18   1    3.61    1.86
  -1 -18  -1    3.88    1.34
   1  18   1    4.05    0.95
  -1  18  -1    4.20    1.67
  -1 -18  -1    5.91    1.61
   1 -18   2   20.38    5.11
  -1 -18  -2   18.79    3.50
   1  18   2   18.46    4.86
  -1  18  -2   16.15    6.11
  -1 -18  -2   22.16    4.51
   1 -18   3    1.58    1.34
  -1 -18  -3    0.62    0.62
   1  18   3    3.00    1.56
  -1  18  -3    1.45    1.77
  -1 -18  -3    0.33    2.11
   1 -18   4    1.42    3.04
   1  18   4    3.24    0.78
  -1  18  -4    1.68    1.04
  -1 -18  -4    2.09    1.61
   1 -18   5    4.54    2.61
   1  18   5    4.68    1.79
  -1  18  -5    2.86    1.67
  -1 -18  -5    3.31    2.18
   1 -18   6   25.50    4.58
   1  18   6   25.57    6.05
  -1  18  -6   22.59    8.77
  -1 -18  -6   25.72    4.53
   1 -18   7   26.76    6.32
   1  18   7   31.52    9.58
  -1  18  -7   26.01    9.82
  -1 -18  -7   32.08    8.98
   1 -18   8    2.83    2.74
   1  18   8    3.88    1.98
  -1  18  -8    2.86    1.50
  -1 -18  -8    6.46    2.76
  -1 -19   7   31.77    5.63
  -1  19   7   30.22   10.18
   1 -19  -7   35.73    5.73
  -1 -19   6    0.14    2.33
  -1  19   6   -0.84    2.23
   1  19  -6   -0.89    1.42
   1 -19  -6   -2.56    2.55
  -1 -19   5   22.25    4.63
  -1  19   5   20.38    6.12
   1  19  -5   17.83    6.33
   1 -19  -5   24.38    4.77
   1 -19  -4    1.10    1.12
  -1 -19   4    1.49    2.49
  -1  19   4    1.83    1.30
  -1 -19   4   -1.64    1.29
   1  19  -4    0.25    0.98
   1 -19  -4    3.12    3.04
   1 -19  -3   55.93   13.74
  -1 -19   3   70.61   11.15
  -1  19   3   57.53   13.05
  -1 -19   3   59.05    3.97
   1  19  -3   57.67   13.14
   1 -19  -3   47.82    5.04
   1 -19  -2    4.45    1.35
  -1 -19   2    3.18    2.55
  -1  19   2    3.26    1.13
  -1 -19   2    3.16    1.31
   1  19  -2    1.81    1.50
   1 -19  -2    2.91    2.03
   1 -19  -1    0.63    0.93
  -1 -19   1    2.29    1.06
  -1  19   1    0.51    0.51
  -1 -19   1    0.24    1.31
  -1  19   1    2.12    1.30
   1  19  -1    0.74    0.89
   1 -19   0    0.93    1.18
  -1 -19   0    0.17    0.86
   1  19   0    0.53    0.40
  -1  19   0    0.94    1.33
   1 -19   1    9.62    2.57
  -1 -19  -1    7.74    1.81
   1  19   1    7.54    2.86
  -1  19  -1    7.41    2.14
  -1 -19  -1    7.76    1.98
   1 -19   2   70.22   13.77
  -1 -19  -2   57.44    5.07
   1  19   2   61.56   15.07
  -1  19  -2   58.93   16.92
  -1 -19  -2   73.64   18.99
   1 -19   3   24.04    4.45
  -1 -19  -3   14.79    3.61
   1  19   3   18.70    4.86
  -1  19  -3   17.05    5.84
  -1 -19  -3   18.96    5.97
   1 -19   4    8.99    2.82
   1  19   4    9.56    3.00
  -1  19  -4    8.04    3.25
  -1 -19  -4    6.43    2.71
   1 -19   5    0.06    2.30
   1  19   5    2.57    1.82
  -1  19  -5    0.71    0.87
  -1 -19  -5    2.60    2.52
   1 -19   6   -0.53    2.24
   1  19   6   -1.84    2.24
  -1  19  -6    0.88    0.74
  -1 -19  -6   -0.19    2.63
   1 -19   7    0.75    1.71
   1  19   7    0.84    1.52
  -1  19  -7    1.61    2.00
  -1 -19  -7    0.23    1.51
  -1 -20   7    2.17    1.87
  -1  20   7   -0.23    2.33
   1 -20  -7   -1.53    2.92
  -1 -20   6   -0.02    2.43
  -1  20   6    1.42    1.29
   1  20  -6    0.00    0.71
   1 -20  -6    2.66    2.95
  -1 -20   5    2.50    2.51
  -1  20   5    0.42    1.08
   1  20  -5   -0.03    1.43
   1 -20  -5    0.67    1.42
  -1 -20   4    0.54    0.82
  -1  20   4   -0.32    1.61
   1  20  -4    0.88    0.66
   1 -20  -4    0.85    1.22
   1 -20  -3    5.13    1.76
  -1 -20   3    5.08    3.44
  -1  20   3    4.28    0.89
  -1 -20   3    2.44    1.32
   1  20  -3    3.90    1.72
   1 -20  -3    6.02    2.06
   1 -20  -2   83.82    7.16
  -1 -20   2   81.74   14.51
  -1  20   2   74.43   17.05
  -1 -20   2   85.24    5.66
   1  20  -2   85.68    6.55
   1 -20  -2   96.33   20.12
   1 -20  -1   -0.09    1.79
  -1 -20   1    0.93    1.96
  -1 -20   1    1.97    1.16
  -1  20   1    1.59    1.29
   1  20  -1    1.25    0.78
   1 -20   0    1.30    0.95
  -1 -20   0   -0.22    1.77
   1  20   0    1.04    0.81
  -1  20   0   -0.21    1.99
   1  20   0    1.48    1.25
   1 -20   1   21.66    5.24
  -1 -20  -1   25.79    6.31
   1  20   1   22.14    6.43
  -1  20  -1   23.58    7.63
  -1 -20  -1   31.20    7.37
   1 -20   2    2.92    1.65
  -1 -20  -2    1.79    1.21
   1  20   2    1.85    1.20
  -1  20  -2   -0.10    1.92
  -1 -20  -2    5.92    1.82
   1 -20   3   10.01    3.77
  -1 -20  -3    6.50    1.68
   1  20   3    7.18    2.17
  -1  20  -3    8.00    2.92
  -1 -20  -3    8.08    2.55
   1 -20   4   -0.74    2.25
   1  20   4    0.98    1.46
  -1  20  -4    2.29    1.37
  -1 -20  -4   -1.48    2.45
   1 -20   5    4.94    3.11
   1  20   5    6.20    1.64
  -1  20  -5    5.97    2.14
  -1 -20  -5    5.94    3.57
   1 -20   6    0.57    1.33
   1  20   6   -0.06    2.28
  -1  20  -6    0.63    1.40
  -1 -20  -6    1.79    2.11
   1 -20   7    7.11    2.14
   1  20   7    1.69    1.60
  -1  20  -7   -0.17    1.84
  -1 -20  -7    0.66    2.88
  -1 -21   6    4.72    2.88
  -1  21   6    4.65    2.68
   1 -21  -6    2.61    2.54
  -1 -21   5    1.31    2.40
  -1  21   5   -0.72    1.82
   1  21  -5    0.88    1.56
   1 -21  -5   -0.77    2.77
  -1 -21   4   10.62    3.06
  -1  21   4   11.63    3.06
   1  21  -4    9.64    2.39
   1 -21  -4   16.83    3.04
   1 -21  -3   18.16    3.77
  -1 -21   3   26.01    4.66
  -1  21   3   22.22    6.30
   1  21  -3   21.24    6.27
   1 -21  -3   29.62    6.06
   1 -21  -2   12.01    2.58
  -1 -21   2   20.03    4.42
  -1  21   2    9.95    3.67
  -1 -21   2   10.26    5.10
   1  21  -2   12.31    4.45
   1 -21  -2   20.49    4.41
   1 -21  -1   15.21    3.30
  -1 -21   1   14.36    3.24
  -1  21   1   13.24    4.57
   1  21  -1   11.12    3.72
   1 -21   0   47.77   11.18
  -1 -21   0   46.47    4.93
   1  21   0   41.71    9.11
   1  21   0   44.96   17.30
  -1  21   0   43.42   13.78
   1 -21   1    2.77    2.04
  -1 -21  -1   -0.12    1.48
   1  21   1   -0.10    1.32
  -1  21  -1   -1.54    1.99
  -1 -21  -1   -0.97    2.10
   1 -21   2    7.03    3.27
  -1 -21  -2    5.15    1.60
   1  21   2    5.53    1.66
  -1  21  -2    6.60    3.30
  -1 -21  -2    8.01    2.00
   1 -21   3    1.72    2.46
   1  21   3   -0.63    1.74
  -1  21  -3    1.67    1.06
  -1 -21  -3   -0.06    2.27
   1 -21   4    7.06    1.97
   1  21   4    8.19    1.92
  -1  21  -4    4.05    2.24
  -1 -21  -4    4.56    2.67
   1 -21   5    2.03    2.03
   1  21   5    4.77    1.88
  -1  21  -5    1.08    2.14
  -1 -21  -5    1.03    2.56
   1 -21   6   23.35    5.83
   1  21   6   10.58    4.45
  -1  21  -6   13.46    3.71
  -1 -21  -6   13.07    4.32
  -1 -22   6    5.76    4.23
  -1  22   6    5.29    1.80
   1 -22  -6   10.12    3.45
  -1 -22   5    4.03    2.76
  -1  22   5    7.30    2.98
   1  22  -5    5.55    2.01
   1 -22  -5    8.63    3.73
  -1 -22   4   50.26   14.42
  -1  22   4   33.24   11.20
   1  22  -4   39.09   11.50
   1 -22  -4   53.56   15.41
   1 -22  -3   28.91    3.72
  -1 -22   3   34.05    5.30
   1  22  -3   27.13    6.79
   1 -22  -3   34.98    7.00
   1 -22  -2    5.44    2.24
  -1 -22   2    3.40    2.80
   1  22  -2    5.26    3.61
   1 -22  -2    7.73    2.08
   1 -22  -1   13.16    3.08
  -1 -22   1   15.02    5.16
  -1  22   1   10.98    3.54
   1  22  -1   10.96    4.52
   1 -22   0    7.36    1.79
  -1 -22   0    4.50    2.26
   1  22   0    4.05    1.01
  -1  22   0    5.38    2.30
   1  22   0    7.11    2.78
   1 -22   1   11.98    3.40
  -1 -22  -1   10.00    3.49
   1  22   1   10.07    3.46
  -1  22  -1   10.48    3.32
  -1 -22  -1   12.91    5.07
   1 -22   2    4.80    3.07
  -1 -22  -2    4.70    2.04
   1  22   2    1.00    0.72
  -1  22  -2    1.43    1.40
  -1 -22  -2    3.08    1.25
   1 -22   3   19.30    4.56
   1  22   3   19.43    4.97
  -1  22  -3   16.23    5.57
  -1 -22  -3   18.06    6.09
   1 -22   4    6.12    3.78
   1  22   4    1.74    0.88
  -1  22  -4    1.87    1.66
  -1 -22  -4    2.79    1.56
   1 -22   5    1.27    2.07
   1  22   5    0.22    1.16
  -1  22  -5    3.00    1.39
  -1 -22  -5    1.31    1.36
   1 -22   6    2.77    2.72
   1  22   6    1.08    0.75
  -1  22  -6    3.20    1.69
  -1 -22  -6    0.85    2.89
  -1 -23   5    7.16    1.62
   1 -23  -5    6.35    2.39
  -1 -23   4    1.32    2.64
   1  23  -4    0.89    0.98
   1 -23  -4    1.49    2.22
   1 -23  -3    6.89    2.31
  -1 -23   3   19.53    4.22
   1  23  -3    4.02    1.81
   1 -23  -3   10.97    3.14
   1 -23  -2    2.80    1.67
  -1 -23   2    0.16    2.22
   1  23  -2   -0.21    1.72
   1 -23  -1    2.08    1.47
  -1 -23   1    0.27    1.11
  -1  23   1    3.84    2.55
   1  23  -1    1.50    1.71
   1 -23   0    2.63    2.39
  -1 -23   0    2.16    1.59
   1  23   0    2.37    1.48
  -1  23   0    1.54    1.01
   1 -23   1   10.44    3.53
  -1 -23  -1    7.43    2.60
   1  23   1    7.77    1.87
  -1  23  -1    6.21    2.72
   1 -23   2    7.30    3.01
  -1 -23  -2    3.93    1.22
   1  23   2    6.47    1.65
  -1  23  -2    7.30    2.70
  -1 -23  -2    3.41    2.65
   1 -23   3    6.67    2.29
   1  23   3    9.09    2.49
  -1  23  -3   10.57    4.26
  -1 -23  -3    5.96    4.01
   1 -23   4    8.01    3.13
   1  23   4    8.36    2.66
  -1  23  -4    7.79    2.46
  -1 -23  -4   10.18    4.05
   1 -23   5    4.26    1.63
   1  23   5    7.12    1.98
  -1  23  -5    3.45    1.75
  -1 -23  -5    6.01    2.35
  -1 -24   4    0.32    2.54
   1  24  -4   -0.23    1.64
   1 -24  -4    2.71    2.97
  -1 -24   3    7.19    3.03
   1  24  -3    3.45    1.45
   1 -24  -3    7.48    3.01
   1 -24  -2   16.82    3.24
  -1 -24   2   27.23    5.85
  -1  24   2   15.22    4.76
   1  24  -2   12.60    5.84
   1 -24  -1    9.31    2.96
  -1 -24   1   10.97    3.14
  -1  24   1    9.85    3.18
   1  24  -1    7.66    3.02
   1 -24   0    6.13    2.80
  -1 -24   0    5.22    2.70
   1  24   0    7.16    2.03
  -1  24   0    2.05    1.22
   1 -24   1    1.74    1.23
  -1 -24  -1    0.99    1.56
   1  24   1    4.43    1.91
  -1  24  -1    2.51    1.90
   1 -24   2    9.88    3.43
   1  24   2    3.87    1.54
  -1  24  -2    4.49    1.24
  -1 -24  -2    2.61    1.67
   1 -24   3    2.91    2.64
   1  24   3    3.41    1.75
  -1  24  -3    2.16    1.90
  -1 -24  -3    2.27    1.59
   1 -24   4    1.42    1.08
   1  24   4    0.62    0.96
  -1  24  -4    2.22    1.85
  -1 -24  -4   -0.22    2.76
  -1 -25   3   12.97    4.23
   1  25  -3    8.33    2.44
   1 -25  -3   19.13    4.37
   1 -25  -2    6.11    2.80
  -1 -25   2    9.22    3.63
  -1  25   2    5.35    2.76
   1  25  -2    5.06    2.29
   1 -25  -1    2.17    0.87
  -1 -25   1    0.88    1.09
  -1  25   1    1.49    1.73
   1  25  -1   -0.24    1.79
   1 -25   0   18.25    6.09
  -1 -25   0   20.39    4.31
   1  25   0   15.88    4.76
  -1  25   0   13.48    6.01
   1 -25   1   17.26    4.05
  -1 -25  -1    7.34    1.62
   1  25   1    8.58    3.15
  -1  25  -1    7.87    2.89
   1 -25   2    1.31    2.36
  -1  25  -2    0.92    1.40
  -1 -25  -2    4.56    1.64
   1 -25   3    7.97    4.01
  -1  25  -3    7.34    3.06
  -1 -25  -3    5.99    1.81
  -1 -26   2    5.63    3.04
  -1  26   2    6.19    2.07
   1  26  -2    5.16    2.61
   1 -26  -1    4.61    2.50
  -1 -26   1    2.27    2.41
  -1  26   1    5.24    1.42
   1  26  -1    2.13    1.15
   1 -26   0    4.24    2.99
  -1 -26   0    2.32    2.34
   1  26   0    6.38    1.95
  -1  26   0    3.73    1.96
   1 -26   1    2.33    1.13
  -1 -26  -1    0.09    1.37
   1  26   1    0.88    1.86
  -1  26  -1    0.90    1.08
   1 -26   2    5.13    3.72
  -1  26  -2    3.30    2.13
  -1 -26  -2    3.56    1.63
  -2   0  10    1.64    2.64
   2   0 -10   -0.89    1.59
   2   0  -9    0.73    1.11
  -2   0   9   -0.15    2.33
   2   0  -9    0.42    1.50
   2   0  -8   23.12   10.40
  -2   0   8   24.89    8.54
   2   0  -8   21.43    3.80
   2   0  -7    2.81    1.23
  -2   0   7    1.58    2.05
   2   0  -7    3.06    2.05
   2   0  -6   76.21    7.12
  -2   0   6   96.41   18.37
   2   0  -6   76.10   13.90
   2   0  -5   -0.93    1.12
  -2   0   5   -0.39    1.92
   2   0  -5    0.62    0.70
   2   0  -4 2126.46   46.36
  -2   0   4 2406.99   51.06
   2   0  -4 2175.01   44.16
   2   0  -3    1.98    1.35
  -2   0   3    2.57    1.14
   2   0  -3   -0.99    0.88
   2   0  -2  526.14    7.68
  -2   0   2  524.50    7.82
   2   0  -2  477.92    5.12
   2   0  -1   10.88    2.93
  -2   0   1    4.86    1.97
  -2   0   1    0.81    0.54
   2   0   0 7197.95   98.34
  -2   0   0 5923.09   80.86
  -2   0   0 6258.85   87.43
   2   0   1   23.38    5.31
  -2   0  -1   14.10   19.20
  -2   0  -1   18.19    7.10
   2   0   2   58.03    2.43
   2   0   2   52.53    2.75
  -2   0  -2   65.91    4.44
   2   0   3    1.96    1.17
  -2   0  -3    0.72    1.96
   2   0   4  352.42    9.25
   2   0   4  444.67   15.30
  -2   0  -4  521.39   14.88
   2   0   5   -0.44    0.67
   2   0   5   -0.07    0.85
  -2   0  -5   -0.07    1.86
   2   0   6  361.48   12.04
   2   0   6  466.50   17.70
  -2   0  -6  486.82   18.02
   2   0   7    0.53    0.75
   2   0   7    1.24    1.31
  -2   0  -7   -1.29    2.21
   2   0   8  127.95   23.02
  -2   0  -8  107.77    8.12
   2   0   9    1.40    1.04
   2   0  10  238.87   11.70
  -2   0 -10  227.25   12.76
  -2   1  10    0.68    2.77
  -2  -1  10    0.56    1.13
   2  -1 -10    1.00    1.04
   2   1 -10    1.74    2.31
   2   1  -9    3.90    1.05
   2  -1  -9    4.21    1.40
  -2   1   9    5.82    2.15
  -2  -1   9    5.12    3.13
   2  -1  -9    3.45    1.07
   2   1  -9    7.28    2.73
   2   1  -8    2.92    1.12
   2  -1  -8    2.54    0.72
  -2  -1   8    4.35    1.32
  -2   1   8    1.55    2.66
   2   1  -8    2.86    1.02
   2  -1  -8    3.08    1.21
   2   1  -7  211.89    8.59
   2  -1  -7  254.05   16.34
  -2   1   7  290.99   12.07
  -2  -1   7  262.56   11.20
   2   1  -7  220.59    8.56
   2  -1  -7  211.85    8.97
   2   1  -6    0.81    0.95
   2  -1  -6    1.60    1.13
  -2  -1   6   -0.84    2.35
  -2   1   6   -2.21    2.65
   2   1  -6   -0.27    1.43
   2   1  -5   14.71    3.25
   2  -1  -5   12.91    7.47
  -2   1   5   14.27    4.76
  -2  -1   5   16.61    4.73
   2   1  -5   14.48    3.39
   2  -1  -5   13.37    1.82
   2   1  -4   11.73    2.66
   2  -1  -4   11.85    3.14
  -2   1   4   15.71    2.96
  -2  -1   4   19.13    2.87
   2   1  -4   13.50    1.71
   2  -1  -4   11.12    2.73
   2   1  -3  218.07    7.39
   2  -1  -3  254.83    7.92
  -2   1   3  267.55    8.69
  -2  -1   3  255.33    8.35
   2   1  -3  220.91    6.11
   2  -1  -3  213.58    6.33
   2   1  -2    3.24    1.20
   2  -1  -2    4.11    1.26
  -2   1   2    2.51    0.71
  -2  -1   2    1.50    0.83
   2   1  -2    0.57    0.21
   2  -1  -2   -0.42    0.83
   2   1  -1  143.13    5.00
   2  -1  -1  182.27    6.49
  -2   1   1  144.86    4.91
  -2  -1   1  142.81    5.71
  -2   1   1  115.20    4.42
  -2  -1   1  127.97    3.24
  -2   1   0  541.39    9.63
  -2  -1   0  555.50   10.58
  -2  -1   0  635.06   10.35
   2   1   2 2398.14   34.07
   2  -1   2 2240.29   32.94
   2   1   2 1963.18   29.87
   2  -1   2 1973.70   29.31
  -2   1  -2 2309.80   35.06
  -2  -1  -2 2399.86   36.22
   2   1   3    3.30    0.97
   2  -1   3    3.48    1.00
   2   1   3    4.85    1.40
   2  -1   3    4.77    1.45
   2   1   4  785.28   17.25
   2   1   4  948.08   22.41
   2  -1   4  926.81   22.17
  -2   1  -4 1054.25   25.18
  -2  -1  -4 1024.54   25.07
   2  -1   5  109.99    6.20
   2   1   5  116.60    3.72
   2   1   5  141.36    7.01
   2  -1   5  147.35   11.81
  -2   1  -5  151.97    6.98
  -2  -1  -5  141.25    6.76
   2  -1   6   27.23    4.58
   2   1   6   26.89    3.53
   2  -1   6   41.35    5.38
   2   1   6   33.33    8.66
  -2   1  -6   47.37    5.17
  -2  -1  -6   41.37   11.73
   2  -1   7    2.92    1.16
   2   1   7    5.44    2.02
   2  -1   7    3.27    2.37
  -2   1  -7    7.31    2.44
  -2  -1  -7   13.42    3.78
   2  -1   8   15.19    4.98
   2   1   8   15.52    4.48
  -2   1  -8   13.07    2.63
  -2  -1  -8   13.52    4.07
   2   1   9   77.74   28.75
   2  -1   9   78.66   13.75
  -2  -1  -9   88.90    7.93
   2  -1  10   11.44    3.98
   2   1  10   11.70    5.19
  -2   1 -10   15.88    5.32
  -2  -1 -10   12.97    4.68
  -2   2  10   19.43    6.77
  -2  -2  10   24.67    5.56
   2   2 -10   25.00    4.26
   2  -2 -10   12.72    3.79
   2   2  -9    0.54    0.57
  -2   2   9   -0.44    2.46
  -2  -2   9   -0.07    2.37
   2   2  -9    1.87    0.86
   2  -2  -9    0.73    0.70
   2   2  -8    1.69    1.02
   2  -2  -8    0.91    0.63
  -2   2   8    3.54    2.75
  -2  -2   8    3.85    2.89
   2   2  -8   -0.03    1.40
   2  -2  -8    1.06    1.95
   2   2  -7   31.64    7.69
   2  -2  -7   40.07    5.15
  -2   2   7   42.75    9.62
  -2  -2   7   43.51    6.24
   2   2  -7   29.36    7.20
   2  -2  -7   32.38    6.83
   2   2  -6  145.73    9.34
   2  -2  -6  170.14   13.78
  -2   2   6  169.79    8.74
  -2  -2   6  174.68    9.24
   2   2  -6  167.08    7.36
   2  -2  -6  146.57    7.57
   2   2  -5  497.92   13.27
   2  -2  -5  609.32   12.89
  -2   2   5  624.56   14.92
  -2  -2   5  618.99   14.42
   2   2  -5  557.07   11.10
   2  -2  -5  531.77   12.98
   2   2  -4  179.22    7.27
   2  -2  -4  216.25    6.93
  -2   2   4  222.78    7.80
  -2  -2   4  208.23    7.66
   2   2  -4  208.30    6.03
   2  -2  -4  186.31    6.27
   2   2  -3  177.33    7.13
   2  -2  -3  242.68    7.77
  -2   2   3  217.76    9.43
  -2  -2   3  212.52   10.08
   2   2  -3  205.57    5.69
   2  -2  -3  187.75    6.03
   2   2  -2   63.35    3.66
   2  -2  -2   86.35    3.66
  -2   2   2   73.63    3.18
  -2  -2   2   70.02    4.07
   2   2  -2   62.74    1.18
   2  -2  -2   60.99    2.47
   2   2  -1  344.67    9.10
   2  -2  -1  461.96   11.87
  -2   2   1  379.63    9.47
  -2  -2   1  376.28   10.02
  -2   2   1  309.10    8.32
   2   2   0 4228.29   58.80
   2  -2   0 4546.12   63.71
  -2   2   0 3833.77   52.66
  -2  -2   0 3830.37   54.26
  -2   2   0 3635.54   51.82
  -2  -2   0 4337.37   59.30
   2  -2   1   47.84   11.08
  -2  -2  -1   28.76   12.35
  -2   2  -1   41.19    8.13
  -2  -2  -1   58.68    8.40
   2  -2   2 1461.18   22.76
   2   2   2 1249.23   21.48
   2  -2   2 1284.41   19.90
  -2   2  -2 1468.34   23.94
  -2  -2  -2 1549.81   25.15
   2   2   3  157.72    4.72
   2  -2   3  154.06    5.41
   2   2   3  157.63   11.04
   2  -2   3  164.83    6.14
  -2   2  -3  170.53    7.45
  -2  -2  -3  188.14    7.27
   2  -2   4   38.56    2.56
   2   2   4   37.06    3.08
   2   2   4   43.46    3.76
   2  -2   4   48.84    5.91
  -2   2  -4   48.42    3.78
   2  -2   5   17.57    3.17
   2   2   5   17.64    3.90
   2   2   5   26.36    8.27
   2  -2   5   26.27    4.66
  -2  -2  -5   25.05    9.54
   2  -2   6  133.74    6.35
   2   2   6  159.89    8.45
   2  -2   6  164.17    8.07
  -2   2  -6  171.47    9.84
  -2  -2  -6  172.22    9.52
   2  -2   7  220.21   10.57
   2   2   7  275.47   22.75
   2  -2   7  283.39   14.92
  -2   2  -7  277.79   16.31
  -2  -2  -7  267.48   15.13
   2  -2   8  105.10    6.87
   2   2   8  150.41    8.51
   2  -2   8  154.52    8.31
  -2   2  -8  153.36    9.12
  -2  -2  -8  138.31    8.30
   2   2   9   26.16    5.37
   2  -2   9   22.79    4.55
  -2   2  -9   24.37    4.82
  -2  -2  -9   19.94    4.76
   2   2  10  144.72   10.03
   2  -2  10  126.84   34.38
  -2   2 -10  126.14   32.04
  -2  -2 -10  110.00   17.02
  -2   3  10   27.36    8.26
  -2  -3  10   27.35    9.11
   2  -3 -10   22.72    5.10
   2   3  -9   15.54    4.27
  -2   3   9   23.00    6.62
  -2  -3   9   22.36    5.89
   2   3  -9   17.63    4.22
   2  -3  -9   14.51    3.51
   2   3  -8   14.95    3.07
   2  -3  -8   14.02    2.05
  -2   3   8   22.02    7.43
  -2  -3   8   20.66    5.68
   2   3  -8   16.51    4.58
   2  -3  -8   14.43    2.86
   2   3  -7   17.92    4.02
   2  -3  -7   18.61    9.40
  -2   3   7   15.60    3.79
  -2  -3   7   19.12    4.88
   2   3  -7   14.50    3.32
   2  -3  -7   10.25    2.73
   2   3  -6   84.03    8.93
   2  -3  -6  106.95   11.27
  -2   3   6  103.55   23.35
  -2  -3   6   92.91    6.35
   2   3  -6   90.32    4.96
   2  -3  -6   84.05    5.15
   2   3  -5  123.39    6.39
   2  -3  -5  162.36    7.08
  -2   3   5  156.25    6.92
  -2  -3   5  160.11   13.69
   2   3  -5  151.06    5.19
   2  -3  -5  133.49    5.42
   2   3  -4   19.55    4.44
   2  -3  -4   26.49    6.71
  -2   3   4   20.94    5.10
  -2  -3   4   22.47    3.79
   2   3  -4   23.80    3.24
   2  -3  -4   20.95    4.76
   2   3  -3  238.54   17.01
  -2   3   3  305.00    9.46
  -2  -3   3  296.65    9.50
   2   3  -3  285.04    7.47
   2  -3  -3  256.82    8.01
   2   3  -2  198.83    6.71
   2  -3  -2  248.28    7.75
  -2   3   2  245.24    7.35
  -2  -3   2  239.00    7.56
   2   3  -2  231.72    5.10
   2  -3  -2  210.33    6.35
   2   3  -1  571.28   11.40
   2  -3  -1  713.12   14.84
  -2   3   1  680.81   11.73
  -2  -3   1  645.20   12.22
   2   3  -1  667.63    9.31
  -2  -3   1  597.68    8.38
   2  -3  -1  620.15   11.32
   2   3   0  858.38   15.40
   2  -3   0 1011.33   17.42
  -2   3   0  901.61   13.84
  -2  -3   0  837.50   14.82
  -2   3   0  795.95   14.16
  -2  -3   0  885.52   14.63
   2   3   1 3172.36   44.66
   2  -3   1 3010.18   43.94
  -2  -3  -1 2649.84   38.88
  -2   3  -1 2627.97   36.31
  -2   3  -1 2806.45   40.90
  -2  -3  -1 3004.62   43.05
   2   3   2   19.97    5.71
   2  -3   2   23.16    4.62
  -2   3  -2   25.67    7.41
  -2  -3  -2   26.11    7.91
   2   3   3    0.63    0.42
   2  -3   3    0.60    1.22
   2   3   3    8.54    2.72
   2  -3   4    6.35    1.48
   2   3   4    4.28    1.09
   2   3   4    6.44    1.43
   2  -3   4    6.71    2.49
  -2   3  -4    8.61    2.40
  -2  -3  -4    6.11    1.82
   2  -3   5  260.49    9.93
   2   3   5  303.63   12.46
   2  -3   5  311.04   12.13
  -2   3  -5  331.33   13.52
  -2  -3  -5  370.61   14.92
   2  -3   6    5.38    1.64
   2   3   6    7.86    2.38
   2  -3   6    9.04    3.47
  -2   3  -6   12.12    4.06
  -2  -3  -6    4.89    1.84
   2  -3   7   21.97    3.06
   2   3   7   18.65    4.47
   2  -3   7   19.74    6.81
  -2   3  -7   19.20    6.05
  -2  -3  -7   17.52    3.78
   2  -3   8    3.46    1.70
   2   3   8    5.92    2.70
   2  -3   8    2.67    2.74
  -2   3  -8    5.25    2.24
  -2  -3  -8    4.79    3.13
   2   3   9   74.41   16.91
   2  -3   9   69.40   16.67
  -2  -3  -9   66.82   11.90
   2   3  10   12.12    2.81
   2  -3  10   12.70    4.99
  -2   3 -10   18.56    5.34
  -2  -3 -10   13.89    4.80
   2   4 -10    3.30    1.17
  -2   4  10    4.47    3.12
  -2  -4  10    3.91    1.65
   2  -4 -10    3.70    1.92
   2   4  -9    6.02    1.61
  -2   4   9    6.14    2.11
  -2  -4   9    8.81    3.93
   2   4  -9    5.30    2.28
   2  -4  -9    7.13    3.00
   2   4  -8    6.79    1.92
   2  -4  -8    6.64    1.68
  -2   4   8    7.37    3.22
  -2  -4   8    8.01    1.90
   2   4  -8    4.05    1.07
   2  -4  -8    3.67    1.46
   2   4  -7   74.69   11.33
   2  -4  -7   90.14   13.71
  -2   4   7   87.73   18.15
  -2  -4   7   88.30   21.18
   2   4  -7   76.44    5.43
   2  -4  -7   66.82   10.69
   2   4  -6   35.48    6.42
   2  -4  -6   60.35    4.06
  -2   4   6   45.85   10.16
  -2  -4   6   42.17    4.27
   2   4  -6   40.16    3.20
   2  -4  -6   38.64    3.54
   2   4  -5  138.58   12.61
   2  -4  -5  178.51    7.90
  -2   4   5  171.09    8.70
  -2  -4   5  196.25   21.55
   2   4  -5  162.72    7.47
   2  -4  -5  151.75    7.42
   2   4  -4   57.45    8.84
   2  -4  -4   73.48    3.77
  -2   4   4   76.17   14.96
  -2  -4   4   66.34    4.31
   2   4  -4   65.72    2.80
   2  -4  -4   58.92    3.46
   2   4  -3 1577.77   26.64
   2  -4  -3 2075.07   32.46
  -2   4   3 2134.59   35.00
  -2  -4   3 2014.89   32.38
   2   4  -3 1963.50   27.92
   2  -4  -3 1730.42   27.64
   2   4  -2    0.73    0.52
   2  -4  -2   -0.60    1.28
  -2   4   2    0.86    0.75
  -2  -4   2    0.66    1.40
   2   4  -2    1.11    0.32
   2  -4  -2    0.92    0.74
   2   4  -1  305.50    8.86
   2  -4  -1  437.36   11.93
  -2   4   1  359.79    8.87
  -2  -4   1  333.07    9.27
  -2  -4   1  307.40    6.83
   2  -4  -1  324.63    9.06
   2   4   0   22.37    6.55
   2  -4   0   25.31    6.62
  -2   4   0   19.21    2.41
  -2  -4   0   15.56    2.11
  -2   4   0   20.01    6.05
  -2  -4   0   28.68    1.80
   2   4   1  787.49   12.84
   2  -4   1  893.94   16.01
  -2  -4  -1  792.95   15.77
  -2   4  -1  779.46   14.64
  -2  -4  -1  795.32   14.57
   2   4   2  229.31    5.86
   2  -4   2  218.44    7.01
   2   4   2  180.15    6.41
   2  -4   2  203.01    5.44
  -2   4  -2  212.09    7.14
  -2  -4  -2  221.61    7.20
   2   4   3  153.47    3.37
   2  -4   3  145.37    5.58
   2   4   3  140.96    5.71
   2  -4   3  157.00    4.86
  -2   4  -3  163.08    6.53
  -2  -4  -3  164.31    7.13
   2  -4   4   12.80    2.74
   2   4   4   20.77    5.20
   2  -4   4   20.66    4.21
  -2   4  -4   21.18    5.27
  -2  -4  -4   19.18    5.05
   2  -4   5  486.16   16.55
   2   4   5  577.86   20.46
   2  -4   5  598.97   19.96
  -2   4  -5  657.46   13.91
  -2  -4  -5  614.57   21.88
   2  -4   6   93.71    5.20
   2   4   6  109.76    6.99
   2  -4   6  114.88    6.56
  -2   4  -6  117.43    7.01
  -2  -4  -6  130.63   24.05
   2  -4   7    1.88    0.56
   2   4   7    1.64    1.91
   2  -4   7    3.84    1.83
  -2   4  -7    0.77    2.17
  -2  -4  -7    2.78    2.81
   2  -4   8  185.68    9.87
   2   4   8  266.95   15.42
   2  -4   8  269.04   14.26
  -2  -4  -8  243.44   26.36
   2   4   9    1.22    1.11
   2  -4   9   -0.41    1.84
  -2   4  -9    1.62    1.09
  -2  -4  -9    0.63    1.65
   2   4  10    3.87    3.48
   2  -4  10    1.37    2.58
  -2   4 -10   -0.58    2.37
  -2  -4 -10    0.13    1.65
   2   5 -10    6.35    1.28
  -2   5  10   12.41    3.96
  -2  -5  10   11.88    4.19
   2  -5 -10    7.85    3.21
   2   5  -9   71.89   15.96
  -2   5   9   96.76   21.33
  -2  -5   9  100.02   11.97
   2  -5  -9   67.51   16.24
   2   5  -8    1.11    0.68
  -2   5   8    2.29    1.88
  -2  -5   8    0.75    1.31
   2   5  -8   -0.49    1.23
   2  -5  -8   -0.70    1.69
   2   5  -7    5.32    1.41
   2  -5  -7    8.97    5.61
  -2   5   7    5.85    2.16
  -2  -5   7    9.34    2.18
   2   5  -7    7.49    1.79
   2  -5  -7    6.19    1.63
   2   5  -6  221.16   10.36
   2  -5  -6  290.15   10.84
  -2   5   6  279.74   13.16
  -2  -5   6  265.81   11.60
   2   5  -6  263.14    9.90
   2  -5  -6  222.10   10.26
   2   5  -5   11.68    2.57
   2  -5  -5   12.74    7.72
  -2   5   5   15.02    3.28
  -2  -5   5   14.17    2.88
   2   5  -5   11.46    2.72
   2  -5  -5   11.67    2.03
   2   5  -4  111.51    5.81
   2  -5  -4  149.39    5.59
  -2   5   4  149.78    6.45
  -2  -5   4  138.78    5.91
   2   5  -4  143.34    4.68
   2  -5  -4  125.63    5.39
   2   5  -3  134.74    5.84
   2  -5  -3  173.74    6.29
  -2   5   3  177.98    6.32
  -2  -5   3  164.89    6.73
   2  -5  -3  149.37    5.92
   2   5  -2  192.90    6.70
   2  -5  -2  257.50    7.74
  -2   5   2  248.71    7.46
  -2  -5   2  235.11    7.66
   2   5  -2  221.83    5.30
   2  -5  -2  216.83    6.96
   2   5  -1    9.31    2.22
   2  -5  -1   11.12    1.51
  -2   5   1    9.39    1.26
  -2  -5   1    7.45    1.36
  -2  -5   1    8.23    2.03
   2  -5  -1    4.43    1.34
   2   5   0  315.58    8.71
   2  -5   0  428.48   11.28
  -2   5   0  372.15    8.42
  -2  -5   0  362.59    9.99
  -2   5   0  331.68    9.16
  -2  -5   0  366.77    8.92
   2   5   1  109.52    3.85
   2  -5   1  111.03    4.55
   2  -5   1  106.86    2.61
  -2  -5  -1   92.04   12.62
   2   5   2  305.65    7.48
   2  -5   2  279.68    8.68
   2   5   2  219.59    7.30
   2  -5   2  278.80    6.79
  -2   5  -2  274.20    8.63
  -2  -5  -2  294.78    9.46
   2   5   3    8.50    1.44
   2  -5   3    7.77    1.75
   2   5   3    7.66    2.24
   2  -5   3    9.70    2.95
  -2   5  -3   11.92    4.07
  -2  -5  -3   11.86    3.12
   2  -5   4   66.60   13.36
   2   5   4   78.64    6.28
   2  -5   4   73.19    3.46
  -2   5  -4   78.09    4.51
  -2  -5  -4   83.63   15.82
   2  -5   5   10.83    2.99
   2   5   5    5.99    1.53
   2  -5   5    4.88    1.37
  -2   5  -5   12.00    4.69
  -2  -5  -5    5.39    5.54
   2  -5   6   60.00   10.75
   2   5   6   73.88   21.40
   2  -5   6   80.58   14.68
  -2   5  -6   78.82    5.96
  -2  -5  -6   82.58   21.55
   2  -5   7   17.16    4.93
   2   5   7   26.28    8.81
   2  -5   7   20.66    5.89
  -2   5  -7   26.31    7.07
  -2  -5  -7   24.87    6.85
   2  -5   8  413.23   19.24
   2   5   8  522.12   26.40
   2  -5   8  509.74   25.73
  -2   5  -8  545.62   19.54
  -2  -5  -8  553.43   16.66
   2   5   9   14.02    4.77
   2  -5   9    9.55    7.02
  -2   5  -9   10.37    3.21
  -2  -5  -9   12.00    4.17
   2   5  10    8.64    2.99
   2  -5  10    4.70    2.67
  -2   5 -10    5.72    2.95
  -2  -5 -10    9.82    2.63
   2   6 -10    2.37    0.85
  -2   6  10    2.77    1.84
  -2  -6  10    0.37    1.70
   2  -6 -10    1.56    0.96
   2   6  -9    7.17    1.77
  -2   6   9    2.42    3.35
  -2  -6   9    3.97    1.60
   2   6  -9    3.56    1.21
   2  -6  -9    3.83    1.95
   2   6  -8    7.19    2.46
  -2   6   8    8.29    2.83
  -2  -6   8   10.34    4.04
   2   6  -8    3.56    1.24
   2  -6  -8    9.61    1.96
   2   6  -7  113.94   11.05
   2  -6  -7  146.21    7.82
  -2   6   7  153.88   15.27
  -2  -6   7  149.63    9.39
   2  -6  -7  120.04   12.83
   2   6  -6  184.52   15.74
   2  -6  -6  224.81    8.22
  -2   6   6  218.89   13.50
  -2  -6   6  211.62   10.69
   2   6  -6  214.94    8.00
   2  -6  -6  193.43    9.26
   2   6  -5   21.26    5.18
   2  -6  -5   28.90    5.23
  -2   6   5   22.28    3.05
  -2  -6   5   25.67    5.09
   2   6  -5   20.02    7.30
   2  -6  -5   21.89    3.22
   2   6  -4  135.10    6.25
   2  -6  -4  176.99    5.91
  -2   6   4  180.40    6.88
  -2  -6   4  164.83    6.41
   2   6  -4  163.68    5.13
   2  -6  -4  153.21    8.94
   2   6  -3   32.78    5.48
   2  -6  -3   48.51    3.27
  -2   6   3   41.94   10.16
  -2  -6   3   39.73    9.06
   2   6  -3   37.60    1.88
   2  -6  -3   33.83    7.26
   2   6  -2   25.09    4.97
   2  -6  -2   33.57    4.80
  -2   6   2   31.68    5.82
  -2  -6   2   29.15    2.58
   2   6  -2   26.01    1.85
   2  -6  -2   28.16    7.51
   2   6  -1  488.16   10.62
   2  -6  -1  678.84   13.40
  -2   6   1  633.34   10.80
  -2  -6   1  580.65   11.76
  -2  -6   1  563.54    9.82
   2  -6  -1  560.13   11.42
   2   6   0  117.06    4.71
   2  -6   0  152.14    5.71
  -2   6   0  137.96    3.47
  -2  -6   0  139.39    5.33
  -2   6   0  120.89    4.92
  -2  -6   0  127.15    4.24
   2   6   1  213.42    7.04
   2  -6   1  261.29    8.40
  -2  -6  -1  252.67    8.74
  -2   6  -1  222.97    7.51
  -2  -6  -1  285.43    8.23
   2   6   2   80.53    2.86
   2  -6   2   86.32    4.61
   2   6   2   83.60   19.06
   2  -6   2   85.07    1.92
  -2   6  -2   80.03    4.00
  -2  -6  -2   88.04    5.06
   2  -6   3  337.55   10.71
   2   6   3  311.50   11.20
   2  -6   3  377.14    9.31
  -2   6  -3  380.55   11.63
  -2  -6  -3  381.75   11.73
   2  -6   4   53.89   10.43
   2   6   4   60.31   15.27
   2  -6   4   63.37    3.11
  -2   6  -4   66.00    4.54
  -2  -6  -4   59.98   12.94
   2  -6   5    7.93    1.62
   2   6   5    8.05    2.05
   2  -6   5    8.03    1.65
  -2   6  -5    8.91    2.19
  -2  -6  -5   28.61    4.73
   2  -6   6  217.68    8.68
   2   6   6  289.09   12.41
   2  -6   6  297.65   11.60
  -2   6  -6  313.19   12.72
  -2  -6  -6  290.68   12.54
   2  -6   7    0.08    1.67
   2   6   7    6.44    2.48
   2  -6   7    1.86    0.96
  -2   6  -7    2.71    2.82
   2  -6   8    8.48    2.39
   2   6   8    5.49    1.94
  -2   6  -8    9.85    3.32
  -2  -6  -8   11.35    2.71
   2  -6   9   44.69   10.21
   2   6   9   70.29   22.92
   2  -6   9   75.64    7.77
  -2  -6  -9   73.75   13.07
   2   6  10   -0.19    3.06
   2  -6  10    0.17    0.78
  -2  -6 -10    1.27    1.59
   2   7 -10    0.63    1.28
  -2   7  10   -0.07    2.78
  -2  -7  10    2.46    2.01
   2  -7 -10   -1.52    1.83
   2   7  -9   77.41   23.27
  -2   7   9  103.52   13.40
  -2  -7   9   87.66    6.84
   2  -7  -9   84.55    6.86
   2   7  -8    6.54    1.78
  -2   7   8    8.67    2.11
  -2  -7   8    8.95    2.88
   2   7  -8    5.85    1.58
   2  -7  -8    6.98    2.25
   2   7  -7   17.14    4.80
   2  -7  -7   16.68    2.15
  -2   7   7   18.27    5.79
  -2  -7   7   20.70    3.39
   2   7  -7   15.25    4.76
   2  -7  -7   15.57    3.31
   2   7  -6   34.53    9.13
   2  -7  -6   46.34    3.59
  -2   7   6   41.20    4.54
  -2  -7   6   44.44    4.37
   2   7  -6   42.09    3.76
   2  -7  -6   40.60    9.27
   2   7  -5   13.95    2.91
   2  -7  -5   18.71    2.28
  -2   7   5   19.39    4.76
  -2  -7   5   17.36    5.63
   2   7  -5   17.11    3.80
   2  -7  -5   19.73    4.54
   2   7  -4   10.39    2.84
   2  -7  -4   10.54    1.86
  -2   7   4   10.61    3.44
  -2  -7   4   10.59    4.04
   2   7  -4   10.17    3.24
   2  -7  -4    9.10    2.14
   2  -7  -3  227.65    8.16
  -2   7   3  215.69    7.13
  -2  -7   3  196.69    7.17
   2   7  -3  199.22    5.16
   2  -7  -3  187.03    9.52
   2  -7  -2  160.50    5.85
  -2  -7   2  139.53    5.97
  -2   7   2  147.96    5.22
  -2  -7   2  132.65    5.49
   2   7  -2  125.37    3.68
   2  -7  -2  144.00    6.42
   2  -7  -1 1308.45   24.49
  -2   7   1 1260.18   19.76
  -2  -7   1 1170.59   20.29
   2  -7  -1 1124.45   20.00
  -2  -7   1 1109.73   22.04
   2   7   0   34.32    7.80
   2  -7   0   49.37   10.73
  -2   7   0   40.28    1.24
  -2  -7   0   35.61    2.82
  -2   7   0   33.72    2.59
  -2  -7   0   42.32    2.47
   2   7   1  929.98   16.42
   2  -7   1 1169.08   20.71
  -2  -7  -1 1120.49   19.99
  -2   7  -1 1060.81   20.07
  -2  -7  -1 1060.57   18.90
   2   7   2   14.58    3.47
   2  -7   2   16.77    2.34
   2   7   2   18.42    4.72
   2  -7   2   17.45    1.83
  -2   7  -2   15.70    5.03
  -2  -7  -2   22.29    2.63
   2  -7   3  313.57   10.16
   2   7   3  295.14    9.65
   2  -7   3  353.22    8.60
  -2   7  -3  335.25   12.38
  -2  -7  -3  339.17   10.66
   2  -7   4   53.01   10.49
   2   7   4   56.17    7.58
   2  -7   4   53.35    3.10
  -2   7  -4   56.94    3.99
  -2  -7  -4   50.34    4.08
   2  -7   5   16.71    2.54
   2   7   5   21.82    4.53
   2  -7   5   20.83    4.78
  -2   7  -5   21.02    6.39
  -2  -7  -5   19.09    3.70
   2  -7   6  190.01    8.47
   2   7   6  227.64   10.58
   2  -7   6  235.02    9.71
  -2   7  -6  224.28   10.29
  -2  -7  -6  233.14   13.17
   2  -7   7  337.05   10.51
   2   7   7  425.25   16.21
   2  -7   7  428.48   12.23
  -2   7  -7  445.93   13.51
   2  -7   8   -0.24    1.44
   2   7   8    1.17    1.60
   2  -7   8   -0.44    1.68
  -2   7  -8    1.02    2.48
  -2  -7  -8   -0.65    2.64
   2  -7   9    2.00    1.18
   2   7   9    4.18    1.84
   2  -7   9    1.45    1.37
  -2  -7  -9    2.24    2.69
   2   7  10   15.60    4.96
   2  -7  10   11.60    3.21
  -2   7 -10   10.58    3.46
  -2  -7 -10   13.02    3.61
   2   8 -10   27.45    5.52
  -2   8  10   32.75   15.14
  -2  -8  10   34.71    5.54
   2  -8 -10   34.98    6.10
   2   8  -9   -0.56    1.69
  -2   8   9    1.24    1.31
  -2  -8   9   -0.41    2.29
   2  -8  -9    1.82    2.10
   2   8  -8   41.24    6.69
  -2   8   8   49.83   12.53
  -2  -8   8   39.77   12.19
   2   8  -8   42.70    5.96
   2  -8  -8   38.37    9.22
   2   8  -7   80.75   12.34
  -2   8   7   90.22   20.73
  -2  -8   7  109.67   11.08
   2   8  -7   87.63    8.76
   2  -8  -7   79.10    6.41
   2   8  -6    3.68    1.44
   2  -8  -6    4.55    1.46
  -2   8   6    5.36    1.89
  -2  -8   6    4.80    1.84
   2   8  -6    2.69    1.15
   2  -8  -6    1.52    1.80
   2   8  -5    1.13    0.95
   2  -8  -5    0.42    1.45
  -2   8   5    1.09    0.86
  -2  -8   5    2.93    1.50
   2   8  -5    1.18    0.49
   2  -8  -5    0.61    1.73
   2  -8  -4  113.21   14.03
  -2   8   4   95.61    5.54
  -2  -8   4   89.48    5.06
   2   8  -4   92.14    3.70
   2  -8  -4   82.93   17.95
   2  -8  -3  479.09   12.60
  -2  -8   3  426.24   12.84
  -2   8   3  447.99   13.17
  -2  -8   3  415.35   12.27
   2   8  -3  428.33   10.29
   2  -8  -3  404.29   11.90
   2  -8  -2  283.80    8.11
  -2  -8   2  249.19    7.09
  -2   8   2  265.22    5.92
  -2  -8   2  243.51    7.85
   2   8  -2  212.36    6.70
   2  -8  -2  237.62    8.02
   2  -8  -1    5.69    1.37
  -2  -8   1    5.29    1.32
  -2   8   1    4.32    0.95
  -2  -8   1    5.95    2.09
  -2  -8   1    3.93    1.05
   2  -8  -1    2.29    3.11
   2  -8   0   47.96    3.36
  -2  -8   0   47.75    4.59
  -2   8   0   49.34    1.41
  -2  -8   0   46.96    3.29
  -2   8   0   41.05   11.57
  -2  -8   0   52.72    4.83
   2   8   1   94.15    3.70
   2  -8   1  113.29    5.46
  -2  -8  -1  119.84    5.52
  -2   8  -1  107.15    4.99
  -2  -8  -1  117.62    5.14
   2   8   2   16.34    2.62
   2  -8   2   19.19    2.59
   2   8   2   16.50    3.85
  -2   8  -2   22.37    7.16
  -2  -8  -2   17.01    2.92
   2   8   3   11.54    0.76
   2  -8   3    8.10    2.15
   2   8   3   -2.09    4.33
   2  -8   3    8.31    1.77
  -2   8  -3    8.32    2.52
  -2  -8  -3   19.86    2.96
   2  -8   4   27.55    6.74
   2   8   4   34.01    8.34
   2  -8   4   30.51    2.04
  -2   8  -4   33.44    9.64
  -2  -8  -4   34.66    3.77
   2  -8   5   37.58    3.66
   2   8   5   45.22   13.53
   2  -8   5   45.76   10.41
  -2   8  -5   48.90    6.24
  -2  -8  -5   56.40    5.28
   2  -8   6   17.15    3.32
   2   8   6   19.43   11.93
   2  -8   6   23.48    3.11
  -2   8  -6   23.11    7.35
  -2  -8  -6   24.70   10.06
   2  -8   7   25.00    3.96
   2   8   7   25.28    6.02
   2  -8   7   28.51    4.32
  -2   8  -7   26.43    5.88
  -2  -8  -7   26.01    4.61
   2  -8   8   24.70    5.77
   2   8   8   31.10    5.97
   2  -8   8   30.56    7.07
  -2   8  -8   28.93    7.74
  -2  -8  -8   25.08    4.45
   2  -8   9   18.31    4.13
   2   8   9   30.25    5.62
   2  -8   9   27.28    3.80
  -2   8  -9   28.09    4.34
  -2  -8  -9   24.54    6.41
   2   8  10   -2.36    2.97
   2  -8  10    0.72    1.70
  -2   8 -10    2.46    1.98
  -2  -8 -10   -0.73    2.74
   2   9 -10    5.52    2.14
  -2   9  10    4.47    3.01
  -2  -9  10    9.62    2.68
   2  -9 -10    4.78    2.30
   2   9  -9   11.59    2.70
  -2   9   9   19.07    6.07
  -2  -9   9   12.79    3.19
   2  -9  -9    7.87    3.39
   2   9  -8   19.23    6.39
  -2   9   8   26.26    7.06
  -2  -9   8   20.83    6.49
   2   9  -8   15.16    4.52
   2  -9  -8   18.84    4.89
   2   9  -7    0.84    1.37
  -2   9   7    1.31    2.71
  -2  -9   7    0.84    1.87
   2   9  -7   -0.41    1.04
   2  -9  -7   -1.14    2.29
   2   9  -6   32.52    6.11
   2  -9  -6   55.05    3.40
  -2   9   6   45.52   10.64
  -2  -9   6   36.84    3.92
   2   9  -6   37.07    9.88
   2  -9  -6   38.22    6.27
   2  -9  -5    0.64    0.69
  -2   9   5    0.79    1.18
  -2  -9   5    1.29    0.92
   2   9  -5    0.37    0.47
   2  -9  -5    0.84    1.45
   2  -9  -4   33.50    9.56
  -2  -9   4   29.22    7.06
  -2   9   4   32.95    7.63
  -2  -9   4   32.20    6.94
   2   9  -4   29.51    2.13
   2  -9  -4   29.29    5.75
   2  -9  -3  203.16    6.53
  -2  -9   3  182.59    7.23
  -2   9   3  190.55    6.70
  -2  -9   3  177.78    6.62
   2   9  -3  168.57    4.75
   2  -9  -3  169.81    6.71
   2  -9  -2   96.23    5.07
  -2  -9   2   86.37    4.75
  -2   9   2   87.18    3.87
  -2  -9   2   85.50    4.63
   2   9  -2   73.83    3.10
   2  -9  -2   93.93   18.56
   2  -9  -1   12.84    2.63
  -2  -9   1   13.74    2.08
  -2   9   1   14.81    3.49
  -2  -9   1   14.58    2.05
   2  -9  -1   11.53    2.01
  -2  -9   1   10.80    3.72
   2  -9   0  119.61    5.36
  -2  -9   0  113.47    4.89
  -2   9   0  120.06    2.99
  -2  -9   0  113.11    5.26
  -2   9   0  102.80    5.77
  -2  -9   0  126.07   12.36
   2  -9   1    6.75    1.95
  -2  -9  -1   10.25    5.84
  -2   9  -1    5.71    1.92
  -2  -9  -1   11.23    2.00
   2   9   2   65.25    2.77
   2  -9   2   83.71   15.06
   2   9   2   70.14    4.32
  -2   9  -2   76.56    4.44
  -2  -9  -2   74.71    4.35
   2   9   3  291.26    5.17
   2  -9   3  301.76   10.22
   2   9   3  293.18    9.14
   2  -9   3  303.43    5.85
  -2   9  -3  312.33   10.94
  -2  -9  -3  311.01    9.56
   2  -9   4   30.18    3.50
   2   9   4   37.13    9.67
   2  -9   4   35.78    4.04
  -2   9  -4   38.02   10.76
  -2  -9  -4   47.22    6.82
   2  -9   5   74.21    5.31
   2   9   5   92.34   13.04
   2  -9   5   95.14    4.61
  -2   9  -5  104.32    6.58
  -2  -9  -5   87.69   10.22
   2  -9   6   70.29    5.73
   2   9   6   78.67   19.11
   2  -9   6   83.25    9.08
  -2   9  -6   80.72    6.72
  -2  -9  -6   99.16   18.36
   2  -9   7   73.62    5.83
   2   9   7   90.14   14.07
   2  -9   7   89.21   12.50
  -2   9  -7   89.05   25.60
  -2  -9  -7   92.55    7.42
   2  -9   8   11.23    2.82
   2   9   8   12.18    3.16
   2  -9   8   13.62    3.67
  -2   9  -8   15.98    3.50
  -2  -9  -8   13.08    3.27
   2  -9   9    5.76    3.05
   2   9   9    3.75    2.48
   2  -9   9    5.06    1.58
  -2   9  -9    1.56    1.72
  -2  -9  -9    7.27    3.35
   2   9  10   -0.59    3.14
  -2   9 -10    3.25    2.32
  -2  -9 -10    2.81    1.79
   2  10 -10    0.85    1.51
  -2  10  10   -1.32    2.94
  -2 -10  10    0.64    0.93
   2 -10 -10    2.89    2.93
   2  10  -9    2.57    1.24
  -2  10   9   -0.31    3.00
  -2 -10   9    2.10    1.17
   2 -10  -9    1.18    0.94
   2  10  -8   29.72    8.05
  -2  10   8   36.70    9.81
  -2 -10   8   31.53    8.34
   2 -10  -8   32.11    4.73
   2  10  -7   36.88    8.24
  -2  10   7   45.63   11.31
  -2 -10   7   40.09    4.29
   2  10  -7   37.29    7.53
   2 -10  -7   34.37    8.18
   2  10  -6    3.35    1.28
   2 -10  -6    3.17    1.30
  -2  10   6    2.53    2.24
  -2 -10   6    2.41    1.91
   2  10  -6    1.44    0.92
   2 -10  -6    3.49    1.41
   2 -10  -5  151.04    6.40
  -2 -10   5  146.64   15.73
  -2  10   5  158.04    9.36
  -2 -10   5  158.59    8.37
   2  10  -5  152.06    6.03
   2 -10  -5  148.03   25.66
   2 -10  -4   17.58    5.41
  -2 -10   4   12.95    3.44
  -2  10   4   16.20    3.38
  -2 -10   4   13.56    3.07
   2  10  -4   14.42    4.52
   2 -10  -4   12.41    2.72
   2 -10  -3    6.60    1.66
  -2 -10   3    6.79    1.98
  -2  10   3    6.49    1.54
  -2 -10   3    4.85    1.45
   2  10  -3    5.77    1.35
   2 -10  -3    7.10    2.04
   2 -10  -2   -0.33    1.51
  -2 -10   2    1.67    0.95
  -2  10   2    0.18    1.12
  -2 -10   2   -0.23    1.57
   2  10  -2   -0.10    0.59
   2 -10  -1   33.43    2.69
  -2 -10   1   34.13    5.71
  -2  10   1   33.62    6.22
  -2 -10   1   32.22    2.68
   2 -10  -1   32.83    6.53
  -2 -10   1   34.59    6.03
   2 -10   0    3.45    2.03
  -2 -10   0    2.36    1.70
  -2  10   0    0.85    0.28
  -2 -10   0    0.77    1.22
  -2  10   0    0.34    0.93
  -2 -10   0    1.61    0.79
   2 -10   1    2.05    1.81
  -2 -10  -1    1.68    0.47
  -2 -10  -1   -1.10    1.84
  -2  10  -1   -0.25    1.73
  -2 -10  -1   -0.40    1.28
   2  10   2   24.68    3.40
   2  10   2   23.38    6.89
  -2  10  -2   24.70    8.38
  -2 -10  -2   33.22   11.04
   2  10   3   36.10    4.51
   2 -10   3   44.71    7.45
   2  10   3   41.29   12.59
   2 -10   3   37.96    3.81
  -2  10  -3   42.85   13.80
  -2 -10  -3   46.48    4.34
   2 -10   4   12.55    3.85
   2  10   4   11.04    2.71
   2 -10   4   12.22    3.22
  -2  10  -4   15.06    5.74
  -2 -10  -4   10.37    2.60
   2 -10   5  164.43   27.63
   2  10   5  159.21    8.10
   2 -10   5  174.24    6.53
  -2  10  -5  176.08    8.73
  -2 -10  -5  185.63   28.62
   2 -10   6   80.02    6.43
   2  10   6   99.42   24.12
   2 -10   6  100.21    9.05
  -2  10  -6  130.45    9.34
  -2 -10  -6  105.95   15.27
   2 -10   7  105.00    7.65
   2  10   7  126.05   22.76
   2 -10   7  121.57    7.48
  -2  10  -7  125.01    9.09
  -2 -10  -7  127.32    9.65
   2 -10   8    6.75    2.34
   2  10   8    5.10    3.01
   2 -10   8    4.31    1.66
  -2  10  -8    6.36    2.52
  -2 -10  -8    7.13    2.27
   2 -10   9   -0.11    1.66
   2  10   9   -0.57    3.21
  -2  10  -9   -0.44    2.23
  -2 -10  -9    3.61    2.75
   2  11  -9   39.47   10.05
  -2  11   9   50.94   15.21
  -2 -11   9   43.70   14.72
   2 -11  -9   40.69   10.62
   2  11  -8   27.65    4.80
  -2  11   8   27.82    8.28
  -2 -11   8   32.28    6.91
   2 -11  -8   30.59    6.93
   2  11  -7    7.48    2.04
  -2  11   7    8.31    2.88
  -2 -11   7    8.98    3.55
   2  11  -7    5.25    1.77
   2 -11  -7    8.38    2.60
   2 -11  -6   10.44    3.11
  -2  11   6   13.67    4.02
  -2 -11   6   14.80    2.85
   2  11  -6   10.22    2.97
   2 -11  -6   10.21    2.66
   2 -11  -5  169.33    6.68
  -2 -11   5  163.38   30.14
  -2  11   5  176.12   11.10
  -2 -11   5  176.35   14.86
   2  11  -5  167.91    6.57
   2 -11  -5  150.37    8.20
   2 -11  -4   76.20    4.34
  -2 -11   4   75.44   13.95
  -2  11   4   81.27   16.80
  -2 -11   4   74.45    5.45
   2  11  -4   71.15    3.94
   2 -11  -4   75.48    5.77
   2 -11  -3    5.29    1.21
  -2 -11   3    4.26    1.08
  -2  11   3    3.85    0.90
  -2 -11   3    7.33    2.12
   2  11  -3    5.16    1.49
   2 -11  -3    5.54    1.87
   2 -11  -2  165.85    6.47
  -2 -11   2  154.50    6.85
  -2  11   2  165.79    5.30
  -2 -11   2  155.52    6.02
   2  11  -2  141.07    4.70
   2 -11  -2  152.15    7.51
   2 -11  -1   92.95    6.20
  -2 -11   1   89.17    5.01
  -2  11   1   92.46    3.48
  -2 -11   1   92.97    4.69
   2 -11  -1   98.85   19.62
  -2 -11   1   89.11    3.81
   2 -11   0  521.52   12.17
  -2 -11   0  483.81   13.14
  -2  11   0  522.25    7.96
  -2 -11   0  495.29   15.33
  -2  11   0  453.71   15.93
  -2 -11   0  471.60   12.72
   2 -11   1    2.50    1.94
  -2 -11  -1    2.93    0.94
  -2 -11  -1    2.95    0.96
  -2  11  -1    3.43    1.13
  -2 -11  -1    3.45    1.22
   2 -11   2  207.87    8.64
   2  11   2  197.71    7.61
  -2  11  -2  211.50    7.99
  -2 -11  -2  220.57    7.86
   2  11   3   54.48    3.12
   2 -11   3   76.94   12.95
   2  11   3   70.57   16.63
  -2  11  -3   71.88    5.38
  -2 -11  -3   67.74    5.07
   2 -11   4   24.72    5.84
   2  11   4   22.26    5.76
   2 -11   4   17.02    4.26
  -2  11  -4   23.41    7.84
   2 -11   5   82.80    8.20
   2  11   5   90.49    6.23
   2 -11   5   96.29    9.13
  -2  11  -5  113.17    7.28
  -2 -11  -5  125.81    7.70
   2 -11   6   82.93    6.32
   2  11   6   95.69   23.85
   2 -11   6   88.88   12.19
  -2  11  -6   95.85    6.45
  -2 -11  -6   99.58    9.55
   2 -11   7   27.93    4.23
   2  11   7   44.27   10.25
   2 -11   7   32.75    5.96
  -2  11  -7   38.75   12.22
  -2 -11  -7   40.49   12.06
   2 -11   8   17.62    3.54
   2  11   8   25.17    6.80
  -2  11  -8   23.71    5.92
  -2 -11  -8   15.37    3.97
   2 -11   9   14.11    4.97
   2  11   9   19.21    6.07
  -2  11  -9    9.92    3.70
  -2 -11  -9   17.12    4.79
   2  12  -9    1.76    1.42
  -2  12   9    1.98    1.93
  -2 -12   9    2.38    2.33
   2 -12  -9   -0.01    2.05
   2  12  -8    5.62    1.62
  -2  12   8    6.55    2.83
  -2 -12   8    7.09    1.61
   2 -12  -8    6.27    2.56
   2  12  -7   13.01    3.29
  -2  12   7   17.25    3.33
  -2 -12   7   13.68    3.11
   2  12  -7   10.62    2.73
   2 -12  -7   12.89    3.43
  -2  12   6   20.79    8.18
  -2 -12   6   30.21    3.63
   2  12  -6   25.90    7.91
   2 -12  -6   26.16    5.33
   2 -12  -5  176.74    6.90
  -2 -12   5  158.67    8.52
  -2  12   5  185.51    9.17
  -2 -12   5  173.32    8.10
   2  12  -5  166.20    6.44
   2 -12  -5  165.31    8.52
   2 -12  -4   17.26    2.21
  -2 -12   4   15.45    4.31
  -2  12   4   17.68    4.30
  -2 -12   4   18.50    2.54
   2  12  -4   12.59    4.83
   2 -12  -4   12.25    5.87
   2 -12  -3   35.20    3.14
  -2 -12   3   37.09    9.05
  -2  12   3   39.73    7.26
  -2 -12   3   34.35    3.53
   2  12  -3   29.29    9.30
   2 -12  -3   36.97    7.33
   2 -12  -2    1.34    1.20
  -2 -12   2    0.24    1.89
  -2  12   2    1.28    0.87
  -2 -12   2    1.59    1.18
   2  12  -2   -0.82    1.03
   2 -12  -2   -0.07    0.86
   2 -12  -1   25.72    4.87
  -2 -12   1   27.06    3.34
  -2  12   1   23.03    6.24
  -2 -12   1   21.88    2.51
  -2 -12   1   24.73    5.98
   2 -12  -1   26.70    5.42
   2 -12   0   41.36    3.58
  -2 -12   0   40.87    3.42
  -2  12   0   39.80    2.08
  -2 -12   0   42.05    3.88
  -2  12   0   32.76   10.78
  -2 -12   0   42.39   10.07
   2 -12   1    2.37    2.28
  -2 -12  -1   -0.77    1.08
  -2 -12  -1    1.26    0.77
  -2  12  -1    2.05    1.82
  -2 -12  -1    1.38    0.98
   2 -12   2   37.41   10.23
  -2 -12  -2   30.85    5.89
   2  12   2   38.17    9.99
  -2  12  -2   29.05    9.38
  -2 -12  -2   33.04    3.37
   2  12   3   -0.24    0.51
   2 -12   3   -1.81    1.77
   2  12   3    1.32    0.90
  -2  12  -3    0.81    1.35
  -2 -12  -3   -0.07    1.81
   2 -12   4  139.86    9.09
   2  12   4  144.01    7.63
  -2  12  -4  153.58    8.33
  -2 -12  -4  154.81    8.20
   2 -12   5  117.33   20.86
   2  12   5  111.16   25.71
  -2  12  -5  113.85    6.83
  -2 -12  -5  143.38    9.52
   2 -12   6    0.63    2.07
   2  12   6    0.03    0.81
  -2  12  -6   -0.53    2.10
  -2 -12  -6   -1.53    2.50
   2 -12   7   35.23    5.02
   2  12   7   39.71    7.47
  -2  12  -7   32.41   11.17
  -2 -12  -7   39.65    6.68
   2 -12   8    8.88    3.24
   2  12   8    8.68    3.27
  -2  12  -8   12.00    4.22
  -2 -12  -8   12.40    4.31
   2 -12   9    7.32    2.76
   2  12   9   12.04    4.08
  -2  12  -9   12.07    3.33
  -2 -12  -9    5.15    3.12
   2  13  -9   12.96    6.01
  -2  13   9   18.22    6.38
  -2 -13   9   14.58    3.40
   2 -13  -9   13.52    4.36
   2  13  -8   12.15    5.06
  -2  13   8   14.45    3.49
  -2 -13   8   11.16    2.90
   2 -13  -8   11.29    2.33
   2  13  -7   37.11    8.55
  -2  13   7   43.00   11.87
  -2 -13   7   42.43    5.42
   2 -13  -7   38.93    9.45
  -2 -13   6  187.08   14.13
  -2  13   6  196.20    9.26
  -2 -13   6  180.44    8.32
   2  13  -6  189.67    6.58
   2 -13  -6  177.95   10.00
   2 -13  -5    5.02    1.62
  -2 -13   5    6.09    2.10
  -2  13   5    8.17    3.25
  -2 -13   5    6.39    2.44
   2  13  -5    4.80    1.21
   2 -13  -5    8.18    3.23
   2 -13  -4  140.05    6.34
  -2 -13   4  123.87    9.99
  -2  13   4  140.56    7.04
  -2 -13   4  137.48    7.13
   2  13  -4  128.19    6.44
   2 -13  -4  125.74   27.07
   2 -13  -3    1.61    1.04
  -2 -13   3   -0.72    2.12
  -2  13   3    0.84    1.08
  -2 -13   3    3.02    2.38
   2  13  -3    0.67    0.72
   2 -13  -3    4.91    3.66
   2 -13  -2   78.87   10.01
  -2 -13   2   91.65    6.49
  -2  13   2   75.27    4.69
  -2 -13   2   76.18   16.68
   2  13  -2   59.86    3.65
   2 -13  -2   75.90   16.42
   2 -13  -1    9.34    2.34
  -2 -13   1   -0.44    1.59
  -2  13   1    0.97    0.46
  -2 -13   1    0.89    1.85
  -2 -13   1    1.39    1.19
   2 -13   0   39.20    4.03
  -2 -13   0   33.57    2.96
  -2  13   0   32.91    3.70
  -2 -13   0   42.16    3.76
  -2  13   0   37.39   11.35
  -2 -13   0   35.84    3.25
   2 -13   1  145.28    7.71
  -2 -13  -1  142.16    6.55
  -2 -13  -1  153.13    7.63
  -2  13  -1  132.55    7.18
  -2 -13  -1  139.37    7.06
   2 -13   2   75.93   14.04
  -2 -13  -2   65.03    3.82
   2  13   2   70.76   16.07
  -2  13  -2   55.11    4.53
  -2 -13  -2   82.99   11.20
   2  13   3    1.62    0.75
   2 -13   3    0.09    1.13
   2  13   3    0.72    0.90
  -2  13  -3    1.01    1.44
  -2 -13  -3    1.09    0.87
   2 -13   4    6.39    1.99
   2  13   4    8.67    3.76
  -2  13  -4    9.16    3.06
  -2 -13  -4    7.80    3.11
   2 -13   5    8.27    3.28
   2  13   5    8.36    2.60
  -2  13  -5   14.25    4.40
  -2 -13  -5   16.04    3.27
   2 -13   6   28.90    4.34
   2  13   6   25.44   16.70
  -2  13  -6   33.24    4.69
  -2 -13  -6   32.41    7.32
   2 -13   7   -0.39    1.95
   2  13   7    3.48    3.65
  -2  13  -7    4.62    2.06
   2 -13   8    3.77    2.30
   2  13   8    4.58    2.24
  -2  13  -8    9.91    2.72
  -2 -13  -8    7.90    3.53
   2 -13   9   39.85   10.93
   2  13   9   58.11   18.23
  -2  13  -9   67.34    6.96
  -2 -13  -9   53.64   13.33
   2  14  -9    1.82    2.25
  -2  14   9    1.50    1.35
  -2 -14   9    1.21    1.84
   2 -14  -9    0.92    1.88
   2  14  -8   -1.54    2.25
  -2  14   8   -0.13    2.51
  -2 -14   8    3.01    1.53
   2 -14  -8    1.47    1.11
   2  14  -7    3.35    2.94
  -2  14   7    0.87    2.33
  -2 -14   7    1.05    0.86
   2 -14  -7    0.33    2.45
  -2 -14   6   62.75    6.30
  -2  14   6   73.36   18.02
  -2 -14   6   66.63    5.85
   2  14  -6   57.20   15.58
   2 -14  -6   64.10   13.51
   2 -14  -5   81.65   16.26
  -2 -14   5   95.42   15.72
  -2  14   5   95.65   23.26
  -2 -14   5   95.11    5.97
   2  14  -5   96.44    4.70
   2 -14  -5   96.33   20.19
   2 -14  -4   24.83    4.11
  -2 -14   4   28.42    4.65
  -2  14   4   24.75    3.92
  -2 -14   4   25.36    3.62
   2  14  -4   18.96    5.41
   2 -14  -4   25.31    3.74
   2 -14  -3  194.51    8.45
  -2 -14   3  217.30   10.27
  -2  14   3  215.21    8.86
  -2 -14   3  188.55    8.24
   2  14  -3  187.82    7.31
   2 -14  -3  213.18   10.72
   2 -14  -2  138.46    6.99
  -2 -14   2  141.72   24.64
  -2  14   2  138.11    6.09
  -2 -14   2  135.66    6.94
   2  14  -2  122.48    5.81
   2 -14  -2  144.38   27.04
   2 -14  -1    2.57    2.46
  -2 -14   1    2.34    1.84
  -2  14   1    1.00    0.55
  -2 -14   1    1.97    1.50
   2 -14   0   47.65    4.23
  -2 -14   0   47.92    9.20
  -2 -14   0   51.55    4.40
  -2  14   0   43.89   13.34
  -2 -14   0   51.75    4.24
   2 -14   1    0.33    0.83
  -2 -14  -1   -0.04    1.10
  -2 -14  -1    1.04    0.90
  -2  14  -1    0.79    0.99
  -2 -14  -1    0.74    1.09
   2 -14   2   34.04    6.02
  -2 -14  -2   30.46    5.55
   2  14   2   33.10    8.22
  -2  14  -2   27.43    9.11
  -2 -14  -2   29.18    6.53
   2  14   3    7.38    1.61
   2 -14   3    7.20    2.24
   2  14   3    7.75    2.59
  -2  14  -3   10.47    3.85
  -2 -14  -3   13.93    2.97
   2 -14   4  557.58   18.55
   2  14   4  576.03   17.61
  -2  14  -4  606.72   24.01
  -2 -14  -4  534.78   23.76
   2 -14   5   23.33    4.45
   2  14   5   17.00    4.63
  -2  14  -5   15.73    3.17
  -2 -14  -5   16.81    3.75
   2 -14   6    7.08    1.72
   2  14   6    6.30    3.25
  -2  14  -6    5.20    1.65
  -2 -14  -6    8.21    2.57
   2 -14   7    3.36    2.10
   2  14   7    3.95    2.87
  -2  14  -7    5.57    1.95
  -2 -14  -7    7.13    3.02
   2 -14   8    1.50    2.02
   2  14   8    3.99    1.81
  -2  14  -8    4.68    2.51
  -2 -14  -8    4.48    1.85
   2 -14   9    2.52    1.86
   2  14   9    0.56    2.64
  -2  14  -9   -0.03    2.48
  -2 -14  -9    3.09    2.54
   2  15  -8    2.62    1.87
  -2  15   8    3.20    2.88
  -2 -15   8    2.22    1.46
   2 -15  -8    3.20    2.67
  -2  15   7    1.57    2.55
  -2 -15   7    1.36    1.61
   2 -15  -7    2.82    3.52
  -2 -15   6    3.60    1.88
  -2  15   6    4.63    2.21
  -2 -15   6    3.55    1.69
   2  15  -6    2.18    0.88
   2 -15  -6    4.97    2.51
   2 -15  -5    0.57    1.10
  -2 -15   5    2.67    1.62
  -2  15   5    1.23    1.08
  -2 -15   5    1.72    1.49
   2  15  -5    2.13    0.98
   2 -15  -5   -0.33    2.42
   2 -15  -4    0.38    1.23
  -2 -15   4    0.74    1.29
  -2  15   4    0.13    1.95
  -2 -15   4    0.59    1.61
   2  15  -4    0.33    0.82
   2 -15  -4    1.43    1.39
   2 -15  -3    1.94    1.61
  -2 -15   3    6.21    2.68
  -2  15   3    4.09    2.52
  -2 -15   3    6.56    2.89
   2  15  -3    3.43    1.52
   2 -15  -3    9.44    2.10
   2 -15  -2  117.45    6.41
  -2 -15   2  114.47   21.14
  -2  15   2  116.06    5.20
  -2 -15   2  115.67    6.49
   2  15  -2   95.44    5.01
   2 -15  -2  127.13   25.45
   2 -15  -1  132.95    7.23
  -2 -15   1  120.77    6.94
  -2  15   1  125.24    5.70
  -2 -15   1  134.97    7.02
  -2  15   1  118.88    7.31
   2  15  -1  110.35    8.83
   2 -15   0   50.41   11.34
  -2 -15   0   44.69    3.60
  -2 -15   0   45.12    4.01
  -2  15   0   41.49   12.79
  -2 -15   0   47.53    4.09
   2 -15   1    6.84    2.50
  -2 -15  -1    5.46    1.41
  -2 -15  -1    5.79    1.46
  -2  15  -1    3.93    1.53
  -2 -15  -1    7.39    2.69
   2 -15   2   44.26    9.07
  -2 -15  -2   35.60    2.77
   2  15   2   40.69   11.21
  -2  15  -2   36.14   11.57
  -2 -15  -2   46.88    4.34
   2 -15   3    3.13    2.21
   2  15   3   -1.42    2.50
  -2  15  -3   -1.87    3.53
   2 -15   4  182.91   15.88
   2  15   4  188.71   13.53
  -2  15  -4  195.82   12.01
  -2 -15  -4  250.68   14.50
   2 -15   5    6.94    2.29
   2  15   5    9.01    2.82
  -2  15  -5    3.82    1.73
  -2 -15  -5    9.74    2.86
   2 -15   6   16.27    4.91
   2  15   6   10.07    3.81
  -2  15  -6   19.33    3.78
  -2 -15  -6   20.11    6.91
   2 -15   7   -0.33    1.97
   2  15   7    2.54    1.94
  -2  15  -7    0.17    0.84
  -2 -15  -7    2.38    3.90
   2 -15   8   16.26    3.53
   2  15   8   19.93    5.88
  -2  15  -8   14.02    5.66
  -2 -15  -8   21.03    5.13
   2  16  -8    9.83    2.53
  -2  16   8   10.42    3.06
  -2 -16   8    9.84    2.70
   2 -16  -8   11.85    3.47
  -2  16   7   85.21   22.18
  -2 -16   7   83.72    6.92
   2 -16  -7   69.84    6.93
  -2 -16   6  113.36    9.08
  -2  16   6  122.44    7.69
  -2 -16   6  107.20    6.89
   2 -16  -6  110.29    7.94
   2 -16  -5   15.64    2.13
  -2 -16   5   18.16    4.56
  -2  16   5   16.46    4.81
  -2 -16   5   15.01    3.00
   2  16  -5   16.03    2.94
   2 -16  -5   15.32    4.61
   2 -16  -4    8.62    1.87
  -2 -16   4    7.06    1.63
  -2  16   4    6.62    2.67
  -2 -16   4    6.83    2.11
   2  16  -4    8.05    3.08
   2 -16  -4    8.00    3.16
   2 -16  -3  195.23   10.38
  -2 -16   3  190.42   11.78
  -2  16   3  203.56   10.30
  -2 -16   3  195.65   10.42
   2  16  -3  177.42    9.31
   2 -16  -3  197.89   12.00
   2 -16  -2    8.39    2.22
  -2 -16   2    7.39    3.07
  -2  16   2    7.17    2.44
  -2 -16   2   10.76    2.72
   2  16  -2    4.88    1.99
   2 -16  -2    8.17    2.93
   2 -16  -1  102.71   20.04
  -2 -16   1   91.10    5.76
  -2  16   1   89.32    4.03
  -2 -16   1   99.28   20.83
   2  16  -1   83.93    5.30
  -2  16   1   92.44    6.30
   2 -16   0    2.73    1.52
  -2 -16   0    4.70    2.32
  -2 -16   0    3.73    1.75
  -2  16   0    1.53    0.98
  -2 -16   0    2.90    1.56
   2 -16   1   10.46    1.88
  -2 -16  -1    5.81    1.61
  -2 -16  -1    8.69    2.19
  -2  16  -1    5.87    2.14
  -2 -16  -1    7.23    1.99
   2 -16   2    9.33    3.05
  -2 -16  -2    5.04    1.22
   2  16   2    8.24    2.15
  -2  16  -2    7.26    2.10
  -2 -16  -2    7.43    2.39
   2 -16   3  326.93   25.35
   2  16   3  291.46   14.94
  -2  16  -3  291.87   15.40
  -2 -16  -3  362.65   20.31
   2 -16   4   54.59   12.96
   2  16   4   58.68   14.06
  -2  16  -4   47.32   16.00
  -2 -16  -4   53.47    6.42
   2 -16   5    3.40    1.33
   2  16   5    1.27    1.68
  -2  16  -5    3.65    1.81
  -2 -16  -5    6.71    2.86
   2 -16   6    3.73    2.28
   2  16   6    5.05    2.38
  -2  16  -6    1.73    1.32
  -2 -16  -6    1.65    1.91
   2 -16   7   18.76    4.32
   2  16   7   13.72    5.17
  -2  16  -7   17.95    5.22
  -2 -16  -7   13.89    3.79
   2 -16   8   12.33    4.19
   2  16   8    9.29    4.57
  -2  16  -8   13.14    5.03
  -2 -16  -8   13.12    4.85
   2  17  -8    4.34    2.73
  -2  17   8   -0.02    3.09
   2 -17  -8    0.76    2.78
  -2  17   7    1.49    2.47
  -2 -17   7    0.29    1.54
   2 -17  -7    0.25    1.52
  -2 -17   6    0.27    2.41
  -2  17   6    4.08    3.35
  -2 -17   6    1.32    1.52
   2 -17  -6    1.50    1.83
   2 -17  -5    6.48    1.77
  -2 -17   5   13.40    4.96
  -2  17   5   10.50    2.99
  -2 -17   5    8.47    2.27
   2  17  -5    5.39    2.18
   2 -17  -5    9.51    2.60
   2 -17  -4    3.32    1.66
  -2 -17   4    1.39    1.81
  -2  17   4    2.53    1.34
  -2 -17   4    3.42    1.06
   2  17  -4    1.97    0.83
   2 -17  -4    3.77    1.67
   2 -17  -3   18.57    4.29
  -2 -17   3   19.23    3.68
  -2  17   3   16.64    5.02
  -2 -17   3   20.48    3.29
   2  17  -3   12.76    4.43
   2 -17  -3   23.60    4.86
   2 -17  -2  159.09    9.41
  -2 -17   2  161.58   28.40
  -2  17   2  160.69   10.89
  -2 -17   2  164.04    9.25
   2  17  -2  136.86    9.31
   2 -17  -2  180.23   24.02
   2 -17  -1    1.85    1.65
  -2 -17   1    5.57    3.16
  -2  17   1    1.36    1.00
  -2 -17   1    3.51    1.92
  -2  17   1    3.17    2.39
   2  17  -1   -0.32    1.35
   2 -17   0  101.14   18.16
  -2 -17   0   86.25    5.45
  -2 -17   0   92.18   17.05
  -2  17   0   85.38   15.11
  -2 -17   0   97.40    5.91
   2 -17   1   15.75    3.31
  -2 -17  -1   10.91    1.93
   2  17   1   12.98    3.70
  -2  17  -1   13.28    4.57
  -2 -17  -1   13.26    3.01
   2 -17   2   13.87    3.02
  -2 -17  -2   12.75    2.96
   2  17   2   16.37    4.83
  -2  17  -2   12.67    3.93
  -2 -17  -2   17.96    6.38
   2 -17   3   88.74   14.20
   2  17   3   75.28   14.36
  -2  17  -3   80.40   14.59
  -2 -17  -3   98.61    7.19
   2 -17   4  171.23   15.06
   2  17   4  152.01    9.69
  -2  17  -4  159.79    8.98
  -2 -17  -4  167.66    9.45
   2 -17   5   26.81    8.34
   2  17   5   26.28    8.10
  -2  17  -5   30.53    9.76
  -2 -17  -5   17.43    6.33
   2 -17   6   26.48    5.55
   2  17   6   22.20    5.76
  -2  17  -6   19.66    6.59
   2 -17   7    2.86    1.13
   2  17   7    2.08    1.46
  -2  17  -7    6.31    2.40
  -2 -17  -7    5.95    1.86
   2 -17   8    4.42    3.61
   2  17   8    2.54    1.94
  -2  17  -8    1.71    1.35
  -2 -17  -8   -0.06    2.87
  -2  18   7   18.73    6.77
  -2 -18   7   15.93    3.05
   2 -18  -7   20.06    5.99
  -2 -18   6    5.86    2.62
  -2  18   6    8.01    2.71
  -2 -18   6    5.32    2.16
   2 -18  -6    5.76    2.11
  -2 -18   5   16.57    5.06
  -2  18   5   12.74    4.56
  -2 -18   5   13.28    3.49
   2  18  -5   11.17    4.13
   2 -18  -5   12.81    3.82
   2 -18  -4   29.32    6.85
  -2 -18   4   33.74    7.44
  -2  18   4   30.84    8.36
  -2 -18   4   34.54    4.14
   2  18  -4   27.15    9.81
   2 -18  -4   35.43    8.01
   2 -18  -3  185.23    7.71
  -2 -18   3  186.47    9.15
  -2  18   3  188.50   10.47
  -2 -18   3  178.79    7.31
   2  18  -3  172.89    6.86
   2 -18  -3  209.08   26.52
   2 -18  -2   13.16    2.81
  -2 -18   2   14.03    4.47
  -2  18   2    2.77    1.17
  -2 -18   2   10.63    3.08
   2  18  -2   10.71    3.00
   2 -18  -2   13.51    3.71
   2 -18  -1    4.46    1.82
  -2 -18   1    6.32    2.34
  -2 -18   1    6.61    2.11
   2  18  -1    5.52    2.03
  -2  18   1    3.90    1.85
   2 -18   0   15.67    4.03
  -2 -18   0   13.52    2.78
  -2 -18   0   12.06    2.25
  -2  18   0   12.78    3.64
  -2 -18   0   14.02    2.84
   2 -18   1   18.32    3.18
  -2 -18  -1   15.30    2.20
   2  18   1   15.51    5.11
  -2  18  -1   17.78    6.40
  -2 -18  -1   20.64    5.49
   2 -18   2   37.51    6.65
  -2 -18  -2   28.11    6.41
   2  18   2   30.54    6.90
  -2  18  -2   28.31    8.80
  -2 -18  -2   32.66    7.66
   2 -18   3    1.25    0.98
   2  18   3    2.33    1.51
  -2  18  -3    0.86    1.60
  -2 -18  -3   -0.11    2.06
   2 -18   4    7.04    3.57
   2  18   4    4.47    2.25
  -2  18  -4    3.11    1.43
  -2 -18  -4    9.06    2.85
   2 -18   5   82.26    7.24
   2  18   5   83.75   22.93
  -2  18  -5   89.61   24.82
  -2 -18  -5   92.12   16.41
   2 -18   6   30.25    7.33
   2  18   6   31.19    8.45
  -2  18  -6   33.93   11.76
   2 -18   7    4.47    3.37
   2  18   7    1.05    1.81
  -2  18  -7    2.82    1.87
  -2 -18  -7    1.70    1.58
  -2  19   7    1.80    2.88
   2 -19  -7    2.86    2.97
  -2 -19   6    3.47    2.60
  -2  19   6    1.68    1.34
  -2 -19   6    1.55    1.39
   2 -19  -6   -0.13    2.45
  -2 -19   5    1.90    2.40
  -2  19   5   -0.18    1.59
  -2 -19   5    2.49    1.58
   2 -19  -5    4.78    4.09
   2 -19  -4   10.45    2.87
  -2 -19   4   14.99    2.76
  -2  19   4   14.94    4.83
  -2 -19   4   10.34    4.08
   2  19  -4   10.82    4.67
   2 -19  -4   13.65    5.27
   2 -19  -3    2.95    1.94
  -2 -19   3   -0.43    2.52
  -2  19   3   -0.67    1.30
  -2 -19   3    1.66    1.49
   2  19  -3   -1.27    1.37
   2 -19  -3    2.04    1.46
   2 -19  -2   21.54    4.62
  -2 -19   2   18.40    6.09
  -2 -19   2   18.23    5.09
   2  19  -2   15.75    5.24
   2 -19  -2   21.78    5.34
   2 -19  -1   18.14    4.37
  -2 -19   1   14.58    3.52
  -2 -19   1   13.56    2.55
  -2  19   1   11.72    4.15
   2  19  -1   10.25    4.34
   2 -19   0    1.63    1.56
  -2 -19   0    3.66    2.30
  -2 -19   0    1.40    0.76
  -2  19   0    0.12    1.12
  -2 -19   0    2.09    1.76
   2 -19   1   72.82    9.60
  -2 -19  -1   61.53    4.54
   2  19   1   56.76   13.05
  -2  19  -1   70.81   14.13
  -2 -19  -1   67.26   14.79
   2 -19   2  128.75   23.90
  -2 -19  -2  119.62    8.54
   2  19   2  115.29   19.60
  -2  19  -2  128.58    7.72
  -2 -19  -2  137.46   22.64
   2 -19   3    1.40    2.19
   2  19   3    4.72    2.13
  -2  19  -3    2.56    1.74
  -2 -19  -3    6.69    3.38
   2 -19   4    0.45    2.60
   2  19   4    2.81    2.13
  -2  19  -4   -0.53    2.05
  -2 -19  -4    0.45    1.13
   2 -19   5    1.34    2.48
   2  19   5    3.21    1.57
  -2  19  -5    3.43    2.04
  -2 -19  -5    6.72    2.38
   2 -19   6   17.15    6.30
   2  19   6   25.62    6.93
  -2  19  -6   18.87    6.75
  -2 -19  -6   26.03    6.73
   2 -19   7    6.16    1.65
   2  19   7    4.29    1.87
  -2  19  -7    3.95    2.57
  -2 -19  -7    6.97    3.45
  -2  20   7   14.47    3.40
   2 -20  -7   14.74    3.75
  -2 -20   6    2.97    2.73
  -2  20   6    0.95    0.88
   2 -20  -6   -0.15    2.66
  -2 -20   5    3.39    2.67
  -2  20   5    3.35    1.18
  -2 -20   5    4.61    1.95
   2 -20  -5    1.25    2.87
   2 -20  -4    2.31    0.83
  -2 -20   4    5.44    2.73
  -2  20   4    2.00    1.08
  -2 -20   4    0.62    1.26
   2  20  -4    1.06    1.21
   2 -20  -4    2.64    1.51
   2 -20  -3    0.17    0.52
  -2 -20   3   -0.80    2.30
  -2  20   3    0.28    0.50
  -2 -20   3    0.76    1.54
   2  20  -3    0.53    0.60
   2 -20  -3    2.87    2.01
   2 -20  -2    1.38    1.11
  -2 -20   2   -0.05    2.11
  -2 -20   2    1.24    1.45
   2  20  -2    0.79    0.64
   2 -20  -1    6.70    2.01
  -2 -20   1    7.39    2.29
  -2 -20   1    6.75    1.95
  -2  20   1    7.60    2.75
   2  20  -1    7.50    2.46
   2 -20   0   16.81    3.52
  -2 -20   0   17.23    4.81
  -2 -20   0   14.41    2.55
  -2  20   0   11.23    5.54
  -2 -20   0   12.16    4.25
   2 -20   1   37.69    9.02
  -2 -20  -1   27.14    5.82
   2  20   1   33.46    8.41
  -2  20  -1   31.44    9.67
  -2 -20  -1   30.31    5.41
   2 -20   2   12.98    3.82
  -2 -20  -2    3.45    1.63
   2  20   2   10.65    2.74
  -2  20  -2    7.92    3.46
  -2 -20  -2    9.17    2.66
   2 -20   3    6.67    3.26
   2  20   3    5.56    2.00
  -2  20  -3    5.54    2.10
  -2 -20  -3    3.66    1.52
   2 -20   4    4.09    1.44
   2  20   4    4.43    1.61
  -2  20  -4    4.44    2.47
  -2 -20  -4    4.78    3.19
   2 -20   5   11.04    2.17
   2  20   5    0.92    1.35
  -2  20  -5   -0.01    2.52
   2 -20   6    6.94    2.91
   2  20   6   12.73    4.58
  -2  20  -6   10.47    3.30
  -2 -20  -6   13.03    3.84
  -2 -21   6   20.75    5.72
  -2  21   6    9.48    1.95
   2 -21  -6   16.02    5.25
  -2 -21   5   19.02    7.44
  -2  21   5   14.82    4.78
   2 -21  -5   18.05    3.98
   2 -21  -4    6.64    2.26
  -2 -21   4   12.06    3.87
  -2  21   4    8.09    2.36
  -2 -21   4    9.42    2.28
   2  21  -4    4.97    1.75
   2 -21  -4   11.27    2.59
   2 -21  -3    1.11    0.78
  -2 -21   3    2.29    1.34
  -2 -21   3    1.14    0.44
   2  21  -3    1.07    1.16
   2 -21  -2    3.90    1.12
  -2 -21   2    3.04    2.35
  -2 -21   2    1.65    1.61
  -2  21   2    3.88    2.37
   2  21  -2    1.79    1.01
   2 -21  -1    1.61    1.07
  -2 -21   1    2.31    1.97
  -2 -21   1    2.54    1.63
   2  21  -1    2.60    1.55
  -2  21   1    0.89    1.56
   2 -21   0   16.84    3.39
  -2 -21   0   15.78    3.47
   2  21   0   12.83    3.66
  -2  21   0   13.82    3.65
   2 -21   1    3.20    1.74
  -2 -21  -1    3.87    2.03
   2  21   1    1.92    1.21
  -2  21  -1    3.97    1.64
  -2 -21  -1    3.62    0.92
   2 -21   2    0.64    1.41
  -2 -21  -2   -1.07    1.43
   2  21   2    1.36    1.03
  -2  21  -2   -1.38    2.28
  -2 -21  -2    2.59    2.57
   2 -21   3    1.06    1.34
   2  21   3   -0.46    1.98
  -2  21  -3    0.58    1.21
  -2 -21  -3    2.11    2.23
   2 -21   4    3.37    2.67
   2  21   4    0.87    1.59
  -2  21  -4    3.67    1.85
  -2 -21  -4    5.93    3.08
   2 -21   5   10.71    4.76
   2  21   5    3.35    1.21
  -2  21  -5    2.24    1.19
  -2 -21  -5    3.40    2.76
   2 -21   6    2.92    2.83
   2  21   6    1.37    1.99
  -2  21  -6    2.83    1.97
  -2 -21  -6    2.38    3.79
  -2 -22   6    3.11    3.05
   2 -22  -6    0.05    1.88
  -2 -22   5    1.39    3.07
   2 -22  -5    1.93    1.77
  -2 -22   4    8.44    3.25
   2 -22  -4    5.08    2.78
   2 -22  -3    1.82    1.30
  -2 -22   3    2.15    1.56
  -2 -22   3   -1.00    1.12
   2  22  -3    2.69    1.55
   2 -22  -2    0.82    1.07
  -2 -22   2    4.77    3.23
  -2 -22   2    0.22    1.18
  -2  22   2    0.69    1.35
   2  22  -2    2.00    1.09
   2 -22  -1   -0.54    1.64
  -2 -22   1   -0.77    1.69
  -2 -22   1    2.18    1.18
  -2  22   1    0.54    1.31
   2  22  -1    1.09    1.33
   2 -22   0   -0.24    2.14
  -2 -22   0   -0.62    1.65
   2  22   0    0.08    0.59
   2  22   0   -0.81    1.79
  -2  22   0    0.85    1.13
   2 -22   1   25.68    9.06
  -2 -22  -1   28.64    6.27
   2  22   1   25.66    9.48
  -2  22  -1   26.94   11.44
  -2 -22  -1   31.09    6.70
   2 -22   2   32.99    6.55
  -2 -22  -2   22.79    6.08
   2  22   2   24.76    5.66
  -2  22  -2   30.85   11.47
  -2 -22  -2   29.03    8.11
   2 -22   3   18.68    3.50
   2  22   3   14.53    4.57
  -2  22  -3   19.05    5.95
  -2 -22  -3   21.23    6.07
   2 -22   4    6.15    4.47
   2  22   4    2.66    1.06
  -2  22  -4   -0.66    2.08
  -2 -22  -4   -0.16    1.45
   2 -22   5   27.60    7.33
   2  22   5   20.70   11.18
  -2  22  -5   22.16    7.26
  -2 -22  -5   23.39    4.41
  -2 -23   5   12.53    4.41
   2 -23  -5    9.13    2.24
  -2 -23   4    0.47    2.47
   2 -23  -4    1.51    2.25
   2 -23  -3    6.56    1.82
  -2 -23   3    7.02    1.62
   2  23  -3    5.55    1.74
   2 -23  -2   12.64    3.14
  -2 -23   2   13.55    4.19
  -2 -23   2   10.90    3.68
  -2  23   2   13.00    4.48
   2  23  -2   11.61    4.81
   2 -23  -1    3.88    2.03
  -2 -23   1    6.41    1.73
  -2 -23   1    1.71    0.66
  -2  23   1    2.59    1.23
   2  23  -1    5.35    1.83
   2 -23   0   16.92    5.16
  -2 -23   0   15.25    3.83
   2  23   0   16.20    4.10
   2  23   0   14.61    4.70
  -2  23   0   20.67    6.02
   2 -23   1   31.63    6.26
  -2 -23  -1   19.61    7.52
   2  23   1   22.44    6.50
  -2  23  -1   28.74    6.71
  -2 -23  -1   23.98    6.20
   2 -23   2   14.00    7.09
   2  23   2   12.35    4.99
  -2  23  -2   13.18    6.82
  -2 -23  -2   17.11    3.04
   2 -23   3    6.44    2.90
   2  23   3    0.43    1.39
  -2  23  -3   -0.89    2.25
  -2 -23  -3    1.50    1.21
   2 -23   4    7.82    4.71
   2  23   4   -1.17    2.04
  -2  23  -4   -0.44    2.37
  -2 -23  -4   -1.16    2.50
   2 -23   5   12.65    2.68
   2  23   5   15.06    5.66
  -2  23  -5   12.06    3.49
  -2 -23  -5   13.35    5.01
  -2 -24   4   22.77    4.73
   2 -24  -4   23.48    6.31
   2 -24  -3    2.59    1.76
  -2 -24   3    5.04    2.83
  -2  24   3    1.62    0.97
   2 -24  -2    0.62    0.76
  -2 -24   2    1.15    1.07
  -2  24   2    1.51    1.34
   2  24  -2    1.51    1.05
   2 -24  -1    5.65    2.91
  -2 -24   1    1.17    0.68
  -2  24   1    4.84    2.30
   2  24  -1    3.00    1.11
   2 -24   0    4.07    1.95
  -2 -24   0    3.10    2.40
   2  24   0    2.39    1.06
   2  24   0    2.62    1.79
  -2  24   0   -0.82    2.31
   2 -24   1   10.59    4.65
  -2 -24  -1    7.22    2.79
   2  24   1    7.99    3.95
  -2  24  -1    6.80    2.00
  -2 -24  -1    8.03    2.49
   2 -24   2   19.41    6.37
   2  24   2   17.06    3.93
  -2  24  -2   21.54    6.09
  -2 -24  -2   20.77    5.93
   2 -24   3    2.88    2.71
   2  24   3    2.03    1.73
  -2  24  -3   -1.49    2.36
  -2 -24  -3    0.25    1.27
   2 -24   4    7.07    3.08
   2  24   4    7.17    2.67
  -2  24  -4    4.71    2.12
  -2 -24  -4    6.68    3.37
  -2 -25   3   -0.67    2.21
  -2  25   3    3.81    3.82
   2 -25  -2    2.94    1.86
  -2 -25   2    0.42    1.83
  -2  25   2    3.48    2.26
   2  25  -2    1.40    1.06
   2 -25  -1    2.88    1.84
  -2 -25   1    3.52    2.14
   2  25  -1    0.32    0.84
  -2  25   1   13.22    3.81
   2 -25   0    2.08    2.10
  -2 -25   0    2.48    2.00
   2  25   0    1.27    1.36
  -2  25   0    3.36    3.02
   2 -25   1    4.46    1.79
  -2 -25  -1    3.26    1.88
  -2  25  -1    1.19    1.18
   2 -25   2   19.79    4.64
   2  25   2   10.14    3.29
  -2  25  -2   13.19    4.71
  -2 -25  -2   14.77    5.77
   2 -25   3   13.76    3.36
   2  25   3   11.10    3.70
  -2  25  -3   13.23    5.26
  -2 -25  -3   15.62    4.58
   2 -26  -1    1.42    1.13
  -2 -26   1    2.28    2.13
  -2  26   1   -2.18    2.46
   2  26  -1    1.41    1.62
   2 -26   0   11.95    5.24
  -2 -26   0   18.71    3.86
   2  26   0   10.82    5.36
  -2  26   0   13.88    5.55
   2 -26   1    1.56    2.21
   2  26   1    1.75    1.77
  -2  26  -1    0.75    1.07
  -3   0  10   -0.40    2.68
   3   0  -9    9.69    1.88
  -3   0   9    6.64    2.38
   3   0  -9    3.53    1.58
   3   0  -8   -0.31    1.61
  -3   0   8    0.72    1.34
   3   0  -8    2.60    1.43
   3   0  -7   46.60    9.40
  -3   0   7   51.48   12.02
   3   0  -7   34.40    9.15
   3   0  -6    2.51    2.35
  -3   0   6    3.79    3.55
   3   0  -6    2.74    1.86
   3   0  -5  175.75    8.05
  -3   0   5  180.15   10.58
   3   0  -5  151.01    6.33
   3   0  -4   -0.24    1.07
  -3   0   4    0.62    1.19
   3   0  -4   -0.39    0.75
   3   0  -3  833.30   20.67
  -3   0   3  798.25   19.84
   3   0  -3  683.89   15.40
   3   0  -2    2.32    1.99
   3   0  -1  193.92    6.78
  -3   0   1  165.81    5.77
  -3   0   1  162.91    4.51
   3   0   0    1.09    1.72
  -3   0   0   -0.75    1.68
  -3   0   0    0.60    0.58
   3   0   1  739.36   13.79
  -3   0  -1  602.15   11.36
  -3   0  -1  723.76   13.51
   3   0   2    0.97    1.49
  -3   0  -2    1.26    0.57
  -3   0  -2   -1.75    2.45
   3   0   3  368.33   12.92
   3   0   4    0.08    1.00
   3   0   4   -1.31    1.16
  -3   0  -4   -0.80    1.75
   3   0   5   15.35    3.26
   3   0   5   23.95    4.95
  -3   0  -5   23.23    3.23
   3   0   6    1.89    0.58
   3   0   6    0.56    0.76
  -3   0  -6    3.88    2.69
   3   0   7    2.65    2.17
  -3   0  -7    1.45    2.51
   3   0   8    4.08    2.89
  -3   0  -8    2.08    2.73
   3   0   9   40.94    8.79
  -3   0  -9   42.14    5.34
   3   0  10   -0.16    2.25
  -3   0 -10    3.64    3.16
  -3  -1  10   21.60    4.24
  -3   1  10   20.79    5.18
   3   1  -9    1.95    1.18
   3  -1  -9    1.16    0.79
  -3  -1   9    2.73    2.34
  -3   1   9    1.82    1.29
   3   1  -9    0.34    1.27
   3  -1  -9    0.35    0.75
   3   1  -8    1.15    0.99
   3  -1  -8    3.85    1.01
  -3   1   8    3.40    2.97
  -3  -1   8    3.39    1.68
   3   1  -8    3.21    1.28
   3  -1  -8    2.15    0.79
   3   1  -7   35.14    7.23
   3  -1  -7   44.92    8.21
  -3  -1   7   43.28    7.82
  -3   1   7   39.85    5.11
   3   1  -7   28.93    6.87
   3  -1  -7   28.60    6.34
   3   1  -6  305.22   11.83
   3  -1  -6  320.99   11.55
  -3  -1   6  274.78   11.76
  -3   1   6  305.66   12.54
   3   1  -6  241.30    8.75
   3  -1  -6  225.05    8.95
   3  -1  -5   43.09   11.90
   3   1  -5   39.87    6.12
  -3   1   5   41.58   10.15
  -3  -1   5   42.86   10.58
   3  -1  -5   29.68    7.97
   3   1  -5   33.35    2.75
   3   1  -4  280.37   10.14
   3  -1  -4  315.63    9.87
  -3   1   4  301.92    9.26
  -3  -1   4  276.95    9.02
   3  -1  -4  243.35    6.30
   3   1  -4  233.85    5.38
   3   1  -3    4.64    3.67
   3  -1  -3    5.28    2.22
  -3  -1   3    4.39    1.47
  -3   1   3    4.78    1.33
   3   1  -3    2.05    1.29
   3  -1  -3    2.85    1.05
   3   1  -2  119.11    5.21
   3  -1  -2  126.25    5.87
  -3   1   2  113.64    5.11
  -3  -1   2  115.63    6.20
  -3   1   2   92.71    3.24
  -3  -1   2   93.30    2.92
   3   1  -1    6.31    1.95
  -3  -1   1    1.59    1.13
  -3   1   1    1.30    0.81
  -3   1   1    1.12    0.39
   3   1   0  722.86   13.63
   3  -1   0  763.54   15.28
  -3  -1   0  600.21   11.55
  -3   1   0  601.90   11.21
  -3  -1   0  711.90   12.35
   3   1   1   43.82    2.68
   3  -1   1   55.00   10.43
  -3  -1  -1   42.25   10.12
  -3   1  -1   44.14    2.50
  -3   1  -1   43.08    2.92
  -3  -1  -1   46.30    2.60
   3   1   2  303.76    8.44
   3  -1   2  303.32    8.86
  -3   1  -2  279.48    9.19
  -3  -1  -2  309.64    9.66
   3   1   3  558.17   13.46
   3  -1   3  559.05   13.81
   3  -1   3  500.03   15.48
   3   1   3  498.86   13.92
  -3   1  -3  604.49   17.49
   3   1   4    0.62    0.72
   3  -1   4    0.78    1.30
   3   1   4   -0.04    1.35
   3  -1   4    0.03    0.73
  -3   1  -4   -0.18    1.80
   3   1   5   74.02    3.71
   3  -1   5   70.62   12.37
   3   1   5   86.15    5.37
   3  -1   5   99.28   13.98
  -3   1  -5   96.56    6.39
  -3  -1  -5   92.24    6.40
   3  -1   6  145.40    5.97
   3   1   6  139.05    5.89
   3   1   6  171.97    8.32
   3  -1   6  177.78   13.29
  -3   1  -6  183.61    9.48
  -3  -1  -6  197.31   10.08
   3  -1   7    0.43    0.62
   3   1   7    3.59    1.23
   3  -1   7   -0.44    1.91
  -3   1  -7    1.84    2.02
  -3  -1  -7    0.76    1.51
   3   1   8   42.72   11.21
   3  -1   8   43.22   11.50
  -3  -1  -8   50.44   12.64
   3  -1   9   45.71   13.75
   3   1   9   50.27    9.61
  -3   1  -9   52.38    7.00
  -3  -1  -9   48.95   10.80
   3   1  10    5.57    2.48
   3  -1  10    3.80    1.23
  -3  -1 -10    4.80    3.64
  -3   1 -10    0.59    2.79
   3   2 -10   -0.37    1.58
  -3   2  10    0.54    1.36
  -3  -2  10    1.14    2.17
   3   2  -9   -1.25    1.62
   3  -2  -9    0.87    0.96
  -3   2   9   -0.42    2.41
  -3  -2   9   -1.03    2.38
   3  -2  -9    0.34    0.86
   3   2  -8    6.36    1.76
   3  -2  -8    6.98    1.89
  -3  -2   8    5.60    3.50
  -3   2   8    5.99    3.00
   3   2  -8    2.80    1.33
   3  -2  -8    4.25    0.87
   3   2  -7   78.21   12.59
   3  -2  -7   90.20   17.24
  -3   2   7   92.65   14.91
  -3  -2   7   84.54    7.26
   3   2  -7   61.72   13.88
   3  -2  -7   63.38   11.89
   3   2  -6   30.83    6.91
   3  -2  -6   31.66    8.51
  -3  -2   6   28.56    6.43
  -3   2   6   29.73    8.19
   3   2  -6   19.90    3.66
   3  -2  -6   19.73    3.51
   3   2  -5    3.97    1.34
   3  -2  -5    8.45    1.88
  -3   2   5    7.28    2.13
  -3  -2   5    7.89    2.72
   3   2  -5    3.84    1.03
   3  -2  -5    4.44    1.56
   3   2  -4  284.56    9.35
   3  -2  -4  336.76    9.28
  -3   2   4  305.73    9.10
  -3  -2   4  313.96    9.87
   3   2  -4  271.26    5.56
   3  -2  -4  274.07    7.12
   3   2  -3   12.42    3.46
   3  -2  -3   12.88    2.09
  -3   2   3   11.22    4.55
  -3  -2   3   13.75    3.04
   3   2  -3    9.05    1.01
   3  -2  -3   12.74    3.72
   3   2  -2    1.65    1.31
  -3   2   2    6.12    2.75
  -3  -2   2    6.31    2.59
   3  -2  -2    2.68    1.80
   3   2  -1  354.12   11.05
   3  -2  -1  304.26    9.25
  -3   2   1  277.77    8.09
  -3  -2   1  275.47    8.44
  -3   2   1  238.35    7.09
  -3  -2   1  290.95    6.63
   3  -2   0 1679.67   26.85
  -3   2   0 1532.91   23.48
  -3  -2   0 1424.12   26.56
  -3   2   0 1572.24   24.70
  -3  -2   0 1620.90   24.68
   3   2   1  221.50    7.21
   3  -2   1  231.83    7.80
  -3   2  -1  185.82    5.73
  -3  -2  -1  190.68    6.60
  -3   2  -1  221.00    7.12
  -3  -2  -1  207.49    7.82
   3   2   2  630.10   11.65
   3  -2   2  578.11   14.73
   3  -2   2  465.61   10.29
  -3  -2  -2  509.98   13.12
  -3   2  -2  643.50   13.57
  -3  -2  -2  598.48   12.67
   3   2   3  292.66    7.74
   3  -2   3  297.36    9.22
   3   2   3  244.17    9.70
   3  -2   3  266.57    8.05
  -3   2  -3  299.00   11.72
  -3  -2  -3  336.53   11.63
   3   2   4  314.31    7.41
   3  -2   4  359.31    8.81
   3   2   4  355.29   18.46
   3  -2   4  346.12    8.97
  -3   2  -4  377.91   15.07
  -3  -2  -4  371.16   12.22
   3   2   5    1.72    0.74
   3  -2   5    2.37    1.40
   3   2   5    3.30    1.11
   3  -2   5    2.55    0.98
  -3   2  -5    3.47    2.18
  -3  -2  -5    2.23    1.58
   3  -2   6   17.57    3.19
   3   2   6   19.83    6.11
   3  -2   6   27.33    6.28
  -3   2  -6   29.71    3.94
  -3  -2  -6   25.41    7.30
   3  -2   7    4.46    1.14
   3   2   7    3.74    1.15
   3  -2   7    5.97    2.30
  -3   2  -7    5.67    2.07
  -3  -2  -7    6.99    2.35
   3   2   8   43.83   15.00
   3  -2   8   48.92   13.47
  -3   2  -8   56.89    7.28
  -3  -2  -8   54.20    7.52
   3  -2   9   64.97    7.20
   3   2   9   71.49   20.30
  -3   2  -9   68.37   19.57
  -3  -2  -9   63.65    7.41
   3   2  10   16.09    3.77
   3  -2  10   13.60    3.43
  -3  -2 -10   14.67    5.08
  -3   2 -10   18.50    5.82
   3   3 -10   37.64    8.95
  -3   3  10   59.01    7.22
  -3  -3  10   47.43   11.82
   3   3  -9    1.62    1.78
   3  -3  -9    0.49    1.31
  -3  -3   9    1.09    2.23
  -3   3   9    5.33    1.85
   3  -3  -9    0.70    1.52
   3   3  -8    1.44    1.08
   3  -3  -8    0.88    1.39
  -3   3   8   -0.43    2.43
  -3  -3   8   -2.87    2.70
   3   3  -8   -0.01    1.04
   3  -3  -8    6.28    5.36
   3   3  -7  100.75   18.81
   3  -3  -7  120.27    8.37
  -3   3   7  107.65    7.99
  -3  -3   7  118.76    8.88
   3   3  -7   89.67    9.65
   3  -3  -7   87.96    6.10
   3   3  -6  267.81   12.59
   3  -3  -6  368.26   12.79
  -3   3   6  320.84   13.52
  -3  -3   6  299.03   14.05
   3   3  -6  268.49    8.97
   3  -3  -6  245.90    9.44
   3   3  -5   50.29   11.51
   3  -3  -5   53.72    3.94
  -3   3   5   51.40    4.60
  -3  -3   5   58.77   12.57
   3   3  -5   43.68    3.08
   3  -3  -5   43.00    9.18
   3   3  -4  112.66    5.97
   3  -3  -4  136.89    5.88
  -3   3   4  139.92    6.26
  -3  -3   4  129.46    5.90
   3   3  -4  109.29    3.14
   3  -3  -4  110.15    4.55
   3   3  -3   59.15    3.83
   3  -3  -3   75.96    4.97
  -3   3   3   69.91    4.08
  -3  -3   3   70.02   15.14
   3  -3  -3   60.35    3.10
   3   3  -2  586.72   12.88
   3  -3  -2  726.52   16.53
  -3   3   2  608.28   13.23
  -3  -3   2  665.19   14.25
   3  -3  -2  559.34   18.04
   3   3  -1  544.85   11.77
   3  -3  -1  592.93   12.38
  -3   3   1  514.30   10.09
  -3  -3   1  523.59   11.58
  -3   3   1  460.69    7.36
  -3  -3   1  513.76    4.29
   3   3   0  376.44   11.02
   3  -3   0  425.10   11.80
  -3  -3   0  273.62    8.90
  -3   3   0  368.15   10.45
  -3  -3   0  342.08    8.59
   3   3   1  742.53   13.35
   3  -3   1  755.61   14.47
  -3  -3  -1  627.20   12.81
  -3   3  -1  606.88   10.61
  -3   3  -1  656.14   13.15
  -3  -3  -1  695.81   13.50
   3   3   2  186.95    6.52
   3  -3   2  176.10    8.09
   3  -3   2  145.63    4.85
  -3  -3  -2  164.42    6.17
  -3   3  -2  175.31    6.72
  -3  -3  -2  230.26    8.25
   3   3   3  245.44    6.29
   3  -3   3  227.85    8.04
   3   3   3  200.53    7.49
   3  -3   3  213.06    6.61
  -3   3  -3  231.78    8.46
  -3  -3  -3  256.14   10.43
   3  -3   4  143.08    6.22
   3   3   4  140.50    7.92
   3  -3   4  149.89    6.47
  -3   3  -4  159.94    7.36
   3  -3   5   25.30    5.40
   3   3   5   37.15   10.11
   3  -3   5   35.67    6.00
  -3   3  -5   33.35    9.96
  -3  -3  -5   43.85   10.37
   3  -3   6   15.22    2.38
   3   3   6   20.34    5.67
   3  -3   6   19.47    4.63
  -3   3  -6   20.41    5.31
  -3  -3  -6   22.37    8.91
   3  -3   7    7.90    2.12
   3   3   7   12.87    3.33
   3  -3   7   10.40    2.77
  -3   3  -7   13.21    3.52
  -3  -3  -7   14.01    4.12
   3   3   8   56.42   15.07
   3  -3   8   25.60    7.76
  -3  -3  -8   29.87    5.64
   3   3   9   27.20    6.84
   3  -3   9   22.36    4.39
  -3   3  -9   32.27    6.98
  -3  -3  -9   26.58    7.49
   3   3  10    3.40    1.70
   3  -3  10    2.07    1.36
  -3   3 -10    4.60    4.42
  -3  -3 -10    6.75    2.79
   3   4 -10    4.14    1.53
  -3   4  10   -3.24    3.03
  -3  -4  10    0.74    1.34
   3  -4 -10    2.23    1.85
   3   4  -9    1.87    1.24
  -3   4   9    1.60    2.68
  -3  -4   9   -0.81    2.48
   3  -4  -9    2.54    1.09
   3   4  -8    2.22    1.03
   3  -4  -8    1.68    0.53
  -3   4   8    1.85    1.58
  -3  -4   8    1.89    1.17
   3  -4  -8    2.27    0.85
   3   4  -7   11.64    2.22
   3  -4  -7   11.70    2.41
  -3   4   7   14.17    3.98
  -3  -4   7   12.50    3.37
   3   4  -7    8.51    3.29
   3  -4  -7    9.48    2.33
   3   4  -6  435.04   16.33
   3  -4  -6  540.68   16.51
  -3   4   6  482.65   17.01
  -3  -4   6  495.50   18.26
   3   4  -6  407.93   12.62
   3  -4  -6  399.92   13.33
   3   4  -5   -0.01    1.74
   3  -4  -5   10.86    2.56
  -3   4   5   -0.97    2.06
  -3  -4   5   -1.47    1.96
   3   4  -5    0.96    0.62
   3  -4  -5    0.52    1.44
   3   4  -4    8.31    4.13
   3  -4  -4   12.18    2.76
  -3   4   4    9.11    1.89
  -3  -4   4    9.62    2.16
   3   4  -4    6.84    1.73
   3  -4  -4    8.05    1.48
   3   4  -3    8.49    2.44
   3  -4  -3   15.40    3.01
  -3   4   3    8.04    1.84
  -3  -4   3   10.70    3.25
   3  -4  -3    9.51    2.11
   3   4  -2  720.19   17.74
   3  -4  -2  812.91   21.50
  -3   4   2  784.15   18.36
  -3  -4   2  721.31   18.42
   3  -4  -2  680.80   16.30
   3   4  -1   82.81    5.41
  -3   4   1   79.55    5.41
  -3  -4   1   79.41    3.85
  -3   4   1   71.90    3.86
  -3  -4   1   83.81    2.74
   3   4   0  165.73    6.55
   3  -4   0  187.58    6.88
  -3   4   0  153.03    4.81
  -3   4   0  148.73    6.18
  -3  -4   0  167.68    5.52
   3  -4   1   41.18    3.10
  -3   4  -1   33.97    1.86
  -3  -4  -1   35.40    9.67
  -3   4  -1   38.91    2.81
   3  -4   2    0.89    1.28
   3  -4   2    0.69    0.55
  -3  -4  -2    3.83    5.08
  -3   4  -2    0.47    2.10
  -3  -4  -2    4.41    2.09
   3   4   3    7.99    2.11
   3  -4   3   11.96    2.13
   3   4   3    7.39    1.86
   3  -4   3    7.06    3.10
  -3   4  -3    7.57    2.04
  -3  -4  -3    9.02    2.31
   3   4   4  534.14    9.05
   3  -4   4  549.07   12.40
   3   4   4  539.35   15.26
   3  -4   4  590.85   11.90
  -3   4  -4  645.41   17.14
  -3  -4  -4  635.73   14.79
   3  -4   5  124.83    6.19
   3   4   5  147.19    7.97
   3  -4   5  158.30   19.94
  -3   4  -5  156.72    8.36
  -3  -4  -5  157.01    8.71
   3  -4   6    0.17    1.26
   3   4   6    2.03    1.01
   3  -4   6    0.72    1.10
  -3   4  -6    1.09    1.92
  -3  -4  -6    4.88    2.26
   3  -4   7   14.18    3.44
   3   4   7   17.25    4.69
   3  -4   7   18.64    3.20
  -3   4  -7   22.06    3.75
  -3  -4  -7   20.86    4.16
   3  -4   8  117.89   22.48
   3   4   8  182.01   33.61
   3  -4   8  198.27   14.73
  -3  -4  -8  142.81   12.11
   3   4   9    0.65    1.71
   3  -4   9    1.36    2.17
  -3  -4  -9   -0.41    2.80
   3   4  10   16.02    3.66
   3  -4  10   12.07    3.72
  -3   4 -10   14.70    4.19
  -3  -4 -10   13.31    6.84
   3   5 -10    1.68    1.31
  -3   5  10   -0.24    2.79
  -3  -5  10    4.17    1.97
   3  -5 -10    0.34    0.95
   3   5  -9   36.16    5.63
  -3   5   9   46.15   10.34
  -3  -5   9   39.73    5.02
   3  -5  -9   30.41    4.32
   3   5  -8    4.04    1.19
   3  -5  -8    3.20    0.95
  -3   5   8    0.35    2.50
  -3  -5   8    3.59    2.27
   3  -5  -8    1.33    1.61
   3   5  -7  148.74   10.23
   3  -5  -7  173.78    7.23
  -3   5   7  162.31    9.11
  -3  -5   7  172.51    8.36
   3   5  -7  132.65    8.08
   3  -5  -7  135.23    6.50
   3   5  -6   47.78    7.55
   3  -5  -6   55.55    4.46
  -3   5   6   56.38   12.88
  -3  -5   6   53.70    4.95
   3   5  -6   39.14    9.90
   3  -5  -6   41.84    6.10
   3   5  -5   25.66    6.85
   3  -5  -5   38.29   10.06
  -3   5   5   29.87    4.25
  -3  -5   5   25.97    4.42
   3   5  -5   26.51    3.60
   3  -5  -5   25.55    5.31
   3   5  -4   48.46    9.71
   3  -5  -4   62.17    4.33
  -3   5   4   62.42    4.56
  -3  -5   4   59.53   12.24
   3   5  -4   48.51    4.51
   3  -5  -4   53.00   11.21
   3   5  -3   -0.37    1.52
   3  -5  -3    4.06    9.31
  -3   5   3    1.39    1.23
  -3  -5   3    2.52    0.96
   3  -5  -3   -2.04    1.48
   3   5  -2   65.90   13.78
   3  -5  -2   75.09    4.16
  -3   5   2   70.99    4.46
  -3  -5   2   64.82    4.26
   3  -5  -2   55.76    3.87
   3   5  -1 1320.54   22.62
   3  -5  -1 1616.35   27.02
  -3   5   1 1398.40   22.30
  -3  -5   1 1431.43   24.67
  -3   5   1 1186.15   21.97
  -3  -5   1 1292.59   18.72
   3   5   0  337.27    9.99
   3  -5   0  383.03   11.22
  -3   5   0  320.51    8.13
  -3  -5   0  338.26   10.32
  -3   5   0  310.28    9.63
  -3  -5   0  329.92    8.89
   3   5   1   15.22    1.57
   3  -5   1    8.69    2.11
  -3   5  -1    6.03    0.84
  -3  -5  -1    4.62    2.60
  -3   5  -1    8.58    2.35
  -3  -5  -1   10.27    2.00
   3   5   2  532.30   12.33
   3  -5   2  469.15   13.08
   3  -5   2  407.90    9.72
  -3  -5  -2  432.23   14.78
  -3   5  -2  518.99   14.25
  -3  -5  -2  470.87   13.33
   3   5   3  116.03    3.71
   3  -5   3  119.43    6.28
   3   5   3  109.53   27.91
   3  -5   3  106.33    3.78
  -3   5  -3  119.09    6.12
  -3  -5  -3  109.50    7.69
   3  -5   4   74.49    9.59
   3   5   4   80.28   20.32
   3  -5   4   87.45   12.03
  -3   5  -4   83.22    5.48
  -3  -5  -4   96.69    5.71
   3  -5   5    1.72    1.40
   3   5   5    2.34    1.23
   3  -5   5    4.03    1.31
  -3   5  -5    3.60    2.28
   3  -5   6   18.12    3.26
   3   5   6   26.31    6.43
   3  -5   6   23.35    5.79
  -3   5  -6   29.11    9.02
  -3  -5  -6   30.25    7.99
   3  -5   7   22.87    5.97
   3   5   7   31.42    6.56
   3  -5   7   30.65    5.66
  -3   5  -7   37.54    7.51
  -3  -5  -7   41.84   11.76
   3  -5   8   15.86    3.79
   3   5   8   21.75    6.08
   3  -5   8   21.24    4.67
  -3   5  -8   21.95    5.33
  -3  -5  -8   25.10    6.18
   3   5   9   70.37    7.44
   3  -5   9   56.06   11.61
  -3  -5  -9   67.82   13.10
   3   5  10    7.71    3.13
   3  -5  10    3.36    1.47
  -3  -5 -10    4.93    1.89
   3   6 -10    3.28    2.05
  -3   6  10    6.02    3.18
  -3  -6  10    3.00    3.15
   3  -6 -10    4.24    2.23
   3   6  -9    5.40    1.62
  -3   6   9    3.99    2.83
  -3  -6   9    2.77    2.88
   3  -6  -9    2.25    1.95
   3   6  -8   21.46    4.80
   3  -6  -8   20.23    2.72
  -3   6   8   25.09    5.00
  -3  -6   8   21.15    7.83
   3  -6  -8   16.73    4.56
   3   6  -7   11.49    2.53
   3  -6  -7    9.34    3.26
  -3   6   7    9.79    2.59
  -3  -6   7   12.86    4.08
   3  -6  -7   10.72    2.90
   3   6  -6   62.78   17.44
   3  -6  -6   84.55    5.55
  -3   6   6   77.42   16.20
  -3  -6   6   84.68    6.09
   3   6  -6   63.35    3.05
   3  -6  -6   64.10   11.22
   3   6  -5  132.65    7.56
   3  -6  -5  163.31    7.68
  -3   6   5  161.21    8.23
  -3  -6   5  157.76    8.29
   3   6  -5  150.97    5.59
   3  -6  -5  136.60    7.32
  -3   6   4    1.78    1.57
  -3  -6   4    1.49    1.56
   3  -6  -4    1.71    1.51
   3   6  -3  254.30    9.15
   3  -6  -3  330.53   10.37
  -3   6   3  313.18    9.72
  -3  -6   3  293.33    9.84
   3  -6  -3  272.54    8.85
   3   6  -2  458.52   14.48
   3  -6  -2  600.46   15.55
  -3   6   2  550.58   13.55
  -3  -6   2  534.26   14.72
   3  -6  -2  485.38   14.00
   3   6  -1  466.47   12.62
   3  -6  -1  589.34   15.27
  -3   6   1  520.65   12.15
  -3  -6   1  579.31   15.42
  -3   6   1  444.20   12.22
  -3  -6   1  488.67   10.73
   3   6   0   16.55    2.13
   3  -6   0   16.49    5.14
  -3   6   0   13.97    1.27
  -3   6   0    9.81    3.27
  -3  -6   0   23.05    2.37
   3   6   1   49.11    3.78
   3  -6   1   57.85   10.38
  -3  -6  -1   44.37    3.72
  -3   6  -1   44.17    1.63
  -3   6  -1   49.74   12.72
  -3  -6  -1   47.26    5.47
   3   6   2  186.16    5.48
   3  -6   2  133.97    4.03
  -3  -6  -2  142.75   13.16
  -3   6  -2  134.17    5.85
   3   6   3  474.59    7.98
   3  -6   3  443.92   11.06
   3   6   3  385.23   10.34
   3  -6   3  432.49    8.51
  -3   6  -3  441.58   14.04
  -3  -6  -3  488.68   12.33
   3   6   4  170.05    8.54
   3  -6   4  187.13    7.39
  -3   6  -4  194.85    9.26
  -3  -6  -4  231.30   10.46
   3  -6   5   16.04    2.66
   3   6   5   18.19    4.77
   3  -6   5   22.43    4.38
  -3   6  -5   20.00    5.68
  -3  -6  -5   22.18    6.75
   3  -6   6   14.19    3.33
   3   6   6   21.95    8.57
   3  -6   6   19.50    2.51
  -3   6  -6   24.66    6.53
   3  -6   7  128.18   22.64
   3   6   7  184.29   36.14
   3  -6   7  188.01   27.24
  -3   6  -7  188.77    9.30
  -3  -6  -7  182.48   31.61
   3  -6   8   17.51    4.09
   3   6   8   26.84    9.55
   3  -6   8   21.26    4.38
  -3   6  -8   26.97    4.88
  -3  -6  -8   18.97    6.09
   3   6   9   -0.49    3.08
   3  -6   9    0.09    0.88
  -3  -6  -9    0.47    1.40
   3   6  10    8.78    2.97
   3  -6  10    8.66    2.74
  -3  -6 -10   10.64    4.82
   3   7 -10    3.51    1.79
  -3   7  10   -0.03    2.82
  -3  -7  10    4.71    2.75
   3  -7 -10    0.74    1.90
   3   7  -9    2.61    1.33
  -3   7   9    6.76    4.00
  -3  -7   9    4.58    2.52
   3  -7  -9    3.37    1.93
   3   7  -8    1.38    1.23
  -3  -7   8    5.54    1.77
   3  -7  -8    2.78    0.93
   3   7  -7   12.54    3.83
   3  -7  -7   14.20    2.63
  -3   7   7   15.95    5.19
  -3  -7   7   12.98    2.82
   3  -7  -7   13.13    3.77
   3   7  -6   14.92    3.68
   3  -7  -6   16.71    4.73
  -3   7   6   15.71    3.77
  -3  -7   6   14.21    5.40
   3  -7  -6   11.44    2.58
   3   7  -5   10.12    2.20
   3  -7  -5    8.09    1.71
  -3   7   5   10.75    3.94
  -3  -7   5    8.55    4.13
   3  -7  -5    7.59    1.84
   3   7  -4  225.89   10.07
   3  -7  -4  297.03   11.48
  -3   7   4  278.71   11.18
  -3  -7   4  273.51   11.59
   3  -7  -4  241.08   10.04
   3   7  -3   37.52   10.95
   3  -7  -3   54.24   12.02
  -3   7   3   44.83    8.39
  -3  -7   3   44.68    3.82
   3  -7  -3   37.80    4.08
   3   7  -2   83.65    4.89
   3  -7  -2  112.75   10.82
  -3   7   2   99.93    4.25
  -3  -7   2   86.32    4.73
   3   7  -2   79.11    2.44
   3  -7  -2   77.85    4.44
   3   7  -1   34.96    9.26
   3  -7  -1   49.81    3.70
  -3   7   1   35.47    2.09
  -3  -7   1   31.68    2.70
  -3   7   1   17.36    5.57
  -3  -7   1   29.57    3.10
   3   7   0 1096.28   25.14
   3  -7   0 1345.56   34.39
  -3  -7   0 1206.49   27.53
  -3   7   0 1121.48   25.89
  -3  -7   0 1149.89   24.91
   3   7   1  256.70    5.79
   3  -7   1  299.94   10.18
   3  -7   1  233.56    2.45
  -3  -7  -1  265.38    7.63
  -3   7  -1  257.07    7.16
  -3  -7  -1  256.69    6.18
   3   7   2  224.37    6.25
   3  -7   2  215.27    8.12
   3  -7   2  212.48    4.70
  -3  -7  -2  217.26    8.44
  -3   7  -2  204.33    7.60
  -3  -7  -2  219.94    7.68
   3   7   3   13.93    2.15
   3  -7   3   10.10    1.93
   3   7   3   11.64    4.54
   3  -7   3   14.48    2.03
  -3   7  -3    7.91   11.51
  -3  -7  -3   16.90    5.68
   3  -7   4   19.87    4.51
   3   7   4   18.39    5.63
   3  -7   4   22.62    3.55
  -3   7  -4   26.61    7.66
  -3  -7  -4   25.47    5.10
   3  -7   5    4.14    3.93
   3   7   5    7.13    4.11
   3  -7   5    6.77    2.11
  -3   7  -5    6.13    3.28
  -3  -7  -5    5.32    5.73
   3  -7   6  453.72   20.87
   3   7   6  543.87   15.62
   3  -7   6  581.06   25.02
  -3   7  -6  613.97   16.25
  -3  -7  -6  569.11   26.48
   3  -7   7   11.12    2.98
   3   7   7   14.91    3.83
   3  -7   7   13.32    3.84
  -3   7  -7   16.51    6.18
  -3  -7  -7   20.57    4.28
   3  -7   8    4.14    1.49
   3   7   8    4.53    1.88
   3  -7   8    3.89    1.35
  -3   7  -8    7.60    2.74
  -3  -7  -8    9.74    4.07
   3   7   9   29.24    5.94
   3  -7   9   25.44    6.65
  -3   7  -9   30.09    8.52
  -3  -7  -9   27.61   10.22
   3   7  10    2.91    2.98
  -3   7 -10    0.19    2.74
  -3  -7 -10    4.28    3.28
   3   8 -10   -1.46    1.93
  -3   8  10    2.85    3.62
  -3  -8  10    3.82    2.86
   3  -8 -10   -0.07    1.77
   3   8  -9    3.65    1.19
  -3   8   9    2.64    1.35
  -3  -8   9   -0.90    2.47
   3  -8  -9    1.06    1.77
   3   8  -8   13.62    3.49
  -3   8   8   14.22    3.04
  -3  -8   8   13.68    3.17
   3  -8  -8   10.16    2.37
   3   8  -7    7.36    2.44
   3  -8  -7    6.67    2.15
  -3   8   7    8.35    3.40
  -3  -8   7    6.38    3.34
   3  -8  -7    7.68    2.78
   3   8  -6   75.51    7.59
   3  -8  -6   85.83   15.93
  -3   8   6   74.50   18.69
  -3  -8   6   84.11   16.20
   3  -8  -6   64.75   11.93
   3   8  -5    3.31    1.54
   3  -8  -5    0.75    1.88
  -3   8   5    1.64    1.65
  -3  -8   5    1.76    1.26
   3  -8  -5   -0.51    1.78
   3   8  -4   31.69    6.62
   3  -8  -4   37.03    3.36
  -3   8   4   33.83    7.16
  -3  -8   4   34.67   10.87
   3  -8  -4   33.97    4.04
   3   8  -3  145.28    7.00
   3  -8  -3  184.62    6.95
  -3   8   3  175.74    6.29
  -3  -8   3  172.00    7.02
   3   8  -3  163.63    3.55
   3  -8  -3  157.94    6.51
   3   8  -2   24.06    5.65
   3  -8  -2   31.44    2.98
  -3   8   2   37.18    2.82
  -3  -8   2   28.39    2.94
   3   8  -2   21.04    3.62
   3  -8  -2   26.73    6.30
   3   8  -1  245.92    8.94
   3  -8  -1  321.96   10.15
  -3   8   1  295.06    7.72
  -3  -8   1  281.80    9.32
  -3   8   1  247.03    8.85
  -3  -8   1  265.90    6.95
   3   8   0  286.55    9.82
   3  -8   0  374.15   12.28
  -3   8   0  298.79    7.03
  -3  -8   0  325.46   10.53
  -3   8   0  277.45    9.47
  -3  -8   0  318.78    8.75
   3   8   1   99.57    4.16
   3  -8   1  115.20    5.99
  -3  -8  -1  109.46   10.98
  -3   8  -1   95.95    5.95
  -3  -8  -1  111.80    4.69
   3   8   2  176.10    4.91
   3  -8   2  184.98    7.24
  -3  -8  -2  160.15    6.75
  -3   8  -2  177.99    6.93
  -3  -8  -2  163.94    6.10
   3   8   3   10.03    2.38
   3  -8   3   11.57    2.51
   3   8   3   10.61    3.50
   3  -8   3    7.78    2.01
  -3   8  -3   11.03    3.12
   3  -8   4    1.78    1.35
   3   8   4    0.49    0.75
   3  -8   4    0.20    0.80
  -3   8  -4   -0.22    1.67
  -3  -8  -4   -0.09    1.73
   3  -8   5   64.96   13.13
   3   8   5   77.82   21.00
   3  -8   5   80.68    9.13
  -3   8  -5   88.31   13.53
  -3  -8  -5   76.18    6.34
   3  -8   6    0.65    5.76
   3   8   6    0.41    1.23
  -3   8  -6    6.66    3.53
   3  -8   7    2.05    2.28
   3   8   7    1.75    1.26
   3  -8   7    3.62    1.09
  -3   8  -7    3.52    2.88
  -3  -8  -7    0.47    2.58
   3  -8   8    2.55    1.01
   3   8   8    3.79    2.07
   3  -8   8    2.88    1.07
  -3   8  -8    1.91    2.63
  -3  -8  -8    4.43    1.61
   3  -8   9    3.67    2.28
   3   8   9    1.96    1.74
   3  -8   9    1.43    1.69
  -3   8  -9    1.33    1.74
  -3  -8  -9    1.78    2.63
   3   9 -10    3.80    1.34
  -3   9  10    0.82    2.84
  -3  -9  10    6.84    3.04
   3  -9 -10    2.13    1.10
   3   9  -9    1.86    1.61
  -3   9   9   -0.78    2.78
  -3  -9   9    1.64    2.54
   3  -9  -9   -0.29    1.19
   3   9  -8    9.89    2.93
  -3   9   8   11.99    3.45
  -3  -9   8   13.97    3.70
   3  -9  -8    8.22    2.86
   3   9  -7    3.37    1.56
   3  -9  -7    0.45    0.53
  -3   9   7   -1.40    2.40
  -3  -9   7    1.22    2.28
   3  -9  -7   -0.54    1.87
   3   9  -6   43.31    9.76
   3  -9  -6   52.34   14.61
  -3   9   6   58.37   13.15
  -3  -9   6   62.02   10.91
   3  -9  -6   46.26    4.46
   3   9  -5    6.39    2.18
   3  -9  -5   10.49    2.04
  -3   9   5   11.53    2.56
  -3  -9   5   10.61    4.23
   3  -9  -5    8.47    2.33
   3   9  -4  115.23   18.15
   3  -9  -4  146.78    7.24
  -3   9   4  138.09    6.98
  -3  -9   4  154.41   19.01
   3  -9  -4  118.31    6.74
   3   9  -3  328.12   14.99
   3  -9  -3  423.38   15.72
  -3   9   3  410.27   14.58
  -3  -9   3  369.36   14.21
   3   9  -3  359.68   11.17
   3  -9  -3  348.39   13.78
   3   9  -2  160.11    6.74
   3  -9  -2  221.95    7.59
  -3   9   2  208.46    6.05
  -3  -9   2  204.22    7.74
   3   9  -2  161.22    4.02
   3  -9  -2  191.67    7.19
   3   9  -1  105.99    5.85
   3  -9  -1  146.86   18.82
  -3   9   1  127.82    4.25
  -3  -9   1  115.59    5.72
  -3   9   1  100.71    8.60
  -3  -9   1  102.62    5.25
   3   9   0   31.76    6.71
   3  -9   0   37.07    9.63
  -3   9   0   27.66    3.03
  -3  -9   0   33.43    3.40
  -3   9   0   29.96    7.01
  -3  -9   0   33.60    2.42
   3   9   1   23.57    2.74
   3  -9   1   34.57    3.59
  -3   9  -1   24.01    7.70
  -3  -9  -1   53.17    3.90
   3   9   2   61.59    2.94
   3  -9   2   67.31    4.88
  -3  -9  -2   68.70   12.11
  -3   9  -2   59.40    4.40
  -3  -9  -2   52.25    7.20
   3   9   3   69.57    3.36
   3  -9   3   59.97    4.70
   3   9   3   64.62   16.56
  -3   9  -3   69.78    5.92
  -3  -9  -3   80.84    5.70
   3  -9   4   -0.66    1.70
   3   9   4   -0.16    1.91
   3  -9   4    0.26    0.58
  -3   9  -4   -0.05    0.86
  -3  -9  -4    0.74    0.79
   3  -9   5  171.61    8.58
   3   9   5  172.71    9.26
   3  -9   5  189.19    6.92
  -3   9  -5  198.27    9.77
  -3  -9  -5  208.25   10.72
   3  -9   6  173.99    8.97
   3   9   6  204.38   10.21
   3  -9   6  188.24    9.03
  -3   9  -6  222.02   10.14
  -3  -9  -6  211.03   13.77
   3  -9   7   17.00    3.05
   3   9   7   23.74    4.00
   3  -9   7   20.95    5.91
  -3   9  -7   24.50    6.10
  -3  -9  -7   20.42    3.89
   3  -9   8   47.25    5.54
   3   9   8   54.67   16.61
   3  -9   8   39.85   10.16
  -3   9  -8   58.22    6.68
  -3  -9  -8   46.68   11.13
   3  -9   9    1.12    1.12
   3   9   9    3.50    2.03
  -3   9  -9    4.98    3.07
  -3  -9  -9    1.43    2.70
   3  10  -9   15.93    4.03
  -3  10   9   70.28    9.02
  -3 -10   9   19.70    5.64
   3 -10  -9   12.86    3.84
   3  10  -8   12.92    5.17
  -3  10   8   11.78    4.30
  -3 -10   8   15.37    4.23
   3 -10  -8   12.69    2.74
   3  10  -7    2.04    1.21
   3 -10  -7    1.15    1.57
  -3  10   7   -0.29    2.33
  -3 -10   7    1.40    1.27
   3 -10  -7    1.24    1.82
   3  10  -6    1.80    1.20
   3 -10  -6    0.87    0.93
  -3  10   6   -0.97    2.66
  -3 -10   6    1.79    2.04
   3 -10  -6    0.25    1.08
   3  10  -5   79.22   13.78
   3 -10  -5   96.49    5.55
  -3  10   5   95.27   16.24
  -3 -10   5   87.52    9.15
   3 -10  -5   75.10   15.22
   3  10  -4  141.53    8.73
   3 -10  -4  201.20   18.13
  -3  10   4  184.44    8.64
  -3 -10   4  169.21    8.66
   3 -10  -4  151.67    8.22
   3  10  -3   43.50   10.57
   3 -10  -3   76.67    5.17
  -3  10   3   50.12   12.05
  -3 -10   3   43.03    4.24
   3  10  -3   56.50    2.90
   3 -10  -3   46.80   10.38
   3  10  -2   23.44    6.19
   3 -10  -2   30.88    3.15
  -3  10   2   27.78    6.82
  -3 -10   2   28.53    3.03
   3  10  -2   21.70    2.56
   3 -10  -2   28.98    7.67
   3  10  -1  261.65    9.51
   3 -10  -1  326.93    9.61
  -3  10   1  308.90    6.39
  -3 -10   1  297.93    9.13
  -3  10   1  249.58    9.32
  -3 -10   1  287.28    6.71
   3  10   0   10.85    3.10
   3 -10   0   11.68    2.43
  -3 -10   0    9.92    1.99
  -3  10   0    9.29    3.04
  -3 -10   0   11.55    2.27
   3  10   1 1384.59   22.97
   3 -10   1 1690.13   31.24
  -3 -10  -1 1617.00   27.29
  -3  10  -1 1507.68   26.44
  -3 -10  -1 1587.65   27.88
   3  10   2   27.08    5.35
   3 -10   2   29.69    3.61
  -3 -10  -2   38.74    8.35
  -3  10  -2   28.86    7.82
  -3 -10  -2   29.20    3.39
   3  10   3  130.71    5.11
   3 -10   3  121.65    7.16
   3  10   3  119.53    6.98
  -3  10  -3  129.65    7.89
  -3 -10  -3  114.07    7.28
   3 -10   4   23.23    3.39
   3  10   4   19.75    6.35
  -3  10  -4   24.30    3.50
  -3 -10  -4   23.62    5.34
   3 -10   5   27.52    5.78
   3 -10   5   23.28    6.04
  -3  10  -5   28.63    8.55
  -3 -10  -5   35.99    6.74
   3 -10   6    3.01    1.78
   3  10   6    3.40    2.91
   3 -10   6    5.48    0.96
  -3  10  -6    5.15    2.26
   3 -10   7   17.86    3.81
   3  10   7   26.39   12.32
   3 -10   7   20.86    5.31
  -3  10  -7   28.13    7.04
  -3 -10  -7   26.75    4.54
   3 -10   8    2.27    2.31
   3  10   8    7.46    3.73
  -3  10  -8    3.82    1.05
  -3 -10  -8    8.50   10.58
   3 -10   9   15.28    4.72
   3  10   9   17.28    6.58
  -3  10  -9   20.48    7.85
  -3 -10  -9   22.96    4.38
   3  11  -9    3.55    1.81
  -3  11   9    3.10    3.32
  -3 -11   9   -1.56    2.00
   3 -11  -9    0.93    1.18
   3  11  -8   24.83    7.05
  -3  11   8   19.57    4.47
  -3 -11   8   25.64    4.96
   3 -11  -8   24.33    6.88
   3  11  -7    2.35    1.36
  -3  11   7    3.65    1.36
  -3 -11   7    4.01    3.14
   3 -11  -7    1.31    1.95
   3  11  -6   61.36   12.86
   3 -11  -6   73.34    4.42
  -3  11   6   68.22   17.82
  -3 -11   6   60.99    9.35
   3 -11  -6   53.84    4.96
   3  11  -5   49.95    9.99
   3 -11  -5   55.06   12.65
  -3  11   5   55.33   11.87
  -3 -11   5   57.42   14.79
   3 -11  -5   48.02   10.22
   3  11  -4   37.99    9.38
   3 -11  -4   70.54    6.66
  -3  11   4   48.25   11.08
  -3 -11   4   38.66    4.74
   3  11  -4   39.01    6.30
   3 -11  -4   41.82    8.87
   3  11  -3  178.53   10.15
   3 -11  -3  233.47    9.86
  -3  11   3  229.62    9.24
  -3 -11   3  221.93    9.98
   3  11  -3  189.46    6.75
   3 -11  -3  216.05   10.13
   3  11  -2  100.89    6.15
   3 -11  -2  153.46   14.24
  -3  11   2  134.83    5.90
  -3 -11   2  134.05    7.09
   3  11  -2  105.91    5.27
   3 -11  -2  130.94   22.72
   3 -11  -1    1.32    1.92
  -3  11   1    0.23    0.61
  -3 -11   1    1.87    1.77
  -3  11   1    0.65    1.87
  -3 -11   1    0.38    0.69
   3  11   0    2.49    0.82
   3 -11   0    3.44    1.49
  -3 -11   0    1.33    1.73
  -3  11   0    1.87    1.25
  -3 -11   0    0.90    0.89
   3  11   1   23.27    6.24
   3 -11   1   29.15    5.07
  -3 -11  -1   25.90    4.68
  -3  11  -1   24.85    7.36
  -3 -11  -1   27.47    6.22
   3  11   2  241.84    9.05
   3 -11   2  291.08   12.72
  -3 -11  -2  305.08   16.22
  -3  11  -2  264.27   17.95
  -3 -11  -2  287.06   12.58
   3  11   3    7.44    2.55
   3 -11   3   10.30    2.74
   3  11   3    8.60    3.57
  -3  11  -3   10.37    4.11
  -3 -11  -3    9.33    2.28
   3 -11   4  340.97   13.53
   3  11   4  332.82   13.55
  -3  11  -4  376.70   13.92
  -3 -11  -4  373.05   14.01
   3 -11   5  311.52   17.22
   3  11   5  290.98   15.97
  -3  11  -5  320.51   17.43
  -3 -11  -5  323.53   17.08
   3 -11   6    6.27    2.41
   3  11   6    8.82    3.87
  -3  11  -6    9.70    2.97
  -3 -11  -6   13.31    3.57
   3 -11   7  106.24    9.51
   3  11   7  132.22   25.59
  -3  11  -7  132.57   26.97
  -3 -11  -7  111.87   10.46
   3 -11   8    4.48    2.55
   3  11   8    3.01    1.79
  -3  11  -8    4.52    3.12
  -3 -11  -8    3.89    2.13
   3 -11   9    0.62    1.83
   3  11   9   -0.94    2.99
  -3  11  -9    0.37    2.71
  -3 -11  -9   -0.61    2.70
   3  12  -9   20.28    3.81
  -3  12   9   25.08    5.22
  -3 -12   9   16.62    3.86
   3 -12  -9   15.22    3.37
   3  12  -8    4.74    2.09
  -3  12   8    2.53    1.54
  -3 -12   8    4.44    2.29
   3 -12  -8    2.30    2.27
   3  12  -7   11.19    2.92
  -3  12   7   13.43    3.73
  -3 -12   7   19.92    5.22
   3 -12  -7   16.57    4.30
   3  12  -6    2.12    1.71
   3 -12  -6    0.36    0.62
  -3  12   6    2.38    1.43
  -3 -12   6    1.28    0.92
   3 -12  -6    2.18    1.43
   3  12  -5    5.26    2.82
   3 -12  -5    4.36    0.95
  -3  12   5    6.11    1.44
  -3 -12   5    6.65    2.45
   3 -12  -5    6.90    2.33
   3  12  -4  132.59   24.54
   3 -12  -4  148.97    9.82
  -3  12   4  150.47    7.54
  -3 -12   4  150.78    8.24
   3  12  -4  139.94    5.22
   3 -12  -4  138.51    7.85
   3  12  -3  127.57    7.97
   3 -12  -3  186.82   24.44
  -3  12   3  161.16    8.23
  -3 -12   3  150.95    8.08
   3  12  -3  131.78    5.45
   3 -12  -3  156.53   30.85
   3  12  -2    4.23    1.23
   3 -12  -2    7.11    1.60
  -3  12   2    5.36    1.38
  -3 -12   2    5.18    1.33
   3  12  -2    4.14    1.67
   3 -12  -2    4.09    1.53
   3  12  -1    4.20    1.39
   3 -12  -1    2.73    1.83
  -3  12   1    2.23    0.86
  -3 -12   1    2.05    1.38
  -3  12   1    1.62    1.53
  -3 -12   1    2.93    1.23
   3  12   0   64.52    4.37
   3 -12   0   95.08   15.54
  -3 -12   0   84.78    7.00
  -3  12   0   65.79    4.83
  -3 -12   0   80.84   13.35
   3  12   1  236.99    9.50
   3 -12   1  258.72   11.24
  -3 -12  -1  273.45   11.74
  -3  12  -1  249.36   10.98
  -3 -12  -1  251.32   11.49
   3  12   2  163.76    6.73
   3 -12   2  222.86   10.64
  -3 -12  -2  198.88   10.08
  -3  12  -2  182.01    9.13
  -3 -12  -2  184.42    8.53
   3  12   3  169.89    6.70
   3 -12   3  171.99   13.09
   3  12   3  173.69    9.08
  -3  12  -3  194.95    9.88
  -3 -12  -3  185.32    9.23
   3 -12   4   79.75   14.15
   3  12   4   75.13   18.04
  -3  12  -4   80.61    9.28
  -3 -12  -4   87.77    6.28
   3 -12   5   69.94   13.83
   3  12   5   60.62   21.10
  -3  12  -5   62.91   18.21
  -3 -12  -5   82.73    7.06
   3 -12   6   58.25   11.32
   3  12   6   66.63    7.44
  -3  12  -6   64.07   16.71
  -3 -12  -6   67.55    6.73
   3 -12   7   27.88    4.77
   3  12   7   30.28    6.03
  -3  12  -7   26.70    7.57
  -3 -12  -7   27.13    7.60
   3 -12   8    1.62    2.70
   3  12   8    2.47    1.30
  -3  12  -8   -0.62    2.41
  -3 -12  -8    0.27    2.52
   3 -12   9    3.23    1.98
   3  12   9    4.23    1.82
  -3  12  -9    6.15    3.66
  -3 -12  -9    8.38    4.24
   3  13  -9    7.31    2.35
  -3  13   9    4.29    1.92
  -3 -13   9    4.90    2.47
   3 -13  -9    5.09    2.45
   3  13  -8    1.38    1.86
  -3  13   8    3.67    2.26
  -3 -13   8    3.42    1.83
   3 -13  -8    0.20    2.04
   3  13  -7    5.64    2.27
  -3  13   7    6.20    2.39
  -3 -13   7    5.71    1.26
   3 -13  -7    4.75    2.24
   3  13  -6   28.33    5.54
   3 -13  -6   14.33    5.57
  -3  13   6   23.59    6.70
  -3 -13   6   21.85    3.93
   3 -13  -6   23.50    7.09
   3  13  -5   38.80    8.65
   3 -13  -5   45.33   10.48
  -3  13   5   45.75   12.61
  -3 -13   5   44.37    4.95
   3 -13  -5   38.80    4.78
   3  13  -4   98.28   20.53
   3 -13  -4  110.52    5.66
  -3  13   4  112.09    5.94
  -3 -13   4  108.60    6.85
   3  13  -4  103.73    4.68
   3 -13  -4  104.17   21.56
   3  13  -3  651.32   24.51
   3 -13  -3  876.07   27.23
  -3  13   3  790.23   22.26
  -3 -13   3  799.46   23.08
   3  13  -3  698.20   17.94
   3 -13  -3  749.30   25.62
   3  13  -2   28.76    7.03
   3 -13  -2   34.75    3.74
  -3  13   2   28.97    7.46
  -3 -13   2   25.55    3.19
   3  13  -2   24.18    5.17
   3 -13  -2   26.54    7.18
   3  13  -1  143.47    7.54
   3 -13  -1  181.69    8.76
  -3  13   1  177.78    6.33
  -3 -13   1  171.88    8.21
  -3  13   1  144.83    8.18
  -3 -13   1  161.79    7.05
   3  13   0   13.10    3.19
   3 -13   0   12.62    3.11
  -3 -13   0    9.94    2.84
  -3  13   0   10.55    2.72
  -3 -13   0   12.79    1.83
   3  13   1   38.12   10.24
   3 -13   1   45.63    4.30
  -3 -13  -1   48.40   11.86
  -3  13  -1   35.84   10.07
  -3 -13  -1   46.90    6.23
   3  13   2    0.74    0.75
   3 -13   2    1.04    0.98
  -3 -13  -2    1.59    0.94
  -3  13  -2   -0.12    2.74
  -3 -13  -2    1.68    0.69
   3  13   3   83.56    3.77
   3 -13   3   99.39   23.76
   3  13   3   99.68   23.88
  -3  13  -3  102.83    7.67
  -3 -13  -3  123.80    7.80
   3 -13   4    0.61    2.23
   3  13   4   -2.17    2.64
  -3  13  -4   -0.63    2.34
  -3 -13  -4    1.50    2.28
   3 -13   5  177.42    9.32
   3  13   5  182.08    8.98
  -3  13  -5  196.79   12.15
  -3 -13  -5  181.56    9.37
   3 -13   6   19.72    4.63
   3  13   6   19.19    5.12
  -3  13  -6   20.18    3.85
  -3 -13  -6   22.09    4.22
   3 -13   7   45.66    6.09
   3  13   7   53.64   14.62
  -3  13  -7   55.54   17.51
  -3 -13  -7   41.69    7.80
   3 -13   8    9.46    3.22
   3  13   8   14.35    4.68
  -3  13  -8   14.00    5.80
  -3 -13  -8    9.55    3.08
   3 -13   9    1.52    1.45
   3  13   9    5.19    3.09
  -3  14   9    1.87    1.40
  -3 -14   9    3.44    1.52
   3  14  -8    2.53    1.63
  -3  14   8    0.66    1.17
  -3 -14   8    1.82    1.24
   3 -14  -8   -0.74    2.13
   3  14  -7    0.90    1.53
  -3  14   7    0.97    2.12
  -3 -14   7    3.03    2.48
   3 -14  -7    1.74    2.42
   3  14  -6    0.54    1.20
   3 -14  -6   -0.16    0.99
  -3  14   6    0.76    0.70
  -3 -14   6    0.77    1.90
   3 -14  -6    2.53    1.63
   3  14  -5    4.54    1.95
   3 -14  -5    4.66    2.07
  -3  14   5    7.20    2.00
  -3 -14   5    4.02    2.17
   3 -14  -5    5.67    2.47
   3  14  -4   10.21    2.91
   3 -14  -4   12.77    2.56
  -3  14   4   11.13    2.99
  -3 -14   4   12.12    2.86
   3  14  -4   10.15    2.73
   3 -14  -4   11.36    3.69
   3  14  -3    9.30    3.98
   3 -14  -3    3.47    2.36
  -3  14   3    0.77    0.97
  -3 -14   3    2.89    2.66
   3  14  -3    1.36    0.93
   3 -14  -3    0.82    2.25
   3 -14  -2   73.12    5.72
  -3  14   2   59.76   10.26
  -3 -14   2   62.39    4.92
   3  14  -2   48.16    3.15
   3  14  -1   41.92   12.86
   3 -14  -1   59.72    7.66
  -3 -14   1   51.05    4.88
  -3  14   1   43.77   13.04
  -3 -14   1   48.95    9.08
   3  14   0   37.06    7.48
   3 -14   0   38.21    3.96
  -3 -14   0   38.21    3.90
  -3  14   0   36.57    5.69
  -3 -14   0   40.99    5.00
   3  14   1    6.56    1.55
   3 -14   1    5.55    2.54
  -3 -14  -1    9.55    3.07
  -3  14  -1    5.36    1.92
  -3 -14  -1    5.84    1.92
   3  14   2   51.69    3.51
   3 -14   2   71.21   15.79
   3  14   2   61.38   17.47
  -3  14  -2   58.74    5.32
  -3 -14  -2   64.23    4.91
   3 -14   3  272.36   15.28
   3  14   3  239.30   10.22
  -3  14  -3  253.74   11.88
  -3 -14  -3  294.41   12.30
   3 -14   4    3.39    1.50
   3  14   4    3.70    1.48
  -3  14  -4   -0.48    2.26
  -3 -14  -4   10.62    3.69
   3 -14   5   92.31   19.09
   3  14   5  100.54   23.24
  -3  14  -5   99.66    6.95
  -3 -14  -5   91.68    6.97
   3 -14   6   35.82    7.71
   3  14   6   40.54   10.91
  -3  14  -6   45.48   14.54
  -3 -14  -6   39.93    7.70
   3 -14   7    9.38    3.45
   3  14   7    3.58    2.74
  -3  14  -7    5.86    1.75
  -3 -14  -7    2.67    1.71
   3 -14   8   13.66    4.31
   3  14   8   10.68    3.41
  -3  14  -8   10.59    5.18
  -3 -14  -8   11.08    4.20
   3  15  -8   21.20    4.93
  -3  15   8   18.26    8.18
  -3 -15   8   21.43    3.86
   3 -15  -8   20.69    4.48
   3  15  -7    2.81    2.06
  -3  15   7    1.08    1.79
  -3 -15   7    1.45    1.82
   3 -15  -7    3.18    1.60
   3  15  -6   11.32    2.72
  -3  15   6   10.49    2.90
  -3 -15   6   11.27    3.07
   3 -15  -6   12.08    2.90
   3  15  -5   17.42    4.58
   3 -15  -5   14.54    2.36
  -3  15   5   11.96    3.52
  -3 -15   5   13.77    3.29
   3 -15  -5   16.38    4.13
   3  15  -4   17.98    4.58
   3 -15  -4   25.23    3.48
  -3  15   4   20.55    6.70
  -3 -15   4   24.16    3.64
   3 -15  -4   24.08    4.39
   3 -15  -3   -1.19    1.79
  -3  15   3    0.78    0.72
  -3 -15   3    0.73    1.77
   3  15  -3    0.40    1.12
   3 -15  -3   -0.53    2.52
   3 -15  -2  127.60    7.13
  -3  15   2  116.68    4.84
  -3 -15   2  116.73    6.82
   3  15  -2   93.95    4.51
   3 -15  -1  330.79   12.75
  -3 -15   1  304.60   11.89
  -3  15   1  273.57   11.77
  -3 -15   1  304.04   24.36
   3  15   0    5.60    1.54
   3 -15   0    8.74    3.10
  -3 -15   0    5.25    2.29
  -3  15   0    3.44    2.01
  -3 -15   0    5.29    1.77
   3  15   1    7.12    2.16
   3 -15   1    6.30    3.12
  -3 -15  -1    8.73    2.34
  -3  15  -1    6.24    3.80
  -3 -15  -1    5.26    1.95
   3  15   2   36.10    7.99
   3 -15   2   55.57   14.52
   3  15   2   44.65   10.45
  -3  15  -2   41.17   13.88
  -3 -15  -2   48.52    4.31
   3 -15   3  175.66   31.94
   3  15   3  163.29   11.39
  -3  15  -3  161.83   15.50
  -3 -15  -3  180.38   15.42
   3 -15   4    3.22    2.41
   3  15   4   -0.62    2.41
  -3  15  -4    0.95    1.32
  -3 -15  -4    2.89    2.71
   3 -15   5    4.42    1.51
   3  15   5    8.14    4.44
  -3  15  -5    7.54    2.73
  -3 -15  -5   16.03    3.80
   3 -15   6    5.83    2.17
   3  15   6    6.41    2.07
  -3  15  -6    9.62    4.35
  -3 -15  -6    9.19    2.70
   3 -15   7    2.77    1.46
   3  15   7    6.47    2.95
  -3  15  -7    5.13    2.46
  -3 -15  -7    1.93    2.62
   3 -15   8   16.55    4.14
   3  15   8   16.42    5.24
  -3  15  -8   16.83    6.85
  -3 -15  -8   16.10    4.76
   3  16  -8    3.73    1.78
  -3  16   8    1.67    1.11
  -3 -16   8    3.82    2.75
   3 -16  -8    2.93    2.81
   3  16  -7    4.63    1.85
  -3  16   7    2.48    2.39
  -3 -16   7    1.24    1.94
   3 -16  -7    0.21    2.19
   3  16  -6   11.66    3.51
  -3  16   6   14.26    3.54
  -3 -16   6    9.70    2.78
   3 -16  -6   10.73    3.05
   3  16  -5   22.32    5.83
   3 -16  -5   22.43    8.47
  -3  16   5   21.16    6.99
  -3 -16   5   27.32    4.63
   3 -16  -5   25.06    6.71
   3  16  -4    5.86    1.91
   3 -16  -4    0.64    0.95
  -3  16   4    0.09    1.53
  -3 -16   4    0.82    1.71
   3 -16  -4    0.79    1.17
   3 -16  -3    1.59    0.77
  -3  16   3   -0.04    1.08
  -3 -16   3    0.30    1.65
   3  16  -3    0.18    0.48
   3 -16  -3   -2.07    2.65
   3 -16  -2  200.95   11.34
  -3  16   2  193.95    9.55
  -3 -16   2  191.09   10.72
  -3  16   2  175.90   11.55
   3  16  -2  158.42    8.43
   3 -16  -1  307.87   12.07
  -3 -16   1  235.60    9.68
  -3  16   1  205.81   10.12
   3  16   0    5.62    1.81
   3 -16   0    7.09    2.70
  -3 -16   0    4.33    2.36
  -3  16   0    3.73    2.25
  -3 -16   0    3.21    1.60
   3  16   1  100.32    8.35
   3 -16   1  132.17    7.57
  -3 -16  -1  139.42    7.60
  -3  16  -1  124.74    7.49
  -3 -16  -1  131.97    7.36
   3  16   2   82.28    5.35
   3 -16   2  112.93   20.40
   3  16   2   94.71   21.75
  -3  16  -2   88.53   24.59
  -3 -16  -2  103.24    7.64
   3 -16   3  451.61   19.59
   3  16   3  428.45   16.27
  -3  16  -3  427.53   13.10
  -3 -16  -3  441.23   16.87
   3 -16   4   -0.16    2.19
   3  16   4   -0.36    2.33
  -3  16  -4   -1.02    2.29
  -3 -16  -4    0.01    1.35
   3 -16   5    1.79    1.15
   3  16   5    1.51    1.44
  -3  16  -5   -0.63    2.51
  -3 -16  -5    2.29    2.73
   3 -16   6    0.34    0.92
   3  16   6    4.11    1.89
  -3  16  -6    5.38    2.60
  -3 -16  -6    3.06    2.61
   3 -16   7    8.92    3.33
   3  16   7   17.57    4.11
  -3  16  -7    8.16    4.11
  -3 -16  -7    5.37    2.85
   3 -16   8   10.94    3.85
   3  16   8   17.18    5.05
  -3  16  -8   13.40    4.44
  -3 -16  -8   18.89    4.96
   3  17  -8    0.48    1.90
  -3  17   8    2.94    1.87
  -3 -17   8    1.53    1.95
   3 -17  -8    0.00    2.31
   3  17  -7   -1.00    2.22
  -3  17   7    1.75    1.37
  -3 -17   7    0.09    1.72
   3 -17  -7    1.02    1.46
   3  17  -6    3.70    2.16
  -3  17   6    2.14    0.89
  -3 -17   6   -0.13    1.73
   3 -17  -6    3.05    2.68
   3  17  -5   17.17    4.28
   3 -17  -5   17.04    4.28
  -3  17   5   15.75    5.13
  -3 -17   5   23.39    3.38
   3 -17  -5   19.26    4.29
   3 -17  -4    4.27    1.67
  -3  17   4    3.43    1.46
  -3 -17   4    3.96    1.38
   3 -17  -4    7.64    2.18
   3 -17  -3   91.52    5.91
  -3  17   3   88.37    6.38
  -3 -17   3   82.79    5.92
   3  17  -3   60.90   17.13
   3 -17  -3   81.81    8.97
   3 -17  -2    6.22    2.01
  -3 -17   2    2.57    1.40
  -3 -17   2    6.30    1.94
  -3  17   2    3.53    2.42
   3  17  -2    3.70    1.32
   3 -17  -1   16.73    3.60
  -3 -17   1   17.31    5.28
  -3  17   1   13.43    4.31
   3  17  -1   12.83    4.10
   3 -17   0  117.04    8.36
  -3 -17   0  109.48    7.83
  -3  17   0   95.52    7.24
  -3 -17   0  116.98    7.44
   3  17   1   13.13    3.53
   3 -17   1   27.23    4.30
  -3 -17  -1   25.13    4.59
  -3  17  -1   19.06    7.68
  -3 -17  -1   23.05    4.04
   3  17   2    5.48    1.29
   3 -17   2    3.17    3.61
   3  17   2    3.60    1.76
  -3  17  -2    2.05    1.69
  -3 -17  -2    6.23    2.93
   3 -17   3   87.28   15.90
   3  17   3  106.68   23.64
  -3  17  -3   72.00   24.79
  -3 -17  -3   98.07   20.24
   3 -17   4   10.23    6.26
   3  17   4   10.43    3.29
  -3  17  -4   10.77    3.49
  -3 -17  -4   12.16    2.66
   3 -17   5   43.46    6.13
   3  17   5   49.39    8.90
  -3  17  -5   46.73   15.27
  -3 -17  -5   35.50   10.83
   3 -17   6    8.33    4.01
   3  17   6    3.17    1.12
  -3  17  -6    8.32    2.52
  -3 -17  -6    3.10    2.60
   3 -17   7   32.67    5.15
   3  17   7   30.02    8.88
  -3  17  -7   32.49   12.08
  -3 -17  -7   33.79    7.88
   3  18  -7    3.37    1.99
  -3  18   7   -0.39    2.13
  -3 -18   7    1.34    1.66
   3 -18  -7    0.94    2.67
   3  18  -6    5.63    2.44
  -3  18   6    0.80    1.08
  -3 -18   6    0.36    1.65
   3 -18  -6    1.09    2.10
   3  18  -5    1.62    1.52
   3 -18  -5    2.92    1.85
  -3  18   5    3.96    1.42
  -3 -18   5    3.18    1.87
   3 -18  -5    2.11    1.23
   3 -18  -4   -0.63    1.26
  -3  18   4   -0.22    1.28
   3 -18  -4    2.18    2.84
   3 -18  -3    8.87    2.88
  -3 -18   3    9.20    2.52
  -3  18   3    6.62    2.04
  -3 -18   3    9.13    2.96
   3  18  -3    4.48    1.90
   3 -18  -3    6.33    1.99
   3 -18  -2   33.92    4.30
  -3 -18   2   31.99    4.26
  -3 -18   2   31.52    3.69
  -3  18   2   29.10   10.23
   3  18  -2   24.08    9.45
   3 -18  -1   68.65   10.84
  -3 -18   1   61.02    9.74
  -3 -18   1   58.29    4.85
  -3  18   1   52.67   18.53
   3  18  -1   47.08   14.57
   3 -18   0  161.89    8.44
  -3 -18   0  167.05   31.23
  -3  18   0  143.94    7.96
  -3 -18   0  157.41    9.11
   3  18   1  142.87   11.76
   3 -18   1  183.88   12.25
  -3 -18  -1  180.46   14.79
  -3  18  -1  163.31    8.53
   3  18   2   82.52   17.95
   3 -18   2  127.37   27.53
   3  18   2  114.83   11.85
  -3  18  -2  107.60    7.81
  -3 -18  -2  117.89    7.13
   3 -18   3    6.57    2.67
   3  18   3   10.43    3.26
  -3  18  -3    1.94    1.25
  -3 -18  -3    5.79    2.83
   3 -18   4   25.91    7.43
   3  18   4   27.01    4.90
  -3  18  -4   22.49    6.37
  -3 -18  -4   25.09    5.92
   3 -18   5    3.91    1.98
   3  18   5    1.21    1.76
  -3  18  -5    0.68    1.17
  -3 -18  -5    3.50    1.97
   3 -18   6    4.10    2.36
   3  18   6    1.87    1.42
  -3  18  -6   -2.21    2.31
  -3 -18  -6    3.18    2.12
   3 -18   7   10.25    4.21
   3  18   7    9.54    5.74
  -3  18  -7    4.40    3.36
  -3 -18  -7   10.28    3.67
   3  19  -7   12.19    3.59
  -3  19   7    8.76    2.42
  -3 -19   7    5.71    2.51
   3 -19  -7    9.29    2.92
   3  19  -6   14.01    4.73
  -3  19   6   16.66    7.60
  -3 -19   6   17.71    3.41
   3 -19  -6   16.58    5.47
   3  19  -5    5.55    2.75
  -3  19   5    1.68    1.23
  -3 -19   5    1.57    1.68
   3 -19  -5    0.12    1.64
   3 -19  -4    1.85    1.89
  -3  19   4   -0.46    1.19
  -3 -19   4    2.19    1.75
   3 -19  -4    0.54    1.03
   3 -19  -3    3.50    1.76
  -3 -19   3    2.62    1.36
  -3 -19   3    3.03    1.66
   3  19  -3    0.57    0.56
   3 -19  -3    1.64    2.12
   3 -19  -2   10.00    3.22
  -3 -19   2   11.02    2.76
  -3 -19   2   13.06    3.07
  -3  19   2   10.64    3.07
   3  19  -2    7.61    2.06
   3 -19  -1   34.58   11.61
  -3 -19   1   30.27    7.15
  -3 -19   1   36.58    5.47
  -3  19   1   28.77   10.00
   3  19  -1   25.19   11.09
   3 -19   0   59.11   10.87
  -3 -19   0   55.86   10.50
  -3  19   0   54.60   14.78
  -3 -19   0   54.95   10.76
   3  19   1   23.44    9.57
   3 -19   1   36.64    7.38
  -3 -19  -1   36.67   11.41
  -3  19  -1   27.99   10.01
  -3 -19  -1   34.07    5.48
   3  19   2   67.29   17.08
   3 -19   2  140.34   10.58
   3  19   2  113.20   22.88
  -3  19  -2  105.37    8.60
  -3 -19  -2  110.37   24.06
   3 -19   3    1.03    1.62
   3  19   3    1.21    1.02
  -3  19  -3    4.19    2.86
  -3 -19  -3    2.25    1.30
   3 -19   4    8.18    2.28
   3  19   4    5.64    2.72
  -3  19  -4    6.21    2.36
  -3 -19  -4    7.33    1.97
   3 -19   5   37.29   11.73
   3  19   5   38.13    8.87
  -3  19  -5   56.77    6.06
  -3 -19  -5   37.62   12.37
   3 -19   6    0.78    2.53
   3  19   6    6.53    2.91
  -3  19  -6    2.39    1.49
  -3 -19  -6    4.18    3.50
   3 -19   7    0.57    1.15
   3  19   7    3.64    2.29
  -3 -19  -7    1.57    2.03
   3  20  -6    5.39    2.34
  -3  20   6    2.87    1.29
  -3 -20   6    1.38    1.43
   3 -20  -6    1.04    1.51
   3  20  -5    1.95    1.83
  -3  20   5    3.24    1.49
  -3 -20   5    0.61    1.55
   3 -20  -5    6.94    4.32
   3 -20  -4   16.58    2.99
  -3 -20   4   14.66    3.04
   3 -20  -4   19.56    5.18
   3 -20  -3   13.39    2.89
  -3 -20   3   14.72    2.77
  -3 -20   3   15.69    3.06
   3  20  -3    7.31    2.34
   3 -20  -2    0.24    1.16
  -3 -20   2    1.33    1.09
  -3 -20   2    0.95    1.02
  -3  20   2   -1.20    2.30
   3  20  -2   -0.33    1.21
   3 -20  -1   49.76    9.28
  -3 -20   1   41.22    7.78
  -3 -20   1   43.71    5.17
   3  20  -1   33.38    9.88
  -3  20   1   37.88   11.38
   3 -20   0   10.46   14.24
  -3 -20   0   26.91    4.43
  -3  20   0   20.48    8.49
  -3 -20   0   26.10    6.37
   3  20   1  259.68   19.30
   3 -20   1  349.82   13.69
   3  20   1  303.96   11.76
  -3  20  -1  304.16   12.03
  -3 -20  -1  309.43   21.38
   3  20   2    1.98    1.30
   3 -20   2    3.50    1.32
   3  20   2    6.14    2.82
  -3  20  -2    6.90    3.01
  -3 -20  -2    3.47    2.07
   3 -20   3   10.38    3.45
   3  20   3    7.80    2.67
  -3  20  -3   14.19    3.78
  -3 -20  -3    9.31    3.67
   3 -20   4    3.49    1.72
   3  20   4    1.62    1.48
  -3  20  -4    2.25    1.51
  -3 -20  -4    0.74    2.25
   3 -20   5    4.23    2.11
   3  20   5    1.64    1.57
  -3  20  -5    1.62    1.39
  -3 -20  -5    2.97    1.49
   3 -20   6   12.16    3.38
   3  20   6   13.41    4.06
  -3  20  -6   14.64    4.43
  -3 -20  -6   13.12    5.17
   3  21  -6    3.68    1.41
   3 -21  -6    1.52    1.84
   3  21  -5    2.29    1.55
  -3 -21   5    0.55    1.05
   3 -21  -5    0.04    2.74
   3 -21  -4    0.83    1.06
  -3 -21   4    0.10    1.51
   3 -21  -4    3.62    1.60
   3 -21  -3   10.42    3.99
  -3 -21   3    9.83    2.85
  -3  21   3   11.24    5.07
   3 -21  -2    4.54    1.85
  -3 -21   2    6.08    2.42
  -3 -21   2    5.17    2.46
  -3  21   2    4.71    1.08
   3  21  -2    2.90    1.22
   3 -21  -1    1.27    1.18
  -3 -21   1    0.81    1.73
   3  21  -1    0.97    0.80
  -3  21   1   -0.26    2.28
   3 -21   0  114.31   19.27
  -3 -21   0  102.10   16.12
  -3  21   0   98.30   27.52
  -3 -21   0   96.63   17.59
   3  21   1    2.51    1.49
   3 -21   1    8.58    3.15
   3  21   1   -0.31    2.33
  -3  21  -1    3.14    1.60
  -3 -21  -1    5.12    2.59
   3 -21   2   23.45    5.24
   3  21   2   20.43    4.03
  -3  21  -2   21.44    6.72
  -3 -21  -2   20.35    5.11
   3 -21   3    2.40    1.66
   3  21   3   -0.66    2.02
  -3  21  -3   -0.79    2.33
  -3 -21  -3    0.97    0.69
   3 -21   4    1.28    1.38
   3  21   4    2.11    1.17
  -3  21  -4   -0.02    2.29
  -3 -21  -4    1.29    2.38
   3 -21   5    2.88    2.30
   3  21   5    2.63    1.79
  -3  21  -5    3.52    1.52
  -3 -21  -5    4.36    3.75
   3  21   6    7.78    2.62
   3  22  -5   13.44    4.44
   3 -22  -5   14.01    7.08
  -3 -22   4   13.07    3.01
   3 -22  -4   19.55    4.26
   3 -22  -3    6.11    2.28
  -3 -22   3    5.28    2.27
  -3  22   3    7.21    3.33
   3 -22  -2   -1.49    1.56
  -3 -22   2    0.00    1.18
  -3 -22   2    0.50    1.58
  -3  22   2    1.59    1.87
   3  22  -2   -0.97    1.27
   3 -22  -1    3.26    5.61
  -3 -22   1    6.13    2.19
   3  22  -1    4.78    1.65
  -3  22   1    6.13    3.10
   3 -22   0   20.76   13.08
  -3 -22   0   15.12    5.44
  -3  22   0   15.85    3.76
   3  22   1    5.08    1.54
   3 -22   1    8.23    3.07
   3  22   1    7.80    1.75
  -3  22  -1    4.73    1.46
  -3 -22  -1    8.02    2.33
   3 -22   2   32.07    8.24
   3  22   2   28.12   10.26
  -3  22  -2   32.11    8.26
  -3 -22  -2   32.16    7.35
   3 -22   3    7.15    2.93
   3  22   3    3.43    2.32
  -3  22  -3    5.70    2.25
  -3 -22  -3    4.88    2.97
   3 -22   4    4.14    1.73
   3  22   4    4.34    2.23
  -3  22  -4    3.35    1.82
  -3 -22  -4    3.60    2.03
   3 -22   5   12.66    3.84
   3  22   5   13.30    4.70
  -3  22  -5   14.61    4.19
  -3 -22  -5   11.08    4.79
   3  23  -4    2.72    1.39
   3 -23  -3    4.17    1.84
  -3 -23   3   -0.35    1.60
  -3  23   3    2.00    1.78
   3 -23  -2    1.66    0.99
  -3 -23   2    1.12    1.76
  -3  23   2    1.23    1.94
   3 -23  -1   42.43   11.94
  -3 -23   1   49.01    4.71
   3  23  -1   31.15    9.80
  -3  23   1   41.73   15.84
   3  23   0   65.65   19.04
   3 -23   0   89.94   17.08
   3  23   0   66.86   13.99
   3  23   0   58.37   21.37
  -3  23   0   80.78   22.49
   3  23   1    8.71    3.22
   3 -23   1   10.18    6.89
   3  23   1    7.43    3.40
  -3  23  -1   12.47    4.28
  -3 -23  -1    9.75    3.04
   3 -23   2   65.36   11.67
   3  23   2   51.49   20.49
  -3  23  -2   62.60   22.57
  -3 -23  -2   61.27   12.35
   3 -23   3   49.88    7.01
   3  23   3   41.51   13.04
  -3  23  -3   55.05   20.07
  -3 -23  -3   45.98   15.01
   3 -23   4    1.03    1.22
   3  23   4   -0.32    2.31
  -3  23  -4    1.73    1.95
  -3 -23  -4    1.74    1.19
   3 -24  -3    1.19    0.87
  -3  24   3    0.52    3.09
   3 -24  -2   23.96   12.49
  -3 -24   2   15.60    4.32
  -3  24   2   13.00    5.34
   3 -24  -1   26.99    5.62
  -3 -24   1   13.17    2.93
  -3  24   1   14.95    4.66
   3  24  -1   13.58    4.88
   3  24   0    1.47    0.97
   3 -24   0    5.48    1.88
   3  24   0    6.54    2.35
   3  24   0    5.66    1.86
  -3  24   0    7.06    2.78
   3  24   1    2.00    1.23
   3 -24   1    3.69    1.60
   3  24   1    1.02    0.93
  -3  24  -1    1.69    2.52
  -3 -24  -1    1.18    0.95
   3 -24   2    6.12    3.05
   3  24   2    6.20    2.67
  -3  24  -2    5.69    2.67
  -3 -24  -2    7.47    2.28
   3 -24   3    9.87    3.90
   3  24   3    5.36    1.68
  -3  24  -3    4.83    3.48
  -3 -24  -3    5.98    1.55
   3 -25  -2   18.39    6.86
  -3  25   2   20.68    6.05
   3  25  -1   11.37    3.77
   3 -25  -1   15.14    5.24
  -3  25   1   11.82    4.91
   3  25   0    3.58    3.56
   3 -25   0    8.68    3.60
   3  25   0    9.05    2.70
   3  25   0    5.61    1.99
  -3  25   0    6.15    3.38
   3 -25   1    7.92    3.21
   3  25   1    6.87    4.08
  -3  25  -1    9.39    3.46
  -3 -25  -1    6.25    2.10
   3 -25   2   40.60   10.44
   3  25   2   34.10   12.18
  -3  25  -2   40.75   15.42
  -3 -25  -2   41.34   10.58
  -4   0  10    4.37    2.18
   4   0  -9    0.97    1.06
  -4   0   9    0.17    1.13
   4   0  -8  236.04   17.30
  -4   0   8  224.34   26.38
   4   0  -7   -2.26    1.93
  -4   0   7    0.68    2.57
   4   0  -7   -0.26    0.95
   4   0  -6  319.40   11.52
  -4   0   6  253.81   10.99
   4   0  -6  195.68    6.91
   4   0  -5   -0.03    1.60
  -4   0   5   -1.23    1.90
   4   0  -5    1.23    0.65
  -4   0   4   10.56    2.32
   4   0  -4    7.13    1.46
  -4   0   3    1.31    1.14
  -4   0   3    0.06    0.17
  -4   0   1    1.93    2.15
  -4   0   1    0.48    0.64
   4   0   0  254.76    8.26
  -4   0   0  188.03    6.98
  -4   0   0  220.81    6.30
  -4   0  -1   -0.57    6.00
  -4   0  -1    6.73    1.33
  -4   0  -2 6591.50   43.48
   4   0   3   -0.38    1.22
   4   0   3    0.49    0.48
  -4   0  -3   -1.07    1.83
   4   0   4  160.62    6.94
   4   0   4  151.20    7.29
  -4   0  -4  192.85    9.45
   4   0   5    2.24    1.48
   4   0   5    2.06    1.42
  -4   0  -5    1.00    1.33
   4   0   6  234.67   11.02
   4   0   6  287.15   14.46
  -4   0  -6  321.04   18.04
   4   0   7    1.82    1.27
  -4   0  -7    3.43    3.58
   4   0   8    6.65    2.31
  -4   0  -8    4.79    1.68
   4   0   9    0.54    1.34
  -4   0  -9   -0.77    2.74
   4   0  10   10.50    3.49
  -4   0 -10   12.45    3.62
   4   1 -10   10.61    2.87
  -4   1  10   14.34    3.94
  -4  -1  10    6.35    1.93
   4  -1  -9   18.51    4.24
   4   1  -9   18.86    4.50
  -4   1   9   16.36    6.08
  -4  -1   9   14.00    4.35
   4   1  -8  125.45   27.92
   4  -1  -8  148.57   11.80
  -4   1   8  127.17   11.45
  -4  -1   8  120.17   26.43
   4   1  -7    7.17    2.19
   4  -1  -7    6.15    3.80
  -4   1   7    4.63    3.42
  -4  -1   7    2.72    1.76
   4  -1  -7    2.50    0.70
   4   1  -6   38.81    7.57
   4  -1  -6   43.66   10.72
  -4   1   6   36.00    7.69
  -4  -1   6   31.58    4.09
   4   1  -6   25.72    4.67
   4  -1  -6   25.65    5.75
   4   1  -5    5.11    1.61
   4  -1  -5    0.16    2.74
  -4  -1   5    4.29    1.67
  -4   1   5    5.37    1.60
   4  -1  -5    2.47    0.95
   4   1  -5    2.98    0.78
   4   1  -4  230.23   10.19
   4  -1  -4  241.52   11.05
  -4  -1   4  212.83   18.16
  -4   1   4  218.22   10.34
   4  -1  -4  193.95    7.19
   4   1  -4  190.34    6.45
   4   1  -3  900.15   18.52
   4  -1  -3  924.27   19.55
  -4  -1   3  825.08   16.85
  -4   1   3  829.29   16.66
  -4   1   3  665.74   11.48
  -4   1   2 1040.80   24.55
  -4  -1   2  886.26   30.13
  -4  -1   2  876.25   17.93
  -4  -1   1   10.58    2.53
  -4   1   1    0.85    1.58
  -4   1   1    1.08    0.40
   4   1   0  601.13   15.59
   4  -1   0  541.37   15.87
  -4   1   0  507.22   14.19
  -4  -1   0  469.82   14.11
  -4   1   0  540.51   13.26
  -4  -1   0  521.19   12.93
   4   1   1 3150.18   22.71
   4  -1   1 3013.45   64.34
  -4   1  -1 2440.15   18.88
  -4  -1  -1 2478.71   51.40
  -4   1  -1 2778.96   58.24
  -4  -1  -1 2981.32   22.74
   4   1   2   26.70    9.61
  -4   1  -2    5.45    2.63
  -4  -1  -2   -1.39   25.36
  -4   1  -2   15.20    7.44
   4  -1   3   55.89    3.52
   4   1   3   54.97    3.15
   4  -1   3   54.68    7.50
   4   1   3   50.36    3.92
  -4   1  -3   56.27    3.85
  -4  -1  -3   56.79    4.01
   4   1   4   17.37    2.11
   4  -1   4   16.38    2.80
   4  -1   4   15.64    3.69
   4   1   4   16.32    4.55
  -4   1  -4   16.70    2.62
  -4  -1  -4   16.47    2.62
   4  -1   5    0.91    1.45
   4   1   5    9.05    1.37
   4  -1   5    1.43    0.68
   4   1   5   15.57    4.26
  -4   1  -5    5.47    1.94
  -4  -1  -5    2.23    2.36
   4   1   6    3.32    1.03
   4  -1   6    6.67    1.33
   4   1   6    6.69    1.72
   4  -1   6   12.35    2.50
  -4   1  -6   10.85    3.15
  -4  -1  -6    8.27    3.48
   4   1   7   75.99   16.28
   4  -1   7   71.55   17.83
  -4  -1  -7   90.96   18.57
  -4   1  -7   85.31    7.32
   4  -1   8    8.99    3.03
   4   1   8   10.55    3.03
  -4  -1  -8   18.05    5.16
  -4   1  -8   10.25    3.12
   4   1   9    0.92    1.43
   4  -1   9    4.11    2.10
  -4   1  -9    5.41    3.98
  -4  -1  -9    5.90    3.41
   4  -1  10   -0.53    2.00
   4   1  10    2.57    1.57
  -4  -1 -10    0.03    2.71
  -4   1 -10    0.42    2.81
   4   2 -10    6.58    2.19
  -4   2  10    2.74    3.10
  -4  -2  10    4.43    3.10
   4   2  -9    0.23    1.28
   4  -2  -9   -0.03    1.56
  -4   2   9    3.45    3.15
  -4  -2   9   -1.04    2.93
   4   2  -8   15.31    3.87
   4  -2  -8   15.20    3.29
  -4   2   8   11.48    4.95
  -4  -2   8   15.12    3.73
   4  -2  -8    9.19    2.39
   4   2  -7  141.79   21.18
   4  -2  -7  131.26    7.37
  -4   2   7  138.12    8.71
  -4  -2   7  123.75   10.12
   4  -2  -7   96.75    5.02
   4   2  -6  195.50   10.97
   4  -2  -6  195.03    8.71
  -4   2   6  189.60    9.34
  -4  -2   6  195.13   31.77
   4  -2  -6  159.68    6.60
   4   2  -5   25.51    5.33
   4  -2  -5   28.00    7.99
  -4   2   5   23.23    5.73
  -4  -2   5   25.51    6.27
   4  -2  -5   21.44    6.01
   4   2  -4   24.70    6.45
   4  -2  -4   29.30    3.85
  -4   2   4   23.26    5.08
  -4  -2   4   20.86    2.87
   4  -2  -4   16.75    3.52
   4   2  -3   59.43   14.91
   4  -2  -3   59.33    4.52
  -4   2   3   48.92   10.59
  -4  -2   3   48.15    3.71
   4   2  -2 1001.54   24.04
   4  -2  -2  991.97   24.99
  -4   2   2  868.10   21.88
  -4  -2   2  843.48   21.02
  -4   2   2  721.03   17.41
  -4  -2   2  809.35   16.15
   4   2  -1  211.44    7.56
   4  -2  -1  210.47    8.06
  -4   2   1  187.33    6.52
  -4  -2   1  186.13    7.12
  -4   2   1  172.09    5.70
  -4  -2   1  193.58    4.79
  -4   2   0   16.42    1.97
  -4  -2   0   20.11    3.29
  -4   2   0   26.23    2.38
  -4  -2  -1   -3.32   22.06
  -4   2  -1    2.20    6.64
  -4   2  -1    4.78    2.58
  -4  -2  -1    5.97    1.87
   4   2   2 1499.21   33.07
   4  -2   2 1378.14   31.01
  -4  -2  -2 1204.31   28.12
  -4   2  -2 1168.38   25.90
  -4   2  -2 1417.44   33.06
  -4  -2  -2 1425.49   37.29
   4   2   3  134.73    4.97
   4  -2   3  122.33    5.32
   4   2   3  103.72    5.22
   4  -2   3  110.89    4.68
  -4   2  -3  127.14    5.93
  -4  -2  -3  126.17    5.65
   4   2   4    3.77    1.29
   4  -2   4    3.54    0.94
   4   2   4    5.30    1.48
   4  -2   4    6.10    1.48
  -4   2  -4    4.81    2.29
  -4  -2  -4    6.10    1.98
   4  -2   5   -0.61    1.09
   4   2   5    1.89    1.08
   4  -2   5    1.56    0.87
  -4   2  -5    2.46    2.40
  -4  -2  -5    2.47    1.80
   4  -2   6   18.27    4.79
   4   2   6   24.29    5.26
   4  -2   6   25.28    6.86
  -4   2  -6   22.04    3.40
  -4  -2  -6   15.65   14.09
   4  -2   7   27.68    8.35
   4   2   7   49.30    7.60
   4  -2   7   45.74    6.21
  -4   2  -7   69.68    7.85
  -4  -2  -7   45.01    6.74
   4   2   8   11.29    5.25
   4  -2   8    9.14    2.82
  -4   2  -8   10.12    2.88
  -4  -2  -8   32.77    5.70
   4   2   9    1.29    1.08
   4  -2   9   -0.57    2.00
  -4  -2  -9    5.96    3.53
   4  -2  10    2.16    0.75
   4   2  10    3.79    1.94
  -4  -2 -10    1.90    1.85
  -4   2 -10    2.51    2.86
   4   3 -10    0.93    2.24
  -4   3  10    0.73    1.49
  -4  -3  10   -1.67    2.62
   4   3  -9    7.26    2.17
   4  -3  -9    5.25    1.97
  -4   3   9    4.66    2.38
  -4  -3   9    4.63    2.10
   4   3  -8   47.75   12.68
   4  -3  -8   52.38    5.48
  -4   3   8   46.18    6.78
  -4  -3   8   58.31   12.33
   4  -3  -8   36.85    4.24
   4   3  -7    7.66    2.24
   4  -3  -7    6.00    1.93
  -4   3   7    4.48    2.65
  -4  -3   7    6.90    3.40
   4  -3  -7    5.99    2.06
  -4   3   6    1.39    1.27
  -4  -3   6    1.99    2.40
   4  -3  -6   -0.54    1.68
   4  -3  -5    2.82    2.31
  -4   3   5    1.17    1.86
  -4  -3   5    0.86    1.21
   4  -3  -5   -0.21    1.14
   4   3  -4   67.63    5.67
   4  -3  -4  107.66    7.07
  -4   3   4   67.02   16.24
  -4  -3   4   68.31    5.24
   4  -3  -4   55.53   10.52
   4   3  -3  125.90    7.53
   4  -3  -3  160.10    6.68
  -4  -3   3  152.32    6.98
   4   3  -2    4.48    1.30
   4  -3  -2   -0.23    2.41
  -4   3   2    0.45    1.01
  -4  -3   2   -0.26    1.76
  -4   3   2    0.12    0.64
   4   3  -1  157.92    6.80
   4  -3  -1  115.88   10.79
  -4   3   1   97.88    4.29
  -4  -3   1  111.23    5.81
  -4   3   1  102.93    9.63
   4   3   0  336.88   10.30
   4  -3   0  311.45    8.42
  -4   3   0  267.87    7.73
  -4  -3   0  254.91    7.09
  -4   3   0  249.70    7.35
  -4  -3   0  283.20    5.47
   4  -3   1 1419.25   32.61
  -4  -3  -1 1160.03   27.37
  -4   3  -1 1092.74   23.85
  -4   3  -1 1317.49   30.29
  -4  -3  -1 1402.54   30.77
   4   3   2   11.23    3.65
   4  -3   2   11.81    2.50
  -4   3  -2    7.77    1.93
  -4  -3  -2    6.46    1.75
  -4   3  -2   12.68    6.53
   4   3   3  154.62    5.22
   4  -3   3  146.36    6.20
   4   3   3  127.16    7.35
   4  -3   3  124.83    5.41
  -4   3  -3  147.47    6.68
  -4  -3  -3  159.14    6.96
   4   3   4   40.99    9.05
   4  -3   4   47.12   11.73
   4   3   4   44.45   11.36
   4  -3   4   46.85    9.38
  -4   3  -4   56.31   12.77
  -4  -3  -4   55.61    8.24
   4  -3   5    0.79    1.70
   4   3   5    2.46    0.95
   4   3   5    3.36    1.71
   4  -3   5    2.13    1.44
  -4   3  -5    1.65    2.20
  -4  -3  -5    1.84    1.81
   4  -3   6   11.92    2.19
   4   3   6   17.56    3.17
   4  -3   6   15.84    3.52
  -4   3  -6   16.93    4.26
  -4  -3  -6   15.07    3.11
   4  -3   7    7.29    2.11
   4   3   7   10.78    2.25
   4  -3   7   12.43    2.90
  -4   3  -7    7.28    2.81
  -4  -3  -7    7.88    3.73
   4   3   8   21.98    4.69
   4  -3   8   21.56    7.15
  -4   3  -8   27.22    5.63
  -4  -3  -8   26.83    8.52
   4   3   9   15.60    5.12
   4  -3   9   17.12   11.86
  -4   3  -9   19.05    4.22
  -4  -3  -9   15.73    5.12
   4   3  10    1.21    1.76
   4   4 -10   17.20    6.20
  -4   4  10   20.99    6.42
  -4  -4  10   17.61    6.13
   4   4  -9    2.35    1.12
   4  -4  -9    0.18    1.27
  -4   4   9    2.55    2.82
  -4  -4   9    2.24    3.04
   4  -4  -9    1.62    1.05
   4   4  -8    8.26    1.74
   4  -4  -8   35.19    5.52
  -4   4   8    8.11    3.27
  -4  -4   8    9.69    2.72
   4  -4  -8    3.87    1.70
   4   4  -7   76.07   11.43
   4  -4  -7   85.08    6.07
  -4   4   7   75.03   17.65
  -4  -4   7   77.73    8.97
   4  -4  -7   54.09   11.90
   4   4  -6  211.25   10.36
   4  -4  -6  190.29    8.81
  -4   4   6  181.18    9.77
  -4  -4   6  218.05   10.43
   4  -4  -6  151.95    6.63
   4   4  -5   47.78    8.37
   4  -4  -5   76.55   14.38
  -4   4   5   58.37   13.91
  -4  -4   5   58.19   16.66
   4  -4  -5   40.01    9.20
   4   4  -4  323.03   13.47
   4  -4  -4  349.29   13.54
  -4   4   4  313.63   12.78
  -4  -4   4  300.81   13.27
   4  -4  -4  264.88    9.95
   4   4  -3  516.75   15.91
   4  -4  -3  599.21   14.00
  -4   4   3  539.31   12.69
  -4  -4   3  528.84   13.68
   4  -4  -3  501.91   10.62
   4   4  -2   45.03    8.47
   4  -4  -2   48.40    4.25
  -4   4   2   40.80    7.99
  -4  -4   2   55.58    4.37
  -4   4   2   30.68    8.81
   4   4  -1   73.51    4.43
   4  -4  -1   79.06    5.01
  -4  -4   1   78.57    5.17
  -4   4   1   64.53    9.22
  -4  -4   1   73.86    2.59
   4  -4   0    2.10    1.75
  -4   4   0    1.02    1.06
  -4  -4   0    1.90    2.01
  -4   4   0    0.55    1.27
  -4  -4   0    3.27    1.65
   4  -4   1  962.81   23.24
  -4   4  -1  612.63   15.34
  -4  -4  -1  659.66   18.78
  -4   4  -1  719.88   18.30
  -4  -4  -1  784.14   19.18
   4  -4   2   17.02    4.25
  -4  -4  -2   14.70    5.42
  -4   4  -2   15.94    4.13
   4   4   3   23.62    6.85
   4  -4   3   21.86    2.77
   4   4   3   20.28    5.22
   4  -4   3   19.36    2.32
  -4   4  -3   24.15    7.21
  -4  -4  -3   24.36    6.18
   4   4   4    2.63    1.21
   4  -4   4    2.89    1.41
   4   4   4    0.81    3.13
   4  -4   4    1.28    1.03
  -4   4  -4   10.30    5.37
   4  -4   5   88.30    5.41
   4   4   5   97.53   19.50
   4  -4   5   95.15    7.37
  -4   4  -5  118.55   12.38
  -4  -4  -5  108.66    7.50
   4  -4   6    9.35    1.70
   4   4   6    9.47    3.13
   4  -4   6    7.62    2.30
  -4   4  -6    8.73    3.42
  -4  -4  -6    8.44    2.72
   4  -4   7    0.80    0.75
   4   4   7    2.35    1.37
   4  -4   7    1.19    1.02
  -4   4  -7    1.47    1.21
  -4  -4  -7    0.53    1.22
   4   4   8   13.37    2.82
   4  -4   8   11.12    2.65
  -4   4  -8   14.51    4.38
  -4  -4  -8   14.41    4.39
   4   4   9   60.55   21.25
   4  -4   9   73.04    5.97
   4   5 -10   38.99   12.33
  -4   5  10   47.05    7.00
  -4  -5  10   43.58   12.34
   4   5  -9   15.32    3.35
  -4   5   9   16.75    4.92
  -4  -5   9   15.09    4.38
   4  -5  -9   11.39    2.75
   4   5  -8   20.70    4.12
   4  -5  -8   15.42    4.31
  -4   5   8   19.78    6.34
  -4  -5   8   17.37    6.50
   4  -5  -8   11.74    4.51
   4   5  -7    9.08    3.72
   4  -5  -7    7.07    1.93
  -4   5   7    9.34    3.41
  -4  -5   7    8.03    3.54
   4  -5  -7    3.62    1.95
   4   5  -6  287.49   15.17
   4  -5  -6  269.75   13.67
  -4   5   6  273.47   30.50
  -4  -5   6  248.06   14.00
   4  -5  -6  206.64   12.38
   4   5  -5   -0.72    1.84
   4  -5  -5    3.82    3.33
  -4   5   5   -0.89    2.33
  -4  -5   5   -0.08    2.17
   4  -5  -5   -1.09    1.81
   4   5  -4  195.48   10.48
   4  -5  -4  185.28    9.04
  -4   5   4  180.26    8.93
  -4  -5   4  175.57   17.65
   4  -5  -4  147.64    7.04
   4   5  -3   40.25    4.04
   4  -5  -3   42.57    3.98
  -4   5   3   36.52    7.70
  -4  -5   3   42.42   10.36
   4  -5  -3   36.26    7.14
   4   5  -2  537.27   15.16
   4  -5  -2  629.56   16.90
  -4   5   2  525.90   13.81
  -4  -5   2  539.61   15.46
  -4   5   2  444.30   12.53
   4   5  -1  357.22   12.47
   4  -5  -1  383.25   11.94
  -4   5   1  302.85    8.89
  -4  -5   1  322.42   10.68
  -4   5   1  271.49    8.56
  -4  -5   1  287.06    6.99
   4   5   0   35.33    8.53
  -4   5   0   27.91    1.87
  -4  -5   0   29.76    5.98
  -4   5   0   34.40    8.11
  -4  -5   0   33.63    3.83
   4   5   2  262.94    7.19
   4  -5   2  252.89    8.34
   4  -5   2  199.26    5.03
  -4  -5  -2  211.75    7.81
  -4   5  -2  235.38    7.91
  -4  -5  -2  244.46    8.31
   4   5   3   -0.31    0.95
   4  -5   3   -0.99    1.46
   4   5   3    0.10    0.78
   4  -5   3    0.36    0.54
  -4  -5  -3    0.51    1.59
   4   5   4  155.74    6.95
   4  -5   4  153.95    7.70
   4   5   4  142.82    7.87
   4  -5   4  151.75    8.33
  -4   5  -4  165.46   11.14
  -4  -5  -4  181.73    9.17
   4  -5   5   30.91    6.13
   4   5   5   32.49   10.35
   4  -5   5   34.23    7.47
  -4   5  -5   44.78   12.03
  -4  -5  -5   48.39   13.73
   4  -5   6   27.02    5.62
   4   5   6   35.68    9.83
   4  -5   6   29.81    6.50
  -4   5  -6   38.22   12.66
  -4  -5  -6   37.84    5.16
   4  -5   7    3.78    1.38
   4   5   7    5.93    1.53
   4  -5   7    5.33    1.91
  -4   5  -7    7.91    2.98
  -4  -5  -7    6.27    2.62
   4  -5   8    7.33    1.77
   4   5   8   12.68    3.72
   4  -5   8   12.81    4.35
  -4   5  -8   11.94    3.43
  -4  -5  -8   13.46    3.19
   4   5   9   18.75    5.34
   4  -5   9   14.39    4.40
  -4   5  -9   27.69    7.15
  -4  -5  -9   24.69    8.04
   4   6 -10    0.03    1.15
  -4   6  10   -0.58    3.02
  -4  -6  10    1.24    2.78
   4   6  -9    3.93    1.32
  -4   6   9    2.88    2.30
  -4  -6   9    2.28    2.69
   4  -6  -9    3.07    1.39
   4   6  -8    2.15    1.81
   4  -6  -8   -0.04    1.54
  -4   6   8   -0.40    2.43
  -4  -6   8    2.58    2.36
   4  -6  -8    0.91    0.97
   4   6  -7   70.05   13.86
   4  -6  -7   79.92    5.59
  -4   6   7   77.01    6.25
  -4  -6   7   77.31    6.58
   4  -6  -7   54.84   15.52
   4   6  -6  308.49   15.87
   4  -6  -6  363.99   17.63
  -4  -6   6  321.94   16.78
   4  -6  -6  279.55   13.82
   4   6  -5  234.80   11.02
   4  -6  -5  238.34    9.94
  -4   6   5  250.19   12.63
  -4  -6   5  270.72   11.69
   4  -6  -5  191.54    8.72
   4   6  -4  142.47   11.33
   4  -6  -4  167.15   17.20
  -4   6   4  141.92   10.00
  -4  -6   4  142.22    7.99
   4  -6  -4  124.51    6.58
   4   6  -3    6.39    1.53
   4  -6  -3    9.82    2.73
  -4   6   3    5.30    1.62
  -4  -6   3    5.18    2.05
   4  -6  -3    4.92    2.20
   4   6  -2    7.11    1.88
   4  -6  -2    5.57    2.38
  -4   6   2    5.92    1.25
  -4  -6   2    4.01    2.02
  -4   6   2    3.78    1.10
   4   6  -1  192.63    9.18
   4  -6  -1  232.54    8.68
  -4   6   1  180.33    6.12
  -4  -6   1  186.07    7.54
  -4   6   1  191.17   16.18
  -4  -6   1  168.48    4.29
   4   6   0    0.89    1.08
   4  -6   0    1.47    2.12
  -4   6   0   -0.79    0.70
  -4  -6   0   -1.46    1.92
  -4   6   0    1.15    0.70
  -4  -6   0    1.34    0.47
   4   6   1   51.74   12.50
  -4  -6  -1   37.69   10.68
  -4   6  -1   44.41   11.71
   4   6   2  197.16    7.46
   4  -6   2  159.44    6.82
   4  -6   2  126.95    4.41
  -4  -6  -2  151.65    7.05
  -4   6  -2  148.12    6.34
  -4  -6  -2  169.14   13.98
   4   6   3    8.29    1.30
   4  -6   3    6.08    2.04
   4   6   3    6.65    6.51
   4  -6   3    7.83    1.98
  -4   6  -3   10.76    2.86
  -4  -6  -3   14.56    2.75
   4  -6   4   13.95    2.41
   4   6   4   11.30    3.27
   4  -6   4   13.12    3.21
  -4   6  -4   15.19    5.92
  -4  -6  -4   12.87    2.91
   4  -6   5    2.77    1.13
   4   6   5   -1.17    1.92
   4  -6   5    1.02    0.90
  -4   6  -5    1.88    1.32
  -4  -6  -5    0.56    1.92
   4  -6   6   24.08    5.59
   4   6   6   23.91    4.52
   4  -6   6   22.91    6.75
  -4   6  -6   29.24    8.14
  -4  -6  -6   32.17    5.80
   4  -6   7    1.83    1.53
   4   6   7    2.65    1.56
   4  -6   7    5.25    2.39
  -4   6  -7    4.81    2.55
  -4  -6  -7    4.75    1.62
   4  -6   8   23.69    7.88
   4   6   8   38.53    6.30
   4  -6   8   27.05    6.73
  -4   6  -8   34.84    4.96
  -4  -6  -8   37.92    7.53
   4   6   9   24.93    3.79
   4  -6   9   16.23    4.67
  -4   6  -9   30.15    9.85
  -4  -6  -9   26.34    4.97
   4   7  -9   12.17    3.71
  -4   7   9   14.01    3.68
  -4  -7   9   13.08    3.50
   4  -7  -9    7.74    3.21
   4   7  -8    0.95    2.59
   4  -7  -8    1.54    1.90
  -4   7   8    0.66    1.44
  -4  -7   8    0.48    2.45
   4  -7  -8    3.10    2.22
   4   7  -7    0.42    1.41
   4  -7  -7    2.24    1.08
  -4   7   7    1.14    1.14
  -4  -7   7    1.29    2.56
   4  -7  -7   -0.26    0.90
   4   7  -6   34.34    8.26
   4  -7  -6   37.89    9.10
  -4   7   6   32.14    7.12
  -4  -7   6   37.17    9.58
   4  -7  -6   25.97    5.35
   4   7  -5  560.51   19.36
   4  -7  -5  656.92   21.08
  -4   7   5  616.80   20.60
  -4  -7   5  596.15   19.66
   4  -7  -5  516.69   17.13
   4   7  -4  105.85    6.60
   4  -7  -4  120.31    7.07
  -4   7   4  118.12    7.28
  -4  -7   4  119.73    7.46
   4  -7  -4   99.11   16.86
   4   7  -3    3.33    0.82
   4  -7  -3    5.65    2.32
  -4   7   3    4.93    1.30
  -4  -7   3    5.00    1.80
   4  -7  -3    4.20    1.80
   4   7  -2   71.05    7.97
   4  -7  -2   83.23    5.51
  -4   7   2   71.30    3.62
  -4  -7   2   74.74    5.27
  -4   7   2   62.26    3.87
   4   7  -1    1.87    1.19
   4  -7  -1    0.84    1.38
  -4   7   1   -0.11    0.88
  -4  -7   1   -0.38    1.73
  -4   7   1    0.22    0.84
  -4  -7   1   -0.21    0.38
   4   7   0   10.31    5.67
   4  -7   0   19.93    6.83
  -4   7   0   17.23    1.56
  -4  -7   0   14.12    2.79
  -4   7   0   10.13    3.42
  -4  -7   0   16.69    3.42
   4   7   1  615.50   18.32
   4  -7   1  689.34   16.03
  -4   7  -1  559.28    8.79
  -4  -7  -1  606.86   14.20
  -4   7  -1  581.41   13.82
  -4  -7  -1  594.65   12.15
   4   7   2   19.80    2.56
   4  -7   2   18.21    3.91
   4  -7   2   14.12    2.83
  -4  -7  -2   14.19    4.22
  -4   7  -2   15.16    3.91
  -4  -7  -2   16.99    4.02
   4   7   3  255.97    9.15
   4  -7   3  237.65   10.49
   4   7   3  191.42    9.07
   4  -7   3  222.06    8.58
  -4   7  -3  238.09   10.93
  -4  -7  -3  254.45   10.83
   4  -7   4   25.08    3.35
   4   7   4   22.20   11.33
   4  -7   4   24.29    2.98
  -4   7  -4   33.08    7.98
  -4  -7  -4   23.88   10.56
   4  -7   5    0.60    0.64
   4   7   5   -0.54    2.02
   4  -7   5    0.53    0.64
  -4   7  -5   -0.12    2.47
  -4  -7  -5   -0.79    1.94
   4  -7   6    2.97    1.65
   4   7   6    2.34    1.30
   4  -7   6    3.30    1.27
  -4   7  -6    3.02    1.72
  -4  -7  -6    1.40    1.85
   4  -7   7    0.41    0.84
   4   7   7    2.59    1.68
   4  -7   7   -0.25    1.33
  -4   7  -7   -0.67    2.45
  -4  -7  -7    1.64    0.67
   4  -7   8    3.21    1.81
   4   7   8    2.90    1.61
   4  -7   8    2.35    1.19
  -4   7  -8    1.74    1.85
  -4  -7  -8    3.06    1.25
   4   7   9   15.30    5.17
  -4   7  -9   12.37    3.92
  -4  -7  -9   13.12    3.16
   4   8  -9    5.00    1.84
  -4   8   9    0.49    2.05
  -4  -8   9    3.34    1.99
   4  -8  -9    2.67    1.79
   4   8  -8    8.61    2.33
   4  -8  -8    7.68    2.78
  -4   8   8    7.75    2.35
  -4  -8   8    5.95    2.68
   4  -8  -8    4.36    2.03
   4   8  -7   14.97    4.60
   4  -8  -7   15.66    3.78
  -4   8   7   14.89    3.13
  -4  -8   7   15.68    4.66
   4  -8  -7   10.41    3.46
   4   8  -6    6.92    3.41
   4  -8  -6    6.06    2.30
  -4   8   6    5.97    2.44
  -4  -8   6    6.42    2.39
   4  -8  -6    5.46    2.07
   4   8  -5   50.77   13.33
   4  -8  -5   56.93   13.44
  -4   8   5   57.42   13.51
  -4  -8   5   50.82   15.16
   4  -8  -5   39.24    7.54
   4   8  -4  113.98   23.61
   4  -8  -4  138.79    7.44
  -4   8   4  126.24    7.03
  -4  -8   4  117.77    7.38
   4  -8  -4  113.50   20.92
   4   8  -3    0.97    1.03
   4  -8  -3    2.26    1.63
  -4   8   3    0.22    0.78
  -4  -8   3    1.17    1.93
   4  -8  -3    2.34    3.02
   4   8  -2    0.74    0.63
   4  -8  -2    5.62    4.40
  -4   8   2    0.91    0.49
  -4  -8   2    3.91    2.66
  -4   8   2    0.75    0.86
   4   8  -1   24.15    6.42
   4  -8  -1   27.72    7.83
  -4   8   1   19.90    4.39
  -4  -8   1   19.30    2.57
  -4   8   1   20.46    7.49
  -4  -8   1   17.02    3.33
   4   8   0  488.81   12.76
   4  -8   0  570.89   16.90
  -4   8   0  452.84    7.75
  -4  -8   0  496.34   12.69
  -4   8   0  469.86   12.43
  -4  -8   0  474.77    9.60
   4   8   1    6.92    2.69
  -4  -8  -1    2.33    4.30
  -4   8  -1    3.74    1.40
  -4  -8  -1    5.53    1.70
   4   8   2   70.12    4.13
   4  -8   2   63.24    5.09
  -4  -8  -2   63.78   13.89
  -4   8  -2   57.78    5.07
  -4  -8  -2   61.98    4.89
   4  -8   3   18.16    3.74
  -4   8  -3   19.24    4.65
  -4  -8  -3   25.50    8.74
   4  -8   4   80.74    5.97
   4   8   4   79.67    9.13
   4  -8   4   78.26    3.61
  -4   8  -4   83.66    6.02
  -4  -8  -4   91.19   18.56
   4  -8   5    5.25    1.77
   4   8   5    1.09    1.06
   4  -8   5    2.95    0.65
  -4   8  -5    5.41    2.70
  -4  -8  -5    3.03    1.99
   4  -8   6    1.73    1.65
   4   8   6    4.11    2.39
   4  -8   6    3.00    0.86
  -4   8  -6    2.61    2.57
  -4  -8  -6    2.56    1.21
   4  -8   7    5.62    2.36
   4   8   7    3.05    1.34
   4  -8   7    4.87    1.17
  -4   8  -7    9.55    3.25
  -4  -8  -7    8.35    3.07
   4  -8   8    1.18    1.10
   4   8   8    3.13    2.55
  -4   8  -8    0.31    2.72
  -4  -8  -8    0.35    2.84
   4   8   9   16.62    4.29
  -4   8  -9   11.71    3.80
  -4  -8  -9   15.13    6.62
   4   9  -9    4.56    4.34
  -4   9   9    2.41    1.52
  -4  -9   9    3.11    1.86
   4  -9  -9    2.31    2.23
   4   9  -8    6.53    2.99
  -4   9   8    9.58    3.95
  -4  -9   8    9.35    1.56
   4  -9  -8    5.19    2.52
   4   9  -7    4.75    2.50
   4  -9  -7    3.68    1.92
  -4   9   7    4.79    2.68
  -4  -9   7    6.17    2.80
   4  -9  -7    2.78    0.89
   4   9  -6    2.86    1.29
   4  -9  -6    4.81    2.47
  -4   9   6    5.64    2.63
  -4  -9   6    2.93    2.03
   4  -9  -6    3.89    2.07
   4   9  -5  300.33   13.86
   4  -9  -5  403.86   14.52
  -4   9   5  369.74   12.68
  -4  -9   5  340.51   13.75
   4  -9  -5  320.17   11.41
   4   9  -4  138.39   26.90
   4  -9  -4  160.00    8.01
  -4   9   4  151.46    7.80
  -4  -9   4  148.33    8.59
   4  -9  -4  138.32    7.18
   4   9  -3   49.15   12.83
   4  -9  -3   57.01    4.74
  -4   9   3   51.13    3.83
  -4  -9   3   48.64    4.45
   4  -9  -3   50.42   10.59
   4   9  -2    9.19    2.52
   4  -9  -2   11.65    2.65
  -4   9   2   10.23    2.71
  -4  -9   2    7.77    2.32
  -4   9   2    9.02    3.80
   4   9  -1  141.65    7.40
   4  -9  -1  199.62    9.42
  -4   9   1  154.03    5.97
  -4  -9   1  183.75    9.04
  -4   9   1  145.45    9.41
  -4  -9   1  146.21    5.58
   4   9   0    4.19    1.00
   4  -9   0    7.45    2.62
  -4   9   0    0.95    0.60
  -4  -9   0    3.28    2.26
  -4   9   0    2.61    1.23
  -4  -9   0    4.96    1.36
   4   9   1   17.95    4.13
   4  -9   1   17.49    3.76
  -4  -9  -1   17.73    3.02
  -4   9  -1   15.42    4.49
  -4  -9  -1   20.88    2.48
   4   9   2   39.20   10.21
   4  -9   2   45.45    4.70
  -4  -9  -2   49.10   11.79
  -4   9  -2   38.61   10.66
  -4  -9  -2   53.59    8.36
   4   9   3    5.40    1.26
   4  -9   3    5.26    2.33
   4   9   3    6.29    1.87
  -4   9  -3    7.52    2.49
  -4  -9  -3    4.37    2.14
   4  -9   4   65.15    5.23
   4   9   4   64.18   14.85
  -4   9  -4   78.79   19.84
  -4  -9  -4   84.02   13.61
   4  -9   5   64.71   14.54
   4   9   5   66.67   12.75
  -4   9  -5   70.53   20.35
  -4  -9  -5   69.21    6.42
   4  -9   6   10.48    2.82
   4   9   6   12.01    4.07
  -4   9  -6   14.08    5.26
  -4  -9  -6    6.97    2.59
   4  -9   7    2.62    1.51
   4   9   7    1.09    1.01
  -4   9  -7    3.16    1.52
  -4  -9  -7    2.78    1.99
   4  -9   8   14.31    4.43
   4   9   8   16.37    4.79
  -4   9  -8   16.13    4.49
  -4  -9  -8   20.82    5.40
   4   9   9    7.81    2.79
  -4   9  -9    8.40    4.34
  -4  -9  -9   12.11    4.63
   4  10  -9    1.27    1.44
  -4  10   9   -1.10    2.64
  -4 -10   9    2.54    2.73
   4 -10  -9    2.98    2.72
   4  10  -8   19.22    5.06
  -4  10   8   20.87    4.36
  -4 -10   8   19.53    4.32
   4 -10  -8   11.73    3.71
   4  10  -7    2.22    1.88
   4 -10  -7   -0.12    1.45
  -4  10   7   -1.54    2.33
  -4 -10   7    0.37    2.07
   4 -10  -7   -0.77    1.68
   4  10  -6    1.73    1.53
   4 -10  -6    2.97    2.58
  -4  10   6   -0.32    1.98
  -4 -10   6   -1.62    2.06
   4 -10  -6    1.29    1.13
   4  10  -5   23.04    4.54
   4 -10  -5   22.85    4.71
  -4  10   5   18.29    3.73
  -4 -10   5   19.08    3.59
   4 -10  -5   16.40    3.84
   4  10  -4   30.87    6.74
   4 -10  -4   88.81    9.51
  -4  10   4   31.58    6.01
  -4 -10   4   32.58    4.56
   4 -10  -4   25.41    5.85
   4  10  -3   34.74    7.23
   4 -10  -3   46.71    4.78
  -4  10   3   37.48    8.81
  -4 -10   3   38.83    4.68
   4 -10  -3   35.46    8.28
   4  10  -2    0.17    0.90
   4 -10  -2    0.70    1.39
  -4  10   2    0.81    0.52
  -4 -10   2   -0.38    1.81
  -4  10   2    0.00    1.40
   4  10  -1   92.59    6.89
   4 -10  -1  117.16    9.87
  -4  10   1  105.93    4.58
  -4 -10   1  120.83    7.40
  -4  10   1   91.31    5.68
  -4 -10   1   98.61    8.68
   4  10   0    1.65    0.72
   4 -10   0    2.37    2.16
  -4 -10   0   16.97    3.40
  -4  10   0    1.89    1.27
  -4 -10   0    3.14    0.92
   4  10   1    1.31    1.00
   4 -10   1    0.31    2.32
  -4 -10  -1    2.38    2.25
  -4  10  -1    2.11    1.15
  -4 -10  -1    1.35    1.16
   4  10   2   64.51    4.79
   4 -10   2   68.13    5.41
  -4 -10  -2   68.38   14.94
  -4  10  -2   71.31    5.32
  -4 -10  -2   66.55    5.88
   4  10   3  114.58    5.21
   4 -10   3  104.99    6.71
   4  10   3   82.32    5.87
  -4  10  -3  120.97   23.29
  -4 -10  -3  105.43   17.34
   4 -10   4    7.55    2.46
   4  10   4    0.74    3.63
  -4  10  -4    8.17    2.22
  -4 -10  -4    3.46    1.50
   4 -10   5    5.58    1.70
   4  10   5    7.20    2.33
  -4  10  -5    7.90    3.52
  -4 -10  -5    8.86    3.17
   4 -10   6   -0.87    1.75
   4  10   6    1.70    1.28
  -4  10  -6   -0.77    2.60
  -4 -10  -6    1.94    2.27
   4 -10   7    8.37    3.40
   4  10   7    7.78    2.88
  -4  10  -7   13.98    4.41
  -4 -10  -7   15.66    4.25
   4 -10   8    4.68    3.09
   4  10   8    6.18    2.10
  -4  10  -8    7.04    3.21
  -4 -10  -8    9.58    2.68
   4  10   9    2.35    1.75
  -4  10  -9    6.18    2.20
  -4 -10  -9    4.98    3.34
   4  11  -9    5.82    1.99
  -4  11   9    6.42    3.99
  -4 -11   9    6.14    1.80
   4 -11  -9    5.19    2.35
   4  11  -8    2.67    1.71
  -4  11   8    2.88    1.91
  -4 -11   8    3.58    2.76
   4 -11  -8    2.66    2.06
   4  11  -7   11.86    3.29
   4 -11  -7    9.03    3.04
  -4  11   7    8.02    3.49
  -4 -11   7    7.25    2.77
   4 -11  -7    8.03    2.01
   4  11  -6    4.28    2.12
   4 -11  -6    2.40    1.65
  -4  11   6    4.29    2.29
  -4 -11   6    3.90    1.31
   4 -11  -6    2.61    1.45
   4  11  -5   84.13   13.43
   4 -11  -5   98.78    5.61
  -4  11   5   86.03   20.23
  -4 -11   5   91.58    6.88
   4 -11  -5   84.07   16.93
   4  11  -4  691.12   23.45
   4 -11  -4  876.94   22.94
  -4  11   4  781.58   25.54
  -4 -11   4  778.78   21.31
   4 -11  -4  712.59   25.93
   4  11  -3  336.33   13.81
   4 -11  -3  423.17   15.07
  -4  11   3  387.59   12.82
  -4 -11   3  407.67   15.45
   4 -11  -3  370.87   14.86
   4  11  -2   20.47    4.20
   4 -11  -2   39.22    4.07
  -4  11   2   23.57    2.26
  -4 -11   2   22.54    3.30
  -4  11   2   19.08    6.03
   4  11  -1    3.92    0.80
   4 -11  -1   23.14    5.08
  -4  11   1    3.63    1.00
  -4 -11   1    3.97    1.78
  -4  11   1    3.93    1.75
  -4 -11   1    3.33    0.73
   4  11   0   37.28    7.87
   4 -11   0   45.09    5.09
  -4 -11   0   40.21    4.49
  -4  11   0   33.85   11.77
  -4 -11   0   33.64    8.08
   4  11   1   58.17   10.76
   4 -11   1   67.58    6.01
  -4 -11  -1   58.96    4.76
  -4  11  -1   54.01    6.50
  -4 -11  -1   55.04    3.88
   4  11   2   45.38    7.37
   4 -11   2   47.75    8.69
  -4 -11  -2   50.42    5.02
  -4  11  -2   46.88   16.24
  -4 -11  -2   48.61    4.23
   4 -11   3    0.45    2.03
  -4  11  -3    0.89    1.97
   4 -11   4   45.09   10.76
   4  11   4   48.92    9.75
  -4  11  -4   48.69    4.92
  -4 -11  -4   59.43    8.29
   4 -11   5    9.29    2.52
   4  11   5    7.25    2.52
  -4  11  -5   10.19    3.89
  -4 -11  -5    6.25    2.44
   4 -11   6    1.44    1.07
   4  11   6    2.60    1.19
  -4  11  -6   -0.63    2.42
  -4 -11  -6    2.40    1.76
   4 -11   7    9.60    3.25
   4  11   7   11.53    3.03
  -4  11  -7   10.93    4.76
  -4 -11  -7   12.35    4.13
   4 -11   8    1.37    1.08
   4  11   8    1.34    1.79
  -4  11  -8    0.64    1.28
  -4 -11  -8    2.17    1.89
   4 -11   9    0.48    1.73
   4  11   9   -1.32    2.91
  -4 -11  -9   -0.17    2.72
   4  12  -9    3.24    2.19
  -4  12   9    1.10    2.69
  -4 -12   9    3.40    1.50
   4 -12  -9    1.12    1.99
   4  12  -8    9.35    3.16
  -4  12   8   11.15    3.76
  -4 -12   8    9.75    3.09
   4 -12  -8    8.09    2.56
   4  12  -7   53.72    9.46
   4 -12  -7   52.87    4.64
  -4  12   7   54.42    5.69
  -4 -12   7   46.04   11.03
   4 -12  -7   38.25   11.09
   4  12  -6    3.85    2.01
   4 -12  -6    6.47    1.75
  -4  12   6    5.42    2.67
  -4 -12   6    4.88    2.83
   4 -12  -6    5.29    2.09
   4  12  -5   22.85    5.95
   4 -12  -5   25.34    8.83
  -4  12   5   27.18    3.52
  -4 -12   5   30.46    4.23
   4 -12  -5   24.76    6.05
   4 -12  -4    7.79    1.98
  -4  12   4    4.43    3.06
   4 -12  -4    1.94    3.22
   4  12  -3    6.57    1.68
  -4  12   3    6.67    2.69
  -4 -12   3    7.05    2.95
   4 -12  -3    6.99    3.38
   4  12  -2  209.78    9.91
   4 -12  -2  267.51   20.85
  -4  12   2  229.42    8.29
  -4 -12   2  229.19   10.39
  -4  12   2  192.77    8.72
   4  12  -2  163.95    5.77
   4  12  -1   43.97   10.46
   4 -12  -1   56.53   12.99
  -4 -12   1   45.48    4.58
  -4  12   1   42.38   12.21
  -4 -12   1   47.47    6.18
   4  12   0    4.21    1.59
   4 -12   0    5.34    1.99
  -4 -12   0    5.97    2.59
  -4  12   0    4.38    2.20
  -4 -12   0    5.25    1.42
   4  12   1  168.41    8.04
   4 -12   1  234.54   17.89
  -4 -12  -1  193.66   10.03
  -4  12  -1  168.05   15.35
  -4 -12  -1  180.15    7.91
   4  12   2    5.42    1.93
   4 -12   2    4.81    2.04
  -4 -12  -2    6.61    2.30
  -4  12  -2   13.44    2.86
  -4 -12  -2    8.77    1.70
   4  12   3    0.70    0.54
   4 -12   3    3.90    2.48
   4  12   3    1.19    1.40
  -4  12  -3    2.86    2.63
  -4 -12  -3    3.20    1.60
   4 -12   4   -0.07    2.08
   4  12   4    0.48    1.17
  -4  12  -4   -0.82    2.59
   4 -12   5    0.64    0.89
   4  12   5   -1.37    2.56
  -4  12  -5    1.56    1.69
  -4 -12  -5    1.94    1.98
   4 -12   6    9.80    3.28
   4  12   6    8.22    2.73
  -4  12  -6    9.12    3.89
  -4 -12  -6    5.65    2.78
   4 -12   7   11.97    3.58
   4  12   7   13.42    6.62
  -4  12  -7   10.35    3.48
  -4 -12  -7   14.79    3.50
   4 -12   8    8.79    3.11
   4  12   8   -3.69    2.99
  -4  12  -8    0.47    2.57
  -4 -12  -8   -0.77    2.71
   4  13  -8    5.19    3.37
  -4  13   8    3.73    3.62
  -4 -13   8    1.07    2.11
   4 -13  -8    3.20    2.31
   4  13  -7    5.42    2.19
  -4  13   7   11.28    3.21
  -4 -13   7   10.07    3.28
   4 -13  -7   11.19    4.25
   4  13  -6    8.23    2.31
   4 -13  -6    9.42    4.19
  -4  13   6    9.04    2.56
  -4 -13   6   11.26    3.39
   4 -13  -6    7.71    2.05
   4  13  -5    6.13    1.92
   4 -13  -5    6.46    1.84
  -4  13   5    4.67    1.69
  -4 -13   5    7.08    3.17
   4 -13  -5    4.91    1.69
   4  13  -4   14.09    3.51
   4 -13  -4   13.89    5.14
  -4  13   4   13.70    3.34
  -4 -13   4   11.78    3.69
   4 -13  -4   11.80    3.24
   4  13  -3  150.88   19.66
   4 -13  -3  183.01   20.73
  -4  13   3  158.16    6.97
  -4 -13   3  148.46   12.50
   4  13  -2  439.56   22.19
  -4  13   2  458.85   13.95
  -4 -13   2  475.68   16.89
  -4  13   2  400.96   20.74
   4  13  -2  338.71   10.73
   4  13  -1   18.03    4.80
   4 -13  -1   19.33    3.33
  -4 -13   1   18.65    2.91
  -4  13   1   17.38    3.94
  -4 -13   1   16.76    3.15
   4  13   0   99.21   16.34
   4 -13   0  110.08    7.01
  -4 -13   0  111.30    7.17
  -4  13   0   95.98    6.25
  -4 -13   0   92.69    4.77
   4  13   1   11.75    2.47
   4 -13   1   17.61    4.29
  -4 -13  -1   15.79    3.45
  -4  13  -1   13.92    4.86
  -4 -13  -1   13.26    3.73
   4  13   2   21.65    4.49
   4 -13   2   36.68    4.61
  -4 -13  -2   20.89    5.97
  -4  13  -2   28.02    9.32
  -4 -13  -2   21.28    5.91
   4 -13   3   12.04    3.34
   4  13   3   10.29    2.97
  -4  13  -3   11.04    2.15
  -4 -13  -3   12.33    2.54
   4 -13   4   79.83   11.13
   4  13   4   74.98   20.12
  -4  13  -4   80.44   23.16
  -4 -13  -4   70.97    6.65
   4 -13   5   10.53    3.03
   4  13   5   11.50    2.87
  -4  13  -5   13.10    5.12
  -4 -13  -5    8.21    2.15
   4 -13   6    7.01    2.71
   4  13   6    0.98    1.90
  -4  13  -6   -0.74    2.72
  -4 -13  -6   -0.63    2.41
   4 -13   7    1.44    2.15
   4  13   7   -0.81    2.75
  -4  13  -7   -0.14    3.14
  -4 -13  -7    1.72    2.85
   4 -13   8   23.13    8.31
   4  13   8   29.12   10.32
  -4  13  -8   30.28    9.30
  -4 -13  -8   33.93    5.57
   4  14  -8    9.83    2.91
  -4  14   8    7.03    2.75
  -4 -14   8   10.58    3.99
   4 -14  -8    6.12    3.51
   4  14  -7    5.15    1.75
  -4  14   7    5.41    2.36
  -4 -14   7    9.42    3.27
   4 -14  -7    3.82    2.40
   4  14  -6   31.69    5.31
   4 -14  -6   24.06    7.01
  -4  14   6   25.60    6.89
  -4 -14   6   31.86    5.28
   4 -14  -6   27.05    5.69
   4  14  -5   12.26    3.24
   4 -14  -5   11.15    2.53
  -4  14   5   11.49    3.37
  -4 -14   5   13.76    2.79
   4 -14  -5   11.38    3.54
   4  14  -4   77.39   13.88
   4 -14  -4   83.00   16.17
  -4  14   4  111.15    5.71
  -4 -14   4   70.86    5.80
   4 -14  -4   79.13   14.21
   4  14  -3   42.67    9.34
   4 -14  -3   62.70    9.60
  -4  14   3   47.17    3.65
  -4 -14   3   38.18    4.49
   4 -14  -2  481.11   16.00
  -4  14   2  366.11   10.20
  -4 -14   2  382.70   13.51
  -4  14   2  311.01   19.03
   4  14  -2  261.30    7.46
   4  14  -1    1.39    0.67
   4 -14  -1    3.60    1.99
  -4 -14   1    3.04    2.01
  -4  14   1    3.36    2.22
  -4 -14   1    2.62    0.81
   4  14   0    5.30    1.27
   4 -14   0    6.13    2.54
  -4 -14   0    5.91    1.59
  -4  14   0    4.20    2.86
  -4 -14   0    3.78    1.38
   4  14   1   34.30   11.79
   4 -14   1   35.90    4.35
  -4 -14  -1   41.60    5.18
  -4  14  -1   33.12    9.88
  -4 -14  -1   36.79    6.33
   4  14   2   56.51    3.63
   4 -14   2   73.53    6.79
  -4 -14  -2   68.80    5.70
  -4  14  -2   61.35   17.99
  -4 -14  -2   62.70   13.40
   4 -14   3    9.90    3.24
   4  14   3   10.57    3.20
  -4  14  -3   10.23    2.31
  -4 -14  -3    9.02    2.32
   4 -14   4   56.19   12.25
   4  14   4   53.53    6.23
  -4  14  -4   65.61   16.08
  -4 -14  -4   80.59    6.79
   4 -14   5   27.64    8.21
   4  14   5   30.08    9.04
  -4  14  -5   32.01   10.51
  -4 -14  -5   24.17   14.89
   4 -14   6    8.81    3.52
   4  14   6   10.06    3.81
  -4  14  -6    8.04    3.15
  -4 -14  -6   12.05    4.14
   4 -14   7    3.85    2.23
   4  14   7    4.37    2.21
  -4  14  -7    4.75    2.39
  -4 -14  -7    6.78    2.56
   4 -14   8    1.78    2.13
   4  14   8    1.53    2.38
  -4  14  -8    1.99    1.84
  -4 -14  -8    5.62    3.30
   4  15  -8    5.74    2.98
  -4  15   8    3.96    2.43
  -4 -15   8    5.23    3.11
   4 -15  -8    2.31    2.76
   4  15  -7    8.43    2.66
  -4  15   7   10.73    3.71
  -4 -15   7    9.76    3.08
   4 -15  -7   10.00    4.16
   4  15  -6   28.25    6.28
   4 -15  -6   27.27    8.94
  -4  15   6   26.26    7.81
  -4 -15   6   26.26    4.00
   4 -15  -6   27.90    5.37
   4  15  -5   12.77    3.11
   4 -15  -5   15.56    3.36
  -4  15   5   10.17    3.96
  -4 -15   5   13.40    3.20
   4 -15  -5   15.68    3.54
   4  15  -4  110.65   23.67
   4 -15  -4  132.89    6.93
  -4  15   4  133.28    6.72
  -4 -15   4  125.75    7.46
   4 -15  -4  120.70   21.82
   4  15  -3    1.14    1.17
   4 -15  -3    5.10    3.21
  -4  15   3    3.30    1.92
  -4 -15   3    0.87    2.13
  -4  15   3   -1.55    2.22
   4  15  -2    6.89    4.20
  -4 -15   2   11.80    2.89
  -4  15   2   12.52    4.22
   4  15  -2    8.47    2.69
   4  15  -1   55.32    7.61
  -4 -15   1   81.30    7.30
  -4  15   1   61.36    7.10
  -4 -15   1   54.01   11.17
   4  15   0    5.29    1.39
   4 -15   0    3.95    1.28
  -4 -15   0    3.52    2.43
  -4  15   0    5.11    1.63
  -4 -15   0    4.82    1.62
   4  15   1   32.12    8.85
   4 -15   1   42.14    4.86
  -4 -15  -1   57.31    5.94
  -4  15  -1   38.55   11.09
  -4 -15  -1   37.35    3.65
   4  15   2    0.97    0.59
   4 -15   2    0.99    2.22
  -4 -15  -2    0.35    1.22
  -4  15  -2    0.64    2.46
  -4 -15  -2    2.09    0.75
   4 -15   3   41.43   18.75
   4  15   3   44.91   13.08
  -4  15  -3   44.37   12.63
  -4 -15  -3   41.29    4.39
   4 -15   4    1.88    0.81
   4  15   4    0.81    1.58
  -4  15  -4    1.00    0.83
  -4 -15  -4    2.13    2.15
   4 -15   5   -0.05    2.30
   4  15   5   -0.10    2.69
  -4  15  -5    0.78    1.52
  -4 -15  -5    4.17    3.33
   4 -15   6   12.63    3.56
   4  15   6   16.99    4.47
  -4  15  -6   19.26    5.97
  -4 -15  -6   19.14    3.99
   4 -15   7    1.24    0.97
   4  15   7   -0.52    3.04
  -4  15  -7    3.35    2.73
  -4 -15  -7    0.02    2.00
   4  15   8    2.57    2.06
  -4  16   8    4.71    2.54
   4  16  -7    0.82    1.60
  -4  16   7   -0.02    2.10
  -4 -16   7    2.77    2.67
   4 -16  -7    2.16    2.24
   4  16  -6    0.47    1.50
   4 -16  -6    1.61    1.72
  -4  16   6   -0.12    1.69
  -4 -16   6   -1.38    1.78
   4 -16  -6    1.81    2.44
   4  16  -5   14.35    3.90
   4 -16  -5   15.48    2.68
  -4  16   5   15.81    5.15
  -4 -16   5   16.64    3.33
   4 -16  -5   16.97    4.96
   4  16  -4    3.49    1.31
   4 -16  -4    1.48    2.41
  -4  16   4    0.70    1.24
  -4 -16   4    0.31    2.06
   4 -16  -4   -0.15    3.70
   4  16  -3   14.20   12.91
   4 -16  -3   22.38    3.44
  -4  16   3   18.69    4.69
  -4 -16   3   23.11    3.35
  -4  16   3   18.55    7.52
   4  16  -2  100.25   19.66
   4 -16  -2  118.37   24.46
  -4 -16   2  107.47    7.09
  -4  16   2   92.23   22.22
   4  16  -2   71.62    3.69
   4  16  -1  583.78   15.39
   4 -16  -1  721.33   27.06
  -4 -16   1  704.29   16.55
  -4  16   1  642.20   17.22
  -4 -16   1  620.74   16.23
   4  16   0    0.53    0.83
   4 -16   0    0.82    2.16
  -4 -16   0   -0.78    2.43
  -4  16   0    2.19    1.60
  -4 -16   0    1.41    1.59
   4  16   1    2.84    1.16
   4 -16   1    5.35    2.32
  -4 -16  -1    6.60    2.11
  -4  16  -1    4.87    1.69
  -4 -16  -1    1.57    1.57
   4  16   2    5.28    1.50
   4 -16   2    5.55    2.36
  -4 -16  -2    8.25    2.07
  -4  16  -2    5.83    2.37
  -4 -16  -2    5.60    2.19
   4 -16   3  134.98   24.21
   4  16   3  125.86   29.51
  -4  16  -3  122.31   22.49
  -4 -16  -3  125.59   17.57
   4 -16   4    2.41    2.59
   4  16   4   -0.21    2.48
  -4  16  -4   -0.11    2.57
  -4 -16  -4   -0.11    2.03
   4 -16   5   46.22    7.42
   4  16   5   31.31   15.99
  -4  16  -5   42.21   12.68
  -4 -16  -5   39.93    5.16
   4 -16   6    5.61    2.95
   4  16   6    4.14    2.51
  -4  16  -6    6.76    2.68
  -4 -16  -6    3.46    1.42
   4 -16   7    2.50    2.30
   4  16   7    4.00    2.07
  -4  16  -7    3.42    2.99
  -4 -16  -7   -0.34    2.79
   4  17  -7    1.80    1.76
  -4  17   7   -0.39    2.03
  -4 -17   7    0.38    1.96
   4 -17  -7    0.86    1.04
   4  17  -6    5.74    6.08
  -4  17   6   11.19    4.03
  -4 -17   6   11.11    2.79
   4 -17  -6    8.48    2.62
   4  17  -5    2.03    1.19
   4 -17  -5    0.04    1.32
  -4  17   5    2.36    1.03
  -4 -17   5    1.16    1.82
   4 -17  -5    4.64    3.45
   4  17  -4    2.19    1.71
   4 -17  -4    0.56    1.60
  -4  17   4    1.18    1.26
  -4 -17   4    2.09    1.96
   4 -17  -4    1.01    1.24
   4  17  -3   67.02   14.23
   4 -17  -3   74.94   15.74
  -4 -17   3   69.61    6.19
  -4  17   3   60.25   19.69
   4  17  -2  171.38    8.55
   4 -17  -2  204.75   10.36
  -4 -17   2  202.76    9.02
  -4  17   2  163.80   29.15
   4  17  -1   -0.01    1.07
   4 -17  -1    3.26    3.96
  -4 -17   1    2.47    2.37
  -4  17   1   -2.24    3.29
   4  17   0    3.14    2.08
   4 -17   0    4.95    3.65
  -4 -17   0    6.41    2.52
  -4  17   0    3.49    1.62
  -4 -17   0    5.50    1.90
   4  17   1    0.89    1.00
  -4 -17  -1   -1.15    2.16
  -4  17  -1   -1.71    2.39
  -4 -17  -1    0.24    0.50
   4  17   2   12.08    3.47
   4 -17   2   18.85    4.58
   4  17   2   14.03    3.27
  -4  17  -2   10.45    6.04
  -4 -17  -2   36.61    7.39
   4 -17   3    8.25    3.83
   4  17   3    3.56    1.79
  -4  17  -3   10.44    3.69
  -4 -17  -3   10.67    2.63
   4 -17   4   66.29   13.50
   4  17   4   75.51   18.55
  -4  17  -4   77.02   23.65
  -4 -17  -4   69.69    7.87
   4 -17   5   10.84    3.59
   4  17   5    2.12    1.91
  -4  17  -5    0.14    2.82
  -4 -17  -5    1.00    2.32
   4 -17   6    8.62    3.59
   4  17   6   11.16    4.33
  -4  17  -6    8.46    3.25
  -4 -17  -6   12.84    2.80
   4 -17   7    5.02    1.53
   4  17   7   -1.04    2.90
  -4  17  -7    1.95    2.35
  -4 -17  -7    3.23    2.86
   4  18  -7    7.06    3.53
  -4  18   7    2.33    1.50
  -4 -18   7    2.12    2.13
   4 -18  -7    3.59    2.09
   4  18  -6   12.62    4.27
  -4  18   6    9.21    3.95
  -4 -18   6   11.30    3.22
   4 -18  -6    9.25    3.08
   4  18  -5    0.08    1.78
   4 -18  -5    1.57    1.05
  -4  18   5   -0.34    1.38
  -4 -18   5    0.38    1.67
   4 -18  -5    0.73    2.45
   4  18  -4    1.28    2.02
  -4 -18   4    3.66    1.12
   4 -18  -4    2.94    1.52
   4  18  -3    7.70    2.58
   4 -18  -3    1.52    4.53
  -4 -18   3    5.55    2.76
  -4  18   3    3.39    1.76
   4  18  -2    1.74    2.05
   4 -18  -2    9.98    3.25
  -4 -18   2    7.21    2.34
  -4  18   2    9.17    2.59
   4  18  -1   23.22    6.72
   4 -18  -1   33.77    5.00
  -4 -18   1   19.72    6.09
  -4  18   1   19.12    6.32
   4  18   0  175.33   10.15
   4 -18   0  230.16   13.62
  -4 -18   0  221.63   12.58
  -4  18   0  193.47   12.15
  -4 -18   0  187.03   10.96
   4  18   1   32.90    9.32
   4 -18   1   51.51    6.16
  -4 -18  -1   44.58    5.39
  -4  18  -1   38.41   10.87
  -4 -18  -1   37.85    4.21
   4  18   2   23.95    7.51
   4 -18   2   34.09   10.25
   4  18   2   27.05    6.72
  -4  18  -2   28.82    7.99
  -4 -18  -2   36.42    8.56
   4 -18   3   19.27    3.87
   4  18   3   14.16    5.19
  -4  18  -3   13.77    5.26
  -4 -18  -3   11.77    3.90
   4 -18   4    4.69    2.68
   4  18   4    0.34    1.08
  -4  18  -4   -1.08    2.45
  -4 -18  -4    0.18    1.21
   4 -18   5   42.11    8.03
   4  18   5   21.99   14.11
  -4  18  -5   28.24    9.04
  -4 -18  -5   33.55    5.09
   4 -18   6    4.82    2.27
   4  18   6    9.88    3.46
  -4  18  -6    7.56    2.73
  -4 -18  -6    4.68    1.92
   4  19  -6    6.93    3.57
  -4 -19   6    5.56    1.49
   4 -19  -6    9.76    3.26
   4  19  -5    7.94    2.54
   4 -19  -5    2.34    1.92
  -4 -19   5    0.69    1.88
   4 -19  -5    1.74    1.29
   4  19  -4   33.75   10.98
   4 -19  -4   43.12    4.56
  -4 -19   4   42.94    5.02
   4  19  -3    7.58    2.24
   4 -19  -3    6.67    2.48
  -4 -19   3    4.29    1.94
  -4  19   3    6.59    2.26
   4  19  -2   52.13   11.86
   4 -19  -2   65.02    6.91
  -4 -19   2   58.51    6.86
  -4  19   2   54.09   12.90
   4  19  -1   26.76    6.79
   4 -19  -1   32.77    4.93
  -4 -19   1   29.86    4.90
   4  19  -1   17.67    4.72
  -4  19   1   26.36    6.88
   4  19   0   45.94   10.90
   4 -19   0   84.23   19.99
  -4 -19   0   63.45    9.60
  -4  19   0   57.41   14.85
  -4 -19   0   47.81   11.17
   4  19   1   45.40   11.01
   4 -19   1   74.93   17.96
  -4 -19  -1   56.67   11.93
  -4  19  -1   49.69   13.51
  -4 -19  -1   47.74    8.13
   4  19   2    3.89    1.38
   4 -19   2    3.69    2.06
   4  19   2    2.05    1.37
  -4  19  -2    3.18    1.77
  -4 -19  -2    4.35    1.45
   4 -19   3    2.26    2.36
   4  19   3    3.78    1.82
  -4  19  -3    7.31    2.65
  -4 -19  -3    5.05    2.16
   4 -19   4   18.47    5.55
   4  19   4   12.69    4.23
  -4  19  -4   13.93    5.44
  -4 -19  -4   13.27    2.88
   4 -19   5    2.58    1.40
   4  19   5   -0.45    2.71
  -4  19  -5    0.70    1.06
  -4 -19  -5    2.16    2.67
   4 -19   6    3.87    2.82
   4  19   6   -0.71    2.73
  -4  19  -6   -1.63    2.65
  -4 -19  -6    1.67    1.67
   4  20  -6    0.89    1.17
  -4 -20   6    0.30    1.86
   4 -20  -6    0.51    1.69
   4  20  -5   51.20   10.28
  -4 -20   5   54.49    5.57
   4 -20  -5   49.20   20.72
   4  20  -4   -2.49    2.32
   4 -20  -4   -0.36    1.63
  -4 -20   4    1.12    1.89
  -4  20   4   -0.56    2.37
   4  20  -3    3.04    1.34
   4 -20  -3    1.74    2.01
  -4 -20   3   -0.36    1.79
  -4  20   3    1.18    1.09
   4  20  -2    1.53    1.35
   4 -20  -2    4.03    2.20
  -4 -20   2    2.56    1.55
  -4  20   2   -1.35    2.64
   4  20  -1    2.69    1.51
   4 -20  -1    2.80    2.33
  -4 -20   1    3.23    2.03
   4  20  -1    1.48    0.97
  -4  20   1    2.43    1.77
   4  20   0   72.23   13.90
   4 -20   0   97.21   14.34
  -4 -20   0   98.70    7.37
  -4  20   0   86.67   13.65
  -4 -20   0   91.71    5.68
   4 -20   1   16.21    3.12
  -4 -20  -1    2.59    2.12
  -4  20  -1    1.95    1.88
  -4 -20  -1    2.69    1.12
   4 -20   2   47.63   11.32
   4  20   2   41.06   10.88
  -4  20  -2   44.90   13.13
  -4 -20  -2   41.25   11.44
   4 -20   3   12.92    2.84
   4  20   3   13.36    3.81
  -4  20  -3   13.33    4.58
  -4 -20  -3    7.71    4.12
   4 -20   4    1.91    1.13
   4  20   4    1.57    1.22
  -4  20  -4    2.97    1.82
  -4 -20  -4    1.77    0.93
   4 -20   5    2.07    2.53
   4  20   5   -0.10    2.77
  -4  20  -5    2.09    1.65
  -4 -20  -5    1.37    0.92
   4  21  -5    4.07    2.19
  -4 -21   5    0.80    1.78
   4 -21  -5    1.16    1.12
   4  21  -4    4.57    2.76
   4 -21  -4    7.17    2.65
  -4 -21   4   13.21    3.91
  -4  21   4    7.05    2.19
   4  21  -3   22.94    6.37
   4 -21  -3   24.66    4.09
  -4 -21   3   25.90    5.06
  -4  21   3   20.73    7.06
   4  21  -2   -1.44    1.78
   4 -21  -2    3.80    1.32
  -4 -21   2    3.57    1.13
  -4  21   2    2.13    1.63
   4  21  -1   14.51    5.69
   4 -21  -1   29.34    4.88
  -4 -21   1   23.94    4.23
  -4  21   1   15.86    5.71
   4  21   0    0.87    0.94
   4 -21   0    2.04    1.53
  -4  21   0   -0.34    3.24
  -4 -21   0    1.10    0.84
   4  21   1   55.31   15.81
   4 -21   1   85.04    8.14
  -4  21  -1   66.09   22.80
  -4 -21  -1   61.26   10.82
   4 -21   2    5.16    2.95
   4  21   2    4.20    1.93
  -4  21  -2    5.69    2.19
  -4 -21  -2    5.21    2.63
   4 -21   3    4.28    2.81
   4  21   3    1.51    0.95
  -4  21  -3    1.42    1.56
  -4 -21  -3   -0.41    1.76
   4 -21   4    8.28    4.23
   4  21   4    6.95    1.81
  -4  21  -4    3.36    2.17
  -4 -21  -4    2.73    2.21
   4 -21   5   -1.68    2.56
   4  21   5    2.23    1.66
  -4  21  -5   -1.39    2.58
  -4 -21  -5    3.29    2.04
   4  22  -4    0.70    1.78
   4 -22  -4    0.33    1.35
  -4 -22   4    4.56    2.65
  -4  22   4    2.00    1.63
   4  22  -3    3.39    1.70
   4 -22  -3    2.32    2.01
  -4 -22   3    0.27    1.89
  -4  22   3    1.96    1.45
   4  22  -2    3.08    1.23
   4 -22  -2    2.69    2.23
  -4 -22   2    1.03    1.97
  -4  22   2    0.80    1.31
   4  22  -1   24.38    7.40
   4 -22  -1   22.52    6.52
  -4 -22   1   19.70    4.08
  -4  22   1   22.58    7.49
   4  22   0   20.39    6.76
   4 -22   0   32.27    5.99
  -4 -22   0   29.61    4.74
  -4  22   0   21.55    7.44
  -4 -22   0   20.52    6.27
   4  22   1    1.64    1.01
   4 -22   1    2.15    1.04
   4  22   1   -0.51    2.17
  -4  22  -1   -2.41    2.75
  -4 -22  -1   -1.23    1.64
   4 -22   2    3.24    1.64
   4  22   2    1.58    1.38
  -4  22  -2    2.83    1.96
  -4 -22  -2    0.04    1.79
   4 -22   3    3.07    2.15
  -4  22  -3    0.53    1.64
  -4 -22  -3    1.99    1.22
   4 -22   4   -0.08    2.58
   4  22   4    0.82    1.48
  -4  22  -4    2.56    2.31
  -4 -22  -4    2.53    2.20
   4  23  -4    6.90    2.14
  -4 -23   4   -0.98    1.51
   4  23  -3    5.33    2.18
   4 -23  -3    6.65    2.67
  -4 -23   3    5.29    2.32
  -4  23   3    9.67    5.06
   4  23  -2   10.44    5.36
   4 -23  -2   12.23    8.82
  -4 -23   2   16.29    3.86
  -4  23   2    9.23    2.69
   4  23  -1   11.06    3.24
   4 -23  -1    7.16    3.54
  -4 -23   1    9.01    4.03
  -4  23   1    5.88    8.48
   4  23   0    4.21    1.81
   4 -23   0    4.16    2.77
  -4 -23   0    7.72    2.90
  -4  23   0    1.49    1.32
   4 -23   1   77.33    7.69
   4  23   1   60.81   18.90
  -4  23  -1   61.16   18.83
  -4 -23  -1   56.93   14.98
   4 -23   2   24.92    7.18
   4  23   2   22.41    6.73
  -4  23  -2   24.17    7.72
  -4 -23  -2   24.51    6.44
   4 -23   3    0.02    2.31
   4  23   3    1.59    1.79
  -4  23  -3    3.39    2.26
  -4 -23  -3    1.54    2.11
   4  24  -2   11.98    3.98
   4 -24  -2   12.23    4.19
  -4 -24   2    4.72    2.20
  -4  24   2    3.22    3.56
   4  24  -1    5.43    2.35
   4 -24  -1    2.57    1.82
  -4 -24   1    6.48    2.82
  -4  24   1    4.68    2.45
   4  24   0    1.97    1.12
   4 -24   0    0.17    1.53
  -4 -24   0    0.70    1.61
  -4  24   0    1.18    3.10
   4 -24   1    3.92    2.84
   4  24   1    1.73    1.76
  -4  24  -1    1.69    2.02
  -4 -24  -1    0.93    0.79
   4 -24   2    2.12    1.59
   4  24   2    0.58    1.47
  -4  24  -2   -0.83    2.81
  -4 -24  -2    2.22    1.73
   5   0  -9  319.55   18.16
  -5   0   9  298.65   14.92
   5   0  -8   -0.79    2.03
  -5   0   8    0.93    1.51
   5   0  -7  295.90   16.06
  -5   0   7  285.14   15.71
   5   0  -6   -0.68    3.17
  -5   0   6   -0.40    2.36
   5   0  -5  471.65   20.47
  -5   0   5  444.30   15.96
   5   0  -4    0.80    2.22
  -5   0   4    1.05    1.82
   5   0  -3  497.50   19.02
  -5   0   3  412.89   15.60
  -5   0   3  353.12   12.12
   5   0  -2    1.79    2.25
  -5   0   2    0.46    1.47
  -5   0   2    0.30    0.26
   5   0  -1   11.12    2.66
  -5   0   1    8.93    1.83
  -5   0   0   -0.48    1.58
  -5   0   0   -0.11    0.92
   5   0   1  131.18    5.81
  -5   0  -1  106.63    4.91
  -5   0  -1  129.01    5.30
   5   0   2    0.23    1.88
  -5   0  -2   -1.46    1.48
  -5   0  -2    0.80    1.02
   5   0   3   11.69    3.06
   5   0   4    0.22    0.60
   5   0   4    1.02    1.05
  -5   0  -4   -0.22    1.84
   5   0   5   10.35    2.44
   5   0   5   10.17    2.96
  -5   0  -5   11.75    3.44
   5   0   6    0.29    0.61
   5   0   6    2.04    0.89
  -5   0  -6   -1.25    2.29
   5   0   7  151.85   15.97
  -5   0  -7  171.86   14.69
   5   0   8    0.31    1.21
  -5   0  -8    1.24    2.06
   5   0   9    0.62    1.28
  -5   0  -9    2.71    4.31
   5   1  -9   16.06    5.06
   5  -1  -9   23.37    5.14
  -5  -1   9   17.67    5.30
  -5   1   9   15.04    3.95
   5  -1  -8   40.93    4.93
   5   1  -8   37.49   11.79
  -5  -1   8   31.03   12.49
  -5   1   8   36.10   10.89
   5  -1  -7   51.45   14.09
   5   1  -7   43.22   16.91
  -5  -1   7   41.17    9.22
  -5   1   7   42.89    9.58
   5  -1  -6   15.60    7.69
   5   1  -6   20.68    4.61
  -5   1   6   14.09    2.88
  -5  -1   6   13.05    3.78
   5  -1  -5   24.83    3.93
   5   1  -5   24.67    5.90
  -5   1   5   18.47    3.47
  -5  -1   5   19.27    3.80
   5  -1  -4   20.50    4.71
  -5  -1   4   11.68    2.36
  -5   1   4   13.42    3.23
  -5   1   4    7.76    2.56
  -5   1   3   12.15    2.89
  -5  -1   3   13.92    2.86
  -5   1   3    8.95    2.46
   5   1  -2   -0.42    1.94
   5  -1  -2    0.66    1.56
  -5   1   2    0.69    1.49
  -5  -1   2   -0.88    1.61
  -5   1   2   -0.01    0.58
  -5  -1   2    0.64    0.46
   5   1  -1   71.36    5.39
   5  -1  -1   65.88    4.43
  -5   1   1   56.78    4.14
  -5  -1   1   62.44    4.44
  -5   1   1   73.09    6.32
  -5  -1   1   64.30    7.28
   5   1   0   39.40    7.72
   5  -1   0   36.73   10.84
  -5  -1   0   28.22    2.83
  -5   1   0   30.13    4.86
  -5   1   0   30.73    2.41
  -5  -1   0   29.63    2.84
   5   1   1   -0.08    1.86
   5  -1   1    0.81    2.17
  -5   1  -1   -0.48    1.60
  -5  -1  -1   -2.11    1.67
  -5   1  -1    1.49    1.61
  -5  -1  -1   -0.13    1.65
   5   1   2   34.52    3.36
   5  -1   2   28.31    3.49
  -5  -1  -2   23.62    3.14
  -5   1  -2   24.11    5.87
  -5   1  -2   29.86    9.28
  -5  -1  -2   27.59    3.13
   5   1   3   10.49    2.54
   5  -1   3    8.88    2.36
   5  -1   3   10.66    2.97
   5   1   3   10.04    3.63
  -5   1  -3   12.30    4.24
  -5  -1  -3   15.20    4.53
   5  -1   4   14.32    2.48
   5   1   4   11.93    4.07
   5  -1   4   12.23    3.22
   5   1   4   13.26    3.67
  -5   1  -4   24.07    3.93
  -5  -1  -4   16.12    3.57
   5  -1   5   25.50    5.19
   5   1   5   27.22    2.55
   5  -1   5   26.04    3.84
   5   1   5   28.84    8.24
  -5  -1  -5   33.63   10.20
  -5   1  -5   38.01    7.26
   5  -1   6    3.91    1.02
   5   1   6    9.02    2.18
   5  -1   6    6.99    1.85
  -5   1  -6    3.47    2.48
  -5  -1  -6   10.40    3.26
   5  -1   7    5.32    1.59
   5   1   7    2.02    0.89
  -5  -1  -7    5.82    1.98
  -5   1  -7    3.45    2.41
   5  -1   8    8.85    3.64
   5   1   8    9.13    1.90
  -5  -1  -8    9.12    4.20
   5   1   9    2.61    1.68
   5  -1   9    3.33    1.42
  -5   1  -9    2.75    1.48
  -5  -1  -9    6.37    3.45
   5   2  -9   13.78    4.78
   5  -2  -9   11.77    3.67
  -5  -2   9   14.68    3.89
  -5   2   9   12.42    4.43
   5   2  -8   34.09    7.58
   5  -2  -8   41.71    5.95
  -5  -2   8   36.16   11.18
  -5   2   8   34.09   11.56
   5   2  -7   88.11   14.24
   5  -2  -7   77.08    9.53
  -5  -2   7   83.55    7.73
  -5   2   7   69.29    6.49
  -5   2   6   -0.15    2.36
  -5  -2   6    0.55    2.01
   5  -2  -6    0.37    0.61
   5   2  -5  342.37   33.43
   5  -2  -5  332.32   12.92
  -5   2   5  287.55   11.43
  -5  -2   5  288.09   11.67
   5  -2  -5  241.53    7.71
   5   2  -4  105.58   23.08
   5  -2  -4   99.51    6.76
  -5   2   4   95.56   19.72
  -5  -2   4   90.72    6.24
  -5   2   4   69.09    6.40
   5   2  -3   -0.25    2.26
  -5   2   3    1.14    1.33
  -5  -2   3   -1.46    2.30
  -5   2   3   -0.24    0.62
   5   2  -2   12.50    2.42
   5  -2  -2   14.28    3.12
  -5   2   2    9.77    2.46
  -5  -2   2   10.78    2.37
  -5   2   2   10.10    2.22
  -5  -2   2    8.27    2.03
   5   2  -1   95.84    5.86
   5  -2  -1   82.48    5.52
  -5   2   1   65.08    4.23
  -5  -2   1   83.90    6.09
  -5   2   1   66.07    8.31
  -5  -2   1   67.00    9.25
   5   2   0   21.43    5.72
   5  -2   0   15.77    3.05
  -5  -2   0   11.69    2.29
  -5   2   0   11.93    3.24
  -5  -2   0   13.38    1.60
   5   2   1   47.58    3.89
   5  -2   1   75.18    4.76
  -5  -2  -1   38.69    3.06
  -5   2  -1   38.33    3.05
  -5   2  -1   48.64    3.45
  -5  -2  -1   48.02    2.97
   5   2   2   54.69    4.31
   5  -2   2   49.56    4.30
  -5  -2  -2   41.55    3.93
  -5   2  -2   49.06   10.76
  -5   2  -2   57.83   11.98
  -5  -2  -2   49.09    4.59
   5   2   3  122.16    6.46
   5  -2   3  126.18    7.02
   5  -2   3  102.79   13.85
  -5   2  -3  130.42    7.69
  -5  -2  -3  123.26    7.06
   5   2   4   22.68    6.63
   5  -2   4   19.08    2.88
   5  -2   4   20.62    5.36
   5   2   4   22.04    4.24
  -5   2  -4   23.05    7.24
  -5  -2  -4   23.22    6.81
   5  -2   5   29.77    3.44
   5   2   5   23.61    5.33
   5   2   5   28.71    6.91
   5  -2   5   30.44    5.82
  -5   2  -5   40.37    4.85
  -5  -2  -5   38.19    8.46
   5  -2   6   29.80    5.83
   5   2   6   32.76    8.10
   5  -2   6   28.56    6.84
  -5   2  -6   40.90    4.74
  -5  -2  -6   48.04   10.74
   5   2   7    3.00    1.30
   5  -2   7    0.92    1.06
  -5   2  -7    4.25    2.03
  -5  -2  -7    3.45    1.59
   5   2   8    2.97    1.53
   5  -2   8    0.62    1.14
  -5  -2  -8    3.50    1.58
   5   2   9   15.67    4.62
   5  -2   9    7.56    2.45
  -5   2  -9   11.54    3.61
  -5  -2  -9   14.60    4.83
   5   3  -9   11.36    3.05
   5  -3  -9    9.34    3.56
  -5  -3   9    9.40    4.74
  -5   3   9   11.58    2.53
   5   3  -8   87.30   21.68
   5  -3  -8   85.79    6.57
  -5   3   8   79.12   20.48
  -5  -3   8   74.20    6.81
   5   3  -7   15.07    3.87
   5  -3  -7    9.44    2.58
  -5   3   7   11.29    3.18
  -5  -3   7   10.11    2.68
   5   3  -6   57.47    5.96
   5  -3  -6   59.44    5.94
  -5   3   6   52.77    5.15
  -5  -3   6   50.99   14.15
   5  -3  -6   36.71    6.68
   5   3  -5  126.31   25.34
   5  -3  -5  137.26    8.67
  -5   3   5  109.36    6.93
  -5  -3   5  143.74    8.89
   5  -3  -5   91.56    4.81
   5   3  -4   25.31    6.33
   5  -3  -4   27.40    4.18
  -5   3   4   19.90    3.81
  -5  -3   4   15.16    2.78
  -5   3   4   13.23    4.03
   5   3  -3  115.29   13.16
   5  -3  -3  100.99    7.25
  -5   3   3   78.91    5.06
  -5  -3   3   70.39    5.65
  -5   3   3   64.43    3.60
   5  -3  -2   -1.57    2.38
  -5   3   2    1.91    1.22
  -5  -3   2    2.57    1.82
  -5   3   2    0.15    0.64
   5   3  -1    4.97    3.13
   5  -3  -1    5.99    2.31
  -5   3   1    4.94    1.53
  -5  -3   1    4.66    1.61
  -5   3   1    3.79    1.06
   5   3   0   56.37    4.66
   5  -3   0   56.54    4.71
  -5   3   0   49.10   10.94
  -5  -3   0   45.46    3.51
  -5  -3   0   52.66    7.32
   5   3   1  317.81    9.37
   5  -3   1  297.42   13.16
  -5  -3  -1  237.82    7.94
  -5   3  -1  248.98    6.95
  -5   3  -1  344.66    9.89
  -5  -3  -1  284.36    7.80
   5   3   2   41.84    3.78
   5  -3   2   39.02    3.69
  -5  -3  -2   30.65    2.97
  -5   3  -2   32.96    7.04
  -5   3  -2   40.73    3.79
  -5  -3  -2   46.37   11.33
   5   3   3   27.27    2.81
   5  -3   3   26.84    3.12
   5  -3   3   24.07    5.93
  -5   3  -3   35.92    6.96
  -5  -3  -3   32.23    8.91
   5  -3   4    6.74    2.61
   5   3   4    0.59    1.24
   5  -3   4    2.82    1.25
  -5   3  -4    4.91    3.45
   5  -3   5    4.66    2.17
   5   3   5    5.53    1.81
   5   3   5    6.50    1.91
   5  -3   5    4.25    1.30
  -5   3  -5    7.81    3.07
  -5  -3  -5    5.43    2.84
   5  -3   6   20.79    4.23
   5   3   6   24.37   13.80
   5  -3   6   24.47    4.54
  -5   3  -6   30.42    8.11
  -5  -3  -6   29.84    7.48
   5  -3   7    0.77    0.54
   5   3   7   -0.27    2.13
   5  -3   7   -0.90    1.47
  -5   3  -7    2.87    2.79
  -5  -3  -7    2.85    2.68
   5   3   8    1.96    1.33
   5  -3   8   -0.19    1.04
  -5   3  -8    3.21    2.93
  -5  -3  -8   -0.48    2.00
   5   3   9    2.71    2.00
   5  -3   9    2.05    2.17
  -5   3  -9    2.23    1.42
   5   4  -9    4.26    1.53
   5  -4  -9    5.94    2.45
  -5   4   9    6.51    3.33
  -5  -4   9    3.26    2.37
   5   4  -8   46.74    8.87
   5  -4  -8   58.40    5.85
  -5   4   8   43.23    5.49
  -5  -4   8   45.41    5.49
   5   4  -7   46.87   12.03
   5  -4  -7   40.22    4.85
  -5   4   7   42.10    5.41
  -5  -4   7   38.13    4.91
   5  -4  -7   23.13    7.04
   5   4  -6  499.05   16.74
   5  -4  -6  552.70   14.13
  -5   4   6  508.44   15.20
  -5  -4   6  506.03   16.73
   5  -4  -6  411.03   10.40
   5   4  -5    1.85    2.25
   5  -4  -5    1.19    2.58
  -5   4   5   -0.75    2.56
  -5  -4   5   -0.14    2.55
   5  -4  -5    0.11    1.54
   5   4  -4   11.98    5.25
   5  -4  -4   11.24    3.19
  -5   4   4    8.39    1.94
  -5  -4   4   11.90    2.85
  -5   4   4    5.71    2.13
   5   4  -3   50.24   12.21
   5  -4  -3   56.17   12.37
  -5   4   3   39.66    9.88
  -5  -4   3   45.86    5.19
  -5   4   3   34.73    4.46
   5   4  -2   12.97    3.66
   5  -4  -2   11.91    2.49
  -5   4   2    8.98    2.69
  -5  -4   2   10.52    2.71
  -5   4   2    7.92    2.63
   5  -4  -1   47.67    4.34
  -5   4   1   46.27   13.20
  -5  -4   1   46.39    4.03
  -5   4   1   40.90   10.87
  -5  -4   1   42.00    1.99
   5   4   0   46.58    3.83
   5  -4   0   59.93    4.78
  -5   4   0   34.15    2.44
  -5  -4   0   36.63    8.50
  -5   4   0   64.90    6.86
  -5  -4   0   39.33    2.85
   5   4   1   44.14    4.09
  -5  -4  -1   29.29    4.65
  -5   4  -1   27.30    2.25
  -5   4  -1   45.27   10.97
  -5  -4  -1   41.34    4.74
   5   4   2   19.67    5.76
   5  -4   2   20.69    4.64
  -5  -4  -2   14.51    2.43
  -5   4  -2   16.72    1.87
  -5   4  -2   18.11    2.55
  -5  -4  -2   23.30    7.78
   5   4   3   24.11    5.77
   5  -4   3   29.68    3.78
   5  -4   3   23.53    4.95
  -5  -4  -3   26.26    5.40
  -5   4  -3   26.07    6.48
  -5  -4  -3   28.02    9.04
   5   4   4   92.45    4.56
   5  -4   4   94.35    6.31
   5   4   4   86.80    5.87
   5  -4   4   84.13    6.33
  -5   4  -4   98.09    6.48
  -5  -4  -4  102.02    6.97
   5  -4   5   38.53    4.13
   5   4   5   41.45   11.70
   5  -4   5   42.22   12.09
  -5   4  -5   52.82   15.27
  -5  -4  -5   51.43    5.30
   5  -4   6    7.40    1.68
   5   4   6    9.44    8.92
   5  -4   6   10.57    2.62
  -5   4  -6   13.53    3.28
  -5  -4  -6   13.49    3.67
   5  -4   7    3.49    1.10
   5   4   7    1.11    1.07
   5  -4   7    4.42    1.66
  -5   4  -7    0.04    2.51
  -5  -4  -7    2.35    2.28
   5   4   8   -0.67    2.30
   5  -4   8   -0.95    1.68
  -5   4  -8    1.11    1.34
  -5  -4  -8    1.32    2.84
   5   4   9    4.47    1.79
   5  -4   9    2.65    1.47
  -5   4  -9    4.28    2.66
  -5  -4  -9    7.79    3.76
   5   5  -9   68.38   11.71
   5  -5  -9   56.97   12.97
  -5   5   9   53.70   15.68
  -5  -5   9   68.74    7.85
   5   5  -8    9.83    2.79
   5  -5  -8    5.82    2.78
  -5   5   8    5.76    2.02
  -5  -5   8   12.98    4.06
   5   5  -7   47.51    9.79
   5  -5  -7   45.63    6.38
  -5   5   7   42.03    9.11
  -5  -5   7   42.15    5.86
   5  -5  -7   25.58    8.71
   5  -5  -6  242.98    9.79
  -5   5   6  226.78   15.13
  -5  -5   6  221.93   10.56
   5  -5  -6  168.93   16.76
   5   5  -5   31.84    8.61
   5  -5  -5   29.67    8.94
  -5   5   5   21.19   11.20
  -5  -5   5   27.92    7.30
   5  -5  -5   18.26    3.20
   5   5  -4    7.49    1.63
   5  -5  -4    8.04    1.64
  -5   5   4    5.28    1.79
  -5  -5   4    7.23    1.97
  -5   5   4    6.09    1.87
   5   5  -3    6.83    1.93
   5  -5  -3   11.06    2.35
  -5   5   3    6.11    1.83
  -5  -5   3    9.33    2.30
  -5   5   3    4.71    1.49
   5   5  -2  112.75    6.87
   5  -5  -2  127.04    7.95
  -5   5   2  103.88    6.33
  -5  -5   2  112.18    7.19
  -5   5   2   90.97    5.20
   5   5  -1  447.38   13.02
   5  -5  -1  460.09   12.84
  -5   5   1  376.18    9.16
  -5  -5   1  394.54   11.43
  -5   5   1  355.22   10.15
  -5  -5   1  346.64    6.99
   5   5   0    2.31    1.25
   5  -5   0    3.40    2.44
  -5   5   0    2.81    1.15
  -5  -5   0    1.76    1.91
  -5   5   0    3.99    1.61
  -5  -5   0    3.49    1.14
   5   5   1   10.61    2.43
   5  -5   1    9.39    2.64
  -5   5  -1    5.45    1.61
  -5  -5  -1    5.76    2.21
  -5   5  -1    6.87    2.67
  -5  -5  -1    7.94    2.38
   5   5   2    0.70    1.50
   5  -5   2    0.85    1.53
  -5  -5  -2   -3.27    2.08
  -5   5  -2    0.84    0.67
  -5   5  -2   -0.21    1.77
  -5  -5  -2   -0.35    1.38
   5   5   3   28.40    4.74
   5  -5   3   29.73    7.76
   5  -5   3   23.59    4.25
  -5  -5  -3   26.39    6.05
  -5   5  -3   33.11    4.23
  -5  -5  -3   34.47    4.06
   5   5   4   23.25    3.96
   5  -5   4   30.23    5.83
   5   5   4   23.29    7.86
   5  -5   4   21.63    6.74
  -5   5  -4   26.41    7.37
  -5  -5  -4   27.00    8.76
   5  -5   5   63.70    5.34
   5   5   5   63.00   12.73
   5  -5   5  106.50    6.88
  -5   5  -5   67.14   14.83
  -5  -5  -5  137.06    9.93
   5  -5   6   -0.07    1.44
   5   5   6   -0.82    1.97
   5  -5   6    0.28    0.88
  -5   5  -6    2.50    1.70
  -5  -5  -6   -0.02    2.14
   5  -5   7    2.50    0.58
   5   5   7    3.63    1.30
   5  -5   7    3.34    1.70
  -5   5  -7    0.44    2.41
  -5  -5  -7    0.27    2.59
   5   5   8   17.37    4.29
   5  -5   8   17.58    4.25
  -5   5  -8   23.79    5.17
  -5  -5  -8   20.88    5.85
   5   5   9   55.80   18.06
  -5  -5  -9   56.78   16.39
   5   6  -9   12.18    2.99
  -5   6   9   11.67    3.62
  -5  -6   9   11.30    4.41
   5   6  -8   10.86    3.37
   5  -6  -8    8.48    3.02
  -5   6   8    9.91    3.95
  -5  -6   8   12.39    5.55
   5   6  -7    1.67    1.38
   5  -6  -7    2.50    2.28
  -5   6   7    1.74    2.75
  -5  -6   7    5.45    2.48
   5  -6  -7    0.98    1.02
   5   6  -6   84.39   15.89
   5  -6  -6   81.63   16.85
  -5   6   6   70.57   17.78
  -5  -6   6   69.14    6.43
   5  -6  -6   56.96   11.69
   5   6  -5  287.76   24.45
   5  -6  -5  299.54   22.43
  -5   6   5  274.69   14.72
  -5  -6   5  281.43   40.20
   5  -6  -5  253.56   12.33
   5   6  -4   19.28    4.67
   5  -6  -4   25.13    7.47
  -5   6   4   19.26    4.39
  -5  -6   4   19.15    3.56
   5   6  -3    0.76    1.48
   5  -6  -3    2.35    1.96
  -5   6   3    2.12    1.55
  -5  -6   3    3.19    2.40
  -5   6   3    1.64    0.82
   5   6  -2  116.41   15.62
   5  -6  -2  137.93    8.37
  -5   6   2  115.70    5.92
  -5  -6   2  106.80    6.61
  -5   6   2   91.36    5.03
   5  -6  -1    1.16    1.46
  -5   6   1    0.14    1.74
  -5  -6   1    4.61    2.47
  -5   6   1    0.62    0.80
  -5  -6   1    1.34    0.43
   5   6   0   16.11    3.83
   5  -6   0   26.97    6.15
  -5   6   0   11.62    1.42
  -5  -6   0   15.56    3.03
  -5   6   0   13.18    4.18
  -5  -6   0   16.47    3.99
   5   6   1   63.64    4.71
   5  -6   1   59.20    5.12
  -5   6  -1   44.82    5.39
  -5  -6  -1   45.91   12.26
  -5   6  -1   56.49   14.23
  -5  -6  -1   57.58    4.79
   5   6   2    6.79    2.24
   5  -6   2    3.43    1.89
   5  -6   2    5.56    1.68
  -5  -6  -2    3.88    2.35
  -5   6  -2    8.19    2.10
  -5  -6  -2    6.13    1.70
   5   6   3    8.10    2.99
   5  -6   3    6.76    2.00
   5  -6   3   10.82    3.45
  -5  -6  -3   10.74    2.73
  -5   6  -3   12.61    4.97
  -5  -6  -3   10.46    3.97
   5   6   4   14.37    2.11
   5  -6   4   12.74    3.11
   5   6   4   -0.22    4.80
   5  -6   4   13.98    2.67
  -5   6  -4   15.44    4.34
  -5  -6  -4   17.26    3.81
   5  -6   5   14.76    2.87
   5   6   5   14.85    2.95
   5  -6   5   15.04    3.14
  -5   6  -5   20.91    5.97
  -5  -6  -5   19.20    3.46
   5  -6   6    2.79    1.50
   5   6   6    1.90    1.23
   5  -6   6    2.72    1.37
  -5   6  -6    0.80    1.72
  -5  -6  -6    2.97    1.19
   5  -6   7    6.96    2.43
   5   6   7   10.77    2.28
   5  -6   7    9.28    3.06
  -5   6  -7   17.86    4.05
  -5  -6  -7   13.76    4.55
   5   6   8    2.14    1.20
  -5   6  -8    1.05    2.91
  -5  -6  -8    3.14    2.95
   5   6   9    1.32    2.17
  -5   6  -9    2.01    3.99
  -5  -6  -9    3.33    2.06
   5   7  -9    0.97    1.03
  -5   7   9    0.73    2.68
  -5  -7   9   -0.17    1.46
   5   7  -8    3.38    1.74
   5  -7  -8    1.54    1.85
  -5   7   8    4.72    2.80
  -5  -7   8    1.07    1.58
   5  -7  -8    0.28    1.13
   5   7  -7   14.46    2.58
   5  -7  -7   14.66    4.99
  -5   7   7   16.73    3.50
  -5  -7   7   16.26    4.02
   5  -7  -7   12.81    2.59
   5   7  -6   80.62   13.68
   5  -7  -6   92.53    6.84
  -5   7   6   82.37    6.82
  -5  -7   6   90.18    7.58
   5  -7  -6   67.21   15.19
   5   7  -5  279.48   23.74
   5  -7  -5  271.04   14.32
  -5   7   5  239.38   13.78
  -5  -7   5  238.52   15.16
   5  -7  -5  208.63   11.04
   5   7  -4   12.69    3.69
   5  -7  -4   14.45    2.93
  -5   7   4   12.64    2.27
  -5  -7   4   17.30    4.20
   5   7  -3    7.16    2.63
   5  -7  -3    8.06    3.35
  -5   7   3    5.30    1.49
  -5  -7   3    6.98    2.17
  -5   7   3    4.59    1.72
   5   7  -2   12.44    3.30
   5  -7  -2   18.26    4.03
  -5   7   2   10.88    3.01
  -5  -7   2   11.51    2.83
  -5   7   2   11.39    2.95
   5   7  -1  153.02    8.59
   5  -7  -1  160.97    9.74
  -5   7   1  136.97    6.09
  -5  -7   1  135.73    8.26
  -5   7   1  129.35    6.55
  -5  -7   1  124.47    4.76
   5   7   0  184.32    8.74
   5  -7   0  202.23    9.96
  -5   7   0  148.21    6.04
  -5  -7   0  171.15    9.05
  -5   7   0  170.74   15.27
  -5  -7   0  152.51    6.43
   5   7   1   39.69    5.13
   5  -7   1   60.59   14.64
  -5   7  -1   29.50    2.80
  -5  -7  -1   32.17    7.31
  -5   7  -1   36.95    8.37
  -5  -7  -1   36.05    6.95
   5   7   2   35.04    3.19
   5  -7   2   27.88    3.59
  -5  -7  -2   50.72   13.16
  -5   7  -2   37.56   10.33
  -5  -7  -2   32.57    8.87
   5   7   3    3.46    1.05
   5  -7   3   21.45    3.63
   5  -7   3    3.49    1.02
  -5  -7  -3    5.27    2.39
  -5   7  -3    6.99    1.99
   5  -7   4  164.30    8.23
   5   7   4  141.44    7.64
   5  -7   4  157.86    5.95
  -5   7  -4  183.59    9.67
  -5  -7  -4  187.41   15.03
   5  -7   5   32.87    4.62
   5   7   5   29.44    6.14
   5  -7   5   34.34    6.32
  -5   7  -5   45.64    9.87
  -5  -7  -5   36.72    6.83
   5  -7   6   33.64    6.51
   5   7   6   44.08    8.08
   5  -7   6   41.11    3.69
  -5   7  -6   56.37   13.01
  -5  -7  -6   49.06   12.64
   5  -7   7    5.31    1.74
   5   7   7    9.00    2.39
  -5   7  -7   10.47    3.60
  -5  -7  -7    7.38    2.74
   5  -7   8    9.00    2.93
   5   7   8   15.66    5.44
  -5   7  -8   19.05    3.94
  -5  -7  -8   24.71    5.87
   5   7   9    9.00    5.47
  -5   7  -9   25.65    5.79
   5   8  -9    1.73    1.58
  -5   8   9   -0.77    2.53
  -5  -8   9    2.50    2.81
   5   8  -8    3.26    1.54
   5  -8  -8    1.75    1.17
  -5   8   8    2.35    1.52
  -5  -8   8    2.43    2.67
   5  -8  -8    1.49    1.36
   5   8  -7   11.71    3.05
   5  -8  -7   10.30    2.85
  -5   8   7   12.39    3.14
  -5  -8   7   10.64    3.37
   5  -8  -7    8.68    2.18
   5   8  -6    3.60    2.01
   5  -8  -6    1.38    1.46
  -5   8   6    3.75    3.21
  -5  -8   6    2.01    3.14
   5  -8  -6    0.27    0.71
   5   8  -5    2.88    2.38
   5  -8  -5    0.88    1.59
  -5   8   5    0.68    0.75
  -5  -8   5    3.82    2.87
   5  -8  -5    1.12    0.91
   5   8  -4   10.86    2.89
   5  -8  -4   10.62    3.24
  -5   8   4    5.97    2.11
  -5  -8   4    7.71    3.03
   5   8  -3   17.10    7.57
   5  -8  -3   22.69    4.84
  -5   8   3   19.02    4.85
  -5  -8   3   23.03    3.53
  -5   8   3   15.56    3.79
   5   8  -2   17.13    4.38
   5  -8  -2   24.79    5.46
  -5   8   2   11.26    2.65
  -5  -8   2   13.77    2.83
  -5   8   2   13.13    4.79
   5   8  -1   28.19    6.88
  -5   8   1   19.63    5.58
  -5  -8   1   23.69    3.63
  -5   8   1   25.35    6.51
  -5  -8   1   10.96    3.68
   5   8   0   -0.41    1.44
   5  -8   0   -0.09    1.56
  -5   8   0   -0.29    1.00
  -5  -8   0    1.82    3.18
  -5   8   0    0.61    0.65
  -5  -8   0    0.85    0.40
   5  -8   1   83.41   19.66
  -5   8  -1   68.65    3.20
  -5  -8  -1   81.35   11.96
  -5   8  -1   72.90    5.59
  -5  -8  -1   74.85    4.57
   5  -8   2    6.01    2.76
  -5  -8  -2    2.45    1.52
  -5   8  -2    0.97    1.11
   5   8   3   62.53    4.04
   5  -8   3   62.95    5.54
  -5  -8  -3   58.71   14.33
  -5   8  -3   67.23   15.57
  -5  -8  -3   63.38   14.15
   5  -8   4   58.11    5.17
   5   8   4   52.10   13.99
  -5   8  -4   61.17   18.77
  -5  -8  -4   71.32    5.66
   5  -8   5   39.09    8.54
   5   8   5   36.69    8.86
  -5   8  -5   39.15    9.34
  -5  -8  -5   48.92   10.70
   5  -8   6   15.02    3.08
   5   8   6   21.67    4.74
  -5   8  -6   19.64    7.02
  -5  -8  -6   24.54    6.68
   5  -8   7    0.24    0.72
   5   8   7    0.01    2.53
  -5   8  -7    2.25    3.13
  -5  -8  -7    1.83    1.87
   5  -8   8    2.52    1.72
   5   8   8    3.33    2.08
  -5   8  -8    1.31    2.87
  -5  -8  -8    3.22    1.87
   5   9  -9   -0.03    2.36
  -5   9   9   -0.26    1.37
  -5  -9   9    1.17    2.04
   5   9  -8   28.05    6.14
   5  -9  -8   26.94    3.72
  -5   9   8   22.17    6.51
  -5  -9   8   28.10    5.45
   5  -9  -8   20.24    3.37
   5   9  -7    1.65    1.61
   5  -9  -7    2.90    2.32
  -5   9   7    2.28    1.82
  -5  -9   7    3.13    1.37
   5  -9  -7    1.45    1.49
   5   9  -6  123.06   27.21
   5  -9  -6  133.81    9.07
  -5   9   6  111.53   26.47
  -5  -9   6  117.38   23.73
   5  -9  -6   86.27   17.19
   5   9  -5   31.04    5.34
   5  -9  -5   34.15    4.09
  -5   9   5   26.39    5.82
  -5  -9   5   32.59    7.13
   5  -9  -5   26.86    8.20
   5   9  -4  178.64    9.69
   5  -9  -4  211.81   10.71
  -5   9   4  198.86    8.56
  -5  -9   4  191.01   10.23
   5   9  -3  104.98   17.51
   5  -9  -3  129.18   24.72
  -5   9   3  105.62    6.91
  -5  -9   3  108.45    7.07
  -5   9   3   89.86    7.23
   5   9  -2    8.64    1.89
   5  -9  -2    8.42    2.47
  -5   9   2    5.13    1.86
  -5  -9   2    7.01    2.64
  -5   9   2    4.94    1.71
   5   9  -1   24.77    6.22
   5  -9  -1   32.51    4.31
  -5   9   1   20.41    2.03
  -5  -9   1   22.42    3.54
  -5   9   1   22.84    6.88
  -5  -9   1   20.91    1.49
   5   9   0    8.96    2.30
   5  -9   0    8.60    2.77
  -5   9   0    5.18    1.61
  -5  -9   0    5.14    1.97
  -5   9   0    8.13    2.11
  -5  -9   0    5.26    1.49
   5   9   1    6.03    1.69
   5  -9   1    4.77    1.32
  -5  -9  -1    2.42    2.49
  -5   9  -1    4.51    1.70
  -5  -9  -1    2.75    0.56
   5   9   2  159.43    7.10
   5  -9   2  156.37    8.88
  -5  -9  -2  140.81    8.08
  -5   9  -2  146.36    9.24
  -5  -9  -2  146.96    7.42
   5   9   3   16.80    2.37
   5  -9   3    3.35   10.59
  -5  -9  -3   14.02    3.61
  -5   9  -3   14.30    4.63
  -5  -9  -3   13.42    2.76
   5  -9   4    1.62    2.20
   5   9   4    0.85    1.51
  -5   9  -4   -0.77    2.24
  -5  -9  -4   -0.64    1.91
   5  -9   5   11.12    2.91
   5   9   5   12.42    3.73
  -5   9  -5   14.80    5.21
  -5  -9  -5   11.28    4.45
   5  -9   6    3.84    4.80
   5   9   6    9.83    9.86
  -5   9  -6   10.09    4.88
  -5  -9  -6   10.06    3.01
   5  -9   7   11.56    4.89
   5   9   7   -0.95    2.78
  -5   9  -7    1.28    1.08
  -5  -9  -7   -1.88    2.57
   5  -9   8    6.87    2.29
   5   9   8   10.04    2.68
  -5   9  -8   10.30    4.29
  -5  -9  -8    8.99    2.84
   5  10  -9    5.36    1.90
  -5  10   9   13.96    3.69
  -5 -10   9    8.08    3.89
   5  10  -8    6.93    1.76
  -5  10   8    0.35    2.31
  -5 -10   8    5.27    1.32
   5 -10  -8    3.67    2.51
   5  10  -7    1.66    1.46
   5 -10  -7    2.11    1.98
  -5  10   7   -0.54    2.31
  -5 -10   7    4.21    2.25
   5 -10  -7    3.57    2.41
   5  10  -6    8.67    2.47
   5 -10  -6   13.66    3.65
  -5  10   6    6.61    2.39
  -5 -10   6    9.99    4.03
   5 -10  -6    6.15    3.31
   5  10  -5   17.24    3.71
   5 -10  -5   18.09    4.94
  -5  10   5   15.20    3.75
  -5 -10   5   15.18    3.62
   5 -10  -5   15.55    2.95
   5  10  -4    8.81    2.32
   5 -10  -4    8.27    2.88
  -5  10   4    5.20    1.84
  -5 -10   4    8.98    3.51
   5  10  -3    9.02    2.61
   5 -10  -3    8.49    2.13
  -5  10   3    6.37    2.04
  -5 -10   3    5.34    2.24
  -5  10   3    5.31    2.06
   5  10  -2   16.56    2.65
   5 -10  -2   17.43    3.58
  -5  10   2   13.80    2.61
  -5 -10   2   14.32    3.14
  -5  10   2   12.32    4.29
   5  10  -1   14.33    3.32
   5 -10  -1   10.12    6.37
  -5  10   1    9.32    1.30
  -5 -10   1   14.58    2.88
  -5  10   1   10.51    2.96
  -5 -10   1    9.81    2.15
   5 -10   0    0.37    1.76
  -5 -10   0    3.43    3.33
  -5  10   0   -1.16    1.67
  -5 -10   0    1.84    0.87
   5  10   1   26.55    6.14
   5 -10   1   29.22    9.13
  -5 -10  -1   21.40    3.79
  -5  10  -1   23.35    8.04
  -5 -10  -1   19.48    5.85
   5  10   2    5.79    1.92
   5 -10   2    3.50    2.06
  -5 -10  -2    0.53    1.39
  -5  10  -2    2.24    1.03
  -5 -10  -2    0.62    0.91
   5  10   3   85.04    4.34
   5 -10   3   87.72   17.95
  -5  10  -3   95.67    7.62
  -5 -10  -3   80.79   19.18
   5 -10   4    3.13    1.84
   5  10   4    2.46    2.13
  -5  10  -4    1.50    1.39
  -5 -10  -4    4.24    2.15
   5 -10   5    6.31    3.03
   5  10   5    1.66    3.42
  -5  10  -5    8.45    3.14
  -5 -10  -5    4.38    1.60
   5 -10   6    7.76    2.62
   5  10   6   11.74    2.67
  -5  10  -6   12.76    4.22
  -5 -10  -6    5.17    2.38
   5 -10   7    4.69    2.17
  -5  10  -7    7.56    2.18
  -5 -10  -7   12.61    4.65
   5 -10   8    2.62    1.52
   5  10   8    2.45    1.47
  -5  10  -8    5.49    1.88
  -5 -10  -8    4.69    2.94
   5  11  -8   35.21   10.90
  -5  11   8   37.32    5.06
  -5 -11   8   33.39   10.18
   5 -11  -8   41.24    4.92
   5  11  -7   82.42   20.11
   5 -11  -7   91.66    7.28
  -5  11   7   90.00    8.26
  -5 -11   7   94.82    7.87
   5 -11  -7   65.71   17.72
   5  11  -6    8.60    3.89
   5 -11  -6   13.25    3.18
  -5  11   6   10.30    3.26
  -5 -11   6    7.62    2.75
   5 -11  -6    8.86    2.83
   5  11  -5    2.31    1.65
   5 -11  -5   -0.12    2.07
  -5  11   5    1.47    1.04
  -5 -11   5    3.60    2.61
   5 -11  -5   -0.73    1.89
   5  11  -4    4.13    2.43
  -5  11   4   -0.42    1.75
  -5  11   4    1.82    1.23
   5  11  -3   40.08   13.86
   5 -11  -3   81.09    6.34
  -5  11   3   28.47    6.87
  -5 -11   3   34.26    4.65
  -5  11   3   24.96    7.46
   5  11  -2   -1.52    1.91
   5 -11  -2   -1.34    2.51
  -5  11   2    1.11    1.38
  -5 -11   2   -0.31    2.38
  -5  11   2    1.70    1.03
   5  11  -1   27.47    7.98
   5 -11  -1   38.59    5.90
  -5  11   1   24.36    2.67
  -5 -11   1   25.13    3.83
  -5  11   1   26.15    6.47
  -5 -11   1   22.77    2.79
   5  11   0   20.07    5.53
   5 -11   0   22.86    6.70
  -5 -11   0   20.66    3.77
  -5  11   0   19.38    4.46
  -5 -11   0   18.74    4.43
   5  11   1  117.68    6.46
   5 -11   1  116.63    7.28
  -5 -11  -1  116.20    7.68
  -5  11  -1  107.27    9.51
  -5 -11  -1  111.06    5.75
   5  11   2  194.39    7.83
   5 -11   2  178.49    8.99
  -5 -11  -2  165.41    8.72
  -5  11  -2  169.32   12.62
  -5 -11  -2  167.27    8.48
   5  11   3   21.13    5.10
   5 -11   3   33.74    4.40
   5  11   3   27.89   11.85
  -5  11  -3   23.67    5.99
  -5 -11  -3   21.32    4.49
   5 -11   4   32.48    4.42
   5  11   4   28.95    6.59
  -5  11  -4   33.76   12.05
  -5 -11  -4   31.79    4.17
   5 -11   5   66.55    6.27
   5  11   5   79.91   18.59
  -5  11  -5   89.71    8.43
  -5 -11  -5   82.01   21.41
   5 -11   6   17.58    3.75
   5  11   6   16.82    4.82
  -5  11  -6   21.77    7.16
  -5 -11  -6   12.54    3.87
   5 -11   7  137.59    9.67
   5  11   7  146.21   13.84
  -5  11  -7  138.60   36.11
  -5 -11  -7  156.87   36.59
   5 -11   8    1.94    1.59
   5  11   8    2.28    2.06
  -5  11  -8    4.41    2.19
  -5 -11  -8    4.57    3.20
   5  12  -8   14.54    3.54
  -5  12   8   10.86    2.68
  -5 -12   8   12.73    4.17
   5 -12  -8    8.54    2.72
   5  12  -7   16.53   10.84
   5 -12  -7   26.05    6.74
  -5  12   7   23.46    8.26
  -5 -12   7   23.73    7.17
   5 -12  -7   19.53    4.16
   5  12  -6    5.86    2.92
   5 -12  -6    8.98    2.94
  -5  12   6    5.27    2.08
  -5 -12   6    8.65    3.30
   5 -12  -6    9.46    2.22
   5  12  -5   36.02    8.71
   5 -12  -5   43.83    9.79
  -5  12   5   37.89    9.39
  -5 -12   5   36.30    5.79
   5 -12  -5   33.86    7.29
   5  12  -4  194.28   16.06
   5 -12  -4  235.72   13.16
  -5  12   4  218.99    8.10
  -5 -12   4  228.56   10.64
  -5  12   4  182.39    8.86
   5 -12  -3  390.32   22.15
  -5  12   3  343.70   15.80
  -5 -12   3  359.22   18.15
  -5  12   3  301.98   16.18
   5  12  -2   41.54   10.10
   5 -12  -2   47.86    5.55
  -5  12   2   37.90    7.29
  -5 -12   2   44.18    4.81
  -5  12   2   40.94   10.69
   5  12  -1   11.56    2.95
   5 -12  -1    7.61    5.97
  -5 -12   1   12.64    3.38
  -5  12   1    9.95    3.15
  -5 -12   1    8.24    2.53
   5  12   0    1.33    1.02
   5 -12   0    4.46    1.00
  -5 -12   0   -0.67    2.47
  -5  12   0    1.46    1.70
  -5 -12   0    0.93    0.53
   5  12   1   40.07    9.37
   5 -12   1   48.70    5.28
  -5 -12  -1   42.17    5.14
  -5  12  -1   43.61   10.25
  -5 -12  -1   45.72    6.50
   5  12   2    5.84    1.55
   5 -12   2    9.48    3.59
  -5  12  -2    5.10    1.50
  -5 -12  -2    3.22    4.55
   5 -12   3    0.33    2.05
   5  12   3   -0.50    2.30
  -5  12  -3    1.53    1.36
  -5 -12  -3   -0.29    1.59
   5 -12   4   14.24    3.43
   5  12   4   16.28    4.91
  -5  12  -4   15.48    4.77
  -5 -12  -4   13.71    3.09
   5 -12   5   30.13    6.00
   5  12   5   29.93    7.14
  -5  12  -5   33.97   11.40
  -5 -12  -5   31.44    5.72
   5 -12   6    0.50    1.26
   5  12   6    1.37    2.12
  -5  12  -6   -0.96    3.01
  -5 -12  -6    1.35    1.24
   5 -12   7   42.72    8.37
   5  12   7   47.30   15.39
  -5  12  -7   60.81   15.83
  -5 -12  -7   47.79   15.24
   5 -12   8   29.85   10.18
   5  12   8   48.42   12.03
  -5  12  -8   41.11   14.93
  -5 -12  -8   51.11   13.19
   5  13  -8    7.06    2.09
  -5  13   8    6.37    1.81
  -5 -13   8    4.45    2.82
   5 -13  -8    2.91    1.76
   5  13  -7   -1.22    2.54
   5 -13  -7    0.72    0.92
  -5  13   7    0.63    1.11
  -5 -13   7    0.08    2.35
   5 -13  -7   -0.77    2.12
   5  13  -6    2.71    1.81
   5 -13  -6    2.47    1.88
  -5  13   6    2.39    0.97
  -5 -13   6    4.21    3.21
   5 -13  -6    2.06    2.11
   5  13  -5    4.59    2.09
   5 -13  -5    1.54    2.62
  -5  13   5    2.69    2.42
  -5 -13   5    1.69    2.12
   5 -13  -5    2.01    1.48
   5  13  -4   15.16    4.23
   5 -13  -4   14.05    3.03
  -5  13   4   12.28    2.51
  -5 -13   4   14.39    3.68
  -5  13   4   11.00    4.49
   5 -13  -3   78.63    9.09
  -5  13   3   55.74   13.73
  -5 -13   3   65.37    6.65
  -5  13   3   52.44   17.66
   5  13  -2   58.53   11.81
   5 -13  -2   72.09    6.28
  -5  13   2   54.44    6.54
  -5 -13   2   57.33    5.85
  -5  13   2   51.53   15.07
   5  13  -1   18.42    4.36
   5 -13  -1   19.55   11.49
  -5 -13   1   22.58    3.95
  -5  13   1   15.94    4.44
  -5 -13   1   19.09    5.22
   5  13   0    7.81    2.66
   5 -13   0   18.77    4.33
  -5 -13   0    5.78    2.51
  -5  13   0   10.42    2.33
  -5 -13   0    5.17    1.40
   5  13   1    0.04    0.49
  -5 -13  -1   -2.78    2.49
  -5  13  -1    0.38    0.77
  -5 -13  -1    0.51    1.17
   5  13   2    3.60    1.26
  -5 -13  -2    0.21    2.26
  -5  13  -2    2.24    1.53
  -5 -13  -2    2.12    0.99
   5 -13   3   14.83    4.15
   5  13   3    5.79    2.23
  -5  13  -3    8.00    3.17
  -5 -13  -3    8.99    2.55
   5 -13   4    2.09    2.02
   5  13   4    2.83    1.71
  -5  13  -4    2.00    2.42
  -5 -13  -4    0.91    2.03
   5 -13   5    2.28    2.23
   5  13   5    1.41    1.46
  -5  13  -5    1.77    2.68
  -5 -13  -5    0.63    1.00
   5 -13   6    9.76    3.30
   5  13   6    7.80    3.07
  -5  13  -6    5.01    3.03
  -5 -13  -6    5.99    2.43
   5 -13   7    4.04    1.49
   5  13   7    1.78    4.80
  -5  13  -7    2.94    2.49
  -5 -13  -7    8.37    1.79
   5  14  -8    1.54    1.61
  -5  14   8    2.97    1.42
  -5 -14   8   -1.16    2.07
   5 -14  -8    2.02    1.00
   5  14  -7    4.16    1.76
  -5  14   7    5.02    1.84
  -5 -14   7    4.92    2.75
   5 -14  -7    5.59    2.92
   5  14  -6    2.86    1.77
   5 -14  -6    1.79    1.44
  -5  14   6    1.08    0.65
  -5 -14   6    0.60    2.30
   5 -14  -6    2.87    2.09
   5  14  -5    9.90    2.90
   5 -14  -5   10.30    2.85
  -5  14   5    9.36    2.26
  -5 -14   5    9.72    3.17
   5 -14  -5   11.42    3.88
   5  14  -4   25.69    5.65
   5 -14  -4   29.61    6.09
  -5  14   4   28.31    3.95
  -5 -14   4   29.60    4.92
  -5  14   4   19.17    6.73
   5  14  -3   17.98    4.93
   5 -14  -3   23.33    3.88
  -5  14   3   12.40    5.65
  -5 -14   3   23.34    7.48
  -5  14   3   16.11    5.10
   5  14  -2   25.17    8.18
   5 -14  -2   27.97    4.05
  -5 -14   2   25.12    7.85
  -5  14   2   23.00    3.36
   5  14  -1    9.77    3.85
   5 -14  -1   30.84    4.84
  -5 -14   1   11.63    2.83
  -5  14   1   11.66    3.15
  -5 -14   1   10.35    2.47
   5  14   0    1.68    0.87
   5 -14   0    4.49    3.58
  -5 -14   0    0.72    1.83
  -5  14   0    0.43    0.89
  -5 -14   0    1.85    1.40
   5  14   1   14.93    4.67
   5 -14   1   18.70    7.84
  -5 -14  -1   16.98    3.68
  -5  14  -1   16.54    4.38
  -5 -14  -1   14.04    3.16
   5  14   2    4.00    1.01
   5 -14   2    3.13    2.39
  -5 -14  -2    3.99    2.62
  -5  14  -2    6.30    1.50
  -5 -14  -2    3.63    1.34
   5 -14   3    1.59    2.31
   5  14   3    1.57    1.73
  -5  14  -3    1.56    1.02
  -5 -14  -3    2.38    1.75
   5 -14   4   -0.06    2.13
   5  14   4    1.55    1.40
  -5  14  -4   -0.92    2.45
  -5 -14  -4    0.25    1.12
   5 -14   5    4.29    1.49
   5  14   5    5.25    2.49
  -5  14  -5    9.76    3.28
  -5 -14  -5    5.88    2.30
   5 -14   6   29.80   10.96
   5  14   6   14.54   18.23
  -5  14  -6   32.92    7.11
  -5 -14  -6   22.65    5.42
   5 -14   7   12.26    3.57
   5  14   7   17.97    5.47
  -5  14  -7   18.14    6.43
  -5 -14  -7   15.15    4.00
   5  15  -7    5.66    3.44
  -5  15   7    3.70    1.32
  -5 -15   7    5.38    3.19
   5 -15  -7    3.41    1.20
   5  15  -6   -0.08    2.30
   5 -15  -6    2.11    0.94
  -5  15   6    2.72    1.80
  -5 -15   6    2.74    2.14
   5 -15  -6    3.49    1.85
   5  15  -5    9.41    3.12
   5 -15  -5    7.83    2.43
  -5  15   5    4.87    1.85
  -5 -15   5    8.64    2.67
   5 -15  -5    2.39    1.79
   5  15  -4    3.06    2.48
   5 -15  -4    0.35    1.28
  -5  15   4   -0.18    1.15
  -5 -15   4    2.15    2.87
  -5  15   4   -0.35    1.22
   5  15  -3    9.99    3.32
   5 -15  -3    2.03    5.67
  -5 -15   3    9.24    3.24
  -5  15   3    7.99    2.49
   5  15  -2    3.93    2.00
   5 -15  -2    7.90    3.31
  -5 -15   2    6.85    3.13
  -5  15   2   11.06    5.09
   5  15  -1   30.42    7.56
   5 -15  -1   37.15    4.70
  -5 -15   1   31.81    4.68
  -5  15   1   31.04    6.70
  -5 -15   1   22.91    7.75
   5  15   0   17.04   11.05
   5 -15   0   13.45   14.30
  -5 -15   0   24.21    4.68
  -5  15   0   20.84    4.96
  -5 -15   0   18.68    5.81
   5  15   1   10.72    4.05
   5 -15   1   12.53   15.49
  -5 -15  -1   16.09    3.91
  -5  15  -1   11.37    3.55
  -5 -15  -1   12.26    2.62
   5  15   2    0.70    0.80
   5 -15   2   -0.16    2.22
  -5 -15  -2    3.31    1.59
  -5  15  -2    1.84    1.29
  -5 -15  -2   -0.30    1.20
   5 -15   3    4.15    3.64
   5  15   3    0.62    1.63
  -5  15  -3    1.16    1.43
  -5 -15  -3    3.29    1.22
   5 -15   4    4.62    5.90
   5  15   4   11.23    5.03
  -5  15  -4    8.76    4.43
  -5 -15  -4    5.75    1.80
   5 -15   5   12.80    2.15
   5  15   5   10.27    5.74
  -5  15  -5   11.52    3.94
  -5 -15  -5    7.64    2.36
   5 -15   6    0.88    1.10
   5  15   6    0.92    1.49
  -5  15  -6   -0.67    3.02
  -5 -15  -6    2.51    2.67
   5 -15   7   74.15    7.76
   5  15   7   69.01   20.92
  -5  15  -7   81.78   18.74
  -5 -15  -7   84.88    7.88
   5  16  -7    2.70    1.88
  -5  16   7   -1.52    1.90
  -5 -16   7    1.80    2.01
   5 -16  -7    0.38    2.05
   5  16  -6    3.53    2.82
   5 -16  -6    5.28    2.29
  -5  16   6    3.03    1.68
  -5 -16   6    3.66    2.76
   5 -16  -6    1.66    1.76
   5  16  -5   13.27    3.38
   5 -16  -5   12.33    2.47
  -5  16   5   12.33    3.00
  -5 -16   5   10.86    2.98
   5  16  -4   11.20    2.93
   5 -16  -4   14.01    3.39
  -5  16   4    7.17    2.94
  -5 -16   4   10.50    4.17
  -5  16   4    9.57    3.49
   5  16  -3   27.63    5.68
   5 -16  -3   30.25    4.91
  -5 -16   3   28.21    4.75
  -5  16   3   22.63    7.78
   5  16  -2   95.37   21.24
   5 -16  -2  122.16    8.79
  -5 -16   2  112.48    8.56
  -5  16   2   72.75    6.44
   5  16  -1    0.43    0.55
   5 -16  -1    2.99    2.21
  -5 -16   1    3.14    2.37
  -5  16   1    0.80    1.70
   5  16   0   22.03    5.24
   5 -16   0   24.57    4.54
  -5 -16   0   20.76    4.40
  -5  16   0   17.57    5.26
  -5 -16   0   16.21    4.41
   5  16   1   11.90    2.73
   5 -16   1   14.91    3.24
  -5 -16  -1   16.47    3.55
  -5  16  -1   12.61    5.38
  -5 -16  -1   13.67    2.27
   5  16   2    1.01    0.67
   5 -16   2    1.66    2.37
  -5 -16  -2    0.52    2.46
  -5  16  -2   -0.16    2.26
  -5 -16  -2    2.52    1.32
   5 -16   3   24.94    5.02
   5  16   3   29.93    4.64
  -5  16  -3   20.47    5.70
  -5 -16  -3   16.09    5.62
   5 -16   4   49.66   16.29
   5  16   4   45.18   13.75
  -5  16  -4   58.16   19.62
  -5 -16  -4   49.93   11.05
   5 -16   5   12.38    2.78
  -5  16  -5   -3.79    2.89
  -5 -16  -5    2.00    1.27
   5 -16   6    7.68    4.54
   5  16   6    3.52    2.07
  -5  16  -6    1.86    1.76
  -5 -16  -6    0.65    2.65
   5 -16   7   10.52    3.20
   5  16   7   12.39    3.53
   5  17  -7    2.81    2.05
  -5  17   7    3.57    1.94
  -5 -17   7    6.59    3.72
   5 -17  -7    5.51    1.80
   5  17  -6    8.96    4.38
  -5  17   6    7.26    2.57
  -5 -17   6   10.45    2.78
   5 -17  -6   10.43    5.23
   5  17  -5   17.06    5.75
   5 -17  -5   13.56    3.19
  -5 -17   5   16.44    4.65
  -5  17   5   13.86    6.31
   5  17  -4    6.57    3.09
   5 -17  -4    7.12    3.23
  -5 -17   4    7.92    3.33
  -5  17   4    4.04    2.25
   5  17  -3   -0.73    2.10
   5 -17  -3    4.90    2.16
  -5  17   3    2.93    2.41
   5  17  -2   44.17    8.53
   5 -17  -2   44.70    5.48
  -5 -17   2   44.66    5.71
  -5  17   2   38.22   11.58
   5  17  -1    6.05    1.78
   5 -17  -1    7.63    3.38
  -5 -17   1    7.94    3.21
  -5  17   1    6.60    2.17
   5  17   0    0.96    0.85
  -5 -17   0    0.76    2.43
  -5  17   0   -0.45    2.29
  -5 -17   0    1.50    0.81
   5  17   1    1.69    0.77
   5 -17   1   12.78    4.20
  -5 -17  -1    2.22    1.87
  -5  17  -1    0.87    1.05
  -5 -17  -1    1.32    1.03
   5  17   2   20.28    4.88
   5 -17   2   26.16    5.09
  -5 -17  -2   27.74    6.01
  -5  17  -2   31.90    9.56
  -5 -17  -2   25.32    8.38
   5 -17   3   30.89    5.21
   5  17   3   30.82    8.35
  -5  17  -3   28.78    8.63
  -5 -17  -3   27.24   12.43
   5 -17   4   51.71    6.68
   5  17   4   37.64   10.74
  -5  17  -4   41.92   12.09
  -5 -17  -4   37.70    7.87
   5 -17   5   22.35    6.85
   5  17   5   26.72   11.41
  -5  17  -5   21.05    5.99
  -5 -17  -5   21.20    5.65
   5 -17   6   12.24    4.58
   5  17   6   13.23    5.16
  -5  17  -6   11.94    5.67
  -5 -17  -6   14.71    3.89
   5  18  -6   10.82    3.32
  -5 -18   6    9.67    3.30
   5 -18  -6   10.07    3.01
   5  18  -5   16.67    3.95
   5 -18  -5   10.85    3.13
  -5 -18   5    8.36    2.95
  -5  18   5    7.90    4.34
   5  18  -4   32.23    9.34
   5 -18  -4   35.98    5.04
  -5 -18   4   25.38    4.22
  -5  18   4   23.59    6.28
   5  18  -3    4.91    2.51
   5 -18  -3    8.87    2.98
  -5 -18   3    3.02    2.39
  -5  18   3    3.77    2.21
   5  18  -2    1.20    1.28
   5 -18  -2    1.55    2.35
  -5 -18   2    1.41    2.31
  -5  18   2    0.27    1.78
   5  18  -1   14.72    3.18
   5 -18  -1   18.65    5.20
  -5 -18   1   12.75    4.46
  -5  18   1   12.25    3.74
   5  18   0   16.73    7.58
   5 -18   0   18.53    3.72
  -5 -18   0   23.59    4.51
  -5  18   0   18.32    6.03
  -5 -18   0    6.59    4.85
   5  18   1    5.16    1.45
   5 -18   1    5.18    2.71
  -5 -18  -1    4.08    1.65
  -5  18  -1    8.11    2.38
  -5 -18  -1    6.35    2.02
   5 -18   2    4.65    2.73
  -5 -18  -2    5.53    1.75
  -5  18  -2    6.07    2.75
  -5 -18  -2    6.81    2.55
   5 -18   3   31.56   12.07
   5  18   3   33.87    9.28
  -5  18  -3   34.41    9.33
  -5 -18  -3   30.66    9.73
   5 -18   4    0.90    2.79
   5  18   4    1.03    1.48
  -5  18  -4   -0.32    2.55
  -5 -18  -4    0.26    1.90
   5 -18   5    0.65    2.59
   5  18   5   -0.51    3.03
  -5  18  -5    1.84    1.83
  -5 -18  -5    5.51    1.58
   5 -18   6    6.43    3.04
   5  18   6    2.74    2.32
  -5  18  -6   -0.23    3.04
  -5 -18  -6    1.18    2.44
   5  19  -6    3.28    1.38
  -5 -19   6    0.91    2.25
   5  19  -5    6.34    2.62
   5 -19  -5    6.58    3.53
  -5 -19   5   12.06    3.46
  -5  19   5    8.11    3.61
   5  19  -4   -0.56    2.18
   5 -19  -4    0.58    1.79
  -5 -19   4    0.87    2.00
  -5  19   4   -0.03    2.18
   5  19  -3   -0.84    1.95
   5 -19  -3    1.10    1.85
  -5 -19   3   -0.08    1.91
  -5  19   3    1.87    1.70
   5  19  -2   10.87    2.06
   5 -19  -2   15.18    4.13
  -5 -19   2   18.37    4.13
  -5  19   2    9.10    3.06
   5  19  -1    0.62    0.86
   5 -19  -1   -0.51    2.09
  -5 -19   1   -0.64    2.11
  -5  19   1    0.48    1.28
   5  19   0    7.66    2.15
   5 -19   0    7.85    3.61
  -5 -19   0   12.07    3.84
  -5  19   0    7.98    3.18
  -5 -19   0    8.30    2.76
   5  19   1    1.34    0.75
   5 -19   1    5.07    3.43
  -5 -19  -1   -1.21    2.25
  -5  19  -1    0.75    1.52
  -5 -19  -1    0.16    1.19
   5 -19   2    0.56    1.27
   5  19   2    1.73    1.35
  -5  19  -2    1.66    1.96
  -5 -19  -2   -0.71    1.37
   5 -19   3    0.93    2.08
   5  19   3    2.04    1.65
  -5  19  -3    1.29    1.44
  -5 -19  -3    2.15    0.84
   5 -19   4    9.57    3.90
   5  19   4    2.74    2.07
  -5  19  -4    1.94    2.16
  -5 -19  -4    5.17    1.81
   5 -19   5   -1.28    2.36
   5  19   5    3.28    1.84
  -5  19  -5    2.37    2.34
  -5 -19  -5   -0.03    1.06
   5  20  -5    2.51    1.39
   5 -20  -5    2.41    1.56
  -5 -20   5    0.11    2.18
  -5  20   5    1.16    1.31
   5  20  -4    2.02    1.21
   5 -20  -4    1.97    1.94
  -5 -20   4    0.49    1.78
  -5  20   4   -0.13    2.10
   5  20  -3    9.35    2.32
   5 -20  -3    8.31    2.78
  -5 -20   3    5.31    2.76
  -5  20   3    6.37    3.25
   5  20  -2    6.05    1.66
   5 -20  -2    4.12    2.17
  -5 -20   2    0.42    2.08
  -5  20   2    1.27    1.57
   5  20  -1    2.10    1.25
   5 -20  -1    3.64    3.32
  -5 -20   1   -1.37    2.15
  -5  20   1    0.74    1.14
   5  20   0   10.07    3.28
   5 -20   0   11.38    3.84
  -5 -20   0   13.97    3.44
  -5  20   0   15.02    3.81
  -5 -20   0    9.54    2.45
   5  20   1    1.09    1.11
   5 -20   1    0.43    2.32
  -5 -20  -1    2.86    2.59
  -5  20  -1    1.92    1.38
  -5 -20  -1    2.28    1.96
   5 -20   2    2.69    1.92
   5  20   2    0.97    1.20
  -5  20  -2    1.23    1.24
  -5 -20  -2    0.16    1.39
   5 -20   3   -0.87    2.37
   5  20   3    3.09    1.29
  -5  20  -3    0.87    0.64
  -5 -20  -3    1.89    1.86
   5 -20   4   15.60    4.68
   5  20   4   12.73    3.22
  -5  20  -4   15.99    6.98
  -5 -20  -4   15.51    4.07
   5 -20   5    0.76    1.16
   5  20   5   -2.00    2.59
  -5 -20  -5   -0.33    1.93
   5  21  -4    5.18    3.30
   5 -21  -4    4.99    2.18
  -5 -21   4    6.26    3.18
  -5  21   4    5.98    1.93
   5  21  -3    6.01    2.61
   5 -21  -3   11.26    3.59
  -5 -21   3    7.98    2.61
  -5  21   3    5.68    3.26
   5  21  -2   -2.18    1.85
   5 -21  -2    0.44    1.95
  -5 -21   2   -0.43    1.95
  -5  21   2    2.39    1.35
   5  21  -1    3.50    2.79
   5 -21  -1    1.13    2.29
  -5 -21   1    1.76    2.14
  -5  21   1    2.15    1.98
   5  21   0    5.66    1.94
   5 -21   0   10.67    3.43
  -5 -21   0    5.97    1.71
  -5  21   0    7.38    3.12
   5 -21   1   10.15    4.30
  -5 -21  -1    3.72    1.90
  -5  21  -1    3.68    2.02
  -5 -21  -1    2.19    1.83
   5 -21   2   16.58    6.14
   5  21   2   15.60    4.13
  -5  21  -2   16.51    6.22
  -5 -21  -2   12.84    3.61
   5 -21   3   -0.33    2.46
   5  21   3    4.77    2.65
  -5  21  -3    3.17    2.08
  -5 -21  -3    3.09    2.51
   5 -21   4    5.54    3.05
   5  21   4    3.03    1.41
  -5  21  -4    2.21    1.35
  -5 -21  -4    1.40    2.12
   5  22  -3    2.02    1.69
   5 -22  -3    0.56    1.91
  -5 -22   3   -0.35    2.04
  -5  22   3    1.14    1.92
   5  22  -2    7.21    1.83
   5 -22  -2    8.30    3.11
  -5 -22   2    8.70    2.66
  -5  22   2    8.32    3.07
   5  22  -1    9.65    3.29
   5 -22  -1   10.47    4.21
  -5 -22   1   13.80    3.72
  -5  22   1    4.03    1.78
   5  22   0    0.72    0.91
   5 -22   0    1.61    1.12
  -5 -22   0   -0.15    1.77
  -5  22   0    1.22    1.35
   5 -22   1    1.78    1.49
  -5 -22  -1   -0.92    1.94
  -5  22  -1    3.31    3.07
  -5 -22  -1    1.27    0.92
   5 -22   2    0.14    2.41
   5  22   2   -0.04    1.66
  -5  22  -2    2.33    1.55
  -5 -22  -2    1.94    0.81
   5 -22   3    5.31    2.90
   5  22   3    4.99    2.07
  -5  22  -3    9.12    1.90
  -5 -22  -3    7.72    2.14
   5  23  -2    1.43    1.14
   5 -23  -2    6.83    3.56
  -5 -23   2    1.31    2.19
  -5  23   2    1.85    2.53
   5  23  -1    2.68    0.97
   5 -23  -1    3.86    1.53
  -5 -23   1    3.45    2.35
  -5  23   1    3.22    1.91
   5  23   0    0.83    1.00
   5 -23   0   -1.56    2.30
  -5 -23   0   -1.77    1.98
  -5  23   0    2.21    1.63
   5 -23   1    7.24    2.67
   5  23   1    1.28    2.11
  -5  23  -1    3.74    1.92
   5 -23   2    0.81    2.55
   5  23   2   -0.80    2.41
  -5  23  -2    0.86    1.39
  -5 -23  -2   -1.27    1.46
   6   0  -9    1.76    3.09
  -6   0   9   -0.08    2.06
   6   0  -8   67.21    7.58
  -6   0   8   53.87   14.49
   6   0  -7   -0.82    2.31
  -6   0   7    0.41    2.50
   6   0  -6   12.19    3.63
  -6   0   6    8.74    3.47
   6   0  -5    2.90    2.99
  -6   0   5    0.26    1.69
   6   0  -4   -2.20    2.94
  -6   0   4    1.66    1.94
   6   0  -3    1.81    2.96
  -6   0   3    1.11    2.12
   6   0  -2  323.90   14.27
  -6   0   2  297.40   12.64
  -6   0   2  269.24    9.66
   6   0  -1    0.79    2.26
  -6   0   1    0.97    1.74
  -6   0   1    0.13    0.34
   6   0   0  172.13   10.42
  -6   0   0  112.60    6.26
  -6   0   0  129.40    6.93
   6   0   1   -0.36    2.46
  -6   0  -1    1.26    1.62
  -6   0  -1   -1.60    1.49
   6   0   2 2544.32   73.42
  -6   0  -2 2079.88   25.81
  -6   0  -2 2554.78   77.59
   6   0   3    3.89    1.59
  -6   0  -3   10.13    3.13
   6   0   4   15.92    4.89
   6   0   4   16.21    5.87
  -6   0  -4   23.44    5.80
   6   0   5    1.25    1.26
   6   0   5    1.18    0.74
  -6   0  -5   -1.43    2.15
   6   0   6    0.10    1.01
   6   0   6    0.85    0.99
  -6   0  -6    1.69    2.55
   6   0   7    1.16    0.98
  -6   0  -7    2.18    2.90
   6   0   8    2.11    1.63
  -6   0  -8    3.55    2.05
   6   1  -9   15.22    4.13
   6  -1  -9   16.00    4.01
  -6   1   9   19.25    4.43
  -6  -1   9   13.45    3.96
   6   1  -8    4.23    2.44
   6  -1  -8    7.06    3.14
  -6  -1   8    3.34    4.21
  -6   1   8    5.50    4.08
   6   1  -7    5.98    2.11
   6  -1  -7    4.79    2.58
  -6  -1   7    3.02    1.54
  -6   1   7    5.91    2.14
   6  -1  -6    7.15    3.36
  -6  -1   6   -0.71    2.35
  -6   1   6    0.93    0.89
   6   1  -5   92.51    7.43
   6  -1  -5   80.27    7.01
  -6   1   5   70.97   15.30
  -6  -1   5   67.90    6.22
   6   1  -4    4.70    2.34
   6  -1  -4    1.01    2.94
  -6  -1   4    4.54    2.40
  -6   1   4    1.23    1.66
   6  -1  -3   14.76    6.43
   6   1  -3   11.34    3.22
  -6  -1   3    6.75    2.73
  -6   1   3    9.10    2.59
  -6   1   3    6.81    2.51
   6  -1  -2    4.03    2.41
   6   1  -2    5.66    3.16
  -6  -1   2    4.28    2.86
  -6   1   2    3.00    2.10
  -6   1   2    3.81    0.93
  -6  -1   2    2.66    0.55
   6   1  -1    7.52    2.96
   6  -1  -1    7.26    2.47
  -6  -1   1    5.56    2.23
  -6   1   1    4.78    1.52
  -6   1   1    5.16    1.64
  -6  -1   1    7.51    1.96
   6  -1   0  102.17    7.04
  -6  -1   0   81.30    6.23
  -6   1   0   82.39    5.21
  -6   1   0   91.29    6.89
  -6  -1   0   71.10    4.02
   6   1   1    0.65    2.39
   6  -1   1    1.20    2.55
  -6   1  -1    1.22    1.68
  -6  -1  -1   -1.94    1.69
  -6   1  -1   -0.18    1.59
  -6  -1  -1    0.36    0.58
   6   1   2  124.70    9.98
   6  -1   2  124.19   24.12
  -6   1  -2   98.55   10.55
  -6  -1  -2   94.35   11.33
  -6   1  -2  135.15   11.46
  -6  -1  -2  104.71    8.04
   6   1   3  650.99   19.69
   6  -1   3  646.55   21.43
   6  -1   3  511.14   15.94
  -6  -1  -3  540.36   37.85
  -6   1  -3  678.98   22.40
  -6  -1  -3  635.66   21.01
   6   1   4   -0.24    1.34
   6  -1   4    2.64    1.68
   6   1   4    1.14    1.16
   6  -1   4    0.74    1.13
  -6  -1  -4    0.04    2.25
  -6   1  -4    2.78    2.52
   6   1   5   12.91    2.26
   6  -1   5    9.16    3.48
   6  -1   5   11.50    3.14
  -6  -1  -5   14.58    4.18
  -6   1  -5   11.46    3.43
   6  -1   6    7.11    1.90
   6  -1   6    7.97    2.51
   6   1   6    9.28    2.50
  -6   1  -6    9.31    4.24
  -6  -1  -6   10.03    2.71
   6  -1   7   51.03    8.83
   6   1   7   49.84    8.22
  -6   1  -7   55.78   16.20
   6   1   8    7.15    1.90
   6  -1   8    6.78    2.22
  -6  -1  -8    8.47    3.81
  -6   1  -8    7.71    4.29
   6   2  -9   36.27    5.77
   6  -2  -9   29.22    7.10
  -6   2   9   21.86    7.37
  -6  -2   9   30.17    5.24
   6   2  -8   46.33    9.93
   6  -2  -8   42.60    5.32
  -6   2   8   42.00    9.07
  -6  -2   8   36.80    8.46
   6   2  -7   15.22    4.70
   6  -2  -7   20.25    4.65
  -6   2   7   16.21    4.29
  -6  -2   7   18.95    4.63
   6   2  -6    1.07    1.71
   6  -2  -6    2.79    2.72
  -6  -2   6   -1.23    2.24
  -6   2   6    2.87    2.75
   6   2  -5   -0.04    2.39
   6  -2  -5    2.27    3.47
  -6   2   5    1.97    2.85
  -6  -2   5    1.94    1.42
   6   2  -4    6.10    2.35
   6  -2  -4    6.95    2.85
  -6  -2   4    5.22    1.34
  -6   2   4    2.99    0.81
   6   2  -3   65.34   16.64
   6  -2  -3   55.48   11.45
  -6   2   3   48.77    9.26
  -6  -2   3   42.13    4.95
  -6   2   3   32.33    6.87
   6   2  -2  198.28   10.28
   6  -2  -2  189.33   10.69
  -6  -2   2  152.90    8.45
  -6   2   2  159.53    8.42
  -6   2   2  151.92    6.49
   6   2  -1   32.73    4.42
   6  -2  -1   30.63    6.62
  -6  -2   1   24.87    3.42
  -6   2   1   27.56    3.24
  -6   2   1   25.19    2.50
  -6  -2   1   26.13    1.96
   6   2   0   27.00    4.13
   6  -2   0   25.48    4.00
  -6  -2   0   23.34    4.75
  -6   2   0   22.08    4.57
  -6   2   0   23.25    6.95
  -6  -2   0   27.71    7.29
   6   2   1   31.68    3.88
   6  -2   1   32.53    9.14
  -6  -2  -1   25.35    3.10
  -6   2  -1   24.59    2.79
  -6   2  -1   32.80   11.44
  -6  -2  -1   32.42    7.93
   6   2   2   16.75    3.08
   6  -2   2   18.27    5.91
  -6   2  -2    5.42    1.96
  -6  -2  -2    8.83    6.17
  -6  -2  -2   15.98    2.97
   6   2   3   67.58    5.15
   6  -2   3   80.31   16.10
   6  -2   3   55.23   11.34
  -6  -2  -3   59.47   16.20
  -6   2  -3   75.17    6.22
  -6  -2  -3   68.65    6.00
   6   2   4    6.91    1.68
   6  -2   4    9.47    2.24
   6   2   4    8.87    2.23
   6  -2   4    5.72    2.48
  -6   2  -4    9.97    4.23
  -6  -2  -4    8.99    3.58
   6   2   5   28.42    3.18
   6  -2   5   27.61    7.18
   6  -2   5   26.43    5.61
  -6   2  -5   29.01    8.22
  -6  -2  -5   33.47    9.64
   6  -2   6   15.86    2.90
   6   2   6   17.80    5.12
   6  -2   6   16.06    3.30
  -6   2  -6   19.82    4.44
  -6  -2  -6   21.62    4.43
   6  -2   7    7.95    2.44
   6   2   7   11.14    2.75
  -6   2  -7   14.19    4.32
  -6  -2  -7   18.04    5.38
   6   2   8   23.69    4.04
   6  -2   8   18.04    6.78
  -6   2  -8   25.05    5.95
  -6  -2  -8   26.71    8.04
   6   3  -9    1.65    1.51
   6  -3  -9    2.20    2.09
  -6   3   9   -1.66    2.82
  -6  -3   9   -0.11    2.80
   6   3  -8    5.74    1.95
   6  -3  -8    7.25    3.29
  -6   3   8    4.88    2.84
  -6  -3   8    5.70    4.01
   6   3  -7   50.54    9.18
   6  -3  -7   48.32    5.41
  -6   3   7   66.05    7.09
  -6  -3   7   41.29   10.90
   6  -3  -6    2.99    2.22
  -6   3   6    2.16    2.44
   6   3  -5    8.50    7.29
   6  -3  -5   10.70    3.69
  -6   3   5    6.30    2.41
  -6  -3   5   13.43    3.29
   6   3  -4   85.32    7.21
   6  -3  -4   77.29    7.04
  -6   3   4   73.50   15.89
  -6  -3   4   64.81    9.62
  -6   3   4   50.85    5.19
   6   3  -3   40.64    4.79
   6  -3  -3   24.85    4.34
  -6   3   3   21.90    5.21
  -6  -3   3   21.63    4.21
  -6   3   3   10.95    4.61
   6   3  -2  105.82    7.14
   6  -3  -2  106.02    8.65
  -6  -3   2   85.14    6.74
  -6   3   2   88.59    5.87
  -6   3   2   75.96    5.47
   6   3  -1    1.89    2.27
   6  -3  -1    1.65    2.79
  -6  -3   1    1.52    1.53
  -6   3   1   -0.20    1.35
  -6   3   1    0.38    0.70
  -6  -3   1   -0.57    0.54
   6   3   0  126.61    7.92
   6  -3   0  129.82    8.06
  -6  -3   0  102.77    6.95
  -6   3   0  100.17    5.38
  -6   3   0  116.21   12.80
  -6  -3   0  119.87    5.45
   6   3   1  189.20    9.35
   6  -3   1  198.07   10.06
  -6   3  -1  150.25    6.92
  -6  -3  -1  159.11    8.07
  -6   3  -1  168.07    7.85
  -6  -3  -1  168.86    7.53
   6   3   2   47.32    5.65
   6  -3   2   43.97   10.75
  -6  -3  -2   21.98    4.60
  -6   3  -2   34.62    5.01
  -6   3  -2   41.09    8.10
  -6  -3  -2   40.98    9.06
   6   3   3   72.13    5.50
   6  -3   3   58.57   14.37
   6  -3   3   58.79   11.61
  -6  -3  -3   55.90   10.40
  -6   3  -3   78.46   20.09
  -6  -3  -3   79.99   13.74
   6   3   4   39.15    9.44
   6  -3   4   49.61    4.62
   6   3   4   41.12   12.45
   6  -3   4   35.15   11.17
  -6   3  -4   52.31    5.59
  -6  -3  -4   56.05   12.38
   6   3   5    1.08    0.98
   6  -3   5    0.40    1.64
   6   3   5    1.25    0.97
   6  -3   5    1.41    1.40
  -6   3  -5   -0.75    2.42
  -6  -3  -5    0.99    1.73
   6  -3   6    7.68    2.13
   6   3   6   10.98    3.28
   6  -3   6    9.65    3.49
  -6   3  -6   12.74    3.15
  -6  -3  -6    9.95    2.58
   6   3   7    4.15    1.20
   6  -3   7    7.44    2.09
  -6   3  -7    5.79    3.07
  -6  -3  -7   10.97    4.81
   6   3   8   37.05   11.43
   6  -3   8   26.41    6.87
  -6   3  -8   56.92    7.55
  -6  -3  -8   47.20   10.43
   6   4  -9    1.31    0.94
   6  -4  -9    1.88    2.39
  -6   4   9    1.13    1.80
  -6  -4   9    2.12    1.52
   6   4  -8    1.36    1.06
   6  -4  -8    4.68    3.65
  -6   4   8   -0.96    2.52
  -6  -4   8    3.62    1.93
   6   4  -7    3.20    1.47
   6  -4  -7    3.54    2.33
  -6   4   7    4.75    2.06
  -6  -4   7    0.21    2.32
   6   4  -6   15.06    3.74
   6  -4  -6   17.15    3.65
  -6   4   6   17.97    3.59
  -6  -4   6   11.53    3.09
   6   4  -5   63.98   20.58
   6  -4  -5   61.67    6.51
  -6   4   5   60.17    8.63
  -6  -4   5   53.54   19.85
  -6   4   5   28.13    7.46
   6   4  -4   28.39    5.91
   6  -4  -4   33.26    5.10
  -6   4   4   24.14    6.23
  -6  -4   4   23.42    3.93
  -6   4   4   17.06    5.00
   6   4  -3    8.45    2.60
   6  -4  -3    5.74    1.72
  -6   4   3    6.62    2.16
  -6  -4   3    6.63    2.86
  -6   4   3    5.94    1.47
   6   4  -2   48.36    5.02
   6  -4  -2   31.29    4.80
  -6   4   2   27.93    6.05
  -6  -4   2   24.95    4.12
  -6   4   2   29.74    3.03
   6   4  -1   17.24    3.70
   6  -4  -1   15.56    3.65
  -6  -4   1   10.13    2.30
  -6   4   1   10.48    2.10
  -6   4   1   12.79    4.11
  -6  -4   1   12.63    2.59
  -6  -4   0   15.61    4.73
  -6   4   0    8.75    3.85
   6   4   1    5.96    3.27
  -6  -4  -1    2.18    2.11
  -6   4  -1    2.46    5.96
  -6   4  -1    3.41    2.67
   6   4   2  306.37   11.75
   6  -4   2  296.77   17.07
  -6  -4  -2  243.71   10.20
  -6   4  -2  249.72    9.14
  -6   4  -2  267.97   11.02
  -6  -4  -2  277.47   15.87
   6   4   3  298.17   17.19
   6  -4   3  297.60   11.59
   6  -4   3  241.48    8.76
  -6  -4  -3  288.70   11.80
  -6   4  -3  314.25   14.38
  -6  -4  -3  344.37   12.74
   6   4   4  179.92   11.88
   6  -4   4  181.90   10.78
   6   4   4  156.19   17.06
   6  -4   4  156.31    8.57
  -6   4  -4  217.07   14.93
  -6  -4  -4  207.21   12.40
   6  -4   5    5.42    2.22
   6   4   5    5.14    1.55
   6  -4   5    4.11    1.53
  -6   4  -5    5.80    1.88
  -6  -4  -5    5.60    2.96
   6  -4   6    1.29    1.09
   6   4   6    1.24    1.34
   6  -4   6    2.51    1.58
  -6   4  -6    1.95    2.65
  -6  -4  -6    1.35    1.15
   6  -4   7   -0.34    1.14
   6   4   7   -0.15    2.02
   6  -4   7    0.43    0.64
  -6   4  -7   -0.19    2.73
  -6  -4  -7    0.73    2.37
   6   4   8    1.27    1.16
  -6   4  -8    2.99    2.19
  -6  -4  -8    0.57    2.77
   6   5  -9   14.24    2.72
   6  -5  -9    7.87    3.44
  -6   5   9   12.58    3.19
  -6  -5   9    8.26    4.38
   6   5  -8    3.11    3.24
   6  -5  -8    1.17    2.44
  -6   5   8    1.59    1.68
  -6  -5   8    1.82    3.53
   6   5  -7    2.44    1.77
   6  -5  -7   -0.30    2.11
  -6   5   7    1.66    2.50
  -6  -5   7    3.93    2.60
   6   5  -6   61.68   20.57
   6  -5  -6   62.04    6.57
  -6   5   6   59.66    6.38
  -6  -5   6   60.80   18.42
   6   5  -5    4.03    1.45
   6  -5  -5    8.86    1.57
  -6   5   5    4.62    3.23
  -6  -5   5    4.20    1.65
  -6   5   5    2.82    1.10
   6   5  -4   10.74    2.41
   6  -5  -4   14.68    4.30
  -6   5   4    7.50    2.81
  -6  -5   4   11.53    3.30
  -6   5   4    6.63    2.31
   6  -5  -3   17.81    3.52
  -6   5   3   11.79    3.35
  -6  -5   3   10.27    2.60
  -6   5   3    6.47    1.90
   6  -5  -2    1.86    4.07
  -6   5   2    1.35    2.07
  -6  -5   2    0.11    2.16
  -6   5   2    1.19    0.57
   6  -5  -1  103.17    8.19
  -6   5   1   72.05    4.54
  -6  -5   1   83.93   20.74
  -6   5   1   77.20    4.99
   6   5   0  215.72   10.65
   6  -5   0  223.57   12.10
  -6  -5   0  181.06    9.93
  -6   5   0  158.97    7.67
  -6   5   0  176.09   11.27
  -6  -5   0  194.89    8.35
   6   5   1    3.34    2.86
   6  -5   1    2.91    2.66
  -6   5  -1   -0.17    1.02
  -6  -5  -1   -0.71    2.52
  -6   5  -1    1.10    1.66
  -6  -5  -1   -0.01    1.09
   6   5   2   75.35    9.93
   6  -5   2   82.00   20.59
  -6  -5  -2   58.98    5.32
  -6   5  -2   61.54    3.90
  -6   5  -2   81.69   20.29
  -6  -5  -2  104.68    6.35
   6   5   3    8.64    2.76
   6  -5   3    2.41    1.14
  -6  -5  -3    0.93    1.01
  -6   5  -3    6.01    2.87
  -6  -5  -3    3.91    2.87
   6   5   4   22.61    6.44
   6  -5   4   28.62    4.92
   6   5   4    4.94    2.02
   6  -5   4   21.32    6.33
  -6   5  -4   32.61    7.58
  -6  -5  -4   31.67    4.53
   6  -5   5   37.71    4.01
   6   5   5   34.09    7.82
   6  -5   5   35.41    7.19
  -6   5  -5   40.30   11.06
  -6  -5  -5   42.20    5.51
   6  -5   6    3.93    2.08
   6   5   6    2.27    1.17
   6  -5   6    4.44    1.31
  -6   5  -6    3.30    2.81
  -6  -5  -6    3.12    1.61
   6  -5   7    0.89    0.97
   6   5   7    3.21    1.94
   6  -5   7    0.91    0.74
  -6   5  -7    1.43    2.00
  -6  -5  -7    3.13    2.92
   6   5   8   -1.13    2.17
  -6   5  -8    2.73    3.33
  -6  -5  -8    2.17    1.79
   6   6  -9   15.48    3.28
  -6   6   9    8.66    3.98
  -6  -6   9    8.09    3.40
   6   6  -8   -0.25    2.39
   6  -6  -8    2.46    2.17
  -6   6   8    1.90    0.93
  -6  -6   8   -0.68    1.83
   6   6  -7    2.01    1.23
   6  -6  -7    3.83    1.44
  -6   6   7    4.41    2.04
  -6  -6   7    2.91    3.80
   6   6  -6    4.90    7.13
   6  -6  -6   14.48    4.03
  -6  -6   6   13.23    3.02
   6   6  -5   28.31    6.45
   6  -6  -5   32.15    8.47
  -6   6   5   23.67    6.63
  -6  -6   5   22.24    4.18
  -6   6   5   16.33    4.53
   6   6  -4   45.85    8.41
   6  -6  -4   50.84    5.91
  -6   6   4   41.07    9.82
  -6  -6   4   45.07    5.14
  -6   6   4   34.76    8.22
   6  -6  -3    3.16    4.29
  -6   6   3    0.00    1.60
  -6   6   3    1.50    0.87
   6   6  -2   14.12    3.27
   6  -6  -2   16.37    3.69
  -6   6   2    8.64    1.99
  -6  -6   2   10.03    3.11
  -6   6   2   10.02    2.91
   6   6  -1  177.88   17.36
   6  -6  -1  177.82    9.73
  -6   6   1  145.10    6.42
  -6  -6   1  154.29    8.44
  -6   6   1  136.66    8.22
   6   6   0   16.24    2.93
   6  -6   0   23.18   11.14
  -6   6   0    9.43    2.77
  -6  -6   0   11.84    3.73
  -6   6   0   13.92    3.73
  -6  -6   0   11.19    2.44
   6   6   1    2.79    2.67
   6  -6   1    1.57    2.10
  -6  -6  -1    1.20    1.13
  -6   6  -1    1.35    0.87
  -6   6  -1    1.35    1.08
  -6  -6  -1    4.09    1.75
   6   6   2    1.40    1.57
   6  -6   2    4.84    3.41
  -6  -6  -2    1.02    3.38
  -6   6  -2    2.50    0.64
  -6   6  -2    0.70    2.60
   6   6   3    3.00    1.28
   6  -6   3    2.09    1.67
   6  -6   3    2.05    0.62
  -6  -6  -3    3.01    1.35
  -6   6  -3    2.75    2.33
  -6  -6  -3    4.10    1.70
   6   6   4  156.13    6.65
   6  -6   4  164.10    9.37
   6   6   4  134.00    7.86
   6  -6   4  133.70    8.46
  -6   6  -4  177.06   11.98
  -6  -6  -4  186.56    9.44
   6  -6   5   23.80    3.96
   6   6   5   41.87    5.04
   6  -6   5   18.49    4.15
  -6   6  -5   29.95    7.17
  -6  -6  -5   28.71    4.08
   6  -6   6   27.72    3.75
   6   6   6   36.98    8.80
  -6   6  -6   42.86   14.19
  -6  -6  -6   36.91    5.06
   6  -6   7    7.88    2.48
   6   6   7   12.03    3.85
  -6   6  -7   11.90    3.78
  -6  -6  -7   13.08    2.98
   6   6   8   -0.47    2.32
  -6   6  -8    0.41    3.02
  -6  -6  -8    3.67    2.08
   6   7  -8    3.93    2.71
   6  -7  -8    0.21    2.07
  -6   7   8    3.68    1.53
  -6  -7   8    1.02    2.73
   6   7  -7    3.18    1.51
   6  -7  -7    3.03    2.50
  -6   7   7    1.30    1.28
  -6  -7   7    3.96    3.26
   6   7  -6    2.42    1.68
   6  -7  -6    4.14    2.69
  -6   7   6    1.73    2.19
  -6  -7   6    3.41    3.41
   6   7  -5    3.89    2.38
   6  -7  -5    3.06    2.69
  -6   7   5    1.27    0.89
  -6  -7   5    4.42    2.81
  -6   7   5    1.16    0.72
   6   7  -4    4.01    4.48
   6  -7  -4    5.32    3.33
  -6   7   4    0.04    1.52
  -6  -7   4    2.01    2.43
  -6   7   4    0.47    0.90
   6   7  -3   19.59    5.00
   6  -7  -3   17.79    3.09
  -6   7   3   21.90    3.20
  -6  -7   3   20.29    4.43
  -6   7   3   13.82    4.20
   6   7  -2  122.14    7.67
   6  -7  -2  135.94    9.07
  -6   7   2   99.85   15.02
  -6  -7   2  102.68    6.93
  -6   7   2   95.94    6.87
   6   7  -1   18.28    5.98
   6  -7  -1   21.33    7.06
  -6   7   1   12.21    1.73
  -6  -7   1   17.63    3.58
  -6   7   1   14.13    4.66
   6   7   0    3.91    2.76
   6  -7   0   -0.73    2.72
  -6   7   0    0.02    1.04
  -6  -7   0    0.50    2.51
  -6   7   0   -0.26    1.51
  -6  -7   0    0.98    0.55
   6   7   1   25.70    3.85
   6  -7   1   25.23    7.01
  -6   7  -1   18.77    3.10
  -6  -7  -1   18.55    4.42
  -6   7  -1   17.33    6.08
  -6  -7  -1   25.30    3.68
   6   7   2   34.99    5.74
   6  -7   2   37.55    4.35
  -6  -7  -2   25.03    3.97
  -6   7  -2   34.15    9.76
  -6  -7  -2   34.11    5.39
   6   7   3   49.97    4.06
   6  -7   3   55.14    5.62
   6  -7   3   38.71    3.94
  -6  -7  -3   56.98    5.79
  -6   7  -3   52.81   15.39
  -6  -7  -3   49.30    5.23
   6  -7   4   47.08    4.80
   6   7   4    7.99   11.16
  -6   7  -4   26.07    7.43
  -6  -7  -4   24.38    5.31
   6  -7   5   30.39    4.68
   6   7   5   24.59    8.53
  -6   7  -5   32.11    8.14
  -6  -7  -5   29.64    4.12
   6  -7   6    3.31    2.28
   6   7   6    7.99    2.61
  -6   7  -6    4.48    2.09
  -6  -7  -6    7.92    3.01
   6  -7   7    3.67    2.55
   6   7   7    7.32    2.11
  -6   7  -7    5.54    3.12
  -6  -7  -7    2.65    2.67
   6   7   8    1.30    1.38
  -6   7  -8   -1.93    2.91
  -6  -7  -8    3.29    1.49
   6   8  -8    2.60    1.41
   6  -8  -8    8.26    2.43
  -6   8   8    1.24    2.49
  -6  -8   8    0.50    2.56
   6   8  -7    4.78    1.59
   6  -8  -7    2.04    1.82
  -6   8   7    0.88    2.20
  -6  -8   7   -1.14    2.53
   6  -8  -7    1.49    1.10
   6   8  -6    6.41    1.86
   6  -8  -6    2.78    1.18
  -6   8   6    4.54    1.96
  -6  -8   6    9.66    3.82
   6   8  -5   59.04   12.02
   6  -8  -5   68.52   11.38
  -6   8   5   50.67   13.27
  -6  -8   5   59.16    6.41
  -6   8   5   31.83   13.48
   6   8  -4    2.93    1.52
   6  -8  -4    3.48    2.22
  -6   8   4    2.11    0.95
  -6  -8   4    1.83    2.47
  -6   8   4    1.51    1.04
   6   8  -3   18.64    3.74
   6  -8  -3   25.35    5.07
  -6   8   3   19.48    3.74
  -6  -8   3   12.55    2.84
  -6   8   3   14.48    3.91
   6  -8  -2    8.47    2.77
  -6   8   2    7.31    2.46
  -6  -8   2    6.94    2.35
  -6   8   2    5.85    1.69
   6   8  -1   44.22    9.67
   6  -8  -1   50.98    7.46
  -6   8   1   35.88    2.79
  -6  -8   1   33.02    4.49
  -6   8   1   36.68    6.80
   6  -8   0    1.95    6.48
  -6   8   0    1.30    1.15
  -6  -8   0    2.56    3.54
  -6   8   0    2.32    1.00
  -6  -8   0    1.09    0.54
   6   8   1    6.44    2.56
   6  -8   1    3.76    2.77
  -6  -8  -1    1.47    1.16
  -6   8  -1    1.59    1.48
  -6  -8  -1    2.54    0.84
   6   8   2   19.07    2.64
   6  -8   2   15.23    2.88
  -6  -8  -2   14.27    3.69
  -6   8  -2   14.57    3.72
  -6  -8  -2   16.56    3.92
   6   8   3    0.13    0.77
  -6  -8  -3   -0.32    2.27
  -6   8  -3    2.38    1.51
  -6  -8  -3    2.51    1.49
   6  -8   4    3.11    2.27
   6   8   4    3.07    1.58
  -6   8  -4    3.42    1.20
  -6  -8  -4    4.14    1.85
   6  -8   5    0.64    2.37
   6   8   5   -0.51    6.71
  -6   8  -5    3.91    3.66
  -6  -8  -5    5.73    2.36
   6  -8   6    1.40    2.12
  -6   8  -6    1.17    1.42
  -6  -8  -6    5.45    2.21
   6  -8   7    1.64    1.93
   6   8   7    1.27    1.40
  -6   8  -7    2.81    1.65
  -6  -8  -7    1.12    2.57
   6   8   8    3.42    1.67
  -6   8  -8    0.02    2.96
  -6  -8  -8   -1.39    2.72
   6   9  -8    3.61    2.56
   6  -9  -8    5.36    2.53
  -6   9   8    2.79    1.32
  -6  -9   8    1.51    1.63
   6   9  -7    4.18    1.99
   6  -9  -7    3.29    2.65
  -6   9   7    7.27    2.97
  -6  -9   7    5.78    4.09
   6  -9  -7    1.41    1.16
   6   9  -6   -1.39    2.25
   6  -9  -6   -0.35    2.06
  -6   9   6    0.36    0.94
  -6  -9   6    0.98    2.46
   6   9  -5    8.25    2.26
   6  -9  -5    7.95    2.91
  -6   9   5    5.00    2.31
  -6  -9   5    6.40    3.33
  -6   9   5    3.43    1.60
   6   9  -4   18.19    4.59
   6  -9  -4   24.53    4.84
  -6   9   4   14.43    4.75
  -6  -9   4   16.38    3.84
  -6   9   4   13.01    3.88
   6  -9  -3   47.40   16.42
  -6   9   3   33.65    8.01
  -6  -9   3   35.32    4.60
  -6   9   3   33.42    8.40
   6  -9  -2    1.37    1.74
  -6   9   2    0.13    0.66
  -6  -9   2   -1.24    2.63
  -6   9   2   -0.95    1.69
   6   9  -1   11.40    3.00
   6  -9  -1   14.57    3.71
  -6   9   1    4.25    1.19
  -6  -9   1    6.65    1.99
  -6   9   1   10.46    2.36
   6   9   0   14.15    6.14
   6  -9   0   16.11    3.44
  -6   9   0    9.87    3.18
  -6  -9   0   21.14    4.14
  -6   9   0   14.33    3.15
  -6  -9   0   11.56    2.68
   6   9   1    5.65    2.22
   6  -9   1    4.69    2.34
  -6  -9  -1    4.10    2.65
  -6   9  -1    4.67    1.76
  -6  -9  -1    3.30    0.84
   6   9   2    6.20    1.91
   6  -9   2    9.81    3.73
  -6  -9  -2    2.49    3.36
  -6   9  -2    8.14    2.86
  -6  -9  -2    8.55    2.61
   6   9   3   28.62   10.16
   6  -9   3   39.61    5.13
  -6  -9  -3   38.70   11.85
  -6   9  -3   36.17   12.18
  -6  -9  -3   33.09    7.91
   6  -9   4    1.21    0.96
   6   9   4    1.14    1.63
  -6   9  -4    0.89    1.68
  -6  -9  -4    1.65    1.03
   6  -9   5  192.07   15.17
   6   9   5  175.02   14.57
  -6   9  -5  201.88   16.47
  -6  -9  -5  207.58   19.02
   6  -9   6   67.62   19.68
   6   9   6   85.13   12.59
  -6   9  -6   83.83   26.13
  -6  -9  -6   84.94   19.74
   6  -9   7    0.15    1.36
   6   9   7    0.10    1.89
  -6   9  -7    1.17    2.25
  -6  -9  -7    2.21    1.49
   6   9   8   -1.87    2.60
  -6   9  -8   -0.77    3.13
  -6  -9  -8    2.24    3.02
   6  10  -8   30.80    6.75
   6 -10  -8   21.06    7.60
  -6  10   8   20.92    6.19
  -6 -10   8   31.03    5.96
   6  10  -7    1.76    2.06
   6 -10  -7    1.67    2.10
  -6  10   7   -1.76    2.19
  -6 -10   7    1.84    1.31
   6 -10  -7    0.84    1.58
   6  10  -6    0.95    0.90
   6 -10  -6    0.62    2.42
  -6  10   6    0.40    1.87
  -6 -10   6    1.52    2.60
   6  10  -5    2.78    1.80
   6 -10  -5    4.68    3.35
  -6  10   5   11.69    2.86
  -6 -10   5    4.26    2.51
  -6  10   5    1.92    1.17
   6  10  -4   28.81    6.55
   6 -10  -4   36.18    8.89
  -6  10   4   21.00    6.40
  -6 -10   4   28.02    5.10
  -6  10   4   18.78    6.09
   6 -10  -3    2.12    1.71
  -6  10   3    1.29    0.82
  -6 -10   3    1.41    2.55
  -6  10   3    2.20    1.42
   6  10  -2    3.09    1.85
   6 -10  -2    8.06    3.21
  -6  10   2    0.75    0.76
  -6 -10   2    2.00    2.62
  -6  10   2    2.02    1.50
   6  10  -1   43.67   10.50
   6 -10  -1   41.28   10.35
  -6  10   1   32.15    2.85
  -6 -10   1   32.06    4.47
  -6  10   1   31.20    7.28
   6  10   0   93.36   21.33
   6 -10   0  115.22    7.71
  -6 -10   0  105.85    7.12
  -6  10   0   92.42   16.84
  -6 -10   0   81.96    4.22
   6  10   1   27.21    8.49
   6 -10   1   28.00    6.11
  -6 -10  -1   24.97    4.26
  -6  10  -1   25.55    6.25
  -6 -10  -1   20.74    3.70
   6  10   2   12.29    2.37
   6 -10   2   11.28    3.51
  -6 -10  -2   13.05    3.91
  -6  10  -2   11.63    4.19
  -6 -10  -2   10.87    2.58
   6  10   3    1.61    0.77
   6 -10   3    0.84    2.11
  -6 -10  -3   -0.78    2.60
  -6  10  -3    2.36    1.54
  -6 -10  -3    2.49    1.70
   6  10   4    0.58    1.23
  -6  10  -4   -0.37    2.21
  -6 -10  -4   -0.55    1.79
   6 -10   5    7.98    2.77
   6  10   5   55.66   10.49
  -6  10  -5   14.72    3.18
  -6 -10  -5   13.18    3.04
   6 -10   6    2.43    1.82
   6  10   6    0.89    3.07
  -6  10  -6    4.18    2.52
  -6 -10  -6    3.34    2.63
   6 -10   7    3.93    1.73
   6  10   7    4.96    1.78
  -6  10  -7    1.69    2.69
  -6 -10  -7    6.93    2.73
   6  11  -8    0.09    1.59
  -6  11   8   -0.80    2.30
  -6 -11   8   -2.64    2.59
   6  11  -7    3.34    1.57
   6 -11  -7    2.98    2.26
  -6  11   7    3.25    2.00
  -6 -11   7    4.16    2.67
   6 -11  -7    2.27    2.47
   6  11  -6    1.30    1.16
   6 -11  -6    2.76    2.48
  -6  11   6   -0.66    1.79
  -6 -11   6   -0.13    2.33
   6  11  -5    5.81    1.59
   6 -11  -5    5.50    2.88
  -6  11   5    2.86    1.25
  -6 -11   5    5.21    3.26
  -6  11   5    5.21    1.99
   6  11  -4   60.70   14.46
   6 -11  -4   72.90   17.16
  -6  11   4   61.97    5.75
  -6 -11   4   70.68    6.88
  -6  11   4   51.51   12.19
   6  11  -3    3.90    2.22
   6 -11  -3    8.27    2.31
  -6  11   3    4.72    2.13
  -6 -11   3    2.80    2.72
  -6  11   3    2.29    1.65
   6  11  -2   42.97    9.09
   6 -11  -2   46.57    8.71
  -6  11   2   30.94    7.22
  -6 -11   2   43.05    5.01
  -6  11   2   37.47    7.49
   6  11  -1   15.39    3.82
   6 -11  -1   17.04    4.08
  -6 -11   1   13.57    2.97
  -6  11   1   14.93    3.64
   6  11   0    0.68    1.40
  -6 -11   0   -0.61    2.68
  -6  11   0    0.22    0.86
  -6 -11   0    1.06    0.86
   6  11   1    1.12    0.80
   6 -11   1    3.30    1.51
  -6 -11  -1    1.55    2.50
  -6  11  -1    6.32    2.27
  -6 -11  -1    2.80    0.81
   6  11   2   30.56   11.49
   6 -11   2   33.38    4.55
  -6 -11  -2   31.57    4.29
  -6  11  -2   35.62   10.95
  -6 -11  -2   35.75    6.55
   6  11   3    5.03    1.99
   6 -11   3   15.95    7.14
  -6 -11  -3    9.19    2.91
  -6  11  -3   12.34    3.90
   6 -11   4   12.82    3.42
   6  11   4   13.46    4.49
  -6  11  -4   18.13    4.97
  -6 -11  -4   17.37    3.86
   6 -11   5   30.84    4.66
   6  11   5   32.51    7.35
  -6  11  -5   32.25    7.90
  -6 -11  -5   38.58    5.90
   6 -11   6   17.86    5.99
   6  11   6   22.64    5.46
  -6  11  -6   26.70    8.80
  -6 -11  -6   36.93    5.36
   6 -11   7   24.25    4.30
   6  11   7   30.04    9.37
  -6  11  -7   29.61    9.88
  -6 -11  -7   28.06    8.01
   6  12  -7   -0.17    2.56
   6 -12  -7    0.73    1.77
  -6  12   7   -0.03    1.82
  -6 -12   7    2.40    2.71
   6 -12  -7    0.38    1.43
   6  12  -6    3.26    1.70
   6 -12  -6    9.87    3.47
  -6  12   6    3.99    1.50
  -6 -12   6    7.20    3.40
  -6  12   6    3.36    1.48
   6  12  -5    6.66    2.50
   6 -12  -5    8.42    2.12
  -6  12   5    5.45    1.95
  -6 -12   5    7.57    2.77
  -6  12   5    4.79    1.66
   6  12  -4   -0.42    2.45
   6 -12  -4    1.61    1.54
  -6  12   4    1.20    1.49
  -6 -12   4    2.31    2.69
  -6  12   4    0.40    0.90
   6  12  -3   96.05   19.20
   6 -12  -3  107.93   23.95
  -6  12   3   76.62   13.21
  -6 -12   3   92.54    7.04
  -6  12   3   76.81    6.21
   6  12  -2   -0.48    2.20
   6 -12  -2    0.52    3.28
  -6 -12   2   -0.41    2.53
  -6  12   2   -0.31    2.14
   6  12  -1   -0.04    1.73
   6 -12  -1    0.96    1.50
  -6 -12   1    1.73    2.36
  -6  12   1    0.78    0.98
   6  12   0   66.07   15.79
   6 -12   0   71.85    6.45
  -6 -12   0   64.57    6.10
  -6  12   0   66.69   14.91
  -6 -12   0   42.56   12.02
   6  12   1   12.83    3.30
   6 -12   1   25.00    4.96
  -6 -12  -1   12.46    3.58
  -6  12  -1   13.35    3.10
  -6 -12  -1    7.04    2.03
   6  12   2   -0.16    1.24
   6 -12   2    0.80    2.23
  -6 -12  -2   -1.03    2.38
  -6  12  -2    3.06    1.16
  -6 -12  -2    1.28    1.70
   6 -12   3   25.34    4.77
  -6 -12  -3   27.21    5.60
  -6  12  -3   23.41    6.81
  -6 -12  -3   22.90    6.73
   6 -12   4    0.85    2.30
  -6  12  -4    0.65    1.54
  -6 -12  -4    1.10    0.84
   6 -12   5    8.01    2.76
   6  12   5    2.73    1.29
  -6  12  -5    8.16    3.33
  -6 -12  -5   14.46    4.28
   6 -12   6    6.05    2.45
   6  12   6    8.73    7.87
  -6  12  -6   13.88    4.43
  -6 -12  -6   11.11    4.06
   6 -12   7    1.94    2.19
   6  12   7    4.80    3.36
  -6  12  -7    1.56    2.00
  -6 -12  -7    1.87    2.88
   6  13  -7    9.89    3.37
   6 -13  -7   11.46    3.23
  -6  13   7    8.80    3.67
  -6 -13   7   11.73    4.62
   6 -13  -7    6.20    2.02
   6  13  -6    1.23    1.11
   6 -13  -6   10.30    3.66
  -6  13   6    2.76    1.98
  -6 -13   6    4.20    2.95
  -6  13   6    2.72    2.12
   6  13  -5    3.76    1.67
   6 -13  -5    2.78    1.73
  -6  13   5    2.00    1.87
  -6 -13   5    5.68    3.36
  -6  13   5    1.74    1.05
   6  13  -4   26.60    6.48
   6 -13  -4   17.18    5.16
  -6  13   4   11.76    3.77
  -6 -13   4   16.95    4.06
  -6  13   4   13.07    4.47
   6  13  -3   39.20    7.98
   6 -13  -3   41.07    8.54
  -6  13   3   25.45    7.09
  -6 -13   3   35.82   11.15
  -6  13   3   29.58   10.82
   6  13  -2    5.71    1.85
   6 -13  -2   11.67    3.39
  -6 -13   2    7.58    1.84
  -6  13   2    4.80    2.21
   6  13  -1    4.55    1.59
  -6 -13   1    2.83    2.83
  -6  13   1    2.05    0.90
   6 -13   0   11.42    3.17
  -6 -13   0    8.32    3.30
  -6  13   0    9.08    2.91
  -6 -13   0    6.21    2.78
   6  13   1   19.22    6.53
   6 -13   1   27.79    4.65
  -6 -13  -1   21.94    4.82
  -6  13  -1   22.17    4.34
  -6 -13  -1   18.53    2.48
   6  13   2   42.91    7.60
   6 -13   2   39.69    5.44
  -6 -13  -2   34.63    5.89
  -6  13  -2   35.33   10.81
  -6 -13  -2   26.89    3.38
   6 -13   3   -0.46    2.10
  -6  13  -3   -0.05    2.32
  -6 -13  -3    0.47    0.87
   6 -13   4   10.67    3.18
   6  13   4   11.09    3.76
  -6  13  -4   14.56    5.45
  -6 -13  -4    8.58    3.70
   6 -13   5    2.58    2.55
   6  13   5    2.39    1.63
  -6  13  -5   -0.61    3.10
  -6 -13  -5   -0.17    1.94
   6 -13   6   10.84    2.74
   6  13   6    3.69    2.61
  -6  13  -6    4.14    3.37
  -6 -13  -6   10.78    2.49
   6 -13   7    2.92    1.48
   6  13   7    5.74    2.52
  -6  13  -7    9.50    2.70
  -6 -13  -7    8.47    3.74
   6  14  -7    1.25    2.03
  -6  14   7    0.98    0.94
  -6 -14   7    2.77    2.76
   6  14  -6    3.37    1.85
   6 -14  -6    1.49    1.62
  -6  14   6    5.47    1.42
  -6 -14   6    3.72    2.81
  -6  14   6    1.65    1.43
   6  14  -5    5.25    1.90
   6 -14  -5    1.95    1.28
  -6  14   5    1.39    0.80
  -6 -14   5    3.47    2.69
  -6  14   5    3.02    1.74
   6  14  -4    5.55    2.11
   6 -14  -4    3.37    2.55
  -6  14   4    3.82    2.21
  -6 -14   4    7.84    2.75
  -6  14   4    2.68    1.63
   6  14  -3   54.10   11.50
   6 -14  -3   53.59   13.22
  -6 -14   3   52.21    6.60
  -6  14   3   40.41   13.40
   6  14  -2    5.76    2.38
   6 -14  -2    4.90    1.67
  -6 -14   2    3.65    2.78
  -6  14   2    4.44    2.17
   6  14  -1   76.83   23.32
   6 -14  -1   94.34   21.30
  -6 -14   1   83.69    7.79
  -6  14   1   77.99   16.76
   6  14   0    2.56    1.27
   6 -14   0    5.61    2.56
  -6 -14   0    5.37    1.68
  -6  14   0    2.99    1.49
  -6 -14   0    1.83    0.61
   6  14   1   97.20   17.90
   6 -14   1  102.23    8.48
  -6 -14  -1  105.25    9.06
  -6  14  -1   97.18   25.87
  -6 -14  -1   80.83   11.83
   6  14   2    8.07    2.96
   6 -14   2   14.86    3.60
  -6 -14  -2   12.49    5.09
  -6  14  -2    7.26    2.18
  -6 -14  -2   10.72    2.60
  -6  14  -3    1.89    2.08
  -6 -14  -3    1.61    1.49
   6 -14   4    1.50    2.34
   6  14   4   -0.95    2.84
  -6  14  -4    1.41    2.09
  -6 -14  -4    2.65    2.11
   6 -14   5   20.18    5.57
   6  14   5   14.16    3.86
  -6  14  -5   12.10    5.43
  -6 -14  -5   14.82    3.79
   6 -14   6   30.26    5.06
   6  14   6   34.05    6.67
  -6  14  -6   36.61    5.81
  -6 -14  -6   33.87    6.22
   6  15  -7    2.53    1.60
  -6  15   7    1.47    2.12
   6  15  -6    2.66    1.95
   6 -15  -6    2.54    2.00
  -6  15   6    0.92    1.06
  -6 -15   6    4.65    3.65
  -6  15   6    0.65    1.20
   6  15  -5    3.78    1.81
   6 -15  -5    8.05    2.59
  -6  15   5    4.38    1.38
  -6 -15   5    6.31    3.26
  -6  15   5    5.73    1.67
   6  15  -4   17.50    4.43
   6 -15  -4   23.76    4.00
  -6 -15   4   21.80    8.15
  -6  15   4   13.58    5.78
   6  15  -3    8.41    4.34
   6 -15  -3   12.62    3.27
  -6 -15   3   11.63    3.89
  -6  15   3    2.40    2.06
   6  15  -2   11.80    2.55
   6 -15  -2   15.63    4.86
  -6 -15   2   12.84    3.76
  -6  15   2   11.74    3.58
   6  15  -1    3.90    2.28
  -6 -15   1    1.64    2.91
  -6  15   1    0.88    1.57
   6  15   0   24.58    8.70
   6 -15   0   37.30    4.97
  -6 -15   0   33.25    5.40
  -6  15   0   32.17    7.81
   6  15   1   38.00    8.82
   6 -15   1   54.36   11.80
  -6 -15  -1   41.94    6.43
  -6  15  -1   47.96   12.77
  -6 -15  -1   29.11    5.79
   6  15   2    1.25    1.21
   6 -15   2    4.01    2.75
  -6 -15  -2    2.72    3.53
  -6  15  -2    4.89    1.05
   6 -15   3   33.11    5.70
   6  15   3   25.42    6.56
  -6  15  -3   28.85    9.01
  -6 -15  -3   27.69    4.15
   6 -15   4   31.42    5.33
   6  15   4   32.85    8.24
  -6  15  -4   28.91    9.90
  -6 -15  -4   25.48    4.67
   6 -15   5    2.57    1.22
   6  15   5   -0.80    3.06
  -6  15  -5   -3.01    3.09
  -6 -15  -5    0.79    1.09
   6 -15   6   35.79    6.49
   6  15   6   20.41   11.23
  -6  15  -6   21.49    6.46
  -6 -15  -6   21.78    4.07
   6  16  -6    1.19    1.23
   6 -16  -6    0.34    1.05
  -6 -16   6    0.07    2.29
  -6  16   6   -0.02    1.80
   6  16  -5    6.76    2.21
   6 -16  -5    6.53    1.87
  -6 -16   5    7.38    3.31
  -6  16   5    4.51    2.30
   6  16  -4    1.65    1.78
   6 -16  -4    4.84    2.45
  -6 -16   4    3.99    2.62
  -6  16   4   -0.24    1.81
   6  16  -3   10.30    3.16
   6 -16  -3    4.90    2.37
  -6 -16   3    7.97    1.68
  -6  16   3    4.53    1.49
   6  16  -2    1.73    1.21
   6 -16  -2    1.24    2.35
  -6 -16   2   -0.18    2.29
  -6  16   2    0.92    1.57
   6  16  -1   45.78   11.72
   6 -16  -1   53.58    5.99
  -6 -16   1   49.34    6.03
  -6  16   1   41.05   10.27
   6  16   0   10.57    2.93
   6 -16   0   16.97    4.12
  -6 -16   0   11.91    3.59
  -6  16   0   11.60    3.70
   6  16   1    0.00    1.00
   6 -16   1    2.96    2.47
  -6 -16  -1    1.24    1.59
  -6  16  -1   -2.13    2.60
  -6 -16  -1   -0.31    1.21
   6  16   2    2.43    1.40
   6 -16   2    0.47    2.43
  -6 -16  -2    1.18    1.95
  -6  16  -2    0.78    1.32
  -6 -16  -2    0.56    0.51
   6 -16   3    8.24    4.68
   6  16   3    5.20    2.59
  -6  16  -3    4.83    2.17
  -6 -16  -3    1.51    1.62
   6 -16   4   18.07    8.26
   6  16   4   15.32    3.91
  -6  16  -4   16.66    5.70
  -6 -16  -4   13.59    3.19
   6 -16   5   34.66    5.99
   6  16   5   37.93   10.02
  -6  16  -5   31.28    9.42
  -6 -16  -5   36.03    4.98
   6 -16   6    9.45    3.46
   6  16   6    7.18    3.05
  -6  16  -6    7.11    2.48
  -6 -16  -6   10.13    4.22
   6  17  -6    1.85    1.74
  -6 -17   6    0.51    2.18
  -6  17   6    0.29    1.30
   6  17  -5    1.74    1.72
   6 -17  -5    1.84    1.58
  -6 -17   5    1.96    1.28
  -6  17   5    1.81    0.90
   6  17  -4    0.78    1.01
   6 -17  -4   -0.92    1.99
  -6 -17   4   -0.09    2.28
  -6  17   4    1.86    1.36
   6  17  -3    1.05    1.36
   6 -17  -3    1.49    2.21
  -6 -17   3    0.73    2.68
  -6  17   3    0.96    1.24
   6  17  -2    7.66    1.91
   6 -17  -2    5.29    3.00
  -6 -17   2    4.66    2.51
  -6  17   2    6.51    2.27
   6  17  -1    1.07    2.10
   6 -17  -1   -1.50    2.57
  -6 -17   1   -1.25    2.66
  -6  17   1    2.61    1.54
   6  17   0   33.43   10.59
   6 -17   0   46.72    9.82
  -6 -17   0   38.00    5.67
  -6  17   0   32.33    8.39
   6 -17   1   -1.56    2.55
  -6 -17  -1    1.50    2.78
  -6  17  -1    2.30    2.12
  -6 -17  -1    0.24    1.25
   6 -17   2   29.81    5.16
  -6 -17  -2   29.14    7.71
  -6  17  -2   31.98    8.38
  -6 -17  -2   25.97    5.79
   6  17   3    0.99    1.98
  -6  17  -3    0.87    2.07
  -6 -17  -3    3.58    1.63
   6 -17   4    9.65    2.28
   6  17   4    5.93    2.72
  -6  17  -4    8.57    2.96
  -6 -17  -4    1.29    1.81
   6 -17   5    5.25    2.58
   6  17   5    0.60    1.67
  -6  17  -5    2.39    1.61
  -6 -17  -5    5.23    3.25
   6  18  -5    2.39    2.13
   6 -18  -5    2.32    2.00
  -6 -18   5   -0.80    2.04
  -6  18   5   -0.31    1.83
   6  18  -4    0.41    0.90
   6 -18  -4   -0.16    1.77
  -6 -18   4    1.08    2.41
  -6  18   4   -1.87    2.00
   6  18  -3    0.86    0.95
   6 -18  -3    5.13    2.20
  -6 -18   3    4.70    3.17
  -6  18   3    3.15    1.48
   6  18  -2   17.03    6.03
   6 -18  -2   21.48    4.83
  -6 -18   2   24.79    4.83
  -6  18   2   16.55    6.25
   6  18  -1   43.66   11.71
   6 -18  -1   53.84   13.93
  -6 -18   1   41.73   16.24
  -6  18   1   46.65   11.64
   6  18   0    1.35    1.23
   6 -18   0    2.08    1.76
  -6 -18   0   10.72    4.56
  -6  18   0    2.29    1.87
   6  18   1   24.77    6.86
   6 -18   1   38.81    6.14
  -6 -18  -1   33.80    5.55
  -6  18  -1   32.47    9.92
   6 -18   2    0.67    2.60
  -6 -18  -2   -1.31    2.60
  -6  18  -2   -0.09    2.72
  -6 -18  -2    1.09    1.34
   6 -18   3   33.34    5.75
   6  18   3   24.00    6.01
  -6  18  -3   25.72   10.33
  -6 -18  -3   21.35    3.85
   6 -18   4   10.28    4.46
   6  18   4    7.68    3.06
  -6  18  -4   11.79    3.81
  -6 -18  -4    9.15    3.04
   6 -18   5   13.30    3.61
   6  18   5   11.20    3.97
  -6  18  -5   14.30    4.95
  -6 -18  -5   12.24    4.28
   6  19  -5    0.22    0.72
   6 -19  -5    2.03    1.97
   6  19  -4   -0.11    1.52
   6 -19  -4    1.85    2.10
  -6 -19   4    2.33    2.35
  -6  19   4    1.49    1.62
   6  19  -3    2.26    2.45
   6 -19  -3    0.62    1.94
  -6 -19   3   -0.17    2.33
  -6  19   3    0.63    1.36
   6  19  -2    5.25    2.52
   6 -19  -2    2.33    3.04
  -6 -19   2    6.18    3.71
  -6  19   2    2.42    1.12
   6  19  -1    9.06    2.68
   6 -19  -1    8.63    1.62
  -6 -19   1    5.72    2.69
  -6  19   1   10.09    3.27
   6  19   0    0.72    1.76
   6 -19   0    1.60    2.51
  -6 -19   0    1.71    2.54
  -6  19   0    4.89    2.20
   6  19   1    1.25    1.07
   6 -19   1    2.48    2.69
  -6 -19  -1    1.31    1.82
  -6  19  -1    3.17    1.91
   6 -19   2    0.02    2.37
  -6 -19  -2    1.89    1.59
  -6  19  -2    0.29    1.26
  -6 -19  -2    1.46    1.47
   6 -19   3    8.28    3.95
   6  19   3    1.45    1.57
  -6  19  -3    7.20    2.75
  -6 -19  -3    1.83    0.94
   6 -19   4   63.53    8.44
   6  19   4   63.59   15.03
  -6  19  -4   64.02   14.84
  -6 -19  -4   49.82   16.99
   6  20  -4    2.22    1.22
   6 -20  -4    1.26    1.05
  -6 -20   4    1.02    2.04
  -6  20   4    1.96    2.32
   6  20  -3    0.01    2.25
   6 -20  -3    2.72    2.16
  -6 -20   3    2.90    2.37
  -6  20   3    0.81    0.95
   6  20  -2   -0.06    1.94
   6 -20  -2    4.57    1.78
  -6 -20   2    4.22    2.49
  -6  20   2    4.50    2.82
   6  20  -1    5.79    1.85
   6 -20  -1   14.75    5.05
  -6 -20   1    8.48    2.98
  -6  20   1    9.96    3.65
   6  20   0    0.24    1.82
   6 -20   0   -0.60    2.41
  -6 -20   0    1.08    2.09
  -6  20   0    1.68    1.64
   6 -20   1    1.94    2.55
  -6 -20  -1    4.32    3.44
  -6  20  -1    2.97    1.81
   6 -20   2    1.36    2.67
   6  20   2    1.48    1.78
  -6  20  -2   -0.51    2.64
   6 -20   3    3.12    1.62
   6  20   3    2.10    1.37
  -6  20  -3    0.60    1.59
  -6 -20  -3    2.40    2.11
   6  21  -3   -0.06    2.26
   6 -21  -3    2.95    2.19
  -6 -21   3    0.71    2.13
  -6  21   3    1.66    1.61
   6  21  -2    1.56    1.13
   6 -21  -2    0.93    2.10
  -6 -21   2   -2.04    2.10
  -6  21   2    2.10    1.60
   6  21  -1    3.24    1.65
   6 -21  -1    0.44    2.53
  -6 -21   1   -0.80    2.23
  -6  21   1    3.53    2.08
   6  21   0    0.86    1.13
   6 -21   0    3.63    2.66
  -6 -21   0   -0.62    2.50
  -6  21   0    1.47    0.96
   6 -21   1   -0.19    2.29
  -6 -21  -1    1.30    1.44
  -6  21  -1   -1.83    2.53
   6 -21   2    1.74    1.47
   6  21   2    1.56    1.46
  -6  21  -2    1.82    1.83
   6  22  -1    0.91    0.98
   6 -22  -1    0.50    2.44
  -6 -22   1    1.77    2.39
  -6  22   1    1.90    1.36
   6 -22   0    2.37    2.53
  -6 -22   0    3.13    2.25
  -6  22   0    3.56    2.82
   6 -22   1   -2.94    2.23
  -6 -22  -1    3.65    1.30
   7   0  -8    0.66    2.40
  -7   0   8   -1.14    2.65
   7   0  -7   23.24    5.60
  -7   0   7   14.31    3.69
   7   0  -6    0.22    2.64
  -7   0   6    1.81    2.84
   7   0  -5  116.36   10.43
  -7   0   5   53.67   15.29
  -7   0   4    0.09    2.62
   7   0  -3    0.36    2.95
   7   0  -2    0.00    3.02
  -7   0   2   -0.43    2.01
   7   0  -1    3.51    2.86
  -7   0   1    2.52    1.91
  -7   0   1    1.55    0.42
   7   0   0    0.27    2.90
  -7   0   0    0.13    1.69
  -7   0   0   -0.44    1.24
   7   0   1  438.02   15.93
  -7   0  -1  331.61   11.33
  -7   0  -1  399.96   13.09
   7   0   2   -1.53    2.50
  -7   0  -2   -1.98    2.55
  -7   0  -2    0.67    1.94
   7   0   3   -1.02    1.91
  -7   0  -3    1.22    1.06
  -7   0  -3    1.74    2.13
   7   0   4   -0.55    1.51
   7   0   4   -0.52    1.40
  -7   0  -4   -0.09    1.99
   7   0   5    3.27    1.76
   7   0   5    4.73    1.91
  -7   0  -5    3.45    1.91
   7   0   6    0.91    0.73
  -7   0  -6    1.10    1.81
   7   0   7   16.94    4.82
  -7   0  -7   22.44    4.93
   7   0   8    0.94    0.76
  -7   0  -8    4.63    2.91
   7  -1  -8    6.05    2.75
   7   1  -8   10.68    3.19
  -7  -1   8    5.86    2.93
  -7   1   8    9.99    3.85
   7  -1  -7    4.58    2.71
   7   1  -7    2.54    3.08
  -7   1   7    3.34    2.07
  -7  -1   7    0.99    2.53
   7  -1  -6   -1.16    2.54
   7   1  -6    5.15    3.73
  -7   1   6    1.88    2.61
  -7  -1   6    0.74    2.48
   7   1  -5   92.03    9.24
  -7  -1   5   65.22   15.33
  -7   1   5   72.52   15.47
   7   1  -4  110.04    8.75
  -7  -1   4  110.04    7.61
  -7   1   4   80.53   16.91
   7   1  -3   24.42    4.43
   7  -1  -3   36.39    4.98
  -7  -1   3   26.27    4.31
  -7   1   3   23.67    3.57
   7   1  -2   27.64    5.03
   7  -1  -2   30.34    5.77
  -7   1   2   27.55    4.07
  -7  -1   2   23.60    4.51
  -7   1   2   22.78    3.45
   7  -1  -1    0.60    1.70
   7   1  -1    6.38    4.34
  -7  -1   1   -0.79    1.78
  -7   1   1    0.50    1.65
  -7   1   1   -0.14    1.03
  -7  -1   1   -0.49    0.83
   7   1   0   12.57    4.24
   7  -1   0    9.37    3.53
  -7  -1   0    7.30    2.01
  -7   1   0    6.20    2.19
  -7   1   0    9.38    2.06
  -7  -1   0    7.27    1.95
   7   1   1   32.99    6.18
   7  -1   1   57.51    7.54
  -7   1  -1   16.56    6.38
  -7  -1  -1   12.44    4.53
  -7  -1  -1   18.71    3.96
  -7   1  -1   19.40    5.10
   7   1   2   80.76   19.90
   7  -1   2   83.40    6.93
  -7   1  -2   55.45    4.83
  -7  -1  -2   56.60    5.06
  -7   1  -2   79.73   17.50
  -7  -1  -2   82.04   18.16
   7   1   3    1.05    1.83
   7  -1   3    2.71    1.30
  -7  -1  -3    2.00    1.61
  -7   1  -3    1.69    2.23
  -7  -1  -3    2.37    2.15
   7   1   4   -0.08    1.51
   7  -1   4    1.24    1.31
   7  -1   4    0.05    0.77
   7   1   4   -0.30    1.56
  -7  -1  -4   -2.12    2.00
  -7   1  -4    0.98    2.23
   7  -1   5    1.72    1.44
   7   1   5    1.65    1.37
   7  -1   5    0.68    0.72
   7   1   5   -0.14    0.81
  -7   1  -5   -1.50    2.15
  -7  -1  -5    0.01    2.24
   7  -1   6    0.79    0.86
   7   1   6    0.77    0.75
  -7   1  -6    2.57    2.39
  -7  -1  -6    1.64    1.34
   7  -1   7    2.53    0.79
   7   1   7    1.83    1.47
  -7  -1  -7    2.27    1.20
  -7   1  -7    4.86    2.33
   7  -1   8    1.72    1.11
   7   1   8    2.85    1.26
  -7  -1  -8    1.86    2.81
  -7   1  -8    4.68    2.79
   7   2  -8    1.12    2.51
   7  -2  -8    2.38    2.58
  -7   2   8   -1.54    2.54
  -7  -2   8    2.91    2.76
   7   2  -7    5.67    3.09
   7  -2  -7    6.57    3.52
  -7   2   7    3.48    1.90
  -7  -2   7    5.14    2.80
   7   2  -6    6.11    3.46
   7  -2  -6    3.02    3.92
  -7   2   6    1.46    2.28
  -7  -2   6    1.51    1.57
   7   2  -5   36.49    5.65
   7  -2  -5   33.48    5.18
  -7  -2   5   25.29    6.00
  -7   2   5   26.01    8.83
   7   2  -4    3.50    2.72
   7  -2  -4    0.76    3.06
  -7   2   4    2.40    2.14
  -7  -2   4    2.12    2.40
   7   2  -3    1.48    2.68
   7  -2  -3    0.56    2.78
  -7  -2   3    1.88    2.27
  -7   2   3    2.01    2.00
   7   2  -2   31.39    5.04
   7  -2  -2   27.37    4.27
  -7   2   2   24.71    3.39
  -7  -2   2   22.77    3.61
  -7   2   2   25.41    2.50
   7   2  -1    4.45    1.97
   7  -2  -1   -0.77    2.96
  -7   2   1    0.72    0.79
  -7  -2   1    1.78    1.74
  -7   2   1    3.60    0.80
  -7  -2   1    1.10    0.64
   7   2   0   46.74    6.27
   7  -2   0   50.91   11.33
  -7  -2   0   33.79    4.17
  -7   2   0   26.26    3.06
  -7   2   0   54.15    4.56
  -7  -2   0   41.71    6.65
   7   2   1  194.06    9.81
   7  -2   1  204.21   10.87
  -7   2  -1  147.11    6.81
  -7  -2  -1  153.63    8.11
  -7   2  -1  170.34    7.91
  -7  -2  -1  182.14    7.93
   7   2   2  134.89    8.70
   7  -2   2  137.39    9.05
  -7   2  -2  119.30    7.27
  -7  -2  -2  120.02    8.08
  -7   2  -2  125.67   10.75
  -7  -2  -2  135.37    9.05
   7   2   3  126.10    8.28
   7  -2   3  134.72    7.62
   7  -2   3   99.56    9.01
  -7  -2  -3  117.77    6.82
  -7   2  -3  142.31    7.93
  -7  -2  -3  123.11    7.42
   7   2   4    1.87    1.65
   7  -2   4    1.42    1.73
   7   2   4    1.26    1.09
   7  -2   4    0.24    0.85
  -7   2  -4    1.84    2.13
  -7  -2  -4    0.41    0.67
   7   2   5    1.19    1.03
   7  -2   5    2.27    1.57
   7   2   5    2.60    1.28
   7  -2   5   -0.13    1.22
  -7   2  -5    2.88    1.45
  -7  -2  -5    4.35    2.44
   7  -2   6    1.89    1.38
   7  -2   6    2.13    0.68
   7   2   6    4.07    1.59
  -7   2  -6    2.71    2.91
  -7  -2  -6    2.37    1.30
   7   2   7    0.39    1.16
   7  -2   7   -0.88    1.51
  -7   2  -7    0.58    1.74
  -7  -2  -7    1.25    1.56
   7   2   8   -1.08    1.99
  -7   2  -8    3.58    3.19
  -7  -2  -8    1.37    1.75
   7   3  -8    3.18    2.66
   7  -3  -8    2.69    2.60
  -7   3   8    1.75    2.73
  -7  -3   8    2.17    1.35
   7   3  -7   -1.12    2.64
   7  -3  -7    0.71    2.48
  -7   3   7    2.13    2.42
  -7  -3   7    0.24    2.63
   7  -3  -6   -1.43    2.59
  -7   3   6   -0.01    2.29
  -7  -3   6    2.94    2.06
   7   3  -5   33.74    8.19
   7  -3  -5   33.13    5.43
  -7  -3   5   27.25    5.00
  -7   3   5   21.82    5.72
   7  -3  -4  140.98    9.23
  -7   3   4  107.07   23.82
  -7  -3   4  130.20    8.77
   7   3  -3    4.20    2.30
   7  -3  -3    3.64    2.87
  -7  -3   3    0.21    2.05
  -7   3   3    0.62    1.68
  -7   3   3   -0.07    0.53
   7   3  -2   -0.24    2.66
   7  -3  -2    1.20    2.27
  -7   3   2    0.97    1.52
  -7  -3   2   -1.06    2.13
  -7   3   2    0.34    0.81
   7   3  -1  120.86    9.43
   7  -3  -1  134.66   10.25
  -7   3   1   91.75   19.34
  -7  -3   1  107.55    7.37
  -7   3   1   97.71    5.28
   7  -3   0  201.60   10.26
  -7   3   0  156.13    7.46
  -7  -3   0  155.49    7.80
  -7   3   0  161.67   11.70
  -7  -3   0  169.53    7.64
   7   3   1   23.41    6.88
   7  -3   1   23.59    4.56
  -7   3  -1    9.94    3.50
  -7  -3  -1   22.01    6.24
  -7   3  -1   25.68    8.27
  -7  -3  -1   23.27    2.90
   7   3   2   29.70    8.70
   7  -3   2   33.38    7.32
  -7  -3  -2   22.77    3.68
  -7   3  -2   22.98    4.26
  -7   3  -2   29.41    5.81
  -7  -3  -2   31.13    8.34
   7   3   3    2.83    1.83
   7  -3   3    3.59    3.48
  -7  -3  -3    1.04    0.99
  -7   3  -3    2.65    3.30
  -7  -3  -3    1.95    2.11
   7   3   4    1.13    1.72
   7  -3   4    2.13    1.14
   7   3   4   -0.03    1.73
   7  -3   4   -0.02    0.49
  -7   3  -4    2.66    1.29
  -7  -3  -4    0.48    0.74
   7  -3   5    0.13    1.46
   7   3   5   -0.83    1.70
   7  -3   5   -0.58    1.31
  -7   3  -5    3.60    2.66
  -7  -3  -5    2.31    1.29
   7  -3   6    0.72    1.34
   7   3   6    1.47    1.58
   7  -3   6   -0.33    1.16
  -7   3  -6   -1.55    2.68
  -7  -3  -6    3.25    1.28
   7   3   7    1.82    0.88
   7  -3   7    2.21    1.10
  -7   3  -7   -1.91    2.74
  -7  -3  -7   -0.26    2.62
   7   3   8   17.42    3.48
   7   4  -8   14.92    6.98
   7  -4  -8   22.26    4.52
  -7   4   8   15.26    3.90
  -7  -4   8   17.74    5.07
   7   4  -7   -2.97    2.75
   7  -4  -7    0.01    2.33
  -7   4   7    1.80    1.93
  -7  -4   7    3.50    3.15
   7   4  -6    8.17    2.28
   7  -4  -6    9.18    3.89
  -7   4   6    6.35    1.98
  -7  -4   6    6.43    3.57
   7  -4  -5  141.00   29.66
  -7   4   5  115.85   10.75
  -7  -4   5  107.09   23.23
   7   4  -4   61.36    7.02
   7  -4  -4   70.15    6.65
  -7   4   4   40.23    9.70
  -7  -4   4   47.29    5.25
   7   4  -3    7.84    3.45
   7  -4  -3    8.25    3.31
  -7   4   3    6.08    1.75
  -7  -4   3    5.40    2.89
  -7   4   3    5.20    1.14
   7   4  -2   10.70    3.25
   7  -4  -2    6.51    3.74
  -7   4   2    9.58    2.80
  -7  -4   2    7.35    2.30
  -7   4   2    6.65    2.55
   7  -4  -1   42.56    5.28
  -7   4   1   27.14    2.93
  -7  -4   1   29.96    4.05
   7   4   0  153.72    9.94
   7  -4   0  128.42    8.50
  -7   4   0   88.01    5.33
  -7  -4   0   98.30    9.25
  -7   4   0  117.80    6.67
  -7  -4   0  110.97    5.24
   7   4   1   57.32    6.26
   7  -4   1   60.20   11.90
  -7   4  -1   36.91   10.31
  -7  -4  -1   42.17    4.04
  -7   4  -1   53.49   16.33
  -7  -4  -1   48.79   10.34
   7   4   2    4.24    3.17
   7  -4   2    4.01    1.98
  -7  -4  -2    4.93    2.57
  -7   4  -2    1.79    0.68
  -7   4  -2    5.21    1.40
  -7  -4  -2    4.00    1.20
   7  -4   3    4.43    1.08
  -7  -4  -3    5.61    2.31
  -7   4  -3    2.69    1.97
  -7  -4  -3    3.38    1.71
   7   4   4    3.36    0.99
   7  -4   4    7.04    2.42
   7   4   4    2.54    1.17
   7  -4   4    1.44    0.47
  -7  -4  -4    1.45    1.50
   7  -4   5   24.10    5.65
   7   4   5   24.65    6.92
   7  -4   5   22.58    4.11
  -7   4  -5   24.79    6.97
  -7  -4  -5   25.05    3.92
   7  -4   6    1.01    1.54
   7   4   6    1.46    1.20
   7  -4   6    0.68    0.54
  -7   4  -6   -0.96    2.72
  -7  -4  -6    1.89    2.35
   7   4   7    1.68    1.62
  -7   4  -7    5.35    3.28
  -7  -4  -7    2.62    2.00
   7   5  -8    2.44    2.36
   7  -5  -8    0.28    1.43
  -7   5   8    2.47    2.91
  -7  -5   8    3.38    4.40
   7   5  -7    3.64    2.32
   7  -5  -7    3.79    2.46
  -7   5   7   -0.53    2.11
  -7  -5   7    2.59    2.18
   7   5  -6    3.52    1.30
   7  -5  -6   -2.76    2.74
  -7   5   6   -1.19    2.21
  -7  -5   6   -1.17    2.62
   7   5  -5  168.44   31.75
   7  -5  -5  156.58   13.52
  -7   5   5  128.62   11.60
  -7  -5   5  136.91   12.73
   7   5  -4    6.17    2.98
   7  -5  -4    5.34    3.39
  -7   5   4    5.71    2.21
  -7  -5   4    4.14    2.71
  -7   5   4    3.83    0.99
   7   5  -3   29.63    5.12
   7  -5  -3   29.37    5.94
  -7   5   3   21.54    4.05
  -7  -5   3   22.70    3.60
  -7   5   3   15.78    4.90
   7   5  -2    1.95    2.17
   7  -5  -2    7.80    2.47
  -7   5   2    6.20    2.18
  -7  -5   2    4.63    2.36
  -7   5   2    4.30    1.11
   7   5  -1   73.32    7.28
   7  -5  -1   71.86    6.52
  -7   5   1   58.61    4.55
  -7  -5   1   74.62   16.49
  -7   5   1   61.39    6.27
   7   5   0   15.22    4.63
   7  -5   0   14.56    3.93
  -7   5   0    7.60    1.82
  -7  -5   0    9.80    3.30
  -7   5   0    9.47    3.25
  -7  -5   0   10.18    3.08
   7   5   1    1.52    2.40
   7  -5   1    0.95    2.67
  -7  -5  -1   -1.25    2.65
  -7   5  -1   -1.21    1.26
  -7   5  -1   -0.15    1.80
  -7  -5  -1   -0.48    0.65
   7   5   2   -0.07    1.96
   7  -5   2    1.31    1.96
  -7  -5  -2   -0.27    2.13
  -7   5  -2    1.29    0.97
  -7   5  -2   -0.54    1.93
  -7  -5  -2    1.51    1.47
   7   5   3   61.22    5.04
   7  -5   3   64.43   16.09
   7  -5   3   38.21    9.21
  -7  -5  -3   63.74   13.12
  -7   5  -3   67.80    6.10
  -7  -5  -3   63.18    5.39
   7   5   4   10.15    3.28
   7  -5   4    8.16    2.27
   7   5   4    9.94    2.42
   7  -5   4    9.61    3.11
  -7   5  -4   11.10    3.61
  -7  -5  -4   13.76    3.81
   7  -5   5    2.29    1.89
   7   5   5    4.41    2.08
   7  -5   5    1.05    1.13
  -7   5  -5    0.05    2.55
  -7  -5  -5    2.01    2.25
   7  -5   6    2.95    1.80
   7   5   6    5.46    1.59
  -7   5  -6    7.17    3.22
  -7  -5  -6   10.09    3.17
   7   5   7    2.86    0.90
  -7   5  -7   -0.32    2.70
  -7  -5  -7    2.83    3.64
   7   6  -8    2.08    1.46
   7  -6  -8    1.40    2.65
  -7   6   8    1.29    2.14
  -7  -6   8    3.25    2.11
   7   6  -7    3.85    1.51
   7  -6  -7    0.14    2.31
  -7   6   7    3.44    2.60
  -7  -6   7    3.27    1.75
   7   6  -6    3.04    2.18
   7  -6  -6   -0.75    2.70
  -7   6   6    0.82    1.17
  -7  -6   6    1.14    2.76
   7   6  -5    6.42    2.07
   7  -6  -5    8.30    3.16
  -7   6   5    7.71    1.90
  -7  -6   5    6.06    4.30
   7   6  -4   29.72    6.66
   7  -6  -4   22.56    4.64
  -7   6   4   19.34    3.62
  -7  -6   4   25.26    4.65
  -7   6   4   15.82    3.33
   7   6  -3   17.79   13.41
   7  -6  -3   27.06    9.13
  -7   6   3   19.25    3.37
  -7  -6   3   18.43    4.03
  -7   6   3   18.41    4.20
   7   6  -2   26.77    5.41
   7  -6  -2   27.27    5.48
  -7   6   2   20.20    3.24
  -7  -6   2   23.39    4.74
  -7   6   2   18.53    4.36
   7  -6  -1   12.31    4.71
  -7   6   1    5.40    2.34
  -7  -6   1    8.69    5.30
  -7   6   1    6.09    3.08
   7   6   0   66.10    7.11
   7  -6   0   62.33    6.27
  -7   6   0   52.11    4.13
  -7  -6   0   55.11    5.78
  -7   6   0   59.11    6.08
  -7  -6   0   39.74   11.00
   7   6   1   87.62    7.51
   7  -6   1   85.81   20.96
  -7   6  -1   52.32    9.83
  -7  -6  -1   63.39   17.41
  -7   6  -1   65.02   16.46
  -7  -6  -1   65.55    4.78
   7   6   2    2.92    1.50
   7  -6   2    6.17    2.91
  -7  -6  -2    4.73    2.74
  -7   6  -2    3.36    1.39
  -7   6  -2    6.70    2.22
  -7  -6  -2    6.17    2.03
   7   6   3   26.85    3.22
   7  -6   3   35.05    5.13
   7  -6   3   18.98    3.91
  -7  -6  -3   28.36    5.91
  -7   6  -3   31.63   11.74
  -7  -6  -3   35.02    6.41
   7   6   4    0.67    0.81
   7   6   4   -2.52    4.62
  -7   6  -4    3.77    2.09
  -7  -6  -4    4.52    2.26
   7  -6   5    2.69    1.73
   7   6   5    0.44    0.79
  -7   6  -5    3.19    1.82
  -7  -6  -5    4.50    3.38
   7  -6   6   11.48    3.00
   7   6   6   11.15    1.91
  -7   6  -6   11.22    3.44
  -7  -6  -6   12.91    4.18
   7   6   7    3.11    1.25
  -7   6  -7    1.11    3.37
  -7  -6  -7    1.15    1.13
   7   7  -8   -0.31    2.70
   7  -7  -8    4.37    2.83
  -7   7   8    0.28    2.40
  -7  -7   8    0.85    1.38
   7   7  -7    7.82    2.60
   7  -7  -7    4.28    3.00
  -7   7   7    4.82    1.36
  -7  -7   7    7.82    4.58
   7   7  -6   -0.02    2.54
   7  -7  -6    4.21    2.51
  -7   7   6   -1.22    1.96
  -7  -7   6   -0.27    2.57
   7  -7  -5   28.91    5.45
  -7   7   5   22.32    6.83
  -7  -7   5   21.51    4.67
  -7   7   5   13.69    5.83
   7   7  -4   28.67    7.53
   7  -7  -4   30.15    9.21
  -7   7   4   20.19    5.41
  -7  -7   4   21.93    4.45
  -7   7   4   14.02    4.96
   7   7  -3   44.37   10.41
   7  -7  -3   51.50    6.35
  -7   7   3   33.37    6.62
  -7  -7   3   38.45    4.85
  -7   7   3   32.44    5.27
   7   7  -2  135.25   28.51
   7  -7  -2  134.18   26.09
  -7   7   2  110.18    6.11
  -7  -7   2  102.84    7.46
  -7   7   2   89.35   16.16
   7   7  -1  147.49   10.16
   7  -7  -1  154.44   10.72
  -7   7   1  113.23    6.85
  -7  -7   1  121.64    9.03
  -7   7   1  108.04   21.99
   7   7   0    5.50    3.38
   7  -7   0   16.71    4.39
  -7   7   0    3.59    1.67
  -7  -7   0    1.73    2.24
  -7   7   0    5.69    1.47
  -7  -7   0    2.88    0.76
   7   7   1   19.09    3.83
   7  -7   1   21.87    4.17
  -7   7  -1   14.53    2.39
  -7  -7  -1   14.40    3.13
  -7   7  -1   22.35    5.26
  -7  -7  -1   15.05    5.44
   7   7   2    9.93    2.27
   7  -7   2    9.52    3.12
  -7  -7  -2    7.61    3.10
  -7   7  -2   11.46    3.08
  -7  -7  -2    7.57    1.98
   7   7   3    7.02    1.55
   7  -7   3    9.88    3.29
  -7  -7  -3    8.26    2.23
  -7   7  -3   12.88    3.46
  -7  -7  -3    7.00    1.92
   7  -7   4  137.48   11.49
   7   7   4  113.40   29.70
  -7   7  -4  135.02   11.54
  -7  -7  -4  152.68   12.30
   7  -7   5   29.24    4.24
   7   7   5   28.90    9.15
  -7   7  -5   34.45    7.76
  -7  -7  -5   31.24    6.48
   7  -7   6    0.04    1.62
   7   7   6    1.08    1.42
  -7   7  -6    2.92    1.17
  -7  -7  -6    3.58    2.26
   7  -7   7    1.85    1.69
   7   7   7    2.05    1.52
  -7   7  -7    3.54    4.20
  -7  -7  -7    0.98    2.52
   7   8  -8    7.18    2.50
   7  -8  -8    3.80    2.99
   7   8  -7    2.60    5.33
   7  -8  -7    5.29    1.39
  -7   8   7    5.12    2.46
  -7  -8   7    3.84    3.25
   7   8  -6    1.42    1.89
   7  -8  -6    1.88    2.54
  -7   8   6    0.22    1.82
  -7  -8   6    1.47    2.82
   7  -8  -5    4.23    2.67
  -7   8   5    4.89    2.06
  -7  -8   5    3.71    2.59
  -7   8   5    4.11    1.50
   7   8  -4    8.08    8.17
   7  -8  -4   17.21    4.40
  -7   8   4   10.69    4.46
  -7  -8   4    9.57    3.13
  -7   8   4    7.55    3.00
   7   8  -3   21.08   15.44
   7  -8  -3   26.31    8.07
  -7   8   3   19.22    5.71
  -7  -8   3   27.23    4.75
  -7   8   3   17.63    3.42
   7   8  -2   29.62   15.65
   7  -8  -2   32.97    5.88
  -7   8   2   20.95    2.92
  -7  -8   2   33.04    7.84
  -7   8   2   23.28    4.16
   7   8  -1    5.78    6.30
   7  -8  -1   13.53    4.09
  -7   8   1    6.31    1.92
  -7  -8   1    8.87    2.85
  -7   8   1    7.58    1.91
   7   8   0    1.58    2.15
   7  -8   0    3.48    3.58
  -7   8   0    0.56    1.06
  -7  -8   0    0.21    2.14
  -7   8   0    1.28    1.02
   7   8   1   28.55    4.12
   7  -8   1   26.55    6.69
  -7  -8  -1   19.76    5.06
  -7   8  -1   24.92    6.63
  -7  -8  -1   19.09    3.30
   7   8   2    1.13    1.85
   7  -8   2    3.34    2.90
  -7  -8  -2   -1.35    2.10
  -7   8  -2    1.81    1.54
  -7  -8  -2    0.91    0.53
   7   8   3    5.43    1.95
   7  -8   3    4.64    2.37
  -7  -8  -3    7.56    3.51
  -7   8  -3    8.56    3.10
  -7  -8  -3    7.25    2.70
   7   8   4    6.20    8.55
  -7   8  -4   16.41    4.67
  -7  -8  -4   16.68    4.80
   7  -8   5   26.12    4.63
   7   8   5   18.34   12.65
  -7   8  -5   27.60   10.51
  -7  -8  -5   27.23    5.54
   7  -8   6   -0.15    1.77
   7   8   6   -1.96    2.34
  -7   8  -6    1.07    1.20
  -7  -8  -6    0.75    1.13
   7  -8   7    2.15    0.93
   7   8   7    1.08    1.17
  -7   8  -7   -0.27    2.90
  -7  -8  -7    3.55    3.15
   7   9  -7   19.67    4.02
   7  -9  -7   17.55    5.67
  -7   9   7   17.62    4.02
  -7  -9   7   11.11    4.71
   7   9  -6    0.55    2.82
   7  -9  -6   -0.96    2.15
  -7   9   6    1.71    2.42
  -7  -9   6    3.09    3.95
   7   9  -5    1.06    1.01
   7  -9  -5    1.69    1.77
  -7   9   5    0.66    1.78
  -7  -9   5    1.25    2.71
  -7   9   5    1.66    0.84
   7  -9  -4   24.79    7.06
  -7   9   4   16.57    5.90
  -7  -9   4   20.24    4.65
  -7   9   4   10.29    3.39
   7   9  -3   10.35    8.94
   7  -9  -3   20.24    4.28
  -7   9   3   12.57    3.33
  -7  -9   3   16.34    4.35
  -7   9   3   11.96    3.23
   7   9  -2   33.18    8.47
   7  -9  -2   33.02   11.58
  -7   9   2   19.16    2.47
  -7  -9   2   27.21    4.66
  -7   9   2   23.74    5.50
   7   9  -1    2.57    1.92
   7  -9  -1    5.25    1.37
  -7   9   1    3.03    1.30
  -7  -9   1    4.63    3.15
  -7   9   1    5.86    2.07
   7   9   0    2.03    1.52
   7  -9   0    5.75    2.63
  -7  -9   0    3.19    2.43
  -7   9   0    2.32    1.88
   7  -9   1   -0.52    2.50
  -7  -9  -1    1.09    2.46
  -7   9  -1    1.45    1.52
  -7  -9  -1    1.71    1.40
   7   9   2   29.69    5.91
   7  -9   2   32.68    4.55
  -7  -9  -2   23.70    7.62
  -7   9  -2   28.84    8.65
  -7  -9  -2   24.44    3.52
   7   9   3    2.74    1.54
   7  -9   3    7.14    2.80
  -7  -9  -3    2.12    2.66
  -7   9  -3    4.29    2.79
  -7  -9  -3    5.34    1.87
   7  -9   4    0.49    2.10
   7   9   4   -1.20    2.56
  -7   9  -4    1.35    2.50
  -7  -9  -4    0.09    0.84
   7  -9   5    1.11    1.97
   7   9   5    1.13    1.23
  -7   9  -5    1.99    1.00
  -7  -9  -5    7.43    2.15
   7  -9   6    0.70    1.87
[truncated: 62,904 more chars]
