# Supplementary material for: Four- and five-component molecular solids: crystal engineering strategies based on structural inequivalence
Source: IUCrJ. 2016 Jan 5;3(Pt 2):96–101. doi: 10.1107/S2052252515023945 (PMC4775157; doi:10.1107/S2052252515023945)
Supplement: Supplementary file 5 [file m-03-00096-sup6.zip › Checkcif Folder/Checkciffiles/7. MRE TMP HMB.cif]

 
data_shelx
 
_audit_creation_method            SHELXL-2013
_chemical_name_systematic
;
 ?
;
_chemical_name_common             ?
_chemical_melting_point           ?
_chemical_formula_moiety          ?
_chemical_formula_sum
 'C27 H38 N2 O2' 
_chemical_formula_weight          422.59

loop_
 _atom_type_symbol
 _atom_type_description
 _atom_type_scat_dispersion_real
 _atom_type_scat_dispersion_imag
 _atom_type_scat_source
 'C'  'C'   0.0033   0.0016
 'International Tables Vol C Tables 4.2.6.8 and 6.1.1.4'
 'H'  'H'   0.0000   0.0000
 'International Tables Vol C Tables 4.2.6.8 and 6.1.1.4'
 'N'  'N'   0.0061   0.0033
 'International Tables Vol C Tables 4.2.6.8 and 6.1.1.4'
 'O'  'O'   0.0106   0.0060
 'International Tables Vol C Tables 4.2.6.8 and 6.1.1.4'
 
_space_group_crystal_system       monoclinic
_space_group_IT_number            14
_space_group_name_H-M_alt         'P 21/c'
_space_group_name_Hall            '-P 2ybc'
 
_shelx_space_group_comment
;
The symmetry employed for this shelxl refinement is uniquely defined
by the following loop, which should always be used as a source of
symmetry information in preference to the above space-group names.
They are only intended as comments.
;
 
loop_
 _space_group_symop_operation_xyz
 'x, y, z'
 '-x, y+1/2, -z+1/2'
 '-x, -y, -z'
 'x, -y-1/2, z-1/2'
 
_cell_length_a                    8.356(4)
_cell_length_b                    24.894(12)
_cell_length_c                    11.744(6)
_cell_angle_alpha                 90
_cell_angle_beta                  96.324(6)
_cell_angle_gamma                 90
_cell_volume                      2428(2)
_cell_formula_units_Z             4
_cell_measurement_temperature     150(2)
_cell_measurement_reflns_used     ? 
_cell_measurement_theta_min       ? 
_cell_measurement_theta_max       ? 
 
_exptl_crystal_description        'Block' 
_exptl_crystal_colour             'Colorless'
_exptl_crystal_density_meas       ? 
_exptl_crystal_density_method     ?              
_exptl_crystal_density_diffrn     1.156          
_exptl_crystal_F_000              920
_exptl_transmission_factor_min    ?                                             
_exptl_transmission_factor_max    ?                                             
_exptl_crystal_size_max           0.320
_exptl_crystal_size_mid           0.220
_exptl_crystal_size_min           0.150
_exptl_absorpt_coefficient_mu     0.072
_shelx_estimated_absorpt_T_min    0.977
_shelx_estimated_absorpt_T_max    0.989
_exptl_absorpt_correction_type    'Multi-scan'
_exptl_absorpt_correction_T_max    1.000
_exptl_absorpt_correction_T_min    0.802
_exptl_absorpt_process_details    'Jacobson, R. (1998) Private communication' 
 
_exptl_special_details
;
 ?
;
 
_diffrn_ambient_temperature       150(2)
_diffrn_radiation_wavelength      0.71073
_diffrn_radiation_type            MoK\a
_diffrn_source                    'Sealed Tube'                       
_diffrn_measurement_device_type   'Rigaku Mercury375R (2x2 bin mode)'
_diffrn_measurement_method        'profile data from \w-scans'
_diffrn_detector_area_resol_mean  ? 
_diffrn_reflns_number             25296
_diffrn_reflns_av_unetI/netI      0.0610
_diffrn_reflns_av_R_equivalents   0.0750
_diffrn_reflns_limit_h_min        -10
_diffrn_reflns_limit_h_max        10
_diffrn_reflns_limit_k_min        -32
_diffrn_reflns_limit_k_max        32
_diffrn_reflns_limit_l_min        -15
_diffrn_reflns_limit_l_max        15
_diffrn_reflns_theta_min          1.636
_diffrn_reflns_theta_max          27.560
_diffrn_reflns_theta_full         25.242
_diffrn_measured_fraction_theta_max   0.997
_diffrn_measured_fraction_theta_full  0.999
_diffrn_reflns_Laue_measured_fraction_max    0.997
_diffrn_reflns_Laue_measured_fraction_full   0.999
_diffrn_reflns_point_group_measured_fraction_max   0.997
_diffrn_reflns_point_group_measured_fraction_full  0.999
_reflns_number_total              5587
_reflns_number_gt                 4057
_reflns_threshold_expression      'I > 2\s(I)'
_reflns_Friedel_coverage          0.000
_reflns_Friedel_fraction_max      .
_reflns_Friedel_fraction_full     .
 
_reflns_special_details
;
 Reflections were merged by SHELXL according to the crystal
 class for the calculation of statistics and refinement.
 
 _reflns_Friedel_fraction is defined as the number of unique
 Friedel pairs measured divided by the number that would be
 possible theoretically, ignoring centric projections and
 systematic absences.
;
 
_computing_data_collection        ?
_computing_cell_refinement        ?
_computing_data_reduction         ?
_computing_structure_solution     ?
_computing_structure_refinement   'SHELXL-2013 (Sheldrick, 2013)'
_computing_molecular_graphics     ?
_computing_publication_material   ?
 
_refine_special_details
;
 ?
;
_refine_ls_structure_factor_coef  Fsqd
_refine_ls_matrix_type            full
_refine_ls_weighting_scheme       calc
_refine_ls_weighting_details
;
 w=1/[\s^2^(Fo^2^)+(0.1123P)^2^+0.4430P]
 where P=(Fo^2^+2Fc^2^)/3
;
_atom_sites_solution_primary      ?
_atom_sites_solution_secondary    ?
_atom_sites_solution_hydrogens    geom
_refine_ls_hydrogen_treatment     constr
_refine_ls_extinction_method      none
_refine_ls_extinction_coef        .
_refine_ls_number_reflns          5587
_refine_ls_number_parameters      293
_refine_ls_number_restraints      0
_refine_ls_R_factor_all           0.0942
_refine_ls_R_factor_gt            0.0680
_refine_ls_wR_factor_ref          0.2218
_refine_ls_wR_factor_gt           0.1950
_refine_ls_goodness_of_fit_ref    1.092
_refine_ls_restrained_S_all       1.092
_refine_ls_shift/su_max           0.036
_refine_ls_shift/su_mean          0.001
 
loop_
 _atom_site_label
 _atom_site_type_symbol
 _atom_site_fract_x
 _atom_site_fract_y
 _atom_site_fract_z
 _atom_site_U_iso_or_equiv
 _atom_site_adp_type
 _atom_site_occupancy
 _atom_site_site_symmetry_order  
 _atom_site_calc_flag
 _atom_site_refinement_flags_posn
 _atom_site_refinement_flags_adp
 _atom_site_refinement_flags_occupancy
 _atom_site_disorder_assembly
 _atom_site_disorder_group
O2 O 0.30651(18) 0.52932(5) 0.75979(14) 0.0435(4) Uani 1 1 d . . . . .
H2 H 0.3680 0.5032 0.7518 0.065 Uiso 1 1 calc R U . . .
O1 O 0.30666(18) 0.71790(5) 0.79072(13) 0.0411(4) Uani 1 1 d . . . . .
H1 H 0.3679 0.7446 0.7893 0.062 Uiso 1 1 calc R U . . .
N1 N 0.5394(2) 0.92762(6) 0.76225(13) 0.0338(4) Uani 1 1 d . . . . .
C1 C 0.3070(2) 0.62338(7) 0.77591(15) 0.0293(4) Uani 1 1 d . . . . .
C2 C 0.3931(2) 0.67175(7) 0.78050(15) 0.0315(4) Uani 1 1 d . . . . .
N2 N 0.4597(2) 0.82013(6) 0.77665(13) 0.0326(4) Uani 1 1 d . . . . .
C5 C 0.5581(3) 0.57599(9) 0.75970(17) 0.0419(5) Uani 1 1 d . . . . .
H5 H 0.6144 0.5433 0.7519 0.050 Uiso 1 1 calc R U . . .
C6 C 0.3930(2) 0.57588(7) 0.76433(15) 0.0327(4) Uani 1 1 d . . . . .
C8 C 0.4084(2) 0.84878(7) 0.68288(16) 0.0311(4) Uani 1 1 d . . . . .
C3 C 0.5586(3) 0.67256(9) 0.77671(18) 0.0432(5) Uani 1 1 d . . . . .
H3 H 0.6153 0.7057 0.7810 0.052 Uiso 1 1 calc R U . . .
C19 C 0.9605(2) 0.42856(7) 0.73126(17) 0.0339(4) Uani 1 1 d . . . . .
C9 C 0.4489(2) 0.90329(7) 0.67595(15) 0.0315(4) Uani 1 1 d . . . . .
C12 C 0.3074(3) 0.82070(8) 0.58739(18) 0.0431(5) Uani 1 1 d . . . . .
H12A H 0.2915 0.7832 0.6088 0.065 Uiso 1 1 calc R U . . .
H12B H 0.3619 0.8220 0.5177 0.065 Uiso 1 1 calc R U . . .
H12C H 0.2026 0.8386 0.5733 0.065 Uiso 1 1 calc R U . . .
C11 C 0.5503(2) 0.84439(7) 0.86316(16) 0.0331(4) Uani 1 1 d . . . . .
C16 C 1.0408(2) 0.31940(7) 0.73260(18) 0.0345(4) Uani 1 1 d . . . . .
C14 C 0.6918(3) 0.92722(9) 0.95104(18) 0.0456(5) Uani 1 1 d . . . . .
H14A H 0.7133 0.9640 0.9272 0.068 Uiso 1 1 calc R U . . .
H14B H 0.7939 0.9080 0.9687 0.068 Uiso 1 1 calc R U . . .
H14C H 0.6341 0.9282 1.0193 0.068 Uiso 1 1 calc R U . . .
C18 C 0.9067(2) 0.39624(8) 0.63709(17) 0.0349(4) Uani 1 1 d . . . . .
C17 C 0.9466(2) 0.34154(8) 0.63786(17) 0.0350(4) Uani 1 1 d . . . . .
C10 C 0.5907(2) 0.89883(7) 0.85598(16) 0.0322(4) Uani 1 1 d . . . . .
C7 C 0.1293(3) 0.62248(7) 0.7849(2) 0.0404(5) Uani 1 1 d . . . . .
H7A H 0.0708 0.6194 0.7081 0.061 Uiso 1 1 calc R U . . .
H7B H 0.0977 0.6558 0.8210 0.061 Uiso 1 1 calc R U . . .
H7C H 0.1032 0.5917 0.8314 0.061 Uiso 1 1 calc R U . . .
C20 C 1.0544(2) 0.40665(8) 0.82584(16) 0.0340(4) Uani 1 1 d . . . . .
C21 C 1.0941(2) 0.35174(8) 0.82688(17) 0.0354(4) Uani 1 1 d . . . . .
C15 C 0.6046(3) 0.81133(9) 0.96716(19) 0.0488(6) Uani 1 1 d . . . . .
H15A H 0.5689 0.7741 0.9543 0.073 Uiso 1 1 calc R U . . .
H15B H 0.5581 0.8260 1.0336 0.073 Uiso 1 1 calc R U . . .
H15C H 0.7224 0.8123 0.9814 0.073 Uiso 1 1 calc R U . . .
C13 C 0.3930(3) 0.93641(8) 0.57152(18) 0.0475(6) Uani 1 1 d . . . . .
H13A H 0.4263 0.9738 0.5848 0.071 Uiso 1 1 calc R U . . .
H13B H 0.2754 0.9346 0.5568 0.071 Uiso 1 1 calc R U . . .
H13C H 0.4410 0.9223 0.5052 0.071 Uiso 1 1 calc R U . . .
C22 C 1.0830(3) 0.26012(8) 0.7346(2) 0.0556(6) Uani 1 1 d . . . . .
H22A H 1.1796 0.2541 0.7884 0.083 Uiso 1 1 calc R U . . .
H22B H 1.1035 0.2486 0.6578 0.083 Uiso 1 1 calc R U . . .
H22C H 0.9932 0.2394 0.7591 0.083 Uiso 1 1 calc R U . . .
C25 C 0.9171(3) 0.48773(8) 0.7289(2) 0.0535(6) Uani 1 1 d . . . . .
H25A H 0.9041 0.4999 0.8067 0.080 Uiso 1 1 calc R U . . .
H25B H 0.8161 0.4932 0.6794 0.080 Uiso 1 1 calc R U . . .
H25C H 1.0032 0.5084 0.6990 0.080 Uiso 1 1 calc R U . . .
C24 C 0.8073(3) 0.42103(11) 0.5345(2) 0.0580(7) Uani 1 1 d . . . . .
H24A H 0.7155 0.4403 0.5601 0.087 Uiso 1 1 calc R U . . .
H24B H 0.7681 0.3926 0.4807 0.087 Uiso 1 1 calc R U . . .
H24C H 0.8742 0.4462 0.4963 0.087 Uiso 1 1 calc R U . . .
C4 C 0.6403(3) 0.62487(9) 0.76662(19) 0.0473(6) Uani 1 1 d . . . . .
H4 H 0.7536 0.6253 0.7644 0.057 Uiso 1 1 calc R U . . .
C27 C 1.1916(3) 0.32755(10) 0.9308(2) 0.0594(7) Uani 1 1 d . . . . .
H27A H 1.1301 0.2984 0.9615 0.089 Uiso 1 1 calc R U . . .
H27B H 1.2147 0.3553 0.9895 0.089 Uiso 1 1 calc R U . . .
H27C H 1.2930 0.3133 0.9085 0.089 Uiso 1 1 calc R U . . .
C26 C 1.1144(3) 0.44211(10) 0.9268(2) 0.0529(6) Uani 1 1 d . . . . .
H26A H 1.1266 0.4790 0.9002 0.079 Uiso 1 1 calc R U . . .
H26B H 1.2187 0.4288 0.9619 0.079 Uiso 1 1 calc R U . . .
H26C H 1.0367 0.4414 0.9835 0.079 Uiso 1 1 calc R U . . .
C23 C 0.8866(3) 0.30550(10) 0.5373(2) 0.0548(6) Uani 1 1 d . . . . .
H23A H 0.9669 0.3045 0.4825 0.082 Uiso 1 1 calc R U . . .
H23B H 0.7850 0.3197 0.4995 0.082 Uiso 1 1 calc R U . . .
H23C H 0.8692 0.2691 0.5652 0.082 Uiso 1 1 calc R U . . .
 
loop_
 _atom_site_aniso_label
 _atom_site_aniso_U_11
 _atom_site_aniso_U_22
 _atom_site_aniso_U_33
 _atom_site_aniso_U_23
 _atom_site_aniso_U_13
 _atom_site_aniso_U_12
O2 0.0460(9) 0.0255(7) 0.0604(10) 0.0010(6) 0.0121(7) 0.0073(6)
O1 0.0457(8) 0.0254(7) 0.0531(9) -0.0015(6) 0.0099(7) -0.0068(6)
N1 0.0428(9) 0.0282(8) 0.0315(8) -0.0028(6) 0.0090(7) -0.0060(7)
C1 0.0326(9) 0.0285(9) 0.0269(9) 0.0013(7) 0.0039(7) -0.0015(7)
C2 0.0363(10) 0.0328(9) 0.0257(9) 0.0005(7) 0.0047(7) -0.0035(7)
N2 0.0410(9) 0.0268(8) 0.0307(8) -0.0025(6) 0.0071(7) -0.0048(7)
C5 0.0378(11) 0.0513(12) 0.0373(11) 0.0039(9) 0.0076(8) 0.0123(9)
C6 0.0393(11) 0.0312(9) 0.0280(9) 0.0025(7) 0.0056(7) 0.0038(8)
C8 0.0364(10) 0.0297(9) 0.0285(9) -0.0058(7) 0.0090(7) -0.0054(8)
C3 0.0401(12) 0.0505(12) 0.0393(11) -0.0039(9) 0.0058(9) -0.0136(9)
C19 0.0334(10) 0.0254(9) 0.0443(11) -0.0007(8) 0.0108(8) -0.0009(7)
C9 0.0380(10) 0.0285(9) 0.0292(9) -0.0005(7) 0.0084(8) -0.0025(7)
C12 0.0525(13) 0.0397(11) 0.0362(11) -0.0061(8) 0.0012(9) -0.0117(9)
C11 0.0393(10) 0.0306(9) 0.0299(9) -0.0013(7) 0.0067(8) -0.0050(8)
C16 0.0324(10) 0.0267(9) 0.0457(11) 0.0007(8) 0.0108(8) 0.0000(7)
C14 0.0577(14) 0.0417(11) 0.0364(11) -0.0041(9) 0.0007(10) -0.0128(10)
C18 0.0339(10) 0.0362(10) 0.0347(10) 0.0050(8) 0.0043(8) -0.0007(8)
C17 0.0364(10) 0.0338(10) 0.0359(10) -0.0057(8) 0.0088(8) -0.0055(8)
C10 0.0387(10) 0.0290(9) 0.0302(9) -0.0027(7) 0.0090(8) -0.0044(8)
C7 0.0360(11) 0.0264(9) 0.0600(14) -0.0009(9) 0.0106(9) -0.0013(8)
C20 0.0340(10) 0.0340(10) 0.0353(10) -0.0046(8) 0.0094(8) -0.0058(8)
C21 0.0302(10) 0.0356(10) 0.0410(11) 0.0070(8) 0.0066(8) -0.0027(8)
C15 0.0684(16) 0.0370(11) 0.0390(12) 0.0061(9) -0.0030(10) -0.0047(10)
C13 0.0682(16) 0.0369(11) 0.0368(11) 0.0061(9) 0.0028(10) -0.0046(10)
C22 0.0543(14) 0.0299(10) 0.0844(18) 0.0007(11) 0.0161(13) 0.0075(10)
C25 0.0536(14) 0.0299(10) 0.0783(17) -0.0005(11) 0.0133(12) 0.0070(10)
C24 0.0594(16) 0.0596(15) 0.0515(14) 0.0137(11) -0.0089(12) 0.0014(12)
C4 0.0300(10) 0.0716(16) 0.0409(12) 0.0022(10) 0.0069(9) -0.0014(10)
C27 0.0571(16) 0.0592(15) 0.0579(15) 0.0160(12) -0.0111(12) -0.0019(12)
C26 0.0593(15) 0.0559(14) 0.0432(13) -0.0133(10) 0.0046(11) -0.0106(12)
C23 0.0673(16) 0.0492(13) 0.0475(13) -0.0159(11) 0.0042(11) -0.0117(12)
 
_geom_special_details
;
 All esds (except the esd in the dihedral angle between two l.s. planes)
 are estimated using the full covariance matrix.  The cell esds are taken
 into account individually in the estimation of esds in distances, angles
 and torsion angles; correlations between esds in cell parameters are only
 used when they are defined by crystal symmetry.  An approximate (isotropic)
 treatment of cell esds is used for estimating esds involving l.s. planes.
;
 
loop_
 _geom_bond_atom_site_label_1
 _geom_bond_atom_site_label_2
 _geom_bond_distance
 _geom_bond_site_symmetry_2
 _geom_bond_publ_flag
O2 C6 1.364(2) . ?
O2 H2 0.8400 . ?
O1 C2 1.369(2) . ?
O1 H1 0.8400 . ?
N1 C9 1.340(2) . ?
N1 C10 1.344(2) . ?
C1 C6 1.398(3) . ?
C1 C2 1.400(2) . ?
C1 C7 1.501(3) . ?
C2 C3 1.389(3) . ?
N2 C8 1.342(2) . ?
N2 C11 1.342(2) . ?
C5 C6 1.386(3) . ?
C5 C4 1.395(3) . ?
C5 H5 0.9500 . ?
C8 C9 1.403(3) . ?
C8 C12 1.500(3) . ?
C3 C4 1.381(3) . ?
C3 H3 0.9500 . ?
C19 C20 1.398(3) . ?
C19 C18 1.401(3) . ?
C19 C25 1.516(3) . ?
C9 C13 1.509(3) . ?
C12 H12A 0.9800 . ?
C12 H12B 0.9800 . ?
C12 H12C 0.9800 . ?
C11 C10 1.401(3) . ?
C11 C15 1.501(3) . ?
C16 C21 1.401(3) . ?
C16 C17 1.403(3) . ?
C16 C22 1.517(3) . ?
C14 C10 1.500(3) . ?
C14 H14A 0.9800 . ?
C14 H14B 0.9800 . ?
C14 H14C 0.9800 . ?
C18 C17 1.402(3) . ?
C18 C24 1.518(3) . ?
C17 C23 1.523(3) . ?
C7 H7A 0.9800 . ?
C7 H7B 0.9800 . ?
C7 H7C 0.9800 . ?
C20 C21 1.406(3) . ?
C20 C26 1.519(3) . ?
C21 C27 1.515(3) . ?
C15 H15A 0.9800 . ?
C15 H15B 0.9800 . ?
C15 H15C 0.9800 . ?
C13 H13A 0.9800 . ?
C13 H13B 0.9800 . ?
C13 H13C 0.9800 . ?
C22 H22A 0.9800 . ?
C22 H22B 0.9800 . ?
C22 H22C 0.9800 . ?
C25 H25A 0.9800 . ?
C25 H25B 0.9800 . ?
C25 H25C 0.9800 . ?
C24 H24A 0.9800 . ?
C24 H24B 0.9800 . ?
C24 H24C 0.9800 . ?
C4 H4 0.9500 . ?
C27 H27A 0.9800 . ?
C27 H27B 0.9800 . ?
C27 H27C 0.9800 . ?
C26 H26A 0.9800 . ?
C26 H26B 0.9800 . ?
C26 H26C 0.9800 . ?
C23 H23A 0.9800 . ?
C23 H23B 0.9800 . ?
C23 H23C 0.9800 . ?
 
loop_
 _geom_angle_atom_site_label_1
 _geom_angle_atom_site_label_2
 _geom_angle_atom_site_label_3
 _geom_angle
 _geom_angle_site_symmetry_1
 _geom_angle_site_symmetry_3
 _geom_angle_publ_flag
C6 O2 H2 109.5 . . ?
C2 O1 H1 109.5 . . ?
C9 N1 C10 118.75(16) . . ?
C6 C1 C2 117.65(18) . . ?
C6 C1 C7 121.17(16) . . ?
C2 C1 C7 121.18(16) . . ?
O1 C2 C3 121.81(17) . . ?
O1 C2 C1 116.85(17) . . ?
C3 C2 C1 121.33(18) . . ?
C8 N2 C11 118.99(16) . . ?
C6 C5 C4 119.00(19) . . ?
C6 C5 H5 120.5 . . ?
C4 C5 H5 120.5 . . ?
O2 C6 C5 121.69(17) . . ?
O2 C6 C1 116.54(17) . . ?
C5 C6 C1 121.76(18) . . ?
N2 C8 C9 120.29(16) . . ?
N2 C8 C12 117.92(16) . . ?
C9 C8 C12 121.79(17) . . ?
C4 C3 C2 119.56(19) . . ?
C4 C3 H3 120.2 . . ?
C2 C3 H3 120.2 . . ?
C20 C19 C18 120.41(17) . . ?
C20 C19 C25 120.37(19) . . ?
C18 C19 C25 119.21(19) . . ?
N1 C9 C8 120.84(17) . . ?
N1 C9 C13 117.78(17) . . ?
C8 C9 C13 121.37(17) . . ?
C8 C12 H12A 109.5 . . ?
C8 C12 H12B 109.5 . . ?
H12A C12 H12B 109.5 . . ?
C8 C12 H12C 109.5 . . ?
H12A C12 H12C 109.5 . . ?
H12B C12 H12C 109.5 . . ?
N2 C11 C10 120.62(17) . . ?
N2 C11 C15 117.65(17) . . ?
C10 C11 C15 121.73(17) . . ?
C21 C16 C17 120.17(17) . . ?
C21 C16 C22 119.57(19) . . ?
C17 C16 C22 120.26(19) . . ?
C10 C14 H14A 109.5 . . ?
C10 C14 H14B 109.5 . . ?
H14A C14 H14B 109.5 . . ?
C10 C14 H14C 109.5 . . ?
H14A C14 H14C 109.5 . . ?
H14B C14 H14C 109.5 . . ?
C19 C18 C17 119.84(17) . . ?
C19 C18 C24 119.56(19) . . ?
C17 C18 C24 120.60(19) . . ?
C18 C17 C16 119.93(17) . . ?
C18 C17 C23 120.64(19) . . ?
C16 C17 C23 119.43(18) . . ?
N1 C10 C11 120.51(17) . . ?
N1 C10 C14 117.46(17) . . ?
C11 C10 C14 122.03(17) . . ?
C1 C7 H7A 109.5 . . ?
C1 C7 H7B 109.5 . . ?
H7A C7 H7B 109.5 . . ?
C1 C7 H7C 109.5 . . ?
H7A C7 H7C 109.5 . . ?
H7B C7 H7C 109.5 . . ?
C19 C20 C21 119.81(17) . . ?
C19 C20 C26 120.13(18) . . ?
C21 C20 C26 120.06(19) . . ?
C16 C21 C20 119.84(18) . . ?
C16 C21 C27 120.24(19) . . ?
C20 C21 C27 119.92(19) . . ?
C11 C15 H15A 109.5 . . ?
C11 C15 H15B 109.5 . . ?
H15A C15 H15B 109.5 . . ?
C11 C15 H15C 109.5 . . ?
H15A C15 H15C 109.5 . . ?
H15B C15 H15C 109.5 . . ?
C9 C13 H13A 109.5 . . ?
C9 C13 H13B 109.5 . . ?
H13A C13 H13B 109.5 . . ?
C9 C13 H13C 109.5 . . ?
H13A C13 H13C 109.5 . . ?
H13B C13 H13C 109.5 . . ?
C16 C22 H22A 109.5 . . ?
C16 C22 H22B 109.5 . . ?
H22A C22 H22B 109.5 . . ?
C16 C22 H22C 109.5 . . ?
H22A C22 H22C 109.5 . . ?
H22B C22 H22C 109.5 . . ?
C19 C25 H25A 109.5 . . ?
C19 C25 H25B 109.5 . . ?
H25A C25 H25B 109.5 . . ?
C19 C25 H25C 109.5 . . ?
H25A C25 H25C 109.5 . . ?
H25B C25 H25C 109.5 . . ?
C18 C24 H24A 109.5 . . ?
C18 C24 H24B 109.5 . . ?
H24A C24 H24B 109.5 . . ?
C18 C24 H24C 109.5 . . ?
H24A C24 H24C 109.5 . . ?
H24B C24 H24C 109.5 . . ?
C3 C4 C5 120.7(2) . . ?
C3 C4 H4 119.7 . . ?
C5 C4 H4 119.7 . . ?
C21 C27 H27A 109.5 . . ?
C21 C27 H27B 109.5 . . ?
H27A C27 H27B 109.5 . . ?
C21 C27 H27C 109.5 . . ?
H27A C27 H27C 109.5 . . ?
H27B C27 H27C 109.5 . . ?
C20 C26 H26A 109.5 . . ?
C20 C26 H26B 109.5 . . ?
H26A C26 H26B 109.5 . . ?
C20 C26 H26C 109.5 . . ?
H26A C26 H26C 109.5 . . ?
H26B C26 H26C 109.5 . . ?
C17 C23 H23A 109.5 . . ?
C17 C23 H23B 109.5 . . ?
H23A C23 H23B 109.5 . . ?
C17 C23 H23C 109.5 . . ?
H23A C23 H23C 109.5 . . ?
H23B C23 H23C 109.5 . . ?
 
loop_
 _geom_torsion_atom_site_label_1
 _geom_torsion_atom_site_label_2
 _geom_torsion_atom_site_label_3
 _geom_torsion_atom_site_label_4
 _geom_torsion
 _geom_torsion_site_symmetry_1
 _geom_torsion_site_symmetry_2
 _geom_torsion_site_symmetry_3
 _geom_torsion_site_symmetry_4
 _geom_torsion_publ_flag
C6 C1 C2 O1 179.38(16) . . . . ?
C7 C1 C2 O1 -1.5(3) . . . . ?
C6 C1 C2 C3 -1.6(3) . . . . ?
C7 C1 C2 C3 177.47(18) . . . . ?
C4 C5 C6 O2 -178.96(18) . . . . ?
C4 C5 C6 C1 -0.1(3) . . . . ?
C2 C1 C6 O2 -179.85(16) . . . . ?
C7 C1 C6 O2 1.0(3) . . . . ?
C2 C1 C6 C5 1.2(3) . . . . ?
C7 C1 C6 C5 -177.88(18) . . . . ?
C11 N2 C8 C9 -0.2(3) . . . . ?
C11 N2 C8 C12 179.97(18) . . . . ?
O1 C2 C3 C4 179.83(18) . . . . ?
C1 C2 C3 C4 0.9(3) . . . . ?
C10 N1 C9 C8 -0.1(3) . . . . ?
C10 N1 C9 C13 -179.86(17) . . . . ?
N2 C8 C9 N1 0.2(3) . . . . ?
C12 C8 C9 N1 180.00(18) . . . . ?
N2 C8 C9 C13 179.95(19) . . . . ?
C12 C8 C9 C13 -0.2(3) . . . . ?
C8 N2 C11 C10 0.1(3) . . . . ?
C8 N2 C11 C15 179.55(18) . . . . ?
C20 C19 C18 C17 0.3(3) . . . . ?
C25 C19 C18 C17 179.65(19) . . . . ?
C20 C19 C18 C24 -178.95(19) . . . . ?
C25 C19 C18 C24 0.4(3) . . . . ?
C19 C18 C17 C16 -0.3(3) . . . . ?
C24 C18 C17 C16 178.9(2) . . . . ?
C19 C18 C17 C23 178.82(19) . . . . ?
C24 C18 C17 C23 -1.9(3) . . . . ?
C21 C16 C17 C18 0.5(3) . . . . ?
C22 C16 C17 C18 179.35(19) . . . . ?
C21 C16 C17 C23 -178.63(18) . . . . ?
C22 C16 C17 C23 0.2(3) . . . . ?
C9 N1 C10 C11 0.0(3) . . . . ?
C9 N1 C10 C14 179.99(18) . . . . ?
N2 C11 C10 N1 0.0(3) . . . . ?
C15 C11 C10 N1 -179.43(19) . . . . ?
N2 C11 C10 C14 179.99(19) . . . . ?
C15 C11 C10 C14 0.6(3) . . . . ?
C18 C19 C20 C21 -0.5(3) . . . . ?
C25 C19 C20 C21 -179.83(18) . . . . ?
C18 C19 C20 C26 179.05(18) . . . . ?
C25 C19 C20 C26 -0.3(3) . . . . ?
C17 C16 C21 C20 -0.7(3) . . . . ?
C22 C16 C21 C20 -179.55(19) . . . . ?
C17 C16 C21 C27 178.1(2) . . . . ?
C22 C16 C21 C27 -0.7(3) . . . . ?
C19 C20 C21 C16 0.7(3) . . . . ?
C26 C20 C21 C16 -178.86(19) . . . . ?
C19 C20 C21 C27 -178.1(2) . . . . ?
C26 C20 C21 C27 2.3(3) . . . . ?
C2 C3 C4 C5 0.3(3) . . . . ?
C6 C5 C4 C3 -0.7(3) . . . . ?
 
loop_
 _geom_hbond_atom_site_label_D 
 _geom_hbond_atom_site_label_H 
 _geom_hbond_atom_site_label_A 
 _geom_hbond_distance_DH 
 _geom_hbond_distance_HA 
 _geom_hbond_distance_DA 
 _geom_hbond_angle_DHA 
 _geom_hbond_site_symmetry_A 
O2 H2 N1  0.84 2.05 2.865(2) 163.9 2_646
O1 H1 N2  0.84 2.04 2.861(2) 164.6 .
 
_refine_diff_density_max    0.466
_refine_diff_density_min   -0.433
_refine_diff_density_rms    0.119

_shelxl_version_number 2013-2

_shelx_res_file
;
TITL datam in P2(1)/c
CELL  0.71073   8.3555  24.8945  11.7443   90.000   96.324   90.000
ZERR     4.00   0.0044   0.0124   0.0060    0.000    0.006    0.000
LATT   1
SYMM  - X, 1/2 + Y, 1/2 - Z
SFAC  C    H    N    O
UNIT  108 152 8 8
MERG   2
EQIV $1 -x+1, y-1/2, -z+3/2
HTAB O2 N1_$1
HTAB O1 N2
FMAP   2
PLAN   20
SIZE     0.150   0.220   0.320
ACTA
HTAB    2.00000
BOND   $H
CONF
L.S.  20
TEMP  -123.00
WGHT    0.112300    0.443000
FVAR       0.33508
MOLE    1
O2    4    0.306507    0.529316    0.759795    11.00000    0.04600    0.02554 =
         0.06036    0.00097    0.01205    0.00726
AFIX 147
H2    2    0.368027    0.503223    0.751803    11.00000   -1.50000
AFIX   0
O1    4    0.306656    0.717900    0.790724    11.00000    0.04570    0.02542 =
         0.05312   -0.00150    0.00987   -0.00684
AFIX 147
H1    2    0.367938    0.744583    0.789290    11.00000   -1.50000
AFIX   0
N1    3    0.539380    0.927622    0.762254    11.00000    0.04279    0.02816 =
         0.03147   -0.00284    0.00902   -0.00600
C1    1    0.307048    0.623376    0.775915    11.00000    0.03256    0.02847 =
         0.02695    0.00133    0.00392   -0.00153
C2    1    0.393060    0.671747    0.780497    11.00000    0.03630    0.03276 =
         0.02568    0.00053    0.00474   -0.00349
N2    3    0.459670    0.820133    0.776648    11.00000    0.04102    0.02681 =
         0.03074   -0.00247    0.00707   -0.00482
C5    1    0.558114    0.575992    0.759701    11.00000    0.03780    0.05126 =
         0.03735    0.00387    0.00762    0.01225
AFIX  43
H5    2    0.614424    0.543275    0.751931    11.00000   -1.20000
AFIX   0
C6    1    0.393026    0.575882    0.764334    11.00000    0.03934    0.03122 =
         0.02798    0.00251    0.00558    0.00379
C8    1    0.408418    0.848780    0.682875    11.00000    0.03645    0.02966 =
         0.02846   -0.00575    0.00897   -0.00539
C3    1    0.558648    0.672563    0.776707    11.00000    0.04011    0.05048 =
         0.03926   -0.00392    0.00582   -0.01363
AFIX  43
H3    2    0.615329    0.705710    0.781026    11.00000   -1.20000
AFIX   0
C19   1    0.960466    0.428558    0.731263    11.00000    0.03341    0.02543 =
         0.04431   -0.00066    0.01081   -0.00085
C9    1    0.448919    0.903294    0.675953    11.00000    0.03801    0.02848 =
         0.02917   -0.00046    0.00845   -0.00250
C12   1    0.307353    0.820697    0.587392    11.00000    0.05252    0.03968 =
         0.03617   -0.00613    0.00119   -0.01171
AFIX 137
H12A  2    0.291545    0.783173    0.608772    11.00000   -1.50000
H12B  2    0.361931    0.821985    0.517736    11.00000   -1.50000
H12C  2    0.202566    0.838586    0.573296    11.00000   -1.50000
AFIX   0
C11   1    0.550303    0.844393    0.863163    11.00000    0.03930    0.03062 =
         0.02992   -0.00132    0.00673   -0.00498
C16   1    1.040810    0.319399    0.732602    11.00000    0.03243    0.02674 =
         0.04570    0.00070    0.01082    0.00005
C14   1    0.691780    0.927218    0.951036    11.00000    0.05769    0.04168 =
         0.03640   -0.00413    0.00067   -0.01275
AFIX 137
H14A  2    0.713347    0.963994    0.927167    11.00000   -1.50000
H14B  2    0.793868    0.908010    0.968741    11.00000   -1.50000
H14C  2    0.634123    0.928192    1.019295    11.00000   -1.50000
AFIX   0
C18   1    0.906688    0.396239    0.637092    11.00000    0.03387    0.03622 =
         0.03470    0.00496    0.00430   -0.00071
C17   1    0.946551    0.341541    0.637856    11.00000    0.03638    0.03379 =
         0.03587   -0.00568    0.00879   -0.00554
C10   1    0.590746    0.898831    0.855981    11.00000    0.03870    0.02897 =
         0.03022   -0.00274    0.00902   -0.00441
C7    1    0.129284    0.622482    0.784868    11.00000    0.03604    0.02640 =
         0.06003   -0.00089    0.01058   -0.00127
AFIX 137
H7A   2    0.070847    0.619422    0.708084    11.00000   -1.50000
H7B   2    0.097727    0.655764    0.820973    11.00000   -1.50000
H7C   2    0.103194    0.591678    0.831393    11.00000   -1.50000
AFIX   0
C20   1    1.054395    0.406651    0.825845    11.00000    0.03402    0.03397 =
         0.03533   -0.00460    0.00937   -0.00582
C21   1    1.094087    0.351744    0.826884    11.00000    0.03017    0.03560 =
         0.04095    0.00697    0.00662   -0.00266
C15   1    0.604622    0.811327    0.967160    11.00000    0.06844    0.03698 =
         0.03900    0.00607   -0.00295   -0.00474
AFIX 137
H15A  2    0.568865    0.774113    0.954305    11.00000   -1.50000
H15B  2    0.558089    0.825968    1.033637    11.00000   -1.50000
H15C  2    0.722375    0.812314    0.981435    11.00000   -1.50000
AFIX   0
C13   1    0.393025    0.936411    0.571521    11.00000    0.06820    0.03695 =
         0.03676    0.00613    0.00279   -0.00461
AFIX 137
H13A  2    0.426313    0.973842    0.584788    11.00000   -1.50000
H13B  2    0.275404    0.934603    0.556759    11.00000   -1.50000
H13C  2    0.441047    0.922301    0.505174    11.00000   -1.50000
AFIX   0
C22   1    1.082998    0.260117    0.734646    11.00000    0.05431    0.02989 =
         0.08442    0.00068    0.01610    0.00746
AFIX 137
H22A  2    1.179614    0.254062    0.788378    11.00000   -1.50000
H22B  2    1.103473    0.248623    0.657767    11.00000   -1.50000
H22C  2    0.993163    0.239366    0.759115    11.00000   -1.50000
AFIX   0
C25   1    0.917142    0.487731    0.728859    11.00000    0.05356    0.02993 =
         0.07835   -0.00045    0.01330    0.00704
AFIX 137
H25A  2    0.904061    0.499879    0.806665    11.00000   -1.50000
H25B  2    0.816139    0.493164    0.679359    11.00000   -1.50000
H25C  2    1.003227    0.508390    0.699001    11.00000   -1.50000
AFIX   0
C24   1    0.807300    0.421028    0.534454    11.00000    0.05945    0.05959 =
         0.05152    0.01371   -0.00887    0.00137
AFIX 137
H24A  2    0.715450    0.440283    0.560099    11.00000   -1.50000
H24B  2    0.768084    0.392628    0.480686    11.00000   -1.50000
H24C  2    0.874184    0.446180    0.496295    11.00000   -1.50000
AFIX   0
C4    1    0.640296    0.624865    0.766621    11.00000    0.03005    0.07158 =
         0.04093    0.00220    0.00686   -0.00143
AFIX  43
H4    2    0.753593    0.625341    0.764372    11.00000   -1.20000
AFIX   0
C27   1    1.191581    0.327548    0.930762    11.00000    0.05710    0.05924 =
         0.05789    0.01597   -0.01105   -0.00187
AFIX 137
H27A  2    1.130122    0.298416    0.961457    11.00000   -1.50000
H27B  2    1.214714    0.355287    0.989480    11.00000   -1.50000
H27C  2    1.292965    0.313293    0.908536    11.00000   -1.50000
AFIX   0
C26   1    1.114426    0.442109    0.926835    11.00000    0.05931    0.05593 =
         0.04324   -0.01334    0.00461   -0.01064
AFIX 137
H26A  2    1.126624    0.479042    0.900232    11.00000   -1.50000
H26B  2    1.218706    0.428762    0.961938    11.00000   -1.50000
H26C  2    1.036685    0.441402    0.983503    11.00000   -1.50000
AFIX   0
C23   1    0.886560    0.305500    0.537301    11.00000    0.06732    0.04919 =
         0.04754   -0.01590    0.00417   -0.01172
AFIX 137
H23A  2    0.966903    0.304493    0.482517    11.00000   -1.50000
H23B  2    0.784962    0.319725    0.499464    11.00000   -1.50000
H23C  2    0.869221    0.269095    0.565233    11.00000   -1.50000
AFIX   0
HKLF    4

REM  datam in P2(1)/c
REM R1 =  0.0680 for    4057 Fo > 4sig(Fo)  and  0.0942 for all    5587 data
REM    293 parameters refined using      0 restraints

END

WGHT      0.1113      0.4754

REM Instructions for potential hydrogen bonds
HTAB O2 N1_$1
HTAB O1 N2

REM Highest difference peak  0.466,  deepest hole -0.433,  1-sigma level  0.119
Q1    1   0.0714  0.5930  0.7507  11.00000  0.05    0.47
Q2    1   0.0617  0.6560  0.7380  11.00000  0.05    0.46
Q3    1   0.0954  0.6271  0.8820  11.00000  0.05    0.36
Q4    1   0.9863  0.2383  0.6789  11.00000  0.05    0.32
Q5    1   0.9016  0.5841  0.7499  11.00000  0.05    0.30
Q6    1   1.0786  0.2397  0.8198  11.00000  0.05    0.30
Q7    1  -0.0569  0.6210  0.8018  11.00000  0.05    0.30
Q8    1   1.0034  0.1862  0.7617  11.00000  0.05    0.29
Q9    1  -0.0887  0.6570  0.8229  11.00000  0.05    0.29
Q10   1   0.2120  0.6254  0.7770  11.00000  0.05    0.29
Q11   1   0.8264  0.6279  0.7655  11.00000  0.05    0.28
Q12   1   1.0293  0.5131  0.7991  11.00000  0.05    0.27
Q13   1   0.9215  0.5087  0.6374  11.00000  0.05    0.27
Q14   1  -0.0785  0.5837  0.8384  11.00000  0.05    0.27
Q15   1   0.0197  0.5573  0.7790  11.00000  0.05    0.27
Q16   1   0.9864  0.2707  0.5254  11.00000  0.05    0.27
Q17   1  -0.0218  0.6419  0.6635  11.00000  0.05    0.27
Q18   1   0.8787  0.6627  0.7447  11.00000  0.05    0.26
Q19   1   0.8303  0.6197  0.6799  11.00000  0.05    0.26
Q20   1   1.1216  0.1929  0.6999  11.00000  0.05    0.26
;
_shelx_res_checksum    1265

_shelx_hkl_file
;
   0   0  -1   -0.14    0.05
   0   0   1   -0.15    0.06
   0   0  -1    0.04    0.04
   0   0   1   -0.07    0.03
   0   0  -1    0.07    0.05
   0   0   1   -0.13    0.05
   0   0   3    0.09    0.30
   0   0   3    3.01    1.23
   0   0  -4 3335.18   27.82
   0   0   4 3393.73   27.79
   0   0   4 3532.29   29.48
   0   0  -5    0.70    0.28
   0   0   5   -0.31    0.35
   0   0   5    0.92    0.36
   0   0  -6  620.43   12.78
   0   0   6  608.54   12.09
   0   0   6  649.44   13.36
   0   0  -7   -0.41    0.38
   0   0   7    1.75    0.46
   0   0  -8   30.38    4.71
   0   0  -8   24.49    1.79
   0   0   8   26.36    4.44
   0   0  -9    1.24    0.60
   0   0  -9    0.12    0.17
   0   0   9    0.99    0.62
   0   0 -10  140.78   12.75
   0   0 -10  124.26    8.02
   0   0 -11   -0.99    0.77
   0   0  11    2.75    1.05
   0   0 -12    1.13    0.83
   0   0  12   -0.79    1.27
   0   0 -13   -0.31    0.73
   0   0  13    0.19    0.55
   0   0 -14    2.56    0.95
   0   0  14    4.21    1.97
   0   0 -15   -0.55    0.82
   0   0  15    1.97    1.41
   0  -1   0   -0.03    0.02
   0   1   0    0.00    0.01
   0  -1   0   -0.02    0.02
   0   1   0    0.00    0.01
   0   1   1    0.01    0.03
   0  -1  -1   -0.14    0.06
   0   1  -1   -0.07    0.07
   0  -1  -1   -0.14    0.06
   0   1   1   -0.16    0.10
   0   1  -1    0.00    0.04
   0  -1   1    0.00    0.06
   0   1   1   -0.01    0.06
   0  -1  -2  349.29    3.34
   0   1  -2  358.14    3.08
   0   1   2  380.99   40.06
   0  -1   2  378.71    3.74
   0   1  -3  319.78    3.51
   0  -1   3  328.72    3.07
   0  -1   3  346.10    4.75
   0   1   3  335.08    4.26
   0  -1  -4  575.46    5.75
   0   1  -4  586.47    6.00
   0  -1   4  594.10    5.31
   0  -1   4  625.67    6.46
   0  -1  -5   40.36    2.22
   0   1  -5   40.21    2.33
   0  -1   5   41.87    2.12
   0   1   5   40.98    2.18
   0  -1   5   44.53    2.46
   0   1   5   43.39    2.88
   0   1  -6  394.79    8.47
   0  -1  -6  380.02    8.12
   0   1   6  396.59    9.00
   0  -1   6  419.40    9.06
   0   1   6  399.32    8.58
   0  -1  -7  297.75    9.64
   0   1  -7  301.22    9.76
   0   1  -7  267.33    8.37
   0   1   7  285.83    9.02
   0  -1   7  300.20   10.52
   0   1   7  304.35    9.90
   0  -1  -8   83.23    4.05
   0   1  -8   75.74    3.91
   0   1  -8   69.06    5.01
   0  -1  -8   71.60    3.32
   0   1   8   81.76    4.05
   0  -1   8   82.42    4.13
   0  -1  -9    0.38    0.44
   0   1  -9   -0.21    0.59
   0  -1  -9    0.17    0.22
   0   1  -9    0.02    0.25
   0  -1   9    2.07    0.94
   0   1   9    1.25    0.80
   0   1 -10  587.65   31.51
   0  -1 -10  595.68  434.52
   0  -1 -10  549.65   29.39
   0   1 -10  572.57  417.61
   0   1  10  677.87  494.44
   0  -1 -11   75.16    5.72
   0   1 -11   71.55   10.34
   0  -1 -11   63.26    4.79
   0  -1  11   73.89   10.98
   0   1  11   75.44   10.95
   0  -1 -12  114.22   12.75
   0   1 -12  121.50   98.71
   0   1  12  135.72  110.23
   0  -1  12  118.33   10.64
   0  -1 -13    6.98    1.40
   0   1 -13    6.09    5.84
   0   1  13    7.78    2.04
   0  -1  13    9.66    1.89
   0   1 -14    3.00    1.14
   0  -1 -14    3.28    1.29
   0  -1  14    5.75    5.97
   0   1  14    2.18    1.67
   0  -1 -15    1.06    1.07
   0   1 -15    1.42    1.27
   0  -1  15    2.46    1.39
   0   1  15    2.74    1.64
   0  -2   0   -0.04    0.04
   0   2   0   -0.12    0.04
   0  -2   0   -0.03    0.05
   0   2   0   -0.07    0.04
   0  -2   0   -0.03    0.05
   0   2   0   -0.05    0.04
   0   2  -1   -0.24    0.09
   0   2   1   -0.09    0.10
   0  -2   1    0.17    0.08
   0   2   1   -0.18    0.09
   0  -2  -2    9.99    1.16
   0   2  -2   10.15    1.24
   0   2   2   11.24    1.67
   0  -2   2   11.53    1.29
   0   2   2   11.31    0.91
   0  -2  -3 3442.66   28.45
   0   2  -3 3479.87   28.90
   0  -2   3 3531.58   28.39
   0   2   3 3518.60   29.19
   0  -2   3 3791.73   31.38
   0   2   3 3562.23   30.45
   0  -2  -4   14.45    0.77
   0   2  -4   16.96    2.22
   0   2   4   14.99    2.04
   0  -2   4   13.83    1.72
   0  -2   4   16.34    2.21
   0   2   4   15.67    1.94
   0  -2  -5  175.72    7.05
   0   2  -5  193.60   69.63
   0   2   5  169.42    6.70
   0  -2   5  173.24    6.76
   0  -2   5  199.20   71.65
   0   2   5  171.59    6.97
   0  -2  -6   73.02    3.87
   0   2  -6   73.00    5.42
   0   2   6   70.31    3.87
   0  -2   6   74.85    4.07
   0   2   6   71.03    3.87
   0  -2  -7  298.31    9.65
   0   2  -7  283.84    9.98
   0   2  -7  276.64    8.60
   0   2   7  277.33    8.82
   0  -2   7  325.29   10.77
   0   2   7  309.12   10.07
   0  -2  -8   10.82    1.67
   0   2  -8   11.72    1.76
   0   2  -8    8.31    1.48
   0  -2   8   12.28    1.96
   0   2   8   14.12    2.25
   0  -2  -9    7.87    1.52
   0   2  -9    7.96    1.48
   0  -2  -9    6.49    1.34
   0   2  -9    5.31    0.97
   0  -2   9    8.96    2.04
   0   2   9    8.48    1.79
   0  -2 -10   34.89    4.21
   0   2 -10   33.38    3.86
   0  -2 -10   30.47    2.97
   0   2  10   31.70    4.61
   0   2 -11   22.10   15.65
   0  -2 -11   23.07   16.84
   0  -2 -11   18.00    3.45
   0  -2  11   27.62    4.13
   0   2  11   27.60    3.73
   0  -2 -12   25.06    3.53
   0   2 -12   24.06    3.32
   0  -2  12   26.61    4.35
   0   2  12   24.39    4.13
   0  -2 -13    1.60    0.96
   0   2 -13    2.19    1.44
   0   2  13    2.18    1.32
   0  -2  13    1.73    1.10
   0   2 -14    2.15    1.41
   0  -2 -14    2.65    1.19
   0   2  14    1.13    1.00
   0  -2 -15    1.39    0.95
   0   2 -15    2.72    1.20
   0  -2  15    5.15    1.55
   0   2  15    4.97    1.80
   0  -3   0   -0.08    0.07
   0   3   0   -0.06    0.08
   0   3   0   -0.06    0.09
   0   3   0   -0.15    0.08
   0   3  -1    5.78    0.87
   0  -3  -2   -0.69    0.23
   0   3  -2   -0.33    0.29
   0   3   2   -0.25    0.32
   0  -3   2   -0.34    0.29
   0   3   2   -0.47    0.37
   0   3  -3  384.52    4.21
   0   3   3  387.37    4.87
   0  -3   3  417.47    4.83
   0  -3  -4    2.02    0.32
   0   3  -4    1.38    0.27
   0   3   4    1.28    0.59
   0  -3   4    2.57    0.64
   0   3   4    2.19    0.40
   0  -3  -5  204.24    2.91
   0   3  -5  205.26    3.19
   0   3  -5  180.32   64.82
   0   3   5  200.89    3.23
   0  -3   5  223.31    3.55
   0   3   5  200.05   72.14
   0  -3  -6   15.56    2.32
   0   3  -6   16.71    2.12
   0   3  -6   14.92    1.05
   0   3   6   16.28    2.07
   0  -3   6   20.42    3.25
   0   3   6   17.32    2.05
   0  -3  -7  271.20    8.86
   0   3  -7  264.88    8.82
   0   3  -7  242.09    7.52
   0   3   7  256.67    8.21
   0  -3   7  301.58    9.86
   0   3   7  270.51    8.91
   0  -3  -8   14.55    2.38
   0   3  -8   12.85    1.63
   0  -3   8   15.53    2.65
   0   3   8   15.75    2.34
   0  -3  -9    2.18    0.90
   0   3  -9    3.08    1.28
   0  -3  -9    2.86    1.19
   0  -3   9    3.07    1.34
   0   3   9    7.47    1.76
   0  -3 -10  188.31   10.49
   0   3 -10  180.58   12.00
   0  -3 -10  173.26    9.51
   0   3  10  195.63   10.96
   0   3 -11   36.00    5.30
   0  -3 -11   34.03    5.67
   0  -3 -11   27.35    3.47
   0  -3  11   38.09    6.08
   0   3  11   35.63    5.91
   0  -3 -12   55.25    5.36
   0   3 -12   57.41    4.74
   0  -3 -12   47.85    4.69
   0  -3  12   64.98   11.18
   0   3  12   58.37    5.36
   0  -3 -13    0.98    0.67
   0   3 -13    1.35    0.86
   0  -3  13    1.98    1.34
   0   3  13    0.38    0.65
   0  -3 -14    4.44    1.75
   0   3 -14    4.55    1.69
   0  -3  14    4.07    1.60
   0   3  14    3.83    1.71
   0  -3 -15    2.54    1.25
   0   3 -15    5.66    1.26
   0  -3  15    3.08    1.39
   0   3  15    3.12    1.68
   0   4   0 2076.61   17.07
   0   4   0 1906.17   15.75
   0  -4  -1    1.00    0.19
   0   4  -1    1.45    0.25
   0   4   1    1.18    0.15
   0   4  -1    1.05    0.15
   0   4   1    1.51    0.22
   0   4  -1    1.61    0.22
   0  -4  -2  183.83   66.09
   0   4  -2  183.65   66.03
   0  -4   2  179.81   64.63
   0  -4   2  188.22    7.20
   0   4   2  192.91   69.37
   0  -4   2  197.54   71.03
   0   4   2  189.13   68.00
   0  -4  -3    7.23    1.14
   0   4  -3    7.41    0.50
   0   4   3    9.42    1.35
   0  -4   3    7.97    0.99
   0   4   3    9.36    1.12
   0  -4  -4   84.09    3.58
   0   4  -4   86.38    3.63
   0   4   4   93.60    3.86
   0  -4   4  101.33    4.27
   0   4   4   94.18    4.23
   0  -4  -5    1.23    0.45
   0   4  -5    1.85    0.49
   0   4   5    1.41    0.48
   0  -4  -6  144.62    3.53
   0   4  -6  140.18    3.62
   0   4   6  140.48    3.35
   0  -4   6  156.67    3.94
   0   4   6  137.79    4.00
   0  -4  -7   35.80    2.23
   0   4  -7   43.72    5.54
   0   4   7   35.10    2.11
   0  -4   7   45.70    3.24
   0   4   7   38.84    3.54
   0  -4  -8    1.12    0.44
   0   4  -8    1.61    0.54
   0  -4   8    0.41    0.42
   0   4   8    1.43    0.94
   0  -4  -9   30.86    4.05
   0   4  -9   33.88    5.09
   0  -4  -9   30.70    1.85
   0  -4   9   31.79    5.39
   0   4   9   33.89    2.25
   0  -4 -10   15.91    2.37
   0   4 -10   15.61    2.14
   0  -4 -10   13.54    2.39
   0  -4  10   16.80    3.04
   0   4  10   17.21    3.31
   0  -4 -11   -0.22    0.58
   0   4 -11   -0.79    0.71
   0  -4 -11    0.26    0.31
   0  -4  11    0.97    1.12
   0   4  11   -1.15    1.15
   0  -4 -12    0.27    0.40
   0   4 -12   -0.55    0.86
   0  -4 -12   -0.11    0.31
   0  -4  12   -0.32    1.06
   0   4  12   -1.03    1.13
   0  -4 -13    7.47    1.62
   0   4 -13    6.79    2.24
   0  -4  13    8.16    1.71
   0   4  13    9.06    2.15
   0  -4 -14    1.88    1.14
   0   4 -14    0.66    0.67
   0  -4  14    1.35    1.55
   0   4  14    3.47    1.61
   0  -4 -15   -0.71    0.64
   0   4 -15    0.32    0.38
   0  -4  15    1.57    1.14
   0   4  15    0.55    1.22
   0   5   0    4.40    1.96
   0  -5  -1    0.28    0.08
   0   5  -1    0.45    0.10
   0   5   1   -0.23    0.33
   0   5  -1   -0.11    0.15
   0   5   1    0.31    0.10
   0   5  -1   -0.37    0.29
   0  -5  -2   16.95    1.00
   0   5  -2   14.82    0.61
   0  -5   2   14.29    0.50
   0   5   2   19.02    2.49
   0  -5   2   16.93    6.65
   0   5   2   17.95    2.00
   0  -5  -3    0.22    0.14
   0   5  -3    0.72    0.27
   0   5   3   -0.14    0.52
   0  -5   3   -0.05    0.49
   0   5   3   -1.09    0.66
   0  -5  -4   -0.15    0.35
   0   5  -4   -0.72    0.42
   0   5   4    0.80    0.24
   0  -5   4   -0.34    0.56
   0   5   4    0.87    0.68
   0  -5  -5  232.51    5.06
   0   5  -5  232.65    5.28
   0   5   5  235.74    5.17
   0  -5   5  274.48    6.20
   0   5   5  262.62    6.27
   0  -5  -6   84.56    4.38
   0   5  -6   83.54    4.44
   0   5   6   82.47    4.27
   0  -5   6   88.19    4.90
   0   5   6   86.33    4.66
   0  -5  -7    7.00    0.73
   0   5  -7    7.91    0.80
   0   5   7    9.46    1.16
   0  -5   7    8.63    1.16
   0   5   7    8.06    1.05
   0  -5  -8    3.82    0.93
   0   5  -8    5.89    1.50
   0   5   8    4.94    1.12
   0  -5   8    4.56    1.09
   0   5   8    7.08    1.34
   0  -5  -9    1.96    0.87
   0   5  -9    1.04    0.62
   0  -5  -9    1.19    0.60
   0  -5   9    2.16    1.19
   0   5   9    1.71    1.04
   0  -5 -10   22.32    3.30
   0   5 -10   22.22    3.31
   0  -5 -10   16.03    2.56
   0  -5  10   19.85    3.09
   0   5  10   19.40    3.30
   0  -5 -11    0.59    0.55
   0   5 -11   -0.29    0.67
   0  -5 -11    1.15    0.73
   0  -5  11    0.57    0.72
   0   5  11    1.99    0.99
   0  -5 -12   14.99    2.40
   0   5 -12   15.69    2.19
   0  -5 -12   14.43    2.71
   0  -5  12   18.05    3.92
   0   5  12   15.40    3.26
   0  -5 -13   -0.81    0.64
   0   5 -13   -0.04    0.86
   0  -5  13    0.37    0.56
   0   5  13    1.26    0.46
   0  -5 -14    0.95    0.68
   0   5 -14    0.28    0.38
   0  -5  14    0.71    1.65
   0   5  14    0.58    1.15
   0   6   0    2.17    0.37
   0   6   0    2.65    0.46
   0   6   0    2.06    0.49
   0  -6  -1   24.31    1.28
   0   6  -1   27.25    1.45
   0   6   1   28.44    1.61
   0   6  -1   32.67    2.00
   0  -6  -2    2.05    0.34
   0   6  -2    1.51    0.17
   0  -6   2    1.47    0.28
   0   6   2    2.40    0.34
   0   6   2    1.39    0.71
   0   6  -2    2.09    0.34
   0  -6  -3   99.02    3.96
   0   6  -3   96.71    3.99
   0  -6   3   96.10    3.71
   0   6   3  101.97    4.18
   0  -6   3  112.89    4.64
   0   6   3  100.67    4.11
   0  -6  -4   32.84    1.80
   0   6  -4   35.70    2.00
   0   6   4   32.03    1.78
   0  -6   4   37.43    2.21
   0   6   4   34.62    2.03
   0  -6  -5 1060.15   20.76
   0   6  -5 1075.52   21.40
   0   6   5 1074.88   21.24
   0  -6   5 1194.30   23.73
   0   6   5 1121.80   22.22
   0  -6  -6    0.21    0.42
   0   6  -6    0.62    0.41
   0   6   6   -0.40    0.55
   0  -6   6   -0.55    0.59
   0   6   6   -1.56    0.74
   0  -6  -7   15.52    2.00
   0   6  -7   19.01    2.43
   0   6   7   16.54    2.12
   0  -6   7   18.01    3.28
   0   6   7   16.15    2.48
   0  -6  -8   -0.23    0.44
   0   6  -8    0.29    0.57
   0   6   8   -0.55    0.45
   0  -6   8    0.93    0.46
   0   6   8    0.37    0.60
   0  -6  -9    0.44    0.55
   0   6  -9    1.19    0.83
   0  -6  -9    0.67    0.49
   0  -6   9    0.82    0.85
   0   6   9    1.90    0.96
   0  -6 -10   30.06    4.01
   0   6 -10   31.28    4.81
   0  -6 -10   26.07    3.42
   0  -6  10   32.03    3.37
   0   6  10   27.51    5.07
   0  -6 -11    1.31    0.83
   0   6 -11    0.11    0.43
   0  -6 -11    0.18    0.38
   0  -6  11    1.51    1.29
   0   6  11    0.09    0.61
   0  -6 -12    9.45    1.87
   0   6 -12    9.79    2.48
   0  -6 -12    9.36    2.20
   0  -6  12   12.79    2.10
   0   6  12   14.23    2.72
   0  -6 -13    0.87    0.63
   0   6 -13    1.08    0.58
   0  -6 -13   -0.06    0.40
   0  -6  13    1.86    1.45
   0   6  13    2.14    1.58
   0  -6 -14    6.81    1.25
   0   6 -14    3.78    1.91
   0  -6  14    6.60    1.56
   0   6  14    7.57    1.39
   0   7   0    1.68    0.81
   0   7   0    1.28    0.58
   0   7  -1   64.04    2.82
   0   7   1   59.72    2.59
   0   7  -1   71.47    4.06
   0  -7  -2   71.24    2.87
   0   7  -2   70.40    3.15
   0  -7   2   70.09    2.83
   0   7   2   78.85    3.31
   0   7   2   69.33    2.93
   0   7  -2   75.37    3.19
   0  -7  -3   98.48    3.95
   0   7  -3  101.78    4.31
   0  -7   3   98.26    3.82
   0   7   3  104.89    4.33
   0  -7   3  120.01    4.93
   0   7   3   98.84    4.28
   0  -7  -4  231.62    2.79
   0   7  -4  235.77    3.41
   0   7   4  235.43    3.28
   0  -7   4  266.61    4.02
   0   7   4  240.78    3.36
   0  -7  -5  162.66    3.69
   0   7  -5  172.60    4.20
   0   7   5  163.80    3.92
   0  -7   5  196.36    4.83
   0   7   5  177.77    4.40
   0  -7  -6   67.32    3.24
   0   7  -6   73.02    2.88
   0   7   6   69.69    2.66
   0  -7   6   77.86    3.09
   0   7   6   75.33    2.97
   0  -7  -7   15.59    2.46
   0   7  -7   14.79    2.50
   0   7   7   15.65    2.27
   0  -7   7   15.51    2.51
   0   7   7   14.23    1.86
   0  -7  -8    2.69    1.15
   0   7  -8    3.70    0.83
   0   7   8    1.92    0.82
   0  -7   8    2.59    1.20
   0   7   8    3.43    0.78
   0   7  -9    1.13    0.64
   0  -7  -9   -0.18    0.38
   0  -7   9    0.64    0.58
   0   7   9    2.12    1.56
   0  -7 -10   25.26    3.37
   0   7 -10   29.55    4.95
   0  -7 -10   21.14    3.05
   0  -7  10   30.51    4.30
   0   7  10   29.83    2.24
   0  -7 -11    7.25    1.85
   0   7 -11    8.92    3.22
   0  -7 -11    9.10    2.30
   0  -7  11   11.71    2.87
   0   7  11    9.33    2.28
   0  -7 -12    0.21    0.38
   0   7 -12    0.96    0.67
   0  -7 -12    0.55    0.47
   0  -7  12    2.19    1.43
   0   7  12    1.36    0.87
   0  -7 -13    1.73    0.86
   0   7 -13    3.21    1.23
   0  -7 -13    3.10    1.01
   0  -7  13    3.29    1.35
   0   7  13    2.00    1.14
   0  -7 -14   -0.60    0.69
   0  -7  14    2.29    1.37
   0   7  14    1.61    1.23
   0   8   0 1764.56   15.24
   0   8   1    1.64    0.64
   0   8   1   -0.16    0.63
   0   8  -1    1.34    0.59
   0   8   1    0.72    0.17
   0   8  -1    0.81    0.32
   0   8  -2  630.42    6.43
   0  -8   2  603.26    5.49
   0   8   2  621.02    6.11
   0  -8  -3    8.49    1.37
   0   8  -3    9.17    1.41
   0  -8   3    7.27    0.65
   0   8   3    8.47    1.11
   0  -8   3    8.79    1.31
   0   8   3    6.46    0.62
   0  -8  -4  315.45    6.62
   0   8  -4  331.46    7.16
   0  -8   4  320.33    6.19
   0   8   4  333.95    7.34
   0  -8   4  356.02    7.86
   0   8   4  331.37    7.06
   0  -8  -5   21.33    1.40
   0   8  -5   20.23    3.49
   0   8   5   20.54    3.12
   0  -8   5   20.00    3.01
   0   8   5   22.49    3.15
   0  -8  -6  261.81    8.49
   0   8  -6  275.80    9.16
   0   8   6  294.46    9.50
   0  -8   6  310.86   10.17
   0   8   6  291.06   10.09
   0  -8  -7    4.84    1.10
   0   8  -7    7.99    1.16
   0   8   7    6.10    1.03
   0  -8   7    6.85    1.58
   0   8   7    6.58    1.23
   0  -8  -8    2.86    1.94
   0   8  -8    3.86    0.86
   0   8   8    3.62    0.68
   0  -8   8    5.19    0.94
   0   8   8    3.72    0.69
   0  -8  -9   26.48   19.62
   0   8  -9   33.53    4.62
   0  -8  -9   26.08   19.35
   0  -8   9   32.49    4.42
   0   8   9   34.28    4.89
   0  -8 -10   15.90    2.23
   0   8 -10   13.55    2.47
   0  -8 -10   13.69    2.56
   0  -8  10   18.38    2.90
   0   8  10   13.04    1.81
   0  -8 -11   -0.71    0.49
   0   8 -11    1.96    0.93
   0  -8 -11    1.55    0.64
   0  -8  11    2.12    1.13
   0   8  11    1.75    1.17
   0  -8 -12    0.63    0.72
   0   8 -12    1.14    1.01
   0  -8 -12    0.42    0.43
   0  -8  12    0.79    0.69
   0   8  12    2.11    1.27
   0  -8 -13    0.86    0.72
   0   8 -13    1.34    0.92
   0  -8 -13    1.24    0.77
   0  -8  13    2.97    1.49
   0   8  13    0.99    0.75
   0  -8 -14    1.20    0.89
   0   8 -14    1.06    1.11
   0  -8  14   -1.72    1.08
   0   8  14    3.64    1.72
   0   9   0    4.50    1.67
   0   9   0    1.11    0.24
   0   9  -1   63.67    2.88
   0   9   1   54.55   19.63
   0   9  -1   61.22    2.66
   0   9   1   67.58    2.98
   0   9   1   59.93    2.64
   0   9  -1   66.52    8.89
   0  -9  -2    3.06    0.37
   0   9  -2    3.73    0.68
   0   9   2    3.86    0.67
   0   9   2    3.04    0.32
   0   9  -2    3.43    0.56
   0  -9  -3   48.28    2.44
   0   9  -3   50.81    2.71
   0  -9   3   49.73    2.47
   0   9   3   58.40   21.07
   0  -9   3   60.73   21.90
   0   9   3   54.61   19.68
   0  -9  -4    1.89    0.47
   0   9  -4    1.05    0.46
   0  -9   4    1.09    0.43
   0   9   4    1.23    0.63
   0  -9   4    1.26    0.69
   0   9   4    1.67    0.77
   0  -9  -5  170.67    3.88
   0   9  -5  187.09    4.63
   0   9   5  184.35    4.46
   0  -9   5  197.81    4.78
   0   9   5  176.62    4.25
   0  -9  -6  134.06    4.53
   0   9  -6  138.10    4.94
   0   9   6  135.16    4.88
   0  -9   6  148.07    5.30
   0   9   6  142.83    5.00
   0  -9  -7    2.05    0.54
   0   9  -7    1.65    0.44
   0   9   7    0.72    0.70
   0  -9   7    2.55    0.65
   0   9   7    2.58    0.78
   0  -9  -8   12.71    1.33
   0   9  -8   12.25    1.57
   0   9   8   12.81    1.97
   0  -9   8   13.90    2.08
   0   9   8   13.62    2.33
   0  -9  -9   18.17    2.18
   0   9  -9   19.85    2.88
   0  -9  -9   16.16    2.29
   0  -9   9   21.24    3.17
   0   9   9   21.33    3.10
   0  -9 -10   32.93    4.89
   0   9 -10   39.12    6.61
   0  -9 -10   36.83    3.00
   0  -9  10   45.37    6.80
   0   9  10   40.54    7.32
   0  -9 -11   14.32    2.22
   0   9 -11   14.69    1.46
   0  -9 -11   13.49    2.67
   0  -9  11   14.72    2.61
   0   9  11   14.14    2.39
   0  -9 -12    0.60    0.51
   0   9 -12   -0.61    0.87
   0  -9 -12    0.68    0.61
   0  -9  12    1.81    1.14
   0  -9 -13    2.77    1.02
   0   9 -13    2.47    1.25
   0  -9 -13    1.47    0.70
   0  -9  13    2.66    1.64
   0   9  13    2.26    1.05
   0  -9 -14    0.83    0.81
   0   9 -14    2.22    1.15
   0  -9  14    2.19    1.62
   0   9  14    0.41    0.54
   0  10   0   19.53    1.40
   0  10   0   21.83    3.01
   0  10   0   22.00    1.72
   0  10  -1 1332.52   11.85
   0  10   1 1283.51   11.17
   0  10   1 1276.92   11.62
   0  10  -1 1375.23   12.49
   0 -10  -2    0.75    0.17
   0  10  -2    0.94    0.25
   0 -10   2    1.14    0.31
   0  10   2    1.58    0.42
   0  10  -2    1.29    0.38
   0 -10  -3    4.29    0.70
   0  10  -3    4.41    0.63
   0 -10   3    3.69    0.56
   0  10   3    6.14    1.02
   0 -10   3    4.44    0.63
   0  10   3    3.64    0.60
   0 -10  -4   16.71    2.17
   0  10  -4   17.06    1.47
   0 -10   4   15.23    1.46
   0  10   4   18.31   11.43
   0 -10   4   19.72    2.61
   0  10   4   16.03    1.33
   0 -10  -5  382.61   11.92
   0  10  -5  386.89   12.44
   0  10   5  410.47   13.05
   0 -10   5  431.48   13.74
   0  10   5  387.17   12.28
   0 -10  -6   37.12    2.20
   0  10  -6   42.42    3.12
   0  10   6   42.50    5.59
   0 -10   6   39.04    5.02
   0  10   6   37.16    2.40
   0 -10  -7    1.24    0.52
   0  10  -7    1.20    0.55
   0  10   7    0.69    0.72
   0 -10   7    1.15    0.77
   0  10   7    1.09    0.65
   0 -10  -8    2.79    1.18
   0  10  -8    1.70    0.78
   0  10   8    1.79    0.77
   0 -10   8    2.29    0.95
   0  10   8    2.11    1.19
   0 -10  -9    0.83    0.72
   0  10  -9   -0.01    0.47
   0 -10  -9    0.58    0.51
   0 -10   9    0.34    0.45
   0  10   9    0.89    0.70
   0 -10 -10   -0.43    0.50
   0  10 -10   -0.61    0.67
   0 -10 -10   -0.13    0.69
   0 -10  10    0.61    0.63
   0  10  10    0.25    0.40
   0 -10 -11    0.87    0.51
   0  10 -11    0.44    0.59
   0 -10 -11   -0.01    0.55
   0  10  11    0.91    0.78
   0 -10 -12    3.29    1.19
   0  10 -12    4.82    1.59
   0 -10 -12    1.66    0.91
   0 -10  12    3.38    1.58
   0  10  12    3.84    1.70
   0  10 -13    1.49    0.98
   0 -10 -13    0.59    0.51
   0 -10  13    1.79    0.93
   0  10  13    0.07    0.80
   0  10 -14    1.71    1.23
   0 -10  14    4.33    1.96
   0  10  14    1.58    1.07
   0  11   0    6.02    0.81
   0  11   0    6.52    0.82
   0  11  -1  136.66    7.51
   0  11   1  106.24    4.42
   0  11  -1  126.35    5.13
   0  11   1  148.58   21.52
   0  11   1  123.73    5.18
   0  11  -1  123.24    5.55
   0 -11  -2   38.41    2.03
   0  11  -2   39.54    2.21
   0 -11   2   36.54    1.96
   0  11   2   42.95    2.45
   0  11   2   41.73    2.62
   0  11  -2   42.13    2.39
   0 -11  -3    1.83    0.32
   0  11  -3    0.76    0.41
   0 -11   3    1.70    1.08
   0  11   3    2.22    0.45
   0  11   3    1.46    0.58
   0  11  -3    1.77    0.73
   0 -11  -4    5.53    0.72
   0  11  -4    6.79    0.96
   0 -11   4    4.25    0.55
   0  11   4    4.48    0.77
   0 -11   4    7.07    1.06
   0  11   4    5.03    0.63
   0 -11  -5  110.77    3.74
   0  11  -5  113.16    4.14
   0  11   5  113.31    5.79
   0 -11   5  119.60    4.35
   0  11   5  108.36    3.87
   0 -11  -6   25.11    3.93
   0  11  -6   29.87    3.39
   0  11   6   29.94    3.46
   0 -11   6   31.20    4.59
   0  11   6   28.85    3.05
   0 -11  -7    7.24    1.45
   0  11  -7    9.55    1.56
   0  11   7    7.78    1.54
   0 -11   7    8.57    1.62
   0  11   7   10.16    1.26
   0 -11  -8    0.93    0.67
   0  11  -8    0.18    0.63
   0 -11   8    0.65    0.58
   0  11   8    3.00    1.40
   0 -11  -9    9.14    6.47
   0  11  -9    9.23    6.62
   0 -11  -9    8.19    5.91
   0 -11   9   12.15    1.81
   0  11   9    7.86    1.49
   0 -11 -10   23.92    3.14
   0  11 -10   30.26    4.85
   0 -11 -10   23.73    4.14
   0 -11  10   31.90    4.24
   0  11  10   29.81    3.38
   0 -11 -11   30.93    4.50
   0  11 -11   34.32    5.44
   0 -11 -11   34.62    5.50
   0 -11  11   41.18    5.65
   0  11  11   35.36    5.29
   0 -11 -12    3.69    1.32
   0  11 -12    4.33    1.46
   0 -11 -12    3.43    1.30
   0 -11  12    7.18    1.66
   0  11  12    2.80    1.18
   0 -11 -13    1.31    0.74
   0  11 -13    0.98    0.90
   0 -11 -13    0.90    0.62
   0 -11  13   -0.33    1.09
   0  11  13    0.71    0.97
   0  11 -14    4.71    1.38
   0 -11 -14    2.33    0.96
   0 -11  14    6.22    1.32
   0  11  14    1.37    1.11
   0  12  -1    0.05    0.18
   0  12   1    1.00    0.67
   0  12  -1   -0.79    0.55
   0 -12  -2   66.53    3.40
   0  12  -2   69.13    3.62
   0 -12   2   66.15    3.41
   0  12   2   75.04    4.06
   0  12  -2   74.62    3.94
   0 -12  -3   -0.43    0.24
   0  12  -3   -0.01    0.37
   0 -12   3    0.28    0.18
   0  12   3   -0.17    0.45
   0  12   3    0.19    0.25
   0  12  -3   -0.97    0.52
   0 -12  -4   10.32    1.57
   0  12  -4   14.47    2.42
   0 -12   4   10.41    1.09
   0  12   4   15.08    1.84
   0 -12   4   13.86    1.93
   0  12   4   12.96    1.47
   0 -12  -5   19.52    2.78
   0  12  -5   22.81    1.83
   0  12   5   23.69    3.06
   0 -12   5   21.73    3.12
   0  12   5   21.38    2.14
   0 -12  -6    0.69    0.51
   0  12  -6    0.46    0.59
   0  12   6    1.84    0.55
   0 -12   6   -0.08    0.59
   0  12   6    1.86    0.51
   0 -12  -7    2.48    0.96
   0  12  -7    2.51    1.06
   0  12   7    2.28    0.92
   0 -12   7    3.39    0.76
   0  12   7    3.04    0.69
   0 -12  -8    3.85    0.91
   0  12  -8    4.66    1.39
   0 -12   8    4.12    1.02
   0  12   8    3.15    2.40
   0 -12  -9    2.10    1.10
   0 -12  -9    2.78    0.80
   0 -12   9    2.31    1.18
   0  12   9    1.31    0.93
   0 -12 -10   18.32    2.87
   0  12 -10   25.42    2.68
   0 -12 -10   18.43    2.08
   0 -12  10   24.01    3.34
   0  12  10   18.70    2.59
   0 -12 -11    7.11    2.20
   0  12 -11    7.18    1.96
   0 -12 -11    9.15    1.43
   0 -12  11   11.37    1.32
   0  12  11   11.46    1.56
   0 -12 -12    1.51    0.93
   0  12 -12    1.67    1.09
   0 -12 -12    1.38    0.82
   0 -12  12    2.10    1.23
   0  12  12    2.01    1.27
   0  12 -13    4.12    1.68
   0 -12 -13    1.43    0.85
   0 -12  13   -0.26    1.14
   0  12  13    2.72    1.23
   0  12 -14    0.90    1.12
   0 -12 -14    1.30    0.93
   0 -12  14   -0.91    1.13
   0  12  14    0.59    0.59
   0  13   0    5.60    1.46
   0  13  -1    3.58    0.57
   0  13   1    2.94    0.89
   0  13   1    4.12    0.68
   0  13   1    5.26    0.65
   0 -13  -2   10.93    1.28
   0  13  -2   13.50    1.68
   0 -13   2   12.36    2.38
   0  13   2   15.65    2.28
   0  13  -2   15.83    2.32
   0 -13  -3    0.88    0.58
   0  13  -3    0.94    0.61
   0 -13   3   -0.05    0.26
   0  13   3    0.00    0.47
   0  13  -3    0.17    0.55
   0 -13  -4    1.65    0.24
   0  13  -4    1.03    0.78
   0 -13   4    1.49    0.22
   0  13   4    1.28    0.81
   0 -13   4    0.97    0.68
   0  13   4    1.30    0.25
   0 -13  -5   18.35    2.10
   0  13  -5   25.66    1.69
   0  13   5   24.31    2.61
   0 -13   5   26.59    3.60
   0  13   5   21.56    1.39
   0 -13  -6    4.35    0.83
   0  13  -6    4.89    0.91
   0  13   6    4.52    0.94
   0 -13   6    7.03    1.44
   0  13   6    4.96    1.09
   0 -13  -7    1.41    0.63
   0  13  -7    3.82    0.86
   0  13   7    2.88    1.18
   0 -13   7    3.09    1.25
   0  13   7    4.42    1.09
   0 -13  -8    0.09    0.21
   0  13  -8   -0.56    0.63
   0 -13   8   -0.14    0.48
   0  13   8    0.93    0.63
   0 -13  -9   16.91    2.53
   0  13  -9   14.96    2.88
   0 -13  -9   18.79    3.26
   0 -13   9   18.32    3.60
   0  13   9   16.62    2.76
   0 -13 -10   26.99    1.81
   0  13 -10   29.66    4.37
   0 -13 -10   26.57    4.04
   0 -13  10   30.31    3.47
   0  13  10   24.62    1.91
   0 -13 -11    8.61    7.72
   0  13 -11   14.23    1.51
   0 -13 -11    9.67    1.67
   0 -13  11   12.50    1.78
   0  13  11   10.94    1.69
   0 -13 -12   10.52    3.60
   0  13 -12   16.12    5.06
   0 -13 -12   13.85    4.47
   0 -13  12   17.55    5.45
   0  13  12   13.89    4.55
   0  13 -13    4.60    1.96
   0 -13 -13    4.03    1.70
   0 -13  13    3.53    1.44
   0  13  13    4.45    1.81
   0  14   0    1.33    0.55
   0  14   0    2.18    0.39
   0  14   0    2.52    0.40
   0  14  -1  216.98    4.85
   0  14   1  213.40    4.62
   0 -14   1  217.06    4.91
   0  14   1  219.70    5.08
   0 -14  -2    1.84    0.27
   0  14  -2    1.55    0.23
   0 -14   2    1.34    0.32
   0  14   2    1.94    0.35
   0  14   2    2.00    0.51
   0  14  -2    1.63    0.31
   0 -14  -3   19.31    1.90
   0  14  -3   22.78    3.04
   0 -14   3   18.74    2.17
   0  14   3   22.74    3.48
   0  14   3   18.79    2.12
   0  14  -3   23.12    2.85
   0 -14  -4    9.12    1.55
   0  14  -4    9.65    1.28
   0 -14   4    8.42    1.27
   0  14   4   11.50    1.78
   0 -14   4    9.74    1.72
   0  14   4   10.26    1.72
   0 -14  -5  112.86    5.02
   0  14  -5  118.59    5.57
   0  14   5  120.61    5.65
   0 -14   5  132.38    6.13
   0  14   5   99.92    6.26
   0 -14  -6   -0.50    0.37
   0  14  -6    0.09    0.58
   0  14   6   -0.40    0.67
   0 -14   6    1.13    0.61
   0  14   6    1.37    0.64
   0 -14  -7    5.34    1.27
   0  14  -7    6.17    1.51
   0  14   7    6.21    1.41
   0 -14   7    5.98    1.48
   0  14   7    6.10    1.41
   0 -14  -8    7.94    1.73
   0  14  -8   11.09    1.30
   0 -14  -8   10.44    1.98
   0 -14   8   10.77    1.88
   0  14   8    8.80    6.34
   0 -14  -9    2.63    1.07
   0  14  -9    2.61    1.05
   0 -14  -9    4.08    3.24
   0 -14   9    3.27    1.22
   0  14   9    4.85    1.20
   0 -14 -10    3.91    1.68
   0  14 -10    6.04    1.34
   0 -14 -10    4.33    1.22
   0  14  10    7.66    1.65
   0 -14 -11    0.35    0.36
   0  14 -11    1.69    1.05
   0 -14 -11    0.69    0.50
   0 -14  11    1.49    0.83
   0  14  11    0.69    0.56
   0  14 -12   -0.78    0.79
   0 -14 -12    0.52    0.57
   0 -14  12    2.46    1.48
   0  14  12    0.83    0.93
   0  14 -13    1.21    0.96
   0 -14 -13    0.65    0.69
   0 -14  13    1.49    1.20
   0  14  13    1.79    0.90
   0  15   0    0.34    0.26
   0  15   0   -0.01    0.46
   0  15  -1    1.07    0.76
   0  15   1    0.93    0.78
   0 -15   1    3.00    0.65
   0  15   1    0.76    0.52
   0  15   1    1.88    0.36
   0  15  -1    0.91    0.79
   0 -15  -2    1.15    0.71
   0  15  -2    2.28    0.40
   0 -15   2    1.23    0.34
   0  15   2    1.60    0.57
   0  15   2    1.84    0.40
   0  15  -2    1.32    0.85
   0 -15  -3   13.19    1.93
   0  15  -3   15.83    3.11
   0 -15   3   13.56    1.96
   0  15   3   17.58    3.36
   0  15   3   16.08    2.51
   0  15  -3   19.58   14.10
   0 -15  -4  100.18    4.47
   0  15  -4  106.23    4.97
   0 -15   4   93.71    4.14
   0  15   4  105.35    5.03
   0 -15   4  111.02    7.39
   0  15   4   98.51    4.61
   0 -15  -5   51.96    2.40
   0  15  -5   54.38    6.74
   0  15   5   54.10    7.12
   0 -15   5   52.90    6.87
   0  15   5   46.84    3.07
   0 -15  -6   18.55    2.56
   0  15  -6   22.81    3.30
   0 -15   6   26.18    4.20
   0 -15  -7   27.45   20.36
   0  15  -7   36.57    2.56
   0 -15   7   42.70    6.18
   0  15   7   31.34    2.22
   0 -15  -8    2.56    0.61
   0  15  -8    1.13    0.82
   0  15   8    0.68    0.80
   0 -15  -9    3.11    1.22
   0  15  -9    3.70    1.71
   0 -15  -9    3.49    1.47
   0 -15   9    4.64    3.58
   0  15   9    3.95    1.57
   0 -15 -10    0.58    0.52
   0  15 -10   -0.36    0.75
   0 -15 -10   -0.33    0.63
   0 -15  10   -0.81    0.91
   0  15  10    0.57    0.51
   0  15 -11    4.39    1.82
   0 -15 -11    2.96    1.06
   0 -15  11    5.11    1.73
   0  15  11    6.30    1.38
   0  15 -12    4.73    1.78
   0 -15 -12    3.28    1.10
   0 -15  12    8.33    1.56
   0  15  12    3.72    1.38
   0  15 -13    8.56    1.87
   0 -15 -13    4.15    2.30
   0 -15  13    7.37    1.91
   0  15  13    4.33    1.74
   0  16   0   10.35    1.67
   0 -16   0   10.83    1.58
   0  16   0   12.87    7.70
   0  16  -1    0.20    0.30
   0  16   1    0.06    0.28
   0 -16   1    0.79    0.56
   0  16   1    0.38    0.36
   0  16   1    0.28    0.37
   0  16  -1   -0.01    0.53
   0 -16  -2   14.47    2.48
   0  16  -2   16.77    2.86
   0 -16   2   14.62    3.07
   0  16   2   19.11    1.77
   0  16   2   18.54    1.58
   0  16  -2   20.98    2.33
   0 -16  -3    7.53    1.14
   0  16  -3    7.78    1.37
   0 -16   3    6.92    1.11
   0  16   3    9.47    1.45
   0  16   3    7.93    1.13
   0  16  -3    8.33    1.57
   0 -16  -4  247.75   10.21
   0  16  -4  265.62   10.91
   0 -16   4  232.68    9.45
   0  16   4  282.74   11.64
   0 -16   4  297.13   12.89
   0  16   4  243.42   10.56
   0 -16  -5    9.66    1.54
   0  16  -5   15.41    2.24
   0  16   5   14.04    2.42
   0 -16   5    7.00    1.66
   0  16   5   13.05    2.37
   0 -16  -6  253.50   11.64
   0  16  -6  300.88   14.05
   0  16   6  334.17   15.58
   0 -16   6  337.54   15.81
   0  16   6  258.38   12.05
   0 -16  -7   33.16    4.76
   0  16  -7   38.72    2.40
   0 -16   7   45.56    5.38
   0  16   7   36.31    2.24
   0 -16  -8    1.76    0.92
   0  16  -8    2.20    0.65
   0 -16  -8    1.28    0.87
   0  16   8    1.29    0.87
   0 -16  -9    0.39    0.34
   0  16  -9   -0.68    0.73
   0 -16  -9    0.75    0.61
   0 -16   9    0.51    0.76
   0  16   9    1.48    0.89
   0  16 -10    2.05    1.42
   0 -16 -10   -0.39    0.66
   0 -16  10   -0.60    0.88
   0  16  10    0.24    0.72
   0  16 -11   11.60    2.05
   0 -16 -11    8.00    1.83
   0 -16  11   10.07    1.72
   0  16  11    4.53    1.43
   0  16 -12   -0.98    0.85
   0 -16 -12    1.29    0.78
   0 -16  12    2.62    1.23
   0  16  12    0.86    0.68
   0  16 -13    1.16    1.03
   0 -16 -13    1.37    0.86
   0 -16  13    1.66    1.22
   0  16  13   -0.66    0.80
   0  17   0   -0.01    0.33
   0 -17   0    0.91    0.58
   0  17   0   -0.02    0.46
   0  17  -1   14.14    2.33
   0  17   1   15.45    2.30
   0 -17   1   18.91    1.89
   0  17   1   19.34    2.38
   0  17  -1   16.41    2.53
   0 -17  -2    0.29    0.30
   0  17  -2    0.47    0.35
   0 -17   2   -0.08    0.22
   0  17   2    0.93    0.64
   0  17   2   -0.53    0.48
   0  17  -2   -0.09    0.59
   0 -17  -3   40.77    3.55
   0  17  -3   47.49    3.00
   0 -17   3   39.95    1.94
   0  17   3   51.12    2.94
   0  17   3   42.03    2.23
   0  17  -3   52.95    6.56
   0 -17  -4    0.31    0.25
   0  17  -4   -0.81    0.58
   0 -17   4   -0.77    0.29
   0  17   4    0.62    2.16
   0 -17   4   -0.41    1.52
   0  17   4    0.79    0.53
   0 -17  -5   66.88    3.70
   0  17  -5   78.38    4.21
   0 -17   5   79.84    4.39
   0  17   5   65.31    6.90
   0 -17  -6  214.63   11.54
   0  17  -6  244.18   13.43
   0 -17   6  259.34   14.30
   0  17   6  208.95   13.83
   0 -17  -7    6.77    1.17
   0  17  -7    7.91    1.33
   0 -17  -7    8.56    6.13
   0 -17   7    8.93    2.01
   0  17   7    6.14    1.21
   0 -17  -8    5.35    1.29
   0  17  -8    9.71    2.30
   0 -17  -8    6.57    1.79
   0 -17   8    9.25    2.31
   0  17   8    8.63    2.08
   0  17  -9    1.46    0.96
   0 -17  -9    3.06    1.49
   0 -17   9    0.76    0.76
   0  17   9    1.59    0.96
   0  17 -10    4.39    1.58
   0 -17 -10    3.34    1.23
   0 -17  10    5.21    1.91
   0  17  10    3.13    1.25
   0  17 -11    5.32    1.66
   0 -17 -11    5.06    1.53
   0 -17  11    7.06    7.17
   0  17  11    5.29    1.65
   0  17 -12    1.16    0.92
   0 -17 -12   -0.11    0.61
   0 -17  12    2.60    1.16
   0  17  12   -0.86    0.76
   0  18   0    0.74    0.42
   0 -18   0    0.39    0.43
   0  18   0    0.22    0.31
   0  18  -1   12.69    1.66
   0  18   1   12.15    1.83
   0 -18   1   15.41    2.38
   0 -18  -1   15.89    2.40
   0  18   1   14.73    1.84
   0  18  -1   15.65    1.93
   0 -18  -2   -0.37    0.30
   0  18  -2    0.73    0.37
   0 -18   2    0.75    0.44
   0  18   2    0.21    0.28
   0  18  -2    0.68    0.66
   0 -18  -3   -0.10    0.33
   0  18  -3    1.07    0.52
   0 -18   3    0.00    0.21
   0  18   3    0.07    0.60
   0  18  -3    0.83    0.94
   0 -18  -4   53.92    2.96
   0  18  -4   64.38    7.31
   0 -18   4   53.01    2.67
   0 -18   4   62.81   10.29
   0  18   4   66.14    3.67
   0 -18  -5  268.33   14.34
   0  18  -5  284.57   16.04
   0 -18   5  317.39   17.35
   0  18   5  263.24   14.34
   0 -18  -6    0.69    0.62
   0  18  -6    2.05    1.06
   0 -18  -6    0.84    0.91
   0 -18   6   -1.27    1.02
   0  18   6   -0.42    0.59
   0  18  -7   25.05    3.80
   0 -18  -7   24.77    4.68
   0  18   7   20.95    3.08
   0  18  -8    4.09    1.78
   0 -18  -8    3.00    1.33
   0 -18   8    3.33    1.39
   0  18   8    3.04    1.32
   0  18  -9    0.94    0.81
   0 -18  -9    1.15    0.84
   0 -18   9    1.14    0.88
   0  18   9    1.71    0.82
   0  18 -10    5.89    5.68
   0 -18 -10    7.26    1.11
   0 -18  10    3.75    1.40
   0  18  10    3.43    1.22
   0  18 -11    1.96    1.59
   0 -18 -11   -0.39    0.79
   0 -18  11    2.90    1.24
   0  18  11   -0.19    0.68
   0  18 -12    2.91    1.32
   0 -18 -12    2.61    1.03
   0 -18  12    4.40    1.89
   0  18  12    1.73    1.13
   0  19   0   -0.40    0.37
   0 -19   0   -0.52    0.48
   0  19  -1    3.43    0.71
   0 -19   1    5.53    1.12
   0 -19  -1    3.45    0.97
   0  19   1    3.73    0.89
   0  19  -1    4.10    0.85
   0 -19  -2   11.37    1.54
   0  19  -2   15.20    2.15
   0 -19  -2   17.67    2.47
   0  19   2   17.26    3.02
   0  19  -2   17.54    2.60
   0 -19  -3   21.94    2.48
   0  19  -3   28.25    1.88
   0 -19  -3   28.01    3.87
   0 -19   3   25.62    2.96
   0  19   3   22.23    3.00
   0  19  -3   27.73    1.92
   0 -19  -4  273.10   14.60
   0  19  -4  321.46   17.47
   0 -19   4  280.93   15.12
   0 -19   4  321.63   19.03
   0  19   4  287.23   16.14
   0 -19  -5   45.25    4.83
   0  19  -5   57.44    4.95
   0 -19  -5   60.88    5.88
   0 -19   5   57.81    8.03
   0  19   5   48.27    5.83
   0  19  -6   78.26   10.60
   0 -19  -6   86.79    6.81
   0 -19   6   79.53   10.61
   0  19   6   72.99    9.51
   0  19  -7   40.70    4.51
   0 -19  -7   40.16    6.03
   0 -19   7   37.12    5.98
   0  19   7   28.04    3.54
   0  19  -8   46.18    6.62
   0 -19  -8   41.32    7.50
   0 -19   8   51.60    7.13
   0  19   8   35.12    4.20
   0  19  -9    5.14    1.44
   0 -19  -9    6.48    1.64
   0 -19   9    5.75    1.71
   0  19   9    4.28    1.22
   0  19 -10   13.09    2.95
   0 -19 -10   14.25    2.81
   0 -19  10   15.57    2.79
   0  19  10    7.55    1.39
   0  19 -11    5.92    1.84
   0 -19 -11    8.28    1.54
   0 -19  11    9.71    1.55
   0  19  11    5.59    1.08
   0  19 -12    2.14    1.42
   0 -19 -12    3.42    0.67
   0 -19  12    2.86    1.31
   0  19  12    1.94    1.13
   0  20   0  178.70    9.71
   0 -20   0  194.32    9.23
   0  20   0  188.17    9.02
   0 -20  -1    1.69    0.75
   0  20  -1    1.86    0.78
   0 -20   1    2.55    1.09
   0 -20  -1    1.37    0.64
   0  20   1    1.81    0.78
   0  20  -1    1.89    0.84
   0 -20  -2  136.54    6.44
   0  20  -2  146.71    7.46
   0 -20  -2  145.27    8.00
   0 -20   2  148.55    7.58
   0  20   2  154.31    7.51
   0  20  -2  159.82    7.77
   0 -20  -3   20.29    2.07
   0  20  -3   21.83    3.78
   0 -20  -3   23.33    4.27
   0 -20   3   21.20    3.22
   0  20   3   24.09   17.85
   0  20  -3   25.98   19.31
   0 -20  -4  405.98   17.55
   0  20  -4  465.80  327.58
   0 -20   4  403.87   17.62
   0 -20   4  475.51  334.83
   0  20   4  443.96  312.21
   0 -20  -5    1.44    0.74
   0  20  -5    3.65    0.79
   0 -20  -5    0.05    1.28
   0 -20   5    1.34    0.83
   0  20   5    4.03    0.97
   0  20  -6  344.10  262.29
   0 -20  -6  349.02  266.05
   0 -20   6  369.53   18.77
   0  20   6  309.44   15.49
   0  20  -7   12.90    2.29
   0 -20  -7   12.96    1.82
   0 -20   7   14.35    1.87
   0  20   7   13.16    1.42
   0  20  -8   22.75    3.60
   0 -20  -8   24.63    4.00
   0 -20   8   24.34    3.93
   0  20   8   25.71    2.61
   0  20  -9    2.10    1.34
   0 -20  -9    1.00    0.81
   0 -20   9    0.43    0.77
   0  20   9    1.63    0.88
   0  20 -10    1.43    0.97
   0 -20 -10   -0.08    0.77
   0  20  10    1.51    0.80
   0  20 -11   12.35    2.62
   0 -20 -11   11.78    2.02
   0 -20  11   12.75    1.85
   0  20  11   10.80    1.65
   0  21   0    0.49    0.49
   0 -21   0    0.84    0.70
   0  21   0    1.59    1.06
   0 -21  -1    3.84    0.96
   0  21  -1    5.55    1.23
   0 -21   1    5.56    1.72
   0 -21  -1    7.27    1.70
   0  21   1    4.28    1.13
   0  21  -1    4.07    1.20
   0 -21  -2    0.58    0.46
   0  21  -2   -0.37    0.51
   0 -21  -2    1.43    1.00
   0 -21   2    0.97    0.62
   0  21   2    1.36    0.61
   0  21  -2   -1.34    1.74
   0 -21  -3    0.45    0.39
   0  21  -3    0.29    0.34
   0 -21  -3    0.99    0.67
   0 -21   3   -0.12    0.29
   0  21   3    0.78    0.68
   0  21  -3    1.04    0.90
   0 -21  -4   12.10    2.46
   0  21  -4   21.55    2.79
   0 -21  -4   20.19    3.56
   0 -21   4   16.01    1.65
   0 -21   4   18.59    4.07
   0  21   4   21.11    3.09
   0  21  -5   11.63    2.26
   0 -21  -5   14.69    2.76
   0 -21   5   12.91    2.54
   0  21   5   11.35    1.85
   0  21  -6  146.93   15.36
   0 -21  -6  156.10    9.03
   0 -21   6  156.85    9.18
   0  21   6  131.58   12.44
   0  21  -7   32.60    3.02
   0 -21  -7   26.92    4.06
   0 -21   7   32.50    4.44
   0  21   7   28.60    4.21
   0  21  -8   35.68    5.21
   0 -21  -8   31.12    4.25
   0 -21   8   36.47    4.52
   0  21   8   27.92    3.64
   0  21  -9   40.27    5.15
   0 -21  -9   37.00    8.90
   0 -21   9   41.43    6.88
   0  21   9   27.17    4.29
   0  21 -10    1.16    1.16
   0 -21 -10    3.48    1.49
   0 -21  10    4.16    1.50
   0  21  10    2.11    0.99
   0  21 -11   33.38    6.32
   0 -21 -11   28.56    5.46
   0 -21  11   30.47    5.87
   0  21  11   17.74    4.03
   0  22   0   12.86    2.11
   0 -22   0   14.19    2.41
   0  22   0   14.11    1.99
   0 -22  -1  362.15   15.88
   0  22  -1  411.60  289.44
   0  22   1  427.40   18.84
   0  22  -1  441.60  310.59
   0 -22  -2    1.71    0.82
   0  22  -2    2.47    0.54
   0 -22  -2    3.14    0.71
   0 -22   2    2.42    0.54
   0  22   2    3.21    0.92
   0  22  -2    3.29    0.92
   0 -22  -3   76.56    5.49
   0  22  -3   75.74    8.77
   0 -22  -3   81.51    6.80
   0 -22   3   78.73    5.90
   0  22   3   71.55   10.38
   0  22  -3   87.27    9.94
   0  22  -4    0.64    0.59
   0 -22  -4    3.56    1.00
   0 -22   4    0.25    0.28
   0 -22   4    0.35    0.81
   0  22   4    0.84    0.50
   0  22  -5    4.32    3.41
   0 -22  -5    6.40    1.68
   0 -22   5    3.75    1.43
   0  22   5    2.99    1.22
   0  22  -6    9.81    2.19
   0 -22  -6    8.71    2.16
   0 -22   6    8.82    2.42
   0  22   6    8.54    1.80
   0  22  -7    0.06    0.44
   0 -22  -7    1.54    0.82
   0 -22   7    0.71    0.87
   0  22   7    0.66    0.53
   0  22  -8    7.30    1.37
   0 -22  -8    8.67    1.72
   0 -22   8    8.85    1.48
   0  22   8    5.46    5.23
   0  22  -9    2.54    1.51
   0 -22  -9    2.15    1.21
   0  22   9    3.15    0.98
   0  22 -10   17.08    2.01
   0 -22 -10   20.40    3.24
   0 -22  10   20.29    2.47
   0  22  10   10.72    2.11
   0  22 -11   -0.24    0.93
   0 -22 -11   -1.13    0.82
   0 -22  11   -0.29    1.25
   0  22  11    0.32    0.45
   0  23   0   -0.42    0.38
   0 -23   0   -0.32    0.62
   0  23   0   -0.64    0.77
   0  23  -1   16.64    2.38
   0 -23  -1   17.58    3.56
   0 -23   1   19.80   14.33
   0  23   1   21.72   15.49
   0  23  -1   21.57   15.34
   0 -23  -2   22.73    3.13
   0  23  -2   30.40    2.51
   0 -23  -2   33.49    4.42
   0 -23   2   30.35    4.81
   0  23   2   33.88    3.40
   0  23  -2   32.41    2.76
   0  23  -3   15.92    2.07
   0 -23  -3   18.23    3.33
   0 -23   3   14.19    2.15
   0  23   3   17.64    1.76
   0  23  -3   18.79    2.25
   0  23  -4    7.35    1.77
   0 -23  -4   10.86    2.67
   0 -23   4    5.73    1.40
   0 -23   4    8.37    2.31
   0  23   4    9.21    2.05
   0  23  -5    3.23    1.29
   0 -23  -5    2.78    1.08
   0 -23   5    5.40    1.31
   0  23   5    2.85    1.21
   0  23  -6   11.34    2.15
   0 -23  -6   13.09    2.13
   0 -23   6   14.13    2.45
   0  23   6   11.19    1.63
   0  23  -7    2.80    2.71
   0 -23  -7    2.41    1.80
   0 -23   7   -0.55    0.84
   0  23   7    3.65    1.32
   0  23  -8    6.15    2.21
   0 -23  -8    7.87    1.46
   0 -23   8    5.22    1.46
   0  23   8    5.99    1.73
   0  23  -9   11.78    2.01
   0 -23  -9   15.68    2.84
   0 -23   9   15.05    2.54
   0  23   9   10.58    2.04
   0  23 -10    2.35    1.51
   0 -23 -10   -0.12    0.94
   0 -23  10    1.43    1.19
   0  23  10    1.32    0.86
   0  24   0   11.14    8.69
   0 -24   0   11.85    9.29
   0  24   0   11.46    2.57
   0 -24  -1    0.32    0.33
   0  24  -1    1.80    0.77
   0 -24  -1    2.40    0.97
   0 -24   1    0.83    0.54
   0  24   1    0.72    0.49
   0  24  -1    1.55    1.36
   0 -24  -2    9.43    2.23
   0  24  -2   11.22    2.53
   0 -24  -2   12.35    9.56
   0 -24   2   13.47    2.23
   0  24   2   11.51    2.55
   0  24  -2   14.20    1.74
   0  24  -3    4.96    1.12
   0 -24  -3    4.67    1.18
   0 -24   3    3.22    1.27
   0  24   3    3.41    1.55
   0  24  -3    7.61    1.77
   0  24  -4   20.94    3.56
   0 -24  -4   22.29    3.07
   0 -24   4   14.69    2.75
   0 -24   4   19.53    3.32
   0  24   4   20.29    2.67
   0  24  -5   -0.14    0.58
   0 -24  -5    1.12    0.79
   0 -24   5    0.23    0.47
   0  24   5    1.21    0.81
   0  24  -6    5.77    5.50
   0 -24  -6    6.88    1.18
   0 -24   6    6.88    1.48
   0  24   6    5.64    5.40
   0  24  -7    6.79    2.02
   0 -24  -7    7.15    2.61
   0 -24   7    8.11    1.87
   0  24   7    4.54    1.43
   0  24  -8    1.06    0.93
   0 -24  -8    0.47    0.75
   0 -24   8    2.07    1.28
   0  24   8   -0.03    0.57
   0  24  -9    6.68    0.93
   0 -24  -9    4.82    2.11
   0 -24   9    3.18    1.43
   0  24   9    3.19    1.42
   0  24 -10    1.73    1.08
   0 -24 -10    2.68    1.21
   0 -24  10    1.34    0.64
   0  24  10    1.26    0.85
   0  25   0   -0.01    0.37
   0 -25   0    1.44    0.87
   0  25   0   -0.43    0.70
   0 -25  -1   12.91    2.06
   0  25  -1   15.74    2.41
   0 -25  -1   20.50    3.88
   0 -25   1   18.83    2.83
   0  25   1   18.61    2.32
   0  25  -1   20.21    3.18
   0  25  -2    2.85    1.11
   0 -25  -2    4.56    0.99
   0 -25   2    4.50    1.04
   0  25   2    4.41    0.99
   0  25  -2    3.94    1.58
   0  25  -3    1.59    0.86
   0 -25  -3    0.49    0.55
   0 -25   3   -0.75    0.40
   0  25   3    0.21    0.37
   0  25  -3    0.48    0.86
   0  25  -4   15.12    1.31
   0 -25  -4   16.15    2.56
   0 -25   4   16.24    2.77
   0  25   4   13.88    1.54
   0  25  -5    6.93    1.81
   0 -25  -5    7.68    2.17
   0 -25   5    6.51    2.13
   0  25   5    8.48    7.54
   0  25  -6    0.87    0.16
   0 -25  -6    1.01    0.91
   0  25   6    0.81    0.28
   0 -25  -7    0.90    0.83
   0 -25   7    0.40    0.56
   0  25   7   -0.77    0.55
   0  25  -8    8.65    1.45
   0 -25  -8    8.73    1.15
   0 -25   8    7.90    1.00
   0  25   8    5.16    0.91
   0  25  -9   15.04    3.01
   0 -25  -9   19.89    3.79
   0 -25   9   17.16    3.66
   0  25   9    8.34    1.62
   0  26   0    1.60    0.68
   0 -26   0    2.17    0.93
   0  26   0    2.11    1.00
   0  26  -1   12.85    2.28
   0 -26  -1   14.28    1.97
   0 -26   1   13.26    1.85
   0  26   1   14.47    1.69
   0  26  -1   17.98    2.32
   0  26  -2    0.18    0.41
   0 -26  -2   -0.66    0.67
   0 -26   2    0.64    0.44
   0  26   2    0.11    0.33
   0  26  -2    0.44    0.66
   0  26  -3    0.51    0.57
   0 -26  -3    0.93    0.66
   0 -26   3    0.04    0.32
   0  26   3    1.58    0.80
   0  26  -3    0.48    0.92
   0  26  -4    8.51    1.38
   0 -26  -4    9.22    1.79
   0 -26   4    7.84    1.39
   0  26   4    6.04    1.02
   0  26  -5    1.24    0.36
   0 -26  -5    3.87    1.23
   0 -26   5    2.74    1.40
   0  26   5    0.67    0.61
   0  26  -6    1.46    0.79
   0 -26  -6    1.11    0.87
   0 -26   6    0.91    0.89
   0  26   6    1.32    0.85
   0  26  -7    0.47    0.53
   0 -26  -7    0.98    0.79
   0 -26   7   -0.02    0.83
   0  26   7    0.09    0.41
   0  26  -8    7.92    1.72
   0 -26  -8   10.57    2.57
   0 -26   8    8.28    1.72
   0  26   8    4.58    1.84
   0  26  -9   -0.05    0.39
   0 -26   9   -0.03    0.97
   0  26   9    1.00    0.84
   0 -27   0    0.04    0.25
   0 -27   0    0.91    0.66
   0  27   0   -1.08    0.76
   0  27  -1    5.50    1.66
   0 -27   1    6.94    2.04
   0 -27  -1    8.67    1.21
   0  27   1    7.04    2.11
   0  27  -1    9.73    1.48
   0  27  -2    2.94    0.92
   0 -27  -2    3.57    1.18
   0 -27   2    4.57    1.62
   0  27   2    5.46    1.74
   0  27  -2    3.80    1.43
   0  27  -3    1.34    0.93
   0 -27  -3    1.68    0.98
   0 -27   3    0.66    0.46
   0  27   3    0.64    0.71
   0  27  -3    1.09    0.85
   0  27  -4   12.29    2.92
   0 -27  -4   17.40    3.81
   0 -27   4   15.89    3.50
   0  27   4   13.62    2.67
   0  27  -5    1.78    0.83
   0 -27  -5    2.98    0.97
   0 -27   5    1.77    0.95
   0  27   5    3.95    1.26
   0  27  -6   -0.61    0.58
   0 -27  -6   -0.18    0.63
   0 -27   6   -0.01    0.77
   0  27   6    1.10    0.88
   0  27  -7    3.09    1.31
   0 -27  -7    5.18    0.97
   0 -27   7    4.87    2.02
   0  27   7    3.28    1.41
   0  27  -8    3.93    0.98
   0 -27  -8    3.39    1.54
   0 -27   8    1.94    1.16
   0  27   8    2.26    1.01
   0 -28   0   22.67    5.01
   0  28   0   23.75    3.99
   0  28  -1   -0.17    0.46
   0 -28   1    1.18    0.28
   0 -28  -1   -0.61    0.65
   0  28   1    0.51    0.80
   0  28  -1    0.24    0.42
   0  28  -2   11.91    2.17
   0 -28   2   11.90    2.29
   0 -28  -2   14.49    4.43
   0  28   2   15.47    2.34
   0  28  -2   17.48    2.51
   0  28  -3    2.83    1.04
   0 -28  -3    4.15    1.42
   0 -28   3    1.29    1.03
   0  28   3    0.96    0.67
   0  28  -3    2.24    1.61
   0  28  -4   11.25    3.32
   0 -28  -4   13.99    4.37
   0 -28   4   13.15    4.59
   0  28   4   10.67    3.32
   0  28  -5    1.43    0.97
   0 -28  -5   -0.09    0.80
   0 -28   5    0.44    0.60
   0  28   5    0.17    0.39
   0  28  -6   13.64    2.27
   0 -28  -6   14.26    1.88
   0 -28   6   16.02    2.49
   0  28   6   12.80    2.06
   0  28  -7    1.95    1.05
   0 -28  -7    0.61    0.72
   0 -28   7    1.59    1.10
   0  28   7   -0.04    0.33
   0 -29   0   -0.15    0.44
   0  29   0    1.65    0.89
   0 -29  -1    1.32    0.93
   0 -29   1    1.06    0.81
   0  29   1    1.56    0.74
   0  29  -1    0.38    0.31
   0  29  -2    1.15    0.71
   0 -29   2    2.60    0.92
   0 -29  -2    1.12    0.79
   0  29   2    1.95    1.09
   0  29  -2    1.67    1.07
   0  29  -3   10.01    1.33
   0 -29  -3   11.21    2.36
   0  29   3    7.05    1.02
   0  29  -3   11.76    2.98
   0  29  -4    1.07    0.79
   0 -29  -4    1.49    0.93
   0 -29   4    1.44    1.02
   0  29   4    1.76    1.10
   0  29  -5    1.98    1.23
   0 -29  -5    5.60    0.98
   0 -29   5    3.57    1.59
   0  29   5    6.29    0.88
   0  29  -6   17.04    2.80
   0 -29  -6   19.00    4.67
   0 -29   6   15.96    3.44
   0  29   6   12.50    1.84
   0 -30   0    0.71    0.73
   0  30   0   -1.03    0.66
   0 -30  -1   10.87    1.59
   0 -30   1    7.15    1.49
   0  30   1   11.98    1.78
   0  30  -1   10.36    1.30
   0 -30  -2    3.79    1.61
   0 -30   2    3.80    1.54
   0  30   2    2.01    1.27
   0  30  -2    2.94    1.23
   0  30  -3   17.22    3.22
   0 -30  -3   19.29    3.88
   0  30   3   19.37    2.32
   0  30  -4    2.19    1.15
   0 -30  -4    2.45    1.18
   0 -30   4    2.57    1.58
   0  30   4    1.14    0.98
   0  30  -5   20.71    2.62
   0 -30  -5   18.94    4.03
   0 -30   5   18.19    4.26
   0  30   5   15.16    3.10
   0 -31   0    2.10    1.08
   0  31   0    1.08    0.80
   0 -31   1    2.19    1.13
   0 -31  -1    0.85    0.83
   0  31   1    0.68    0.76
   0  31  -1    0.55    0.58
   0 -31  -2    4.12    1.64
   0  31   2    3.22    1.37
   0  31  -2    2.72    1.35
   0 -31  -3    1.23    0.92
   0 -31   3    1.43    0.95
   0  31   3    0.83    0.85
   0 -31  -4    0.49    0.60
   0 -31   4    1.14    0.82
   0  31   4   -0.49    0.64
   0 -32   0   11.59    2.62
   0  32   0   17.49    3.01
   0 -32   1    1.93    0.95
   0 -32  -1    1.75    0.77
   0  32   1    1.01    0.88
   0  32  -1   -0.18    0.54
   0  32   2    0.56    0.71
   0  32  -2    2.80    1.40
   1   0 -15   -0.28    0.85
  -1   0  15   -0.84    1.01
   1   0 -14    1.98    1.23
  -1   0  14    1.83    1.16
   1   0 -13   -0.05    0.76
   1   0 -12    4.36    3.37
  -1   0  12    4.81    1.43
   1   0 -11   -0.92    0.87
  -1   0  11   -0.90    0.97
   1   0 -10   18.66    2.81
  -1   0  10   13.40    1.90
  -1   0  10   18.99    2.69
   1   0  -9    0.73    0.79
  -1   0   9   -0.29    0.33
  -1   0   9    0.24    0.54
   1   0  -8    3.80    0.94
  -1   0   8    2.84    0.74
  -1   0   8    3.82    1.08
   1   0  -7    1.00    0.83
  -1   0   7   -0.29    0.37
  -1   0   7    0.49    0.64
   1   0  -6    3.34    0.63
  -1   0   6    1.50    0.58
  -1   0   6    3.78    0.78
   1   0  -5    0.99    0.44
  -1   0   5    1.30    0.32
  -1   0   5    3.01    0.72
   1   0  -4    5.05    0.51
  -1   0   4    5.80    0.38
  -1   0   4    5.35    0.65
  -1   0   3    2.31    0.67
  -1   0   3    1.20    0.53
   1   0  -2  111.98    4.45
  -1   0   2  124.74    4.88
  -1   0   2  127.96    4.99
  -1   0   1    1.62    0.17
  -1   0   0   -0.83    0.14
  -1   0  -1    0.65    0.27
  -1   0  -1    0.27    0.14
   1   0   1    0.40    0.21
   1   0   2  868.04    7.91
  -1   0  -3    0.73    0.38
  -1   0  -3   -0.27    0.24
   1   0   3    0.18    0.30
  -1   0  -4  864.18    8.19
  -1   0  -4  854.34    7.68
   1   0   4  912.58    8.89
  -1   0  -5    1.21    0.38
  -1   0  -5    0.00    0.22
  -1   0  -6  476.44   10.10
  -1   0  -6  458.26    9.38
   1   0   6  484.43   10.24
  -1   0  -7   -0.31    0.45
  -1   0  -7   -0.13    0.27
   1   0   7    0.33    0.54
  -1   0  -8   74.38    3.64
  -1   0  -8   70.95    5.19
   1   0   8   81.31    4.21
  -1   0  -9    1.51    0.88
  -1   0  -9   -0.09    0.34
   1   0   9    0.54    0.88
  -1   0 -10   31.31    4.58
  -1   0 -10   24.47    3.62
   1   0  10   38.71    5.75
  -1   0 -11    0.87    0.65
   1   0  11    1.85    1.05
  -1   0 -12    5.03    1.40
   1   0  12    6.74    1.50
  -1   0 -13   -0.75    0.69
   1   0  13    0.69    1.24
  -1   0 -14    0.52    0.86
   1   0  14    1.03    1.04
   1  -1 -15    1.23    0.76
   1   1 -15    1.91    1.19
  -1  -1  15    2.32    1.30
  -1   1  15    2.24    1.27
   1   1 -14    1.11    0.83
   1  -1 -14    0.81    1.02
  -1   1  14    3.89    1.41
  -1  -1  14    1.91    1.21
   1   1 -13    0.21    0.47
   1  -1 -13    0.19    0.61
  -1   1  13    0.72    0.89
  -1  -1  13    1.92    1.54
   1   1 -12    4.76    1.51
   1  -1 -12    2.41    1.02
  -1  -1  12    3.81    1.51
  -1   1  12    2.64    1.39
   1  -1 -11   18.89    3.45
   1   1 -11   18.33    2.69
  -1  -1  11   17.59    3.53
  -1   1  11   20.24    3.91
   1  -1 -10   -0.06    0.66
   1   1 -10    2.18    1.04
  -1   1  10   -0.18    0.34
  -1  -1  10    0.44    0.41
  -1   1  10    0.02    0.46
  -1  -1  10    0.01    0.56
   1   1  -9   55.40    6.83
   1  -1  -9   52.90    3.46
  -1   1   9   52.62    2.51
  -1  -1   9   50.64    3.11
  -1  -1   9   54.88    2.90
  -1   1   9   55.43    6.38
   1  -1  -8   14.59    2.16
   1   1  -8   16.56    2.85
  -1  -1   8   14.20    2.38
  -1   1   8   14.53    2.08
  -1  -1   8   14.12    2.84
  -1   1   8   17.27    3.04
   1  -1  -7   83.36    3.26
   1   1  -7   78.57    3.07
  -1  -1   7   81.23    2.79
  -1   1   7   80.39    2.85
  -1  -1   7   81.66    3.08
  -1   1   7   78.82    2.98
   1   1  -6   91.66    2.63
   1  -1  -6   90.72    2.54
  -1   1   6   93.90    3.26
  -1  -1   6   92.17    2.21
  -1  -1   6  101.01    3.23
  -1   1   6   95.46    2.64
   1  -1  -5  223.54    5.05
   1   1  -5  220.67    3.24
  -1   1   5  232.87    2.92
  -1  -1   5  229.78    3.14
  -1  -1   5  239.04    3.53
  -1   1   5  229.65    3.15
   1  -1  -4  131.34    5.32
   1   1  -4  133.22    5.39
  -1  -1   4  146.68    5.75
  -1   1   4  143.96    5.82
  -1  -1   4  145.17    5.79
  -1   1   4  137.61    5.48
   1  -1  -3  209.08    2.66
   1   1  -3  215.57    2.87
  -1  -1   3  235.64    2.61
  -1   1   3  238.25    2.81
  -1   1   3  221.58    2.61
   1  -1  -2  219.59    2.46
   1   1  -2  223.23    2.63
  -1  -1   2  254.71    2.56
  -1   1   2  261.39    2.77
  -1  -1   2  255.03    2.60
  -1   1   2  248.24    2.73
  -1   1   1  176.44    6.74
   1   1  -1  128.47    4.97
  -1  -1  -1  127.47    4.93
  -1  -1  -1  119.64    4.69
  -1   1  -1  144.31    5.59
   1  -1   1  135.57    5.29
   1   1   1  120.43    4.75
  -1   1  -2   41.34    2.16
  -1  -1  -2   42.61    2.10
  -1  -1  -2   38.74    1.93
  -1   1  -2   41.94    2.05
   1  -1   2   41.51    2.11
   1   1   2   39.96    2.73
  -1   1  -3    6.57    0.84
  -1  -1  -3    5.30    0.81
  -1  -1  -3    5.55    0.76
  -1   1  -3    5.01    0.51
   1  -1   3    5.49    0.82
  -1  -1  -4   21.74    1.30
  -1   1  -4   21.25    1.25
  -1  -1  -4   22.95    1.50
  -1   1  -4   22.19    2.02
   1  -1   4   22.33    1.74
   1   1   4   22.41    3.25
  -1  -1  -5    1.08    0.54
  -1  -1  -5    0.90    0.41
  -1   1  -5   -0.20    0.21
   1  -1   5    2.74    0.95
   1   1   5    1.11    0.75
  -1  -1  -6   48.41    2.69
  -1   1  -6   52.40    2.88
  -1  -1  -6   48.23    2.68
  -1   1  -6   46.88    2.45
   1  -1   6   51.93    2.95
   1   1   6   49.77    2.90
  -1  -1  -7   21.14    1.56
  -1   1  -7   22.40    1.54
  -1  -1  -7   18.27    3.16
  -1   1  -7   19.05    1.72
   1  -1   7   25.29    4.15
   1   1   7   21.86    4.13
  -1  -1  -8   29.37    4.13
  -1   1  -8   32.03    4.60
  -1  -1  -8   32.54    2.59
  -1   1  -8   28.54    2.31
   1  -1   8   36.28    4.58
   1   1   8   37.65    5.05
  -1   1  -9   19.95    2.78
  -1  -1  -9   24.98    2.88
  -1  -1  -9   16.80    2.62
  -1   1  -9   18.48    1.47
   1  -1   9   22.27    4.76
   1   1   9   24.22    4.42
  -1   1 -10   76.35    9.11
  -1  -1 -10   76.03    3.97
  -1  -1 -10   70.96    3.86
   1  -1  10   84.67    4.67
   1   1  10   80.75    4.98
  -1   1 -11    0.92    0.76
  -1  -1 -11    2.01    0.93
  -1  -1 -11    0.76    0.52
   1  -1  11    1.24    1.06
   1   1  11    0.87    0.82
  -1   1 -12   26.42    4.26
  -1  -1 -12   24.39    3.99
   1   1  12   25.93    3.05
   1  -1  12   28.75    4.83
  -1   1 -13    7.28    2.61
  -1  -1 -13    7.60    1.71
   1   1  13    7.12    2.25
   1  -1  13    9.16    2.19
  -1  -1 -14    8.74    1.73
  -1   1 -14    8.41    2.13
   1  -1  14    9.40    1.61
   1   1  14    8.62    2.03
   1  -2 -15    1.04    0.97
   1   2 -15    1.37    0.91
  -1  -2  15   -0.90    1.01
  -1   2  15    1.18    0.90
   1  -2 -14    1.17    0.93
   1   2 -14    1.10    0.86
  -1   2  14    0.00    1.02
  -1  -2  14    0.80    0.97
   1  -2 -13    1.01    0.75
   1   2 -13    0.88    0.83
  -1  -2  13    0.49    0.91
  -1   2  13    2.07    1.46
   1  -2 -12   14.83    1.69
   1   2 -12   14.47    2.64
   1  -2 -12    7.85    2.12
  -1  -2  12   16.05    2.58
  -1   2  12   17.57    2.38
   1  -2 -11   -0.26    0.71
   1   2 -11   -1.16    0.82
  -1   2  11    0.10    0.22
  -1  -2  11    1.12    0.66
  -1   2  11   -0.54    0.98
   1  -2 -10   15.41    2.12
   1   2 -10   13.72    1.90
  -1   2  10   14.36    1.63
  -1  -2  10   15.92    2.20
  -1   2  10   15.89    2.95
   1   2  -9    1.56    0.87
   1  -2  -9    0.96    0.46
  -1   2   9    0.83    0.42
  -1  -2   9    0.50    0.40
  -1  -2   9    1.00    0.58
  -1   2   9    1.31    0.80
   1  -2  -8   11.37    1.98
   1   2  -8   14.74    2.17
  -1   2   8   11.03    1.67
  -1  -2   8   10.68    1.70
  -1  -2   8   10.05    2.15
  -1   2   8   11.46    2.29
   1  -2  -7    0.18    0.52
   1   2  -7   -0.19    0.56
  -1  -2   7   -0.22    0.26
  -1   2   7    0.52    0.39
  -1  -2   7   -0.91    0.58
  -1   2   7   -1.05    0.62
   1  -2  -6   72.35    3.95
   1   2  -6   64.67    3.50
  -1  -2   6   66.62    3.36
  -1   2   6   69.37    3.64
  -1  -2   6   70.22    3.79
  -1   2   6   70.50    3.74
   1  -2  -5   38.48    4.51
   1   2  -5   39.13    2.21
  -1  -2   5   38.41    1.97
  -1   2   5   39.24    2.47
  -1  -2   5   42.60    2.37
  -1   2   5   38.73    2.15
   1  -2  -4   15.84    6.08
   1   2  -4   16.06    6.12
  -1  -2   4   16.27    1.74
  -1   2   4   17.24    2.07
  -1  -2   4   16.36    2.61
  -1   2   4   15.63    2.34
   1  -2  -3   50.98    2.65
   1   2  -3   53.87    2.80
  -1  -2   3   58.53    2.88
  -1   2   3   63.04   22.69
  -1  -2   3   59.66    3.53
  -1   2   3   53.48    3.87
   1  -2  -2    3.11    0.44
   1   2  -2    4.05    0.59
  -1  -2   2    4.49    0.64
  -1   2   2    4.76    0.59
  -1  -2   2    3.54    0.43
  -1   2   2    3.50    0.57
   1  -2  -1  298.05    2.97
  -1  -2   1  325.01    3.10
  -1  -2   0    0.47    0.09
  -1  -2   0    0.16    0.09
  -1   2   0    0.29    0.09
   1   2   1  455.47    3.88
  -1  -2  -1  459.12    3.90
  -1   2  -1  449.04    4.52
   1  -2   1  516.17    4.67
   1   2   1  459.18    4.32
  -1  -2  -2    0.43    0.14
  -1   2  -2   -0.38    0.27
  -1  -2  -2    1.16    0.34
  -1   2  -2    0.56    0.22
   1  -2   2   -0.14    0.41
   1   2   2   -1.78    1.06
  -1  -2  -3  637.48    5.85
  -1   2  -3  629.94    6.22
  -1  -2  -3  615.22    5.83
  -1   2  -3  630.08    5.50
   1  -2   3  669.36    6.78
   1   2   3  678.83    7.16
  -1  -2  -4    3.72    0.41
  -1   2  -4    4.44    0.58
  -1  -2  -4    3.20    0.33
  -1   2  -4    3.41    0.39
   1  -2   4    3.65    0.61
   1   2   4    4.29    0.64
  -1  -2  -5  211.98    4.72
  -1   2  -5  214.52    4.86
  -1  -2  -5  201.62    4.53
  -1   2  -5  203.34    4.30
   1  -2   5  230.58    5.38
   1   2   5  229.62    5.69
  -1  -2  -6    1.04    0.43
  -1   2  -6    1.54    0.66
  -1  -2  -6    1.03    0.42
  -1   2  -6    1.65    0.71
   1  -2   6    2.11    0.80
   1   2   6    1.28    0.77
  -1  -2  -7  144.77    4.99
  -1   2  -7  149.85    5.22
  -1  -2  -7  144.52    4.86
  -1   2  -7  138.30    4.50
   1  -2   7  157.63    5.60
   1   2   7  154.55    5.47
  -1  -2  -8   11.84    1.91
  -1   2  -8   12.18    2.15
  -1  -2  -8   10.33    1.56
  -1   2  -8   10.28    2.09
   1  -2   8   14.81    3.30
   1   2   8   17.54    3.02
  -1  -2  -9   46.81    4.16
  -1   2  -9   46.08    2.73
  -1  -2  -9   45.72    2.49
  -1   2  -9   39.44    3.62
   1  -2   9   52.39    4.38
   1   2   9   52.90    7.51
  -1  -2 -10   32.15    4.66
  -1   2 -10   33.98    4.93
  -1  -2 -10   26.48    4.42
   1  -2  10   36.16    6.25
   1   2  10   33.02    3.88
  -1  -2 -11    3.97    1.54
  -1   2 -11    5.17    1.30
  -1  -2 -11    3.54    1.34
   1  -2  11    5.60    1.39
   1   2  11    2.20    1.09
  -1  -2 -12    4.41    1.15
  -1   2 -12    6.38    1.34
   1  -2  12    4.85    1.24
   1   2  12    5.88    1.26
  -1   2 -13    1.14    0.30
  -1  -2 -13   -0.39    0.65
   1  -2  13   -1.22    1.24
   1   2  13    1.41    1.22
  -1  -2 -14   13.40    1.37
  -1   2 -14    8.92    1.79
   1  -2  14   11.57    2.52
   1   2  14   18.78    2.53
   1  -3 -15    0.88    0.66
   1   3 -15    1.61    1.19
  -1  -3  15    0.16    0.61
  -1   3  15    0.21    0.93
   1   3 -14    5.67    1.07
   1  -3 -14    5.07    1.94
  -1  -3  14    5.30    1.99
  -1   3  14    4.98    1.74
   1  -3 -13    5.64    1.98
   1   3 -13    4.72    1.76
  -1  -3  13    5.92    1.86
  -1   3  13    5.75    1.98
   1  -3 -12   12.91    2.28
   1   3 -12    8.27    1.64
   1  -3 -12    8.59    1.75
  -1  -3  12   11.18    2.82
  -1   3  12   11.56    2.37
   1  -3 -11    1.56    0.92
   1   3 -11    3.51    1.15
  -1   3  11    2.84    0.84
  -1  -3  11    2.20    1.99
  -1   3  11    2.25    0.94
   1  -3 -10    3.02    1.34
   1   3 -10    4.47    1.19
  -1   3  10    3.26    0.74
  -1  -3  10    3.05    1.64
  -1   3  10    1.65    1.06
   1  -3  -9    1.25    0.71
   1   3  -9    2.68    1.16
  -1   3   9   -0.12    0.39
  -1  -3   9    1.08    0.47
  -1  -3   9    1.17    0.62
  -1   3   9    1.72    0.92
   1  -3  -8   20.12    1.46
   1   3  -8   24.93    3.30
  -1   3   8   22.17    2.05
  -1  -3   8   19.45    1.33
  -1  -3   8   21.36    2.96
  -1   3   8   23.05    3.54
   1  -3  -7    0.87    0.71
   1   3  -7    1.89    0.28
  -1  -3   7    1.68    0.23
  -1   3   7    1.40    0.20
  -1  -3   7    2.32    0.42
  -1   3   7    2.32    0.32
   1  -3  -6    4.32    0.79
   1   3  -6    5.47    0.76
  -1  -3   6    4.01    0.55
  -1   3   6    3.78    0.53
  -1  -3   6    5.13    1.24
  -1   3   6    3.23    0.49
   1  -3  -5    2.93    0.57
   1   3  -5    3.81    0.68
  -1  -3   5    2.57    0.45
  -1   3   5    2.66    0.60
  -1  -3   5    4.59    0.50
  -1   3   5    1.45    0.91
   1  -3  -4   45.34    2.41
   1   3  -4   48.44    2.57
  -1  -3   4   51.56    2.63
  -1   3   4   53.88    2.76
  -1  -3   4   55.56    4.84
  -1   3   4   44.92    2.33
   1  -3  -3   43.68    2.75
   1   3  -3   44.13    2.32
  -1  -3   3   50.03    2.47
  -1   3   3   50.83    2.65
  -1  -3   3   48.55    2.51
  -1   3   3   48.88    3.15
   1  -3  -2   63.19    2.62
   1   3  -2   63.04    2.61
  -1  -3   2   64.02   23.03
  -1   3   2   69.15    3.01
  -1   3   2   60.59   21.79
   1   3  -2   65.46    2.69
   1  -3  -1   31.56    1.61
   1   3  -1   31.39    1.56
  -1  -3   1   34.91    1.84
  -1   3   1   37.31    1.97
   1  -3  -1   30.10    1.45
  -1   3   1   32.27    1.54
   1   3  -1   34.38    1.73
  -1  -3   0   34.94    1.68
   1   3   0   36.75    1.76
  -1   3   0   36.51    1.84
  -1  -3   0   34.70    1.75
  -1   3   0   44.16    2.17
   1  -3   0   40.78    1.96
   1   3   0   34.67    1.75
   1  -3   0   40.84    1.96
   1   3   1   17.67    0.85
  -1   3  -1   18.98    2.89
  -1  -3  -1   17.12    0.82
  -1  -3  -1   18.71    1.14
  -1   3  -1   21.92    1.22
   1  -3   1   19.09    1.02
   1   3   1   20.36    1.27
  -1  -3  -2   29.17    1.45
  -1   3  -2   29.04    1.56
  -1  -3  -2   29.43    1.62
  -1   3  -2   32.49    1.68
   1  -3   2   32.75    2.09
   1   3   2   30.53    2.16
  -1  -3  -3   -0.31    0.23
  -1   3  -3   -0.03    0.39
  -1  -3  -3   -0.28    0.35
  -1   3  -3   -0.09    0.14
   1  -3   3   -1.00    0.60
  -1  -3  -4   29.69    1.60
  -1   3  -4   30.03    1.70
  -1  -3  -4   30.27    1.66
  -1   3  -4   31.12    1.54
   1  -3   4   33.16    3.39
   1   3   4   39.77    2.50
  -1  -3  -5   10.38    1.54
  -1   3  -5    8.98    1.43
  -1  -3  -5    8.49    1.52
  -1   3  -5    8.51    0.84
   1  -3   5   10.65    2.11
   1   3   5   17.66    3.26
  -1  -3  -6    1.78    1.13
  -1   3  -6    1.91    0.39
  -1  -3  -6    1.99    0.37
  -1   3  -6    0.90    0.35
   1  -3   6    1.59    0.74
   1   3   6    2.11    0.69
  -1  -3  -7   64.01    2.50
  -1   3  -7   66.69    2.70
  -1  -3  -7   64.81    3.21
  -1   3  -7   63.59    2.23
   1  -3   7   72.70    3.75
   1   3   7   72.64    6.12
  -1  -3  -8    4.63    1.10
  -1   3  -8    4.14    1.02
  -1  -3  -8    3.55    0.83
  -1   3  -8    3.65    0.91
   1  -3   8    4.13    1.18
   1   3   8    5.82    1.51
  -1  -3  -9   14.88    2.00
  -1   3  -9   15.49    2.62
  -1  -3  -9   13.06    1.92
   1  -3   9   17.44    2.78
   1   3   9   16.31    2.63
  -1  -3 -10    1.52    0.77
  -1   3 -10    1.51    0.78
  -1  -3 -10    1.02    0.59
   1  -3  10    2.40    1.23
   1   3  10    1.15    1.07
  -1   3 -11    3.34    1.39
  -1  -3 -11    3.39    1.37
  -1  -3 -11    2.57    1.04
   1  -3  11    5.05    1.88
   1   3  11    5.61    1.37
  -1  -3 -12    5.62    1.38
  -1   3 -12    6.19    1.42
  -1  -3 -12    5.56    1.24
   1  -3  12    7.21    1.81
   1   3  12   10.56    2.10
  -1   3 -13    5.69    2.06
  -1  -3 -13    4.95    1.51
   1  -3  13   11.23    2.37
   1   3  13    5.43    2.20
  -1  -3 -14    3.62    1.64
  -1   3 -14    1.16    0.87
   1  -3  14    4.89    2.34
   1   3  14    5.09    2.36
   1  -4 -15    0.67    0.70
   1   4 -15    0.47    0.84
  -1  -4  15    0.21    1.04
  -1   4  15    4.27    1.61
   1  -4 -14    1.30    0.92
   1   4 -14    0.18    0.39
  -1  -4  14    2.55    1.10
  -1   4  14    1.12    0.93
   1  -4 -13    1.12    0.91
   1   4 -13   -0.28    0.89
  -1  -4  13    0.60    1.08
  -1   4  13    0.22    0.94
   1  -4 -12   -0.43    0.72
   1   4 -12    1.12    0.74
   1  -4 -12    4.73    1.54
  -1  -4  12   -0.86    1.02
  -1   4  12    1.09    0.92
   1  -4 -11    6.55    2.03
   1   4 -11    9.46    1.40
  -1   4  11    5.69    1.59
  -1  -4  11    7.34    2.07
  -1   4  11    8.65    2.18
   1  -4 -10    1.55    0.91
   1   4 -10    0.65    0.55
  -1   4  10   -0.09    0.39
  -1  -4  10    0.88    0.66
  -1   4  10   -1.21    0.96
   1  -4  -9   22.34    2.70
   1   4  -9   25.98    3.70
  -1   4   9   23.47    2.53
  -1  -4   9   23.78    2.28
  -1   4   9   21.42    3.05
   1  -4  -8   12.58    2.09
   1   4  -8   11.89    1.91
  -1   4   8   12.77    1.53
  -1  -4   8   11.07    1.75
  -1  -4   8   12.75    2.04
  -1   4   8   15.09    2.75
   1  -4  -7    6.57    0.83
   1   4  -7    5.33    0.72
  -1  -4   7    4.64    0.36
  -1   4   7    4.84    0.65
  -1  -4   7    5.96    0.67
  -1   4   7    5.07    1.08
   1  -4  -6   46.64    5.45
   1   4  -6   51.27    3.90
  -1  -4   6   50.18    3.31
  -1   4   6   52.11    2.85
  -1  -4   6   56.71    3.23
  -1   4   6   47.77    2.97
   1  -4  -5   17.42   10.93
   1   4  -5   18.87    2.29
  -1  -4   5   18.36   11.30
  -1   4   5   19.42    2.35
  -1  -4   5   17.65    1.81
  -1   4   5   17.61    3.82
   1  -4  -4  140.91    5.69
   1   4  -4  151.55    6.12
  -1  -4   4  155.34    6.03
  -1   4   4  157.79    6.33
  -1  -4   4  162.11    6.50
  -1   4   4  157.22    6.28
   1  -4  -3   29.87    1.67
   1   4  -3   27.67    2.23
  -1  -4   3   32.95    1.74
  -1   4   3   32.60    1.78
  -1  -4   3   34.26    1.85
  -1   4   3   31.17    1.73
   1  -4  -2  235.07    2.72
   1   4  -2  238.44    2.76
  -1   4   2  271.46    3.89
   1   4  -2  260.93    3.03
   1  -4  -1    1.98    0.22
   1   4  -1    1.65    0.19
  -1  -4   1    1.19    0.18
  -1   4   1    1.49    0.25
  -1   4   1    1.18    0.22
   1   4  -1    1.59    0.20
   1   4   0  326.48    2.86
  -1   4   0  320.80    3.32
  -1  -4   0  341.94    3.43
  -1   4   0  382.06    3.69
   1   4   0  319.33    3.28
  -1   4   0  357.57    3.27
  -1   4  -1   -0.07    0.29
  -1   4  -1   -0.52    0.24
   1  -4   1   -0.32    0.25
   1   4   1    0.17    0.35
  -1  -4  -2  203.27    2.61
  -1   4  -2  239.80    2.46
   1  -4   2  240.39    3.09
  -1  -4  -3    2.64    0.37
  -1   4  -3    2.30    0.36
  -1  -4  -3    1.93    0.31
   1  -4   3    3.02    0.50
   1   4   3    1.50    0.95
  -1  -4  -4   71.86    2.95
  -1   4  -4   71.50    3.10
  -1  -4  -4   69.45    3.03
  -1   4  -4   74.78    2.93
   1  -4   4   79.99    3.45
   1   4   4   76.29    3.38
  -1  -4  -5    2.27    0.39
  -1   4  -5    1.81    0.72
  -1  -4  -5    2.39    0.34
  -1   4  -5    2.20    0.28
   1  -4   5    3.70    0.61
   1   4   5    2.69    1.32
  -1  -4  -6   13.43    1.78
  -1   4  -6   12.02    1.22
  -1  -4  -6   12.26    1.81
  -1   4  -6   11.75    1.21
   1  -4   6   12.86    1.78
   1   4   6   15.21    2.04
  -1   4  -7    4.29    0.77
  -1  -4  -7    4.16    0.58
   1  -4   7    7.05    1.08
   1   4   7    6.12    1.00
  -1  -4  -8    1.81    0.81
  -1   4  -8    1.19    0.53
  -1  -4  -8    2.03    0.86
   1  -4   8    1.64    0.98
   1   4   8    1.22    1.18
  -1  -4  -9    1.22    0.62
  -1   4  -9    1.52    0.73
  -1  -4  -9    2.77    1.15
   1  -4   9    1.71    1.14
   1   4   9    0.52    1.21
  -1  -4 -10    3.39    0.81
  -1   4 -10    3.37    0.92
  -1  -4 -10    3.26    0.73
   1  -4  10    4.87    1.15
   1   4  10    3.00    0.82
  -1  -4 -11    3.09    1.16
  -1  -4 -11    1.17    0.74
   1  -4  11    4.80    2.06
   1   4  11    3.01    1.41
  -1  -4 -12    0.05    0.31
  -1   4 -12    1.30    0.89
  -1  -4 -12    0.52    0.43
   1  -4  12    2.44    1.34
  -1  -4 -13    4.74    1.55
  -1   4 -13    7.11    2.11
   1  -4  13    9.07    1.79
   1   4  13    8.32    1.98
  -1  -4 -14    1.39    0.86
  -1   4 -14   -0.40    0.73
   1  -4  14    1.13    1.11
   1   4  14   -0.66    1.20
   1  -5 -15    0.27    0.68
   1   5 -15    0.66    0.74
  -1  -5  15   -0.47    1.10
  -1   5  15    0.71    0.77
   1  -5 -14    0.50    0.60
   1   5 -14    0.66    0.95
  -1  -5  14    0.82    0.86
  -1   5  14    0.58    0.72
   1  -5 -13    1.19    0.38
   1   5 -13   -0.85    0.82
   1  -5 -13   -0.17    0.39
  -1  -5  13    1.46    0.50
  -1   5  13    1.12    0.31
   1  -5 -12    1.21    0.87
   1   5 -12    2.17    1.26
   1  -5 -12    0.46    0.44
  -1  -5  12    2.03    1.39
  -1   5  12   -0.35    1.03
   1  -5 -11   -0.26    0.36
   1   5 -11   -0.27    0.74
  -1   5  11   -0.17    0.45
  -1  -5  11    2.05    0.91
  -1   5  11   -0.20    0.85
   1  -5 -10    0.42    0.41
   1   5 -10    0.97    0.61
  -1   5  10   -0.05    0.42
  -1  -5  10    1.60    1.02
  -1   5  10    0.67    0.64
   1  -5  -9    3.12    1.35
   1   5  -9    3.99    1.18
  -1   5   9    2.89    1.19
  -1  -5   9    6.44    1.60
  -1   5   9    4.06    1.06
   1  -5  -8    0.40    0.61
   1   5  -8    1.24    0.44
  -1   5   8   -0.37    0.41
  -1  -5   8    1.91    0.75
  -1   5   8    1.75    0.63
   1  -5  -7    6.03    0.83
   1   5  -7    6.06    0.77
  -1  -5   7    4.59    0.31
  -1   5   7    5.92    0.66
  -1  -5   7    4.17    0.60
  -1   5   7    5.62    0.92
   1  -5  -6    0.90    0.51
   1   5  -6    2.24    0.43
  -1  -5   6    1.54    0.60
  -1   5   6    1.60    0.63
  -1  -5   6    3.76    0.54
  -1   5   6    2.72    0.73
   1  -5  -5   46.67    3.23
   1   5  -5   50.91    2.81
  -1  -5   5   51.49    2.61
  -1   5   5   56.70    3.17
  -1  -5   5   55.53    3.07
  -1   5   5   63.21    4.71
   1  -5  -4    8.83    1.23
   1   5  -4    8.70    1.09
  -1  -5   4    7.70    0.84
  -1   5   4    9.68    1.19
  -1  -5   4    9.42    1.07
  -1   5   4    8.37    0.59
   1  -5  -3  130.83    5.26
   1   5  -3  134.92    5.43
  -1  -5   3  152.44    5.96
  -1   5   3  142.82    5.74
  -1  -5   3  143.55    6.04
  -1   5   3  132.15    5.23
   1  -5  -2    1.91    0.52
   1   5  -2    1.37    0.18
  -1  -5   2    1.39    0.33
  -1   5   2    3.39    0.59
  -1   5   2    1.60    0.37
   1   5  -2    2.73    0.54
   1  -5  -1   15.83    2.21
   1   5  -1   17.17    1.78
  -1  -5   1   18.93    1.06
  -1   5   1   18.87    1.12
  -1   5   1   17.77    1.34
   1   5  -1   16.39    1.52
   1   5   0   14.63    0.30
  -1   5   0   13.75    1.70
  -1  -5   0   13.49    0.51
  -1   5   0   18.39    1.32
   1   5   0   14.17    1.53
  -1   5   0   16.39    5.97
  -1   5  -1    0.97    0.29
  -1   5  -1    1.56    0.30
   1  -5   1    1.52    0.48
   1   5   1    2.80    0.72
  -1  -5  -2   19.25    0.98
  -1   5  -2   20.09    1.17
  -1  -5  -2   20.03    1.17
  -1   5  -2   20.16    1.04
   1  -5   2   20.25    1.22
   1   5   2   20.23    2.77
  -1  -5  -3    5.09    0.56
  -1   5  -3    5.06    0.79
  -1  -5  -3    4.68    0.68
  -1   5  -3    5.90    0.40
   1  -5   3    6.32    0.96
   1   5   3    5.09    0.70
  -1  -5  -4   53.62    2.70
  -1   5  -4   53.64    2.87
  -1  -5  -4   49.17    3.09
  -1   5  -4   55.66    2.65
   1  -5   4   62.70   22.61
   1   5   4   53.03    2.95
  -1  -5  -5    0.41    0.23
  -1   5  -5   -0.31    0.36
  -1  -5  -5    0.50    0.36
   1  -5   5    2.78    0.83
  -1  -5  -6   13.67    8.18
  -1   5  -6   15.83    2.41
  -1  -5  -6   12.98    7.83
   1  -5   6   17.20    2.67
   1   5   6   11.64    1.77
  -1  -5  -7    2.76    0.76
  -1   5  -7    4.29    1.02
  -1  -5  -7    3.88    0.98
   1  -5   7    2.76    0.77
   1   5   7    2.65    0.86
  -1  -5  -8   11.85    1.88
  -1   5  -8   10.46    1.75
  -1  -5  -8   11.95    1.66
   1  -5   8   17.41    2.32
   1   5   8   11.68    1.47
  -1  -5  -9    0.84    0.70
  -1   5  -9    1.36    0.71
  -1  -5  -9    0.56    0.44
   1  -5   9    2.40    1.35
   1   5   9    1.39    0.83
  -1  -5 -10   14.36    1.89
  -1   5 -10   15.33    2.33
  -1  -5 -10   14.82    2.15
   1  -5  10   18.99    1.95
   1   5  10   17.22    2.16
  -1  -5 -11    0.32    0.32
  -1   5 -11    1.50    1.29
  -1  -5 -11    0.81    0.56
   1  -5  11   -0.19    0.81
   1   5  11    2.43    1.14
  -1  -5 -12    5.35    1.35
  -1   5 -12    7.77    2.08
   1  -5  12    6.03    1.64
   1   5  12    5.70    1.93
  -1  -5 -13   -0.61    0.56
  -1   5 -13    0.31    0.64
   1  -5  13   -0.74    1.25
   1   5  13    3.57    1.71
  -1  -5 -14    1.00    0.75
  -1   5 -14    1.78    1.28
   1  -5  14    1.73    1.45
   1   5  14    1.96    1.61
   1   6 -15    1.26    1.21
   1  -6 -14    2.05    1.23
   1   6 -14    3.22    1.41
  -1  -6  14   -1.09    0.98
  -1   6  14    0.08    0.95
   1  -6 -13    0.56    0.51
   1   6 -13    0.32    0.59
   1  -6 -13    0.58    0.55
  -1  -6  13    0.77    0.77
  -1   6  13   -0.46    0.85
   1  -6 -12   34.17    5.18
   1   6 -12   38.66    7.50
   1  -6 -12   31.24    2.95
  -1  -6  12   38.90    6.26
  -1   6  12   38.86    3.51
   1  -6 -11    1.31    0.86
   1   6 -11   -0.13    0.71
  -1   6  11    0.91    0.67
  -1  -6  11    0.16    0.45
  -1   6  11    2.18    1.15
   1  -6 -10   15.32    1.50
   1   6 -10   16.09    1.64
  -1   6  10   14.08    2.26
  -1  -6  10   17.76    2.21
  -1   6  10   14.39    1.99
   1  -6  -9    2.29    1.08
   1   6  -9    0.72    0.67
  -1   6   9    0.63    0.45
  -1  -6   9    0.72    0.65
  -1   6   9    2.58    1.37
   1  -6  -8    4.15    0.80
   1   6  -8    3.42    0.73
  -1   6   8    2.59    1.08
  -1  -6   8    5.02    1.20
  -1   6   8    3.41    0.84
   1  -6  -7    0.59    0.47
   1   6  -7    1.43    0.33
  -1   6   7    1.22    0.84
  -1  -6   7    1.44    0.45
  -1   6   7   -0.16    0.71
   1  -6  -6   12.97    1.65
   1   6  -6   12.95    2.05
  -1  -6   6   12.16    1.05
  -1   6   6   14.41    1.94
  -1  -6   6   14.58    2.13
  -1   6   6   12.06    2.06
   1  -6  -5    9.83    1.41
   1   6  -5   10.07    1.17
  -1  -6   5    7.47    0.95
  -1   6   5    9.91    0.92
  -1  -6   5    9.46    1.36
  -1   6   5    7.42    2.95
   1  -6  -4    0.84    0.37
  -1  -6   4    0.85    0.23
  -1  -6   4    2.84    0.74
   1  -6  -3   68.09    2.91
   1   6  -3   67.98    2.89
  -1  -6   3   73.84    2.96
  -1   6   3   74.85    3.27
  -1   6   3   66.96    2.76
   1   6  -3   72.98    3.13
   1  -6  -2    0.79    0.24
   1   6  -2    0.27    0.15
  -1  -6   2    0.19    0.15
  -1   6   2    0.59    0.36
  -1   6   2    0.59    0.14
   1   6  -2   -0.15    0.40
   1  -6  -1  107.71    4.32
   1   6  -1  117.18    4.62
  -1  -6   1  118.12    4.76
  -1   6   1  138.33    5.68
  -1   6   1  109.80    4.35
   1   6  -1  109.25    4.77
   1   6   0    1.71    0.27
  -1   6   0    1.97    0.32
  -1  -6   0    3.27    0.52
  -1   6   0    3.12    0.74
   1   6   0    3.13    0.47
  -1   6   0    2.83    0.37
  -1   6  -1  246.13    3.00
  -1  -6  -1  241.33    3.07
  -1   6  -1  268.66    2.86
  -1  -6  -2    1.25    0.16
  -1   6  -2    0.91    0.29
  -1  -6  -2    1.48    0.20
  -1   6  -2    1.58    0.20
   1  -6   2    1.73    0.44
   1   6   2    1.89    0.45
  -1  -6  -3  132.24    5.15
  -1   6  -3  139.68    5.67
  -1  -6  -3  131.35    5.42
  -1   6  -3  143.40    5.55
   1  -6   3  157.13    6.37
   1   6   3  143.73    5.98
  -1  -6  -4    0.43    0.22
  -1   6  -4    1.38    0.48
  -1  -6  -4    0.70    0.40
  -1   6  -4    0.99    0.11
   1  -6   4    2.91    0.92
   1   6   4    1.43    0.65
  -1  -6  -5   21.60    1.30
  -1   6  -5   21.34    2.45
  -1  -6  -5   23.79    2.94
   1  -6   5   25.44    3.52
   1   6   5   25.36    4.18
  -1  -6  -6    2.00    0.30
  -1   6  -6    2.14    0.45
  -1  -6  -6    1.79    0.24
   1  -6   6    1.37    0.88
   1   6   6    0.42    0.99
  -1  -6  -7    5.25    1.24
  -1   6  -7    4.28    1.18
  -1  -6  -7    4.65    1.05
   1  -6   7    5.76    1.30
   1   6   7    5.19    1.23
  -1  -6  -8    4.57    0.87
  -1   6  -8    5.39    1.02
  -1  -6  -8    4.64    0.85
   1  -6   8    7.03    1.57
   1   6   8    1.60    1.07
  -1  -6  -9    0.61    0.46
  -1   6  -9    1.41    0.65
  -1  -6  -9    0.25    0.26
   1  -6   9    2.12    1.07
   1   6   9   -0.99    1.08
  -1  -6 -10   20.60    2.93
  -1   6 -10   24.29    2.99
  -1  -6 -10   21.30    3.35
   1  -6  10   25.42    2.53
   1   6  10   21.82    2.06
  -1  -6 -11   -0.45    0.45
  -1   6 -11    0.69    0.65
  -1  -6 -11    0.40    0.42
   1  -6  11    0.50    1.09
   1   6  11    3.06    1.66
  -1  -6 -12    0.43    0.44
  -1   6 -12    1.14    0.74
  -1  -6 -12   -0.02    0.43
   1  -6  12    0.12    1.13
   1   6  12    0.46    1.29
  -1  -6 -13    0.62    0.54
  -1   6 -13    0.81    0.86
   1  -6  13    3.18    1.44
   1   6  13   -1.30    1.08
  -1  -6 -14    3.14    1.42
  -1   6 -14    6.04    2.60
   1  -6  14    5.35    2.08
   1   6  14    6.77    1.85
   1  -7 -14    2.34    1.11
   1   7 -14   -1.11    0.80
  -1  -7  14    0.70    1.13
  -1   7  14   -0.98    0.92
   1  -7 -13    0.57    0.57
   1   7 -13   -1.00    0.84
   1  -7 -13    0.43    0.40
  -1  -7  13   -0.17    0.89
  -1   7  13    1.63    1.33
   1  -7 -12    6.18    1.54
   1   7 -12    7.03    1.78
  -1  -7  12    5.12    1.40
  -1   7  12    6.91    1.82
   1  -7 -11    0.21    0.60
   1   7 -11    0.93    0.75
  -1   7  11    0.61    0.53
  -1  -7  11   -0.04    0.87
  -1   7  11    1.59    1.11
   1  -7 -10   13.17    1.91
   1   7 -10   16.46    2.28
  -1   7  10   15.23    2.04
  -1  -7  10   14.81    1.87
  -1   7  10   16.85    2.75
   1  -7  -9    0.90    0.78
   1   7  -9    1.41    0.87
  -1   7   9    0.09    0.35
  -1  -7   9    0.29    0.45
  -1   7   9    2.48    1.33
   1  -7  -8   45.54    2.41
   1   7  -8   47.18    5.61
  -1   7   8   47.18    5.12
  -1  -7   8   48.22    6.24
  -1   7   8   42.65    2.29
   1  -7  -7    0.40    0.55
   1   7  -7    0.74    0.56
  -1   7   7    0.72    0.60
  -1   7   7    0.50    0.48
   1  -7  -6   91.08    3.40
   1   7  -6  100.11    5.71
  -1   7   6  105.81    3.82
  -1  -7   6  106.08    3.90
  -1   7   6   98.54    3.53
   1  -7  -5    4.39    0.65
   1   7  -5    4.53    0.69
  -1  -7   5    3.96    0.52
  -1   7   5    4.66    0.70
  -1  -7   5    5.39    0.80
  -1   7   5    4.44    0.60
   1  -7  -4   55.52   20.01
   1   7  -4   57.93   20.87
  -1  -7   4   61.65   22.18
  -1   7   4   67.38    4.93
  -1  -7   4   65.81    3.31
  -1   7   4   64.02    3.82
   1  -7  -3   38.47    2.29
   1   7  -3   40.02    2.73
  -1  -7   3   42.88    2.14
  -1   7   3   42.94    2.31
  -1   7   3   36.84    2.20
   1   7  -3   44.69    2.40
   1  -7  -2  208.76    2.67
   1   7  -2  211.83    2.61
  -1   7   2  232.37    3.03
   1   7  -2  222.90    2.99
   1  -7  -1   85.03    3.47
   1   7  -1   92.14    3.73
  -1  -7   1   92.47    3.75
  -1   7   1  102.53    4.20
  -1   7   1   86.12    3.47
   1   7  -1   87.86    3.65
   1   7   0   30.88    1.53
  -1   7   0   28.16    1.92
  -1  -7   0   32.65    1.82
  -1   7   0   40.70    3.03
   1   7   0   28.18    1.58
  -1   7   0   30.96    1.69
  -1   7  -1   16.19    1.00
  -1  -7  -1   15.33    5.90
  -1   7  -1   16.55    2.00
   1   7   1   14.68    1.85
  -1   7  -1   16.77    6.34
  -1  -7  -2   26.41    1.28
  -1   7  -2   28.29    1.75
  -1  -7  -2   28.31    1.60
  -1   7  -2   30.23    1.55
   1  -7   2   32.79    1.78
   1   7   2   25.83    1.54
  -1  -7  -3   28.46    1.43
  -1   7  -3   31.83    3.73
  -1  -7  -3   27.11    1.70
  -1   7  -3   29.67    1.50
   1  -7   3   32.40    3.27
   1   7   3   27.64    3.93
  -1  -7  -4   -0.05    0.21
  -1   7  -4   -0.07    0.47
  -1  -7  -4    0.05    0.25
  -1   7  -4    0.13    0.09
   1  -7   4    1.03    0.50
   1   7   4    2.10    0.77
  -1  -7  -5   -0.02    0.22
  -1   7  -5   -0.24    0.50
  -1  -7  -5   -0.52    0.37
   1  -7   5    0.76    0.36
   1   7   5    0.79    0.89
  -1  -7  -6    2.80    0.40
  -1   7  -6    1.78    0.33
  -1  -7  -6    3.45    0.71
   1  -7   6    2.85    0.48
   1   7   6    4.36    0.81
  -1  -7  -7    0.23    0.23
  -1   7  -7    0.78    0.50
  -1  -7  -7    0.91    0.59
   1  -7   7   -0.51    0.74
   1   7   7    1.17    0.67
  -1  -7  -8    0.25    0.24
  -1   7  -8    0.52    0.47
  -1  -7  -8   -0.76    0.41
   1  -7   8    0.62    0.68
   1   7   8   -0.48    0.91
  -1  -7  -9    1.51    0.64
  -1   7  -9    1.35    0.78
  -1  -7  -9    2.48    1.03
   1  -7   9    3.57    0.93
   1   7   9    1.31    1.20
  -1  -7 -10    3.08    0.92
  -1   7 -10    4.17    1.22
  -1  -7 -10    5.85    1.65
   1  -7  10    4.91    1.61
   1   7  10    6.83    2.13
  -1  -7 -11    0.40    0.52
  -1   7 -11    0.19    0.37
  -1  -7 -11    0.23    0.26
   1  -7  11   -0.54    0.99
   1   7  11    1.80    1.27
  -1  -7 -12   -0.14    0.47
  -1   7 -12   -0.14    0.78
  -1  -7 -12    0.79    0.65
   1  -7  12    1.04    0.91
   1   7  12    1.47    1.31
  -1  -7 -13    0.60    0.58
  -1   7 -13    3.60    1.41
  -1  -7 -13    0.61    0.56
   1  -7  13    2.15    1.50
  -1  -7 -14   -0.06    0.58
  -1   7 -14    0.59    0.69
   1  -7  14    3.18    1.53
   1   7  14    0.98    0.91
   1  -8 -14   -0.48    0.71
   1   8 -14    0.19    0.38
  -1  -8  14    2.07    1.27
  -1   8  14    1.63    0.96
   1  -8 -13    0.74    0.67
   1   8 -13    1.22    0.82
   1  -8 -13    1.27    0.88
  -1  -8  13    1.10    0.89
  -1   8  13   -1.47    0.84
   1  -8 -12   -0.19    0.63
   1   8 -12    0.62    0.91
  -1  -8  12    0.79    0.60
  -1   8  12    2.04    1.32
   1  -8 -11    3.92    1.66
   1   8 -11    4.55    1.19
  -1   8  11    3.30    1.31
  -1  -8  11    4.76    1.18
  -1   8  11    4.62    1.27
   1  -8 -10    1.55    0.82
   1   8 -10    0.92    0.75
  -1   8  10    0.45    0.43
  -1  -8  10    1.09    0.62
  -1   8  10    0.77    1.23
   1  -8  -9    0.11    0.53
   1   8  -9   -0.07    0.65
  -1   8   9    0.75    0.74
  -1  -8   9    0.20    0.45
  -1   8   9    0.67    0.91
   1  -8  -8   21.05    2.94
   1   8  -8   21.29    3.06
  -1   8   8   22.69    3.38
  -1  -8   8   24.25    3.29
  -1   8   8   20.60    3.17
   1  -8  -7   10.76    2.05
   1   8  -7   11.14    2.14
  -1   8   7   12.65    1.99
  -1   8   7   12.75    2.17
   1  -8  -6   64.52    2.55
   1   8  -6   61.56    2.54
  -1   8   6   66.45    3.94
  -1  -8   6   66.80    2.76
  -1   8   6   63.90    2.55
   1  -8  -5   12.58    1.62
   1   8  -5   10.78    1.02
  -1   8   5   11.68    1.08
  -1  -8   5   13.32    1.89
  -1   8   5   11.57    1.53
   1  -8  -4  153.90    3.56
   1   8  -4  151.49    3.64
  -1  -8   4  163.93    3.45
  -1   8   4  171.27    5.56
  -1  -8   4  168.38    4.08
  -1   8   4  148.19    3.44
   1  -8  -3   26.79    3.50
   1   8  -3   27.65    1.87
  -1  -8   3   25.23    2.22
  -1   8   3   29.07    1.71
  -1   8   3   23.73    2.92
   1   8  -3   27.29    1.64
   1  -8  -2  487.81    4.97
   1   8  -2  502.95    5.17
  -1   8   2  558.04    6.08
  -1   8   2  480.62    4.73
   1   8  -2  524.80    5.79
   1  -8  -1   12.75    1.76
   1   8  -1   14.85    0.55
  -1  -8   1   14.07    2.24
  -1   8   1   15.66    1.90
   1   8  -1   14.72    1.53
   1   8   0  657.66    5.88
  -1   8   0  653.15    6.34
  -1   8   0  760.90    7.17
   1   8   0  672.56    7.17
  -1   8   0  688.18    6.44
  -1   8  -1    0.09    0.18
   1   8   1   -0.02    0.07
  -1  -8  -1   -0.08    0.35
  -1   8  -1   -0.04    0.24
   1   8   1    0.28    0.32
  -1   8  -1   -0.33    0.27
  -1  -8  -2  190.47    1.81
  -1   8  -2  194.19    2.74
  -1  -8  -2  188.32    2.80
  -1   8  -2  212.07    2.41
   1   8   2  174.73   62.87
  -1  -8  -3   16.33    1.30
  -1   8  -3   15.92    6.02
  -1  -8  -3   17.71    2.65
  -1   8  -3   18.58    1.23
   1  -8   3   24.87    1.96
   1   8   3   15.87    3.28
  -1  -8  -4  111.94    2.48
  -1   8  -4  117.81    3.14
  -1  -8  -4  104.34    2.80
  -1   8  -4  109.68    2.24
   1  -8   4  122.37    3.71
   1   8   4  107.68    2.92
  -1  -8  -5    5.68    0.66
  -1   8  -5    5.29    0.68
  -1  -8  -5    5.85    1.01
   1  -8   5    6.35    1.07
   1   8   5    7.63    1.26
  -1  -8  -6   32.92    3.83
  -1   8  -6   35.74    4.97
  -1  -8  -6   34.97    2.17
   1  -8   6   40.24    3.14
   1   8   6   43.30    4.07
  -1  -8  -7    5.76    1.38
  -1   8  -7    6.53    1.60
  -1  -8  -7    5.43    1.33
   1  -8   7    7.14    1.25
   1   8   7    5.99    4.31
  -1  -8  -8    0.65    0.54
  -1   8  -8    0.56    0.48
  -1  -8  -8   -0.50    0.46
   1  -8   8    0.88    0.80
   1   8   8    0.71    0.69
  -1  -8  -9    1.01    0.56
  -1   8  -9    1.47    0.93
  -1  -8  -9   -0.89    0.45
   1   8   9    2.26    1.34
  -1  -8 -10    0.05    0.25
  -1   8 -10   -0.06    0.73
  -1  -8 -10    0.93    0.61
   1  -8  10    0.26    0.76
   1   8  10    1.18    0.89
  -1  -8 -11    0.44    0.40
  -1   8 -11    0.65    0.59
  -1  -8 -11   -0.67    0.42
   1  -8  11    1.20    1.22
   1   8  11    0.54    0.80
  -1  -8 -12    0.21    0.54
  -1   8 -12    1.30    0.88
  -1  -8 -12    0.88    0.67
   1  -8  12    1.01    0.92
   1   8  12    1.05    1.22
  -1  -8 -13   -0.52    0.51
  -1   8 -13    1.05    0.70
  -1  -8 -13    0.71    0.63
   1  -8  13    3.47    1.77
   1   8  13    2.06    1.29
  -1   8 -14    0.48    0.68
   1  -8  14    1.88    1.21
   1   8  14    1.42    1.00
   1  -9 -14    0.85    0.84
   1   9 -14    0.90    1.12
  -1  -9  14    2.12    1.44
  -1   9  14    0.58    0.73
   1  -9 -13    1.93    1.06
   1   9 -13    3.37    1.28
   1  -9 -13    1.50    0.74
  -1  -9  13    1.92    1.09
  -1   9  13    1.29    0.80
   1  -9 -12    3.36    0.96
   1   9 -12    3.39    1.05
  -1  -9  12    3.31    1.62
  -1   9  12    4.52    1.51
   1  -9 -11    3.09    1.39
   1   9 -11    4.35    3.29
  -1   9  11    6.75    1.50
  -1  -9  11    5.12    1.19
  -1   9  11    5.16    1.12
   1  -9 -10    2.76    0.86
   1   9 -10    2.00    1.05
  -1   9  10    1.73    0.88
  -1  -9  10    2.79    0.92
  -1   9  10    3.43    1.33
   1  -9  -9   12.47    1.96
   1   9  -9   14.08    2.21
  -1   9   9   13.94    2.16
  -1  -9   9   15.68    2.32
  -1   9   9   13.27    2.15
   1  -9  -8    6.38    1.54
   1   9  -8    6.47    1.29
  -1   9   8    8.12    1.54
  -1  -9   8    9.33    1.68
  -1   9   8    8.48    1.87
   1  -9  -7   -0.05    0.49
   1   9  -7    1.09    0.60
  -1   9   7    0.05    0.38
  -1  -9   7    0.92    0.64
  -1   9   7    0.20    0.65
   1  -9  -6   10.32    1.38
   1   9  -6   10.98    1.61
  -1   9   6    8.89    0.82
  -1  -9   6   12.36    2.38
  -1   9   6   10.52    1.59
   1  -9  -5    1.37    0.62
   1   9  -5    1.30    0.52
  -1  -9   5    0.92    0.43
  -1   9   5    1.02    0.44
  -1  -9   5    1.21    0.59
  -1   9   5    0.73    0.46
   1  -9  -4    1.40    0.56
   1   9  -4    2.42    0.44
  -1  -9   4    3.18    0.45
  -1   9   4    2.99    0.50
  -1  -9   4    3.74    0.69
  -1   9   4    2.02    0.43
   1  -9  -3   20.36    2.45
   1   9  -3   19.52    2.91
  -1  -9   3   18.75    1.10
  -1   9   3   20.97    1.36
  -1   9   3   19.78    2.59
   1  -9  -2   22.34    2.77
   1   9  -2   22.76    2.35
  -1  -9   2   22.76    1.44
  -1   9   2   28.37    3.84
  -1   9   2   22.33    1.59
   1   9  -2   25.07    2.19
   1   9  -1   82.70    3.38
  -1  -9   1   81.15    3.38
  -1   9   1   91.92    3.84
  -1   9   1   84.37    3.46
   1   9  -1   82.00    3.50
   1   9   0    6.10    0.80
  -1   9   0    6.83    0.94
  -1  -9   0    7.06    1.00
  -1   9   0    7.67    0.96
  -1   9   0    8.77    0.97
  -1   9  -1   12.67    1.31
   1   9   1   12.32    0.94
  -1  -9  -1   13.12    1.94
  -1   9  -1   14.02    1.35
   1   9   1   12.72    1.42
  -1   9  -1   13.29    0.62
  -1  -9  -2   70.09    2.75
  -1   9  -2   79.04    6.30
  -1  -9  -2   65.01    2.95
  -1   9  -2   80.19    4.31
   1  -9   2   83.50    3.58
   1   9   2   73.26    5.08
  -1  -9  -3   58.51    2.90
  -1   9  -3   62.34    3.33
  -1  -9  -3   58.54    3.92
  -1   9  -3   64.53    3.22
   1  -9   3   67.46    3.62
   1   9   3   61.03    3.30
  -1  -9  -4  110.96    2.50
  -1   9  -4  114.77    3.07
  -1  -9  -4  103.58    2.78
   1  -9   4  125.69    3.31
   1   9   4  110.14    3.01
  -1  -9  -5   -0.10    0.26
  -1   9  -5   -0.55    0.55
  -1  -9  -5   -0.56    0.42
   1  -9   5   -0.28    0.48
   1   9   5   -1.61    0.66
  -1  -9  -6   52.48   30.85
  -1   9  -6   59.36    2.59
  -1  -9  -6   49.13   28.89
   1  -9   6   64.65    2.73
   1   9   6   54.97   32.34
  -1  -9  -7    0.31    0.36
  -1   9  -7    1.09    0.57
  -1  -9  -7    0.71    0.35
   1  -9   7    1.09    0.53
   1   9   7    3.16    1.00
  -1  -9  -8   15.06    2.08
  -1   9  -8   18.73    2.75
  -1  -9  -8   14.85    2.53
   1  -9   8   18.13    2.99
   1   9   8   17.03    2.29
  -1  -9  -9    1.18    0.62
  -1   9  -9    1.31    0.91
  -1  -9  -9    1.54    0.76
   1  -9   9    1.83    0.96
   1   9   9    3.66    1.30
  -1  -9 -10   12.38    2.27
  -1   9 -10   16.00    2.12
  -1  -9 -10   16.18    2.59
   1  -9  10   16.03    3.65
   1   9  10   18.68    3.40
  -1  -9 -11    3.45    1.60
  -1   9 -11    3.95    1.07
  -1  -9 -11    4.06    1.08
   1  -9  11    4.28    1.37
   1   9  11    5.10    1.04
  -1  -9 -12    0.28    0.31
  -1   9 -12    1.56    1.36
  -1  -9 -12    0.94    0.61
   1   9  12    1.96    1.16
  -1  -9 -13    0.84    0.83
  -1   9 -13    0.89    0.81
  -1  -9 -13   -0.41    0.50
   1  -9  13    0.02    1.17
   1   9  13   -0.01    1.04
  -1   9 -14    0.64    1.06
   1  -9  14   -1.57    1.21
   1   9  14    0.44    1.04
   1 -10 -14   -0.68    0.66
   1  10 -14    0.56    0.97
   1 -10 -14   -0.20    0.46
  -1 -10  14   -0.06    1.05
  -1  10  14    1.76    1.24
   1 -10 -13    0.57    0.54
   1  10 -13    1.24    0.94
   1 -10 -13    0.48    0.51
  -1 -10  13    1.21    0.95
  -1  10  13    0.00    0.76
   1 -10 -12    1.16    0.76
   1  10 -12    2.33    1.51
   1 -10 -12    1.51    0.96
  -1 -10  12    0.82    0.82
  -1  10  12    1.53    1.29
   1 -10 -11    1.76    0.90
   1  10 -11    0.68    0.74
  -1  10  11   -0.28    0.55
  -1 -10  11    1.92    1.00
  -1  10  11    0.62    0.91
   1 -10 -10    1.40    0.76
   1  10 -10    3.56    1.17
  -1  10  10    0.32    0.39
  -1 -10  10    1.20    0.72
  -1  10  10    1.36    1.08
   1 -10  -9    7.27    1.60
   1  10  -9    9.29    1.15
  -1  10   9    8.28    1.87
  -1 -10   9   10.04    1.31
  -1  10   9    9.88    1.44
   1 -10  -8    1.81    0.76
   1  10  -8    1.00    0.75
  -1  10   8    2.54    1.02
  -1 -10   8    2.54    1.13
  -1  10   8    0.95    0.92
   1 -10  -7   11.66    2.01
   1  10  -7   12.66    2.37
  -1  10   7   14.41    2.09
  -1 -10   7   14.07    2.45
  -1  10   7   10.92    2.46
   1 -10  -6   11.46    1.34
   1  10  -6   10.89    1.41
  -1  10   6   15.38    2.08
  -1 -10   6   14.96    9.08
  -1  10   6   10.29    0.91
   1 -10  -5   48.84    2.82
   1  10  -5   53.52   31.47
  -1 -10   5   48.34    3.28
  -1  10   5   51.58    3.20
  -1 -10   5   55.36    6.89
  -1  10   5   52.02   30.58
   1 -10  -4    8.91    1.26
   1  10  -4   12.87    1.69
  -1 -10   4    9.62    1.23
  -1  10   4   13.58    1.73
  -1 -10   4   14.86    1.81
  -1  10   4   10.87    0.96
   1 -10  -3   62.11    3.24
   1  10  -3   69.62    3.64
  -1 -10   3   62.85    3.23
  -1  10   3   74.13    3.93
  -1  10   3   67.79    3.51
   1  10  -3   68.05    3.67
   1  10  -2    1.67    0.31
  -1 -10   2    1.52    0.21
   1  10  -2    3.28    0.70
   1  10  -1    2.25    0.37
  -1 -10   1    2.15    0.27
  -1  10   1    3.23    0.77
  -1  10   1    2.29    0.34
   1  10  -1    2.10    0.41
   1  10   0    0.25    0.09
  -1  10   0    1.28    0.37
  -1 -10   0   -0.57    0.42
  -1  10   0   -0.15    0.36
  -1  10   0   -0.91    0.60
  -1  10  -1    2.88    0.47
   1  10   1    1.41    0.37
  -1 -10  -1    3.03    0.78
  -1  10  -1    2.07    0.30
   1  10   1    2.07    0.65
  -1  10  -1    1.81    0.35
  -1 -10  -2    1.01    0.16
  -1  10  -2    1.37    0.22
  -1 -10  -2    1.52    0.52
  -1  10  -2    1.50    0.60
  -1 -10  -3    3.75    0.64
  -1  10  -3    4.32    0.72
  -1 -10  -3    3.40    0.99
  -1  10  -3    4.10    0.47
   1 -10   3    4.30    0.76
   1  10   3    4.60    0.83
  -1 -10  -4    1.84    1.16
  -1  10  -4    2.96    0.52
  -1 -10  -4    0.96    0.52
  -1  10  -4    1.44    0.56
   1 -10   4    1.90    0.75
   1  10   4    1.76    1.25
  -1 -10  -5   46.39    2.58
  -1  10  -5   52.36    3.14
  -1 -10  -5   47.65    2.83
   1 -10   5   51.65    6.53
   1  10   5   53.48    3.82
  -1 -10  -6    1.69    0.46
  -1  10  -6    2.58    0.68
  -1 -10  -6    2.25    0.96
   1 -10   6    2.29    0.58
   1  10   6    1.73    0.72
  -1 -10  -7    7.29    1.45
  -1  10  -7    8.13    1.58
  -1 -10  -7    8.38    5.56
   1 -10   7   10.40    2.01
   1  10   7    7.73    1.45
  -1 -10  -8   -0.01    0.28
  -1  10  -8    0.64    0.54
  -1 -10  -8   -0.34    0.48
   1 -10   8    0.30    0.44
   1  10   8    1.23    0.74
  -1 -10  -9    2.50    0.55
  -1  10  -9    3.81    0.95
  -1 -10  -9    3.46    0.77
   1 -10   9    3.26    1.06
   1  10   9    1.10    1.05
  -1 -10 -10    1.87    0.70
  -1  10 -10   -0.87    0.77
  -1 -10 -10    0.89    0.63
   1 -10  10    1.32    1.08
   1  10  10    1.85    0.78
  -1 -10 -11    1.71    0.77
  -1  10 -11    1.16    0.97
  -1 -10 -11    2.35    1.03
   1 -10  11    0.93    1.15
   1  10  11    0.39    0.82
  -1 -10 -12   -0.01    0.29
  -1  10 -12   -0.17    0.82
  -1 -10 -12    0.67    0.62
   1 -10  12   -0.44    1.13
   1  10  12    0.68    0.77
  -1  10 -13   -0.21    0.78
  -1 -10 -13   -0.04    0.50
   1 -10  13   -0.32    1.12
   1  10  13    1.35    1.55
  -1  10 -14    1.97    1.17
   1 -10  14    0.90    0.73
   1  10  14    1.16    0.88
   1 -11 -14    1.48    0.99
   1  11 -14    1.66    1.19
   1 -11 -14    0.71    0.75
  -1 -11  14    1.23    1.17
  -1  11  14    1.92    1.30
   1 -11 -13    0.99    0.75
   1  11 -13    1.70    1.28
   1 -11 -13    0.44    0.51
  -1 -11  13    0.68    0.92
  -1  11  13    1.59    1.21
   1 -11 -12    7.64    1.56
   1  11 -12   10.27    1.87
   1 -11 -12    7.98    1.31
  -1 -11  12   10.98    1.50
  -1  11  12    7.54    1.53
   1 -11 -11    3.74    0.88
   1  11 -11    4.87    1.20
  -1  11  11    3.87    0.87
  -1  11  11    2.13    1.26
   1 -11 -10    1.07    0.80
   1  11 -10    0.63    0.68
  -1  11  10    2.55    0.98
  -1 -11  10    0.72    0.62
  -1  11  10    0.98    0.77
   1 -11  -9    6.05    1.21
   1  11  -9    6.83    1.28
  -1  11   9    7.82    1.94
  -1 -11   9    9.01    1.74
  -1  11   9    7.41    1.48
   1 -11  -8    2.50    1.09
   1  11  -8    3.14    1.29
  -1  11   8    3.92    1.06
  -1 -11   8    4.97    1.17
  -1  11   8    2.33    0.98
   1 -11  -7    0.26    0.34
   1  11  -7   -0.13    0.55
  -1  11   7   -0.50    0.58
  -1 -11   7    1.37    0.90
  -1  11   7    0.10    0.56
   1 -11  -6    1.24    0.40
   1  11  -6    2.52    0.62
  -1  11   6    2.84    0.94
  -1 -11   6    3.34    0.99
  -1  11   6    2.07    0.55
   1 -11  -5    7.08    1.05
   1  11  -5    8.58    1.07
  -1 -11   5    7.98    0.66
  -1  11   5    7.19    0.75
  -1 -11   5    8.33    0.83
  -1  11   5    6.90    0.75
   1 -11  -4   32.85    4.21
   1  11  -4   33.85    4.54
  -1 -11   4   32.70    2.84
  -1  11   4   42.65    5.59
  -1  11   4   33.44    1.90
   1  11  -4   41.02    4.85
   1 -11  -3   13.84    2.44
   1  11  -3   16.88    1.49
  -1 -11   3   15.42    2.16
  -1  11   3   21.38    2.62
  -1  11   3   16.80    2.12
   1  11  -3   16.99    1.47
   1 -11  -2   53.63    2.83
   1  11  -2   64.25    4.41
  -1 -11   2   60.03    3.27
  -1  11   2   64.81    3.50
  -1  11   2   61.40    4.22
   1  11  -2   56.35    3.08
   1  11  -1   83.15   51.11
  -1  11   1   77.47    4.02
  -1 -11   1   80.89   49.73
  -1  11   1   91.10   56.06
  -1  11   1   79.34   48.77
   1  11  -1   82.26    4.63
  -1 -11   0  245.41    4.24
  -1  11   0  282.72    3.63
   1  11   0  253.67    4.78
  -1  11  -1  151.66    3.88
   1  11   1  142.92    2.99
  -1 -11  -1  160.91    4.45
  -1  11  -1  168.70    3.79
   1  11   1  163.26    4.05
  -1  11  -1  179.25    4.12
  -1 -11  -2  117.99    2.48
  -1  11  -2  120.57    3.32
  -1 -11  -2  123.47    3.25
  -1  11  -2  132.18    3.01
   1  11   2  126.35    3.51
  -1 -11  -3   38.35    2.02
  -1  11  -3   41.76    4.73
  -1 -11  -3   38.20    2.24
  -1  11  -3   43.20    2.25
   1 -11   3   43.94    3.10
   1  11   3   42.37    5.78
  -1 -11  -4   65.96    2.21
  -1  11  -4   66.61    2.67
  -1 -11  -4   69.85    2.74
  -1  11  -4   67.43    2.23
   1 -11   4   74.53    2.90
   1  11   4   64.19    2.61
  -1 -11  -5    6.93    0.51
  -1  11  -5    6.47    0.82
  -1 -11  -5    6.26    1.10
   1 -11   5    7.40    1.01
   1  11   5    6.53    1.04
  -1 -11  -6   34.79    1.73
  -1  11  -6   36.99    2.18
  -1 -11  -6   36.31    3.45
   1 -11   6   38.94    5.55
   1  11   6   33.29    2.00
  -1 -11  -7    3.38    0.69
  -1  11  -7    3.02    2.06
  -1 -11  -7    4.57    0.96
   1 -11   7    5.32    1.02
   1  11   7    3.05    0.90
  -1 -11  -8    3.84    0.92
  -1  11  -8    2.31    1.12
  -1 -11  -8    3.13    0.84
   1 -11   8    5.72    1.33
   1  11   8    4.66    1.12
  -1 -11  -9    0.06    0.21
  -1  11  -9   -0.27    0.69
  -1 -11  -9   -0.48    0.53
   1 -11   9    1.94    0.98
   1  11   9   -2.05    0.88
  -1 -11 -10    8.03    2.34
  -1  11 -10   10.97    2.56
  -1 -11 -10   10.95    2.55
   1 -11  10    9.67    2.64
   1  11  10   10.95    2.96
  -1 -11 -11    0.58    0.45
  -1  11 -11    0.73    0.93
  -1 -11 -11    0.90    0.64
   1 -11  11   -0.02    1.02
   1  11  11    0.45    0.77
  -1 -11 -12   -0.52    0.44
  -1  11 -12    1.78    1.22
  -1 -11 -12    0.77    0.73
   1 -11  12   -0.22    1.13
   1  11  12   -0.57    0.95
  -1  11 -13   -0.20    0.84
  -1 -11 -13    1.26    1.27
   1  11  13    1.35    0.95
  -1  11 -14    1.16    0.91
   1 -11  14    3.78    2.07
   1  11  14    0.95    0.84
   1  12 -14    0.85    0.76
   1 -12 -14    1.25    0.84
  -1  12  14   -1.16    0.86
   1 -12 -13    2.42    1.10
   1  12 -13    1.48    1.03
   1 -12 -13    2.13    0.84
  -1 -12  13    2.19    1.33
  -1  12  13    2.47    1.23
   1 -12 -12   -0.67    0.56
   1  12 -12   -0.32    0.87
   1 -12 -12    0.48    0.77
  -1 -12  12    0.01    0.58
   1 -12 -11    0.66    0.59
   1  12 -11    1.78    1.05
  -1  12  11    0.22    0.54
  -1  12  11    2.11    1.26
   1 -12 -10    0.48    0.62
   1  12 -10    0.62    0.62
  -1  12  10   -0.12    0.63
  -1 -12  10    0.75    0.57
  -1  12  10    1.24    0.95
   1 -12  -9    0.66    0.51
   1  12  -9   -0.02    0.60
  -1  12   9    2.12    1.16
  -1 -12   9    0.90    0.83
  -1  12   9    0.77    0.66
   1 -12  -8   11.95    1.57
   1  12  -8   15.29    2.31
  -1  12   8   16.83    2.29
  -1 -12   8   15.91    2.18
  -1  12   8   13.74    2.10
   1 -12  -7    9.65    1.90
   1  12  -7   10.75    1.54
  -1  12   7   10.76    1.62
  -1 -12   7   11.49    1.94
  -1  12   7    8.67    5.86
   1 -12  -6   28.93    3.78
   1  12  -6   29.37    3.94
  -1  12   6   34.11    5.20
  -1 -12   6   31.76    4.67
  -1  12   6   29.21    1.82
   1 -12  -5   10.25    1.07
   1  12  -5   10.46    1.71
  -1 -12   5    8.71    0.69
  -1  12   5   12.84    2.08
  -1 -12   5   10.97    1.71
  -1  12   5    8.35    1.28
   1 -12  -4   37.28    4.98
   1  12  -4   43.53    5.53
  -1 -12   4   39.93    2.21
  -1  12   4   40.61    4.89
   1  12  -4   50.19    6.12
   1 -12  -3    2.11    0.30
   1  12  -3    2.41    0.36
  -1 -12   3    1.84    1.18
  -1  12   3    1.15    0.54
  -1  12   3    1.58    0.63
   1  12  -3    2.20    0.49
   1 -12  -2   16.59   10.43
   1  12  -2   18.33    2.21
  -1 -12   2   16.82    2.85
  -1  12   2   23.76    2.07
  -1  12   2   19.46    2.13
   1  12  -2   22.60    2.44
   1  12  -1   -0.29    0.28
  -1  12   1    0.08    0.20
  -1  12   1   -0.30    0.49
  -1  12   1    0.35    0.25
   1  12  -1   -0.25    0.95
   1  12   0   14.61    1.90
  -1  12   0   18.50   11.56
   1  12   0   16.63    1.88
  -1  12   0   15.19    2.41
  -1  12  -1    1.06    0.56
   1  12   1    2.11    0.59
  -1 -12  -2    6.27    0.91
  -1  12  -2    6.60    0.90
  -1 -12  -2    6.82    1.44
  -1  12  -2    8.51    1.42
   1  12   2    8.99    1.51
  -1 -12  -3    2.91    0.43
  -1  12  -3    1.95    0.30
  -1 -12  -3    2.68    0.77
  -1  12  -3    3.32    0.50
   1 -12   3    3.13    0.46
   1  12   3    2.69    0.43
  -1 -12  -4    0.40    0.29
  -1  12  -4    0.06    0.20
  -1 -12  -4    0.13    0.29
  -1  12  -4    0.43    0.28
   1 -12   4    0.36    0.32
   1  12   4    0.21    0.53
  -1 -12  -5    1.17    0.27
  -1  12  -5    2.68    0.64
  -1 -12  -5    2.21    0.84
   1 -12   5    3.58    0.89
   1  12   5    2.75    0.91
  -1 -12  -6    0.37    0.34
  -1  12  -6   -0.59    0.55
  -1 -12  -6    0.72    0.35
   1 -12   6    0.89    0.49
   1  12   6    0.72    0.46
  -1 -12  -7    0.51    0.35
  -1  12  -7    0.25    0.63
  -1 -12  -7    0.01    0.22
   1 -12   7    1.55    0.91
   1  12   7   -0.02    0.52
  -1 -12  -8    4.15    0.90
  -1  12  -8    6.85    1.56
  -1 -12  -8    6.84    1.96
   1 -12   8    8.50    1.95
   1  12   8    4.58    1.21
  -1 -12  -9   -0.03    0.32
  -1  12  -9    1.25    0.72
  -1 -12  -9   -0.03    0.32
   1 -12   9   -0.62    0.80
   1  12   9    2.49    1.18
  -1 -12 -10    0.89    0.70
  -1  12 -10    0.04    0.74
  -1 -12 -10    0.21    0.43
   1 -12  10    0.08    0.51
   1  12  10    0.71    0.73
  -1 -12 -11    0.83    0.62
  -1  12 -11    1.26    1.01
  -1 -12 -11   -0.10    0.53
   1 -12  11    2.04    1.14
   1  12  11    0.41    0.73
  -1  12 -12    1.20    0.81
  -1 -12 -12    0.54    0.50
   1 -12  12    0.28    0.67
   1  12  12    2.15    1.24
  -1  12 -13   -0.77    0.82
  -1 -12 -13    1.10    0.83
   1 -12  13   -0.55    1.06
   1  12  13    0.89    0.77
   1 -13 -13    0.38    0.43
   1  13 -13    0.74    1.13
   1 -13 -13    0.32    0.44
  -1 -13  13    1.83    1.19
  -1  13  13   -0.30    0.81
   1 -13 -12    5.96    1.85
   1  13 -12    7.57    2.53
   1 -13 -12    7.65    1.42
  -1 -13  12    6.42    1.98
  -1  13  12    4.65    1.73
   1 -13 -11    2.17    1.13
   1  13 -11    3.80    1.15
  -1  13  11    3.10    0.90
  -1 -13  11    3.89    1.16
  -1  13  11    0.63    0.80
   1 -13 -10    3.91    1.64
   1  13 -10    4.22    1.88
  -1  13  10    3.38    1.39
  -1 -13  10    6.40    1.66
  -1  13  10    5.63    1.55
   1 -13  -9    4.84    1.32
   1  13  -9    4.19    1.08
  -1  13   9    4.26    1.28
  -1 -13   9    6.37    1.73
  -1  13   9    3.98    1.24
   1 -13  -8   13.97    1.26
   1  13  -8   16.32    2.09
  -1  13   8   17.57    2.55
  -1 -13   8   19.77    3.09
  -1  13   8   13.99    2.15
   1 -13  -7   11.77    1.88
   1  13  -7   14.94    2.59
  -1  13   7   17.76    3.43
  -1 -13   7   15.25    1.89
  -1  13   7   13.21    1.81
   1 -13  -6   19.99    3.39
   1  13  -6   21.86    2.04
  -1  13   6   20.37    3.46
  -1 -13   6   22.56    3.16
  -1  13   6   19.24    1.78
   1 -13  -5    8.67    1.36
   1  13  -5    9.98    1.64
  -1 -13   5    7.46    1.35
  -1  13   5   12.22    1.98
  -1 -13   5   10.26    1.62
  -1  13   5    6.77    1.36
   1 -13  -4    1.88    0.35
   1  13  -4    2.14    0.35
  -1 -13   4    1.04    0.69
  -1  13   4    2.06    0.34
  -1  13   4    1.94    0.36
   1  13  -4    1.84    0.55
   1 -13  -3    0.77    0.52
   1  13  -3    0.18    0.21
  -1 -13   3    0.08    0.16
  -1  13   3   -0.20    0.55
  -1  13   3    0.59    0.50
   1  13  -3    0.46    0.42
   1 -13  -2    0.35    0.21
   1  13  -2    0.52    0.28
  -1 -13   2   -0.15    0.29
  -1  13   2    0.08    0.47
  -1  13   2   -0.45    0.32
   1  13  -2   -0.60    0.49
   1  13  -1    0.73    0.37
  -1  13   1   -0.19    0.45
   1  13  -1    0.58    0.40
  -1  13   1   -0.18    0.34
   1  13   0    0.16    0.15
  -1  13   0    0.59    0.32
  -1 -13   0   -0.02    0.46
  -1  13   0   -0.12    0.41
   1  13   0   -1.00    0.50
  -1  13   0    0.44    0.32
  -1  13  -1    3.18    0.52
   1  13   1    2.56    0.36
  -1 -13  -1    3.19    0.79
  -1  13  -1    3.55    0.53
   1  13   1    2.63    0.57
  -1  13  -1    3.09    0.62
  -1 -13  -2    0.17    0.12
  -1  13  -2   -0.25    0.36
  -1 -13  -2   -0.35    0.39
  -1  13  -2   -0.68    0.27
   1  13   2   -0.10    0.49
  -1  13  -2   -0.59    0.49
  -1 -13  -3   13.77    1.21
  -1  13  -3   15.80    1.83
  -1 -13  -3   15.47    2.41
  -1  13  -3   14.65    1.13
   1 -13   3   16.12    2.74
   1  13   3   16.63    2.09
  -1 -13  -4    0.40    0.31
  -1  13  -4   -0.12    0.45
  -1 -13  -4    0.56    0.49
   1 -13   4    0.46    0.43
   1  13   4    0.00    0.37
  -1 -13  -5   23.02    2.08
  -1  13  -5   24.18    2.81
  -1 -13  -5   27.94    4.31
   1 -13   5   28.61    4.23
   1  13   5   29.22    1.91
  -1 -13  -6    0.24    0.29
  -1  13  -6    0.86    0.51
  -1 -13  -6    0.02    0.46
   1 -13   6    0.09    0.36
   1  13   6    0.35    0.67
  -1 -13  -7   12.40    0.96
  -1  13  -7   15.52    2.33
  -1 -13  -7   15.75    2.45
   1 -13   7   16.51    2.19
   1  13   7   14.57    2.12
  -1 -13  -8    0.71    0.58
  -1  13  -8    0.76    0.86
  -1 -13  -8    1.40    0.70
   1 -13   8    0.92    0.73
   1  13   8    1.55    0.94
  -1 -13  -9    6.83    1.88
  -1  13  -9    6.72    2.23
  -1 -13  -9    7.32    2.13
   1 -13   9   10.51    1.77
   1  13   9    7.59    2.26
  -1 -13 -10    1.22    0.75
  -1  13 -10    0.59    1.02
  -1 -13 -10    0.89    0.67
   1 -13  10    1.86    0.87
   1  13  10    1.90    1.18
  -1  13 -11    1.61    1.16
  -1 -13 -11    2.08    1.09
   1 -13  11   -0.97    0.91
   1  13  11   -0.07    0.93
  -1 -13 -12   -0.37    0.48
   1 -13  12   -1.66    0.98
   1  13  12   -0.41    0.90
  -1  13 -13    0.22    0.80
  -1 -13 -13    2.67    1.09
   1 -13  13    4.58    2.12
   1  13  13   -0.90    0.79
   1  14 -13    1.45    0.94
   1 -14 -13    0.52    0.53
  -1 -14  13    2.24    1.36
  -1  14  13   -0.82    0.87
   1 -14 -12    5.72    1.91
   1  14 -12   10.72    3.36
   1 -14 -12    6.89    2.14
  -1  14  12    3.81    1.87
   1 -14 -11    0.84    0.74
   1  14 -11    1.23    0.87
  -1 -14  11   -0.09    0.57
  -1  14  11   -0.06    0.66
   1 -14 -10    3.02    1.34
   1  14 -10    5.84    1.45
  -1  14  10    5.54    1.49
  -1 -14  10    6.88    1.45
  -1  14  10    3.21    1.33
   1 -14  -9    1.54    0.91
   1  14  -9    1.18    0.67
  -1  14   9    1.33    0.88
  -1  14   9    0.98    0.73
   1 -14  -8    2.66    0.69
   1  14  -8    4.53    0.92
  -1  14   8    2.40    1.28
  -1 -14   8    5.11    1.07
  -1  14   8    4.99    1.27
   1 -14  -7    4.85    1.12
   1  14  -7    5.73    1.44
  -1  14   7    4.39    1.05
  -1 -14   7    4.62    1.29
  -1  14   7    5.31    1.25
   1 -14  -6    5.26    1.01
   1  14  -6    4.08    1.02
  -1  14   6    6.20    1.54
  -1 -14   6    6.14    1.36
  -1  14   6    5.58    1.28
   1 -14  -5   21.96    2.98
   1  14  -5   22.70    2.57
  -1 -14   5   21.79    1.69
  -1  14   5   30.02    4.09
  -1 -14   5   21.81    3.55
  -1  14   5   23.56    2.91
   1 -14  -4    1.29    0.46
   1  14  -4    3.14    0.76
  -1 -14   4    2.14    0.51
  -1  14   4    3.30    0.96
  -1  14   4    2.37    0.50
   1  14  -4    3.43    0.96
   1 -14  -3   23.98    2.81
   1  14  -3   29.47    2.54
  -1 -14   3   17.18    2.58
  -1  14   3   27.20    2.63
  -1  14   3   25.40    2.61
   1  14  -3   31.69    3.88
   1 -14  -2    0.30    0.22
   1  14  -2    1.09    0.70
  -1 -14   2    0.33    0.39
  -1  14   2    0.21    0.40
   1  14  -2    0.38    0.34
   1  14  -1   63.57    2.66
  -1 -14   1   65.16    3.58
  -1  14   1   78.24    3.25
  -1  14   1   71.22    4.59
   1  14  -1   69.67    3.04
   1  14   0    0.48    0.31
  -1  14   0    0.83    0.57
  -1 -14   0    0.76    0.55
  -1  14   0   -0.09    0.42
   1  14   0    0.64    0.47
  -1  14   0    1.01    0.69
  -1  14  -1   40.86    4.48
   1  14   1   37.62    2.08
  -1 -14  -1   43.07    2.67
  -1  14  -1   44.31    2.64
   1  14   1   40.46    2.48
  -1  14  -1   51.05    4.14
  -1 -14  -2    5.38    0.73
  -1  14  -2    5.07    0.59
  -1 -14  -2    5.44    0.84
  -1  14  -2    6.54    1.08
   1  14   2    5.08    0.67
  -1  14  -2    7.11    1.21
  -1 -14  -3   41.43    2.24
  -1  14  -3   45.88    6.11
  -1 -14  -3   41.74    2.76
   1 -14   3   50.81    3.03
   1  14   3   44.91    3.83
  -1 -14  -4    4.95    1.10
  -1  14  -4    7.17    1.14
  -1 -14  -4    5.81    1.06
   1 -14   4    6.62    1.44
   1  14   4    6.82    1.28
  -1 -14  -5   14.05    1.95
  -1  14  -5   16.16    1.62
  -1 -14  -5   17.50    2.91
   1 -14   5   19.14    2.50
   1  14   5   16.25    2.68
  -1 -14  -6   10.25    7.07
  -1  14  -6   17.87    2.63
  -1 -14  -6   13.94    2.22
   1 -14   6   14.54    1.58
   1  14   6   11.70    1.26
  -1 -14  -7    0.98    0.43
  -1  14  -7    1.09    0.56
  -1 -14  -7    2.13    0.95
   1 -14   7    3.41    2.59
   1  14   7    1.55    0.90
  -1 -14  -8    2.67    0.60
  -1  14  -8    4.37    0.84
  -1 -14  -8    5.79    1.30
   1 -14   8    6.93    1.69
   1  14   8    6.17    1.20
  -1 -14  -9    0.23    0.21
  -1  14  -9   -0.15    0.71
  -1 -14  -9    0.77    0.58
   1 -14   9   -0.41    0.79
   1  14   9    1.95    0.83
  -1  14 -10    5.50    1.46
  -1 -14 -10    6.47    1.21
   1 -14  10    9.27    2.03
   1  14  10    5.09    1.03
  -1  14 -11    1.27    1.06
  -1 -14 -11    2.76    1.07
   1 -14  11    0.35    0.66
   1  14  11    0.34    0.73
  -1  14 -12   -1.11    0.79
  -1 -14 -12    1.54    0.83
   1 -14  12    0.90    1.01
   1  14  12   -0.44    0.78
  -1  14 -13   -0.42    0.82
  -1 -14 -13    0.44    0.51
   1 -14  13   -0.48    1.15
   1  14  13    2.47    1.21
   1  15 -13   -0.23    0.64
   1 -15 -13   -0.56    0.63
  -1 -15  13    5.17    2.12
  -1  15  13    0.86    0.69
   1 -15 -12   -0.85    0.52
   1  15 -12    0.91    1.05
   1 -15 -12    0.87    0.88
  -1 -15  12    1.25    0.88
  -1  15  12    2.14    0.84
   1 -15 -11   -0.09    0.49
   1  15 -11    1.26    0.82
  -1 -15  11    1.85    1.10
  -1  15  11    0.50    0.80
   1 -15 -10    0.26    0.30
   1  15 -10    1.32    0.86
  -1  15  10   -0.32    0.56
  -1 -15  10   -0.53    0.84
  -1  15  10   -0.62    0.66
   1 -15  -9    4.35    1.21
   1  15  -9    4.63    1.27
  -1  15   9    5.54    1.50
  -1 -15   9    6.30    1.52
  -1  15   9    3.55    1.38
   1 -15  -8    0.64    0.60
   1  15  -8   -0.56    0.64
  -1  15   8   -1.26    0.71
  -1 -15   8   -0.16    0.70
  -1  15   8    0.34    0.59
   1 -15  -7    4.25    1.00
   1  15  -7    4.58    1.17
  -1  15   7    6.07    1.37
  -1 -15   7    5.93    1.41
  -1  15   7    3.64    0.90
   1 -15  -6    1.74    0.76
   1  15  -6    3.15    1.32
  -1  15   6    2.81    1.27
  -1 -15   6    2.24    0.97
  -1  15   6    1.44    0.67
   1 -15  -5   28.08    3.70
   1  15  -5   28.56    4.35
  -1 -15   5   27.68    3.12
  -1  15   5   34.73    4.54
  -1 -15   5   28.78    4.99
  -1  15   5   24.50    3.34
   1 -15  -4   31.67    4.24
   1  15  -4   30.95    1.80
  -1 -15   4   29.03    3.89
  -1  15   4   38.97    4.44
  -1  15   4   29.71    2.96
   1  15  -4   36.75    4.27
   1 -15  -3   34.18    4.35
   1  15  -3   36.51    2.64
  -1 -15   3   36.31    1.96
  -1  15   3   46.24    5.83
  -1  15   3   37.84    2.52
   1  15  -3   40.55    3.74
   1 -15  -2   27.73    3.75
   1  15  -2   30.95    2.18
  -1 -15   2   29.83    4.21
  -1  15   2   36.10    2.32
  -1  15   2   30.23    4.14
   1  15  -2   35.81    4.76
   1  15  -1   19.21    2.14
  -1  15   1   20.79    2.35
  -1 -15   1   21.96    3.26
  -1  15   1   23.33    1.63
  -1  15   1   22.03    2.34
   1  15  -1   21.86    2.61
   1  15   0   27.06    1.72
  -1  15   0   30.08    2.27
  -1 -15   0   29.10    1.93
  -1  15   0   32.38    2.68
   1  15   0   30.83    3.51
  -1  15   0   29.54    4.15
  -1  15  -1   19.79    2.85
   1  15   1   19.26    1.41
  -1 -15  -1   22.77    4.18
  -1  15  -1   28.25    3.56
   1  15   1   24.65    2.84
  -1  15  -1   25.37    3.71
  -1  15  -2    7.66    1.14
  -1 -15  -2   10.27    1.59
   1  15   2   11.63    1.73
  -1  15  -2   10.39    0.91
  -1 -15  -3    0.67    0.41
  -1  15  -3    0.33    0.39
  -1 -15  -3   -0.04    0.50
  -1  15  -3    0.17    0.18
   1 -15   3   -0.64    0.46
   1  15   3    0.06    0.51
  -1 -15  -4    5.25    1.14
  -1  15  -4    9.67    1.66
  -1 -15  -4   10.54    2.07
   1 -15   4    6.15    1.17
   1 -15   4    9.33    1.67
   1  15   4   11.33    1.48
  -1  15  -5    0.89    0.72
  -1 -15  -5    1.52    0.72
   1 -15   5    1.36    0.62
   1  15   5    2.22    1.05
  -1  15  -6    8.46    1.95
  -1 -15  -6    8.06    2.21
   1 -15   6    8.45    1.97
   1  15   6    6.98    1.72
  -1  15  -7   -0.18    0.62
  -1 -15  -7    0.93    0.58
   1 -15   7    0.86    0.74
   1  15   7    0.86    0.88
  -1  15  -8    2.95    1.05
  -1 -15  -8    0.91    0.57
   1 -15   8    0.68    0.73
   1  15   8    0.70    0.91
  -1  15  -9   -0.74    0.70
  -1 -15  -9   -0.59    0.58
   1 -15   9    0.47    0.53
   1  15   9    1.49    1.21
  -1  15 -10    0.87    0.66
  -1 -15 -10    2.02    1.00
   1 -15  10    1.87    0.97
   1  15  10    0.46    0.62
  -1  15 -11    1.40    0.44
  -1 -15 -11    1.14    0.56
   1 -15  11    2.10    1.67
   1  15  11   -0.80    0.86
  -1  15 -12   -0.61    0.81
  -1 -15 -12   -0.55    0.57
   1 -15  12    1.41    1.25
   1  15  12    1.58    0.95
  -1  15 -13    0.44    0.68
  -1 -15 -13    1.19    0.91
   1 -15  13    1.90    1.40
   1  15  13    0.64    0.61
   1  16 -13    2.08    0.91
   1 -16 -13    2.74    1.54
  -1 -16  13    1.73    1.17
  -1  16  13    1.73    0.82
   1  16 -12    0.58    0.65
   1 -16 -12    1.24    0.76
  -1 -16  12    1.67    0.99
  -1  16  12    0.62    0.55
   1 -16 -11    0.57    0.57
   1  16 -11   -0.02    0.51
  -1 -16  11    0.18    0.61
  -1  16  11    1.23    0.70
   1 -16 -10    0.89    0.62
   1  16 -10    2.29    1.14
  -1  16  10    0.72    0.60
  -1 -16  10    1.08    0.76
  -1  16  10    1.05    0.79
   1 -16  -9    2.40    0.96
   1  16  -9    4.17    3.23
  -1  16   9    3.40    1.34
  -1 -16   9    6.64    1.50
  -1  16   9    2.29    1.02
   1 -16  -8    0.66    0.58
   1  16  -8    0.82    0.50
  -1  16   8    0.74    0.62
  -1 -16   8    2.18    1.58
  -1  16   8    0.66    0.71
   1 -16  -7    0.39    0.40
   1  16  -7    0.37    0.72
  -1  16   7   -1.26    0.70
  -1 -16   7    0.96    0.89
  -1  16   7    0.37    0.40
   1 -16  -6    6.81    1.69
   1  16  -6    6.24    1.66
  -1  16   6    7.86    1.89
  -1 -16   6    8.18    2.29
  -1  16   6    6.25    1.47
   1 -16  -5    3.84    0.76
   1  16  -5    5.69    1.07
  -1 -16   5    3.04    2.02
  -1  16   5    6.71    1.23
  -1 -16   5    4.85    0.96
  -1  16   5    4.43    0.96
   1 -16  -4    2.35    0.97
   1  16  -4    4.54    0.89
  -1 -16   4    2.59    1.02
  -1  16   4    4.80    0.89
  -1  16   4    3.16    0.60
   1  16  -4    3.10    2.12
   1 -16  -3    6.61    1.09
   1  16  -3    7.87    1.20
  -1 -16   3    6.56    1.17
  -1  16   3    9.50    1.55
  -1  16   3    7.91    1.13
   1  16  -3    9.08    1.52
   1 -16  -2    5.37    3.88
   1  16  -2    5.89    4.23
  -1 -16   2    5.90    0.98
  -1  16   2    7.54    1.33
  -1  16   2    6.57    0.93
   1  16  -2    7.31    1.24
   1  16  -1    0.68    0.43
  -1  16   1    0.39    0.29
  -1  16   1    1.13    0.31
   1  16  -1    1.96    0.67
  -1  16   1    0.58    0.38
  -1  16   0    6.57    1.27
  -1 -16   0    7.75    1.43
  -1  16   0   10.20    2.57
   1  16   0    7.99    1.30
  -1  16   0    8.31    1.22
  -1  16  -1    0.54    0.36
   1  16   1    0.34    0.25
  -1 -16  -1   -0.37    0.46
  -1  16  -1    2.26    0.66
   1  16   1    0.69    0.55
  -1  16  -1    0.07    0.53
  -1 -16  -2   39.59    3.17
  -1  16  -2   41.28    4.33
  -1 -16  -2   49.30    2.98
  -1  16  -2   49.22    3.19
   1  16   2   46.76    2.55
  -1  16  -2   49.80    2.63
  -1 -16  -3    0.59    0.40
  -1  16  -3    0.55    0.39
  -1 -16  -3    0.19    0.58
  -1  16  -3    0.57    0.43
   1 -16   3    0.21    0.31
   1  16   3    0.19    0.48
  -1  16  -4   -0.85    0.54
  -1 -16  -4   -0.29    0.59
   1 -16   4   -0.16    0.23
   1 -16   4   -0.06    0.60
   1  16   4    0.75    0.48
  -1  16  -5    3.84    0.95
  -1 -16  -5    4.81    1.14
   1 -16   5    2.18    0.92
   1  16   5    2.06    1.03
  -1 -16  -6   -0.97    0.77
   1 -16   6    0.47    0.53
   1  16   6    0.15    0.67
  -1  16  -7    0.06    0.65
  -1 -16  -7   -0.68    0.68
   1 -16   7   -0.45    0.72
   1  16   7    0.63    0.82
  -1  16  -8    0.71    0.45
  -1 -16  -8   -0.44    0.61
   1 -16   8    1.40    1.01
  -1  16  -9    0.76    0.64
  -1 -16  -9    0.54    0.51
   1 -16   9    1.31    0.96
   1  16   9    1.61    0.99
  -1  16 -10    2.50    1.27
  -1 -16 -10    0.13    0.42
   1 -16  10    1.01    1.10
   1  16  10    2.27    1.43
  -1  16 -11   -1.05    0.82
  -1 -16 -11   -0.42    0.65
   1  16  11    0.94    0.71
  -1  16 -12    0.18    0.73
  -1 -16 -12    1.97    1.50
   1 -16  12    0.71    1.67
   1  16  12    1.23    0.77
   1  17 -13    1.85    1.15
   1  17 -12    0.30    0.65
   1 -17 -12   -0.16    0.45
  -1 -17  12    1.69    1.04
  -1  17  12    0.37    0.72
   1  17 -11    0.64    0.62
   1 -17 -11    0.51    0.65
  -1 -17  11    0.50    0.47
  -1  17  11    1.79    1.05
   1 -17 -10    0.24    0.50
   1  17 -10    0.63    0.69
  -1  17  10    0.00    0.68
  -1 -17  10   -0.98    0.90
  -1  17  10    1.39    0.89
   1 -17  -9    1.52    0.87
   1  17  -9    1.90    0.86
  -1  17   9    0.30    0.72
  -1 -17   9    2.01    1.10
  -1  17   9    1.06    0.85
   1 -17  -8    0.55    0.49
   1  17  -8    1.58    0.80
  -1  17   8    0.86    0.62
  -1 -17   8   -0.30    0.75
  -1  17   8    0.15    0.47
   1 -17  -7    4.71    0.89
   1  17  -7    6.29    1.60
  -1  17   7    5.86    1.23
  -1 -17   7    6.09    1.25
  -1  17   7    4.81    1.11
   1 -17  -6    0.62    0.50
   1  17  -6   -0.44    0.59
  -1  17   6   -0.79    0.84
  -1 -17   6    1.64    0.74
  -1  17   6    0.47    0.40
   1 -17  -5    0.39    0.35
   1  17  -5    2.36    1.10
  -1 -17   5    0.88    0.60
  -1  17   5   -0.19    0.75
  -1 -17   5   -1.09    0.72
  -1  17   5    2.06    0.92
   1 -17  -4    0.70    0.50
   1  17  -4   -0.02    0.46
  -1 -17   4    0.11    0.19
  -1  17   4   -1.44    0.71
  -1  17   4   -0.24    0.46
   1  17  -4    1.08    0.51
   1 -17  -3    4.29    0.88
   1  17  -3    6.14    1.09
  -1 -17   3    6.52    1.22
  -1  17   3    8.92    1.79
  -1  17   3    6.64    1.23
   1  17  -3    6.01    1.57
   1 -17  -2    5.33    1.27
   1  17  -2    6.16    0.87
  -1 -17   2    7.52    1.32
  -1  17   2    6.83    1.43
  -1  17   2    7.36    1.43
   1  17  -2    6.62    1.15
   1  17  -1    2.68    0.63
  -1  17   1    3.61    0.85
  -1  17   1    3.22    0.86
  -1  17   0    1.45    0.44
   1  17   0    1.09    0.28
  -1 -17   0    0.93    0.63
  -1  17   0    2.30    0.59
   1  17   0    1.16    0.63
  -1  17   0    1.85    0.67
  -1  17  -1    2.00    0.60
   1  17   1    1.75    0.42
  -1 -17  -1    3.57    0.97
  -1  17  -1    2.33    0.60
   1  17   1    2.96    0.79
  -1 -17  -2   -0.48    0.20
  -1  17  -2   -0.24    0.39
  -1 -17  -2    0.26    0.46
  -1  17  -2    0.35    0.31
   1  17   2    0.19    0.62
  -1  17  -2   -1.10    0.60
  -1  17  -3   17.51    2.71
  -1 -17  -3   15.58    2.95
  -1  17  -3   14.64    2.24
   1 -17   3   17.96    3.11
   1  17   3   14.71    1.75
  -1  17  -4    1.19    0.54
  -1 -17  -4    0.33    0.83
   1 -17   4    0.40    0.30
   1 -17   4    0.71    0.63
   1  17   4    2.33    0.98
  -1  17  -5    1.35    0.68
  -1 -17  -5    0.80    0.92
   1 -17   5    1.03    0.79
   1  17   5    3.02    2.08
  -1  17  -6    6.49    1.68
  -1 -17  -6    5.55    1.23
   1 -17   6    7.06    1.60
   1  17   6    6.88    1.67
  -1  17  -7    6.71    1.71
  -1 -17  -7    5.52    1.56
   1 -17   7    5.80    1.52
   1  17   7    4.44    1.36
  -1  17  -8    4.15    1.69
  -1 -17  -8    4.60    1.06
   1 -17   8    6.09    1.53
   1  17   8    2.93    1.25
  -1  17  -9    1.51    0.76
  -1 -17  -9    1.88    0.88
   1 -17   9    1.12    0.99
   1  17   9    3.28    2.90
  -1  17 -10    0.98    0.78
  -1 -17 -10    1.13    1.10
   1 -17  10   -0.79    0.85
   1  17  10   -0.98    0.83
  -1  17 -11    5.96    1.80
  -1 -17 -11    4.89    1.70
   1 -17  11    4.97    1.78
   1  17  11    5.74    1.93
  -1  17 -12    3.29    1.43
  -1 -17 -12    1.39    0.94
   1 -17  12    1.00    0.80
   1  17  12    0.36    0.81
   1  18 -12    2.32    1.37
   1 -18 -12    0.95    0.66
  -1 -18  12    0.95    0.75
  -1  18  12    0.37    0.78
   1  18 -11    0.00    0.43
   1 -18 -11    0.21    0.83
  -1 -18  11    1.48    1.00
  -1  18  11    1.11    0.89
   1  18 -10    1.27    0.80
  -1 -18  10    5.02    1.58
  -1  18  10    3.63    1.25
   1 -18  -9    0.62    0.61
   1  18  -9    0.47    0.88
  -1  18   9    2.44    1.13
  -1 -18   9    2.48    1.15
  -1  18   9    1.48    0.85
   1 -18  -8   12.54    1.87
   1  18  -8   15.44    1.45
  -1  18   8   15.94    2.32
  -1 -18   8   13.54    2.41
  -1  18   8   13.19    1.46
   1 -18  -7    0.50    0.53
   1  18  -7    0.58    0.80
  -1  18   7    2.55    1.02
  -1 -18   7    1.88    1.04
  -1  18   7   -0.21    0.48
   1 -18  -6   10.24    1.54
   1  18  -6   12.94    2.03
  -1  18   6   16.93    2.01
  -1 -18   6   13.42    2.22
  -1  18   6   10.75    1.76
   1 -18  -5    6.16    1.31
   1  18  -5    8.08    1.88
  -1 -18   5    4.20    1.19
  -1  18   5    6.35    1.55
  -1 -18   5    6.56    1.79
  -1  18   5    4.21    0.93
   1 -18  -4    1.64    0.68
   1  18  -4    1.60    0.75
  -1 -18   4    0.86    0.63
  -1  18   4    1.71    1.00
  -1  18   4    1.58    0.71
   1  18  -4    1.33    1.05
   1 -18  -3   62.77    3.52
   1  18  -3   67.21    3.16
  -1 -18   3   67.32    3.29
  -1  18   3   72.91    3.60
  -1  18   3   63.91    6.19
   1  18  -3   86.89    8.76
   1 -18  -2    0.41    0.34
   1  18  -2    0.82    0.43
  -1 -18   2    1.79    0.80
  -1  18   2    1.55    0.68
  -1  18   2    1.77    0.72
   1  18  -2    1.18    0.73
   1  18  -1    8.32    2.10
  -1 -18   1    9.68    1.75
  -1  18   1   10.57    1.26
   1  18  -1    7.89    1.49
  -1  18   1    8.81    5.78
  -1  18   0   -0.07    0.41
  -1 -18   0   -0.05    0.48
  -1  18   0    0.37    0.34
   1  18   0    1.19    0.63
  -1  18   0    0.45    0.40
  -1  18  -1   69.69    3.98
   1  18   1   68.19    2.93
  -1 -18  -1   76.50    4.15
  -1  18  -1   76.97    4.41
   1  18   1   77.15    5.09
  -1 -18  -2    4.50    1.09
  -1  18  -2    6.45    1.38
  -1 -18  -2    6.04    1.33
  -1  18  -2    6.14    1.16
   1  18   2    5.81    1.22
  -1  18  -2    6.76    1.28
  -1  18  -3   38.89    2.33
  -1 -18  -3   34.75   23.95
   1 -18   3   33.51    5.40
   1  18   3   35.95   24.53
  -1  18  -4    1.78    0.80
  -1 -18  -4    2.92    1.21
   1 -18   4    1.34    0.55
   1 -18   4    0.69    0.67
   1  18   4    4.09    1.11
  -1  18  -5    1.74    0.90
  -1 -18  -5    2.16    1.01
   1 -18   5    1.21    0.64
   1  18   5    1.52    0.67
  -1  18  -6   -0.03    0.69
  -1 -18  -6   -0.08    0.74
   1 -18   6   -1.31    0.76
   1  18   6   -0.14    0.65
  -1  18  -7   22.35    1.80
  -1 -18  -7   25.63    4.71
   1 -18   7   26.49    4.05
   1  18   7   21.66    3.16
  -1  18  -8    1.04    0.74
  -1 -18  -8    0.60    0.55
   1 -18   8    1.47    1.16
   1  18   8    0.42    0.47
  -1  18  -9    6.87    1.94
  -1 -18  -9    8.60    7.57
   1 -18   9    9.01    2.49
   1  18   9    4.98    1.38
  -1  18 -10    1.85    1.22
  -1 -18 -10    1.82    1.04
   1 -18  10    1.22    0.39
   1  18  10    0.23    0.78
  -1  18 -11    5.01    1.89
  -1 -18 -11    4.78    4.99
   1 -18  11    3.90    1.62
   1  18  11    1.25    0.99
  -1  18 -12    0.66    1.05
  -1 -18 -12    0.81    0.74
   1 -18  12    0.50    1.18
   1  18  12    0.55    0.84
   1  19 -12   -0.97    0.87
   1 -19 -12   -1.00    0.71
  -1 -19  12   -0.40    0.99
  -1  19  12    0.18    0.38
   1  19 -11    2.58    1.20
   1 -19 -11    4.73    1.82
  -1 -19  11    5.05    1.89
  -1  19  11    2.41    0.94
   1  19 -10   -0.97    0.76
  -1 -19  10    0.79    0.72
  -1  19  10    0.69    0.66
   1  19  -9   12.27    1.54
  -1  19   9   12.19    2.35
  -1 -19   9   13.81    1.86
  -1  19   9    8.95    1.20
   1 -19  -8    4.39    1.32
   1  19  -8    5.61    1.38
  -1  19   8    4.22    2.17
  -1 -19   8    7.31    1.71
  -1  19   8    6.32    1.29
   1 -19  -7    5.84    1.41
   1  19  -7    6.10    1.49
  -1  19   7    7.63    1.90
  -1 -19   7   11.01    2.66
  -1  19   7    6.16    1.47
   1 -19  -6   15.20    2.66
   1  19  -6   18.68    3.64
  -1  19   6   19.60    2.46
  -1 -19   6   17.26    3.18
  -1  19   6   18.14    3.23
   1 -19  -5    3.97    0.79
   1  19  -5    3.72    0.76
  -1 -19   5    2.41    1.17
  -1  19   5    4.16    0.92
  -1 -19   5    3.12    0.89
  -1  19   5    4.10    0.90
   1 -19  -4    4.63    1.08
   1  19  -4    6.28    1.37
  -1 -19   4    5.75    1.41
  -1  19   4    7.58    1.76
  -1  19   4    4.51    1.12
   1  19  -4    5.53    1.26
   1 -19  -3   15.01    2.23
   1  19  -3   12.62    3.03
  -1 -19   3   13.54    1.58
  -1  19   3   16.50    2.57
  -1  19   3   15.54    1.78
   1  19  -3   17.46    2.36
   1 -19  -2   31.71    3.51
   1  19  -2   31.96    1.93
  -1 -19   2   30.92    4.42
  -1  19   2   33.88    4.90
  -1  19   2   32.02    2.51
   1  19  -2   38.83   26.35
   1 -19  -1   10.76    1.30
   1  19  -1   11.84    1.70
  -1 -19   1   12.59    1.75
  -1  19   1   16.70    2.22
  -1  19   1   12.20    1.45
   1  19  -1   13.73    1.94
  -1  19   0   30.09    4.69
   1  19   0   35.85    3.44
  -1  19   0   33.02    3.29
  -1  19  -1   12.43    1.39
  -1 -19  -1   13.40    2.06
  -1  19  -1   15.60    2.07
   1  19   1   14.12    1.37
  -1  19  -1   14.97    1.81
  -1 -19  -2   32.78    1.71
  -1  19  -2   38.12    2.86
  -1 -19  -2   42.47    6.12
  -1  19  -2   42.33    3.35
   1  19   2   36.41   24.84
  -1  19  -2   42.99    4.83
  -1  19  -3   22.21    3.01
   1 -19   3   20.30    1.89
  -1 -19  -3   19.72    3.14
   1 -19   3   20.27    2.89
   1  19   3   19.50    1.56
  -1  19  -4    0.64    0.52
  -1 -19  -4    0.12    0.45
   1 -19   4   -0.11    0.30
   1 -19   4   -1.20    1.50
   1  19   4    0.47    0.43
  -1  19  -5   10.74    1.92
  -1 -19  -5   11.73    1.79
   1 -19   5    9.19    1.97
   1  19   5    9.28    2.13
  -1  19  -6    7.63    1.94
  -1 -19  -6    5.33    1.72
   1 -19   6    2.47    0.86
   1  19   6    7.61    2.08
  -1  19  -7   -0.14    0.74
  -1 -19  -7   -0.93    0.69
   1 -19   7   -0.83    0.76
   1  19   7    0.93    0.66
  -1  19  -8    3.23    1.54
  -1 -19  -8    2.58    1.19
   1 -19   8    2.31    1.33
   1  19   8    5.45    1.06
  -1  19  -9    1.28    0.78
  -1 -19  -9   -1.33    0.78
   1 -19   9    0.21    0.67
   1  19   9   -0.58    0.75
  -1  19 -10   11.65    4.57
  -1 -19 -10   11.44    3.50
   1 -19  10   12.79    4.21
   1  19  10   10.71    3.25
  -1  19 -11   -0.51    0.84
  -1 -19 -11   -0.74    0.75
   1 -19  11    1.65    1.09
   1  19  11    0.57    0.60
  -1  19 -12    1.23    0.96
  -1 -19 -12    1.90    0.95
   1 -19  12    0.34    0.59
   1  19  12    0.31    0.74
   1  20 -12    2.22    1.43
   1  20 -11    0.86    1.01
   1 -20 -11    0.69    0.72
  -1 -20  11    2.32    1.35
  -1  20  11    0.67    0.70
   1  20 -10    1.25    1.08
   1 -20 -10    2.46    2.78
  -1 -20  10    1.75    0.94
   1  20  -9   -0.10    0.75
  -1  20   9   -0.26    0.87
  -1 -20   9   -1.57    0.92
  -1  20   9    0.43    0.49
   1 -20  -8    0.07    0.24
   1  20  -8    0.18    0.74
  -1  20   8   -0.76    0.90
  -1 -20   8    0.05    0.60
  -1  20   8    0.52    0.47
   1 -20  -7    0.17    0.51
   1  20  -7    0.90    0.60
  -1  20   7    0.17    0.51
  -1 -20   7    0.69    0.66
  -1  20   7    0.78    0.47
   1 -20  -6    1.65    0.63
   1  20  -6    2.33    1.15
  -1  20   6    3.89    1.51
  -1 -20   6    2.16    1.05
  -1  20   6    2.14    0.79
   1 -20  -5    3.11    0.66
   1  20  -5    4.14    0.95
  -1 -20   5    3.07    0.63
  -1  20   5    5.18    1.04
  -1 -20   5    2.59    1.52
  -1  20   5    3.64    0.91
   1 -20  -4    0.47    0.40
   1  20  -4    1.49    0.75
  -1 -20   4    0.88    0.69
  -1  20   4    1.38    0.84
  -1  20   4    0.41    0.48
   1  20  -4    1.60    1.03
   1 -20  -3    1.09    0.50
   1  20  -3    1.30    0.55
  -1 -20   3    0.04    0.34
  -1  20   3    2.60    1.18
  -1  20   3    1.87    1.02
   1  20  -3    2.60    1.27
   1 -20  -2   11.80    1.65
   1  20  -2   15.31    2.17
  -1 -20   2   13.96    1.84
  -1  20   2   15.83    2.08
  -1  20   2   14.85    1.60
   1  20  -2   16.13    1.85
   1 -20  -1    0.39    0.28
   1  20  -1   -0.07    0.30
  -1 -20   1    0.90    0.67
  -1  20   1    0.51    0.47
   1  20  -1    1.29    1.01
  -1  20   1    0.34    0.36
  -1 -20   0   81.86    4.49
  -1  20   0   84.70    7.03
   1  20   0   81.85    4.33
  -1  20   0   76.70    4.03
  -1 -20  -1    0.10    0.16
  -1  20  -1    0.87    0.65
  -1 -20  -1    0.20    0.30
  -1  20  -1    1.01    0.68
   1  20   1    0.75    0.73
  -1  20  -1   -0.02    0.68
  -1  20  -2   36.66    2.55
  -1 -20  -2   39.08    4.25
   1  20   2   41.61    4.33
  -1  20  -2   43.52    5.51
  -1  20  -3   -0.07    0.67
   1 -20   3   -0.04    0.35
  -1 -20  -3    0.02    0.40
   1 -20   3    1.10    0.69
   1  20   3    1.53    0.72
  -1  20  -4  136.50    6.55
   1 -20   4  123.95    5.70
  -1 -20  -4  141.23    6.97
   1 -20   4  144.93    6.90
   1  20   4  135.01    6.53
  -1  20  -5    3.70    0.96
  -1 -20  -5    2.36    0.93
   1 -20   5    3.56    0.99
   1  20   5    2.44    0.64
  -1  20  -6   92.80   11.17
  -1 -20  -6   91.47    6.86
   1 -20   6  101.77    5.71
   1  20   6   79.14    8.68
  -1  20  -7    0.51    0.60
  -1 -20  -7    1.05    0.63
   1 -20   7    3.50    1.62
   1  20   7    0.85    0.63
  -1  20  -8   26.79    3.09
  -1 -20  -8   31.31    4.27
   1 -20   8   30.03    4.29
   1  20   8   23.66    2.86
  -1  20  -9    0.32    0.88
  -1 -20  -9    1.37    1.12
   1 -20   9    0.53    0.66
   1  20   9    0.67    0.69
  -1  20 -10   12.32    2.47
  -1 -20 -10   15.68    2.24
   1 -20  10   16.56    2.52
   1  20  10   15.24    1.89
  -1  20 -11    2.28    1.38
  -1 -20 -11    1.56    1.07
   1 -20  11    2.85    1.35
   1  20  11    1.18    0.85
   1  21 -11   -0.55    0.78
   1 -21 -11    1.50    1.06
  -1 -21  11    0.05    0.59
  -1  21  11    1.45    0.93
   1  21 -10    2.87    1.31
   1 -21 -10    3.17    1.93
  -1 -21  10    2.95    1.54
  -1  21  10    2.21    0.79
   1  21  -9    0.53    0.59
  -1 -21   9    1.74    0.95
  -1  21   9    0.58    0.58
   1  21  -8    9.55    1.77
  -1  21   8   14.66    1.92
  -1 -21   8   17.17    2.50
  -1  21   8    9.86    1.66
   1 -21  -7    2.04    1.01
   1  21  -7    3.61    3.02
  -1  21   7    2.83    1.57
  -1 -21   7    2.50    1.44
  -1  21   7    1.67    0.74
   1 -21  -6   25.30    3.46
   1  21  -6   32.54    2.57
  -1  21   6   39.44    5.45
  -1 -21   6   37.16    4.65
  -1  21   6   26.86    4.04
   1 -21  -5   23.61    2.98
   1  21  -5   28.99    4.33
  -1  21   5   32.60    5.34
  -1 -21   5   26.05    4.90
  -1  21   5   24.34    3.16
   1 -21  -4   27.83    3.45
   1  21  -4   24.69    2.71
  -1 -21   4   21.39   15.28
  -1  21   4   32.65    4.73
  -1  21   4   26.43    3.15
   1  21  -4   29.86    3.59
   1 -21  -3   38.13    4.75
   1  21  -3   39.63    5.85
  -1 -21   3   33.92    5.35
  -1  21   3   49.73    3.26
  -1  21   3   45.65    2.86
   1  21  -3   48.80    2.92
   1 -21  -2   21.20    3.73
   1  21  -2   19.78    2.66
  -1 -21   2   21.80    3.99
  -1  21   2   25.99   19.42
  -1  21   2   23.74    3.11
   1  21  -2   29.87   22.03
   1 -21  -1   40.74    2.58
   1  21  -1   45.21    2.85
  -1 -21   1   49.53    3.15
  -1  21   1   55.57    8.19
  -1  21   1   49.40    3.15
   1  21  -1   51.84    5.24
   1  21   0   10.39    2.29
  -1  21   0   12.34    1.95
  -1 -21   0   13.39    1.90
  -1  21   0   13.11    1.78
   1  21   0   13.15    1.70
  -1  21   0   14.59    1.68
  -1 -21  -1    9.75    1.44
  -1  21  -1   12.14    2.13
  -1 -21  -1   15.84    2.56
  -1  21  -1   19.98    2.70
   1  21   1   14.01    2.53
  -1  21  -1   18.31    1.66
  -1  21  -2    1.20    0.65
   1 -21   2   -0.23    0.37
  -1 -21  -2    0.09    0.38
   1  21   2   -0.19    0.61
  -1  21  -2    1.03    0.56
  -1  21  -3    3.75    0.75
   1 -21   3    2.35    1.69
  -1 -21  -3    3.98    0.78
   1 -21   3    1.76    1.10
   1  21   3    2.96    0.75
  -1  21  -4    3.68    1.24
  -1 -21  -4    1.83    1.16
   1 -21   4    1.15    0.74
   1 -21   4    3.31    1.20
   1  21   4    3.25    0.92
  -1  21  -5    5.60    1.60
  -1 -21  -5    1.95    0.79
   1 -21   5    4.27    1.59
   1  21   5    4.15    3.22
  -1  21  -6    8.59    1.88
  -1 -21  -6    9.88    7.51
   1 -21   6    9.93    2.36
   1  21   6    9.20    1.81
  -1  21  -7    0.31    0.50
  -1 -21  -7    1.77    0.93
   1 -21   7    0.22    0.46
   1  21   7    0.39    0.41
  -1  21  -8    3.03    1.08
  -1 -21  -8    3.43    1.66
   1 -21   8    7.37    2.01
   1  21   8    5.32    5.14
  -1  21  -9    5.05    1.62
  -1 -21  -9    4.84    1.57
   1 -21   9    5.01    1.67
   1  21   9    2.88    0.90
  -1  21 -10   10.38    1.95
  -1 -21 -10    8.58    1.85
   1 -21  10   12.16    1.92
   1  21  10    5.45    1.30
  -1  21 -11    6.42    1.28
  -1 -21 -11    7.62    2.15
   1 -21  11    7.32    1.58
   1  21  11    9.82    1.78
   1  22 -11    3.48    1.69
   1 -22 -11    5.94    1.36
  -1 -22  11    2.30    1.07
  -1  22  11    1.54    0.94
   1 -22 -10    1.73    1.08
  -1 -22  10   -0.78    1.05
  -1  22  10    0.17    0.55
   1  22  -9    7.85    2.66
   1 -22  -9    5.46    2.03
  -1 -22   9    6.10    1.94
  -1  22   9    4.49    1.32
   1  22  -8   -0.67    0.74
  -1 -22   8   -0.99    0.88
  -1  22   8    0.86    0.58
   1  22  -7   14.99    1.40
  -1  22   7   16.22    2.44
  -1 -22   7   15.16    2.30
  -1  22   7    9.56    1.65
   1 -22  -6    1.23    0.76
   1  22  -6    2.04    0.87
  -1  22   6    2.71    1.21
  -1 -22   6    1.54    0.91
  -1  22   6    2.28    1.14
   1 -22  -5    5.34    1.21
   1  22  -5    5.85    1.46
  -1  22   5    5.97    1.55
  -1 -22   5    4.63    1.82
  -1  22   5    4.24    3.27
   1 -22  -4   -0.16    0.23
   1  22  -4    0.02    0.26
  -1 -22   4   -0.13    0.36
  -1  22   4    0.24    0.42
  -1  22   4    0.43    0.43
   1  22  -4    0.82    0.82
   1 -22  -3    0.30    0.23
   1  22  -3    1.63    0.92
  -1 -22   3    0.43    0.36
  -1  22   3    0.72    0.65
  -1  22   3    0.50    0.44
   1  22  -3    0.30    0.39
   1 -22  -2    0.39    0.32
   1  22  -2    0.69    0.54
  -1 -22   2    0.49    0.41
  -1  22   2    0.77    0.85
  -1  22   2    0.28    0.30
   1  22  -2   -1.57    0.88
   1 -22  -1    6.21    1.57
   1  22  -1    5.32    1.08
  -1 -22   1    7.91    1.79
  -1  22   1    8.89    6.38
   1  22  -1    6.35    1.46
  -1  22   1    7.60    1.36
   1  22   0    0.36    0.32
  -1  22   0   -0.01    0.32
  -1 -22   0    0.79    0.75
  -1  22   0    0.87    0.75
   1  22   0    1.21    0.98
  -1  22   0   -0.72    0.66
  -1  22  -1   20.00    2.39
  -1 -22  -1   24.45    4.66
   1  22   1   22.46    2.48
  -1  22  -1   22.47    1.93
  -1  22  -2    0.78    0.77
   1 -22   2    1.64    0.79
  -1 -22  -2    0.44    0.43
   1  22   2    2.35    1.33
  -1  22  -2   -0.75    0.70
  -1  22  -3   29.92    3.26
   1 -22   3   24.24    3.97
  -1 -22  -3   34.90    6.23
   1 -22   3   28.73    5.82
   1  22   3   29.00    4.46
  -1  22  -4    0.14    0.63
   1 -22   4    0.43    0.36
  -1 -22  -4    0.22    0.85
   1 -22   4    2.09    0.92
   1  22   4    0.43    0.43
  -1  22  -5   20.65    2.50
  -1 -22  -5   17.71    3.02
   1 -22   5   21.80    3.08
   1  22   5   18.07    1.83
  -1  22  -6   -0.31    0.49
  -1 -22  -6    1.88    0.86
   1 -22   6    1.49    0.88
   1  22   6    0.46    0.48
  -1  22  -7   13.79    1.86
  -1 -22  -7   10.33    2.05
   1 -22   7   13.08    2.84
   1  22   7   13.48    1.93
  -1  22  -8    1.53    1.17
  -1 -22  -8   -0.19    0.86
   1 -22   8    0.92    0.67
   1  22   8    0.45    0.45
  -1  22  -9   15.01    3.06
  -1 -22  -9   11.98    1.58
   1 -22   9    9.89    1.68
   1  22   9   10.08    1.80
  -1  22 -10    0.57    0.76
  -1 -22 -10    2.81    1.28
   1 -22  10    3.94    1.80
   1  22  10    1.91    1.05
   1  23 -10    7.23    1.36
   1 -23 -10    3.47    1.33
  -1 -23  10    2.86    1.41
  -1  23  10    2.08    1.07
   1  23  -9    1.89    1.13
   1 -23  -9    1.30    0.91
  -1 -23   9    0.86    0.79
  -1  23   9    1.28    0.79
   1  23  -8   15.96    2.36
   1 -23  -8   14.47    2.50
  -1 -23   8   16.16    2.95
  -1  23   8    9.05    2.17
   1  23  -7    1.55    0.86
  -1 -23   7    0.82    0.60
  -1  23   7    0.38    0.47
  -1  23   6    5.87    1.21
  -1 -23   6    3.51    1.53
  -1  23   6    3.59    0.96
   1 -23  -5    0.25    0.26
   1  23  -5    0.45    0.45
  -1  23   5   -0.14    0.77
  -1 -23   5    1.42    0.88
  -1  23   5    1.19    0.74
   1 -23  -4    8.94    2.15
   1  23  -4   10.07    2.69
  -1 -23   4    8.97    2.34
  -1  23   4   14.94    2.31
  -1  23   4   10.19    2.41
   1  23  -4   15.79    2.09
   1 -23  -3    1.08    0.72
   1  23  -3    1.01    0.78
  -1 -23   3    1.20    0.85
  -1  23   3    2.52    1.00
  -1  23   3    1.96    0.76
   1  23  -3    1.99    0.91
   1 -23  -2    4.46    1.13
   1  23  -2    6.46    1.66
  -1 -23   2    5.63    1.55
  -1  23   2    9.61    1.61
  -1  23   2    5.95    1.60
   1  23  -2    7.09    1.78
   1 -23  -1    0.66    0.56
   1  23  -1    1.56    0.82
  -1 -23   1    1.73    0.84
  -1  23   1    1.78    1.17
  -1  23   1    1.13    0.63
   1  23  -1    1.40    0.92
  -1  23   0    7.21    1.88
   1  23   0    6.11    1.74
  -1 -23   0    9.85    1.54
   1  23   0   10.90    1.95
  -1  23   0    9.84    1.70
  -1  23  -1    4.73    1.26
   1 -23   1    3.18    0.93
  -1 -23  -1    4.69    1.20
   1  23   1    4.47    1.21
  -1  23  -1    5.24    1.51
  -1  23  -2   14.51    1.99
   1 -23   2   10.16    2.02
  -1 -23  -2   14.15    3.31
   1  23   2   14.31    2.11
  -1  23  -2   14.31    1.90
  -1  23  -3    0.10    0.55
   1 -23   3    0.48    0.39
  -1 -23  -3   -1.12    0.73
   1 -23   3   -0.41    0.66
   1  23   3    0.45    0.64
  -1  23  -4    1.15    0.69
  -1 -23  -4    3.46    1.69
   1 -23   4    1.35    0.77
   1 -23   4    1.44    0.95
   1  23   4    1.59    0.88
  -1  23  -5    0.12    0.36
  -1 -23  -5    2.07    0.92
   1 -23   5    0.22    0.40
   1  23   5    1.05    0.91
  -1  23  -6    0.68    0.62
  -1 -23  -6   -0.34    0.77
   1 -23   6    1.20    0.70
   1  23   6   -0.08    0.67
  -1  23  -7    1.94    1.06
  -1 -23  -7    0.56    0.79
   1 -23   7    1.25    0.93
   1  23   7    0.93    0.71
  -1  23  -8    1.58    0.94
  -1 -23  -8    2.18    1.18
   1 -23   8    2.46    1.23
   1  23   8    1.02    0.69
  -1  23  -9    8.18    1.27
  -1 -23  -9   10.50    1.66
   1 -23   9    8.00    1.29
   1  23   9    5.52    1.04
  -1  23 -10   -0.25    0.92
  -1 -23 -10    1.32    0.99
   1 -23  10   -0.10    0.97
   1  23  10    1.65    0.99
   1  24 -10   -0.07    0.76
   1 -24 -10   -0.07    0.85
  -1 -24  10    1.79    1.11
   1  24  -9    3.55    1.51
   1 -24  -9    1.37    0.88
  -1 -24   9    3.89    1.56
  -1  24   9    1.34    0.75
   1  24  -8    2.53    2.50
   1 -24  -8    3.00    1.04
  -1 -24   8    1.23    0.87
  -1  24   8    1.05    0.72
   1  24  -7   -0.19    0.57
  -1 -24   7    0.54    0.68
  -1  24   7   -1.01    0.53
   1  24  -6    0.84    0.59
  -1 -24   6   -0.86    0.80
  -1  24   6    0.62    0.78
   1  24  -5   -0.76    0.52
  -1  24   5    0.61    0.70
  -1 -24   5   -0.41    0.77
  -1  24   5    0.10    0.29
   1  24  -4    2.91    1.22
  -1 -24   4    2.27    0.98
  -1  24   4    7.96    1.68
  -1  24   4    3.99    0.74
   1  24  -4    3.29    1.64
   1 -24  -3    0.64    0.56
   1  24  -3    0.39    0.49
  -1 -24   3    1.15    0.68
  -1  24   3    1.15    0.86
  -1  24   3    0.05    0.53
   1  24  -3    0.59    0.63
   1 -24  -2    0.58    0.44
  -1 -24   2    1.08    0.71
  -1  24   2    0.94    0.60
  -1  24   2    1.96    0.82
   1  24  -2    1.30    0.90
   1 -24  -1    0.72    0.46
   1  24  -1    0.40    0.31
  -1 -24   1    0.60    0.51
   1  24  -1    0.74    0.55
  -1  24   1    1.68    0.77
  -1  24   0    0.57    0.61
   1  24   0    0.90    0.57
   1 -24   0    1.31    1.06
  -1 -24   0    1.15    0.78
   1  24   0    0.83    0.64
  -1  24   0   -0.26    0.65
  -1  24  -1    0.21    0.48
   1 -24   1    0.78    0.53
  -1 -24  -1    0.83    0.61
   1  24   1    0.32    0.64
  -1  24  -1    0.20    0.31
  -1  24  -2   19.72    2.84
   1 -24   2   17.83    4.06
  -1 -24  -2   26.12    4.09
   1  24   2   20.76    2.43
  -1  24  -2   23.13    1.79
  -1  24  -3    0.56    0.72
   1 -24   3    0.17    0.38
  -1 -24  -3    1.17    0.86
   1 -24   3   -0.55    0.61
   1  24   3    0.76    0.73
  -1  24  -4    4.22    0.73
  -1 -24  -4    5.43    1.40
   1 -24   4    5.45    1.10
   1  24   4    6.00    1.11
  -1  24  -5    0.17    0.63
  -1 -24  -5    1.38    0.71
   1 -24   5   -0.12    0.68
   1  24   5    1.76    0.95
  -1  24  -6   16.89    2.88
  -1 -24  -6   18.46    3.39
   1 -24   6   23.10    4.04
   1  24   6   18.43    2.18
  -1  24  -7    1.95    1.17
  -1 -24  -7    2.66    0.96
   1 -24   7    4.36    1.45
   1  24   7    3.14    1.15
  -1  24  -8    9.73    2.25
  -1 -24  -8    9.20    1.82
   1 -24   8    8.89    1.38
   1  24   8    6.27    1.06
  -1  24  -9    4.00    1.62
  -1 -24  -9    2.45    1.34
   1 -24   9    2.32    1.40
   1  24   9    1.78    0.91
   1  25  -9   -0.58    0.69
   1 -25  -9    2.06    1.06
  -1 -25   9    0.81    0.88
  -1  25   9    0.31    0.48
   1 -25  -8    1.42    1.09
  -1 -25   8    0.57    0.82
  -1  25   8    1.60    1.00
   1  25  -7    1.26    1.08
   1 -25  -7    0.69    0.85
  -1 -25   7    2.59    1.21
  -1  25   7    2.95    1.22
   1  25  -6    0.62    0.56
   1 -25  -6    0.31    0.45
  -1 -25   6    0.82    0.85
  -1  25   6    0.07    0.35
   1  25  -5    2.87    0.90
  -1 -25   5    5.97    1.94
  -1  25   5    3.30    1.15
   1  25  -4    1.32    0.66
  -1 -25   4    0.50    0.49
  -1  25   4   -0.03    0.52
   1  25  -4    0.30    0.83
   1 -25  -3    0.90    0.66
   1  25  -3   -0.94    0.44
  -1 -25   3    0.25    0.30
  -1  25   3    0.38    0.45
   1  25  -3    0.49    0.99
   1 -25  -2    1.02    0.68
   1  25  -2    0.62    0.53
  -1 -25   2    0.08    0.29
  -1  25   2   -0.26    0.68
   1  25  -2    2.22    1.17
   1 -25  -1    1.37    0.80
   1  25  -1    1.67    0.74
   1 -25  -1    2.83    1.25
  -1 -25   1    5.64    1.31
   1  25  -1    3.33    1.46
  -1  25   1    1.75    0.85
  -1  25   0    1.12    0.68
   1 -25   0    1.05    0.71
  -1 -25   0    2.05    0.95
   1  25   0    1.72    1.18
  -1  25   0    0.59    0.84
  -1  25  -1    0.31    0.33
   1 -25   1    0.19    0.49
  -1 -25  -1   -0.51    0.62
   1  25   1   -0.57    0.63
  -1  25  -1    0.24    0.42
  -1  25  -2    3.39    2.84
  -1 -25  -2    1.13    0.88
   1  25   2    2.00    0.90
  -1  25  -2    2.40    1.13
  -1  25  -3    1.19    0.84
   1 -25   3    1.37    0.63
  -1 -25  -3    3.10    1.53
   1 -25   3    0.90    0.63
   1  25   3    4.04    0.95
  -1  25  -4   -0.31    0.59
  -1 -25  -4    0.69    0.67
   1 -25   4    1.49    0.81
   1  25   4   -0.02    0.61
  -1 -25  -5   -0.04    0.74
   1 -25   5    1.18    0.87
   1  25   5    1.76    1.06
  -1  25  -6    4.42    1.36
  -1 -25  -6    2.91    1.07
   1 -25   6    3.66    1.13
   1  25   6    2.87    1.06
  -1  25  -7    7.15    2.27
  -1 -25  -7    9.17    2.90
   1 -25   7    6.91    2.07
   1  25   7    4.97    1.54
  -1  25  -8    3.43    1.44
  -1 -25  -8    3.52    1.58
   1 -25   8    4.26    1.82
   1  25   8    2.40    1.09
  -1  25  -9    1.49    0.96
  -1 -25  -9    0.51    0.70
   1 -25   9    1.39    1.07
   1  25   9    0.01    0.70
   1  26  -9    0.68    1.03
   1 -26  -9    0.99    0.80
  -1 -26   9    0.32    0.65
   1  26  -8   -0.07    0.42
   1 -26  -8    1.20    1.16
  -1 -26   8    2.74    1.42
  -1  26   8    0.99    0.70
   1  26  -7    1.21    0.87
   1 -26  -7    2.37    1.23
  -1 -26   7    0.37    0.53
  -1  26   7    0.70    0.76
   1  26  -6    4.76    1.49
   1 -26  -6    2.39    1.14
  -1 -26   6    4.96    1.74
  -1  26   6    2.75    0.86
   1  26  -5    1.76    0.87
   1 -26  -5    2.02    1.14
  -1 -26   5    3.09    1.03
  -1  26   5    0.62    0.59
   1  26  -4    0.27    0.45
   1 -26  -4    1.14    0.75
  -1  26   4    0.33    0.35
   1  26  -4    1.01    0.96
   1  26  -3    2.19    1.01
   1 -26  -3    1.67    0.84
  -1 -26   3    2.30    1.10
  -1  26   3    1.30    0.73
   1  26  -3    2.76    1.36
   1 -26  -2   -0.03    0.40
   1  26  -2   -0.25    0.42
   1 -26  -2    0.68    0.62
  -1 -26   2    0.66    0.51
   1  26  -2   -0.09    0.81
  -1  26   2    0.30    0.43
   1 -26  -1   12.60    2.64
   1  26  -1   12.19    1.82
   1 -26  -1   16.82    2.88
  -1 -26   1   18.90    2.36
  -1  26   1   18.02    3.34
   1  26  -1   18.99    2.57
   1 -26   0   -0.28    0.53
  -1 -26   0    0.98    0.71
  -1  26   0    0.26    0.32
   1  26   0   -0.07    0.71
  -1  26  -1    0.83    0.55
   1 -26   1   -0.04    0.48
  -1 -26  -1    0.45    0.49
   1  26   1    1.08    0.81
  -1  26  -1    0.83    0.86
  -1  26  -2    0.93    0.79
   1 -26   2   -0.23    0.43
  -1 -26  -2    0.36    0.59
   1  26   2    0.93    0.66
  -1  26  -2    0.58    0.44
  -1  26  -3   -0.01    0.57
  -1 -26  -3    2.11    1.20
   1 -26   3   -0.27    0.39
   1 -26   3    0.22    0.47
   1  26   3    1.14    0.66
  -1  26  -4   -0.20    0.58
  -1 -26  -4    1.55    1.20
   1 -26   4   -0.42    0.66
   1  26   4    1.23    0.96
  -1  26  -5    5.63    1.71
  -1 -26  -5    4.78    1.45
   1 -26   5    4.23    1.41
   1  26   5    3.37    1.20
  -1  26  -6    0.27    0.65
  -1 -26  -6    1.15    0.80
   1 -26   6   -0.08    0.72
   1  26   6    0.44    0.39
  -1  26  -7    1.46    0.90
  -1 -26  -7    2.68    1.84
   1 -26   7    4.07    1.66
   1  26   7    1.81    1.00
  -1  26  -8    2.01    1.06
  -1 -26  -8   -0.87    0.92
   1 -26   8    1.09    1.11
   1  26   8    0.72    0.66
   1  27  -8    1.45    0.83
   1 -27  -8    0.05    0.44
  -1 -27   8    1.44    1.14
   1  27  -7    0.30    0.50
   1 -27  -7    1.33    0.94
  -1 -27   7   -0.02    0.96
  -1  27   7    2.67    1.34
   1  27  -6   10.15    1.74
   1 -27  -6   13.37    3.45
  -1 -27   6   11.56    2.26
  -1  27   6    6.82    1.40
   1  27  -5   -0.03    0.51
   1 -27  -5   -0.84    0.78
  -1 -27   5    0.99    0.91
  -1  27   5   -0.51    0.47
   1  27  -4    4.65    1.40
   1 -27  -4    6.55    2.40
  -1  27   4    3.95    1.18
   1  27  -4    3.77    1.71
   1  27  -3    1.29    0.80
   1 -27  -3    1.67    0.89
  -1 -27   3   -0.51    0.44
  -1  27   3    1.19    0.86
   1  27  -3   -0.53    0.86
   1 -27  -2    3.01    0.96
   1  27  -2    1.65    0.90
   1 -27  -2    2.93    1.14
  -1 -27   2    3.30    1.11
  -1  27   2    2.08    1.10
   1  27  -2    4.03    1.37
   1 -27  -1    0.15    0.27
   1 -27  -1    0.92    0.74
  -1 -27   1    1.05    0.72
  -1  27   1    1.34    0.81
   1  27  -1    0.44    0.69
   1 -27   0    0.54    0.40
   1 -27   0    1.27    0.91
  -1 -27   0    0.95    0.75
   1  27   0    1.21    0.71
  -1  27   0    1.30    0.65
  -1  27  -1    0.99    0.66
   1 -27   1    1.05    0.79
  -1 -27  -1    1.87    1.29
   1  27   1    2.11    1.22
  -1  27  -1    2.96    2.97
  -1  27  -2   -0.20    0.51
   1 -27   2    0.89    0.61
  -1 -27  -2    0.37    0.54
   1  27   2   -0.14    0.41
  -1  27  -2    0.89    0.65
  -1  27  -3    0.86    0.57
  -1 -27  -3   -0.16    0.78
   1 -27   3    0.53    0.48
   1 -27   3    0.36    0.28
   1  27   3    0.48    0.46
  -1  27  -4    3.25    1.12
  -1 -27  -4    5.27    1.55
   1 -27   4    2.73    1.35
   1  27   4    1.72    0.99
  -1  27  -5    1.89    0.93
  -1 -27  -5    2.25    1.24
   1 -27   5    0.26    0.86
   1  27   5    1.36    0.82
  -1  27  -6    0.53    0.60
  -1 -27  -6   -0.10    0.77
   1 -27   6    2.58    1.00
   1  27   6   -0.37    0.63
  -1  27  -7    1.22    0.93
  -1 -27  -7   -1.25    0.88
   1 -27   7    0.27    0.60
   1  27   7    0.63    0.73
  -1  27  -8   -1.49    0.71
  -1 -27  -8    0.69    0.69
   1 -27   8   -0.93    0.86
   1  27   8    1.08    0.80
   1  28  -7    0.63    0.76
   1 -28  -7    0.89    0.87
  -1 -28   7   -0.96    0.96
  -1  28   7    0.00    0.31
   1  28  -6    3.52    1.65
   1 -28  -6    6.53    1.08
  -1 -28   6    5.50    5.40
  -1  28   6    3.67    1.98
   1  28  -5    0.75    0.69
   1 -28  -5    1.78    1.06
  -1 -28   5    0.69    0.70
  -1  28   5    0.53    0.47
   1  28  -4    0.69    0.68
   1 -28  -4    1.76    0.94
  -1  28   4    0.85    0.81
   1  28  -4    1.93    1.10
   1  28  -3    0.78    0.66
   1 -28  -3    0.79    0.76
  -1 -28   3    1.36    0.89
  -1  28   3    1.78    0.88
   1  28  -3   -0.16    0.84
   1 -28  -2   11.33    2.42
  -1 -28   2    8.16    1.59
  -1  28   2    7.75    1.77
   1  28  -2   10.93    1.71
   1 -28  -1    1.22    0.26
   1 -28  -1    1.66    0.92
  -1 -28   1    1.66    0.90
  -1  28   1    1.47    0.74
   1  28  -1    0.98    0.38
   1 -28   0   14.47    2.97
   1 -28   0   19.30    3.49
  -1 -28   0   17.59    4.18
   1  28   0   22.03    3.06
  -1  28   0   22.47    3.03
  -1  28  -1    0.22    0.43
   1 -28   1   -0.03    0.50
  -1 -28  -1    0.47    0.51
   1  28   1    1.11    0.57
  -1  28  -1    0.68    0.63
  -1  28  -2    1.01    0.44
  -1 -28  -2    2.48    1.39
   1 -28   2    0.97    0.42
   1  28   2    1.79    0.92
  -1  28  -2    0.94    0.50
  -1  28  -3    0.84    0.80
  -1 -28  -3    0.90    0.83
   1 -28   3    0.49    0.35
   1  28   3   -0.30    0.58
  -1  28  -4   15.22    2.31
  -1 -28  -4   20.29    2.87
   1 -28   4   19.45    4.12
   1  28   4   14.15    1.87
  -1  28  -5    0.75    0.92
  -1 -28  -5    4.48    1.93
   1 -28   5   -0.11    0.44
   1  28   5   -0.74    0.66
  -1  28  -6    1.68    0.93
  -1 -28  -6    1.77    0.95
   1  28   6    3.09    1.43
  -1  28  -7    2.72    1.46
  -1 -28  -7    1.42    0.84
   1 -28   7    2.85    1.23
   1  28   7    0.47    0.74
   1  29  -6    0.43    0.50
   1 -29  -6    1.30    0.90
  -1 -29   6    1.21    1.13
  -1  29   6    0.58    0.59
   1  29  -5    3.18    1.25
   1 -29  -5    4.00    1.83
  -1 -29   5    2.62    1.58
  -1  29   5    1.08    0.74
   1  29  -4    0.74    0.72
   1 -29  -4    2.22    2.16
  -1  29   4   -0.26    0.55
   1  29  -4   -0.19    0.50
   1 -29  -3    1.69    1.09
  -1  29   3    2.82    1.00
   1  29  -3    1.64    1.28
   1 -29  -2    3.36    1.28
  -1 -29   2    1.10    0.76
  -1  29   2    0.69    0.74
   1  29  -2    0.88    0.89
   1 -29  -1    2.46    0.95
  -1 -29   1    0.15    0.53
  -1  29   1    1.56    0.95
   1  29  -1    1.99    1.15
   1 -29   0    1.67    0.80
   1 -29   0    0.42    0.35
  -1 -29   0    1.65    0.85
   1  29   0   -0.99    0.86
  -1  29   0    1.33    0.85
  -1  29  -1    0.94    0.59
   1 -29   1    1.50    0.85
  -1 -29  -1    0.24    0.43
   1  29   1    0.42    0.81
  -1  29  -1    1.07    0.75
  -1  29  -2    1.19    0.80
  -1 -29  -2    1.56    1.01
   1 -29   2    0.25    0.31
   1  29   2    0.63    0.54
  -1  29  -3    1.13    0.76
  -1 -29  -3    1.51    0.98
   1 -29   3   -0.16    0.63
   1  29   3   -0.44    0.63
  -1  29  -4   -0.32    0.65
  -1 -29  -4    1.04    1.07
   1 -29   4    1.37    0.93
   1  29   4    1.51    0.93
  -1  29  -5    1.23    0.87
  -1 -29  -5    0.71    0.72
   1 -29   5    1.89    1.06
   1  29   5   -0.01    0.66
  -1  29  -6    1.49    0.94
  -1 -29  -6    1.22    0.70
   1 -29   6    1.68    1.05
   1  29   6    0.86    0.70
   1 -30  -5    8.43    1.64
  -1 -30   5    8.27    1.84
  -1  30   5    3.65    1.49
   1 -30  -4    1.23    0.89
  -1  30   4    1.79    1.00
   1 -30  -3   10.57    2.08
  -1  30   3    9.08    1.50
   1  30  -3   13.69    1.44
   1 -30  -2    1.20    0.93
  -1 -30   2    2.13    1.20
  -1  30   2    3.86    1.59
   1  30  -2    3.25    1.38
   1 -30  -1   11.77    2.30
  -1 -30   1    7.12    2.08
   1  30  -1   12.16    1.96
  -1  30   1   12.79    1.54
   1 -30   0    0.64    0.70
  -1 -30   0    0.96    0.75
   1  30   0    1.42    0.87
  -1  30   0    0.74    0.70
  -1  30  -1    6.29    1.26
  -1 -30  -1   10.27    1.96
   1 -30   1    7.83    1.24
   1  30   1   10.08    1.36
  -1  30  -1    8.61    1.97
  -1  30  -2    0.11    0.32
  -1 -30  -2    0.62    0.63
   1  30   2    1.08    0.80
  -1  30  -3    2.08    1.15
  -1 -30  -3    2.50    1.23
   1 -30   3    0.30    0.57
   1  30   3    1.30    0.96
  -1  30  -4    1.36    0.90
  -1 -30  -4    0.66    0.80
   1 -30   4   -0.35    0.89
   1  30   4    0.33    0.43
  -1  30  -5   -0.43    0.68
  -1 -30  -5   -0.43    0.79
   1 -30   5    1.73    1.07
   1  30   5    1.31    0.89
   1 -31  -4    2.64    1.28
  -1 -31   4   -0.21    0.82
  -1  31   4    1.00    0.91
   1 -31  -3    1.40    1.10
  -1  31   3   -0.43    0.68
   1  31  -3    1.53    1.28
   1 -31  -2    7.03    1.67
  -1  31   2    4.67    1.95
   1  31  -2    5.89    2.50
   1 -31  -1    1.02    0.75
  -1 -31   1   -0.04    0.64
   1  31  -1    1.95    1.17
  -1  31   1    1.40    0.92
   1 -31   0    4.73    2.03
  -1 -31   0    7.03    1.91
   1  31   0    6.76    1.19
  -1  31   0    6.27    6.58
   1 -31   1    1.44    0.94
  -1 -31  -1    0.56    0.75
   1  31   1    0.63    0.92
  -1  31  -1    2.19    1.14
  -1 -31  -2    0.92    0.67
   1 -31   2    1.86    1.15
   1  31   2    1.12    0.97
  -1  31  -3    1.20    0.79
  -1 -31  -3    1.64    1.13
   1 -31   3    0.27    0.50
   1  31   3    2.82    1.19
   1 -32  -1   -0.13    0.61
  -1 -32   1    1.13    0.95
   1  32  -1    0.61    1.06
  -1  32   1    1.09    0.80
   1 -32   0    0.88    0.70
  -1 -32   0    2.46    1.07
   1  32   0    1.94    1.21
  -1  32   0    3.04    1.42
   1 -32   1    1.09    0.94
  -1 -32  -1    0.62    0.64
   1  32   1    1.11    0.89
  -1  32  -1   -0.34    0.77
   2   0 -15    1.03    0.98
  -2   0  15    0.88    1.33
   2   0 -14   -0.27    0.91
  -2   0  14    0.34    0.58
   2   0 -13   -0.33    1.15
  -2   0  13    0.33    0.58
   2   0 -12    8.36    1.81
  -2   0  12    8.09    1.56
   2   0 -11   -0.69    1.04
  -2   0  11   -0.94    0.42
  -2   0  11    2.06    1.17
   2   0 -10    0.72    0.55
  -2   0  10    0.26    0.27
  -2   0  10   -1.07    0.74
   2   0  -9    1.15    0.84
  -2   0   9    0.47    0.44
  -2   0   9   -0.46    0.65
   2   0  -8   17.23    2.78
  -2   0   8   19.03    1.98
  -2   0   8   14.92    2.57
   2   0  -7    1.42    0.59
  -2   0   7    1.27    0.90
   2   0  -6    3.12    0.53
  -2   0   6    4.37    0.61
  -2   0   6    3.58    0.38
   2   0  -5    0.39    0.65
  -2   0   5    0.44    0.23
  -2   0   5    0.55    0.28
   2   0  -4   67.93    5.16
  -2   0   4   67.02    2.88
  -2   0   4   62.29   22.42
   2   0  -3   -0.31    0.56
  -2   0   3   -0.45    0.47
  -2   0   3   -0.38    0.29
   2   0  -2 8846.11 3179.60
  -2   0   2 9999.98 3594.34
   2   0  -1    0.50    0.24
  -2   0   1    1.84    0.44
   2   0  -1    0.90    0.16
   2   0   0 1135.63    9.65
  -2   0  -1    1.76    0.26
  -2   0  -1    1.24    0.45
  -2   0  -2   72.02    2.99
  -2   0  -2   77.50    3.62
   2   0   2   76.71    3.45
  -2   0  -3    0.50    2.54
  -2   0  -3    1.04    0.32
   2   0   3    1.11    0.52
  -2   0  -4  145.46    5.87
  -2   0  -4  147.16    5.91
   2   0   4  148.38    6.12
  -2   0  -5    0.79    0.47
  -2   0  -5    0.60    0.34
   2   0   5    2.36    1.14
  -2   0  -6   52.60   30.95
  -2   0  -6   52.41   30.81
   2   0   6   57.70   33.94
  -2   0  -7    0.48    0.41
  -2   0  -7    0.60    0.45
   2   0   7    1.54    0.69
  -2   0  -8  323.36   13.41
  -2   0  -8  328.47   13.15
   2   0   8  354.96  229.92
  -2   0  -9   -0.69    1.23
  -2   0  -9    1.08    0.54
   2   0   9    1.59    1.05
  -2   0 -10   66.21    9.10
  -2   0 -10   63.72    6.15
   2   0  10   74.28    5.74
  -2   0 -11   -0.51    0.58
   2   0  11    1.42    1.06
  -2   0 -12    0.90    0.82
   2   0  12    2.18    1.67
  -2   0 -13    0.61    0.57
   2   0  13   -1.98    1.27
  -2   0 -14    0.53    0.75
   2   0  14    2.65    1.44
   2  -1 -15    2.43    1.15
   2   1 -15    1.53    1.16
  -2   1  15    3.05    1.31
  -2  -1  15    0.66    1.29
   2   1 -14    5.03    1.80
   2  -1 -14    5.30    5.52
  -2   1  14    2.57    0.93
  -2  -1  14    3.90    1.65
   2   1 -13   53.36    8.35
   2  -1 -13   46.10    6.59
  -2  -1  13   41.87    7.93
  -2   1  13   45.68    7.77
   2  -1 -12  105.67   14.38
   2   1 -12  116.05    9.45
  -2  -1  12  119.09   10.37
  -2   1  12  119.53   10.87
   2  -1 -11   80.04   10.88
   2   1 -11   83.99    7.93
  -2  -1  11   76.89    5.57
  -2   1  11   79.90    5.81
  -2   1  11   83.27    6.20
  -2  -1  11   85.87    6.99
   2  -1 -10   -0.20    0.68
   2   1 -10   -0.62    0.71
  -2  -1  10   -0.02    0.33
  -2   1  10   -0.08    0.41
  -2   1  10   -0.71    0.75
  -2  -1  10    1.20    0.71
   2   1  -9   12.75    1.56
   2  -1  -9   12.60    1.19
  -2  -1   9   12.46    1.06
  -2   1   9   11.92    1.44
  -2  -1   9   12.11    2.49
  -2   1   9   12.35    1.84
   2  -1  -8   14.51    2.29
   2   1  -8   11.69    1.53
  -2  -1   8   11.41    1.79
  -2   1   8   13.18    1.92
  -2  -1   8   11.36    2.53
  -2   1   8   12.19    2.51
   2  -1  -7    5.63    0.74
   2   1  -7    6.47    0.79
  -2  -1   7    5.64    0.91
  -2   1   7    6.53    0.71
  -2  -1   7    5.31    0.89
  -2   1   7    5.79    0.71
   2   1  -6   -0.43    0.66
   2  -1  -6    1.01    0.48
  -2  -1   6    0.02    0.31
  -2   1   6    0.30    0.27
  -2  -1   6   -0.19    0.44
  -2   1   6    0.46    0.30
   2  -1  -5   19.41    2.63
   2   1  -5   15.21    1.32
  -2   1   5   18.80    2.51
  -2  -1   5   19.04   11.91
  -2  -1   5   19.33   12.23
  -2   1   5   18.01    1.58
   2  -1  -4    0.95    0.34
  -2  -1   4    0.96    0.27
  -2   1   4    0.79    0.32
  -2  -1   4    0.60    0.14
  -2   1   4    1.31    0.14
   2   1  -3   -0.21    0.70
   2  -1  -3    0.50    0.36
  -2  -1   3    0.83    0.13
  -2   1   3    0.85    0.46
  -2  -1   3    0.35    0.23
  -2   1   3    0.63    0.16
   2  -1  -2 1044.38    9.62
   2   1  -2 1075.11    9.76
  -2  -1   2 1221.80   10.89
  -2   1   2 1205.77   11.20
  -2   1   2 1164.83    9.69
   2   1  -2 1124.39    9.69
   2  -1  -1   50.94    2.61
   2   1  -1   51.36    3.58
  -2  -1   1   59.21    3.06
  -2   1   1   60.98    3.17
   2   1  -1   49.38    2.50
   2  -1  -1   48.49    7.57
   2  -1   0   45.04    2.42
   2   1   0   48.74    2.41
  -2  -1   0   53.40    2.74
  -2   1   0   55.21    2.81
   2  -1   0   49.37    2.44
   2   1   0   49.77    2.49
  -2   1  -1    2.78    0.37
  -2  -1  -1    2.08    0.29
  -2  -1  -1    3.02    0.52
  -2   1  -1    3.29    0.66
   2  -1   1    5.53    0.92
  -2   1  -2   72.75    3.00
  -2  -1  -2   75.59    3.07
  -2  -1  -2   78.18    3.24
  -2   1  -2   82.46    3.88
   2  -1   2   76.46    3.34
   2   1   2   79.34    3.57
  -2   1  -3  286.73    3.37
  -2  -1  -3  277.11    3.12
  -2  -1  -3  301.43    3.44
  -2   1  -3  304.55    3.42
   2  -1   3  304.65    3.74
   2   1   3  305.65    3.83
  -2  -1  -4   40.21    2.29
  -2   1  -4   41.34    2.29
  -2  -1  -4   43.91    3.10
  -2   1  -4   44.55    2.29
   2  -1   4   45.18    2.60
   2   1   4   38.88    3.56
  -2  -1  -5    0.47    0.26
  -2  -1  -5    0.99    0.43
  -2   1  -5    1.44    0.57
   2  -1   5    1.91    1.15
   2   1   5    2.06    0.79
  -2  -1  -6   58.47    2.27
  -2   1  -6   56.93    2.44
  -2  -1  -6   59.53    3.41
  -2   1  -6   55.89   32.84
   2  -1   6   62.55    2.74
   2   1   6   53.49    4.46
  -2  -1  -7   44.72    4.45
  -2   1  -7   43.17    2.32
  -2  -1  -7   44.62    2.27
  -2   1  -7   48.16    2.32
   2  -1   7   50.72    2.80
   2   1   7   48.29    3.25
  -2   1  -8  143.79    7.20
  -2  -1  -8  140.71    5.85
  -2   1  -8  144.67    5.92
   2   1   8  154.71    7.36
   2  -1   8  153.30    6.80
  -2   1  -9  359.47   19.71
  -2  -1  -9  335.59   18.40
  -2  -1  -9  363.46   19.49
  -2   1  -9  360.31   19.21
   2  -1   9  395.87   21.52
   2   1   9  400.07   21.73
  -2   1 -10  121.57    8.94
  -2  -1 -10  118.43    8.60
  -2  -1 -10  117.65    8.34
   2   1  10  122.56    9.59
   2  -1  10  125.38    9.69
  -2   1 -11    6.65    1.48
  -2  -1 -11    6.55    1.34
   2  -1  11    6.64    1.63
   2   1  11    7.43    2.05
  -2   1 -12   -0.39    0.66
  -2  -1 -12    0.71    0.72
   2  -1  12    1.23    1.20
   2   1  12   -1.11    1.33
  -2   1 -13    0.79    0.68
  -2  -1 -13    2.61    1.06
   2  -1  13    1.14    1.31
   2   1  13    0.59    1.51
  -2  -1 -14    1.39    0.91
  -2   1 -14    2.66    1.17
   2  -1  14    3.84    1.52
   2   1  14    4.69    2.02
   2  -2 -15   -0.03    0.86
   2   2 -15    0.84    0.70
  -2  -2  15    1.89    1.08
  -2   2  15    0.89    0.86
   2  -2 -14   -0.55    0.83
   2   2 -14   -0.43    0.86
  -2  -2  14    1.76    1.20
  -2   2  14    2.11    1.59
   2  -2 -13   -0.11    0.47
   2   2 -13    2.00    1.50
  -2  -2  13   -0.08    0.53
  -2   2  13   -0.02    0.85
   2   2 -12   33.85    4.71
   2  -2 -12   32.69    3.62
  -2   2  12   22.70    3.66
  -2  -2  12   32.26    5.36
  -2   2  12   28.12    5.05
   2  -2 -11    7.91    2.30
   2   2 -11   11.02    2.19
  -2   2  11    7.72    1.90
  -2  -2  11    8.86    2.66
  -2   2  11   10.01    1.61
   2  -2 -10    3.53    1.02
   2   2 -10    5.38    1.27
  -2  -2  10    4.73    1.02
  -2   2  10    4.06    0.95
  -2  -2  10    4.96    1.40
  -2   2  10    4.73    1.23
   2  -2  -9   11.13    7.59
   2   2  -9    8.77    2.11
  -2  -2   9    6.62    1.53
  -2   2   9    8.02    1.75
  -2  -2   9    7.81    1.87
  -2   2   9    8.60    2.13
   2  -2  -8   17.52    3.20
   2   2  -8   19.52    2.85
  -2  -2   8   17.27    2.44
  -2   2   8   20.34    1.33
  -2  -2   8   19.82   14.29
  -2   2   8   19.50    2.38
   2  -2  -7    1.83    0.75
   2   2  -7    1.44    0.70
  -2  -2   7    0.40    0.37
  -2   2   7    0.59    0.48
  -2  -2   7    1.45    0.46
  -2   2   7    0.75    0.58
   2  -2  -6   36.87    2.37
   2   2  -6   38.59    2.68
  -2  -2   6   38.18    4.26
  -2   2   6   39.85    2.22
  -2  -2   6   37.80    2.24
  -2   2   6   38.77    2.18
   2  -2  -5   45.18    4.28
   2   2  -5   36.82    2.30
  -2  -2   5   37.14    2.02
  -2   2   5   42.52    2.52
  -2  -2   5   42.16    2.31
  -2   2   5   36.82    2.02
   2  -2  -4    5.96    0.77
   2   2  -4    5.71    1.10
  -2  -2   4    5.98    0.73
  -2   2   4    6.06    0.83
  -2  -2   4    4.93    0.64
  -2   2   4    4.92    0.84
   2  -2  -3 1153.55   10.67
   2   2  -3 1170.99   10.69
  -2  -2   3 1265.96   11.28
  -2   2   3 1281.05   11.64
  -2  -2   3 1230.12   10.90
  -2   2   3 1208.08   10.19
   2  -2  -2   93.16    4.17
   2   2  -2   98.36    4.38
  -2  -2   2  109.17    4.41
  -2   2   2  114.73    4.69
   2   2  -2  107.93    4.34
   2  -2  -1 6575.35   53.51
   2   2  -1 6497.78   52.71
  -2  -2   1 7322.34   59.39
  -2   2   1 7655.82 2751.78
   2   2  -1 6647.73 2389.44
   2  -2   0    0.44    0.19
   2   2   0    1.07    0.19
  -2  -2   0    2.36    0.86
  -2   2   0    4.11    1.03
   2  -2   0    0.71    0.93
   2   2   0    0.99    0.30
  -2  -2  -1  158.27    6.16
  -2  -2  -1  172.71    6.87
  -2   2  -1  185.89    7.34
   2  -2   1  169.71    7.08
   2   2   1  173.35    6.98
  -2   2  -2   18.02    2.21
  -2  -2  -2   19.16    1.64
  -2  -2  -2   18.80    2.45
  -2   2  -2   19.51    1.11
   2  -2   2   19.91    3.13
   2   2   2   16.05    1.34
  -2   2  -3   97.32    4.18
  -2  -2  -3  103.33    4.22
  -2   2  -3  108.72    4.34
   2  -2   3  106.07    4.42
   2   2   3  114.42    4.85
  -2  -2  -4  105.65    4.37
  -2   2  -4  117.83    4.87
  -2  -2  -4  112.28    4.63
  -2   2  -4  121.26    5.17
   2  -2   4  125.68    5.26
   2   2   4  115.98    5.12
  -2  -2  -5  153.00    3.65
  -2  -2  -5  151.48    3.54
  -2   2  -5  157.85    3.46
   2  -2   5  161.97    4.54
   2   2   5  167.33    4.36
  -2   2  -6    9.37    1.20
  -2  -2  -6    9.70    1.30
  -2  -2  -6   10.83    1.51
  -2   2  -6    9.89    1.56
   2  -2   6   12.05    2.44
   2   2   6   10.37    2.09
  -2  -2  -7   10.40    1.71
  -2   2  -7    9.26    1.61
  -2  -2  -7   11.87    1.82
  -2   2  -7   10.72    1.79
   2  -2   7   11.14    1.54
   2   2   7   13.52    2.80
  -2  -2  -8   50.65    6.29
  -2   2  -8   51.83    6.76
  -2  -2  -8   52.71    2.55
  -2   2  -8   53.58    3.60
   2  -2   8   59.62    5.78
   2   2   8   57.24    5.31
  -2  -2  -9   94.26    5.67
  -2   2  -9   93.53    8.18
  -2  -2  -9   91.14    5.84
  -2   2  -9   93.21    5.22
   2  -2   9  105.72    6.29
   2   2   9  102.43    6.18
  -2   2 -10    4.43    1.36
  -2  -2 -10    3.06    0.99
  -2  -2 -10    4.82    1.37
   2  -2  10    5.81    1.79
   2   2  10    5.06    1.39
  -2   2 -11    0.78    0.60
  -2  -2 -11    0.41    0.38
  -2  -2 -11   -0.06    0.34
   2  -2  11    1.46    1.08
   2   2  11    2.80    1.62
  -2   2 -12    0.87    0.78
  -2  -2 -12   -0.55    0.51
   2  -2  12   -0.49    1.26
   2   2  12   -2.52    1.30
  -2  -2 -13    0.10    0.56
  -2   2 -13    0.39    0.25
   2  -2  13    1.82    1.50
   2   2  13    4.77    2.01
  -2  -2 -14   -0.01    0.45
  -2   2 -14   -0.26    0.60
   2  -2  14    1.21    1.20
   2   2  14   -2.14    1.42
   2  -3 -15    2.06    0.98
   2   3 -15    0.53    0.71
  -2  -3  15    1.77    1.33
  -2   3  15   -0.09    0.91
   2  -3 -14    5.27    5.51
   2   3 -14    4.32    1.64
  -2  -3  14    5.84    1.22
  -2   3  14    3.44    1.35
   2  -3 -13   34.56    4.52
   2   3 -13   41.32    6.76
  -2  -3  13   43.15    4.06
  -2   3  13   31.28    5.71
   2  -3 -12   42.57    6.72
   2   3 -12   44.68    7.30
  -2   3  12   31.42    6.00
  -2  -3  12   57.90    4.93
  -2   3  12   45.47    8.21
   2  -3 -11   56.48    3.47
   2   3 -11   62.53    4.77
  -2   3  11   52.24    3.02
  -2  -3  11   70.72    4.23
  -2   3  11   54.39    7.47
   2  -3 -10    5.14    1.38
   2   3 -10    6.21    1.47
  -2  -3  10    3.75    0.85
  -2   3  10    3.56    0.97
  -2  -3  10    5.49    1.38
  -2   3  10    5.38    1.31
   2  -3  -9    2.60    1.21
   2   3  -9    3.58    0.85
  -2  -3   9    2.45    1.00
  -2   3   9    2.40    1.06
  -2  -3   9    2.83    1.14
  -2   3   9    3.70    1.20
   2  -3  -8   34.37    5.47
   2   3  -8   34.80    2.26
  -2  -3   8   31.99    3.50
  -2   3   8   34.59    3.57
  -2  -3   8   35.63    4.71
  -2   3   8   30.52    4.80
   2  -3  -7   27.75    2.19
   2   3  -7   30.20    2.11
  -2  -3   7   27.52    3.50
  -2  -3   7   31.40    4.18
  -2   3   7   34.07    2.57
   2  -3  -6   79.32    4.22
   2   3  -6   77.66    4.19
  -2  -3   6   85.07    4.31
  -2   3   6   88.50   54.41
  -2  -3   6   87.69    4.57
  -2   3   6   82.34    4.25
   2  -3  -5    3.16    1.68
   2   3  -5    3.97    0.73
  -2  -3   5    3.16    0.63
  -2   3   5    2.72    0.47
  -2  -3   5    3.94    0.58
  -2   3   5    3.06    0.75
   2   3  -4    1.80    0.71
  -2  -3   4    1.89    0.24
  -2   3   4    2.48    0.43
  -2  -3   4    2.52    0.31
  -2   3   4    1.31    0.26
   2  -3  -3  790.54    7.69
   2   3  -3  796.06    7.68
  -2  -3   3  864.09    7.93
  -2   3   3  878.55    8.47
  -2   3   3  804.79    6.93
   2   3  -3  846.07    7.93
   2   3  -2  766.40    7.13
  -2  -3   2  870.49    8.02
  -2   3   2  897.51    8.36
   2  -3  -1 1743.66   15.03
   2   3  -1 1724.93   14.63
  -2  -3   1 1877.42   16.20
  -2   3   1 1992.90   17.76
   2   3  -1 1837.18  192.09
  -2   3   0  248.87    3.24
  -2  -3   0  261.27    3.24
   2  -3   0  258.54    2.57
   2   3   0  249.26    2.98
   2   3   1    8.84    0.56
  -2   3  -1   11.49    1.39
  -2  -3  -1   10.85    1.33
  -2   3  -1   13.59    1.09
   2  -3   1   12.11    1.74
   2   3   1   10.85    1.17
  -2   3  -2  105.31    4.29
  -2  -3  -2  104.30    4.22
  -2  -3  -2  107.35    4.39
  -2   3  -2  118.50    4.72
   2  -3   2  115.80    4.67
   2   3   2  112.29    4.63
  -2  -3  -3  393.37    4.00
  -2  -3  -3  421.62    4.63
  -2   3  -3  450.32    4.42
   2  -3   3  445.98    4.93
   2   3   3  433.91    5.04
  -2  -3  -4   91.73    6.49
  -2   3  -4  108.98    4.80
  -2  -3  -4  112.25    5.09
  -2   3  -4  112.45    4.48
   2  -3   4  118.09    4.99
   2   3   4  120.81    5.52
  -2  -3  -5  136.33    3.17
  -2  -3  -5  140.99    3.40
  -2   3  -5  147.18    3.41
   2  -3   5  154.79    3.95
   2   3   5  153.59    4.56
  -2  -3  -6   13.50    8.04
  -2   3  -6   14.81    1.20
  -2  -3  -6   13.03    7.86
  -2   3  -6   13.98    8.30
   2  -3   6   17.07    3.25
   2   3   6   16.96    3.03
  -2  -3  -7   -0.19    0.35
  -2   3  -7    0.68    0.62
  -2  -3  -7   -0.20    0.41
  -2   3  -7    0.85    0.57
   2  -3   7    0.70    0.63
  -2  -3  -8  125.60    5.39
  -2   3  -8  136.61    6.04
  -2  -3  -8  122.45    6.10
  -2   3  -8  132.42    5.40
   2  -3   8  138.85    6.25
   2   3   8  145.75    6.60
  -2  -3  -9   34.84    4.93
  -2   3  -9   37.68    4.36
  -2  -3  -9   33.90    4.05
   2  -3   9   39.01    5.74
   2   3   9   39.03    3.08
  -2  -3 -10   29.93    4.13
  -2   3 -10   36.38    4.31
  -2  -3 -10   31.29    4.62
   2  -3  10   39.43    5.07
   2   3  10   37.86    3.35
  -2   3 -11    1.83    0.98
  -2  -3 -11    0.67    0.55
  -2  -3 -11    0.36    0.40
   2  -3  11   -0.28    1.18
   2   3  11    1.43    1.18
  -2   3 -12    1.24    0.73
  -2  -3 -12    0.58    0.47
   2  -3  12    3.33    3.06
   2   3  12    5.50    2.13
  -2  -3 -13    1.59    0.82
  -2   3 -13    3.43    1.22
   2  -3  13    4.41    1.44
   2   3  13    6.78    2.51
  -2   3 -14    2.83    1.27
  -2  -3 -14    1.11    0.83
   2  -3  14    2.58    1.48
   2   3  14    4.43    2.26
   2  -4 -15   -0.62    0.85
   2   4 -15    0.88    0.74
  -2  -4  15   -0.78    0.92
  -2   4  15   -0.20    0.99
   2  -4 -14    1.48    0.93
   2   4 -14    0.81    1.08
  -2  -4  14    0.62    0.57
  -2   4  14   -0.07    0.80
   2  -4 -13   50.36    8.33
   2   4 -13   52.00    8.16
  -2  -4  13   61.78    7.64
  -2   4  13   53.52    7.23
   2   4 -12    4.17    0.94
  -2   4  12    3.21    1.84
   2  -4 -11   35.15    2.48
   2   4 -11   33.22    3.83
  -2   4  11   32.21    3.61
  -2  -4  11   28.79    5.55
  -2   4  11   33.02    5.77
   2  -4 -10    3.21    0.97
   2   4 -10    4.51    1.01
  -2   4  10    1.47    0.77
  -2  -4  10    1.92    0.97
  -2   4  10    2.04    1.10
   2  -4  -9    5.56    1.30
   2   4  -9    3.35    1.35
  -2   4   9    2.97    1.23
  -2  -4   9    3.37    0.79
  -2  -4   9    3.89    0.84
  -2   4   9    5.41    1.38
   2  -4  -8    6.75    1.09
   2   4  -8    6.04    4.35
  -2  -4   8    5.03    1.23
  -2   4   8    5.09    1.15
  -2  -4   8    9.18    1.77
  -2   4   8    7.49    1.17
   2  -4  -7  108.97    7.41
   2   4  -7  100.51    3.84
  -2  -4   7  108.67    3.67
  -2   4   7  111.19    3.98
  -2  -4   7  110.90    4.04
  -2   4   7  100.72    3.62
   2  -4  -6   41.64    5.62
   2   4  -6   34.07    2.08
  -2  -4   6   35.51    1.99
  -2   4   6   39.95    4.53
  -2  -4   6   37.59    2.18
  -2   4   6   36.86    3.04
   2  -4  -5   -0.17    0.60
   2   4  -5   -0.19    0.55
  -2  -4   5   -0.27    0.26
  -2   4   5    0.32    0.54
  -2  -4   5    0.74    0.41
  -2   4   5    1.09    0.49
   2  -4  -4  126.81    5.25
   2   4  -4  132.05    6.43
  -2  -4   4  141.80    5.66
  -2   4   4  141.53    5.79
  -2  -4   4  141.82    5.76
  -2   4   4  121.32    4.83
   2  -4  -3   16.80    1.96
   2   4  -3   16.80    1.11
  -2  -4   3   19.50    1.16
  -2   4   3   20.72    3.03
  -2   4   3   16.47    6.00
   2   4  -3   16.44    1.45
   2  -4  -2 1775.64   15.54
   2   4  -2 1778.59   15.44
  -2  -4   2 1934.21   16.66
  -2   4   2 1693.29   13.66
   2  -4  -1   10.02    1.06
   2   4  -1    9.74    1.10
  -2  -4   1   11.52    1.56
  -2   4   1   11.18    1.01
   2  -4  -1    9.28    0.18
   2   4  -1   11.01    1.35
   2   4   0  304.61    2.93
  -2  -4   0  319.80    3.70
   2  -4   0  338.61    3.17
   2   4   0  307.09    3.46
   2   4   1    4.00    0.60
  -2   4  -1    4.59    1.84
  -2  -4  -1    3.82    0.71
  -2   4  -1    3.59    0.35
   2  -4   1    3.61    0.68
   2   4   1    2.89    0.44
  -2  -4  -2   45.17    2.19
  -2   4  -2   45.51    2.37
  -2  -4  -2   48.71    2.54
  -2   4  -2   54.45    2.72
   2  -4   2   51.14    2.61
   2   4   2   51.75    2.70
  -2  -4  -3    9.39    1.69
  -2   4  -3   10.71    1.20
  -2  -4  -3   12.62    2.18
  -2   4  -3   13.52    1.75
   2  -4   3   13.61    2.48
   2   4   3   10.25    0.95
  -2  -4  -4  567.37   11.23
  -2   4  -4  618.09   12.55
  -2  -4  -4  605.59   12.26
  -2   4  -4  647.85   12.73
   2  -4   4  660.88   13.42
   2   4   4  644.02   13.18
  -2  -4  -5    0.56    0.28
  -2  -4  -5    0.39    0.24
  -2   4  -5    0.70    0.27
   2  -4   5   -0.19    0.60
   2   4   5    2.79    1.08
  -2  -4  -6   32.40    4.04
  -2   4  -6   34.29    4.01
  -2  -4  -6   32.41    2.16
  -2   4  -6   34.11    2.68
   2  -4   6   35.78    5.60
   2   4   6   38.18    6.28
  -2  -4  -7    0.44    0.35
  -2   4  -7    0.73    0.66
  -2  -4  -7    0.39    0.36
  -2   4  -7    0.38    0.31
   2  -4   7    0.92    1.35
   2   4   7    1.58    0.81
  -2  -4  -8   18.64    2.97
  -2   4  -8   23.82    3.52
  -2  -4  -8   19.82    3.50
   2  -4   8   24.16    3.67
   2   4   8   24.77    2.74
  -2  -4  -9   20.42    3.07
  -2   4  -9   24.71   18.35
  -2  -4  -9   22.69    3.70
   2  -4   9   27.09    3.96
   2   4   9   24.25    2.22
  -2  -4 -10    1.96    1.02
  -2   4 -10    2.94    1.02
  -2  -4 -10    2.42    0.69
   2  -4  10    1.42    0.98
   2   4  10    1.12    1.35
  -2  -4 -11   -0.31    0.45
  -2   4 -11    1.20    0.96
  -2  -4 -11    0.82    0.55
   2  -4  11    1.92    1.07
   2   4  11    1.39    1.44
  -2  -4 -12    0.22    0.38
  -2   4 -12   -0.01    0.72
  -2  -4 -12    1.51    0.87
   2  -4  12    1.03    0.95
   2   4  12   -0.79    1.25
  -2  -4 -13    1.81    0.93
  -2   4 -13    5.73    1.89
   2  -4  13    4.60    1.53
   2   4  13    4.47    1.81
  -2   4 -14    1.93    1.11
  -2  -4 -14    0.41    0.50
   2  -4  14   -0.69    1.38
   2   4  14    2.33    1.72
   2  -5 -15   -0.29    0.61
   2   5 -15    0.98    0.88
  -2  -5  15    0.57    0.67
  -2   5  15   -0.29    0.91
   2  -5 -14    1.44    0.91
   2   5 -14    1.83    1.24
  -2  -5  14    1.74    1.09
  -2   5  14    2.64    1.28
   2  -5 -13    4.11    1.27
   2   5 -13    9.77    1.77
  -2   5  13    3.59    1.19
  -2  -5  13    6.05    1.93
  -2   5  13    5.92    1.91
   2  -5 -12    4.30    0.94
   2   5 -12    4.43    1.18
  -2  -5  12    7.30    1.83
  -2   5  12    4.54    1.12
   2  -5 -11    1.66    0.99
   2   5 -11    2.08    1.04
  -2   5  11    0.96    0.80
  -2  -5  11    0.99    0.87
  -2   5  11    0.16    0.50
   2  -5 -10    1.70    1.04
   2   5 -10    0.63    0.66
  -2   5  10    1.80    0.97
  -2  -5  10    2.62    1.31
  -2   5  10   -1.55    0.79
   2  -5  -9    1.24    0.64
   2   5  -9    0.41    0.48
  -2   5   9    0.65    0.58
  -2  -5   9    0.32    0.25
  -2  -5   9   -0.12    0.33
  -2   5   9    0.66    0.55
   2  -5  -8   30.92    4.59
   2   5  -8   34.39    3.84
  -2  -5   8   22.00    3.25
  -2   5   8   31.95   20.95
  -2  -5   8   36.06    4.27
  -2   5   8   29.30    4.35
   2  -5  -7  179.38    6.28
   2   5  -7  178.49    8.27
  -2  -5   7  188.43    6.05
  -2   5   7  168.61    5.73
   2  -5  -6   34.31    2.65
   2   5  -6   36.28    2.30
  -2  -5   6   37.34    2.10
  -2   5   6   39.31    2.38
  -2  -5   6   40.64    2.47
  -2   5   6   33.91    2.04
   2  -5  -5    2.10    0.40
   2   5  -5    0.92    0.54
  -2  -5   5    2.21    0.37
  -2   5   5    1.39    0.85
  -2  -5   5    1.89    0.77
   2  -5  -4   22.22    2.99
   2   5  -4   25.34    1.59
  -2  -5   4   25.71    1.46
  -2   5   4   26.59    1.63
  -2  -5   4   24.02    2.61
  -2   5   4   25.73    1.55
   2  -5  -3   19.35    2.38
   2   5  -3   20.91    1.48
  -2  -5   3   21.19    2.42
  -2   5   3   24.34    3.17
  -2   5   3   20.45    1.60
   2   5  -3   20.99    1.25
   2  -5  -2  213.20    2.84
   2   5  -2  219.68    2.68
  -2  -5   2  233.58    2.91
  -2   5   2  243.44    3.16
  -2   5   2  206.64    1.91
   2  -5  -1  108.62    4.43
   2   5  -1  111.64    4.47
  -2  -5   1  116.98    5.17
  -2   5   1  138.30    7.18
   2  -5  -1  113.86    4.39
   2   5  -1  110.84    4.53
   2   5   0   81.51    3.21
  -2   5   0   82.04    3.41
  -2  -5   0   86.07    3.59
  -2   5   0   92.86    3.80
   2  -5   0   92.57    3.65
   2   5   0   78.64    3.28
   2   5   1  583.81    4.93
  -2   5  -1  610.47    6.45
  -2  -5  -1  647.36    6.70
  -2   5  -1  723.40    6.76
   2  -5   1  711.52    6.50
   2   5   1  590.26    5.93
  -2   5  -2  217.88    3.20
  -2  -5  -2  213.14    2.08
  -2  -5  -2  233.90    5.29
  -2   5  -2  259.43    2.94
   2   5   2  235.29    3.21
  -2  -5  -3   76.82    3.21
  -2   5  -3   88.16    3.80
  -2  -5  -3   83.09    3.68
  -2   5  -3   91.04    3.70
   2  -5   3   89.36    4.43
   2   5   3   78.53    3.44
  -2  -5  -4   86.22    2.01
  -2   5  -4   96.67    2.62
  -2  -5  -4   97.74    2.66
   2  -5   4  108.54    2.89
   2   5   4   93.25    2.71
  -2  -5  -5   98.39    2.41
  -2   5  -5  102.87    2.86
  -2  -5  -5  102.78    2.73
  -2   5  -5  108.60    2.48
   2  -5   5  111.31    3.07
   2   5   5  105.72    3.14
  -2  -5  -6   23.47    3.05
  -2   5  -6   27.24    1.89
  -2  -5  -6   24.83    1.79
  -2   5  -6   25.73    1.85
   2  -5   6   25.52    4.67
   2   5   6   26.87    4.50
  -2  -5  -7    5.77    4.19
  -2   5  -7    5.11    1.18
  -2  -5  -7    5.54    1.30
  -2   5  -7    4.08    1.16
   2  -5   7    7.71    1.36
   2   5   7    8.44    1.68
  -2  -5  -8    7.02    1.66
  -2   5  -8   11.03    7.48
  -2  -5  -8    5.63    1.40
   2  -5   8    8.13    1.92
   2   5   8    7.53    1.86
  -2  -5  -9   16.75    1.35
  -2   5  -9   20.33    1.79
  -2  -5  -9   16.78    2.27
   2  -5   9   21.30    3.52
   2   5   9   19.49    2.12
  -2  -5 -10    3.87    1.04
  -2   5 -10    5.23    1.43
  -2  -5 -10    6.18    1.73
   2  -5  10    8.16    2.26
   2   5  10    8.06    2.29
  -2  -5 -11    7.32    1.66
  -2   5 -11    8.82    1.86
  -2  -5 -11    8.15    1.80
   2  -5  11    7.17    1.88
   2   5  11   10.30    2.52
  -2  -5 -12    0.74    0.59
  -2   5 -12    0.48    0.86
  -2  -5 -12    1.08    0.67
   2  -5  12    2.23    1.35
  -2   5 -13   -0.42    0.73
  -2  -5 -13    0.54    0.58
   2  -5  13    1.99    1.27
   2   5  13    1.11    1.52
  -2   5 -14   11.98    3.40
   2  -5  14   15.86    3.73
   2   5  14   11.73    2.40
   2  -6 -14    7.02    1.18
   2   6 -14    6.54    1.29
  -2  -6  14    7.76    1.52
  -2   6  14    6.36    1.63
   2  -6 -13    1.64    0.84
   2   6 -13   -0.83    0.87
  -2   6  13   -0.24    0.49
  -2  -6  13    1.54    1.30
  -2   6  13    1.18    0.44
   2  -6 -12   87.16   12.74
   2   6 -12   89.97   13.12
  -2   6  12   94.29    7.74
  -2  -6  12  122.17   99.22
  -2   6  12   98.76    7.72
   2   6 -11    1.34    0.95
  -2   6  11    1.78    0.74
  -2  -6  11   -0.43    0.78
  -2   6  11    1.60    0.79
   2  -6 -10    2.34    1.34
   2   6 -10    2.09    1.10
  -2   6  10    1.79    0.93
  -2  -6  10    2.13    1.17
  -2   6  10    1.57    1.13
   2  -6  -9   11.84    1.68
   2   6  -9   11.30    7.68
  -2   6   9   11.17    7.61
  -2  -6   9   12.58    1.63
  -2   6   9    9.86    6.85
   2  -6  -8    1.64    0.82
   2   6  -8    0.25    0.48
  -2  -6   8    1.35    0.57
  -2   6   8    1.79    0.74
  -2  -6   8    3.44    0.74
  -2   6   8    2.06    1.12
   2  -6  -7  303.39  215.58
   2   6  -7  307.04   13.51
  -2  -6   7  322.15   13.61
  -2   6   7  339.67  241.36
  -2  -6   7  364.47  258.98
  -2   6   7  311.73  221.50
   2  -6  -6   49.46    2.94
  -2  -6   6   54.36    3.09
  -2   6   6   54.57    3.22
  -2  -6   6   58.72   34.56
  -2   6   6   48.64    3.46
   2  -6  -5  169.64    4.10
   2   6  -5  178.46    5.16
  -2  -6   5  182.31    3.96
  -2  -6   5  191.25    4.56
   2  -6  -4    2.89    0.38
   2   6  -4    2.69    0.60
  -2  -6   4    1.65    1.13
  -2   6   4    2.32    0.39
  -2  -6   4    3.37    0.70
  -2   6   4    3.03    0.57
   2  -6  -3    1.63    0.27
   2   6  -3    1.94    0.46
  -2  -6   3    1.91    0.74
  -2   6   3    2.18    0.52
  -2   6   3    1.13    0.23
   2   6  -3    2.12    0.29
   2  -6  -2   32.95    1.91
   2   6  -2   34.09    1.87
  -2  -6   2   35.45    1.90
  -2   6   2   43.04    2.32
  -2   6   2   32.18    1.58
   2   6  -2   37.00    4.77
   2  -6  -1  267.61    3.31
   2   6  -1  279.98    2.95
  -2   6   1  325.92    3.91
  -2   6   1  298.62    2.79
   2   6   0    0.06    0.17
  -2   6   0   -0.10    0.84
  -2  -6   0   -0.21    0.35
  -2   6   0    0.05    0.16
   2  -6   0   -0.15    0.14
   2   6   0    0.38    0.16
   2   6   1  168.25    6.44
  -2   6  -1  170.50    6.81
  -2  -6  -1  179.48    7.15
  -2   6  -1  215.34   77.43
   2  -6   1  207.19   74.50
   2   6   1  179.93   64.71
   2   6   2   15.56    0.76
  -2   6  -2   17.38    2.57
  -2  -6  -2   17.79    2.62
  -2   6  -2   18.84    1.07
   2  -6   2   18.18    1.32
   2   6   2   16.72    2.13
  -2   6  -3  828.79    8.42
  -2  -6  -3  817.47    7.05
  -2  -6  -3  869.39    8.96
  -2   6  -3  944.12    8.42
   2   6   3  860.68    8.84
  -2  -6  -4    0.95    0.43
  -2   6  -4   -0.62    0.94
  -2  -6  -4    0.80    0.51
  -2   6  -4    0.88    0.50
   2  -6   4    1.28    0.65
   2   6   4    3.26    1.24
  -2  -6  -5   57.65    3.00
  -2   6  -5   56.92    3.16
  -2  -6  -5   63.65    3.47
  -2   6  -5   64.18    3.23
   2  -6   5   63.63    3.51
   2   6   5   63.21    3.56
  -2  -6  -6   11.13    0.79
  -2   6  -6   12.04    1.88
  -2  -6  -6   11.80    2.25
   2  -6   6   14.06    2.20
   2   6   6   13.84    8.48
  -2  -6  -7   62.08    3.22
  -2   6  -7   63.37    3.26
  -2  -6  -7   64.88    3.24
   2  -6   7   71.67    5.29
   2   6   7   65.30    3.60
  -2  -6  -8    0.20    0.22
  -2   6  -8   -0.39    0.61
  -2  -6  -8    1.00    0.53
   2  -6   8    0.92    1.07
   2   6   8   -2.84    1.10
  -2  -6  -9    2.02    0.94
  -2   6  -9    1.69    1.01
  -2  -6  -9    2.01    0.88
   2  -6   9    3.14    1.59
   2   6   9    2.24    1.17
  -2  -6 -10   -0.25    0.44
  -2   6 -10   -0.81    0.67
  -2  -6 -10    0.41    0.36
   2  -6  10    0.57    0.77
   2   6  10    1.11    0.83
  -2  -6 -11    5.61    1.10
  -2   6 -11    6.51    1.57
  -2  -6 -11    4.70    1.08
   2  -6  11    6.50    1.60
   2   6  11    5.13    1.42
  -2   6 -12    7.95    1.70
  -2  -6 -12    5.20    1.91
  -2  -6 -12    7.03    1.18
   2  -6  12   14.63    2.21
   2   6  12    7.03    1.39
  -2   6 -13    0.17    0.36
  -2  -6 -13    0.52    0.56
   2  -6  13   -0.42    1.28
   2   6  13   -0.92    1.14
  -2   6 -14    1.32    1.12
   2  -6  14   -0.24    1.37
   2   6  14    2.34    1.17
   2  -7 -14   -0.12    0.39
   2   7 -14    0.66    0.82
  -2  -7  14    0.90    1.03
  -2   7  14    1.48    0.96
   2  -7 -13    1.50    0.86
   2   7 -13    3.65    1.33
  -2   7  13    1.65    1.10
  -2  -7  13    1.66    1.08
  -2   7  13    0.79    1.08
   2  -7 -12    7.42    2.01
   2   7 -12    7.47    2.15
  -2   7  12    7.46    2.04
  -2  -7  12    5.54    1.46
  -2   7  12    8.97    7.96
   2  -7 -11    0.15    0.70
   2   7 -11    1.04    0.73
  -2   7  11    0.42    0.59
  -2  -7  11    1.58    1.39
  -2   7  11    1.67    0.94
   2  -7 -10    4.20    0.96
   2   7 -10    6.38    1.40
  -2   7  10    3.26    0.63
  -2  -7  10    2.44    1.18
  -2   7  10    3.91    0.89
   2  -7  -9    4.59    1.25
   2   7  -9    3.23    2.40
  -2   7   9    2.69    1.24
  -2  -7   9    3.45    1.12
  -2   7   9    2.45    1.17
   2  -7  -8   42.83    6.02
   2   7  -8   45.30    6.68
  -2   7   8   46.64    2.45
  -2  -7   8   48.21    6.88
  -2   7   8   42.34    2.24
   2  -7  -7  117.43    6.05
   2   7  -7  123.06    5.90
  -2  -7   7  117.27    5.15
  -2   7   7  121.32    7.69
  -2  -7   7  127.71    6.14
  -2   7   7  115.21    5.84
   2  -7  -6  312.45   10.27
   2   7  -6  311.79   10.16
  -2  -7   6  322.76   10.04
  -2   7   6  336.13   10.83
  -2  -7   6  341.24   11.13
  -2   7   6  302.35    9.62
   2  -7  -5    0.95    0.50
   2   7  -5    0.05    0.21
  -2  -7   5    0.32    0.15
  -2   7   5   -0.09    0.55
  -2  -7   5   -0.83    0.55
  -2   7   5    0.32    0.25
   2  -7  -4    6.71    0.98
   2   7  -4   10.08    1.57
  -2  -7   4    6.35    0.63
  -2   7   4    8.34    1.37
  -2   7   4    6.23    0.61
   2   7  -4    8.73    1.00
   2  -7  -3   10.08    1.27
   2   7  -3   12.46    2.05
  -2  -7   3   10.03    0.99
  -2   7   3   13.15    2.25
  -2   7   3   11.74    0.59
   2   7  -3   14.34    1.33
   2  -7  -2  436.33    4.86
   2   7  -2  436.45    4.54
  -2  -7   2  471.74    4.94
  -2   7   2  492.09    5.83
  -2   7   2  423.39    3.91
   2   7  -2  432.81    4.80
   2  -7  -1  285.56    3.57
   2   7  -1  294.99    3.11
  -2  -7   1  312.90    3.70
  -2   7   1  351.04    4.12
   2   7  -1  282.91    4.50
  -2   7   1  314.80    3.15
   2   7   0  169.68    6.59
  -2   7   0  167.54    7.26
  -2  -7   0  195.03   70.14
  -2   7   0  200.73    7.93
   2  -7   0  180.88    7.05
   2   7   0  168.25    6.75
  -2  -7  -1    3.43    0.42
  -2   7  -1    3.40    0.64
   2  -7   1    4.07    0.59
   2   7   1    3.40    0.37
  -2   7  -2   38.02    2.16
  -2  -7  -2   43.01    3.62
  -2   7  -2   42.80    2.19
   2  -7   2   43.65    2.32
   2   7   2   36.13    2.09
  -2  -7  -3  119.30    2.44
  -2   7  -3  128.07    3.25
  -2  -7  -3  120.66    3.19
  -2   7  -3  140.56    3.10
   2  -7   3  138.77    3.37
   2   7   3  125.82    3.31
  -2   7  -4   72.74    4.74
  -2  -7  -4   72.57   12.66
  -2   7  -4   77.17    3.92
   2  -7   4   82.24    4.46
   2   7   4   77.93    5.53
  -2  -7  -5   57.50    2.02
  -2   7  -5   64.24    2.64
  -2  -7  -5   65.16    4.14
  -2   7  -5   65.80    2.23
   2  -7   5   69.38    2.75
   2   7   5   62.85    2.63
  -2  -7  -6    0.70    0.43
  -2   7  -6    1.14    0.59
  -2  -7  -6    1.42    0.55
  -2   7  -6    0.67    0.41
   2  -7   6    1.55    0.58
   2   7   6   -1.02    0.77
  -2  -7  -7    7.36    1.34
  -2   7  -7    9.03    1.60
  -2  -7  -7    7.51    1.47
   2  -7   7    7.58    1.52
   2   7   7   10.82    1.98
  -2  -7  -8    9.27    2.15
  -2   7  -8    8.40    1.91
  -2  -7  -8   10.69    7.33
   2  -7   8   10.93    7.51
   2   7   8   12.93    2.02
  -2  -7  -9   17.23    2.31
  -2   7  -9   22.26    1.95
  -2  -7  -9   21.98    3.59
   2  -7   9   25.49    2.29
   2   7   9   21.50    3.23
  -2  -7 -10    2.82    1.09
  -2   7 -10    2.38    0.93
  -2  -7 -10    3.13    1.19
   2  -7  10    3.01    1.46
   2   7  10    2.88    1.11
  -2  -7 -11   11.45    1.70
  -2   7 -11   16.99    2.75
  -2  -7 -11   14.54    2.09
   2   7  11   12.88    2.08
  -2  -7 -12    0.93    0.64
  -2   7 -12    2.59    1.62
  -2  -7 -12   -0.30    0.44
   2  -7  12    4.12    1.75
   2   7  12    2.28    1.25
  -2  -7 -13    2.12    1.21
  -2   7 -13    2.71    1.18
   2  -7  13    3.59    1.48
   2   7  13    2.37    2.54
  -2   7 -14   27.85    3.52
   2  -7  14   27.49    6.90
   2   7  14   25.54    4.83
   2  -8 -14    1.74    1.10
   2   8 -14    0.43    0.62
  -2  -8  14    4.15    1.93
  -2   8  14    1.83    1.12
   2  -8 -13    1.73    1.05
   2   8 -13    1.60    0.91
  -2   8  13   -0.15    0.54
  -2  -8  13   -0.17    0.95
  -2   8  13    1.41    1.13
   2  -8 -12    0.83    0.68
   2   8 -12    1.22    0.82
  -2   8  12   -0.47    0.57
  -2   8  12    1.28    0.98
   2  -8 -11    7.69    1.75
   2   8 -11    6.99    1.53
  -2  -8  11    7.89    1.75
  -2   8  11    5.94    1.42
   2  -8 -10    1.63    1.03
   2   8 -10    2.43    0.82
  -2   8  10    2.05    1.57
  -2  -8  10    2.07    1.58
  -2   8  10    0.88    0.57
   2  -8  -9   36.18    4.43
   2   8  -9   45.91    6.13
  -2   8   9   38.51    4.41
  -2  -8   9   46.23    5.79
  -2   8   9   33.69    3.02
   2  -8  -8   20.92    3.07
   2   8  -8   24.53    3.22
  -2   8   8   28.37    3.59
  -2  -8   8   25.35    3.93
  -2   8   8   20.86    3.50
   2  -8  -7   26.05    3.42
   2   8  -7   28.76    3.26
  -2  -8   7   29.58    1.46
  -2   8   7   28.34    3.43
  -2  -8   7   28.52    3.09
  -2   8   7   23.69    2.69
   2   8  -6  212.61    7.26
  -2   8   6  229.17    7.65
  -2  -8   6  219.39    7.35
  -2   8   6  193.50    6.62
   2   8  -5    1.64    0.65
  -2  -8   5    0.89    0.43
  -2   8   5    1.04    0.48
  -2  -8   5    0.54    0.40
  -2   8   5    1.48    0.60
   2  -8  -4    9.63    1.24
  -2  -8   4   11.32    1.88
  -2   8   4   10.95    1.05
  -2   8   4    8.24    1.07
   2   8  -4   12.46    1.87
   2  -8  -3    0.23    0.27
   2   8  -3   -0.41    0.45
  -2   8   3    2.23    0.67
  -2   8   3    0.27    0.16
   2   8  -3    1.66    0.76
   2  -8  -2  999.56    9.61
   2   8  -2 1010.87    9.36
  -2  -8   2 1074.87    9.86
  -2   8   2  956.23    8.30
   2   8  -2 1000.29   10.43
   2  -8  -1   16.02    1.97
   2   8  -1   20.58    1.44
  -2  -8   1   18.26    2.33
  -2   8   1   20.14    1.24
   2   8  -1   16.51    2.61
  -2   8   1   17.68    0.99
   2   8   0  142.48    5.53
  -2   8   0  141.47    6.03
  -2  -8   0  144.01    5.84
  -2   8   0  174.70    6.97
   2  -8   0  144.35    5.69
   2   8   0  148.37    6.04
  -2  -8  -1   -0.40    0.40
   2   8   1   -0.40    0.59
  -2  -8  -2  370.53    5.46
   2  -8   2  413.77    4.64
   2   8   2  340.97    4.82
  -2   8  -3    5.76    0.81
  -2  -8  -3    4.22    0.83
  -2   8  -3    7.49    0.74
   2  -8   3    8.17    1.15
   2   8   3    4.97    0.78
  -2  -8  -4 1424.11   27.33
  -2  -8  -4 1525.97  937.70
  -2   8  -4 1592.41   30.66
   2  -8   4 1659.61 1019.81
   2   8   4 1534.43  942.89
  -2  -8  -5   10.93    1.66
  -2   8  -5   12.69    1.06
  -2  -8  -5   13.14    7.96
  -2   8  -5   13.36    1.32
   2  -8   5   16.04    2.05
   2   8   5   13.43    8.13
  -2  -8  -6    2.69    0.65
  -2   8  -6    3.19    0.87
  -2  -8  -6    4.17    1.06
   2  -8   6    4.45    1.06
   2   8   6    6.70    1.51
  -2  -8  -7    2.47    1.00
  -2   8  -7    2.92    1.19
   2  -8   7    4.50    0.97
   2   8   7    4.43    1.00
  -2  -8  -8   77.78    3.85
  -2   8  -8   80.97    4.40
  -2  -8  -8   82.01    4.27
   2  -8   8   93.96    5.00
   2   8   8   84.86    4.79
  -2  -8  -9   16.62    2.20
  -2   8  -9   19.53    1.94
  -2  -8  -9   18.48    2.50
   2  -8   9   19.25    4.62
   2   8   9   22.23    3.87
  -2  -8 -10   10.58    2.59
  -2   8 -10   13.20   10.14
  -2  -8 -10   12.49    9.79
   2  -8  10   11.27    3.14
   2   8  10   14.67    3.02
  -2  -8 -11    3.38    1.40
  -2   8 -11    5.05    1.30
  -2  -8 -11    4.58    0.97
   2  -8  11    5.29    1.52
   2   8  11    6.59    1.52
  -2  -8 -12    0.40    0.43
  -2   8 -12    0.51    0.92
  -2  -8 -12    0.97    0.33
   2  -8  12    0.71    0.70
   2   8  12    1.26    0.44
  -2   8 -13    0.71    0.98
  -2  -8 -13    0.31    0.36
   2  -8  13    1.58    1.55
   2   8  13    1.91    1.60
  -2   8 -14    1.92    1.11
   2  -8  14    2.48    1.95
   2   8  14   -0.09    1.10
   2  -9 -14    0.41    0.53
   2   9 -14    0.02    0.86
  -2  -9  14    1.28    1.01
  -2   9  14    1.76    1.10
   2  -9 -13    1.26    1.02
   2   9 -13   -0.04    0.82
  -2   9  13   -0.08    0.31
  -2  -9  13   -0.19    0.90
  -2   9  13    0.19    0.38
   2  -9 -12   22.27    1.75
   2   9 -12   22.16    4.39
  -2   9  12   20.26    3.11
  -2  -9  12   32.15    4.36
  -2   9  12   24.94    1.86
   2  -9 -11    0.78    0.76
   2   9 -11    1.63    0.95
  -2   9  11   -0.04    0.41
  -2  -9  11    2.93    1.38
  -2   9  11   -0.28    0.59
   2  -9 -10    1.79    1.16
   2   9 -10    0.94    0.55
  -2   9  10    0.19    0.56
  -2  -9  10    0.39    0.56
  -2   9  10    0.27    0.65
   2  -9  -9   34.77    2.58
   2   9  -9   37.29    4.59
  -2   9   9   32.84    2.30
  -2  -9   9   40.96    5.07
  -2   9   9   34.02    4.15
   2  -9  -8   88.37    4.59
   2   9  -8   91.73    4.79
  -2   9   8  103.71    8.58
  -2   9   8   91.80    4.58
   2  -9  -7   18.65    2.24
   2   9  -7   18.63   13.45
  -2  -9   7   11.91    1.96
  -2   9   7   17.73    2.78
  -2  -9   7   18.85    2.76
  -2   9   7   14.65    2.76
   2  -9  -6   72.10    3.72
   2   9  -6   76.38    3.05
  -2   9   6   84.15    3.31
  -2  -9   6   82.30    3.31
  -2   9   6   75.76    2.78
   2  -9  -5   18.16    2.67
   2   9  -5   21.10    1.51
  -2  -9   5   18.04    1.39
  -2   9   5   21.73    2.80
  -2  -9   5   21.32    3.25
  -2   9   5   17.46    1.45
   2  -9  -4    0.58    0.35
   2   9  -4   -0.06    0.43
  -2  -9   4    0.68    0.43
  -2   9   4    0.17    0.33
  -2   9   4   -0.10    0.22
   2   9  -4    0.41    0.53
   2  -9  -3   60.12    3.22
   2   9  -3   66.02    4.86
  -2  -9   3   61.51    3.94
  -2   9   3   64.77    3.56
  -2   9   3   54.12    4.01
   2   9  -3   62.25    3.38
   2  -9  -2   29.38    3.09
   2   9  -2   28.74    2.84
  -2  -9   2   29.54    1.88
  -2   9   2   35.03    3.28
  -2   9   2   17.68    6.16
   2   9  -2   26.75    3.96
   2   9  -1  105.74    4.24
  -2  -9   1  119.79    4.96
  -2   9   1  118.99    4.92
   2   9  -1  106.51    4.49
  -2   9   1  107.51    4.32
   2   9   0  100.60    3.97
  -2   9   0   98.99    4.19
  -2  -9   0  115.18    4.79
  -2   9   0  120.63    4.96
   2   9   0  100.42    4.27
  -2   9  -1   25.88    1.68
  -2  -9  -1   23.20    3.27
  -2   9  -1   24.68    3.30
   2  -9   1   24.82    1.48
   2   9   1   25.25    4.12
  -2   9  -2    7.62    1.09
  -2  -9  -2    9.56    1.42
  -2   9  -2    8.55    1.53
   2  -9   2    9.20    1.51
   2   9   2    6.16    1.00
  -2   9  -3   82.84   50.93
  -2  -9  -3   78.77    4.23
  -2   9  -3   85.16    4.27
   2  -9   3   91.87    4.78
   2   9   3   77.60    4.18
  -2   9  -4   99.93    2.88
  -2   9  -4  106.71    2.45
   2  -9   4  112.26    3.04
   2   9   4   95.33    2.82
  -2  -9  -5   22.59    2.00
  -2   9  -5   29.18    3.35
  -2  -9  -5   27.21    4.25
  -2   9  -5   24.77    1.38
   2  -9   5   29.49    4.48
   2   9   5   24.13    1.74
  -2  -9  -6    0.64    0.42
  -2   9  -6    1.03    0.68
  -2  -9  -6    1.08    0.35
   2  -9   6    1.19    0.46
   2   9   6    1.85    0.59
  -2  -9  -7    5.51    0.91
  -2   9  -7    3.34    0.85
  -2  -9  -7    4.91    1.12
   2  -9   7    6.17    1.28
   2   9   7    6.26    1.34
  -2  -9  -8   70.50    4.01
  -2   9  -8   86.93    7.29
  -2  -9  -8   88.38    7.83
   2  -9   8   86.88    6.67
   2   9   8   87.83    5.39
  -2  -9  -9    4.83    1.00
  -2   9  -9    8.57    1.76
  -2  -9  -9    7.96    1.62
   2  -9   9    7.07    1.55
   2   9   9    9.01    6.51
  -2  -9 -10   35.85    5.22
  -2   9 -10   47.49    3.22
  -2  -9 -10   40.50    6.49
   2  -9  10   53.23    3.49
   2   9  10   51.50    6.32
  -2  -9 -11    6.27    1.75
  -2   9 -11    8.14    2.05
  -2  -9 -11    6.94    1.74
   2  -9  11   10.71    1.56
   2   9  11    9.01    8.03
  -2   9 -12    5.50    1.83
  -2  -9 -12    2.93    0.92
   2  -9  12    5.61    1.90
   2   9  12    4.69    1.69
  -2   9 -13    4.84    2.00
  -2  -9 -13    3.33    1.39
   2   9  13    5.34    5.20
  -2   9 -14   38.17    6.24
   2 -10 -14    2.47    1.34
   2  10 -14    3.97    1.69
  -2 -10  14    2.58    1.40
  -2  10  14    3.78    1.54
   2 -10 -13    1.47    0.89
   2  10 -13   -0.45    0.76
  -2  10  13    0.97    0.69
  -2 -10  13    1.43    1.03
  -2  10  13    1.18    0.98
   2 -10 -12    1.25    1.01
   2  10 -12    0.82    0.68
  -2  10  12    0.47    0.56
  -2 -10  12    0.42    0.47
  -2  10  12    1.07    0.75
   2 -10 -11    2.41    1.08
   2  10 -11    0.95    0.69
  -2  10  11    3.98    0.79
  -2 -10  11    5.83    1.22
  -2  10  11    3.86    1.06
   2 -10 -10   23.69    3.95
   2  10 -10   23.00   16.47
  -2  10  10   28.26    3.52
  -2 -10  10   28.28    3.74
  -2  10  10   22.17    3.59
   2 -10  -9    0.66    0.58
   2  10  -9    1.45    0.97
  -2  10   9    2.12    1.21
  -2 -10   9    0.53    0.50
  -2  10   9   -1.11    0.60
   2 -10  -8   37.02    4.72
   2  10  -8   40.04    2.71
  -2  10   8   43.13    5.20
  -2 -10   8   43.34    5.03
  -2  10   8   33.31    4.40
   2 -10  -7   12.13    1.71
   2  10  -7   12.42    1.53
  -2  10   7   12.46    1.37
  -2 -10   7   14.31    2.13
  -2  10   7   11.13    1.62
   2 -10  -6    1.52    0.67
   2  10  -6    1.44    0.67
  -2  10   6    0.69    0.82
  -2 -10   6   -0.20    0.66
  -2  10   6    1.73    0.67
   2 -10  -5   87.61    3.31
   2  10  -5   90.84    3.40
  -2 -10   5   98.52    3.30
  -2  10   5   99.16    3.69
  -2 -10   5   97.56    3.73
  -2  10   5   82.55    2.90
   2 -10  -4    3.42    0.55
   2  10  -4    2.81    0.48
  -2 -10   4    2.71    0.43
  -2  10   4    3.33    0.58
  -2  10   4    2.28    0.29
   2  10  -4    3.92    0.69
   2 -10  -3   20.92    2.67
   2  10  -3   22.83    2.69
  -2 -10   3   21.22    2.76
  -2  10   3   27.50    3.79
  -2  10   3   20.54    2.62
   2  10  -3   24.86    3.07
   2 -10  -2    1.19    0.50
   2  10  -2    1.13    0.48
  -2 -10   2    0.25    0.25
  -2  10   2    1.13    0.48
  -2  10   2    1.17    0.45
   2  10  -2   -0.74    0.64
   2 -10  -1   74.35    4.07
   2  10  -1   87.28    2.06
  -2 -10   1   90.55    2.49
  -2  10   1   98.38    2.65
   2  10  -1   84.11    2.51
  -2  10   1   89.43    2.26
   2  10   0    0.33    0.19
  -2  10   0    1.68    0.77
  -2 -10   0   -0.18    0.84
  -2  10   0    1.51    0.67
   2  10   0   -0.04    0.73
  -2  10   0    0.58    0.28
   2  10   1  434.54    8.33
  -2 -10  -1  512.70   11.45
  -2  10  -1  552.85   11.14
   2 -10   1  569.97   11.43
   2  10   1  495.47   10.35
  -2 -10  -2   -0.17    0.54
  -2  10  -2    0.48    0.25
   2 -10   2    0.06    0.29
  -2  10  -3   76.44    4.08
  -2 -10  -3   75.44    4.08
  -2  10  -3   81.68    4.12
   2 -10   3   81.09    4.24
   2  10   3   74.14    4.01
  -2  10  -4    4.07    0.53
  -2 -10  -4    2.88    0.69
  -2  10  -4    2.60    0.53
   2 -10   4    3.91    0.47
   2  10   4    4.13    0.73
  -2 -10  -5   75.30    3.02
  -2  10  -5   77.92    2.56
   2 -10   5   90.13    3.48
   2  10   5   68.62    3.27
  -2 -10  -6    0.70    0.46
  -2  10  -6    0.14    0.53
  -2 -10  -6    0.43    0.38
   2 -10   6    2.08    0.74
   2  10   6   -0.01    0.80
  -2 -10  -7    4.91    1.08
  -2  10  -7    9.95    2.25
  -2 -10  -7    6.54    1.73
   2 -10   7    9.41    4.64
   2  10   7    7.62    1.70
  -2 -10  -8    1.58    0.73
  -2  10  -8    2.88    1.26
  -2 -10  -8    3.45    0.88
   2 -10   8    3.98    0.99
   2  10   8    3.40    1.06
  -2 -10  -9    5.69    1.50
  -2  10  -9    8.59    2.45
  -2 -10  -9    8.32    2.10
   2 -10   9    9.95    1.85
   2  10   9   11.34    1.85
  -2 -10 -10    7.39    1.55
  -2  10 -10   10.51    7.94
  -2 -10 -10   10.47    1.28
   2 -10  10   10.46    2.67
   2  10  10   11.16    1.73
  -2 -10 -11    0.23    0.29
  -2  10 -11    0.59    0.55
  -2 -10 -11    1.46    0.80
   2 -10  11    1.39    0.77
   2  10  11    0.19    1.06
  -2  10 -12    2.69    1.26
  -2 -10 -12    1.94    1.02
   2 -10  12    0.33    1.15
   2  10  12   -0.04    0.99
  -2  10 -13   -0.05    0.88
  -2 -10 -13    0.09    0.31
   2 -10  13    2.09    1.19
   2  10  13   -0.33    0.98
   2 -11 -14    3.66    0.69
   2  11 -14    2.80    1.41
  -2 -11  14    3.79    1.23
  -2  11  14    2.37    1.10
   2 -11 -13    3.52    1.47
   2  11 -13    4.64    1.89
  -2  11  13    4.50    1.67
  -2 -11  13    7.12    1.18
  -2  11  13    3.57    1.35
   2 -11 -12   32.09    2.99
   2  11 -12   29.61    5.37
  -2  11  12   28.83    4.18
  -2 -11  12   28.23    3.96
  -2  11  12   26.25    2.50
   2 -11 -11    1.08    0.76
   2  11 -11   -0.10    0.77
  -2  11  11    2.44    1.13
  -2  11  11   -0.66    0.54
   2 -11 -10   28.63    2.20
   2  11 -10   27.62    2.14
  -2  11  10   29.44    3.31
  -2 -11  10   32.33    3.39
  -2  11  10   23.43    2.94
   2 -11  -9   10.38    1.85
   2  11  -9   11.62    1.51
  -2  11   9   11.63    1.51
  -2 -11   9   11.62    1.58
  -2  11   9    9.65    1.03
   2 -11  -8    8.46    1.32
   2  11  -8    9.49    2.20
  -2  11   8    6.88    1.68
  -2 -11   8    5.95    1.35
  -2  11   8    8.20    6.12
   2 -11  -7    9.28    1.34
   2  11  -7    9.09    5.95
  -2  11   7    9.42    2.11
  -2 -11   7   10.09    1.49
  -2  11   7    8.59    1.44
   2 -11  -6   15.03    2.42
   2  11  -6   12.47    1.72
  -2 -11   6   12.21    2.11
  -2  11   6   15.28    2.94
  -2 -11   6   16.87    3.00
  -2  11   6   12.84    2.13
   2 -11  -5   81.34    3.14
   2  11  -5   75.51    3.62
  -2 -11   5   80.52    2.81
  -2  11   5   83.09    3.31
  -2 -11   5   84.92    6.55
  -2  11   5   66.35    4.13
   2 -11  -4   94.78    3.47
   2  11  -4   98.53    5.20
  -2 -11   4   99.94    3.43
  -2  11   4  110.11    5.37
  -2  11   4   89.83    3.07
   2  11  -4  106.92    3.92
   2 -11  -3    0.96    0.47
   2  11  -3   -0.29    0.38
  -2 -11   3   -0.01    0.32
  -2  11   3   -1.58    0.57
  -2  11   3    0.46    0.36
   2  11  -3    0.24    0.29
   2 -11  -2   44.62    5.68
   2  11  -2   51.11    2.72
  -2 -11   2   45.55    2.85
  -2  11   2   60.25    3.41
  -2  11   2   46.66    2.46
   2 -11  -1   21.76    2.75
   2  11  -1   20.73    2.54
  -2 -11   1   23.92    1.95
  -2  11   1   22.21    1.60
   2  11  -1   23.23    3.91
  -2  11   1   22.70    1.74
   2  11   0  163.80    3.41
  -2 -11   0  168.49    4.13
  -2  11   0  192.13    4.47
  -2  11   0  173.30    3.90
  -2 -11  -1   28.31    2.76
   2 -11   1   29.84    3.69
   2  11   1   27.57    3.33
  -2  11  -2   38.88    2.66
  -2 -11  -2   37.70    2.21
  -2  11  -2   48.51    3.22
   2 -11   2   40.75    2.35
   2  11   2   38.74    4.48
  -2  11  -3   16.90    2.82
  -2 -11  -3   18.94    2.91
  -2  11  -3   18.20    1.37
   2 -11   3   19.31    3.35
   2  11   3   17.99    2.88
  -2  11  -4   89.08    3.41
  -2 -11  -4   90.45    5.28
  -2  11  -4   89.96    3.00
   2 -11   4   93.98    3.52
   2  11   4   93.92    3.57
  -2 -11  -5   27.74    4.41
  -2  11  -5   22.02    1.64
   2 -11   5   26.43    4.26
   2  11   5   29.80    4.90
  -2 -11  -6    5.78    0.97
  -2  11  -6    7.32    1.37
  -2 -11  -6    6.59    1.30
   2 -11   6    8.78    1.71
   2  11   6    9.46    1.51
  -2 -11  -7    1.37    0.58
  -2  11  -7    1.09    0.77
  -2 -11  -7    1.72    0.88
   2 -11   7    2.75    1.18
   2  11   7    1.03    0.98
  -2 -11  -8   95.54    5.31
  -2  11  -8  100.29    7.07
  -2 -11  -8  101.42    6.04
   2  11   8  112.46   12.61
  -2 -11  -9   10.50    2.22
  -2  11  -9   16.13    2.73
  -2 -11  -9   18.06    2.84
   2 -11   9   17.50    3.87
   2  11   9   17.16    2.98
  -2  11 -10   18.18    1.60
  -2 -11 -10   18.11    2.44
   2 -11  10   19.67    4.31
   2  11  10   19.44    4.02
  -2  11 -11   -0.08    0.76
  -2 -11 -11    1.13    0.61
   2  11  11    3.33    1.15
  -2  11 -12   11.15    3.73
  -2 -11 -12    9.55    2.91
   2 -11  12    8.61    2.73
   2  11  12    9.45    3.03
  -2  11 -13    1.08    0.98
  -2 -11 -13    2.00    1.02
   2 -11  13    2.23    1.69
   2  11  13    2.29    1.25
   2 -12 -14    2.39    1.38
   2  12 -14    1.48    1.08
  -2 -12  14    2.62    1.40
   2 -12 -13    0.35    0.78
   2  12 -13    3.94    1.68
  -2  12  13    1.59    1.02
  -2 -12  13   -0.33    0.99
  -2  12  13   -0.06    0.70
   2 -12 -12   -0.68    0.67
   2  12 -12    0.31    0.53
  -2  12  12   -0.41    0.68
  -2 -12  12    1.20    0.48
  -2  12  12    0.46    0.51
   2 -12 -11    3.05    0.83
   2  12 -11    4.11    1.24
  -2  12  11    3.21    1.07
  -2 -12  11    4.63    1.55
  -2  12  11    2.11    1.05
   2 -12 -10    0.53    0.47
   2  12 -10    1.20    0.84
  -2  12  10    0.81    0.59
  -2 -12  10    1.13    0.80
  -2  12  10   -0.46    0.56
   2 -12  -9    7.63    1.99
   2  12  -9    8.08    2.16
  -2  12   9   11.75    1.69
  -2 -12   9   10.99    1.56
  -2  12   9    8.85    1.27
   2 -12  -8    8.86    1.32
   2  12  -8    9.52    1.54
  -2  12   8    7.87    1.76
  -2 -12   8    9.24    6.90
  -2  12   8    6.84    1.87
   2 -12  -7   62.62    7.44
   2  12  -7   71.60    3.88
  -2  12   7   72.88    5.49
  -2 -12   7   70.02    3.78
  -2  12   7   62.48    4.11
   2 -12  -6    9.79    1.73
   2  12  -6    9.67    1.30
  -2 -12   6    9.42    6.19
  -2  12   6    8.90    1.54
  -2 -12   6    9.26    1.80
  -2  12   6    7.59    1.26
   2 -12  -5    0.94    0.73
   2  12  -5    0.88    0.59
  -2 -12   5    1.72    0.45
  -2  12   5    1.38    0.50
  -2  12   5    0.83    0.57
   2 -12  -4  155.52    5.33
   2  12  -4  153.09    5.33
  -2 -12   4  162.87    5.79
  -2  12   4  174.40    6.03
  -2  12   4  141.63    4.90
   2  12  -4  163.48    7.10
   2 -12  -3    0.57    0.53
   2  12  -3    0.80    0.59
  -2 -12   3    1.06    0.76
  -2  12   3    1.03    0.75
  -2  12   3    1.83    0.26
   2  12  -3    4.65    1.64
   2 -12  -2 1361.36   26.94
   2  12  -2 1480.08  909.49
  -2 -12   2 1527.59  938.69
  -2  12   2 1689.71   33.16
   2  12  -2 1413.93   28.05
   2 -12  -1    6.58    0.95
   2  12  -1    6.25    1.19
  -2 -12   1    6.73    1.13
  -2  12   1    9.36    1.29
   2  12  -1    7.26    0.83
  -2  12   1    6.98    0.85
   2  12   0  615.74   12.05
  -2  12   0  621.00   12.79
  -2 -12   0  671.31   13.67
  -2  12   0  749.03   15.15
   2  12   0  640.73   13.19
  -2  12   0  679.94   13.65
  -2  12  -1    0.27    0.48
  -2 -12  -1    1.80    1.18
  -2  12  -1    2.17    0.34
   2 -12   1    2.10    0.32
   2  12   1    2.10    0.47
  -2  12  -2  465.22    9.87
  -2 -12  -2  484.22   10.26
  -2  12  -2  533.68   10.81
   2 -12   2  538.81   11.07
   2  12   2  463.35   10.52
  -2  12  -3   34.16    4.09
  -2 -12  -3   29.63    1.96
  -2  12  -3   32.08    2.06
   2 -12   3   35.01    2.16
   2  12   3   36.04    4.94
  -2  12  -4   60.57    4.16
  -2 -12  -4   51.92   30.54
  -2  12  -4   60.34    2.28
   2 -12   4   68.71    2.84
   2  12   4   60.13    2.56
  -2  12  -5   14.45    1.87
  -2 -12  -5   14.74    2.18
  -2  12  -5   10.76    1.39
   2 -12   5   15.15    2.32
   2  12   5    9.84    1.36
  -2  12  -6   20.40    1.97
  -2 -12  -6   21.79    3.24
   2 -12   6   22.09    3.56
   2  12   6   19.81    3.15
  -2  12  -7   12.06    1.21
  -2 -12  -7   15.62    2.41
   2 -12   7   17.44    2.65
   2  12   7   13.14    1.75
  -2  12  -8   63.89    5.74
  -2 -12  -8   58.92    3.19
   2 -12   8   80.02    6.14
   2  12   8   69.02    8.88
  -2  12  -9    2.99    1.18
  -2 -12  -9    2.11    0.84
   2 -12   9    4.14    1.61
   2  12   9    1.83    1.14
  -2  12 -10   10.30    2.00
  -2 -12 -10    7.98    1.76
   2 -12  10    8.59    1.91
   2  12  10    8.40    1.77
  -2  12 -11    0.41    0.62
  -2 -12 -11   -0.08    0.51
   2 -12  11   -0.25    0.92
   2  12  11    0.05    0.49
  -2  12 -12   -0.41    0.59
  -2 -12 -12    0.90    1.10
   2 -12  12   -0.59    1.10
   2  12  12    2.04    1.17
  -2  12 -13    2.49    1.50
  -2 -12 -13    1.58    1.01
   2 -12  13    3.81    1.86
   2  12  13    7.08    1.85
   2 -13 -13    1.73    1.16
   2  13 -13    2.49    2.44
  -2  13  13    4.49    1.91
  -2 -13  13    3.13    1.55
  -2  13  13    5.42    0.93
   2 -13 -12   17.85    5.90
   2  13 -12   26.00    7.72
  -2  13  12   19.86    6.35
  -2 -13  12   27.97    8.13
  -2  13  12   22.21    6.33
   2 -13 -11    0.83    0.80
   2  13 -11    0.79    0.63
  -2  13  11    1.38    0.71
  -2 -13  11    1.33    1.00
  -2  13  11    0.21    0.59
   2 -13 -10   10.06    7.57
   2  13 -10   12.45    2.21
  -2  13  10   12.80    1.64
  -2 -13  10   15.06    1.85
  -2  13  10    7.24    1.55
   2 -13  -9   -0.10    0.42
   2  13  -9    1.65    1.17
  -2  13   9   -0.16    0.72
  -2 -13   9    1.48    0.94
  -2  13   9    1.00    0.60
   2 -13  -8   40.95    6.45
   2  13  -8   38.34    4.22
  -2  13   8   43.39    5.13
  -2 -13   8   45.26    4.97
  -2  13   8   29.21    4.93
   2 -13  -7  101.06    5.10
   2  13  -7  107.04    5.63
  -2  13   7  112.31    5.68
  -2 -13   7  106.60    5.44
  -2  13   7   99.86    4.88
   2 -13  -6   63.42    3.12
   2  13  -6   67.13    3.25
  -2 -13   6   65.51    2.81
  -2  13   6   72.30    3.57
  -2 -13   6   75.64    3.76
  -2  13   6   53.88    5.88
   2 -13  -5   40.45    5.40
   2  13  -5   41.91    2.82
  -2 -13   5   42.32    2.08
  -2  13   5   46.52    2.62
  -2  13   5   36.95    2.76
   2  13  -5   50.14    5.26
   2 -13  -4   83.50    4.12
   2  13  -4   86.07    4.10
  -2 -13   4   91.19    4.13
  -2  13   4   98.20    5.67
  -2  13   4   79.49    4.91
   2  13  -4   85.58    4.15
   2 -13  -3   10.82    1.64
   2  13  -3    9.70    1.35
  -2 -13   3    9.17    1.15
  -2  13   3   12.42    1.68
  -2  13   3    8.62    1.18
   2  13  -3   11.57    2.41
   2  13  -2  221.60    7.11
  -2 -13   2  215.94    7.42
  -2  13   2  238.56    8.18
   2  13  -2  244.20    8.28
  -2  13   2  207.82   20.19
   2 -13  -1   40.00    2.47
   2  13  -1   43.97    3.07
  -2 -13   1   41.78    2.48
  -2  13   1   47.29    2.78
   2  13  -1   46.10    5.48
  -2  13   1   38.53    2.23
   2  13   0    0.75    0.48
  -2  13   0    5.64    1.39
  -2 -13   0    2.13    0.60
  -2  13   0    2.98    0.54
   2  13   0    1.15    0.77
  -2  13   0    1.78    0.52
  -2  13  -1   -0.38    0.46
   2  13   1    0.16    0.13
  -2 -13  -1   -0.75    0.41
  -2  13  -1    0.05    0.21
   2 -13   1   -0.26    0.34
   2  13   1    0.72    0.53
  -2  13  -2    0.17    0.34
  -2 -13  -2   -0.02    0.47
  -2  13  -2   -0.17    0.34
   2 -13   2    0.77    0.51
   2  13   2   -0.37    0.54
  -2  13  -3   49.59   29.20
  -2 -13  -3   48.87    5.93
  -2  13  -3   48.71    3.55
   2 -13   3   52.58    3.12
   2  13   3   46.78    6.29
  -2  13  -4   48.01    5.70
  -2 -13  -4   43.11    2.58
  -2  13  -4   47.62    3.09
   2 -13   4   52.16    3.50
   2  13   4   48.44    4.71
  -2  13  -5    1.41    0.66
  -2 -13  -5    0.44    0.45
  -2  13  -5    0.18    0.16
   2 -13   5    1.02    0.62
   2  13   5    0.90    0.76
  -2  13  -6   -0.07    0.59
  -2 -13  -6   -0.61    0.57
   2 -13   6    0.88    0.70
   2  13   6    2.10    1.13
  -2  13  -7    7.38    1.71
  -2 -13  -7    6.11    1.44
   2 -13   7    7.19    1.79
   2  13   7    5.80    1.45
  -2  13  -8   31.01    2.71
  -2 -13  -8   27.49    3.59
   2 -13   8   29.90    5.64
   2  13   8   31.21    2.95
  -2  13  -9    2.46    1.17
  -2 -13  -9    1.04    0.96
   2 -13   9    2.47    0.99
   2  13   9    0.71    0.97
  -2  13 -10   14.16    1.91
  -2 -13 -10   14.11    1.86
   2 -13  10   15.05    2.53
   2  13  10   14.96    3.11
  -2  13 -11   -0.12    0.82
  -2 -13 -11    0.49    0.62
   2  13  11    0.65    1.04
  -2  13 -12    8.54    1.42
  -2 -13 -12    9.31    1.35
   2 -13  12   11.13    2.59
   2  13  12   12.52    1.99
  -2  13 -13    1.44    0.88
  -2 -13 -13    0.44    0.47
   2 -13  13    1.44    1.43
   2  13  13   -1.06    0.98
   2 -14 -13    1.10    1.07
   2  14 -13    2.72    1.71
  -2  14  13   -0.01    0.65
  -2 -14  13    1.64    1.06
  -2  14  13    1.44    1.23
   2 -14 -12   25.87    7.28
   2  14 -12   30.76    9.79
  -2  14  12   27.34    8.90
  -2 -14  12   37.13   10.52
  -2  14  12   20.20    7.12
   2 -14 -11    3.86    1.39
   2  14 -11    4.50    1.60
  -2  14  11    5.30    2.07
  -2 -14  11    5.83    1.87
  -2  14  11    3.04    1.01
   2 -14 -10    0.61    0.60
   2  14 -10    2.45    1.25
  -2  14  10    2.74    1.35
  -2 -14  10    1.67    0.86
  -2  14  10    0.83    0.78
   2 -14  -9    3.61    1.35
   2  14  -9    4.60    1.35
  -2  14   9    3.72    1.80
  -2 -14   9    4.23    1.57
  -2  14   9    2.71    1.00
   2 -14  -8   32.31    4.51
   2  14  -8   35.85    3.82
  -2  14   8   37.87    5.29
  -2 -14   8   37.76    4.61
  -2  14   8   26.22    3.48
   2 -14  -7    8.02    1.90
   2  14  -7    9.93    1.46
  -2  14   7   10.65    1.28
  -2 -14   7    9.24    2.01
  -2  14   7    7.40    1.61
   2 -14  -6  123.67    6.15
  -2 -14   6  130.41    6.26
  -2  14   6  145.05    7.16
  -2 -14   6  134.03    7.74
  -2  14   6  120.36    5.99
   2 -14  -5    5.58    1.15
   2  14  -5    3.99    0.83
  -2 -14   5    4.50    1.08
  -2  14   5    7.04    1.40
  -2  14   5    6.29    1.33
   2  14  -5    4.85    0.92
   2 -14  -4    2.99    0.74
   2  14  -4    2.64    0.75
  -2 -14   4    1.48    0.38
  -2  14   4    2.86    0.81
  -2  14   4    1.97    0.60
   2  14  -4    3.31    1.05
   2 -14  -3  186.95    6.24
   2  14  -3  185.81    6.14
  -2 -14   3  200.76    6.59
  -2  14   3  204.09    7.85
  -2  14   3  173.28    5.69
   2  14  -3  194.88    6.73
   2 -14  -2    0.63    0.58
   2  14  -2    1.46    0.43
  -2 -14   2    1.70    0.37
  -2  14   2    0.58    0.68
   2  14  -2    1.59    0.58
   2 -14  -1   54.10    2.26
   2  14  -1   61.73    2.23
  -2 -14   1   55.29    2.99
  -2  14   1   66.12    2.64
   2  14  -1   62.57    6.92
  -2  14   1   58.37    2.67
   2  14   0    0.44    0.29
  -2  14   0   -0.46    0.45
  -2 -14   0   -0.04    0.37
  -2  14   0   -0.29    0.42
   2  14   0    1.00    0.74
  -2  14   0    0.25    0.43
  -2  14  -1   18.31    2.17
   2  14   1   10.13    1.16
  -2 -14  -1   17.87    3.14
  -2  14  -1   19.23    3.13
   2 -14   1   14.74    2.27
   2  14   1   17.17    2.03
  -2  14  -2    0.56    0.61
  -2 -14  -2   -0.33    0.54
  -2  14  -2    0.56    0.43
   2 -14   2    0.79    0.55
   2  14   2    0.70    0.53
  -2 -14  -3  185.87    8.47
  -2  14  -3  195.53    8.46
   2 -14   3  204.43    9.02
   2  14   3  176.75    8.05
  -2  14  -4    0.53    0.36
  -2 -14  -4   -0.45    0.81
  -2  14  -4    1.87    0.41
   2 -14   4    1.64    0.41
   2  14   4    1.79    0.52
  -2 -14  -5  181.18    7.72
   2 -14   5  216.81    9.09
   2  14   5  180.70    7.79
  -2  14  -6    1.03    0.49
  -2 -14  -6    0.21    0.34
   2 -14   6    0.62    0.52
   2  14   6   -0.22    0.72
  -2  14  -7   -0.07    0.40
  -2 -14  -7    0.44    0.43
   2 -14   7    0.61    0.54
   2  14   7    1.09    0.91
  -2  14  -8    0.93    0.57
  -2 -14  -8    1.62    0.84
   2 -14   8    1.14    0.69
   2  14   8    0.90    0.61
  -2  14  -9    0.86    0.86
  -2 -14  -9    0.33    0.36
   2 -14   9    0.61    0.58
   2  14   9    1.32    1.22
  -2  14 -10    0.31    0.78
  -2 -14 -10    1.80    0.91
   2 -14  10    3.13    1.34
   2  14  10    1.57    0.96
  -2  14 -11   -1.34    0.82
  -2 -14 -11   -0.29    0.60
   2 -14  11    1.05    0.66
   2  14  11    0.91    0.73
  -2  14 -12    1.34    1.28
  -2 -14 -12    3.87    1.75
   2 -14  12    4.41    1.92
   2  14  12    3.53    1.75
  -2  14 -13    1.28    1.18
  -2 -14 -13   -0.49    0.62
   2 -14  13   -0.24    1.26
   2  14  13    2.45    1.14
   2 -15 -13    7.24    1.45
   2  15 -13    5.98    2.40
  -2  15  13    3.43    1.68
  -2 -15  13    7.19    1.71
   2 -15 -12    3.80    1.41
   2  15 -12    1.86    1.32
  -2  15  12    2.55    1.08
  -2  15  12    2.47    1.09
   2 -15 -11    1.27    0.77
   2  15 -11    2.30    1.29
  -2  15  11    1.07    0.77
  -2 -15  11    2.14    1.47
  -2  15  11    0.26    0.39
   2 -15 -10    0.64    0.52
   2  15 -10    0.39    0.46
  -2  15  10    0.69    0.65
  -2 -15  10    2.67    1.28
  -2  15  10    0.54    0.63
   2 -15  -9    4.45    1.11
   2  15  -9    2.26    0.97
  -2  15   9    5.89    1.43
  -2 -15   9    6.32    1.61
  -2  15   9    2.65    1.10
   2 -15  -8   18.05    3.23
   2  15  -8   19.69    3.63
  -2  15   8   18.38    2.44
  -2 -15   8   18.86    3.46
  -2  15   8   18.75    2.21
   2 -15  -7   32.03    4.37
   2  15  -7   31.95    2.50
  -2  15   7   36.07    3.79
  -2 -15   7   36.31    3.90
  -2  15   7   23.43   17.42
   2 -15  -6  193.58    9.27
  -2 -15   6  220.78   10.10
  -2 -15   6  229.32   11.12
  -2  15   6  195.32    9.10
   2 -15  -5    1.12    0.49
   2  15  -5    0.75    0.58
  -2 -15   5    0.37    0.36
  -2  15   5    1.47    0.72
  -2  15   5    0.07    0.25
   2  15  -5   -0.16    0.64
   2 -15  -4    2.71    1.09
   2  15  -4    3.14    0.72
  -2 -15   4    1.66    0.68
  -2  15   4    3.84    0.75
  -2  15   4    2.44    0.98
   2  15  -4    3.11    2.06
   2 -15  -3    4.59    1.28
   2  15  -3    4.62    1.03
  -2 -15   3    5.06    1.13
  -2  15   3    5.36    1.13
  -2  15   3    4.47    1.09
   2  15  -3    6.38    1.35
   2 -15  -2    7.06    1.21
   2  15  -2    7.89    1.00
  -2 -15   2    8.24    1.44
  -2  15   2    8.49    1.25
  -2  15   2    9.19    1.60
   2  15  -2   10.48    1.78
   2 -15  -1   14.50    2.35
   2  15  -1   13.01    7.78
  -2 -15   1   13.35    8.12
  -2  15   1   16.14    2.26
   2  15  -1   14.11    1.54
  -2  15   1   14.29    1.30
   2  15   0    0.37    0.26
  -2  15   0   -0.49    0.46
  -2 -15   0    0.33    0.36
  -2  15   0   -0.06    0.32
  -2  15   0    0.18    0.23
  -2  15  -1   16.47    2.97
   2  15   1   13.25    1.53
  -2 -15  -1   17.92   13.14
  -2  15  -1   21.68    2.73
   2  15   1   16.12    2.54
  -2  15  -2   44.26    5.37
  -2 -15  -2   42.01    4.61
  -2  15  -2   45.56    2.29
   2 -15   2   43.48    2.40
   2  15   2   42.75    6.34
  -2 -15  -3   27.56    4.16
  -2  15  -3   26.12    1.44
   2 -15   3   29.96    4.05
   2  15   3   28.70    3.68
  -2  15  -4    3.99    0.83
  -2 -15  -4    3.53    1.24
  -2  15  -4    3.71    0.65
   2 -15   4    4.57    0.98
   2  15   4    6.27    1.23
  -2 -15  -5  120.46    6.00
   2 -15   5  153.35    7.58
   2  15   5  119.44    6.05
  -2  15  -6    2.43    1.12
  -2 -15  -6    3.15    0.76
   2 -15   6    2.94    1.28
   2  15   6    1.46    0.95
  -2  15  -7    2.73    0.58
  -2 -15  -7    2.53    0.86
   2 -15   7    2.44    1.17
   2  15   7    2.15    1.25
  -2  15  -8    2.24    0.86
  -2 -15  -8    1.93    0.85
   2 -15   8    2.02    1.08
   2  15   8    0.05    0.77
  -2  15  -9    0.88    0.83
  -2 -15  -9    0.77    0.88
   2 -15   9    0.72    0.76
   2  15   9    1.03    0.72
  -2  15 -10    6.15    5.88
  -2 -15 -10    6.03    1.10
   2 -15  10    7.87    1.53
   2  15  10    5.36    5.18
  -2  15 -11    5.35    1.72
  -2 -15 -11    6.87    2.58
   2 -15  11    6.63    2.46
   2  15  11    6.26    2.23
  -2  15 -12    2.67    1.35
  -2 -15 -12    4.26    1.77
   2 -15  12    4.68    1.98
   2  15  12    5.04    0.94
   2  16 -13    0.96    0.79
  -2 -16  13   -0.30    0.62
   2 -16 -12    1.25    1.00
   2  16 -12   -0.21    0.77
  -2  16  12    0.00    0.74
  -2 -16  12    0.44    0.53
  -2  16  12    0.72    0.84
   2 -16 -11    3.44    1.06
   2  16 -11    4.78    2.01
  -2  16  11    6.90    2.06
  -2 -16  11    6.28    1.84
  -2  16  11    5.48    1.67
   2 -16 -10    0.93    0.64
   2  16 -10    1.24    0.89
  -2  16  10    1.91    1.08
  -2 -16  10    2.86    1.52
  -2  16  10    0.98    0.86
   2 -16  -9    3.62    1.44
   2  16  -9    0.56    0.84
  -2  16   9    5.68    1.40
  -2 -16   9    4.52    1.84
  -2  16   9    2.26    0.99
   2 -16  -8   58.08    7.74
   2  16  -8   67.08    5.20
  -2  16   8   74.43    8.56
  -2 -16   8   76.70    9.67
  -2  16   8   52.41    4.77
   2 -16  -7   26.51    3.21
   2  16  -7   35.69    2.27
  -2  16   7   34.74    3.12
  -2 -16   7   37.34    4.21
  -2  16   7   26.17    3.05
   2 -16  -6  244.81   13.32
   2  16  -6  267.10   14.76
  -2 -16   6  247.90   13.25
  -2  16   6  273.85   15.03
  -2 -16   6  292.69   16.18
  -2  16   6  220.38   12.56
   2 -16  -5   65.30    9.12
   2  16  -5   66.94    3.61
  -2 -16   5   68.94    3.43
  -2  16   5   78.12    9.38
  -2  16   5   62.68    4.52
   2  16  -5   69.30    4.72
   2 -16  -4    7.39    1.39
   2  16  -4    8.14    1.61
  -2 -16   4    7.07    1.41
  -2  16   4   10.94    1.65
  -2  16   4    7.64    1.42
   2  16  -4    9.69    6.43
   2 -16  -3   -0.02    0.41
   2  16  -3    0.66    0.48
  -2 -16   3    0.54    0.50
  -2  16   3    1.28    0.57
  -2  16   3    0.86    0.47
   2  16  -3   -0.46    0.72
   2 -16  -2    6.93    1.42
   2  16  -2    7.25    1.05
  -2 -16   2    7.37    1.44
  -2  16   2    9.20    1.50
  -2  16   2    7.68    1.41
   2  16  -2    6.85    1.19
   2  16  -1    2.64    0.63
  -2 -16   1    1.94    0.84
  -2  16   1    4.34    1.12
   2  16  -1    3.52    0.86
  -2  16   1    3.20    0.79
   2  16   0    1.06    0.24
  -2  16   0    0.93    0.57
  -2 -16   0    0.82    0.58
  -2  16   0    1.44    0.42
   2  16   0    1.13    0.58
  -2  16   0    1.70    0.49
  -2  16  -1    0.32    0.39
   2  16   1   -0.14    0.15
  -2 -16  -1    0.39    0.37
  -2  16  -1    0.94    0.60
   2  16   1    0.67    0.60
  -2  16  -1   -0.57    0.48
  -2  16  -2   70.69    3.58
  -2 -16  -2   67.18    4.98
  -2  16  -2   73.69    3.59
   2 -16   2   78.91    3.79
   2  16   2   71.70    8.33
  -2  16  -3    2.59    1.17
  -2 -16  -3    2.48    1.35
  -2  16  -3    3.07    0.67
   2 -16   3    3.25    0.62
   2  16   3    3.36    0.68
  -2 -16  -4  502.02  337.05
  -2  16  -4  521.15   23.40
   2 -16   4  555.79  373.15
  -2  16  -5   36.47    4.51
  -2 -16  -5   34.64    4.53
   2  16   5   31.40    4.22
  -2  16  -6    0.79    0.70
   2 -16   6    0.37    0.42
   2  16   6    1.50    1.00
  -2  16  -7    5.51    1.45
  -2 -16  -7    3.78    1.02
   2 -16   7    5.58    1.45
   2  16   7    2.86    1.16
  -2  16  -8    2.99    1.25
  -2 -16  -8    1.03    0.68
   2 -16   8    0.43    0.62
   2  16   8    2.48    1.20
  -2  16  -9   11.24    2.03
  -2 -16  -9   11.37    1.47
   2 -16   9   10.17    1.79
   2  16   9    7.12    1.44
  -2  16 -10    2.03    1.37
  -2 -16 -10    1.06    0.75
   2 -16  10    2.86    2.77
   2  16  10    2.58    2.61
  -2  16 -11    0.77    0.75
  -2 -16 -11    1.22    0.82
   2  16  11    1.19    1.02
  -2  16 -12    0.45    0.69
  -2 -16 -12   -0.28    0.60
   2 -16  12    1.47    1.06
   2  16  12    0.73    0.83
   2  17 -12   -0.41    0.90
  -2  17  12   -0.06    0.73
  -2 -17  12   -0.28    0.50
   2 -17 -11   -0.05    0.59
   2  17 -11    0.54    0.74
  -2  17  11   -0.51    0.79
  -2 -17  11    3.22    1.04
  -2  17  11    0.15    0.49
   2 -17 -10    1.81    1.08
   2  17 -10    1.31    0.85
  -2  17  10    1.18    0.91
  -2 -17  10    2.88    2.82
  -2  17  10    1.16    0.68
   2 -17  -9    3.73    0.79
   2  17  -9    4.27    0.79
  -2  17   9    3.39    1.54
  -2 -17   9    2.10    0.98
  -2  17   9    2.29    1.06
   2 -17  -8   99.82    5.45
   2  17  -8  112.06    7.62
  -2  17   8  113.37   11.72
  -2 -17   8  113.58   12.51
  -2  17   8   83.46    5.38
   2 -17  -7   88.30    6.45
   2  17  -7  100.89   12.42
  -2  17   7  116.05    8.70
  -2 -17   7  105.03    8.03
  -2  17   7   75.31    9.06
   2 -17  -6   23.14    3.24
   2  17  -6   28.90    5.37
  -2  17   6   28.84    4.18
  -2 -17   6   22.22    4.11
  -2  17   6   20.91    3.43
   2 -17  -5  161.87    7.67
   2  17  -5  166.25    8.04
  -2 -17   5  163.40    7.64
  -2  17   5  191.92    9.29
  -2  17   5  147.01    8.98
   2  17  -5  185.89    8.98
   2 -17  -4   15.01    1.99
   2  17  -4   13.65    2.65
  -2 -17   4   11.64    1.69
  -2  17   4   15.96    3.20
  -2  17   4   12.45    1.24
   2  17  -4   16.20    2.05
   2 -17  -3    4.02    0.81
   2  17  -3    4.12    0.99
  -2 -17   3    2.13    0.85
  -2  17   3    5.02    1.06
  -2  17   3    3.60    0.76
   2  17  -3    4.97    0.90
   2 -17  -2    4.46    1.07
   2  17  -2    4.74    1.07
  -2 -17   2    4.54    0.94
  -2  17   2    7.62    1.46
   2  17  -2    5.78    1.19
  -2  17   2    4.63    1.00
   2 -17  -1   68.66    3.26
   2  17  -1   63.80    2.94
  -2 -17   1   73.13    3.41
  -2  17   1   79.90    4.84
   2  17  -1   77.53    8.03
  -2  17   1   72.95    3.27
  -2  17   0   31.13    3.11
  -2 -17   0   32.79    2.22
   2  17   0   34.62    3.61
  -2  17   0   33.88    2.38
  -2  17  -1    2.46    0.99
  -2 -17  -1    1.58    0.72
  -2  17  -1    1.11    0.46
   2  17   1    2.80    1.14
  -2  17  -1    1.84    0.76
  -2  17  -2    0.08    0.45
  -2 -17  -2    1.09    0.68
  -2  17  -2   -0.22    0.37
   2 -17   2    0.48    0.39
   2  17   2   -0.36    0.78
  -2  17  -3   15.36    2.72
  -2 -17  -3   12.93    2.90
  -2  17  -3   13.45    2.28
   2 -17   3   13.37    2.66
   2  17   3   10.10    6.93
  -2  17  -4  236.84   12.09
  -2 -17  -4  238.22   11.25
   2 -17   4  258.05   12.07
  -2  17  -5   24.67   18.43
  -2 -17  -5   28.25    4.00
   2 -17   5   24.46    3.94
   2  17   5   26.21   19.40
  -2  17  -6   35.08    4.38
  -2 -17  -6   37.64    5.19
   2 -17   6   38.22    5.53
   2  17   6   27.80    3.07
  -2  17  -7    3.86    1.63
  -2 -17  -7    3.83    1.53
   2 -17   7    2.72    1.08
   2  17   7    3.02    1.16
  -2  17  -8    1.35    0.85
  -2 -17  -8    0.86    0.65
   2 -17   8    0.72    0.77
   2  17   8    1.89    0.81
  -2  17  -9    0.60    0.42
  -2 -17  -9    0.60    0.55
   2 -17   9    2.99    2.72
   2  17   9    0.67    0.92
  -2  17 -10    3.13    0.96
  -2 -17 -10    0.82    0.60
   2 -17  10    2.72    1.54
   2  17  10    2.82    0.93
  -2  17 -11    6.82    1.38
  -2 -17 -11    5.61    1.11
   2 -17  11    7.43    1.50
   2  17  11    6.47    1.28
  -2  17 -12    1.68    1.05
  -2 -17 -12    1.64    0.93
   2 -17  12    2.96    1.37
   2  17  12    5.57    1.49
   2  18 -12    1.90    1.09
  -2  18  12    1.60    1.12
  -2 -18  12    4.68    1.89
   2 -18 -11    1.32    0.89
   2  18 -11    1.03    1.34
  -2  18  11    0.76    0.96
  -2 -18  11    0.73    0.71
  -2  18  11    0.68    0.66
   2 -18 -10    0.54    0.51
   2  18 -10    0.53    0.66
  -2  18  10   -0.18    0.83
  -2 -18  10   -0.64    0.87
  -2  18  10    1.32    0.67
   2 -18  -9    7.16    1.80
   2  18  -9    7.71    2.35
  -2  18   9    7.55    1.91
  -2 -18   9    9.58    8.46
  -2  18   9    6.06    1.61
   2 -18  -8   18.28    2.23
   2  18  -8   20.50    2.28
  -2  18   8   24.57    2.82
  -2 -18   8   22.16    3.04
  -2  18   8   16.73    1.98
   2 -18  -7  114.06    8.45
   2  18  -7  129.71   11.01
  -2  18   7  166.12   14.10
  -2 -18   7  137.88   10.02
  -2  18   7  106.07    7.68
   2 -18  -6   25.38    3.42
   2  18  -6   24.72    3.35
  -2  18   6   35.50    2.50
  -2 -18   6   26.60    4.30
  -2  18   6   19.11    2.98
   2 -18  -5   19.85    3.20
   2  18  -5   24.67   18.29
  -2 -18   5   20.45    2.12
  -2  18   5   25.83    3.35
  -2  18   5   20.10    2.63
   2  18  -5   26.83   19.63
   2 -18  -4    5.15    1.16
   2  18  -4    4.98    1.16
  -2 -18   4    5.62    1.44
  -2  18   4    6.05    1.46
  -2  18   4    7.10    1.65
   2  18  -4    6.74    1.75
   2 -18  -3    5.29    1.31
   2  18  -3    6.13    1.58
  -2 -18   3    6.34    1.56
  -2  18   3    5.30    1.30
  -2  18   3    5.62    1.26
   2  18  -3    7.24    1.69
   2 -18  -2    0.12    0.20
   2  18  -2   -0.01    0.29
  -2 -18   2   -0.05    0.40
  -2  18   2    1.05    0.80
  -2  18   2    0.36    0.30
   2  18  -2   -0.60    0.74
   2 -18  -1    0.87    0.41
   2  18  -1   -0.41    0.25
  -2 -18   1    0.14    0.23
  -2  18   1    1.15    0.57
   2  18  -1    0.58    0.79
  -2  18   1    0.21    0.22
   2  18   0    0.31    0.29
  -2  18   0    0.11    0.52
  -2 -18   0    0.74    0.42
  -2  18   0    0.56    0.66
   2  18   0   -0.36    0.67
  -2  18   0    0.95    0.57
  -2  18  -1    0.41    0.37
  -2 -18  -1    1.22    0.70
  -2  18  -1    2.35    1.04
   2  18   1   -0.26    0.63
  -2  18  -1    0.78    0.53
  -2  18  -2    9.58    6.61
   2 -18   2    1.29    0.58
   2  18   2    8.34    1.99
  -2  18  -3  503.57  338.12
  -2 -18  -3  486.59   23.28
  -2  18  -3  494.73   22.56
   2 -18   3  522.95   23.77
   2  18   3  486.90   22.33
  -2  18  -4    1.20    0.57
  -2 -18  -4   -0.97    1.99
  -2  18  -4    1.15    0.58
   2 -18   4   -0.22    0.77
   2  18   4   -0.50    0.79
  -2  18  -5  169.77   10.35
  -2 -18  -5  141.25    6.92
   2 -18   5  164.78    7.94
   2  18   5  150.00    7.21
  -2  18  -6   19.15    2.98
  -2 -18  -6   18.37    3.07
   2 -18   6   20.58    3.13
   2  18   6   12.02    1.74
  -2  18  -7    0.65    0.63
  -2 -18  -7    1.95    0.88
   2 -18   7    2.76    1.15
   2  18   7    1.94    1.02
  -2  18  -8    1.39    0.70
  -2 -18  -8    0.74    0.58
   2 -18   8    0.80    0.62
   2  18   8    0.08    1.00
  -2  18  -9    0.51    0.64
  -2 -18  -9    1.63    1.10
   2 -18   9    0.35    0.51
   2  18   9    0.80    0.93
  -2  18 -10    3.29    1.23
  -2 -18 -10    4.53    1.39
   2 -18  10    4.33    1.37
   2  18  10    5.48    1.90
  -2  18 -11    3.08    1.27
  -2 -18 -11    0.49    0.58
   2 -18  11    0.61    1.03
   2  18  11    2.12    2.22
   2  19 -12    4.30    1.01
  -2  19  12    5.22    1.13
  -2 -19  12    5.01    1.19
   2  19 -11    1.34    1.17
  -2  19  11    2.10    1.34
  -2 -19  11    2.50    2.45
   2 -19 -10   -0.40    0.50
   2  19 -10    1.08    1.01
  -2  19  10    2.31    1.61
  -2 -19  10    1.61    1.04
  -2  19  10    0.61    0.51
   2 -19  -9   15.26    2.47
   2  19  -9   21.77    4.14
  -2  19   9   18.64    2.53
  -2 -19   9   23.77    3.26
  -2  19   9   12.27    2.71
   2 -19  -8    2.00    0.99
   2  19  -8    3.45    1.61
  -2  19   8    0.86    0.68
  -2 -19   8    3.40    1.54
  -2  19   8    1.29    0.62
   2 -19  -7  102.56    5.47
   2  19  -7  116.42    7.61
  -2  19   7  125.25    7.59
  -2 -19   7  122.36    6.94
  -2  19   7   88.37    4.77
   2 -19  -6   24.94    3.37
   2  19  -6   28.31    4.22
  -2  19   6   35.31    5.79
  -2 -19   6   31.83    4.94
  -2  19   6   22.70    2.65
   2 -19  -5    3.59    0.75
   2  19  -5    2.53    0.75
  -2 -19   5    3.62    0.94
  -2  19   5    4.45    1.28
  -2  19   5    2.28    1.06
   2  19  -5    2.84    0.84
   2 -19  -4    2.25    1.40
   2  19  -4    3.81    0.86
  -2 -19   4    3.17    2.36
  -2  19   4    5.36    1.42
  -2  19   4    2.97    2.24
   2  19  -4    5.00    1.16
   2 -19  -3    2.30    0.99
   2  19  -3    0.93    0.41
  -2 -19   3    0.97    0.67
  -2  19   3    0.81    0.74
  -2  19   3    1.27    0.57
   2  19  -3    1.87    0.90
   2 -19  -2   18.62    2.39
   2  19  -2   18.67    2.68
  -2 -19   2   18.37    2.92
  -2  19   2   26.50    4.08
  -2  19   2   17.15    1.58
   2  19  -2   22.16    2.74
   2 -19  -1    0.53    0.59
   2  19  -1    0.53    0.43
  -2 -19   1    0.99    0.51
  -2  19   1    0.16    0.56
   2  19  -1    0.53    0.55
  -2  19   1    0.85    0.60
   2  19   0    0.28    0.27
  -2  19   0    0.50    0.67
  -2 -19   0    1.04    0.54
  -2  19   0    0.50    0.61
   2  19   0    0.64    0.54
  -2  19   0    0.60    0.45
  -2  19  -1   15.36    1.42
  -2 -19  -1   16.52    3.15
  -2  19  -1   17.36    1.44
   2  19   1   13.31    2.14
  -2  19  -1   18.36    1.96
  -2  19  -2  104.63    5.49
  -2 -19  -2  113.49    5.73
  -2  19  -2  114.14    5.56
   2 -19   2  107.92    5.33
   2  19   2  104.34    5.40
  -2  19  -3    0.05    0.42
  -2 -19  -3   -0.38    0.87
   2 -19   3    0.83    0.61
   2  19   3    2.11    0.96
  -2  19  -4   17.76    2.43
  -2 -19  -4   15.06    3.99
  -2  19  -4   15.94    1.53
   2 -19   4   20.52    2.99
   2  19   4   18.61    2.05
  -2  19  -5   75.55    5.76
  -2 -19  -5   68.81    7.49
   2 -19   5   89.33    6.67
   2  19   5   61.92    8.14
  -2  19  -6    0.77    0.54
  -2 -19  -6   -0.42    0.75
   2 -19   6   -0.44    0.75
   2  19   6    2.41    1.03
  -2  19  -7    2.78    1.26
  -2 -19  -7    1.60    1.02
   2 -19   7    3.53    1.47
   2  19   7    0.76    0.55
  -2  19  -8    1.01    0.81
  -2 -19  -8    4.14    1.15
   2 -19   8    2.30    1.16
   2  19   8    2.26    1.13
  -2  19  -9    1.24    0.60
  -2 -19  -9    1.12    0.47
   2 -19   9    2.99    1.09
   2  19   9    2.26    1.19
  -2  19 -10    3.04    1.15
  -2 -19 -10    1.03    0.70
   2 -19  10    2.71    1.05
   2  19  10    2.62    1.17
  -2  19 -11    3.14    1.35
  -2 -19 -11    3.07    1.36
   2 -19  11    2.59    1.35
   2  19  11    3.38    1.51
   2  20 -11    3.53    1.56
  -2  20  11    5.01    2.18
  -2 -20  11    3.44    1.60
   2 -20 -10    1.43    0.70
   2  20 -10    2.06    1.06
  -2  20  10   -0.44    1.01
  -2 -20  10    0.81    0.88
  -2  20  10    0.27    0.45
   2 -20  -9    5.73    5.52
   2  20  -9    6.25    1.45
  -2  20   9   11.52    1.59
  -2 -20   9   10.84    2.01
  -2  20   9    4.02    1.52
   2 -20  -8   29.87    3.73
   2  20  -8   36.82    4.96
  -2  20   8   42.70    5.92
  -2 -20   8   49.63    4.78
  -2  20   8   23.42    3.27
   2 -20  -7   18.09    2.18
   2  20  -7   23.72    1.83
  -2  20   7   24.81    2.98
  -2 -20   7   20.55    3.62
  -2  20   7   14.88    1.78
   2 -20  -6   26.28    4.49
   2  20  -6   32.30    2.24
  -2  20   6   41.12    5.52
  -2 -20   6   31.14    5.12
  -2  20   6   23.18    2.74
   2 -20  -5    6.22    1.87
   2  20  -5    6.36    1.65
  -2 -20   5    4.51    1.17
  -2  20   5    7.83    2.32
  -2  20   5    3.87    1.05
   2  20  -5    3.95    1.29
   2 -20  -4   -0.14    0.43
   2  20  -4    1.37    0.73
  -2 -20   4    1.46    0.68
  -2  20   4    2.82    0.96
  -2  20   4    0.83    0.66
   2  20  -4    1.18    0.82
   2 -20  -3    3.10    0.81
   2  20  -3    3.13    2.36
  -2 -20   3    3.40    0.80
  -2  20   3    4.13    1.22
  -2  20   3    2.78    1.15
   2  20  -3    3.22    2.38
   2 -20  -2    9.79    1.28
   2  20  -2    8.67    1.64
  -2 -20   2    9.89    1.76
  -2  20   2    8.93    1.92
   2  20  -2   12.16    2.02
  -2  20   2   11.49    1.43
   2 -20  -1    1.93    0.98
  -2 -20   1    3.62    1.32
  -2  20   1    7.38    1.80
   2  20  -1    6.17    1.74
  -2  20   1    3.88    0.90
   2  20   0   29.57    2.34
  -2  20   0   35.61    5.47
  -2 -20   0   34.42    5.74
   2  20   0   41.27    5.69
  -2  20   0   36.52    5.50
  -2  20  -1    0.43    0.41
  -2 -20  -1    0.74    0.53
   2  20   1    0.45    0.57
  -2  20  -1    0.32    0.44
  -2 -20  -2   94.15    5.60
  -2  20  -2   99.58    5.70
   2 -20   2   92.10    5.33
   2  20   2   98.08    5.94
  -2  20  -3   27.69    3.53
  -2 -20  -3   30.41    3.84
  -2  20  -3   30.22    2.62
   2 -20   3   32.58    4.65
   2  20   3   29.91    2.83
  -2  20  -4  212.15  149.73
  -2 -20  -4  177.66   12.79
  -2  20  -4  187.01   13.07
   2 -20   4  197.96   14.05
   2  20   4  171.49   12.38
  -2  20  -5    0.24    0.39
  -2 -20  -5   -0.54    0.74
   2 -20   5    2.83    1.88
   2  20   5    0.52    0.44
  -2  20  -6   16.08    2.08
  -2 -20  -6   15.81    2.43
   2 -20   6   15.77    1.97
   2  20   6   16.12    1.62
  -2  20  -7    2.24    0.98
  -2 -20  -7    5.18    1.22
   2 -20   7    4.23    0.99
   2  20   7    2.33    1.03
  -2  20  -8    3.10    1.00
  -2 -20  -8    3.65    1.19
   2 -20   8    1.19    0.84
   2  20   8    1.65    1.09
  -2  20  -9   -0.14    0.73
  -2 -20  -9    0.59    0.63
   2 -20   9    1.18    1.24
   2  20   9    1.37    0.82
  -2  20 -10    0.43    0.57
  -2 -20 -10   -0.71    0.69
   2 -20  10    1.34    1.01
   2  20  10    1.40    1.12
  -2  20 -11    7.54    1.37
  -2 -20 -11   10.67    2.00
   2 -20  11   11.58    2.14
   2  20  11    5.92    1.07
   2  21 -11    6.20    1.43
  -2  21  11    3.79    1.64
  -2 -21  11    4.67    1.86
   2  21 -10   -0.05    0.80
  -2  21  10    0.40    0.53
  -2 -21  10    1.50    1.60
   2 -21  -9    0.40    0.41
   2  21  -9    2.63    1.22
  -2  21   9    2.45    1.54
  -2 -21   9    2.17    1.12
  -2  21   9    1.68    1.04
   2 -21  -8   71.02    5.85
   2  21  -8   73.90    6.31
  -2  21   8   77.21   11.41
  -2 -21   8   78.94   10.76
  -2  21   8   52.31    5.15
   2 -21  -7    0.20    0.28
   2  21  -7    0.91    0.71
  -2  21   7   -1.21    0.87
  -2 -21   7   -1.25    0.86
  -2  21   7    0.08    0.33
   2 -21  -6   17.88    2.47
   2  21  -6   21.39    1.60
  -2  21   6   25.24    3.93
  -2 -21   6   16.76    2.70
  -2  21   6   18.04    2.21
   2 -21  -5    4.66    1.19
   2  21  -5    7.31    1.72
  -2 -21   5    4.41    1.85
  -2  21   5    9.56    2.37
  -2  21   5    6.06    1.46
   2  21  -5    7.34    2.27
   2 -21  -4    0.24    0.33
   2  21  -4    1.20    0.66
  -2 -21   4    0.84    0.64
  -2  21   4    2.02    1.04
  -2  21   4    0.75    0.58
   2  21  -4    1.91    1.14
   2 -21  -3    4.12    0.79
   2  21  -3    3.89    0.81
  -2 -21   3    3.25    0.63
  -2  21   3    4.31    0.97
  -2  21   3    4.31    0.82
   2  21  -3    0.97    1.23
   2 -21  -2    9.28    1.61
   2  21  -2    8.62    6.25
  -2 -21   2   10.41    1.70
  -2  21   2   11.95    1.48
   2  21  -2   13.07    1.86
  -2  21   2    9.78    1.30
   2 -21  -1   33.76    4.70
   2  21  -1   30.54    3.41
  -2 -21   1   38.26    2.45
  -2  21   1   45.37    6.11
   2  21  -1   46.04    4.56
  -2  21   1   35.35    3.98
  -2  21   0   18.53    2.06
  -2 -21   0   19.90    3.12
  -2  21   0   19.51    2.32
   2  21   0   21.77    2.32
  -2  21   0   16.88    2.00
  -2  21  -1   67.44    8.02
  -2 -21  -1   65.19    3.73
  -2  21  -1   68.16    3.72
   2  21   1   68.21    5.20
  -2  21  -1   71.95    4.00
  -2  21  -2   24.64    3.90
  -2 -21  -2   27.05    5.27
  -2  21  -2   24.30    2.65
   2 -21   2   26.77    5.48
   2  21   2   23.40    2.89
  -2  21  -3  143.36   10.35
  -2 -21  -3  132.53    9.64
  -2  21  -3  135.14    9.66
   2 -21   3  141.29   10.12
   2  21   3  139.01   10.17
  -2  21  -4    0.13    0.34
  -2 -21  -4    0.07    0.49
  -2  21  -4   -0.16    0.35
   2 -21   4   -1.56    0.94
   2  21   4    0.57    0.57
  -2  21  -5   14.41    2.07
  -2 -21  -5   15.16    2.37
   2 -21   5   15.91    2.11
   2  21   5   13.84    2.16
  -2  21  -6    0.75    0.82
  -2 -21  -6    0.40    0.88
   2 -21   6    1.02    0.73
   2  21   6    0.79    0.58
  -2  21  -7    3.32    0.96
  -2 -21  -7    6.21    1.57
   2 -21   7    7.80    2.15
   2  21   7    4.75    1.37
  -2  21  -8    0.81    0.79
  -2 -21  -8    1.09    0.55
   2 -21   8    2.70    1.39
   2  21   8    0.70    0.79
  -2  21  -9    1.64    1.10
  -2 -21  -9   -0.45    0.83
   2 -21   9    0.93    1.40
   2  21   9    1.59    0.91
  -2  21 -10   13.29    2.80
  -2 -21 -10   13.74    2.61
   2 -21  10   14.28    2.75
   2  21  10    7.24    1.58
   2  22 -11   -0.05    0.80
  -2  22  11    0.61    0.71
  -2 -22  11    1.45    1.06
   2  22 -10    4.26    1.82
  -2  22  10    4.86    2.12
  -2 -22  10    5.59    5.40
   2  22  -9    8.54    2.63
  -2  22   9   10.68    3.47
  -2 -22   9   11.39    3.75
   2 -22  -8    6.52    2.13
   2  22  -8   12.99    1.91
  -2  22   8   12.84    3.28
  -2 -22   8   14.29    2.44
  -2  22   8    7.49    1.40
   2 -22  -7   30.00    4.82
  -2  22   7   40.02    5.59
  -2 -22   7   37.10    5.22
  -2  22   7   44.98    4.39
   2 -22  -6    5.31    1.15
   2  22  -6    5.85    1.15
  -2  22   6    6.63    1.43
  -2 -22   6    6.95    1.35
  -2  22   6    5.34    1.27
   2 -22  -5    4.70    1.05
   2  22  -5    5.84    1.38
  -2 -22   5    4.08    1.69
  -2  22   5    8.23    1.76
  -2  22   5    5.88    1.26
   2  22  -5    7.09    1.63
   2 -22  -4    6.15    1.65
   2  22  -4    4.55    1.11
  -2 -22   4    4.58    1.15
  -2  22   4    6.41    1.65
  -2  22   4    3.12    1.12
   2  22  -4    5.30    1.36
   2 -22  -3    1.63    0.87
   2  22  -3    1.83    0.89
  -2 -22   3    1.82    0.97
  -2  22   3    2.79    0.79
  -2  22   3    2.45    0.65
   2  22  -3    2.74    1.03
   2 -22  -2    1.67    0.87
   2  22  -2    1.02    0.64
  -2 -22   2   -0.31    0.41
  -2  22   2   -0.07    0.62
   2  22  -2    0.72    0.66
  -2  22   2    1.30    0.75
   2 -22  -1   24.34    3.22
   2  22  -1   18.78    2.80
  -2 -22   1   25.89    3.54
  -2  22   1   31.32    4.28
   2  22  -1   22.08   15.82
  -2  22   1   25.46    3.38
  -2  22   0    1.63    1.10
  -2 -22   0    1.17    0.68
  -2  22   0    0.16    0.35
   2  22   0    0.95    0.54
  -2  22   0    1.16    0.70
  -2  22  -1   12.89    1.88
  -2 -22  -1   14.83    3.02
  -2  22  -1   12.68    2.54
   2  22   1   12.74    1.98
  -2  22  -1   13.09    2.60
  -2  22  -2    9.54    1.44
  -2 -22  -2   11.54    2.05
  -2  22  -2    9.42    1.75
   2 -22   2   10.20    2.09
   2  22   2   10.68    1.66
  -2  22  -3   73.77    9.43
  -2 -22  -3   70.88    7.75
  -2  22  -3   68.23    5.94
   2 -22   3   79.45    4.64
   2  22   3   73.86    6.31
  -2  22  -4    8.17    2.03
  -2 -22  -4    8.82    2.68
   2 -22   4    9.67    2.27
   2  22   4    7.27    1.83
  -2  22  -5    4.06    3.19
  -2 -22  -5    2.23    1.22
   2 -22   5   -0.41    0.60
   2  22   5    1.60    0.71
  -2  22  -6    1.50    0.92
  -2 -22  -6   -0.25    0.83
   2 -22   6   -0.33    0.70
   2  22   6    0.82    0.57
  -2  22  -7    1.40    1.17
  -2 -22  -7    0.90    0.71
   2 -22   7    1.86    1.03
   2  22   7    0.03    0.33
  -2  22  -8    0.98    0.74
  -2 -22  -8    1.05    1.02
   2 -22   8    0.93    0.96
   2  22   8    0.76    0.75
  -2  22  -9   11.23    1.88
  -2 -22  -9   15.79    2.68
   2 -22   9   15.32    2.51
   2  22   9   11.26    1.75
  -2  22 -10    3.19    1.36
  -2 -22 -10    2.83    1.26
   2 -22  10    2.52    1.26
   2  22  10    3.33    0.65
   2  23 -10    3.89    1.66
  -2  23  10    3.58    1.65
  -2 -23  10    3.42    1.51
   2  23  -9   14.72    1.86
  -2  23   9   14.42    2.62
  -2 -23   9   15.04    1.94
   2  23  -8    2.66    0.98
  -2  23   8    0.80    1.18
  -2 -23   8    0.65    0.95
  -2  23   8    2.17    1.14
   2 -23  -7   24.46    4.33
  -2  23   7   32.78    5.13
  -2 -23   7   30.16    4.87
  -2  23   7   21.46    3.66
   2 -23  -6    4.19    1.12
   2  23  -6    3.67    1.16
  -2  23   6    7.15    1.88
  -2 -23   6    4.40    1.33
  -2  23   6    2.91    2.58
   2 -23  -5    0.80    0.54
   2  23  -5    0.23    0.24
  -2 -23   5    0.06    0.32
  -2  23   5    2.04    1.04
  -2  23   5    1.03    0.78
   2  23  -5    1.04    0.92
   2 -23  -4   10.76    1.40
   2  23  -4   11.23    1.50
  -2 -23   4    9.60    2.21
  -2  23   4   13.44    2.07
  -2  23   4   12.24    1.96
   2  23  -4   14.66    1.76
   2 -23  -3    5.76    1.56
   2  23  -3    5.12    1.48
  -2 -23   3    5.12    1.20
  -2  23   3    8.31    2.05
  -2  23   3    4.12    1.59
   2  23  -3    5.73    1.52
   2 -23  -2    0.26    0.27
   2  23  -2    1.13    0.73
  -2 -23   2   -0.44    0.46
  -2  23   2    0.79    0.59
  -2  23   2    0.31    0.38
   2  23  -2   -0.58    0.83
   2 -23  -1    0.74    0.49
   2  23  -1    0.98    0.61
  -2 -23   1    0.76    0.59
  -2  23   1    1.40    1.06
   2  23  -1   -0.44    0.76
  -2  23   1    1.78    0.75
  -2  23   0    6.89    1.56
  -2 -23   0    8.97    2.22
  -2  23   0    7.31    1.98
   2  23   0    5.53    1.33
  -2  23   0    5.48    1.35
  -2  23  -1   -0.40    0.54
  -2 -23  -1    2.26    0.99
  -2  23  -1    0.85    0.59
   2  23   1    1.86    0.86
  -2  23  -1    0.65    0.66
  -2  23  -2    1.00    0.69
  -2 -23  -2    1.67    0.87
  -2  23  -2    1.27    0.81
   2 -23   2   -0.26    0.57
   2  23   2    1.19    0.87
  -2  23  -3    1.29    0.79
  -2 -23  -3    0.42    0.52
  -2  23  -3    1.92    0.78
   2 -23   3    1.10    0.76
   2  23   3    2.85    1.22
  -2  23  -4    1.96    1.13
  -2 -23  -4    1.74    0.83
   2 -23   4    0.85    0.69
   2  23   4   -0.13    0.66
  -2  23  -5    0.63    0.58
  -2 -23  -5    1.24    0.92
   2 -23   5    1.18    0.78
   2  23   5    1.13    0.80
  -2  23  -6    5.49    1.92
  -2 -23  -6    3.99    1.50
   2 -23   6    3.20    1.20
   2  23   6    0.97    0.74
  -2  23  -7    2.87    1.17
  -2 -23  -7    4.11    1.31
   2 -23   7    3.33    1.12
   2  23   7   -0.23    0.76
  -2  23  -8   16.94    2.50
  -2 -23  -8   17.99    3.29
   2 -23   8   18.54    3.18
   2  23   8   13.73    2.39
  -2  23  -9   21.28    5.07
  -2 -23  -9   21.06    4.77
   2 -23   9   23.07    4.82
   2  23   9   16.61    3.95
  -2  23 -10    9.30    1.86
   2  24 -10    0.93    0.94
  -2  24  10    0.14    0.69
  -2 -24  10    0.50    0.61
   2  24  -9    5.65    0.92
  -2  24   9    1.69    1.06
  -2 -24   9    6.34    1.31
   2  24  -8    5.44    0.98
  -2  24   8    3.85    2.26
  -2 -24   8    4.93    1.95
   2  24  -7    9.86    2.05
  -2  24   7    8.47    1.63
  -2 -24   7    9.62    1.83
  -2  24   7    5.89    1.77
   2 -24  -6    0.30    0.33
  -2  24   6   -0.02    0.82
  -2 -24   6    0.48    0.63
  -2  24   6   -0.11    0.42
   2 -24  -5   -0.04    0.52
   2  24  -5    0.89    0.57
  -2  24   5    1.51    0.87
  -2  24   5    0.98    0.67
   2  24  -5    1.25    0.73
   2  24  -4    0.63    0.56
  -2 -24   4    0.38    0.38
  -2  24   4   -0.22    0.78
  -2  24   4    0.35    0.30
   2  24  -4    1.49    0.95
   2 -24  -3    4.54    1.03
   2  24  -3    3.37    1.31
  -2 -24   3    5.77    1.19
  -2  24   3    6.75    1.47
  -2  24   3    4.74    1.06
   2  24  -3    6.75    1.75
   2 -24  -2   31.98    3.96
   2  24  -2   34.43    2.09
  -2 -24   2   38.84    2.24
  -2  24   2   39.22    3.86
   2  24  -2   42.07    5.28
  -2  24   2   35.18    3.82
   2 -24  -1    1.37    0.83
  -2 -24   1    2.86    1.29
  -2  24   1    1.99    0.87
   2  24  -1    1.78    1.04
  -2  24   1    2.63    1.02
  -2 -24   0   14.81    2.48
  -2  24   0   15.94    2.27
   2  24   0   17.63    1.88
  -2  24   0   14.89    1.23
  -2  24  -1    0.72    0.70
  -2 -24  -1    0.34    0.67
  -2  24  -1    0.63    0.59
   2  24   1    0.45    0.75
  -2  24  -1   -0.55    0.65
  -2  24  -2   15.61    1.97
  -2 -24  -2   19.60    4.77
  -2  24  -2   18.93    2.83
   2 -24   2   19.92    3.26
   2  24   2   21.92    3.12
  -2  24  -3    0.75    0.68
  -2 -24  -3   -0.12    0.73
   2 -24   3    0.78    0.58
   2  24   3    0.87    0.70
  -2  24  -4    1.40    0.79
  -2 -24  -4    1.26    0.89
   2 -24   4    0.38    0.44
   2  24   4    0.18    0.59
  -2  24  -5    0.96    0.66
  -2 -24  -5   -0.20    0.65
   2 -24   5    1.19    0.78
   2  24   5   -0.59    0.66
  -2  24  -6    1.19    0.51
  -2 -24  -6    0.36    0.60
   2 -24   6    1.19    0.51
   2  24   6    1.08    0.39
  -2  24  -7   15.37    4.90
  -2 -24  -7   15.63    4.92
   2 -24   7   15.99    4.91
   2  24   7   12.71    4.03
  -2  24  -8    1.27    1.21
  -2 -24  -8    5.43    1.13
   2 -24   8    3.52    1.52
   2  24   8    1.18    0.95
  -2  24  -9    2.09    0.98
  -2 -24  -9    2.68    1.21
   2 -24   9    1.52    0.99
   2  24   9    0.50    0.53
   2  25  -9    0.36    0.55
  -2  25   9    2.05    0.94
  -2 -25   9    0.29    1.09
   2  25  -8   -0.33    0.64
  -2  25   8    0.36    1.00
  -2 -25   8   -1.33    1.06
   2  25  -7    5.73    1.60
  -2  25   7   12.46    5.11
  -2 -25   7    6.18    1.97
  -2  25   7    3.79    1.30
   2  25  -6    0.38    0.40
  -2  25   6    0.13    0.59
  -2 -25   6    2.04    1.43
  -2  25   6   -0.20    0.41
   2 -25  -5    5.20    1.73
   2  25  -5    3.87    1.33
  -2  25   5    5.31    1.91
  -2  25   5    4.30    1.40
   2  25  -5    5.29    1.80
   2 -25  -4    7.44    1.90
   2  25  -4    6.96    1.89
  -2 -25   4    6.95    1.89
  -2  25   4    7.56    2.28
  -2  25   4    6.52    1.65
   2  25  -4   10.35    2.05
   2 -25  -3   19.33    3.11
   2  25  -3   16.50    3.02
  -2 -25   3   19.43    3.01
  -2  25   3   17.00    3.04
   2  25  -3   24.97    2.94
   2 -25  -2   12.52    2.18
   2  25  -2    9.88    8.18
  -2 -25   2   15.52    2.67
  -2  25   2   17.87    3.21
   2  25  -2   17.70    3.31
  -2  25   2   13.63    1.99
   2 -25  -1    1.00    0.66
  -2 -25   1    0.26    0.35
  -2  25   1    0.73    0.59
   2  25  -1    3.52    1.49
  -2  25   1    2.21    0.99
   2 -25   0    2.76    1.24
  -2 -25   0    0.35    0.46
  -2  25   0    3.90    0.87
   2  25   0    1.89    0.86
  -2  25  -1   -0.31    0.57
  -2 -25  -1    0.44    0.40
  -2  25  -1    2.02    1.24
   2  25   1    0.86    0.66
  -2  25  -2    6.58    1.22
  -2 -25  -2    5.81    1.04
   2 -25   2    6.85    1.47
   2  25   2    5.86    1.08
  -2  25  -3    4.01    1.14
   2 -25   3    5.32    1.37
  -2 -25  -3    5.91    1.56
   2 -25   3    5.28    1.46
   2  25   3    3.94    1.13
  -2  25  -4    2.59    2.65
  -2 -25  -4    2.40    1.41
   2 -25   4    2.99    2.89
   2  25   4    0.93    0.85
  -2  25  -5    1.34    0.79
  -2 -25  -5   -0.18    0.53
   2 -25   5    1.40    0.35
   2  25   5    2.56    1.02
  -2  25  -6    2.18    1.02
  -2 -25  -6    1.09    0.83
   2 -25   6    1.06    0.79
   2  25   6    0.97    0.75
  -2  25  -7   10.32    1.74
  -2 -25  -7    7.38    1.19
   2 -25   7    9.85    1.93
   2  25   7    5.78    0.93
  -2  25  -8   -0.03    0.80
  -2 -25  -8   -0.02    0.87
   2 -25   8    1.45    1.19
   2  25   8    0.75    0.66
   2  26  -8    0.98    0.75
  -2  26   8    0.61    0.99
  -2 -26   8    2.79    1.44
   2  26  -7    2.59    1.08
  -2  26   7    1.81    1.32
  -2 -26   7    2.89    1.31
   2  26  -6   13.33    3.99
  -2  26   6   16.06    5.07
  -2 -26   6   16.46    5.61
  -2  26   6    9.58    3.18
   2  26  -5    5.99    2.05
  -2  26   5   10.11    2.44
  -2  26   5    4.84    1.37
   2  26  -5    9.49    1.91
   2 -26  -4   -0.12    0.47
   2  26  -4    0.48    0.45
  -2 -26   4    1.06    0.82
  -2  26   4    2.09    1.21
  -2  26   4    1.80    1.00
   2  26  -4    1.91    1.38
   2 -26  -3   24.84    4.88
   2  26  -3   26.61    4.07
  -2 -26   3   26.14    5.37
  -2  26   3   36.06    4.42
  -2  26   3   27.14    3.56
   2  26  -3   35.85    5.13
   2 -26  -2    0.78    0.50
  -2 -26   2    0.42    0.48
  -2  26   2   -0.56    0.68
  -2  26   2    1.01    0.77
   2  26  -2    0.82    0.62
   2 -26  -1   34.13    4.99
  -2 -26   1   36.42    6.44
  -2  26   1   45.91    3.57
   2  26  -1   46.79    5.27
  -2  26   1   41.34    4.43
   2 -26   0    0.57    0.43
  -2 -26   0   -0.09    0.67
  -2  26   0    0.09    0.33
   2  26   0    1.50    0.90
  -2  26   0    1.32    0.75
  -2  26  -1    2.41    1.23
  -2 -26  -1   -0.40    0.56
  -2  26  -1    1.74    0.84
   2  26   1   -0.54    0.69
  -2  26  -2    1.26    0.69
  -2 -26  -2    0.53    0.41
   2 -26   2   -0.89    0.58
   2  26   2    1.37    0.71
  -2  26  -3    4.62    1.47
   2 -26   3    2.84    0.99
  -2 -26  -3    4.85    1.70
   2 -26   3    3.99    1.22
   2  26   3    2.53    1.44
  -2  26  -4    2.90    1.06
  -2 -26  -4    3.30    1.16
   2 -26   4    4.22    1.47
   2  26   4   -0.27    0.68
  -2  26  -5    1.61    0.78
  -2 -26  -5    1.36    1.08
   2 -26   5    0.95    0.91
   2  26   5    2.26    1.31
  -2  26  -6    2.79    1.04
  -2 -26  -6    1.19    1.00
   2 -26   6   -0.55    0.75
   2  26   6    1.04    1.01
  -2  26  -7    1.00    0.77
  -2 -26  -7    1.50    1.01
   2 -26   7    0.66    1.09
   2  26   7    1.40    0.84
  -2  26  -8    7.01    1.39
  -2 -26  -8    7.82    1.63
   2 -26   8    8.19    1.59
   2  26   8    2.89    1.20
   2  27  -8    1.08    0.82
  -2 -27   8    1.22    1.17
   2  27  -7    1.07    0.90
  -2  27   7    2.23    1.20
  -2 -27   7   -1.41    0.91
   2  27  -6   13.29    2.98
  -2  27   6   21.18    3.69
  -2 -27   6   17.64    3.48
   2  27  -5    2.11    0.95
  -2  27   5    5.03    1.83
  -2  27   5    1.40    0.85
   2  27  -5    3.43    1.08
   2  27  -4    7.55    2.56
  -2  27   4   10.91    3.42
  -2  27   4    7.47    2.25
   2  27  -4   11.44    3.52
   2 -27  -3    4.13    1.34
  -2 -27   3    4.49    1.43
  -2  27   3    6.99    2.23
  -2  27   3    4.09    1.29
   2  27  -3    0.96    0.96
   2 -27  -2    0.24    0.35
  -2 -27   2    1.40    0.85
  -2  27   2   -0.43    0.75
   2  27  -2    1.75    1.10
  -2  27   2    0.55    0.56
   2 -27  -1    3.63    1.31
  -2 -27   1    4.64    1.53
  -2  27   1    3.64    1.26
   2  27  -1    4.56    1.72
  -2  27   1    2.94    2.82
   2 -27   0   34.79    4.84
  -2 -27   0   38.92    7.92
  -2  27   0   43.28    5.01
   2  27   0   38.57    5.25
  -2  27   0   32.84    4.97
  -2  27  -1    6.55    1.11
  -2 -27  -1    7.47    1.53
   2 -27   1    5.72    2.04
   2  27   1    9.16    1.36
  -2  27  -2    2.07    1.17
   2 -27   2    0.40    0.37
  -2 -27  -2    2.12    1.17
   2 -27   2    1.44    0.57
   2  27   2    1.48    1.03
  -2  27  -3    7.11    1.61
  -2 -27  -3    6.15    1.99
   2 -27   3    6.79    2.43
   2  27   3    9.05    1.84
  -2  27  -4    7.49    2.24
  -2 -27  -4   12.42    3.87
   2 -27   4   13.10    3.99
   2  27   4    9.78    3.03
  -2  27  -5   23.01    2.83
  -2 -27  -5   23.56    3.84
   2 -27   5   25.73    4.21
   2  27   5   19.81    3.91
  -2  27  -6    1.82    1.07
  -2 -27  -6   -0.55    0.83
   2 -27   6    0.78    0.80
   2  27   6   -0.63    0.79
  -2  27  -7    2.05    1.02
  -2 -27  -7    3.49    1.53
   2 -27   7    2.65    1.28
   2  27   7    2.98    1.19
   2  28  -7    0.62    0.63
  -2 -28   7   -2.05    0.96
   2  28  -6   -0.57    0.49
  -2  28   6    0.71    0.80
  -2 -28   6    0.63    0.79
   2  28  -5    3.81    1.60
  -2  28   5    4.56    2.11
   2  28  -5    3.87    1.54
  -2  28   4    5.53    1.23
  -2  28   4    5.60    0.92
   2  28  -4    6.98    1.15
   2 -28  -3    0.34    0.42
  -2 -28   3   -0.03    0.47
  -2  28   3    0.11    0.60
  -2  28   3   -0.32    0.53
   2  28  -3   -1.68    0.91
   2 -28  -2    9.70    3.19
  -2 -28   2   11.70    3.91
  -2  28   2   14.57    4.55
  -2  28   2   13.67    4.46
   2  28  -2   12.42    3.86
   2 -28  -1    1.36    0.75
  -2 -28   1    1.08    0.52
  -2  28   1   -0.19    0.63
   2  28  -1   -0.29    0.91
  -2  28   1   -0.71    0.56
   2 -28   0    0.61    0.58
  -2 -28   0    1.33    0.64
   2  28   0    0.53    0.97
  -2  28   0    1.31    0.62
  -2  28  -1    0.40    0.28
   2 -28   1   -0.04    0.48
  -2 -28  -1   -0.06    0.43
   2 -28   1   -0.77    0.54
   2  28   1    0.31    0.42
  -2  28  -2   20.32    6.44
   2 -28   2   18.74    6.30
  -2 -28  -2   23.82    7.85
   2 -28   2   21.81    7.44
   2  28   2   21.07    6.37
  -2  28  -3    0.58    0.60
  -2 -28  -3    0.79    0.97
   2 -28   3   -0.11    0.71
   2  28   3    0.77    0.71
  -2  28  -4   32.89    5.61
  -2 -28  -4   44.64    7.71
   2 -28   4   36.24    8.04
   2  28   4   34.75    5.13
  -2  28  -5    2.93    1.42
  -2 -28  -5    3.54    1.56
   2 -28   5    2.69    1.10
   2  28   5    3.34    1.55
  -2  28  -6   18.73    4.82
  -2 -28  -6   24.22    5.35
   2 -28   6   19.50    3.99
   2  28   6   18.18    4.24
  -2 -29   6   -0.82    0.95
  -2 -29   5    0.72    0.90
   2  29  -4    0.77    0.94
  -2 -29   3    1.45    0.85
  -2  29   3    1.60    0.99
   2  29  -3    1.60    0.99
  -2 -29   2    3.90    1.36
   2  29  -2    6.05    1.37
  -2  29   2    2.77    1.04
   2 -29  -1    3.59    1.28
  -2 -29   1    7.47    1.12
   2  29  -1    5.19    2.17
  -2  29   1    4.92    1.83
   2 -29   0    1.55    0.90
   2 -29   0    1.13    0.80
  -2 -29   0   -0.21    0.58
   2  29   0   -0.26    0.86
  -2  29   0    0.42    0.47
   2 -29   1    2.79    1.15
  -2 -29  -1    1.95    1.12
   2 -29   1    1.80    1.05
   2  29   1    0.79    0.79
  -2  29  -2    0.37    0.59
   2 -29   2   -0.11    0.48
  -2 -29  -2    0.65    0.64
   2 -29   2    0.40    0.67
   2  29   2   -0.75    0.78
  -2  29  -3    0.95    0.82
  -2 -29  -3    1.62    0.98
   2 -29   3    3.27    1.36
   2  29   3    1.32    1.35
  -2  29  -4    8.69    1.63
  -2 -29  -4    5.89    6.52
   2 -29   4    7.03    1.44
   2  29   4    7.28    1.47
  -2  29  -5    1.14    0.33
  -2 -29  -5    1.09    1.06
   2 -29   5    1.30    0.67
   2  29   5   -0.16    0.72
   2 -30  -5    1.27    0.81
  -2 -30   5    1.34    1.02
   2 -30  -4    2.50    1.17
   2  30  -4    1.18    1.08
   2 -30  -3    4.85    2.30
  -2  30   3    1.82    0.93
   2  30  -3    4.34    1.74
   2 -30  -2    3.40    1.56
  -2 -30   2    0.46    0.50
   2  30  -2    1.71    1.02
  -2  30   2    0.59    0.57
   2 -30  -1   11.21    1.47
  -2 -30   1    8.95    1.41
   2  30  -1   10.24    1.42
  -2  30   1    6.09    1.01
   2 -30   0   -0.36    0.55
   2 -30   0    1.43    0.92
  -2 -30   0    0.91    0.79
  -2  30   0    1.60    1.05
   2 -30   1   -0.07    0.57
   2 -30   1    1.19    0.94
  -2 -30  -1    0.46    0.67
   2 -30   1    0.45    0.55
   2  30   1    1.45    0.91
  -2  30  -2    1.05    0.80
  -2 -30  -2    1.10    1.09
   2 -30   2    0.30    0.52
   2  30   2    1.90    1.10
  -2  30  -3    3.86    1.42
  -2 -30  -3    5.52    2.26
   2 -30   3    2.22    1.24
   2  30   3    5.25    2.35
  -2  30  -4    1.10    1.04
  -2 -30  -4   -0.95    0.87
   2 -30   4    0.25    0.44
   2  30   4   -0.67    0.74
   2 -31  -3    0.68    0.78
   2  31  -3    0.33    0.60
   2 -31  -2    0.96    0.87
  -2 -31   2    1.42    0.92
   2  31  -2    0.33    0.96
  -2  31   2    0.64    0.62
   2 -31  -1    2.97    1.19
  -2 -31   1    3.22    1.23
   2  31  -1    5.95    2.24
  -2  31   1    2.04    1.03
   2 -31   0   10.23    2.51
  -2 -31   0   15.68    3.87
   2  31   0   12.07    2.24
   2 -31   1    3.62    0.61
   2 -31   1    3.30    0.66
  -2 -31  -1    4.71    0.77
   2 -31   1    4.61    1.27
   2  31   1    6.71    1.40
  -2  31  -2    6.61    1.46
  -2 -31  -2   10.39    2.73
   2 -31   2    9.08    1.87
   2  31   2   10.60    2.47
  -2  31  -3   -0.72    0.65
   3   0 -15    1.46    0.93
  -3   0  15   -1.00    0.84
   3   0 -14    0.79    0.91
  -3   0  14    2.48    1.12
   3   0 -13    0.03    0.35
  -3   0  13   -0.27    0.86
   3   0 -12    0.85    1.11
  -3   0  12   -0.19    0.46
  -3   0  12    0.36    0.87
   3   0 -11    1.20    0.78
  -3   0  11   -0.31    0.46
  -3   0  11    0.23    0.34
   3   0 -10    0.24    0.59
  -3   0  10    0.55    0.45
  -3   0  10    0.02    0.64
   3   0  -9    0.81    0.73
  -3   0   9    0.61    0.44
  -3   0   9   -0.91    0.68
   3   0  -8    5.11    1.20
  -3   0   8    5.16    1.04
  -3   0   8    5.81    0.99
  -3   0   7    1.22    0.68
  -3   0   7    1.05    0.72
   3   0  -6   22.58    2.97
  -3   0   6   19.66    3.02
  -3   0   6   19.66    2.68
   3   0  -5   -0.20    0.74
  -3   0   5    1.53    0.74
   3   0  -4   65.10    5.99
  -3   0   4   59.87    4.15
  -3   0   4   61.44    4.35
   3   0  -3    0.13    0.34
  -3   0   3   -0.18    0.20
   3   0  -2  355.04    4.19
  -3   0   2  391.65    4.59
   3   0  -2  340.51    3.32
   3   0  -1    0.26    0.17
  -3   0   1    0.88    0.54
   3   0  -1    0.32    0.14
   3   0   0  185.92    2.67
  -3   0   0  212.51   76.43
   3   0   0  187.30    2.25
  -3   0  -1    0.62    0.17
  -3   0  -1   -0.36    0.42
   3   0   1    0.30    0.42
  -3   0  -2  223.98    2.99
   3   0   2  214.23    3.10
  -3   0  -3    0.07    0.18
  -3   0  -3    0.38    0.21
  -3   0  -4   68.66    3.59
  -3   0  -4   76.11    3.96
   3   0   4   79.54    4.70
  -3   0  -5   -0.28    0.36
  -3   0  -5   -0.02    0.35
   3   0   5   -0.74    0.90
  -3   0  -6   77.49    3.67
  -3   0  -6   81.08    3.79
   3   0   6   86.66    4.32
  -3   0  -7   -0.34    0.44
  -3   0  -7    0.16    0.26
   3   0   7   -0.08    1.16
  -3   0  -8    2.00    0.92
  -3   0  -8    2.99    1.20
   3   0   8    4.42    1.71
  -3   0  -9   -0.12    0.54
  -3   0  -9    0.63    0.51
   3   0   9   -2.42    1.27
  -3   0 -10   -0.53    0.49
  -3   0 -10    0.23    0.25
   3   0  10    0.89    0.63
  -3   0 -11    1.69    0.81
   3   0  11   -2.38    1.28
  -3   0 -12    0.70    0.65
   3   0  12    0.68    1.39
  -3   0 -13   -0.48    0.64
  -3   0 -14    0.71    0.72
   3   0  14   -1.13    1.34
   3  -1 -15    3.80    0.77
   3   1 -15    3.19    1.42
  -3   1  15    3.43    1.48
  -3  -1  15    4.43    1.26
   3   1 -14    1.40    0.86
   3  -1 -14    2.08    1.21
  -3  -1  14   -0.91    0.86
  -3   1  14   -1.03    0.89
   3   1 -13   -1.14    0.85
   3  -1 -13    1.98    1.18
  -3  -1  13    0.10    0.82
  -3   1  13    0.60    1.02
   3  -1 -12   13.85    2.12
   3   1 -12   13.87    2.61
  -3   1  12    8.76    1.76
  -3   1  12   15.38    2.35
  -3  -1  12   14.94    2.35
   3   1 -11    2.44    1.04
   3  -1 -11    2.42    1.25
  -3   1  11    2.60    0.97
  -3  -1  11    2.93    1.12
  -3   1  11    2.99    1.16
  -3  -1  11    3.84    1.63
   3  -1 -10   13.05    1.68
   3   1 -10   10.52    1.32
  -3   1  10    9.39    6.68
  -3  -1  10    9.42    6.67
  -3  -1  10    9.89    7.16
  -3   1  10    8.88    1.83
   3  -1  -9   20.16    1.62
   3   1  -9   18.37    1.65
  -3  -1   9   19.11    2.62
  -3   1   9   20.38    2.30
  -3  -1   9   20.04    2.87
  -3   1   9   18.85    2.33
   3   1  -8   39.31    2.41
   3  -1  -8   37.56    4.63
  -3  -1   8   35.15    4.01
  -3   1   8   37.89    4.11
  -3  -1   8   37.51    4.81
  -3   1   8   34.40    1.88
   3  -1  -7   20.58    2.99
   3   1  -7   21.48    3.17
  -3  -1   7   17.72    2.87
  -3   1   7   21.69    3.18
  -3   1   7   19.20   13.86
   3   1  -6   75.17    3.10
   3  -1  -6   71.84    2.88
  -3  -1   6   81.16    2.99
  -3   1   6   78.61    3.07
  -3  -1   6   82.53    3.30
  -3   1   6   79.56    2.94
   3  -1  -5  109.17    3.09
   3   1  -5  104.54    2.90
  -3   1   5  114.86    2.98
  -3  -1   5  123.30    3.11
  -3  -1   5  117.33    2.82
  -3   1   5  114.79    2.72
   3   1  -4  102.26    2.75
   3  -1  -4  102.86    3.37
  -3  -1   4  118.20    2.99
  -3   1   4  113.22    2.92
  -3  -1   4  109.40    2.63
  -3   1   4  109.59    2.50
   3  -1  -3   68.17    3.00
   3   1  -3   76.59    3.37
  -3  -1   3   86.32    3.74
  -3   1   3   84.43    3.66
  -3   1   3   80.24    3.30
   3   1  -3   77.76    3.17
   3  -1  -2   83.97    3.55
   3   1  -2   82.98    3.51
  -3  -1   2   93.49    3.91
  -3   1   2   95.61    4.04
   3   1  -2   88.57    3.56
   3  -1  -2   86.81    3.41
   3  -1  -1   61.41    3.03
   3   1  -1   59.96    2.57
  -3  -1   1   62.82   22.62
  -3   1   1   65.24   23.50
   3  -1  -1   54.18   19.50
   3   1  -1   58.05    2.40
   3  -1   0   60.46    3.15
   3   1   0   56.73    2.41
  -3  -1   0   68.01    2.96
  -3   1   0   61.70    3.16
   3  -1   0   58.72   21.13
   3   1   0   54.62   19.66
   3   1   1   48.25    2.45
  -3   1  -1   49.55    2.80
  -3  -1  -1   56.34    3.10
  -3   1  -1   59.74    3.14
   3  -1   1   50.41    2.58
   3   1   1   51.44    2.67
  -3   1  -2   15.53    1.70
  -3  -1  -2   15.05    5.64
  -3  -1  -2   17.19    2.78
  -3   1  -2   17.66    6.87
   3  -1   2   14.64    2.47
   3   1   2   15.18    2.39
  -3  -1  -3    8.23    1.03
  -3   1  -3    7.43    1.05
  -3  -1  -3    9.18    1.17
  -3   1  -3    7.85    0.87
   3  -1   3   12.04    3.34
  -3  -1  -4    0.14    0.22
  -3   1  -4   -0.12    0.37
  -3  -1  -4    0.47    0.25
  -3   1  -4    0.35    0.28
   3  -1   4    1.01    0.98
   3   1   4    2.48    1.36
  -3   1  -5    1.14    0.84
  -3  -1  -5    1.63    0.42
  -3  -1  -5    1.02    0.72
  -3   1  -5    1.24    0.79
   3  -1   5    1.39    0.41
  -3   1  -6   10.06    1.54
  -3  -1  -6    7.90    1.27
  -3  -1  -6    8.64    1.58
  -3   1  -6    8.60    1.36
   3  -1   6   11.10    2.07
   3   1   6    9.32    1.58
  -3  -1  -7    0.41    0.37
  -3  -1  -7    0.71    0.50
  -3   1  -7    0.76    0.58
   3  -1   7   -0.27    1.10
   3   1   7    0.55    0.71
  -3   1  -8    0.26    0.35
  -3  -1  -8    2.05    0.92
  -3  -1  -8    1.10    0.53
  -3   1  -8    1.66    0.67
   3  -1   8    0.20    0.98
   3   1   8   -0.75    1.31
  -3   1  -9   14.73    2.14
  -3  -1  -9   14.98    2.26
  -3  -1  -9   13.84    2.48
  -3   1  -9   13.37    2.13
   3  -1   9   15.63    2.48
   3   1   9   13.36    2.51
  -3   1 -10    0.23    0.47
  -3  -1 -10    1.18    0.71
  -3  -1 -10   -0.49    0.34
   3  -1  10    1.06    1.20
   3   1  10   -1.04    1.25
  -3   1 -11    2.12    1.26
  -3  -1 -11    1.75    0.86
   3  -1  11    1.50    1.46
   3   1  11    1.97    1.55
  -3  -1 -12    0.43    0.48
  -3   1 -12   -0.28    0.52
   3   1  12   -1.03    1.39
   3  -1  12   -0.26    1.43
  -3  -1 -13    3.42    1.39
  -3   1 -13    4.21    1.56
   3  -1  13    4.30    1.96
   3   1  13    4.81    2.14
  -3   1 -14    0.53    0.52
  -3  -1 -14    1.18    1.04
   3   1  14    2.14    1.45
   3  -1  14    1.61    1.04
   3  -2 -15    1.68    1.10
   3   2 -15    1.39    0.87
  -3  -2  15    0.26    0.94
   3   2 -14    0.93    0.99
   3  -2 -14    0.54    0.66
  -3  -2  14    0.47    1.01
  -3   2  14    1.59    0.91
   3   2 -13    2.35    1.34
   3  -2 -13    1.96    1.33
  -3  -2  13    2.65    1.30
  -3   2  13    0.77    0.84
   3  -2 -12   -1.02    0.95
   3   2 -12    0.87    0.66
  -3   2  12    0.72    0.53
  -3  -2  12   -0.23    0.76
  -3   2  12   -0.19    0.84
   3  -2 -11    1.35    1.14
   3   2 -11    1.11    0.76
  -3   2  11    0.37    0.51
  -3  -2  11    0.36    0.45
  -3  -2  11    1.19    1.00
  -3   2  11    2.85    1.26
   3  -2 -10   20.51    3.65
   3   2 -10   19.09    2.79
  -3  -2  10   16.56    2.72
  -3   2  10   16.00    2.34
  -3  -2  10   20.64    3.58
  -3   2  10   16.87    3.16
   3  -2  -9    0.43    0.58
   3   2  -9   -0.15    0.85
  -3  -2   9    0.93    0.77
  -3   2   9    0.34    0.35
  -3  -2   9    1.58    0.72
  -3   2   9   -0.18    0.42
   3  -2  -8    7.67    1.45
   3   2  -8    9.99    1.63
  -3   2   8    9.81    6.49
  -3  -2   8   10.88    1.61
  -3  -2   8   11.59    1.92
  -3   2   8    9.82    1.75
   3  -2  -7    2.13    0.63
   3   2  -7    1.57    0.84
  -3  -2   7   -0.09    0.39
  -3   2   7    0.49    0.45
  -3  -2   7    1.16    0.41
  -3   2   7    0.42    0.66
   3  -2  -6   47.91    6.04
   3   2  -6   47.28    6.58
  -3  -2   6   45.04    2.59
  -3   2   6   43.79    2.61
  -3  -2   6   46.93    2.79
  -3   2   6   43.41    4.21
   3  -2  -5   59.91    4.60
   3   2  -5   58.05    5.82
  -3  -2   5   56.45    3.03
  -3   2   5   58.62    3.22
  -3  -2   5   59.26    5.11
  -3   2   5   51.98    3.38
   3  -2  -4   43.09    2.56
   3   2  -4   44.53    3.23
  -3  -2   4   44.44    2.49
  -3   2   4   46.00    2.58
  -3  -2   4   43.98    2.34
  -3   2   4   42.23    2.18
   3  -2  -3   50.45    2.78
   3   2  -3   43.70    2.56
  -3  -2   3   51.44    2.85
  -3   2   3   52.92    2.86
  -3   2   3   49.35    2.43
   3   2  -3   46.62    2.39
   3  -2  -2    6.64    0.80
   3   2  -2    6.03    0.89
  -3  -2   2    6.61    0.55
  -3   2   2    7.65    1.08
   3   2  -2    6.62    1.00
   3  -2  -2    6.07    0.52
   3  -2  -1  142.62    5.76
   3   2  -1  153.70    6.13
  -3  -2   1  166.60    6.68
  -3   2   1  173.86    6.99
   3  -2  -1  139.33    5.40
   3   2  -1  141.12    5.59
   3  -2   0    0.41    0.18
   3   2   0    0.41    0.18
  -3  -2   0   -0.81    0.45
  -3   2   0    0.77    0.28
   3   2   1   96.94    3.90
  -3   2  -1  101.69    4.20
  -3  -2  -1  111.07    4.60
  -3   2  -1  116.40    5.13
   3  -2   1  107.21    4.35
   3   2   1  103.88    4.27
  -3   2  -2    4.74    0.52
  -3  -2  -2    3.89    0.45
  -3  -2  -2    4.82    0.76
  -3   2  -2    5.13    0.56
   3  -2   2    2.96    0.54
   3   2   2    4.04    0.66
  -3  -2  -3  111.32    2.61
  -3   2  -3  109.03    2.74
  -3  -2  -3  121.58    3.04
  -3   2  -3  124.74    2.98
   3  -2   3  121.25    3.66
   3   2   3  127.61    3.38
  -3   2  -4    0.62    0.33
  -3  -2  -4   -0.28    0.25
  -3  -2  -4    0.86    0.39
  -3   2  -4   -0.37    0.32
   3  -2   4    1.83    1.05
   3   2   4   -1.20    1.21
  -3   2  -5   21.75    2.56
  -3  -2  -5   23.33    2.47
  -3  -2  -5   26.34    3.49
  -3   2  -5   23.46    1.55
   3  -2   5   23.44    3.98
   3   2   5   23.24    4.36
  -3   2  -6    0.84    0.67
  -3  -2  -6    0.41    0.39
  -3  -2  -6    0.85    0.59
  -3   2  -6    1.07    0.73
   3  -2   6    1.22    0.73
   3   2   6    0.34    0.96
  -3   2  -7    5.41    1.00
  -3  -2  -7    6.19    1.15
  -3  -2  -7    6.75    1.37
  -3   2  -7    6.14    1.35
   3  -2   7    5.32    1.32
   3   2   7    5.95    1.53
  -3   2  -8   -0.10    0.58
  -3  -2  -8   -0.42    0.44
  -3  -2  -8    2.02    0.87
  -3   2  -8    0.59    0.53
   3  -2   8    2.91    1.40
   3   2   8    2.36    1.10
  -3  -2  -9    9.98    1.45
  -3   2  -9   11.00    1.54
  -3  -2  -9   10.94    1.30
  -3   2  -9    9.60    6.86
   3  -2   9   12.26    2.09
   3   2   9   12.08    2.09
  -3   2 -10    2.32    1.04
  -3  -2 -10    1.59    0.77
  -3  -2 -10    1.66    0.64
   3  -2  10    3.08    1.51
   3   2  10    2.62    1.34
  -3   2 -11    0.70    0.75
  -3  -2 -11   -0.16    0.45
  -3  -2 -11    0.20    0.38
   3  -2  11    1.19    1.27
   3   2  11    2.40    1.60
  -3  -2 -12   -0.05    0.51
  -3   2 -12    0.07    0.59
   3  -2  12    4.72    2.03
   3   2  12   -1.11    1.27
  -3  -2 -13    1.56    1.04
  -3   2 -13    0.36    0.69
   3   2  13    3.72    1.61
   3  -2  13   -0.82    1.44
  -3   2 -14   -0.17    0.61
  -3  -2 -14    0.56    0.72
   3   2  14    1.80    1.74
   3  -2  14    1.57    1.66
   3   3 -14    1.43    0.96
   3  -3 -14    0.93    1.01
  -3  -3  14    1.98    1.13
  -3   3  14    1.39    1.09
   3   3 -13    0.27    0.53
   3  -3 -13    1.72    1.33
  -3  -3  13   -1.28    0.77
  -3   3  13    0.43    0.70
   3  -3 -12   12.53    2.00
   3   3 -12   10.70    2.18
  -3   3  12    9.59    1.97
  -3  -3  12   10.79    2.04
  -3   3  12    9.28    2.07
   3   3 -11    0.26    0.39
  -3   3  11   -0.45    0.45
  -3  -3  11    3.63    1.41
  -3   3  11   -0.23    0.63
   3  -3 -10    4.29    1.36
   3   3 -10    6.05    1.18
  -3  -3  10    3.60    0.75
  -3   3  10    4.26    0.99
  -3  -3  10    4.86    1.02
  -3   3  10    4.77    1.16
   3  -3  -9    0.37    0.85
   3   3  -9    1.14    0.60
  -3  -3   9    0.25    0.32
  -3   3   9    2.02    0.87
  -3  -3   9    1.41    0.85
  -3   3   9    2.07    1.00
   3  -3  -8    6.55    1.60
   3   3  -8    6.38    1.24
  -3  -3   8    6.92    1.32
  -3   3   8    8.34    1.45
  -3  -3   8    7.42    1.45
  -3   3   8    7.91    1.44
   3  -3  -7    1.28    0.38
   3   3  -7    0.42    0.47
  -3  -3   7    1.19    0.42
  -3   3   7    2.37    0.71
  -3  -3   7    1.92    0.49
  -3   3   7    1.31    0.45
   3  -3  -6    2.41    0.56
   3   3  -6    2.16    0.57
  -3  -3   6    2.10    0.43
  -3   3   6    2.82    0.54
  -3  -3   6    2.48    0.44
  -3   3   6    1.65    0.30
   3  -3  -5   -0.48    0.77
   3   3  -5    0.51    0.27
  -3  -3   5   -0.34    0.37
  -3   3   5    0.84    0.51
  -3  -3   5   -0.01    0.36
  -3   3   5   -0.18    0.33
   3  -3  -4   26.80    4.20
   3   3  -4   28.73    3.54
  -3  -3   4   27.68    1.68
  -3   3   4   31.66    3.85
  -3  -3   4   28.59    1.65
  -3   3   4   25.43    2.04
   3  -3  -3    1.33    0.60
   3   3  -3    0.74    0.37
  -3  -3   3    0.82    0.50
  -3   3   3    1.85    0.82
  -3   3   3    0.64    0.22
   3   3  -3    1.06    0.29
   3  -3  -2   13.45    1.82
   3   3  -2   14.04    1.81
  -3  -3   2   15.58    2.05
  -3   3   2   21.58    2.98
   3   3  -2   13.99    1.60
   3  -3  -1    7.14    0.62
   3   3  -1    7.03    0.79
  -3  -3   1    8.00    1.10
  -3   3   1    7.38    0.77
   3  -3  -1    5.87    0.47
   3   3  -1    6.58    0.83
   3  -3   0   37.14    2.10
   3   3   0   35.64    1.85
  -3  -3   0   40.62    2.23
  -3   3   0   41.45    2.25
   3  -3   0   39.87    2.01
   3   3   0   35.21    1.88
   3   3   1   51.83   18.85
  -3   3  -1   51.51    2.79
  -3  -3  -1   57.30    2.99
  -3   3  -1   62.29   22.53
   3  -3   1   55.33    2.79
   3   3   1   52.59   18.94
  -3   3  -2   14.92    5.65
  -3  -3  -2   12.86    1.25
  -3  -3  -2   15.34    3.28
  -3   3  -2   19.26    2.99
   3  -3   2   13.96    2.31
   3   3   2   14.70    2.09
  -3  -3  -3   29.61    2.56
  -3   3  -3   28.63    1.67
  -3  -3  -3   32.35    1.90
  -3   3  -3   33.69    1.88
   3  -3   3   36.02    2.16
   3   3   3   31.87    2.13
  -3  -3  -4    4.20    0.59
  -3   3  -4    5.38    0.89
  -3  -3  -4    4.36    0.68
  -3   3  -4    4.92    0.79
   3  -3   4    6.20    1.23
   3   3   4    7.45    1.25
  -3   3  -5    6.12    0.82
  -3  -3  -5    5.33    0.61
  -3  -3  -5    5.08    0.78
  -3   3  -5    5.79    0.87
   3  -3   5    6.12    1.08
   3   3   5    6.82    1.17
  -3   3  -6    0.63    0.59
  -3  -3  -6    0.61    0.46
  -3  -3  -6    0.51    0.39
  -3   3  -6   -0.08    0.40
   3  -3   6    0.81    0.67
  -3   3  -7   16.83    1.68
  -3  -3  -7   16.49    2.67
  -3  -3  -7   16.11    2.35
  -3   3  -7   16.68    2.69
   3  -3   7   15.76    3.31
   3   3   7   21.25    3.77
  -3   3  -8   -0.26    0.46
  -3  -3  -8   -0.32    0.42
  -3  -3  -8    0.81    0.57
  -3   3  -8    0.34    0.31
   3  -3   8    2.23    1.03
   3   3   8   -0.28    1.23
  -3  -3  -9   13.58    1.29
  -3   3  -9   14.37    2.13
  -3  -3  -9   15.12    2.53
   3  -3   9   15.56    3.43
   3   3   9   18.43    2.69
  -3  -3 -10    2.27    0.93
  -3   3 -10    3.37    1.24
  -3  -3 -10    3.67    1.40
   3  -3  10    5.62    1.68
   3   3  10    1.69    1.43
  -3  -3 -11    1.55    0.87
  -3   3 -11    0.99    0.76
  -3  -3 -11    1.37    0.97
   3  -3  11   -1.40    1.31
   3   3  11    2.65    1.39
  -3   3 -12    0.78    0.71
  -3  -3 -12    0.99    0.39
   3  -3  12    0.83    1.03
   3   3  12    0.89    1.47
  -3  -3 -13    1.66    0.93
  -3   3 -13    1.37    0.94
   3  -3  13    2.40    1.70
   3   3  13   -0.44    1.37
   3  -3  14    1.59    1.23
   3   3  14    1.24    1.69
   3  -4 -14   -0.27    0.92
   3   4 -14   -0.95    0.89
  -3  -4  14    0.72    0.72
  -3   4  14    2.10    1.36
   3  -4 -13   18.96    3.75
   3   4 -13   19.15    3.21
  -3   4  13   15.56    3.19
  -3  -4  13   15.45    3.65
  -3   4  13   15.54    3.43
   3  -4 -12   -0.32    0.84
   3   4 -12    1.57    0.99
  -3   4  12   -0.65    0.51
  -3  -4  12    0.57    0.49
  -3   4  12   -0.31    0.57
   3   4 -11    2.03    0.90
  -3   4  11    3.43    1.37
  -3  -4  11    0.09    0.59
  -3   4  11    2.30    0.95
   3  -4 -10    1.55    1.19
   3   4 -10    0.93    0.88
  -3  -4  10    0.72    0.63
  -3   4  10   -0.08    0.50
  -3  -4  10    1.74    0.86
  -3   4  10   -0.37    0.62
   3  -4  -9    9.91    1.39
   3   4  -9    9.72    1.23
  -3  -4   9   10.26    0.95
  -3   4   9   12.93    1.67
  -3  -4   9    8.96    6.67
  -3   4   9   11.34    1.64
   3  -4  -8    0.73    0.57
   3   4  -8    2.39    1.40
  -3  -4   8    0.95    0.43
  -3   4   8    1.86    0.90
  -3  -4   8    1.50    0.87
  -3   4   8    1.43    0.77
   3  -4  -7   27.59    3.45
   3   4  -7   23.58    1.61
  -3  -4   7   23.20    2.56
  -3   4   7   26.92    2.94
  -3  -4   7   27.96    3.74
  -3   4   7   22.45    3.09
   3  -4  -6    0.43    0.40
   3   4  -6    0.80    0.60
  -3  -4   6    0.69    0.51
  -3   4   6    0.84    0.72
  -3  -4   6    1.21    0.84
  -3   4   6    0.56    0.65
   3  -4  -5    3.08    0.60
   3   4  -5    0.86    0.45
  -3  -4   5    2.46    0.44
  -3   4   5    2.75    0.51
  -3  -4   5    2.13    0.38
  -3   4   5    2.07    0.35
   3  -4  -4   -0.06    0.63
   3   4  -4   -0.40    0.64
  -3  -4   4   -0.94    0.38
  -3   4   4   -0.45    0.26
   3   4  -4    0.41    0.30
   3  -4  -3   10.97    1.13
   3   4  -3   13.28    1.63
  -3   4   3   11.90    3.64
  -3   4   3   11.59    0.37
   3   4  -3   12.42    1.48
   3  -4  -2    1.60    0.29
   3   4  -2    1.70    0.70
  -3  -4   2    2.71    0.47
  -3   4   2    3.01    1.00
   3   4  -2    1.15    0.21
   3  -4  -1    0.60    0.18
   3   4  -1    0.35    0.25
  -3  -4   1    0.04    0.22
  -3   4   1   -0.84    0.55
   3  -4  -1    0.16    0.08
   3  -4   0   52.07    3.32
   3   4   0   56.07   20.27
  -3  -4   0   55.76    2.91
  -3   4   0   64.86   23.35
   3  -4   0   54.41    2.67
   3   4   0   56.54    2.48
   3   4   1    0.23    0.17
  -3   4  -1   -0.53    0.48
  -3  -4  -1   -0.70    0.49
  -3   4  -1   -0.94    0.43
   3  -4   1    0.03    0.36
   3   4   1   -1.28    0.56
  -3   4  -2   25.06    2.82
  -3  -4  -2   22.64    2.18
  -3  -4  -2   29.04    3.12
  -3   4  -2   34.81    3.70
   3  -4   2   24.33    2.45
   3   4   2   27.85    4.07
  -3   4  -3   -0.27    0.41
  -3  -4  -3   -0.01    0.19
  -3  -4  -3   -0.43    0.53
  -3   4  -3    0.23    0.35
   3  -4   3    0.35    0.54
   3   4   3   -0.54    0.80
  -3   4  -4   16.65    2.38
  -3  -4  -4   15.79    2.03
  -3  -4  -4   18.30   11.60
  -3   4  -4   20.07    1.57
   3  -4   4   19.59    2.91
   3   4   4   19.89    3.21
  -3   4  -5    0.30    0.29
  -3  -4  -5   -0.62    0.24
  -3  -4  -5    0.46    0.41
  -3   4  -5    0.13    0.15
   3  -4   5    0.25    0.47
   3   4   5    0.38    0.36
  -3   4  -6    1.22    0.54
  -3  -4  -6    0.86    0.59
  -3  -4  -6    1.06    0.79
  -3   4  -6    2.97    0.65
   3  -4   6    1.56    0.87
   3   4   6    1.38    0.96
  -3  -4  -7   11.66    1.19
  -3   4  -7   11.81    1.28
  -3  -4  -7   12.42    2.42
  -3   4  -7   13.50    2.27
   3  -4   7   13.77    2.26
   3   4   7   13.94    3.14
  -3   4  -8    0.34    0.46
  -3  -4  -8    0.42    0.35
  -3  -4  -8    0.04    0.50
  -3   4  -8    0.02    0.31
   3  -4   8   -0.21    1.17
   3   4   8    2.18    1.48
  -3  -4  -9    2.74    0.68
  -3   4  -9    0.93    0.59
  -3  -4  -9    2.93    0.57
   3  -4   9    3.46    1.13
   3   4   9    1.38    1.37
  -3  -4 -10    1.48    1.24
  -3   4 -10    1.56    0.78
  -3  -4 -10   -0.21    0.42
   3  -4  10   -0.76    1.15
   3   4  10    1.16    1.44
  -3  -4 -11    0.31    0.53
  -3   4 -11    1.33    0.74
  -3  -4 -11    0.47    0.50
   3  -4  11   -0.11    0.61
   3   4  11    3.24    2.95
  -3  -4 -12    1.44    0.99
  -3   4 -12    0.86    0.67
   3  -4  12   -1.43    1.29
   3   4  12    0.45    0.80
  -3   4 -13    3.86    1.68
  -3  -4 -13    2.29    2.28
   3  -4  13    3.61    1.54
   3   4  13    1.50    1.47
  -3   4 -14   -0.23    0.65
   3  -5 -14    0.33    0.65
   3   5 -14   -0.16    0.90
  -3  -5  14    0.31    0.91
  -3   5  14    0.38    0.58
   3  -5 -13    2.95    1.60
   3   5 -13    3.15    1.19
  -3   5  13    2.14    1.19
  -3  -5  13    2.65    1.45
  -3   5  13    2.15    1.28
   3  -5 -12    1.15    0.96
   3   5 -12    2.40    1.53
  -3   5  12    0.31    0.59
  -3  -5  12    0.76    0.69
  -3   5  12   -0.16    0.80
   3  -5 -11    2.29    1.09
   3   5 -11    1.23    0.76
  -3   5  11    0.65    0.58
  -3  -5  11    0.47    0.85
  -3   5  11    2.65    1.09
   3  -5 -10    1.56    0.90
   3   5 -10    0.20    0.48
  -3  -5  10    0.27    0.35
  -3   5  10    0.80    0.61
  -3  -5  10   -0.23    0.67
  -3   5  10   -0.32    0.58
   3  -5  -9    1.57    1.09
   3   5  -9    1.17    0.60
  -3  -5   9    0.59    0.49
  -3   5   9    1.16    0.67
  -3  -5   9    0.51    0.47
  -3   5   9    1.19    0.62
   3  -5  -8    7.99    1.40
   3   5  -8    7.16    1.51
  -3  -5   8    5.20    1.08
  -3   5   8    6.85    1.28
  -3  -5   8    7.25    1.42
  -3   5   8    6.13    1.49
   3  -5  -7    7.39    1.32
   3   5  -7    8.86    1.65
  -3  -5   7    6.25    4.48
  -3   5   7    7.54    1.41
  -3  -5   7    7.57    1.12
  -3   5   7    8.19    1.36
   3  -5  -6    9.95    1.38
   3   5  -6    9.98    1.50
  -3  -5   6   12.46    1.27
  -3   5   6   11.43    1.07
  -3  -5   6   11.00    1.39
  -3   5   6    8.98    1.72
   3  -5  -5   19.08    2.76
   3   5  -5   17.56   10.99
  -3  -5   5   18.64   11.49
  -3   5   5   18.09    2.40
  -3  -5   5   17.16    2.01
  -3   5   5   14.90    1.13
   3  -5  -4   54.68    3.11
   3   5  -4   45.36    2.56
  -3  -5   4   51.56    2.89
  -3   5   4   53.90    3.03
  -3   5   4   46.30    2.34
   3   5  -4   45.95    2.91
   3  -5  -3  133.75    3.38
   3   5  -3  139.21    3.36
  -3  -5   3  154.62    3.64
  -3   5   3  153.55    3.86
   3   5  -3  139.79    3.32
   3  -5  -2  125.72    5.20
   3   5  -2  127.26    5.15
  -3  -5   2  138.39    5.63
  -3   5   2  154.36    6.33
   3   5  -2  124.21    5.07
   3  -5  -1  128.28    5.27
   3   5  -1  127.71    5.10
  -3  -5   1  135.62    5.55
  -3   5   1  148.60    6.16
   3  -5  -1  126.46    4.87
   3   5  -1  124.71    5.08
   3  -5   0   60.10    2.71
   3   5   0   61.43    2.53
  -3  -5   0   65.71    2.91
  -3   5   0   71.59    3.09
   3  -5   0   62.94    2.55
   3   5   0   58.24    2.57
   3   5   1   43.24    2.15
  -3   5  -1   46.58    3.20
  -3  -5  -1   52.22    2.89
  -3   5  -1   54.39    2.94
   3  -5   1   46.40    2.37
   3   5   1   44.47    2.44
   3   5   2   21.50    1.34
  -3   5  -2   24.93    2.93
  -3  -5  -2   24.34    1.58
  -3   5  -2   24.33    1.56
   3  -5   2   26.02    1.60
   3   5   2   23.09    2.67
  -3   5  -3    3.30    0.58
  -3  -5  -3    3.58    0.53
  -3  -5  -3    4.54    0.83
  -3   5  -3    5.19    0.84
   3  -5   3    4.14    0.59
   3   5   3    6.93    1.05
  -3   5  -4    3.06    0.58
  -3  -5  -4    2.88    0.47
  -3  -5  -4    4.20    0.66
  -3   5  -4    4.14    0.62
   3  -5   4    5.11    0.85
   3   5   4    3.58    0.75
  -3   5  -5    0.37    0.42
  -3  -5  -5    0.76    0.56
  -3  -5  -5    0.32    0.32
  -3   5  -5    0.76    0.62
   3  -5   5    0.59    0.48
   3   5   5   -0.44    0.78
  -3   5  -6    0.24    0.33
  -3  -5  -6   -0.51    0.25
  -3  -5  -6    0.83    0.74
  -3   5  -6    0.34    0.32
   3  -5   6   -0.56    0.72
   3   5   6    0.58    0.96
  -3   5  -7    9.80    1.42
  -3  -5  -7    8.28    1.56
  -3  -5  -7   11.83    1.66
  -3   5  -7    8.99    1.98
   3  -5   7   11.78    2.73
   3   5   7   15.72    3.50
  -3   5  -8    2.21    1.06
  -3  -5  -8    2.08    0.92
  -3  -5  -8    3.10    2.31
  -3   5  -8    2.16    0.92
   3  -5   8    2.90    1.51
   3   5   8    1.80    1.33
  -3  -5  -9   -0.19    0.37
  -3   5  -9    0.47    0.51
  -3  -5  -9    1.99    1.02
   3  -5   9    1.59    1.15
   3   5   9    0.07    1.15
  -3  -5 -10    0.35    0.43
  -3   5 -10   -0.79    0.65
  -3  -5 -10    0.51    0.52
   3  -5  10   -0.53    1.04
   3   5  10    3.82    1.79
  -3  -5 -11    1.56    0.86
  -3   5 -11    2.07    1.11
  -3  -5 -11    1.14    0.68
   3  -5  11    1.64    1.06
   3   5  11    0.70    1.14
  -3   5 -12    0.76    0.79
  -3  -5 -12    0.97    0.65
  -3  -5 -12    0.60    0.56
   3  -5  12    2.01    1.52
   3   5  12    0.43    1.19
  -3  -5 -13    0.63    0.60
  -3   5 -13   -1.17    0.66
   3  -5  13    0.87    1.19
   3   5  13    0.30    1.28
   3  -6 -14    5.38    1.17
   3   6 -14    6.58    1.26
  -3  -6  14    6.93    1.35
  -3   6  14    7.28    1.37
   3  -6 -13    1.07    1.11
   3   6 -13    2.06    1.07
  -3   6  13    1.02    0.71
  -3  -6  13    0.31    0.36
  -3   6  13    0.94    1.03
   3  -6 -12    9.78    1.62
   3   6 -12   13.46    2.08
  -3   6  12   12.17    1.23
  -3  -6  12   10.90    2.62
  -3   6  12    9.13    8.18
   3  -6 -11    1.46    0.94
   3   6 -11   -0.42    0.78
  -3   6  11    0.66    0.58
  -3  -6  11    1.59    0.95
  -3   6  11    0.62    0.88
   3  -6 -10   -0.26    0.77
   3   6 -10    0.72    0.97
  -3   6  10    1.57    0.81
  -3  -6  10    1.44    0.95
  -3   6  10    1.21    0.70
   3  -6  -9    2.90    1.29
   3   6  -9    2.45    1.07
  -3  -6   9    1.62    0.72
  -3   6   9    2.14    0.92
  -3  -6   9    2.79    1.37
  -3   6   9    2.78    1.28
   3  -6  -8   29.40    3.79
   3   6  -8   28.02    3.73
  -3  -6   8   21.89    2.62
  -3   6   8   29.59    3.62
  -3  -6   8   32.62    4.12
  -3   6   8   22.00    3.94
   3  -6  -7   11.23    2.30
   3   6  -7   11.16    1.49
  -3  -6   7    8.69    1.37
  -3   6   7   10.87    1.60
  -3  -6   7   12.93    2.22
  -3   6   7   10.52    1.70
   3  -6  -6    7.83    1.24
   3   6  -6    7.82    0.97
  -3  -6   6    9.27    1.03
  -3   6   6    8.80    1.10
  -3  -6   6    8.78    1.73
  -3   6   6    6.47    1.21
   3  -6  -5    1.69    0.49
   3   6  -5    1.33    0.43
  -3  -6   5    0.87    0.68
  -3   6   5    0.93    0.80
  -3  -6   5    1.30    0.81
  -3   6   5    0.83    0.54
   3  -6  -4   20.89    2.24
   3   6  -4   25.22    2.59
  -3  -6   4   24.30    1.88
  -3   6   4   26.03    3.40
  -3   6   4   20.22    1.13
   3   6  -4   23.10    2.66
   3  -6  -3    9.26    1.53
   3   6  -3   10.85    1.44
  -3  -6   3   11.85    1.42
  -3   6   3   12.66    1.74
   3   6  -3   12.41    1.66
   3  -6  -2   14.92    1.77
   3   6  -2   15.27    5.84
  -3  -6   2   15.40    0.91
  -3   6   2   23.06    2.50
   3   6  -2   14.50    1.40
   3  -6  -1   12.95    1.68
   3   6  -1   13.54    1.95
  -3  -6   1   16.91    1.65
  -3   6   1   19.59    1.37
   3  -6  -1   13.94    0.34
   3   6  -1   16.34    2.55
   3   6   0    0.42    0.26
  -3   6   0    1.36    0.39
  -3  -6   0    2.00    0.50
  -3   6   0    1.63    0.47
   3  -6   0    0.84    0.44
   3   6   1   54.24   19.51
  -3  -6  -1   65.15    2.96
  -3   6  -1   69.40    4.01
   3  -6   1   68.07    2.91
   3   6   1   59.39    2.72
   3   6   2    1.14    0.45
  -3   6  -2    1.42    0.66
  -3  -6  -2    2.04    0.72
  -3   6  -2    1.54    0.87
   3  -6   2    2.19    0.35
   3   6   2    2.43    0.59
  -3   6  -3   56.37    3.14
  -3  -6  -3   53.25    2.68
  -3  -6  -3   57.17    3.47
  -3   6  -3   57.45    3.21
   3  -6   3   56.69    3.10
   3   6   3   50.72    2.93
  -3   6  -4    1.03    0.67
  -3  -6  -4    1.54    0.27
  -3  -6  -4    0.94    0.72
  -3   6  -4    1.25    0.81
   3  -6   4    2.62    0.69
   3   6   4   -0.25    0.67
  -3   6  -5   18.41    2.20
  -3  -6  -5   14.16    1.97
  -3  -6  -5   17.88    2.97
  -3   6  -5   16.47    2.31
   3  -6   5   16.32    2.98
   3   6   5   18.25    1.51
  -3  -6  -6    0.28    0.24
  -3   6  -6    0.29    0.33
  -3  -6  -6    0.90    0.60
  -3   6  -6    0.30    0.24
   3  -6   6   -0.38    0.73
   3   6   6    1.76    1.03
  -3   6  -7    0.41    0.63
  -3  -6  -7    0.81    0.47
  -3  -6  -7    3.07    0.86
   3  -6   7    2.03    1.11
   3   6   7    3.01    2.08
  -3   6  -8    1.70    0.90
  -3  -6  -8    0.80    0.60
  -3  -6  -8    2.10    0.92
   3  -6   8    3.42    2.66
   3   6   8    1.24    0.99
  -3  -6  -9    0.36    0.45
  -3   6  -9    1.66    1.08
  -3  -6  -9    0.60    0.46
   3  -6   9    2.19    1.51
   3   6   9   -0.49    0.73
  -3  -6 -10   -0.26    0.40
  -3   6 -10    0.63    0.59
  -3  -6 -10    0.69    0.59
   3  -6  10    0.70    0.91
   3   6  10   -0.37    1.17
  -3  -6 -11    1.42    0.76
  -3   6 -11    2.91    2.60
  -3  -6 -11    1.70    0.80
   3  -6  11    1.00    1.29
   3   6  11    4.38    1.27
  -3  -6 -12   -0.29    0.42
  -3   6 -12    1.86    1.09
  -3  -6 -12    0.86    0.72
   3  -6  12    2.85    3.02
   3   6  12    1.61    1.02
  -3   6 -13    2.16    1.35
   3  -6  13   -0.90    1.34
   3   6  13    1.01    0.90
   3  -7 -14    1.21    1.26
   3   7 -14   -0.56    0.87
  -3  -7  14    1.53    1.09
  -3   7  14   -1.06    0.73
   3  -7 -13    2.24    1.13
   3   7 -13    4.57    1.40
  -3   7  13    4.11    1.34
  -3  -7  13    2.84    0.87
  -3   7  13    3.47    1.32
   3  -7 -12    0.45    0.87
   3   7 -12    0.90    0.89
  -3   7  12    1.55    0.86
  -3  -7  12    0.63    0.60
  -3   7  12    0.82    0.82
   3  -7 -11    2.26    1.16
   3   7 -11    1.83    0.83
  -3   7  11    3.60    1.46
  -3  -7  11    4.27    1.70
  -3   7  11    2.59    1.23
   3  -7 -10    1.06    0.60
   3   7 -10   -0.64    0.73
  -3   7  10    2.08    1.64
  -3  -7  10    1.58    0.84
  -3   7  10    0.68    0.59
   3  -7  -9    3.13    2.42
   3   7  -9    3.82    0.91
  -3  -7   9    2.01    0.87
  -3   7   9    3.61    0.91
  -3  -7   9    3.83    0.90
  -3   7   9    2.60    1.14
   3  -7  -8    2.66    1.22
   3   7  -8    3.75    0.93
  -3  -7   8    3.25    1.31
  -3   7   8    2.73    1.12
  -3  -7   8    3.69    0.89
  -3   7   8    1.70    0.78
   3  -7  -7    3.33    0.78
   3   7  -7    2.65    1.15
  -3  -7   7    1.92    0.75
  -3   7   7    3.91    0.94
  -3  -7   7    3.38    0.71
  -3   7   7    2.38    1.08
   3  -7  -6    0.49    0.43
   3   7  -6    1.01    0.70
  -3  -7   6   -0.28    0.31
  -3   7   6    0.37    0.47
  -3  -7   6    0.66    0.61
  -3   7   6    0.50    0.38
   3  -7  -5   -0.12    0.60
   3   7  -5    0.36    0.54
  -3  -7   5    0.51    0.36
  -3   7   5    0.27    0.60
  -3  -7   5    0.31    0.28
  -3   7   5    0.25    0.20
   3  -7  -4   21.45    3.14
   3   7  -4   20.64    1.39
  -3  -7   4   23.61    2.92
  -3   7   4   26.41    4.27
  -3   7   4   17.83    1.46
   3   7  -4   24.80    3.52
   3  -7  -3    4.46    0.71
   3   7  -3    4.04    0.52
  -3  -7   3    4.68    0.76
  -3   7   3    6.01    1.05
  -3   7   3    3.17    0.38
   3   7  -3    4.71    0.61
   3  -7  -2   15.91    2.26
   3   7  -2   15.92    2.17
  -3  -7   2   15.72    1.89
  -3   7   2   19.84    3.47
   3   7  -2   15.22    1.99
   3   7  -1    1.88    0.33
  -3  -7   1    2.81    0.62
  -3   7   1    3.94    0.82
   3  -7  -1    2.16    0.42
   3   7   0    8.89    1.37
  -3   7   0    8.91    0.76
  -3  -7   0    8.36    1.26
  -3   7   0   11.53    0.80
   3  -7   0    8.01    1.11
   3   7   1   25.63    1.96
  -3   7  -1   29.73    3.64
  -3  -7  -1   26.04    1.64
  -3   7  -1   33.44    1.93
   3  -7   1   28.46    1.70
   3   7   1   27.15    3.56
   3   7   2   12.37    1.06
  -3   7  -2   12.72    1.84
  -3  -7  -2   12.87    2.45
  -3   7  -2   14.98    1.21
   3  -7   2   15.36    2.94
   3   7   2   12.40    1.23
  -3   7  -3   37.76    2.27
  -3  -7  -3   35.44    2.13
  -3   7  -3   40.83    2.22
   3  -7   3   38.85    2.21
   3   7   3   40.75    5.60
  -3   7  -4    0.25    0.26
  -3  -7  -4    0.07    0.14
  -3  -7  -4   -0.52    0.46
  -3   7  -4   -0.45    0.28
   3  -7   4    0.76    0.68
   3   7   4   -0.54    0.67
  -3  -7  -5   16.90    2.10
  -3   7  -5   23.60    2.95
  -3  -7  -5   25.12    3.32
  -3   7  -5   28.32    2.04
   3  -7   5   25.62    4.31
   3   7   5   24.07    1.66
  -3  -7  -6   -0.06    0.23
  -3   7  -6    0.44    0.42
  -3  -7  -6    0.34    0.27
  -3   7  -6    0.34    0.28
   3  -7   6    0.13    0.69
   3   7   6   -0.58    0.88
  -3   7  -7    7.83    2.00
  -3  -7  -7    6.23    1.38
  -3  -7  -7    8.82    2.37
   3  -7   7    8.22    2.14
   3   7   7   11.40    7.79
  -3   7  -8    7.23    1.67
  -3  -7  -8    5.35    1.44
  -3  -7  -8    7.44    2.34
   3  -7   8    8.76    2.38
   3   7   8    7.75    1.87
  -3  -7  -9    4.05    1.19
  -3   7  -9    3.00    0.99
  -3  -7  -9    3.06    0.84
   3  -7   9    2.40    1.12
   3   7   9    7.23    1.90
  -3  -7 -10    0.03    0.31
  -3   7 -10   -0.21    0.69
  -3  -7 -10    0.73    0.62
   3  -7  10    1.53    1.02
   3   7  10    3.55    1.93
  -3  -7 -11    0.70    0.67
  -3   7 -11    0.66    0.83
  -3  -7 -11    1.37    0.68
   3   7  11    1.93    0.97
  -3   7 -12   -0.13    0.75
  -3  -7 -12    0.35    0.52
   3  -7  12    2.02    1.12
   3   7  12    0.17    0.60
  -3   7 -13    0.66    0.98
   3  -7  13    0.60    0.70
   3   7  13   -0.47    1.07
   3  -8 -14    1.01    0.75
   3   8 -14    1.21    0.88
  -3  -8  14    1.06    0.92
   3  -8 -13    5.25    1.67
   3   8 -13    7.04    2.24
  -3   8  13    5.89    1.86
  -3  -8  13    5.37    1.81
  -3   8  13    7.22    2.28
   3  -8 -12    1.45    1.12
   3   8 -12    1.16    1.07
  -3   8  12    0.99    0.73
  -3  -8  12    1.37    0.87
  -3   8  12    3.18    1.22
   3  -8 -11    1.93    1.24
   3   8 -11    2.09    1.25
  -3   8  11    1.89    1.05
  -3  -8  11    0.74    0.79
  -3   8  11    2.07    0.98
   3   8 -10    1.56    1.18
  -3   8  10   -0.19    0.60
  -3  -8  10    0.01    0.54
   3  -8  -9    0.69    0.65
   3   8  -9    0.57    0.71
  -3   8   9    1.84    1.14
  -3  -8   9    1.84    0.97
  -3   8   9    0.30    0.58
   3  -8  -8    0.89    0.68
   3   8  -8   -0.07    0.65
  -3  -8   8    0.11    0.19
  -3   8   8    0.70    0.63
  -3  -8   8    0.01    0.34
  -3   8   8    0.30    0.50
   3  -8  -7    9.36    1.32
   3   8  -7   10.88    1.75
  -3  -8   7   10.16    1.03
  -3   8   7   10.84    1.56
  -3  -8   7    9.37    1.60
  -3   8   7    8.86    5.82
   3  -8  -6    1.72    0.60
   3   8  -6    1.30    0.39
  -3  -8   6    1.24    0.41
  -3   8   6    1.51    0.67
  -3  -8   6    1.93    0.54
  -3   8   6    0.63    0.40
   3  -8  -5    2.96    0.47
   3   8  -5    2.97    0.53
  -3  -8   5    3.59    0.64
  -3   8   5    3.24    0.58
  -3   8   5    2.16    0.32
   3   8  -5    2.43    0.45
   3  -8  -4   20.57    2.47
   3   8  -4   20.25    1.38
  -3  -8   4   20.94    3.11
  -3   8   4   24.52    3.00
  -3   8   4   16.30   10.10
   3   8  -4   25.28    3.76
   3  -8  -3   -0.30    0.48
   3   8  -3   -0.13    0.41
  -3  -8   3    0.24    0.26
  -3   8   3    1.67    0.89
  -3   8   3    0.16    0.09
   3   8  -3    0.39    0.29
   3  -8  -2   20.62    2.60
   3   8  -2   19.45    2.82
  -3  -8   2   22.85    3.12
  -3   8   2   23.43    2.65
   3  -8  -2   22.60    1.15
   3   8  -2   22.60    2.66
   3  -8  -1   -0.28    0.43
   3   8  -1    0.25    0.25
  -3  -8   1   -0.67    0.49
  -3   8   1    0.68    0.34
   3  -8  -1    0.15    0.10
   3   8  -1    1.22    0.72
   3   8   0    9.07    0.88
  -3   8   0    8.68    0.88
  -3  -8   0    9.86    1.62
  -3   8   0   11.21    1.44
   3  -8   0    9.10    1.07
   3   8   0    9.08    1.30
   3   8   1    0.20    0.10
  -3   8  -1   -0.28    0.54
  -3  -8  -1    0.54    0.32
  -3   8  -1    0.46    0.30
   3  -8   1    0.04    0.18
   3   8   1    1.61    0.83
  -3   8  -2   30.03    2.49
  -3  -8  -2   31.26    5.06
  -3   8  -2   31.32    1.80
   3  -8   2   35.59    2.01
   3   8   2   27.20    1.79
  -3   8  -3   -0.33    0.69
  -3  -8  -3    0.70    0.62
  -3   8  -3   -0.50    0.29
   3  -8   3    1.56    0.77
   3   8   3   -0.52    0.56
  -3   8  -4   55.00    4.90
  -3  -8  -4   45.72    2.43
  -3  -8  -4   48.24    3.25
  -3   8  -4   56.91   33.45
   3  -8   4   53.25    3.43
   3   8   4   55.52    2.40
  -3  -8  -5    0.97    0.61
  -3   8  -5    1.59    0.42
  -3  -8  -5    1.77    0.48
  -3   8  -5    1.36    0.30
   3  -8   5    2.41    0.78
   3   8   5    1.92    0.90
  -3  -8  -6   13.16    1.16
  -3   8  -6   15.44    2.10
  -3  -8  -6   12.97    2.49
  -3   8  -6   13.23    1.59
   3  -8   6   12.96    2.61
   3   8   6   12.84    1.51
  -3   8  -7    3.66    1.00
  -3  -8  -7    2.43    0.99
  -3  -8  -7    3.57    0.82
   3  -8   7    3.06    1.29
   3   8   7    2.28    1.24
  -3   8  -8   16.55    1.59
  -3  -8  -8   14.29    1.76
  -3  -8  -8   18.36    3.38
   3  -8   8   18.18    2.26
   3   8   8   20.68    2.87
  -3  -8  -9    0.50    0.47
  -3   8  -9    0.96    0.58
  -3  -8  -9    1.89    0.96
   3  -8   9    1.82    1.09
   3   8   9    5.23    1.50
  -3  -8 -10    2.52    1.06
  -3   8 -10    1.39    1.07
  -3  -8 -10    2.60    1.19
   3  -8  10    1.97    1.43
   3   8  10    5.87    1.41
  -3   8 -11    5.08    1.82
  -3  -8 -11    3.56    1.17
   3  -8  11    4.95    1.90
   3   8  11    4.77    1.64
  -3   8 -12    2.11    1.25
  -3  -8 -12    1.08    0.79
   3  -8  12    2.50    1.24
   3   8  12    0.86    0.81
  -3   8 -13    2.09    1.30
   3  -8  13    0.96    1.05
   3   8  13    1.79    1.11
   3  -9 -14    1.56    1.25
   3   9 -14    0.03    0.65
  -3   9  14    0.63    0.65
  -3  -9  14    0.80    1.08
   3  -9 -13    0.93    0.96
   3   9 -13    1.34    1.23
  -3   9  13   -0.09    0.63
  -3  -9  13    0.30    0.50
  -3   9  13    0.81    0.84
   3  -9 -12    1.02    0.71
   3   9 -12   -0.15    0.87
  -3  -9  12    0.80    1.00
  -3   9  12    0.54    0.62
   3  -9 -11    1.49    0.80
   3   9 -11    2.89    1.31
  -3   9  11    0.92    0.61
  -3  -9  11    2.50    1.14
  -3   9  11    1.08    0.80
   3  -9 -10    7.18    1.86
   3   9 -10    6.97    1.62
  -3   9  10    8.18    1.89
  -3  -9  10   12.30    2.81
  -3   9  10    4.58    1.39
   3  -9  -9   -0.17    0.71
   3   9  -9    1.78    0.98
  -3   9   9   -0.23    0.63
  -3  -9   9    0.97    0.53
  -3   9   9    0.25    0.39
   3  -9  -8    9.73    2.23
   3   9  -8    6.28    1.39
  -3  -9   8    5.47    1.41
  -3   9   8    7.39    1.77
  -3  -9   8    8.44    1.96
  -3   9   8    5.99    1.75
   3  -9  -7   24.51    4.58
   3   9  -7   25.24    3.33
  -3   9   7   23.31    2.18
  -3  -9   7   22.98    3.33
  -3   9   7   16.05    2.83
   3  -9  -6   16.14    2.47
   3   9  -6   15.08    2.51
  -3  -9   6   14.02    2.25
  -3   9   6   14.72    3.15
  -3  -9   6   14.38    2.46
  -3   9   6   10.48    1.52
   3  -9  -5   11.68    1.57
   3   9  -5   14.99    1.90
  -3  -9   5   13.98    8.42
  -3   9   5   15.59    2.62
  -3   9   5   11.87    0.68
   3   9  -5   17.03    1.96
   3  -9  -4    1.92    0.36
   3   9  -4    2.35    0.23
  -3  -9   4    2.22    0.28
  -3   9   4    2.54    0.57
  -3   9   4    1.85    0.25
   3  -9  -3   11.79    1.20
   3   9  -3   10.29    0.95
  -3  -9   3   10.63    1.51
  -3   9   3   14.95    1.92
  -3   9   3    8.24    1.03
   3   9  -3   11.92    1.70
   3  -9  -2   17.74    2.05
   3   9  -2   14.89    2.18
  -3  -9   2   18.22   11.48
  -3   9   2   20.31   12.68
   3   9  -2   17.83    2.48
   3  -9  -1   36.11    2.33
   3   9  -1   39.97    3.04
  -3  -9   1   40.98    2.36
  -3   9   1   44.71    2.60
   3  -9  -1   40.93    2.10
   3   9  -1   38.44    2.27
   3   9   0    9.33    1.12
  -3   9   0   10.98    1.21
  -3  -9   0   12.05    1.69
  -3   9   0   13.40    2.23
   3  -9   0   10.79    1.75
   3   9   0   11.80    1.93
   3   9   1    0.19    0.09
  -3   9  -1    0.39    0.28
  -3  -9  -1    1.48    0.72
  -3   9  -1    1.28    0.62
   3  -9   1    0.18    0.19
   3   9   1    1.26    0.52
  -3   9  -2   -1.12    0.52
  -3  -9  -2   -0.25    0.50
  -3   9  -2   -0.20    0.31
   3  -9   2   -0.17    0.36
   3   9   2   -0.43    0.55
  -3   9  -3    1.11    0.81
  -3  -9  -3   -0.01    0.51
  -3   9  -3    1.07    0.72
   3  -9   3    0.29    0.43
   3   9   3   -1.00    0.52
  -3   9  -4    1.08    0.88
  -3  -9  -4    0.99    0.69
  -3   9  -4    1.32    0.85
   3  -9   4    1.39    0.85
   3   9   4    0.84    0.64
  -3   9  -5    0.79    0.64
  -3  -9  -5    0.50    0.32
  -3  -9  -5    1.39    0.63
  -3   9  -5    0.47    0.38
   3  -9   5   -0.30    0.61
   3   9   5    0.86    0.90
  -3   9  -6    0.73    0.63
  -3  -9  -6    0.22    0.19
  -3  -9  -6    0.33    0.37
  -3   9  -6    0.16    0.25
   3  -9   6   -0.86    0.70
   3   9   6    0.98    0.95
  -3  -9  -7    2.85    1.12
  -3   9  -7    2.96    1.24
  -3  -9  -7    1.54    0.73
   3  -9   7    2.95    1.21
   3   9   7    3.61    0.93
  -3   9  -8    2.15    1.03
  -3  -9  -8    0.85    0.66
  -3  -9  -8    2.55    0.72
   3  -9   8    2.59    1.53
   3   9   8    3.91    0.88
  -3   9  -9    0.75    0.83
  -3  -9  -9    0.73    0.52
   3  -9   9    1.19    1.19
   3   9   9   -0.85    1.01
  -3   9 -10    0.27    0.50
  -3  -9 -10   -0.16    0.55
   3  -9  10    1.41    1.15
   3   9  10    0.91    1.14
  -3   9 -11    6.05    5.90
  -3  -9 -11    6.57    0.95
   3  -9  11    8.50    2.09
   3   9  11    6.37    1.37
  -3   9 -12    1.88    0.92
  -3  -9 -12    0.58    0.54
   3  -9  12   -1.47    1.18
   3   9  12   -0.89    1.04
  -3   9 -13   -1.14    0.84
   3  -9  13    1.22    1.51
   3   9  13   -0.98    1.11
   3 -10 -14    1.57    1.16
   3  10 -14    0.38    0.83
  -3  10  14    2.09    0.98
  -3 -10  14    1.12    0.96
   3 -10 -13    0.33    0.47
   3  10 -13    0.98    0.94
  -3  10  13    1.67    1.05
  -3 -10  13    1.67    1.10
  -3  10  13    0.76    0.67
   3 -10 -12    0.97    0.36
   3  10 -12    0.43    0.93
  -3  10  12    0.68    0.70
  -3 -10  12    1.44    0.87
  -3  10  12    1.41    0.92
   3 -10 -11    0.31    0.50
   3  10 -11    0.69    0.57
  -3 -10  11   -0.03    0.77
  -3  10  11    0.18    0.57
   3 -10 -10   -1.33    0.79
   3  10 -10    1.00    0.86
  -3  10  10   -0.02    0.67
  -3 -10  10    0.96    0.74
  -3  10  10    0.65    0.54
   3 -10  -9    1.72    1.03
   3  10  -9    0.84    0.70
  -3  10   9    0.35    0.44
  -3 -10   9    1.48    0.73
  -3  10   9    0.91    0.55
   3 -10  -8    5.07    1.28
   3  10  -8    4.24    1.11
  -3 -10   8    2.18    0.95
  -3  10   8    3.82    0.98
  -3 -10   8    3.33    2.51
  -3  10   8    2.03    0.84
   3 -10  -7    1.45    0.68
   3  10  -7    2.56    1.05
  -3 -10   7    2.93    1.20
  -3  10   7    3.28    1.39
  -3 -10   7    4.02    1.09
  -3  10   7    1.67    0.69
   3 -10  -6    2.87    0.73
   3  10  -6    3.18    0.77
  -3 -10   6    2.55    0.59
  -3  10   6    2.59    0.75
  -3 -10   6    2.43    0.76
  -3  10   6    1.84    0.44
   3 -10  -5    5.90    4.30
   3  10  -5    7.11    1.42
  -3 -10   5    6.86    1.12
  -3  10   5    8.65    1.36
  -3  10   5    4.39    1.00
   3  10  -5    6.88    1.04
   3 -10  -4    0.55    0.52
   3  10  -4    1.37    0.50
  -3 -10   4    0.90    0.68
  -3  10   4    2.28    0.39
  -3  10   4    0.90    0.58
   3  10  -4    1.46    0.32
   3 -10  -3   50.34    6.06
   3  10  -3   48.50    2.78
  -3 -10   3   52.86    5.26
  -3  10   3   51.18    3.03
  -3  10   3   40.65    2.35
   3  10  -3   47.26    5.68
   3 -10  -2    1.30    0.55
   3  10  -2    1.76    1.10
  -3 -10   2    0.93    0.65
  -3  10   2    0.83    0.49
   3  10  -2    0.59    0.39
  -3  10   2    0.86    0.33
   3 -10  -1   89.89    2.57
   3  10  -1   92.36    2.20
  -3 -10   1  101.48    2.80
  -3  10   1  107.82    2.92
   3 -10  -1   97.24    2.19
   3  10  -1   92.75    2.69
   3  10   0    0.54    0.23
  -3  10   0    0.97    0.45
  -3 -10   0    0.48    0.36
  -3  10   0   -0.04    0.29
   3 -10   0    0.70    0.34
  -3  10  -1  202.29    4.89
  -3 -10  -1  206.85    4.99
  -3  10  -1  222.21    5.18
   3 -10   1  217.92    4.71
   3  10   1  197.12    4.72
  -3  10  -2   -0.20    0.52
  -3 -10  -2   -0.47    0.50
  -3  10  -2    1.06    0.68
   3 -10   2    1.61    0.36
   3  10   2    0.15    0.30
  -3  10  -3   63.27    6.38
  -3 -10  -3   56.91   33.57
  -3  10  -3   64.74    3.74
   3 -10   3   56.40    3.21
   3  10   3   56.23    2.40
  -3  10  -4    2.93    0.82
  -3 -10  -4    1.54    0.44
  -3  10  -4    2.57    0.58
   3 -10   4    1.44    0.49
   3  10   4    4.06    1.15
  -3  10  -5   45.68    5.95
  -3 -10  -5   43.17    2.44
  -3  10  -5   43.67    3.02
   3 -10   5   51.38    2.78
   3  10   5   38.64    2.63
  -3  10  -6    0.29    0.37
  -3 -10  -6   -0.50    0.52
  -3  10  -6    0.06    0.18
   3  10   6   -1.40    0.79
  -3  10  -7   26.46   19.57
  -3 -10  -7   24.10    3.89
   3 -10   7   27.78   20.60
   3  10   7   22.03    1.93
  -3  10  -8    3.89    1.00
  -3 -10  -8    1.24    0.67
   3 -10   8    3.18    0.86
   3  10   8    0.04    0.67
  -3  10  -9    2.96    1.17
  -3 -10  -9    2.21    0.93
   3 -10   9    1.97    1.08
   3  10   9    5.04    1.34
  -3  10 -10    1.09    1.02
  -3 -10 -10    1.02    0.85
   3 -10  10    1.42    1.30
   3  10  10    0.92    1.01
  -3  10 -11    3.12    1.16
  -3 -10 -11    4.49    1.55
   3 -10  11    8.99    1.66
   3  10  11    5.61    1.82
  -3  10 -12    0.45    0.47
  -3 -10 -12    0.26    0.41
   3 -10  12    0.55    0.96
   3  10  12    1.71    1.11
  -3  10 -13   -0.44    0.79
  -3 -10 -13    0.26    0.40
   3 -10  13   -0.56    1.02
   3  10  13    0.62    0.83
   3 -11 -14   -0.23    0.67
   3  11 -14    1.95    1.44
  -3  11  14    0.93    0.76
  -3 -11  14    0.50    0.70
   3 -11 -13    1.46    0.84
   3  11 -13    3.25    1.57
  -3  11  13    1.07    0.85
  -3 -11  13    1.96    1.20
   3 -11 -12   -1.44    0.74
   3  11 -12   -1.51    0.85
  -3  11  12    0.19    0.42
  -3 -11  12    1.04    0.55
  -3  11  12    0.67    0.69
   3 -11 -11    1.46    0.71
   3  11 -11    3.17    1.13
  -3  11  11    2.25    1.24
  -3 -11  11    2.38    1.20
  -3  11  11    1.06    0.61
   3 -11 -10    0.64    0.90
   3  11 -10    2.46    1.07
  -3  11  10    1.89    0.87
  -3 -11  10    2.82    1.19
  -3  11  10    1.04    0.62
   3 -11  -9    0.85    0.52
   3  11  -9    1.47    0.81
  -3  11   9    1.14    0.83
  -3 -11   9    0.85    0.86
  -3  11   9    0.47    0.55
   3 -11  -8    0.86    0.86
   3  11  -8    2.01    0.94
  -3  11   8   -0.63    0.69
  -3 -11   8   -0.35    0.68
  -3  11   8   -0.11    0.37
   3 -11  -7    1.85    0.93
   3  11  -7    3.60    1.02
  -3 -11   7    1.97    0.89
  -3  11   7    3.27    1.41
  -3 -11   7    1.23    0.60
  -3  11   7    1.99    0.85
   3 -11  -6    1.17    0.63
   3  11  -6    2.59    1.02
  -3 -11   6    3.19    0.57
  -3  11   6    4.45    0.88
  -3 -11   6    2.16    0.93
  -3  11   6    2.74    1.85
   3 -11  -5   12.03    1.93
   3  11  -5   12.76    1.84
  -3 -11   5   11.29    1.67
  -3  11   5   16.05    2.52
  -3  11   5    8.86    1.66
   3  11  -5   14.13    2.46
   3 -11  -4   26.05    3.16
   3  11  -4   25.65    1.88
  -3 -11   4   25.12    1.66
  -3  11   4   33.93    3.67
  -3  11   4   22.23    1.75
   3  11  -4   27.38    1.86
   3 -11  -3   14.32    2.27
   3  11  -3   12.41    2.31
  -3 -11   3   13.10    1.76
  -3  11   3   14.38    2.01
  -3  11   3    9.83    1.53
   3  11  -3   14.00    1.98
   3 -11  -2   -0.04    0.46
   3  11  -2    0.60    0.40
  -3 -11   2    1.12    0.71
   3  11  -2    1.45    0.29
  -3  11   2    1.20    0.72
   3 -11  -1    0.31    0.19
   3  11  -1   -0.03    0.19
  -3 -11   1   -0.22    0.39
  -3  11   1    0.11    0.46
   3 -11  -1    0.12    0.17
   3  11  -1    0.43    0.33
   3  11   0   -0.04    0.13
  -3 -11   0   -0.15    0.44
  -3  11   0    0.35    0.32
   3 -11   0   -0.05    0.23
   3  11   0    0.48    0.32
  -3  11  -1    1.47    0.48
  -3 -11  -1   -0.40    0.47
  -3  11  -1    0.94    0.63
   3 -11   1    0.40    0.33
   3  11   1    0.63    0.48
  -3  11  -2    1.00    0.87
  -3 -11  -2   -0.17    0.50
  -3  11  -2    0.28    0.38
   3 -11   2    0.32    0.23
   3  11   2    0.30    0.36
  -3  11  -3    3.42    0.51
  -3 -11  -3    3.84    0.55
  -3  11  -3    4.64    0.71
   3 -11   3    4.65    0.59
   3  11   3    4.14    0.72
  -3  11  -4   13.17    1.98
  -3 -11  -4   11.76    2.37
  -3  11  -4   14.07    2.13
   3 -11   4   13.30    2.56
   3  11   4   12.78    1.72
  -3  11  -5    4.26    0.77
  -3 -11  -5    5.52    1.31
  -3  11  -5    4.88    0.97
   3 -11   5    5.22    1.18
   3  11   5    6.25    1.30
  -3  11  -6    0.86    0.70
  -3 -11  -6    0.84    0.60
   3 -11   6    0.73    0.53
   3  11   6    2.13    0.92
  -3  11  -7    3.96    1.06
  -3 -11  -7    3.30    0.94
   3 -11   7    5.33    1.50
   3  11   7    3.11    1.56
  -3  11  -8   10.61    1.83
  -3 -11  -8   10.54    1.57
   3 -11   8   10.45    2.07
   3  11   8    9.40    1.57
  -3  11  -9   -0.90    0.78
  -3 -11  -9    1.69    0.92
   3 -11   9    2.35    1.42
   3  11   9    1.12    0.80
  -3  11 -10    3.00    2.70
  -3 -11 -10    6.52    1.59
   3 -11  10    3.59    1.13
   3  11  10    3.49    1.04
  -3  11 -11    4.83    1.76
  -3 -11 -11    3.36    1.05
   3 -11  11    5.09    1.64
   3  11  11    6.86    2.23
  -3  11 -12    0.24    0.84
  -3 -11 -12    0.35    0.54
   3 -11  12   -0.48    1.17
   3  11  12    1.50    1.19
  -3  11 -13    0.44    0.93
  -3 -11 -13    0.14    0.36
   3 -11  13    0.99    1.52
   3  11  13    0.00    1.08
   3 -12 -13    0.00    0.73
   3  12 -13    0.75    0.87
  -3  12  13    0.65    0.70
  -3 -12  13    1.79    1.03
   3 -12 -12    1.56    1.00
   3  12 -12    2.29    1.31
  -3  12  12    2.47    1.33
  -3 -12  12    2.52    1.23
   3 -12 -11   -0.31    0.73
   3  12 -11    0.65    0.56
  -3  12  11   -0.62    0.66
  -3 -12  11    1.11    0.67
  -3  12  11    0.45    0.59
   3 -12 -10   -0.78    0.74
   3  12 -10    2.21    1.18
  -3  12  10    1.10    0.67
  -3 -12  10    0.53    0.75
  -3  12  10    0.89    0.55
   3 -12  -9    1.90    1.01
   3  12  -9    2.60    1.02
  -3  12   9    1.12    0.78
  -3 -12   9    2.43    0.81
  -3  12   9    1.73    0.93
   3 -12  -8    1.72    1.00
   3  12  -8    1.38    0.78
  -3  12   8    1.01    0.87
  -3 -12   8    1.78    0.95
  -3  12   8    0.14    0.28
   3 -12  -7    5.33    1.36
   3  12  -7    6.51    1.68
  -3  12   7    6.06    1.62
  -3 -12   7    4.75    1.19
  -3  12   7    5.42    1.18
   3 -12  -6    2.17    0.93
   3  12  -6    2.58    1.21
  -3 -12   6    1.26    0.59
  -3  12   6    1.41    0.64
  -3 -12   6    1.12    0.53
  -3  12   6    0.86    0.38
   3 -12  -5    2.27    0.66
   3  12  -5    3.25    0.79
  -3 -12   5    2.19    0.50
  -3  12   5    3.41    0.93
  -3  12   5    1.48    0.32
   3  12  -5    2.21    0.56
   3 -12  -4   10.19    1.53
   3  12  -4   11.45    1.85
  -3 -12   4   10.74    1.74
  -3  12   4   10.21    1.35
  -3  12   4    7.81    1.36
   3  12  -4    7.88    1.10
   3 -12  -3   -0.05    0.48
   3  12  -3    0.66    0.46
  -3 -12   3    0.31    0.33
  -3  12   3   -0.12    0.36
  -3  12   3    0.47    0.32
   3  12  -3   -0.07    0.65
   3 -12  -2   39.36    4.86
   3  12  -2   36.05    4.17
  -3 -12   2   36.96    2.27
  -3  12   2   44.13    2.71
   3  12  -2   38.40    4.51
  -3  12   2   38.26    2.84
   3 -12  -1    0.39    0.40
   3  12  -1   -0.10    0.22
  -3 -12   1    0.51    0.41
  -3  12   1   -0.11    0.50
   3 -12  -1    0.29    0.23
   3  12  -1    0.07    0.32
   3  12   0   69.23    2.33
  -3 -12   0   72.02    2.91
  -3  12   0   80.45    3.03
   3 -12   0   77.04    2.69
   3  12   0   73.08    2.95
  -3  12  -1   -1.22    0.48
  -3 -12  -1   -0.27    0.45
  -3  12  -1    1.14    0.83
   3 -12   1    0.99    0.66
   3  12   1   -0.88    0.54
  -3  12  -2   40.30    2.51
  -3 -12  -2   40.17    2.51
  -3  12  -2   40.48    2.66
   3 -12   2   44.25    2.58
   3  12   2   41.94    5.58
  -3  12  -3    6.04    0.96
  -3 -12  -3    4.48    1.47
  -3  12  -3    4.65    1.35
   3 -12   3    4.36    1.06
   3  12   3    3.95    0.92
  -3  12  -4   79.86    4.02
  -3 -12  -4   81.78    4.14
  -3  12  -4   82.08    3.72
   3 -12   4   84.19    4.06
   3  12   4   70.31    3.57
  -3  12  -5    2.69    1.33
  -3 -12  -5    2.09    0.98
  -3  12  -5    1.68    0.70
   3 -12   5    3.94    1.20
   3  12   5    2.90    0.94
  -3  12  -6   15.58    2.36
  -3 -12  -6   14.61    1.89
   3 -12   6   16.47    2.94
   3  12   6   16.32    2.08
  -3  12  -7    2.92    0.73
  -3 -12  -7    2.04    1.09
   3 -12   7    2.55    1.27
   3  12   7    1.37    1.04
  -3  12  -8   15.43    2.69
  -3 -12  -8   14.27    2.06
   3 -12   8   16.35    2.91
   3  12   8   17.35    2.85
  -3  12  -9    6.96    1.49
  -3 -12  -9    6.09    1.53
   3 -12   9    6.55    1.96
   3  12   9    6.30    1.78
  -3  12 -10    6.07    1.56
  -3 -12 -10    4.17    1.16
   3 -12  10    3.62    1.30
   3  12  10    4.17    1.38
  -3  12 -11   -0.67    0.83
   3 -12  11   -1.00    1.08
   3  12  11   -0.58    0.93
  -3  12 -12    1.33    1.00
  -3 -12 -12    1.29    0.99
   3 -12  12    2.05    1.59
   3  12  12   -0.63    1.05
   3 -13 -13    1.74    1.30
   3  13 -13    2.16    1.40
  -3  13  13    0.96    0.84
  -3 -13  13    2.33    1.50
   3 -13 -12    1.10    0.76
   3  13 -12    1.23    0.92
  -3  13  12    0.28    0.41
  -3 -13  12    1.03    0.94
   3 -13 -11    4.45    1.54
   3  13 -11    4.86    1.70
  -3  13  11    4.55    1.56
  -3 -13  11    4.76    1.54
  -3  13  11    3.27    1.08
   3 -13 -10    1.07    0.78
   3  13 -10   -0.39    0.74
  -3  13  10   -0.13    0.66
  -3 -13  10   -0.34    0.80
  -3  13  10    0.11    0.19
   3 -13  -9    9.15    2.27
   3  13  -9    8.92    2.31
  -3  13   9   12.55    2.82
  -3 -13   9   12.79    3.07
  -3  13   9    7.18    1.74
   3 -13  -8    1.96    1.01
   3  13  -8    2.92    0.91
  -3  13   8    2.62    1.37
  -3 -13   8    3.48    0.71
  -3  13   8    2.06    1.01
   3 -13  -7   16.11    2.30
   3  13  -7   15.57    1.85
  -3  13   7   17.76    3.22
  -3 -13   7   19.33    2.58
  -3  13   7   13.27    2.05
   3 -13  -6    3.78    0.93
   3  13  -6    4.15    0.99
  -3 -13   6    4.67    1.16
  -3  13   6    4.85    1.22
  -3 -13   6    6.14    1.38
  -3  13   6    3.74    0.84
   3 -13  -5    0.80    0.54
   3  13  -5    0.84    0.48
  -3 -13   5    0.42    0.36
  -3  13   5    0.86    0.60
  -3  13   5   -0.23    0.23
   3  13  -5    1.38    0.67
   3 -13  -4    3.37    0.78
   3  13  -4    4.39    0.96
  -3 -13   4    4.23    1.05
  -3  13   4    5.05    1.14
  -3  13   4    3.15    0.76
   3  13  -4    3.68    1.12
   3 -13  -3    3.74    0.90
   3  13  -3    3.15    0.68
  -3 -13   3    4.22    0.97
  -3  13   3    4.72    1.21
  -3  13   3    2.12    0.51
   3  13  -3    3.57    0.87
   3 -13  -2   20.04    3.09
   3  13  -2   19.46    2.92
  -3 -13   2   19.22    2.55
  -3  13   2   26.89    3.75
   3  13  -2   20.48    3.65
  -3  13   2   19.14    2.18
   3 -13  -1    9.78    1.65
   3  13  -1    8.14    0.85
  -3 -13   1    9.29    1.28
  -3  13   1   11.02    1.92
   3  13  -1   12.39    1.66
   3  13   0    1.57    0.20
  -3  13   0    2.27    0.53
  -3 -13   0    3.56    0.62
  -3  13   0    2.70    0.44
   3 -13   0    2.28    0.28
   3  13   0    2.50    0.46
  -3  13  -1    2.81    0.39
  -3 -13  -1    2.55    0.60
  -3  13  -1    2.32    0.30
   3 -13   1    2.58    0.47
   3  13   1    2.71    0.46
  -3  13  -2    1.12    0.41
  -3 -13  -2    1.15    0.40
  -3  13  -2   -0.15    0.34
   3 -13   2    0.36    0.31
   3  13   2    0.92    0.73
  -3  13  -3   14.60    2.64
  -3 -13  -3   11.89    2.27
  -3  13  -3   10.18    2.04
   3 -13   3   11.93    2.37
   3  13   3   11.10    2.52
  -3  13  -4    2.15    1.21
  -3 -13  -4    3.60    0.77
  -3  13  -4    3.04    2.04
   3 -13   4    4.03    0.80
   3  13   4    1.59    0.70
  -3  13  -5    2.70    1.10
  -3 -13  -5    2.52    1.07
  -3  13  -5    1.44    0.62
   3 -13   5    3.30    1.36
   3  13   5    1.39    0.66
  -3  13  -6    6.61    1.56
  -3 -13  -6    6.11    1.68
   3 -13   6    5.54    1.53
   3  13   6    4.80    1.30
  -3  13  -7   -0.54    0.68
  -3 -13  -7    1.06    0.58
   3  13   7    0.23    0.47
  -3  13  -8    8.91    2.14
  -3 -13  -8    6.01    1.53
   3 -13   8    6.77    2.09
   3  13   8    8.39    2.13
  -3  13  -9    2.83    1.41
  -3 -13  -9    4.86    0.97
   3 -13   9    5.31    1.33
   3  13   9    4.28    1.25
  -3  13 -10    2.97    2.87
  -3 -13 -10    4.89    1.56
   3 -13  10    3.07    3.09
   3  13  10    3.80    1.50
  -3  13 -11    0.47    0.49
   3 -13  11   -0.84    0.96
   3  13  11    0.27    0.50
  -3  13 -12    0.99    0.78
  -3 -13 -12    1.65    1.10
   3 -13  12    1.99    1.15
   3  13  12    2.20    1.16
   3 -14 -13   -0.07    0.72
   3  14 -13    0.42    0.55
  -3  14  13   -0.42    0.67
  -3 -14  13    1.89    0.97
   3 -14 -12    1.47    0.97
   3  14 -12    4.38    1.69
  -3  14  12    1.77    1.28
  -3 -14  12    3.21    1.29
   3 -14 -11    0.69    0.55
   3  14 -11    0.61    0.68
  -3  14  11    2.66    1.57
  -3 -14  11    0.63    0.61
   3 -14 -10    1.28    0.96
   3  14 -10    1.16    0.79
  -3  14  10    3.05    1.48
  -3 -14  10    2.54    1.24
  -3  14  10    1.38    0.70
   3 -14  -9    0.98    0.61
   3  14  -9   -0.71    0.68
  -3  14   9   -0.01    0.70
  -3 -14   9    0.97    0.78
  -3  14   9    0.35    0.44
   3 -14  -8   30.04    4.27
   3  14  -8   33.77    4.15
  -3  14   8   32.87    4.21
  -3 -14   8   34.65    4.05
  -3  14   8   19.89   14.39
   3 -14  -7   -1.17    0.71
   3  14  -7    1.59    0.75
  -3 -14   7    0.12    0.20
  -3  14   7    0.65    0.71
  -3 -14   7    0.08    0.36
  -3  14   7   -0.08    0.31
   3 -14  -6    4.09    1.13
   3  14  -6    3.21    1.37
  -3 -14   6    3.54    0.87
  -3  14   6    4.02    1.17
  -3 -14   6    3.19    1.39
  -3  14   6    2.38    1.03
   3 -14  -5    1.05    0.48
   3  14  -5    0.79    0.47
  -3 -14   5    1.77    0.75
  -3  14   5    2.41    1.11
  -3  14   5    1.70    0.71
   3  14  -5    0.88    0.71
   3 -14  -4    0.73    0.52
   3  14  -4    0.71    0.67
  -3 -14   4    0.79    0.54
  -3  14   4   -0.36    0.65
  -3  14   4    0.32    0.25
   3  14  -4   -0.10    0.34
   3 -14  -3    0.82    0.58
   3  14  -3    0.71    0.50
  -3 -14   3    0.42    0.29
  -3  14   3    0.63    0.54
  -3  14   3    0.19    0.19
   3  14  -3    1.81    0.61
   3 -14  -2   -0.01    0.46
   3  14  -2    0.42    0.37
  -3 -14   2    0.72    0.45
  -3  14   2    0.90    0.62
   3  14  -2   -0.20    0.61
  -3  14   2    0.28    0.21
   3 -14  -1    9.42    1.82
   3  14  -1    8.58    1.23
  -3 -14   1    9.77    1.91
  -3  14   1   14.92    2.74
   3  14  -1   11.27    1.91
  -3  14   1   11.75    1.80
   3  14   0    0.56    0.35
  -3  14   0    0.13    0.22
  -3 -14   0    1.85    0.52
  -3  14   0    1.90    0.59
   3 -14   0    0.57    0.36
   3  14   0    1.43    0.51
  -3  14  -1   -0.45    0.54
  -3 -14  -1    1.16    0.44
  -3  14  -1    0.43    0.34
   3 -14   1    0.74    0.55
   3  14   1    0.66    0.55
  -3  14  -2   -1.09    0.59
  -3 -14  -2    0.46    0.37
  -3  14  -2    1.20    0.35
   3 -14   2    0.96    0.64
   3  14   2    0.41    0.44
  -3  14  -3   -0.61    0.57
  -3 -14  -3   -1.51    0.56
  -3  14  -3    0.31    0.26
   3 -14   3    0.92    0.49
   3  14   3   -0.05    0.64
  -3  14  -4    0.75    0.69
  -3 -14  -4   -0.03    0.62
  -3  14  -4    0.23    0.28
   3 -14   4   -0.20    0.52
   3  14   4    1.87    0.91
  -3  14  -5    1.16    0.79
  -3 -14  -5    0.06    0.29
  -3  14  -5    0.84    0.60
   3 -14   5    1.13    0.64
   3  14   5   -0.73    0.75
  -3  14  -6    4.12    1.11
  -3 -14  -6    4.59    0.99
   3 -14   6    3.90    0.96
   3  14   6    4.86    1.44
  -3  14  -7    0.93    0.64
  -3 -14  -7    3.16    0.98
   3 -14   7    0.65    0.70
   3  14   7    1.01    1.00
  -3 -14  -8    2.85    1.08
   3 -14   8    3.42    1.32
   3  14   8    3.51    1.45
  -3  14  -9   -0.01    0.52
  -3 -14  -9    1.54    0.74
   3 -14   9    0.72    0.58
   3  14   9    1.47    1.06
  -3  14 -10    3.03    1.04
  -3 -14 -10    2.59    2.59
   3 -14  10    0.93    0.83
   3  14  10    1.37    1.45
  -3  14 -11    0.71    0.87
  -3 -14 -11    1.69    0.98
   3 -14  11    0.40    0.67
   3  14  11    1.68    1.04
  -3  14 -12    6.99    1.93
  -3 -14 -12    3.74    1.58
   3 -14  12    8.40    2.24
   3  14  12    4.40    1.66
   3 -15 -13    0.97    0.99
   3  15 -13   -0.07    0.80
  -3  15  13    2.30    0.99
  -3 -15  13   -0.48    0.91
   3 -15 -12    1.03    0.79
   3  15 -12    2.41    0.93
  -3  15  12    0.62    0.61
  -3 -15  12    2.54    0.85
   3 -15 -11   -0.45    0.65
   3  15 -11   -1.12    0.80
  -3  15  11    0.47    0.47
  -3 -15  11    1.02    0.35
   3 -15 -10    1.38    0.74
   3  15 -10    0.43    0.82
  -3  15  10   -0.23    0.74
  -3 -15  10    0.70    0.56
  -3  15  10    0.27    0.44
   3 -15  -9    0.82    0.70
   3  15  -9   -0.48    0.69
  -3  15   9    1.58    1.15
  -3 -15   9   -1.22    0.74
  -3  15   9    0.26    0.38
   3 -15  -8    5.11    1.47
   3  15  -8    5.30    1.38
  -3  15   8    4.29    1.31
  -3 -15   8    5.95    1.60
  -3  15   8    3.26    0.87
   3 -15  -7    1.05    0.62
   3  15  -7   -0.48    0.67
  -3 -15   7   -0.48    0.29
  -3  15   7    1.34    1.01
  -3 -15   7   -0.07    0.67
  -3  15   7    0.15    0.23
   3 -15  -6    1.98    0.85
   3  15  -6    0.68    0.53
  -3 -15   6    0.65    0.58
  -3  15   6    1.37    0.88
  -3 -15   6    0.52    0.49
  -3  15   6    0.59    0.44
   3 -15  -5    0.04    0.35
   3  15  -5   -0.32    0.52
  -3 -15   5    0.48    0.43
  -3  15   5    0.98    0.71
  -3  15   5   -0.08    0.25
   3  15  -5   -0.74    0.65
   3 -15  -4    0.65    0.51
   3  15  -4   -0.14    0.43
  -3 -15   4   -0.02    0.39
  -3  15   4    0.04    0.76
  -3  15   4    0.81    0.35
   3  15  -4   -0.06    0.39
   3 -15  -3   -0.84    0.49
  -3 -15   3    0.13    0.30
  -3  15   3   -0.26    0.61
  -3  15   3    0.44    0.38
   3  15  -3   -0.30    0.56
   3 -15  -2    5.16    1.16
   3  15  -2    4.43    0.94
  -3 -15   2    4.06    1.05
  -3  15   2    6.70    4.84
   3  15  -2    5.49    1.20
  -3  15   2    5.02    1.06
   3 -15  -1   -0.23    0.41
   3  15  -1   -0.07    0.21
  -3 -15   1   -0.01    0.47
  -3  15   1    0.29    0.35
   3  15  -1   -0.61    0.53
  -3  15   1   -0.01    0.32
   3  15   0    0.71    0.43
  -3  15   0    1.82    0.51
  -3 -15   0    1.43    0.56
  -3  15   0    1.11    0.77
   3 -15   0    0.83    0.51
   3  15   0   -0.43    0.54
  -3  15  -1    0.47    0.43
  -3 -15  -1   -0.01    0.49
  -3  15  -1    0.71    0.51
   3 -15   1    0.69    0.48
   3  15   1   -0.15    0.56
  -3  15  -2    0.46    0.60
  -3 -15  -2    1.08    0.77
  -3  15  -2    1.31    0.57
   3 -15   2    0.48    0.46
   3  15   2    0.76    0.45
  -3  15  -3    1.79    0.97
  -3 -15  -3    1.11    0.58
  -3  15  -3    1.23    0.60
   3 -15   3   -0.45    0.49
   3  15   3   -0.53    0.66
  -3  15  -4   15.25    1.67
  -3 -15  -4   16.02    2.61
  -3  15  -4   11.66    2.02
   3 -15   4   12.97    2.00
   3  15   4   11.80    1.90
  -3  15  -5    2.78    1.25
  -3 -15  -5    4.53    1.06
  -3  15  -5    1.94    0.82
   3 -15   5    3.43    0.74
   3  15   5    1.82    0.93
  -3  15  -6   10.83    1.89
  -3 -15  -6   11.98    1.80
   3 -15   6   12.32    2.17
   3  15   6    9.77    1.30
  -3  15  -7    1.34    0.85
  -3 -15  -7    0.49    0.58
   3  15   7    1.71    1.14
  -3  15  -8    7.22    2.02
  -3 -15  -8    5.37    1.25
   3  15   8    7.08    1.80
  -3  15  -9    1.12    0.71
  -3 -15  -9    1.06    0.58
   3 -15   9    0.60    0.59
   3  15   9    1.33    1.10
  -3  15 -10   -1.04    0.89
  -3 -15 -10    0.85    0.33
   3 -15  10    1.08    0.56
   3  15  10    1.88    1.19
  -3  15 -11    1.22    0.96
  -3 -15 -11   -0.20    0.60
   3 -15  11    0.35    1.07
   3  15  11   -0.56    0.89
  -3  15 -12    0.89    0.91
  -3 -15 -12    1.53    1.01
   3 -15  12    2.25    1.55
   3  15  12    0.35    0.96
   3 -16 -12    0.92    0.70
   3  16 -12    0.50    0.65
  -3  16  12   -0.43    0.74
  -3 -16  12   -1.04    0.85
   3 -16 -11    1.65    0.83
   3  16 -11    0.20    0.56
  -3  16  11    0.77    0.86
  -3 -16  11    1.26    0.83
   3 -16 -10   -0.39    0.67
   3  16 -10    1.82    1.13
  -3  16  10    1.74    1.44
  -3 -16  10    2.50    1.34
   3 -16  -9    3.78    1.15
   3  16  -9    1.68    0.74
  -3  16   9    3.87    3.28
  -3 -16   9    2.48    1.11
  -3  16   9    1.86    0.80
   3 -16  -8    1.50    1.20
   3  16  -8    2.69    1.12
  -3  16   8    2.12    1.06
  -3 -16   8    2.37    1.21
  -3  16   8    1.09    0.71
   3 -16  -7   -0.31    0.74
  -3  16   7    0.42    0.50
  -3 -16   7    0.11    0.34
  -3  16   7    1.23    0.65
   3 -16  -6    4.11    0.94
   3  16  -6    4.81    1.13
  -3 -16   6    4.14    0.81
  -3  16   6    5.39    1.26
  -3  16   6    3.09    0.78
   3 -16  -5    6.66    1.72
   3  16  -5    7.58    1.78
  -3 -16   5    7.20    1.54
  -3  16   5    6.44    1.76
  -3  16   5    5.65    1.24
   3  16  -5    6.32    1.55
   3 -16  -4    0.95    0.60
   3  16  -4    0.50    0.41
  -3 -16   4   -0.06    0.27
  -3  16   4    0.03    0.44
  -3  16   4   -0.20    0.25
   3  16  -4    0.42    0.60
   3 -16  -3    0.09    0.30
   3  16  -3    0.49    0.38
  -3 -16   3    1.27    0.55
  -3  16   3    0.97    0.71
  -3  16   3   -0.24    0.27
   3  16  -3    0.25    0.42
   3 -16  -2   15.34    2.32
   3  16  -2   12.27    1.76
  -3 -16   2   15.07    2.32
  -3  16   2   17.03    3.08
   3  16  -2   16.52    3.05
  -3  16   2   14.82    1.80
   3 -16  -1   -0.21    0.45
   3  16  -1    0.15    0.16
  -3 -16   1   -0.06    0.52
  -3  16   1    2.59    1.14
   3  16  -1    0.90    0.43
  -3  16   1    0.21    0.25
  -3  16   0    2.93    0.58
  -3 -16   0    3.42    0.78
  -3  16   0    3.51    0.70
   3 -16   0    2.57    1.17
   3  16   0    3.24    0.72
  -3  16  -1    1.43    0.63
  -3 -16  -1    0.46    0.41
  -3  16  -1    0.50    0.47
   3 -16   1    1.44    0.61
   3  16   1    0.82    0.49
  -3  16  -2   39.41    2.98
  -3 -16  -2   33.62    5.20
  -3  16  -2   44.42    2.29
   3 -16   2   44.58    2.35
   3  16   2   42.55    5.95
  -3  16  -3    1.93    0.99
  -3 -16  -3    1.42    0.90
  -3  16  -3    2.07    0.86
   3 -16   3    1.97    0.86
   3  16   3    1.61    0.81
  -3  16  -4   20.45    3.14
  -3 -16  -4   21.43    4.45
  -3  16  -4   19.02    1.80
   3 -16   4   21.97    3.00
   3  16   4   19.59    2.55
  -3  16  -5    7.69    1.51
  -3 -16  -5    7.09    1.65
  -3  16  -5    4.66    1.03
   3 -16   5    6.56    1.30
   3  16   5    3.76    0.77
  -3  16  -6    3.17    0.91
  -3 -16  -6    1.09    0.96
   3 -16   6    2.16    1.67
   3  16   6    0.08    0.41
  -3  16  -7    2.87    1.10
  -3 -16  -7    2.41    1.01
   3 -16   7    0.86    0.59
   3  16   7    2.27    1.15
  -3  16  -8    1.23    0.88
  -3 -16  -8    1.48    0.80
   3 -16   8    0.99    0.80
   3  16   8   -0.25    0.83
  -3  16  -9   -0.38    0.77
  -3 -16  -9   -0.18    0.62
   3 -16   9    1.08    0.81
   3  16   9    1.14    1.09
  -3  16 -10    0.76    0.79
  -3 -16 -10    1.68    0.93
   3 -16  10    1.01    0.89
   3  16  10   -0.15    0.80
  -3  16 -11    0.61    0.72
  -3 -16 -11    2.71    1.24
   3 -16  11    1.60    1.29
   3  16  11    1.78    1.33
  -3  16 -12    1.10    1.06
  -3 -16 -12    0.58    0.66
   3 -16  12    1.55    1.25
   3 -17 -12    2.37    1.40
   3  17 -12    1.79    1.08
  -3 -17  12    1.25    0.98
   3 -17 -11    0.52    0.50
   3  17 -11   -0.04    0.75
  -3  17  11    0.62    0.86
  -3 -17  11    2.00    1.49
   3 -17 -10    1.31    0.57
   3  17 -10   -0.01    0.67
  -3  17  10    1.69    0.93
  -3 -17  10    1.89    1.10
   3 -17  -9    1.57    0.89
   3  17  -9    3.05    1.03
  -3  17   9    2.45    1.19
  -3 -17   9    2.09    1.03
   3 -17  -8   -0.63    0.68
   3  17  -8    0.82    0.77
  -3  17   8    0.99    1.01
  -3 -17   8    1.50    1.06
  -3  17   8    0.30    0.30
   3 -17  -7    1.72    0.89
   3  17  -7    1.41    0.91
  -3  17   7    1.36    0.81
  -3 -17   7    1.05    0.64
  -3  17   7    1.08    0.58
   3 -17  -6    5.36    1.05
   3  17  -6    5.70    1.40
  -3 -17   6    3.41    0.82
  -3  17   6    5.67    1.23
  -3  17   6    4.01    0.72
   3  17  -6    6.11    1.19
   3 -17  -5   20.38    3.00
   3  17  -5   22.08    2.67
  -3 -17   5   17.70    2.64
  -3  17   5   24.99    2.23
  -3  17   5   18.06    2.35
   3  17  -5   23.56    3.46
   3 -17  -4    4.39    1.05
   3  17  -4    3.42    0.84
  -3 -17   4    3.20    2.37
  -3  17   4    4.30    1.08
  -3  17   4    3.44    0.77
   3  17  -4    3.00    1.39
   3 -17  -3    5.88    1.33
   3  17  -3    6.28    1.48
  -3 -17   3    6.57    1.51
  -3  17   3    7.20    1.63
  -3  17   3    5.83    1.39
   3  17  -3    7.69    1.94
   3 -17  -2    6.69    1.50
   3  17  -2    5.45    1.17
  -3 -17   2    5.19    1.26
  -3  17   2    6.48    1.54
   3  17  -2    4.95    1.20
  -3  17   2    6.79    1.49
   3 -17  -1    8.12    1.87
   3  17  -1    6.70    1.36
  -3 -17   1    9.20    6.15
  -3  17   1    9.55    1.91
   3  17  -1    9.66    1.31
  -3  17   1    8.17    1.36
  -3  17   0    1.35    0.74
  -3 -17   0    1.14    0.53
  -3  17   0    1.64    0.81
   3 -17   0    1.66    0.67
   3  17   0    2.25    0.97
  -3  17  -1    0.23    0.37
  -3 -17  -1    0.24    0.49
  -3  17  -1    1.29    0.58
   3 -17   1    1.70    0.72
   3  17   1    1.67    0.88
  -3  17  -2    3.59    0.92
  -3 -17  -2    2.84    1.16
  -3  17  -2    2.89    1.29
   3 -17   2    2.93    1.18
   3  17   2    2.72    1.16
  -3  17  -3    1.97    0.92
  -3 -17  -3    4.58    1.08
  -3  17  -3    2.53    1.07
   3 -17   3    2.35    1.01
   3  17   3    3.71    0.95
  -3  17  -4    0.51    0.45
  -3 -17  -4    0.70    0.68
  -3  17  -4    0.23    0.32
   3 -17   4    0.61    0.46
   3  17   4    1.62    1.04
  -3  17  -5    2.79    0.64
  -3 -17  -5    3.83    0.87
   3 -17   5    3.97    0.86
   3  17   5    2.32    1.10
  -3  17  -6   -0.35    0.66
  -3 -17  -6    1.06    0.69
   3 -17   6    1.46    0.91
   3  17   6    1.11    0.71
  -3  17  -7    2.44    1.10
  -3 -17  -7    0.48    0.69
   3 -17   7    2.13    0.93
   3  17   7   -0.21    0.76
  -3  17  -8    1.16    0.76
  -3 -17  -8    3.36    0.89
   3 -17   8    1.93    1.00
   3  17   8    3.88    1.30
  -3  17  -9    0.36    0.49
  -3 -17  -9   -0.10    0.60
   3 -17   9    2.70    2.80
   3  17   9   -0.09    0.82
  -3  17 -10    1.48    1.00
  -3 -17 -10    0.78    0.80
   3 -17  10   -0.59    0.87
   3  17  10    1.33    1.20
  -3  17 -11    1.12    0.86
  -3 -17 -11    0.13    0.76
   3 -17  11   -0.47    1.05
   3  17  11    0.57    1.03
   3 -18 -12    0.38    0.53
   3  18 -12   -0.27    0.79
  -3  18  12    1.29    0.96
  -3 -18  12    0.67    0.68
   3 -18 -11   -0.40    0.73
   3  18 -11   -0.29    0.78
  -3  18  11   -1.69    0.80
  -3 -18  11    0.79    0.80
   3 -18 -10   -0.57    0.63
   3  18 -10    0.79    0.97
  -3  18  10   -1.21    0.81
  -3 -18  10    2.54    1.55
   3 -18  -9    0.46    0.60
   3  18  -9    0.60    0.55
  -3  18   9    1.96    1.28
  -3 -18   9    2.65    1.49
   3 -18  -8    1.31    0.89
   3  18  -8    0.15    0.37
  -3  18   8   -0.09    0.84
  -3 -18   8    1.09    0.85
   3 -18  -7    2.86    1.15
   3  18  -7    1.89    0.84
  -3  18   7    2.18    1.02
  -3 -18   7    1.46    0.98
  -3  18   7    1.72    0.66
   3 -18  -6    5.99    1.59
   3  18  -6    5.19    1.37
  -3 -18   6    6.22    1.58
  -3  18   6    7.31    2.04
  -3  18   6    3.92    0.96
   3  18  -6    5.20    1.51
   3 -18  -5    0.53    0.57
   3  18  -5    0.50    0.44
  -3 -18   5   -0.11    0.39
  -3  18   5    1.53    0.89
  -3  18   5    0.38    0.35
   3  18  -5   -1.02    0.75
   3 -18  -4    1.28    0.69
   3  18  -4    1.12    0.56
  -3 -18   4    1.24    0.66
  -3  18   4    1.66    1.00
  -3  18   4    0.78    0.56
   3  18  -4   -0.19    0.71
   3 -18  -3    1.82    0.89
   3  18  -3    0.24    0.20
  -3 -18   3    1.34    0.63
  -3  18   3   -0.40    0.67
   3  18  -3    0.82    0.70
  -3  18   3    0.70    0.59
   3 -18  -2    0.59    0.47
   3  18  -2    0.54    0.41
  -3 -18   2    0.53    0.44
  -3  18   2    1.37    0.72
   3  18  -2    1.33    0.65
  -3  18   2    0.10    0.21
   3 -18  -1    0.54    0.39
   3  18  -1    0.18    0.21
  -3 -18   1   -0.06    0.51
  -3  18   1    2.23    1.05
   3  18  -1    0.70    0.53
  -3  18   1   -0.34    0.37
  -3  18   0    0.41    0.47
  -3 -18   0    1.12    0.63
  -3  18   0    1.00    0.74
   3 -18   0   -0.03    0.36
   3  18   0    0.95    0.72
  -3  18  -1    5.17    1.17
  -3 -18  -1    5.32    1.26
  -3  18  -1    5.40    1.23
   3 -18   1    5.18    1.24
   3  18   1    6.60    1.48
  -3  18  -2    0.64    0.54
  -3 -18  -2    0.93    0.72
  -3  18  -2    0.58    0.48
   3 -18   2   -0.02    0.45
   3  18   2    0.91    0.81
  -3  18  -3   13.84    2.44
  -3 -18  -3   14.11    2.43
  -3  18  -3   11.51    1.14
   3 -18   3   12.52    2.45
   3  18   3   10.99    1.43
  -3  18  -4    0.25    0.29
  -3 -18  -4    0.83    0.68
  -3  18  -4    0.29    0.37
   3 -18   4    1.23    0.73
   3  18   4    0.05    0.88
  -3  18  -5    0.91    0.67
  -3 -18  -5    0.36    0.48
   3 -18   5    0.97    0.66
   3  18   5   -0.30    0.71
  -3  18  -6    0.87    0.80
  -3 -18  -6    0.88    0.71
   3 -18   6    1.59    0.86
   3  18   6    1.98    1.04
  -3  18  -7   -0.25    0.74
  -3 -18  -7   -0.11    0.63
   3 -18   7    0.41    0.52
   3  18   7    2.18    0.94
  -3  18  -8    1.03    0.73
  -3 -18  -8    1.44    0.84
   3 -18   8    1.27    0.88
   3  18   8   -0.08    0.76
  -3  18  -9    2.83    1.36
  -3 -18  -9    2.52    1.29
   3 -18   9    3.21    1.29
   3  18   9    0.09    0.80
  -3  18 -10    3.74    1.77
  -3 -18 -10    3.25    1.37
   3 -18  10    3.48    1.29
   3  18  10    3.32    1.41
  -3  18 -11    1.20    0.90
  -3 -18 -11    1.13    0.83
   3 -18  11   -0.11    1.06
   3  18  11    0.94    1.09
   3  19 -12    1.38    1.23
  -3  19  12   -0.06    0.78
  -3 -19  12    4.31    0.93
   3 -19 -11    1.95    1.16
   3  19 -11    1.04    0.90
  -3  19  11    1.00    0.93
  -3 -19  11    1.38    1.35
   3  19 -10    2.44    1.22
  -3  19  10   -0.93    0.84
  -3 -19  10    0.12    0.44
   3 -19  -9    0.79    0.68
   3  19  -9    1.00    0.68
  -3  19   9    3.74    1.48
  -3 -19   9   -0.88    0.89
   3 -19  -8    0.57    0.76
   3  19  -8    0.58    0.49
  -3  19   8   -0.20    0.86
  -3 -19   8   -0.25    0.84
   3 -19  -7    2.52    1.02
   3  19  -7    2.95    1.30
  -3  19   7    2.20    1.35
  -3 -19   7    3.04    1.30
  -3  19   7    1.37    0.82
   3 -19  -6    4.07    1.52
   3  19  -6    2.34    0.89
  -3 -19   6    2.14    0.85
  -3  19   6    3.35    1.35
  -3  19   6    1.47    1.16
   3  19  -6    2.30    1.26
   3  19  -5    1.51    0.81
  -3 -19   5    0.04    0.34
  -3  19   5   -0.31    0.66
  -3  19   5   -0.16    0.31
   3  19  -5    3.05    1.14
   3 -19  -4   -0.25    0.49
   3  19  -4    0.84    0.63
  -3 -19   4   -0.46    0.44
  -3  19   4    1.43    0.76
  -3  19   4    0.25    0.24
   3  19  -4    0.86    0.97
   3 -19  -3    0.49    0.43
   3  19  -3    1.09    0.46
  -3 -19   3    2.36    1.04
  -3  19   3   -0.10    0.50
   3  19  -3    1.28    0.85
  -3  19   3    0.34    0.31
   3 -19  -2    1.97    0.93
   3  19  -2    1.15    0.56
  -3 -19   2    0.87    0.79
  -3  19   2   -0.57    0.60
   3  19  -2    0.90    0.67
  -3  19   2   -0.61    0.40
   3 -19  -1    1.97    0.84
   3  19  -1    0.95    0.41
  -3 -19   1    1.48    0.76
  -3  19   1    0.99    0.88
   3  19  -1    0.99    0.52
  -3  19   1    1.52    0.78
  -3  19   0   10.59    1.30
  -3 -19   0   10.51    1.38
  -3  19   0   12.56    2.40
   3 -19   0   10.90    1.85
   3  19   0   12.25    1.85
  -3  19  -1    9.41    1.40
  -3 -19  -1    8.45    6.31
  -3  19  -1    7.71    1.66
   3 -19   1    7.01    1.90
   3  19   1    7.50    1.69
  -3  19  -2   13.37    1.77
  -3 -19  -2   14.15    2.06
  -3  19  -2   12.06    1.45
   3 -19   2   11.56    1.98
   3  19   2   12.92    2.01
  -3  19  -3    2.43    0.72
  -3 -19  -3    1.15    0.76
  -3  19  -3    1.53    0.82
   3 -19   3    0.75    0.69
   3  19   3    2.78    0.62
  -3  19  -4    0.08    0.53
  -3 -19  -4    0.47    0.53
  -3  19  -4    0.42    0.47
   3 -19   4    1.87    1.01
   3  19   4   -0.51    0.71
  -3  19  -5    1.32    0.91
  -3 -19  -5    0.63    0.62
   3 -19   5    0.73    0.54
   3  19   5    0.78    0.81
  -3  19  -6    5.76    1.49
  -3 -19  -6    5.34    1.23
   3 -19   6    4.98    1.03
   3  19   6    5.32    1.35
  -3  19  -7   -0.73    0.72
  -3 -19  -7    0.43    0.54
   3 -19   7   -0.38    0.71
   3  19   7   -0.22    0.79
  -3  19  -8    0.62    0.80
  -3 -19  -8    0.70    0.70
   3 -19   8    1.80    1.00
   3  19   8   -0.86    0.76
  -3  19  -9    0.80    0.91
  -3 -19  -9   -0.27    0.72
   3 -19   9   -0.27    0.81
   3  19   9    2.07    1.31
  -3  19 -10    2.94    1.38
  -3 -19 -10    4.14    1.65
   3 -19  10    3.26    1.44
   3  19  10    1.74    1.12
  -3  19 -11    0.41    0.54
  -3 -19 -11    2.05    1.01
   3 -19  11    1.95    1.47
   3  19  11    1.11    0.95
   3 -20 -11    2.23    1.18
   3  20 -11    2.14    1.16
  -3  20  11    3.73    1.63
  -3 -20  11    3.03    1.19
   3 -20 -10    1.65    1.06
   3  20 -10   -0.57    0.74
  -3  20  10    2.01    1.15
  -3 -20  10   -0.79    0.90
   3 -20  -9    4.95    1.54
   3  20  -9    7.62    1.68
  -3  20   9   10.14    1.97
  -3 -20   9    6.79    2.04
   3 -20  -8    0.13    0.35
   3  20  -8    2.29    1.11
  -3  20   8    1.37    1.04
   3 -20  -7    0.77    0.56
   3  20  -7    0.43    0.40
  -3  20   7    0.17    0.58
  -3 -20   7   -0.17    0.97
   3 -20  -6    3.55    1.39
   3  20  -6    3.34    1.38
  -3 -20   6    2.74    1.15
  -3  20   6    2.46    1.26
  -3  20   6    1.79    0.84
   3  20  -6    3.61    1.73
   3 -20  -5    2.87    1.11
   3  20  -5    2.60    0.99
  -3 -20   5    2.23    0.88
  -3  20   5    5.76    1.46
  -3  20   5    1.34    0.84
   3  20  -5    4.71    3.71
   3 -20  -4    9.99    1.81
   3  20  -4    9.82    1.28
  -3 -20   4    8.58    2.22
  -3  20   4   14.18    2.20
  -3  20   4    7.13    1.82
   3  20  -4    9.65    1.52
   3 -20  -3    0.44    0.39
   3  20  -3    0.74    0.65
  -3 -20   3    1.59    0.88
  -3  20   3    1.24    0.66
   3  20  -3    1.76    0.89
  -3  20   3    1.10    0.61
   3 -20  -2    7.26    1.69
   3  20  -2    7.56    1.28
  -3 -20   2    8.05    1.55
  -3  20   2    8.07    1.58
   3  20  -2    8.08    1.75
  -3  20   2    8.37    1.89
   3 -20  -1    0.40    0.39
   3  20  -1    0.29    0.25
  -3 -20   1    0.92    0.53
  -3  20   1   -0.57    0.57
   3  20  -1   -1.00    0.68
  -3  20   1    0.99    0.72
  -3  20   0   23.76    3.24
  -3 -20   0   25.44    4.23
  -3  20   0   30.88    3.57
   3 -20   0   21.26    3.66
   3  20   0   22.20    3.64
  -3  20  -1    1.80    0.97
  -3 -20  -1    1.49    0.79
  -3  20  -1    1.83    0.98
   3 -20   1    1.83    0.87
   3  20   1    1.58    0.93
  -3  20  -2    6.41    1.31
  -3 -20  -2    6.05    1.23
  -3  20  -2    6.55    1.57
   3 -20   2    6.79    1.42
   3  20   2    5.70    1.24
  -3  20  -3   -0.30    0.70
  -3 -20  -3   -0.19    0.75
  -3  20  -3    0.60    0.46
   3 -20   3    0.72    0.58
   3  20   3   -0.21    0.75
  -3  20  -4    1.30    0.93
  -3 -20  -4    0.89    0.69
  -3  20  -4    0.00    0.32
   3 -20   4   -0.19    0.52
   3  20   4    1.66    0.86
  -3  20  -5    1.02    0.63
  -3 -20  -5    2.04    1.18
   3 -20   5    2.02    0.83
   3  20   5    1.13    0.75
  -3  20  -6    3.36    1.63
  -3 -20  -6    2.00    1.09
   3 -20   6    3.89    0.91
   3  20   6   -0.65    0.73
  -3  20  -7   -1.41    0.70
  -3 -20  -7    0.22    0.69
   3 -20   7   -0.98    0.65
   3  20   7    0.65    0.51
  -3  20  -8    0.20    0.75
  -3 -20  -8    0.33    0.62
   3 -20   8   -0.01    0.80
   3  20   8   -1.37    0.88
  -3  20  -9    1.42    0.93
  -3 -20  -9    1.25    0.93
   3 -20   9    0.91    0.95
   3  20   9    1.03    0.74
  -3  20 -10   -0.48    0.86
  -3 -20 -10    1.05    0.74
   3 -20  10    1.29    0.95
   3  20  10    1.14    1.12
   3  21 -11    3.68    0.88
  -3  21  11    2.95    2.31
  -3 -21  11    2.45    1.07
   3 -21 -10   -0.43    0.66
   3  21 -10    2.22    1.35
  -3  21  10    2.35    1.61
  -3 -21  10    2.57    2.60
   3 -21  -9    9.63    3.30
   3  21  -9    9.17    3.26
  -3  21   9   11.44    3.61
  -3 -21   9   11.05    3.27
   3 -21  -8    1.34    0.98
   3  21  -8    0.86    0.67
  -3  21   8    1.07    0.80
  -3 -21   8    0.26    0.98
   3 -21  -7    4.31    1.29
   3  21  -7    4.21    1.36
  -3  21   7    4.87    1.45
  -3 -21   7    3.46    1.43
   3 -21  -6    2.77    1.18
   3  21  -6    3.64    0.83
  -3  21   6    4.14    3.43
  -3  21   6    2.60    1.08
   3  21  -6    4.58    1.26
   3 -21  -5   12.03    1.53
   3  21  -5   16.14    1.38
  -3 -21   5   12.76    2.45
  -3  21   5   16.59    1.75
  -3  21   5    9.57    2.37
   3  21  -5   17.12    1.74
   3 -21  -4    9.18    2.09
   3  21  -4    6.49    1.71
  -3 -21   4    7.60    1.92
  -3  21   4   12.61    3.24
  -3  21   4    6.49    1.66
   3  21  -4   10.38    2.48
   3 -21  -3    5.38    1.50
   3  21  -3    5.20    1.30
  -3 -21   3    6.68    1.81
  -3  21   3    7.82    2.16
   3  21  -3    5.93    1.67
  -3  21   3    3.99    1.07
   3 -21  -2    1.60    0.83
   3  21  -2    2.34    0.73
  -3 -21   2    2.53    0.82
  -3  21   2    3.25    0.90
   3  21  -2    5.15    1.46
  -3  21   2    2.48    0.68
   3 -21  -1    9.28    1.66
  -3 -21   1   11.22    1.80
  -3  21   1   10.58    2.37
   3  21  -1    9.64    1.94
  -3  21   1    9.25    1.44
  -3 -21   0   17.33    2.83
  -3  21   0   18.53    3.46
   3 -21   0   14.55    2.68
   3  21   0   18.68    2.74
  -3  21  -1   19.99   14.32
  -3 -21  -1   24.75    4.14
  -3  21  -1   25.00    2.62
   3 -21   1   20.99   15.10
   3  21   1   24.88    4.29
  -3  21  -2    4.26    1.11
  -3 -21  -2    3.21    0.88
  -3  21  -2    4.78    1.24
   3 -21   2    4.63    1.23
   3  21   2    5.56    1.46
  -3  21  -3    1.36    1.19
  -3 -21  -3    3.68    2.71
  -3  21  -3    1.02    0.75
   3 -21   3    0.68    0.48
   3  21   3    0.96    0.81
  -3  21  -4    1.18    0.74
  -3 -21  -4    1.30    0.80
  -3  21  -4    1.27    0.75
   3 -21   4    2.11    0.89
   3  21   4    0.31    0.87
  -3  21  -5    0.00    0.73
  -3 -21  -5    0.78    0.71
   3 -21   5   -0.32    0.59
   3  21   5    1.40    0.81
  -3  21  -6    0.18    0.46
  -3 -21  -6    0.45    0.57
   3 -21   6    0.54    0.43
   3  21   6   -0.09    0.71
  -3  21  -7    2.47    1.63
  -3 -21  -7    0.39    0.94
   3 -21   7    0.49    0.64
   3  21   7    2.99    1.05
  -3  21  -8    1.18    0.93
  -3 -21  -8   -0.48    0.83
   3 -21   8   -1.09    0.83
   3  21   8    1.31    0.86
  -3  21  -9    1.62    1.10
  -3 -21  -9    2.12    1.30
   3 -21   9   -0.37    0.87
   3  21   9   -0.04    0.83
  -3  21 -10    1.40    1.00
  -3 -21 -10   -0.34    0.74
   3 -21  10    0.22    0.49
   3  21  10    1.97    1.11
   3  22 -10    3.41    1.34
  -3  22  10    3.91    1.67
  -3 -22  10    4.44    1.88
   3 -22  -9    1.18    0.88
   3  22  -9    0.76    0.73
  -3  22   9    1.83    1.08
  -3 -22   9    0.83    0.85
   3 -22  -8    1.61    0.87
   3  22  -8    1.40    0.69
  -3  22   8    1.61    1.17
  -3 -22   8    1.09    0.42
   3 -22  -7    2.21    1.27
   3  22  -7    1.43    0.92
  -3  22   7    2.10    1.28
  -3 -22   7    1.67    1.09
   3 -22  -6   -0.07    0.59
   3  22  -6    0.61    0.51
  -3  22   6   -0.89    0.79
   3  22  -6   -0.29    1.04
   3 -22  -5    4.91    1.09
   3  22  -5    6.67    1.30
  -3 -22   5    5.43    1.28
  -3  22   5    4.25    0.89
   3  22  -5    5.46    1.44
   3 -22  -4    0.66    0.68
   3  22  -4    0.97    0.62
  -3 -22   4    1.00    0.62
  -3  22   4    0.90    0.89
  -3  22   4    1.48    0.84
   3  22  -4    1.52    0.96
   3 -22  -3    4.06    3.15
   3  22  -3    3.52    1.30
  -3 -22   3    3.35    1.38
  -3  22   3    7.50    1.81
   3  22  -3    4.96    1.33
  -3  22   3    3.03    1.15
   3 -22  -2    1.02    0.69
  -3 -22   2   -0.05    0.52
  -3  22   2    0.07    0.65
   3  22  -2   -0.23    0.78
  -3  22   2   -0.49    0.41
  -3 -22   1   10.22    2.35
  -3  22   1   12.23    2.76
  -3  22   1    7.53    1.67
   3 -22   0   -0.07    0.59
  -3 -22   0   -0.38    0.61
  -3  22   0   -1.44    0.56
   3 -22   0    0.49    0.46
   3  22   0    0.51    0.81
  -3  22  -1    9.83    2.36
  -3 -22  -1    9.47    2.34
  -3  22  -1   11.39    2.47
   3 -22   1    9.74    2.43
   3  22   1   10.34    2.27
  -3  22  -2    1.45    0.64
  -3 -22  -2    0.39    0.46
  -3  22  -2    1.36    1.03
   3 -22   2   -0.06    0.50
   3  22   2   -0.53    0.70
  -3  22  -3   17.99    2.67
  -3 -22  -3   23.58    3.60
  -3  22  -3   16.70    2.47
   3 -22   3   18.08    2.27
   3  22   3   16.39    2.40
  -3  22  -4    1.22    1.08
  -3 -22  -4    1.72    0.84
  -3  22  -4    0.61    0.54
   3 -22   4    2.96    1.33
   3  22   4    1.00    0.81
  -3  22  -5   14.84    2.08
  -3 -22  -5   20.22    3.99
   3 -22   5   19.36    3.41
   3  22   5   11.10    1.17
  -3  22  -6   -1.17    0.71
  -3 -22  -6    2.23    1.36
   3 -22   6    1.20    0.79
   3  22   6    0.64    0.52
  -3  22  -7    2.68    1.11
  -3 -22  -7    1.63    0.90
   3 -22   7    3.30    1.21
   3  22   7    2.24    1.14
  -3  22  -8    0.84    1.03
  -3 -22  -8    1.38    0.99
   3 -22   8    0.92    0.68
   3  22   8    3.86    1.52
  -3  22  -9    0.14    0.35
  -3 -22  -9    0.64    0.88
   3 -22   9   -0.44    0.62
   3  22   9    0.93    0.82
   3  23 -10    0.01    0.66
  -3  23  10   -0.12    0.93
  -3 -23  10   -0.42    0.92
   3  23  -9    3.84    1.78
  -3  23   9    6.35    1.39
  -3 -23   9    2.42    1.70
   3 -23  -8    5.70    1.81
   3  23  -8    4.68    1.60
  -3  23   8   10.47    3.24
  -3 -23   8    7.86    3.09
   3 -23  -7    4.84    1.50
   3  23  -7    4.49    1.51
  -3  23   7    6.65    2.10
  -3 -23   7    6.73    2.31
   3 -23  -6    5.12    1.72
   3  23  -6    5.77    5.51
  -3  23   6    6.16    2.17
   3  23  -6    5.54    1.90
   3 -23  -5    5.34    1.37
   3  23  -5    4.57    1.13
  -3 -23   5    3.92    1.05
  -3  23   5    5.56    1.61
   3  23  -5    5.91    1.70
   3 -23  -4    1.43    0.67
  -3 -23   4    3.76    3.12
  -3  23   4    5.43    1.30
  -3  23   4    2.33    0.98
   3  23  -4    4.57    1.16
   3 -23  -3    9.25    6.98
   3  23  -3    5.65    1.42
  -3 -23   3    7.31    1.53
  -3  23   3   11.26    8.59
   3  23  -3    9.10    2.03
  -3  23   3    6.45    1.58
   3 -23  -2   14.19    1.87
  -3 -23   2   13.33    2.11
  -3  23   2   17.07    2.15
   3  23  -2   11.54    1.78
  -3  23   2   10.71    1.44
   3 -23  -1    2.22    0.93
  -3 -23   1    0.74    0.62
  -3  23   1    1.45    0.97
   3  23  -1    1.63    1.31
  -3  23   1    1.78    0.81
   3 -23   0    0.92    0.54
  -3 -23   0    0.94    0.67
  -3  23   0    2.40    1.13
   3 -23   0    0.64    0.59
   3  23   0    0.53    0.61
  -3  23  -1    1.02    0.68
  -3 -23  -1    0.78    1.02
  -3  23  -1   -0.52    0.54
   3 -23   1    0.28    0.33
   3  23   1    1.39    0.96
  -3  23  -2    1.24    0.70
  -3 -23  -2    0.72    0.74
  -3  23  -2    1.34    0.83
   3 -23   2    0.69    0.67
   3  23   2    1.69    0.73
  -3  23  -3   -0.95    0.74
  -3 -23  -3   -1.05    0.78
  -3  23  -3    7.11    2.46
   3 -23   3    1.83    0.94
   3  23   3    1.21    0.84
  -3  23  -4    3.07    0.85
  -3 -23  -4    2.79    1.38
   3 -23   4    3.11    0.91
   3  23   4    4.11    1.30
  -3  23  -5    6.08    1.08
  -3 -23  -5    3.31    1.30
   3 -23   5    3.49    1.21
   3  23   5    3.56    1.11
  -3  23  -6    0.25    0.52
  -3 -23  -6    0.21    0.41
   3 -23   6    0.45    0.60
   3  23   6   -0.80    0.80
  -3  23  -7    1.21    0.77
  -3 -23  -7   -0.14    0.80
   3 -23   7    1.06    0.78
   3  23   7    0.72    0.72
  -3  23  -8   -0.20    0.78
  -3 -23  -8   -0.30    0.83
   3 -23   8    2.57    1.19
   3  23   8    1.06    0.82
  -3  23  -9    1.18    0.99
  -3 -23  -9   -0.02    0.88
   3 -23   9    1.99    0.99
   3  23   9    1.26    0.85
   3  24  -9    8.97    2.13
  -3  24   9   10.16    2.35
  -3 -24   9   11.93    2.78
   3 -24  -8   -0.70    0.62
   3  24  -8    0.85    0.99
  -3  24   8   -1.15    0.91
  -3 -24   8    0.50    0.62
   3 -24  -7   16.48    5.43
   3  24  -7   18.39    5.54
  -3  24   7   22.71    7.18
  -3 -24   7   21.32    6.92
   3 -24  -6    0.82    0.29
   3  24  -6   -0.20    0.49
  -3  24   6    1.38    0.64
   3 -24  -5    3.78    1.26
   3  24  -5    5.05    1.62
  -3 -24   5    4.28    1.40
  -3  24   5    6.53    6.28
   3  24  -5    5.08    1.78
   3 -24  -4    1.41    0.73
   3  24  -4   -0.19    0.40
  -3 -24   4   -0.06    0.46
  -3  24   4    0.13    0.49
  -3  24   4    0.20    0.27
   3  24  -4    0.18    0.53
   3 -24  -3    5.21    1.04
   3  24  -3    2.73    1.26
  -3 -24   3    1.37    0.88
  -3  24   3    7.76    1.71
   3  24  -3    4.32    1.18
  -3  24   3    2.76    1.22
   3 -24  -2    9.12    1.78
  -3 -24   2   10.05    1.99
  -3  24   2   10.76    2.19
   3  24  -2   10.45    2.31
  -3  24   2    7.64    1.89
   3 -24  -1    0.69    0.49
  -3 -24   1   -0.10    0.58
  -3  24   1    0.85    1.01
   3  24  -1    0.38    0.43
  -3  24   1   -0.01    0.54
   3 -24   0   -0.49    0.55
  -3 -24   0   -0.15    0.60
  -3  24   0    0.97    0.64
   3 -24   0    0.76    0.62
   3  24   0   -0.40    0.76
  -3  24  -1    0.48    0.61
  -3 -24  -1   -0.56    0.56
  -3  24  -1    0.26    0.64
   3 -24   1    0.76    0.63
   3  24   1    0.42    0.54
  -3  24  -2   -0.23    0.67
  -3 -24  -2    1.12    0.79
  -3  24  -2    2.07    0.95
   3 -24   2    1.55    0.78
   3  24   2    1.03    0.89
  -3  24  -3    1.10    0.69
  -3 -24  -3    2.45    1.22
  -3  24  -3    2.77    1.33
   3 -24   3    1.46    0.72
   3  24   3    4.88    1.30
  -3  24  -4    1.50    0.94
  -3 -24  -4   -1.18    0.79
   3 -24   4    0.78    0.58
   3  24   4   -0.94    0.73
  -3  24  -5   -0.20    0.75
  -3 -24  -5   -0.15    0.80
   3 -24   5    1.47    0.78
   3  24   5    1.94    1.01
  -3  24  -6    2.10    1.29
  -3 -24  -6    1.05    0.85
   3 -24   6    0.65    0.60
   3  24   6    1.76    0.92
  -3  24  -7    0.60    0.57
  -3 -24  -7    3.77    1.47
   3 -24   7   -0.52    0.78
   3  24   7    2.29    0.85
  -3  24  -8    0.90    0.88
  -3 -24  -8    1.54    1.05
   3 -24   8    0.99    0.89
   3  24   8    1.92    1.08
   3  25  -9   -0.28    0.66
  -3  25   9    1.91    1.29
  -3 -25   9   -1.50    0.92
   3  25  -8   -0.16    0.59
  -3  25   8    1.47    1.15
  -3 -25   8    0.17    0.57
   3 -25  -7    4.53    1.53
   3  25  -7    4.69    1.69
  -3  25   7    5.35    2.05
  -3 -25   7    4.00    1.65
   3 -25  -6   -0.35    0.61
   3  25  -6    0.48    0.52
  -3  25   6    2.34    1.21
   3 -25  -5    2.20    1.19
   3  25  -5    2.61    1.29
  -3  25   5    6.81    2.16
   3  25  -5    4.75    1.43
   3 -25  -4    1.97    1.08
   3  25  -4    1.11    0.74
  -3 -25   4    1.67    0.97
  -3  25   4    2.79    1.49
   3  25  -4    4.84    1.84
   3 -25  -3   14.33    2.84
  -3 -25   3   13.86    2.18
  -3  25   3   19.47    3.19
  -3  25   3   13.84    1.52
   3  25  -3   15.86    2.29
   3 -25  -2   -0.38    0.54
  -3 -25   2    1.31    0.79
  -3  25   2    1.29    0.75
   3  25  -2    0.67    0.87
  -3  25   2    1.57    0.89
   3 -25  -1    6.93    1.73
  -3 -25   1    6.93    2.08
  -3  25   1    7.71    2.13
   3  25  -1    6.69    1.88
  -3  25   1    5.94    1.44
   3 -25   0    1.39    0.73
  -3 -25   0    2.27    1.18
  -3  25   0   -0.22    0.52
   3 -25   0    1.20    0.61
   3  25   0    0.62    0.52
  -3  25  -1    3.28    0.89
  -3 -25  -1    2.63    1.30
  -3  25  -1    3.99    1.06
   3 -25   1    1.90    0.95
   3  25   1    2.30    1.18
  -3  25  -2    1.99    0.97
  -3 -25  -2    5.30    1.48
  -3  25  -2    4.02    1.06
   3 -25   2    3.47    1.14
   3  25   2    4.91    1.43
  -3  25  -3    4.40    1.41
  -3 -25  -3    3.31    1.25
  -3  25  -3    3.45    1.18
   3 -25   3    2.72    2.72
   3  25   3    4.77    1.51
  -3  25  -4    3.29    1.25
  -3 -25  -4    3.44    1.15
   3 -25   4    3.88    1.12
   3  25   4    2.85    0.94
  -3  25  -5    2.58    1.11
  -3 -25  -5    1.99    1.14
   3 -25   5    2.29    1.19
   3  25   5    1.40    1.16
  -3 -25  -6    2.01    1.22
   3 -25   6    1.04    0.83
   3  25   6    0.28    0.45
  -3  25  -7    1.11    0.87
  -3 -25  -7   -0.14    0.60
   3 -25   7    0.28    0.45
   3  25   7    1.03    1.06
  -3  25  -8    3.25    1.41
  -3 -25  -8    2.94    1.27
   3 -25   8    0.80    0.72
   3  25   8    2.26    1.08
   3  26  -8    0.79    0.64
  -3  26   8    2.43    1.38
  -3 -26   8    2.38    1.17
   3  26  -7    0.71    0.81
  -3  26   7    0.00    0.83
  -3 -26   7   -0.51    0.89
   3 -26  -6    1.14    0.80
   3  26  -6   -0.78    0.51
  -3  26   6    0.62    0.66
  -3 -26   6    0.59    0.61
   3 -26  -5    2.83    1.04
   3  26  -5    2.76    0.94
  -3  26   5    5.10    1.70
   3  26  -5    3.46    1.23
   3 -26  -4    0.56    0.56
  -3 -26   4   -0.18    0.49
  -3  26   4   -0.27    0.82
   3  26  -4    0.65    0.83
   3 -26  -3    2.08    1.05
  -3 -26   3    1.95    1.11
  -3  26   3    4.79    1.59
   3  26  -3    3.91    1.23
  -3  26   3    1.17    0.27
   3 -26  -2    1.53    1.05
  -3 -26   2    1.24    0.83
  -3  26   2   -0.03    0.72
   3  26  -2    3.67    1.30
  -3  26   2    1.50    1.06
   3 -26  -1    4.22    1.43
  -3 -26   1    5.07    1.62
  -3  26   1    5.76    1.78
   3  26  -1    4.07    1.28
  -3  26   1    3.86    1.32
   3 -26   0    0.18    0.47
  -3 -26   0   -0.38    0.67
  -3  26   0    1.44    0.95
   3 -26   0    0.25    0.31
   3  26   0    1.11    0.77
  -3  26  -1    0.83    0.58
  -3 -26  -1    2.18    1.29
  -3  26  -1    1.69    0.97
   3 -26   1    1.29    0.84
   3  26   1    2.25    1.28
  -3  26  -2   -0.72    0.68
  -3 -26  -2    0.79    0.35
  -3  26  -2    0.38    0.41
   3 -26   2   -0.28    0.47
   3  26   2   -0.01    0.73
  -3  26  -3   12.72    1.96
  -3 -26  -3   12.29    2.37
   3 -26   3   10.49    1.86
   3  26   3   11.32    1.97
  -3  26  -4    0.26    0.44
  -3 -26  -4    0.91    0.97
   3 -26   4   -0.62    0.58
   3  26   4    1.57    0.77
  -3  26  -5   -0.17    0.76
  -3 -26  -5    2.27    1.21
   3 -26   5    0.44    0.57
   3  26   5    2.84    1.16
  -3  26  -6    2.08    1.23
  -3 -26  -6    1.70    0.97
   3 -26   6    0.79    0.79
   3  26   6    1.51    0.89
  -3 -26  -7    3.51    1.70
   3 -26   7    1.49    0.97
   3  26   7    2.15    1.01
   3  27  -7   -0.03    0.48
  -3  27   7    0.86    0.80
  -3 -27   7   -0.18    0.94
  -3  27   6    2.27    1.33
  -3 -27   6   -0.22    0.94
   3 -27  -5    0.18    0.27
  -3  27   5    1.55    0.97
   3  27  -5   -0.55    0.88
   3 -27  -4    2.74    0.86
  -3 -27   4    3.85    1.12
  -3  27   4    6.05    1.81
   3  27  -4    3.85    1.26
   3 -27  -3    3.02    0.98
  -3 -27   3    0.40    0.29
  -3  27   3    2.02    1.09
   3  27  -3    1.44    1.27
   3 -27  -2    5.32    1.56
  -3 -27   2    4.71    1.38
  -3  27   2    5.68    1.74
   3  27  -2    7.40    2.44
  -3  27   2    4.21    1.36
   3 -27  -1    1.60    0.89
  -3 -27   1    1.28    0.40
  -3  27   1    2.35    1.13
   3  27  -1    2.65    1.48
   3 -27   0    4.04    1.16
  -3 -27   0    2.97    1.07
  -3  27   0    0.86    0.31
   3 -27   0    1.21    0.44
   3  27   0    1.32    0.35
  -3 -27  -1    0.24    0.45
  -3  27  -1    0.10    0.24
   3 -27   1   -0.21    0.56
   3  27   1    1.06    0.42
  -3  27  -2    2.15    1.04
  -3 -27  -2    0.90    1.06
  -3  27  -2    0.29    0.29
   3 -27   2    0.74    0.72
   3  27   2    2.00    1.04
  -3  27  -3   -0.33    0.69
  -3 -27  -3    1.40    1.04
   3 -27   3    0.50    0.41
   3  27   3    0.22    0.54
  -3  27  -4   -0.26    0.71
  -3 -27  -4   -0.05    0.78
   3  27   4    0.97    0.81
  -3  27  -5    2.02    1.08
  -3 -27  -5   -0.42    0.86
   3 -27   5   -1.05    0.68
   3  27   5   -0.83    0.76
  -3  27  -6    2.26    1.35
  -3 -27  -6    1.04    0.85
   3 -27   6    0.78    0.81
   3  27   6    2.56    1.01
  -3  28   6   -0.16    0.86
  -3 -28   6    0.43    0.66
  -3  28   5    0.60    1.13
   3  28  -5    1.14    0.92
   3 -28  -4    1.10    0.81
  -3  28   4    2.31    1.31
   3  28  -4    0.67    0.95
   3 -28  -3    2.52    0.93
  -3 -28   3    1.18    0.83
  -3  28   3    3.97    1.41
   3  28  -3    2.98    1.30
   3 -28  -2    0.52    0.56
  -3 -28   2    0.28    0.69
  -3  28   2    0.18    0.74
   3  28  -2   -0.02    0.87
   3 -28  -1    0.74    0.67
  -3 -28   1    2.56    2.60
  -3  28   1    0.83    0.80
   3  28  -1    2.90    1.10
   3 -28   0    3.81    1.12
  -3 -28   0    5.44    1.93
  -3  28   0    3.20    1.10
   3 -28   0    3.07    1.03
   3  28   0    4.24    1.53
   3 -28   1    1.74    1.03
  -3 -28  -1    0.14    0.77
  -3  28  -1    0.50    0.47
   3 -28   1   -0.03    0.55
   3  28   1    2.19    1.27
  -3  28  -2    0.62    0.58
  -3 -28  -2    1.84    1.05
  -3  28  -2    0.00    0.52
   3 -28   2    1.02    0.80
   3  28   2    0.45    0.50
  -3  28  -3    1.40    0.85
  -3 -28  -3    1.29    0.97
   3 -28   3    0.61    0.64
   3  28   3    1.64    0.96
  -3  28  -4    0.01    0.69
  -3 -28  -4   -0.09    0.86
   3 -28   4    1.09    0.83
   3  28   4   -0.14    0.75
  -3  28  -5    1.63    0.91
  -3 -28  -5   -0.53    0.88
   3 -28   5    1.40    0.99
   3  28   5    1.07    0.95
  -3  29   5    1.33    0.90
   3  29  -5    2.39    1.07
  -3  29   4    1.08    0.79
   3  29  -4    0.67    1.05
   3 -29  -3    6.14    1.27
  -3 -29   3    5.67    1.60
  -3  29   3    9.03    1.21
   3  29  -3    6.25    0.76
   3 -29  -2    4.04    1.63
  -3 -29   2    1.76    1.07
  -3  29   2    5.17    4.99
   3  29  -2    5.29    5.24
   3 -29  -1    2.82    1.22
  -3 -29   1    3.78    1.70
  -3  29   1    1.80    0.98
   3  29  -1    3.11    1.45
   3 -29   0    0.89    0.79
  -3 -29   0    0.94    0.78
  -3  29   0    0.01    0.74
   3 -29   0   -0.03    0.50
   3  29   0    2.05    1.12
   3 -29   1   -0.30    0.56
  -3 -29  -1    0.66    0.92
  -3  29  -1   -0.08    0.52
   3 -29   1    1.11    0.79
   3  29   1   -0.28    0.83
  -3  29  -2    2.39    1.00
  -3 -29  -2    3.43    1.56
   3 -29   2    0.71    0.76
   3  29   2    1.65    0.96
  -3  29  -3    3.57    1.44
  -3 -29  -3    3.80    1.62
   3 -29   3    2.22    1.14
   3  29   3    6.32    1.36
  -3  29  -4    2.15    0.90
  -3 -29  -4    0.65    1.00
   3 -29   4    2.68    1.17
   3  29   4    0.66    0.74
  -3  30   4    0.27    0.62
   3  30  -4   -1.23    0.94
  -3  30   3    1.47    0.93
   3  30  -3   -0.14    0.80
   3 -30  -2    0.32    0.43
  -3 -30   2    0.72    0.74
  -3  30   2   -0.30    0.69
   3  30  -2    2.07    1.04
   3 -30  -1    2.65    1.30
  -3 -30   1    4.46    1.75
  -3  30   1    3.32    1.40
   3  30  -1    2.04    1.08
   3 -30   0    0.51    0.55
  -3 -30   0    1.85    0.92
  -3  30   0    0.81    0.85
   3  30   0    1.07    1.16
   3 -30   1    1.91    1.05
  -3 -30  -1    0.02    0.44
   3  30   1    0.44    0.75
  -3  30  -2    0.01    0.70
  -3 -30  -2    0.23    0.37
   3 -30   2   -0.34    0.62
   3  30   2   -1.05    0.80
  -3  30  -3    1.38    0.89
  -3 -30  -3   -1.07    0.77
   3 -30   3    1.05    0.76
   3  30   3    0.20    0.47
  -3 -31   1    1.65    1.00
  -3  31   1    0.46    0.44
   3  31  -1   -0.26    0.91
   3 -31   0    7.62    1.77
  -3 -31   0   10.02    1.98
   3  31   0   10.81    1.83
   4   0 -14    2.71    1.30
  -4   0  14    0.26    0.68
   4   0 -13   -0.11    1.12
   4   0 -12    8.28    2.31
  -4   0  12    6.71    1.94
  -4   0  12    9.38    8.34
   4   0 -11   -0.05    0.83
  -4   0  11    0.38    0.40
  -4   0  11    0.06    0.54
   4   0 -10    1.64    0.95
  -4   0  10    0.51    0.47
  -4   0  10    0.68    0.54
   4   0  -9    2.14    1.33
  -4   0   9    0.70    0.58
   4   0  -8    0.63    0.76
  -4   0   8    1.06    0.89
  -4   0   8    0.47    0.47
   4   0  -7    0.37    0.86
  -4   0   7    0.45    0.54
  -4   0   7    0.39    0.47
   4   0  -6    1.76    0.83
  -4   0   6   -0.43    0.54
  -4   0   6    0.59    0.45
   4   0  -5    0.65    0.57
  -4   0   5    0.72    0.53
  -4   0   5    0.20    0.22
   4   0  -4  517.04   10.91
  -4   0   4  565.29   12.06
  -4   0   4  532.32   10.76
   4   0  -3    1.53    0.75
  -4   0   3    2.39    0.76
   4   0  -3    0.64    0.30
   4   0  -2  368.31    7.85
  -4   0   2  423.70    9.16
   4   0  -2  355.33    7.14
   4   0  -1    0.65    0.52
  -4   0   1    0.90    0.76
   4   0   0  524.87   10.75
  -4   0   0  572.21   11.95
   4   0   0  482.87    9.72
   4   0   1    0.41    0.25
  -4   0  -1    0.41    0.63
   4   0   1    0.38    0.51
  -4   0  -2  373.60    8.23
  -4   0  -2  425.85    9.09
   4   0   2  386.06    8.11
  -4   0  -3   -0.54    0.36
  -4   0  -3    0.13    0.25
   4   0   3   -1.23    0.65
  -4   0  -4  502.06   15.70
  -4   0  -4  567.86   17.72
   4   0   4  557.25  327.31
  -4   0  -5   -0.46    0.36
  -4   0  -5    0.57    0.38
   4   0   5    0.97    1.02
  -4   0  -6    0.00    0.38
  -4   0  -6    0.82    0.41
   4   0   6   -1.34    1.11
  -4   0  -7   -0.41    6.32
  -4   0  -7   -0.40    0.45
   4   0   7    0.37    1.02
  -4   0  -8   19.81    2.97
  -4   0  -8   16.52    3.41
   4   0   8   19.14    3.68
  -4   0  -9   -1.06    0.52
  -4   0  -9    0.14    0.31
   4   0   9   -1.04    1.24
  -4   0 -10    7.40    1.65
  -4   0 -10    8.65    2.04
   4   0  10    9.12    2.61
  -4   0 -11    0.24    0.56
   4   0  11   -1.21    1.26
  -4   0 -12    0.37    0.39
   4   0  12    2.19    1.75
  -4   0 -13    0.69    0.70
   4   0  13    2.76    1.46
   4   1 -14   10.26    2.42
   4  -1 -14   12.29    2.68
  -4  -1  14    8.75    2.21
  -4   1  14    7.82    1.86
   4  -1 -13   43.94   12.35
   4   1 -13   39.23   11.04
  -4  -1  13   30.52    9.70
  -4   1  13   28.99    9.32
   4   1 -12    4.78    1.53
   4  -1 -12    5.41    1.78
  -4   1  12    3.13    2.79
  -4  -1  12    3.03    2.69
  -4   1  12    3.64    1.12
  -4  -1  12    3.62    1.18
   4   1 -11    5.54    1.45
   4  -1 -11    4.67    1.26
  -4   1  11    4.66    0.94
  -4  -1  11    4.07    1.64
  -4  -1  11    2.90    1.16
  -4   1  11    3.56    1.52
   4  -1 -10   26.83    3.37
   4   1 -10   30.12    4.24
  -4  -1  10   24.81    2.81
  -4   1  10   22.41   16.11
  -4  -1  10   22.59   16.67
  -4   1  10   21.55   15.45
   4   1  -9    1.23    0.72
   4  -1  -9    0.68    0.85
  -4   1   9    3.35    2.53
  -4  -1   9    1.99    0.88
  -4   1   9    1.72    0.98
  -4  -1   9    1.85    0.78
   4  -1  -8   22.58    1.81
   4   1  -8   25.52    3.38
  -4  -1   8   26.48    3.25
  -4   1   8   27.74    4.18
  -4  -1   8   28.37    3.14
  -4   1   8   20.49    3.50
   4   1  -7    6.68    1.52
   4  -1  -7    8.23    1.75
  -4  -1   7    7.23    1.43
  -4   1   7    8.08    1.58
  -4  -1   7    7.90    1.36
  -4   1   7    6.63    1.20
   4  -1  -6   45.95    6.56
   4   1  -6   49.00    6.80
  -4   1   6   50.60    2.64
  -4  -1   6   49.76    2.60
  -4  -1   6   50.17    2.66
  -4   1   6   50.41    2.42
   4   1  -5  110.76    4.11
   4  -1  -5  112.15    4.18
  -4  -1   5  129.08    4.54
  -4   1   5  136.28    4.84
  -4  -1   5  122.61    4.23
  -4   1   5  121.83    4.04
   4  -1  -4   30.14    4.45
   4   1  -4   32.94    3.84
  -4  -1   4   34.99    3.97
  -4   1   4   33.46    2.48
  -4  -1   4   22.26    2.78
  -4   1   4   29.45    3.07
   4  -1  -3  144.94    3.88
   4   1  -3  135.43    4.32
  -4   1   3  152.82    3.91
   4  -1  -3  132.80    2.86
   4   1  -2    1.86    0.35
   4  -1  -2    1.38    0.87
  -4  -1   2    1.50    0.80
  -4   1   2    1.52    0.78
   4  -1  -2    1.20    0.46
   4   1  -2    0.54    0.37
   4   1  -1  154.31    5.97
   4  -1  -1  141.98    3.48
  -4   1   1  160.27    3.99
  -4  -1   1  162.66    4.02
   4   1  -1  125.77    2.87
   4  -1  -1  124.17    2.73
   4   1   0  122.28    3.09
   4  -1   0  119.82    4.19
  -4  -1   0  134.02    3.65
  -4   1   0  131.73    3.40
   4  -1   0  115.96    2.67
   4   1   0  121.87    2.89
   4  -1   1   17.26    1.41
   4   1   1   19.84    1.27
  -4   1  -1   22.36    3.81
  -4  -1  -1   23.47    3.20
   4   1   1   18.75    2.40
   4  -1   1   19.16    1.24
  -4  -1  -2    7.05    0.91
  -4   1  -2    7.79    1.03
  -4  -1  -2    8.89    1.07
  -4   1  -2   10.04    1.29
   4  -1   2    7.99    1.29
   4   1   2    5.86    2.09
  -4  -1  -3    4.63    0.58
  -4   1  -3    6.07    0.79
  -4  -1  -3    6.10    0.78
  -4   1  -3    5.32    0.85
   4  -1   3    5.42    1.07
   4   1   3    5.73    0.87
  -4   1  -4    4.80    0.58
  -4  -1  -4    4.38    0.68
  -4   1  -4    6.80    0.75
  -4  -1  -4    4.45    0.82
   4  -1   4    5.32    1.06
   4   1   4    4.81    0.84
  -4  -1  -5    6.59    0.94
  -4   1  -5    6.26    1.19
  -4  -1  -5    7.22    1.25
  -4   1  -5    7.24    1.20
   4  -1   5    4.88    1.45
   4   1   5    8.24    1.56
  -4  -1  -6    3.73    0.78
  -4   1  -6    3.42    0.66
  -4  -1  -6    5.08    0.92
  -4   1  -6    4.25    0.75
   4   1   6    3.71    0.88
   4  -1   6    3.94    1.43
  -4   1  -7  161.88    7.75
  -4  -1  -7  155.11    7.41
  -4  -1  -7  176.50    9.33
  -4   1  -7  183.73    8.60
   4   1   7  192.79    9.51
   4  -1   7  184.62    8.99
  -4   1  -8   19.69    2.95
  -4  -1  -8   18.16    2.95
  -4  -1  -8   23.24    3.16
  -4   1  -8   20.40    3.08
   4  -1   8   24.64    3.15
   4   1   8   25.56    2.53
  -4  -1  -9   22.15    2.76
  -4   1  -9   21.31    2.89
  -4  -1  -9   19.53    3.60
  -4   1  -9   18.52    3.04
   4   1   9   27.33    2.62
   4  -1   9   25.55    4.76
  -4   1 -10    4.64    1.15
  -4  -1 -10    5.06    1.14
  -4  -1 -10    4.08    1.08
   4  -1  10    4.11    3.54
   4   1  10    4.12    3.59
  -4   1 -11   -0.51    0.52
  -4  -1 -11   -0.06    0.51
   4   1  11   -2.42    1.35
   4  -1  11    0.88    1.37
  -4   1 -12    3.64    1.23
  -4  -1 -12    2.67    0.92
   4   1  12    5.45    2.33
   4  -1  12    4.60    1.80
  -4  -1 -13    0.13    0.32
  -4   1 -13    0.06    0.45
   4  -2 -14   38.23    5.97
   4   2 -14   31.96    6.83
  -4  -2  14   26.28    6.04
   4  -2 -13    0.45    1.05
   4   2 -13    2.45    1.44
  -4  -2  13    1.93    1.06
  -4   2  13    1.23    0.97
   4  -2 -12    2.72    1.34
   4   2 -12    4.21    1.35
  -4   2  12    3.60    0.93
  -4  -2  12    3.24    3.05
  -4   2  12    4.44    1.17
   4  -2 -11    6.57    1.61
   4   2 -11    7.54    1.75
  -4   2  11    4.68    1.15
  -4  -2  11    5.15    1.24
  -4  -2  11    5.15    1.40
  -4   2  11    4.66    1.08
   4  -2 -10    1.14    0.80
   4   2 -10    0.87    1.00
  -4  -2  10    1.21    0.79
  -4   2  10    2.03    1.26
  -4  -2  10    0.77    0.65
  -4   2  10    1.34    0.69
   4   2  -9   22.89    3.54
   4  -2  -9   21.12    2.96
  -4  -2   9   20.63    2.51
  -4   2   9   25.01    1.97
  -4  -2   9   24.95    2.77
  -4   2   9   20.55    2.87
   4  -2  -8   36.47   24.86
   4   2  -8   38.29    2.59
  -4  -2   8   31.90    3.30
  -4  -2   8   40.22   27.23
  -4   2   8   28.56    3.69
   4  -2  -7   26.90    4.05
   4   2  -7   30.40   19.97
  -4  -2   7   28.48    3.71
  -4   2   7   26.43    3.81
  -4  -2   7   28.77    3.50
  -4   2   7   23.27    2.13
   4  -2  -6    2.78    0.77
   4   2  -6    3.05    0.90
  -4  -2   6    4.58    1.08
  -4   2   6    6.77    1.17
  -4  -2   6    4.06    1.01
  -4   2   6    2.89    0.74
   4  -2  -5   81.78    3.25
   4   2  -5   86.80    4.94
  -4  -2   5   94.83    3.65
  -4   2   5   94.92    3.58
  -4  -2   5   88.21    4.89
  -4   2   5   85.60    2.87
   4  -2  -4   42.21    2.60
   4   2  -4   42.40    5.60
  -4  -2   4   45.81    2.76
  -4   2   4   45.03    2.99
  -4   2   4   40.54    2.08
   4   2  -4   42.62    2.31
   4  -2  -3 1239.44   25.51
[truncated: 373,233 more chars]
