# Supplementary material for: Four- and five-component molecular solids: crystal engineering strategies based on structural inequivalence
Source: IUCrJ. 2016 Jan 5;3(Pt 2):96–101. doi: 10.1107/S2052252515023945 (PMC4775157; doi:10.1107/S2052252515023945)
Supplement: Supplementary file 5 [file m-03-00096-sup6.zip › Checkcif Folder/Checkciffiles/8. MRE TMP PER.cif]

 
data_shelx
 
_audit_creation_method            SHELXL-2013
_chemical_name_systematic
;
 ?
;
_chemical_name_common             ?
_chemical_melting_point           ?
_chemical_formula_moiety          ?
_chemical_formula_sum
 'C50 H52 N4 O4' 
_chemical_formula_weight          772.95

loop_
 _atom_type_symbol
 _atom_type_description
 _atom_type_scat_dispersion_real
 _atom_type_scat_dispersion_imag
 _atom_type_scat_source
 'C'  'C'   0.0033   0.0016
 'International Tables Vol C Tables 4.2.6.8 and 6.1.1.4'
 'H'  'H'   0.0000   0.0000
 'International Tables Vol C Tables 4.2.6.8 and 6.1.1.4'
 'N'  'N'   0.0061   0.0033
 'International Tables Vol C Tables 4.2.6.8 and 6.1.1.4'
 'O'  'O'   0.0106   0.0060
 'International Tables Vol C Tables 4.2.6.8 and 6.1.1.4'
 
_space_group_crystal_system       triclinic
_space_group_IT_number            2
_space_group_name_H-M_alt         'P -1'
_space_group_name_Hall            '-P 1'
 
_shelx_space_group_comment
;
The symmetry employed for this shelxl refinement is uniquely defined
by the following loop, which should always be used as a source of
symmetry information in preference to the above space-group names.
They are only intended as comments.
;
 
loop_
 _space_group_symop_operation_xyz
 'x, y, z'
 '-x, -y, -z'
 
_cell_length_a                    7.5460(9)
_cell_length_b                    9.4647(16)
_cell_length_c                    14.8318(19)
_cell_angle_alpha                 85.58(2)
_cell_angle_beta                  77.14(2)
_cell_angle_gamma                 86.77(3)
_cell_volume                      1028.8(3)
_cell_formula_units_Z             1
_cell_measurement_temperature     150(2)
_cell_measurement_reflns_used     ? 
_cell_measurement_theta_min       ? 
_cell_measurement_theta_max       ? 
 
_exptl_crystal_description        'Block' 
_exptl_crystal_colour             'Yellow'
_exptl_crystal_density_meas       ? 
_exptl_crystal_density_method     ?              
_exptl_crystal_density_diffrn     1.248          
_exptl_crystal_F_000              412
_exptl_transmission_factor_min    ?                                             
_exptl_transmission_factor_max    ?                                             
_exptl_crystal_size_max           0.470
_exptl_crystal_size_mid           0.290
_exptl_crystal_size_min           0.180
_exptl_absorpt_coefficient_mu     0.079
_shelx_estimated_absorpt_T_min    0.964
_shelx_estimated_absorpt_T_max    0.986
_exptl_absorpt_correction_type    'Multi-scan'
_exptl_absorpt_correction_T_max    1.000
_exptl_absorpt_correction_T_min    0.638
_exptl_absorpt_process_details    'Jacobson, R. (1998) Private communication' 
 
_exptl_special_details
;
 ?
;
 
_diffrn_ambient_temperature       150(2)
_diffrn_radiation_wavelength      0.71073
_diffrn_radiation_type            MoK\a
_diffrn_source                    'Sealed Tube'                       
_diffrn_measurement_device_type   'Rigaku Mercury375R (2x2 bin mode)'
_diffrn_measurement_method        'profile data from \w-scans'
_diffrn_detector_area_resol_mean  ? 
_diffrn_reflns_number             11018
_diffrn_reflns_av_unetI/netI      0.0658
_diffrn_reflns_av_R_equivalents   0.0769
_diffrn_reflns_limit_h_min        -9
_diffrn_reflns_limit_h_max        9
_diffrn_reflns_limit_k_min        -12
_diffrn_reflns_limit_k_max        12
_diffrn_reflns_limit_l_min        -19
_diffrn_reflns_limit_l_max        19
_diffrn_reflns_theta_min          1.411
_diffrn_reflns_theta_max          27.577
_diffrn_reflns_theta_full         25.242
_diffrn_measured_fraction_theta_max   0.993
_diffrn_measured_fraction_theta_full  0.998
_diffrn_reflns_Laue_measured_fraction_max    0.993
_diffrn_reflns_Laue_measured_fraction_full   0.998
_diffrn_reflns_point_group_measured_fraction_max   0.993
_diffrn_reflns_point_group_measured_fraction_full  0.998
_reflns_number_total              4739
_reflns_number_gt                 3277
_reflns_threshold_expression      'I > 2\s(I)'
_reflns_Friedel_coverage          0.000
_reflns_Friedel_fraction_max      .
_reflns_Friedel_fraction_full     .
 
_reflns_special_details
;
 Reflections were merged by SHELXL according to the crystal
 class for the calculation of statistics and refinement.
 
 _reflns_Friedel_fraction is defined as the number of unique
 Friedel pairs measured divided by the number that would be
 possible theoretically, ignoring centric projections and
 systematic absences.
;
 
_computing_data_collection        ?
_computing_cell_refinement        ?
_computing_data_reduction         ?
_computing_structure_solution     ?
_computing_structure_refinement   'SHELXL-2013 (Sheldrick, 2013)'
_computing_molecular_graphics     ?
_computing_publication_material   ?
 
_refine_special_details
;
 ?
;
_refine_ls_structure_factor_coef  Fsqd
_refine_ls_matrix_type            full
_refine_ls_weighting_scheme       calc
_refine_ls_weighting_details
;
 w=1/[\s^2^(Fo^2^)+(0.1669P)^2^]
 where P=(Fo^2^+2Fc^2^)/3
;
_atom_sites_solution_primary      ?
_atom_sites_solution_secondary    ?
_atom_sites_solution_hydrogens    geom
_refine_ls_hydrogen_treatment     constr
_refine_ls_extinction_method      none
_refine_ls_extinction_coef        .
_refine_ls_number_reflns          4739
_refine_ls_number_parameters      269
_refine_ls_number_restraints      0
_refine_ls_R_factor_all           0.0919
_refine_ls_R_factor_gt            0.0624
_refine_ls_wR_factor_ref          0.2346
_refine_ls_wR_factor_gt           0.1955
_refine_ls_goodness_of_fit_ref    0.931
_refine_ls_restrained_S_all       0.931
_refine_ls_shift/su_max           0.000
_refine_ls_shift/su_mean          0.000
 
loop_
 _atom_site_label
 _atom_site_type_symbol
 _atom_site_fract_x
 _atom_site_fract_y
 _atom_site_fract_z
 _atom_site_U_iso_or_equiv
 _atom_site_adp_type
 _atom_site_occupancy
 _atom_site_site_symmetry_order  
 _atom_site_calc_flag
 _atom_site_refinement_flags_posn
 _atom_site_refinement_flags_adp
 _atom_site_refinement_flags_occupancy
 _atom_site_disorder_assembly
 _atom_site_disorder_group
O2 O -0.0730(2) 0.29530(16) 0.28109(11) 0.0596(4) Uani 1 1 d . . . . .
H2 H -0.0337 0.2384 0.3191 0.089 Uiso 1 1 calc R U . . .
O1 O 0.0899(2) 0.70192(15) 0.08259(11) 0.0569(4) Uani 1 1 d . . . . .
H1 H 0.1704 0.7625 0.0684 0.085 Uiso 1 1 calc R U . . .
N2 N 0.3590(2) -0.09191(16) 0.01685(11) 0.0448(4) Uani 1 1 d . . . . .
C1 C 0.0111(2) 0.49597(18) 0.18004(12) 0.0378(4) Uani 1 1 d . . . . .
C2 C 0.1299(3) 0.60701(19) 0.15042(12) 0.0407(4) Uani 1 1 d . . . . .
C13 C 0.3273(3) 0.04530(19) 0.03585(12) 0.0421(4) Uani 1 1 d . . . . .
C6 C 0.0463(2) 0.40068(19) 0.25160(13) 0.0406(4) Uani 1 1 d . . . . .
C3 C 0.2802(3) 0.6193(2) 0.18896(14) 0.0463(5) Uani 1 1 d . . . . .
H3 H 0.3606 0.6944 0.1675 0.056 Uiso 1 1 calc R U . . .
C14 C 0.5299(3) -0.13790(19) -0.01936(13) 0.0447(5) Uani 1 1 d . . . . .
C5 C 0.1953(3) 0.4126(2) 0.29055(14) 0.0485(5) Uani 1 1 d . . . . .
H5 H 0.2171 0.3463 0.3388 0.058 Uiso 1 1 calc R U . . .
C7 C -0.1479(3) 0.4799(2) 0.13694(15) 0.0542(5) Uani 1 1 d . . . . .
H7A H -0.1083 0.4272 0.0811 0.081 Uiso 1 1 calc R U . . .
H7B H -0.1971 0.5739 0.1202 0.081 Uiso 1 1 calc R U . . .
H7C H -0.2423 0.4282 0.1813 0.081 Uiso 1 1 calc R U . . .
C21 C -0.4225(2) -0.0778(2) 0.42039(16) 0.0502(5) Uani 1 1 d . . . . .
C4 C 0.3119(3) 0.5219(2) 0.25838(14) 0.0494(5) Uani 1 1 d . . . . .
H4 H 0.4148 0.5301 0.2843 0.059 Uiso 1 1 calc R U . . .
C22 C -0.4592(3) -0.1499(2) 0.51076(17) 0.0508(5) Uani 1 1 d . . . . .
C12 C 0.1339(3) 0.0932(2) 0.07338(16) 0.0577(6) Uani 1 1 d . . . . .
H12A H 0.0583 0.0103 0.0905 0.087 Uiso 1 1 calc R U . . .
H12B H 0.0895 0.1541 0.0259 0.087 Uiso 1 1 calc R U . . .
H12C H 0.1274 0.1465 0.1282 0.087 Uiso 1 1 calc R U . . .
C20 C -0.4629(3) 0.0702(2) 0.40807(15) 0.0510(5) Uani 1 1 d . . . . .
C15 C 0.5598(4) -0.2909(2) -0.04144(18) 0.0630(6) Uani 1 1 d . . . . .
H15A H 0.4443 -0.3388 -0.0226 0.095 Uiso 1 1 calc R U . . .
H15B H 0.6478 -0.3370 -0.0079 0.095 Uiso 1 1 calc R U . . .
H15C H 0.6069 -0.2968 -0.1082 0.095 Uiso 1 1 calc R U . . .
C16 C -0.3456(3) -0.1567(3) 0.3419(2) 0.0750(8) Uani 1 1 d . . . . .
C19 C -0.4247(4) 0.1339(3) 0.3188(2) 0.0758(8) Uani 1 1 d . . . . .
H19 H -0.4501 0.2327 0.3098 0.091 Uiso 1 1 calc R U . . .
C18 C -0.3504(4) 0.0569(6) 0.2422(2) 0.1019(12) Uani 1 1 d . . . . .
H18 H -0.3269 0.1039 0.1821 0.122 Uiso 1 1 calc R U . . .
C25 C -0.3043(4) -0.3014(4) 0.3536(3) 0.0995(13) Uani 1 1 d . . . . .
H25 H -0.2504 -0.3532 0.3013 0.119 Uiso 1 1 calc R U . . .
C17 C -0.3112(4) -0.0834(5) 0.2521(2) 0.0988(12) Uani 1 1 d . . . . .
H17 H -0.2602 -0.1341 0.1990 0.119 Uiso 1 1 calc R U . . .
N1 N -0.0061(2) 0.89525(16) 0.57075(12) 0.0452(4) Uani 1 1 d . . . . .
C9 C 0.0608(2) 0.8659(2) 0.48243(14) 0.0436(4) Uani 1 1 d . . . . .
C10 C -0.0675(2) 1.0279(2) 0.58936(13) 0.0443(5) Uani 1 1 d . . . . .
C8 C 0.1254(3) 0.7157(2) 0.46438(18) 0.0603(6) Uani 1 1 d . . . . .
H8A H 0.1054 0.6577 0.5231 0.091 Uiso 1 1 calc R U . . .
H8B H 0.2554 0.7133 0.4353 0.091 Uiso 1 1 calc R U . . .
H8C H 0.0575 0.6781 0.4230 0.091 Uiso 1 1 calc R U . . .
C11 C -0.1446(4) 1.0561(3) 0.68812(16) 0.0641(6) Uani 1 1 d . . . . .
H11A H -0.1376 0.9686 0.7273 0.096 Uiso 1 1 calc R U . . .
H11B H -0.2721 1.0894 0.6953 0.096 Uiso 1 1 calc R U . . .
H11C H -0.0751 1.1289 0.7067 0.096 Uiso 1 1 calc R U . . .
C23 C -0.4188(4) -0.2949(3) 0.5177(2) 0.0779(8) Uani 1 1 d . . . . .
H23 H -0.4449 -0.3447 0.5769 0.094 Uiso 1 1 calc R U . . .
C24 C -0.3412(5) -0.3690(3) 0.4400(4) 0.1019(13) Uani 1 1 d . . . . .
H24 H -0.3135 -0.4678 0.4472 0.122 Uiso 1 1 calc R U . . .
 
loop_
 _atom_site_aniso_label
 _atom_site_aniso_U_11
 _atom_site_aniso_U_22
 _atom_site_aniso_U_33
 _atom_site_aniso_U_23
 _atom_site_aniso_U_13
 _atom_site_aniso_U_12
O2 0.0634(9) 0.0537(9) 0.0649(10) 0.0208(7) -0.0242(8) -0.0223(7)
O1 0.0667(10) 0.0479(9) 0.0582(9) 0.0176(7) -0.0229(8) -0.0112(7)
N2 0.0556(10) 0.0389(8) 0.0388(9) 0.0013(6) -0.0084(7) -0.0041(7)
C1 0.0400(9) 0.0367(9) 0.0357(9) -0.0037(7) -0.0062(7) -0.0002(7)
C2 0.0495(10) 0.0345(9) 0.0376(10) -0.0009(7) -0.0091(8) -0.0008(7)
C13 0.0529(10) 0.0400(10) 0.0320(9) 0.0010(7) -0.0084(8) 0.0005(8)
C6 0.0415(9) 0.0376(9) 0.0416(10) 0.0002(7) -0.0075(7) -0.0030(7)
C3 0.0505(10) 0.0404(10) 0.0485(11) -0.0003(8) -0.0106(9) -0.0111(8)
C14 0.0606(12) 0.0359(9) 0.0370(10) 0.0006(7) -0.0106(8) -0.0019(8)
C5 0.0529(11) 0.0482(11) 0.0457(11) 0.0065(8) -0.0165(9) -0.0033(9)
C7 0.0548(12) 0.0582(12) 0.0526(12) 0.0055(9) -0.0201(10) -0.0083(10)
C21 0.0350(9) 0.0531(12) 0.0672(14) -0.0130(10) -0.0172(9) -0.0054(8)
C4 0.0477(10) 0.0553(12) 0.0491(11) -0.0027(9) -0.0180(9) -0.0073(9)
C22 0.0412(10) 0.0395(10) 0.0790(15) -0.0010(9) -0.0292(10) -0.0037(8)
C12 0.0574(12) 0.0582(13) 0.0544(13) -0.0015(10) -0.0078(10) 0.0051(10)
C20 0.0405(10) 0.0537(12) 0.0626(13) 0.0045(10) -0.0191(9) -0.0133(8)
C15 0.0799(16) 0.0398(11) 0.0663(15) -0.0096(10) -0.0082(12) 0.0004(10)
C16 0.0399(11) 0.096(2) 0.093(2) -0.0417(16) -0.0101(12) -0.0062(12)
C19 0.0591(14) 0.095(2) 0.0728(18) 0.0235(15) -0.0181(13) -0.0258(13)
C18 0.0685(18) 0.173(4) 0.0627(19) 0.009(2) -0.0088(15) -0.038(2)
C25 0.0585(16) 0.099(3) 0.154(4) -0.077(3) -0.035(2) 0.0195(16)
C17 0.0591(16) 0.167(4) 0.071(2) -0.042(2) 0.0009(14) -0.024(2)
N1 0.0441(8) 0.0407(9) 0.0511(10) 0.0078(7) -0.0140(7) -0.0051(7)
C9 0.0383(9) 0.0405(10) 0.0526(12) 0.0039(8) -0.0134(8) -0.0018(7)
C10 0.0402(9) 0.0450(10) 0.0481(11) 0.0023(8) -0.0117(8) -0.0050(8)
C8 0.0607(13) 0.0428(11) 0.0781(16) -0.0032(10) -0.0185(12) 0.0053(10)
C11 0.0713(15) 0.0695(15) 0.0504(13) -0.0021(11) -0.0125(11) -0.0005(12)
C23 0.0826(17) 0.0453(13) 0.126(2) -0.0037(14) -0.0676(17) 0.0001(12)
C24 0.083(2) 0.0577(17) 0.189(4) -0.050(2) -0.073(3) 0.0254(15)
 
_geom_special_details
;
 All esds (except the esd in the dihedral angle between two l.s. planes)
 are estimated using the full covariance matrix.  The cell esds are taken
 into account individually in the estimation of esds in distances, angles
 and torsion angles; correlations between esds in cell parameters are only
 used when they are defined by crystal symmetry.  An approximate (isotropic)
 treatment of cell esds is used for estimating esds involving l.s. planes.
;
 
loop_
 _geom_bond_atom_site_label_1
 _geom_bond_atom_site_label_2
 _geom_bond_distance
 _geom_bond_site_symmetry_2
 _geom_bond_publ_flag
O2 C6 1.362(2) . ?
O2 H2 0.8400 . ?
O1 C2 1.370(2) . ?
O1 H1 0.8400 . ?
N2 C14 1.344(3) . ?
N2 C13 1.347(2) . ?
C1 C2 1.400(2) . ?
C1 C6 1.400(3) . ?
C1 C7 1.500(3) . ?
C2 C3 1.392(3) . ?
C13 C14 1.394(3) 2_655 ?
C13 C12 1.500(3) . ?
C6 C5 1.387(3) . ?
C3 C4 1.380(3) . ?
C3 H3 0.9500 . ?
C14 C13 1.394(3) 2_655 ?
C14 C15 1.503(3) . ?
C5 C4 1.383(3) . ?
C5 H5 0.9500 . ?
C7 H7A 0.9800 . ?
C7 H7B 0.9800 . ?
C7 H7C 0.9800 . ?
C21 C20 1.423(3) . ?
C21 C16 1.426(3) . ?
C21 C22 1.433(3) . ?
C4 H4 0.9500 . ?
C22 C23 1.389(3) . ?
C22 C20 1.463(3) 2_456 ?
C12 H12A 0.9800 . ?
C12 H12B 0.9800 . ?
C12 H12C 0.9800 . ?
C20 C19 1.388(3) . ?
C20 C22 1.463(3) 2_456 ?
C15 H15A 0.9800 . ?
C15 H15B 0.9800 . ?
C15 H15C 0.9800 . ?
C16 C25 1.394(5) . ?
C16 C17 1.430(5) . ?
C19 C18 1.390(5) . ?
C19 H19 0.9500 . ?
C18 C17 1.348(6) . ?
C18 H18 0.9500 . ?
C25 C24 1.365(6) . ?
C25 H25 0.9500 . ?
C17 H17 0.9500 . ?
N1 C9 1.339(3) . ?
N1 C10 1.341(2) . ?
C9 C10 1.401(3) 2_576 ?
C9 C8 1.500(3) . ?
C10 C9 1.401(3) 2_576 ?
C10 C11 1.490(3) . ?
C8 H8A 0.9800 . ?
C8 H8B 0.9800 . ?
C8 H8C 0.9800 . ?
C11 H11A 0.9800 . ?
C11 H11B 0.9800 . ?
C11 H11C 0.9800 . ?
C23 C24 1.393(5) . ?
C23 H23 0.9500 . ?
C24 H24 0.9500 . ?
 
loop_
 _geom_angle_atom_site_label_1
 _geom_angle_atom_site_label_2
 _geom_angle_atom_site_label_3
 _geom_angle
 _geom_angle_site_symmetry_1
 _geom_angle_site_symmetry_3
 _geom_angle_publ_flag
C6 O2 H2 109.5 . . ?
C2 O1 H1 109.5 . . ?
C14 N2 C13 119.01(16) . . ?
C2 C1 C6 117.44(16) . . ?
C2 C1 C7 121.28(17) . . ?
C6 C1 C7 121.28(17) . . ?
O1 C2 C3 122.33(17) . . ?
O1 C2 C1 116.62(16) . . ?
C3 C2 C1 121.05(17) . . ?
N2 C13 C14 120.53(17) . 2_655 ?
N2 C13 C12 117.28(18) . . ?
C14 C13 C12 122.18(18) 2_655 . ?
O2 C6 C5 121.52(17) . . ?
O2 C6 C1 116.68(16) . . ?
C5 C6 C1 121.80(17) . . ?
C4 C3 C2 119.78(18) . . ?
C4 C3 H3 120.1 . . ?
C2 C3 H3 120.1 . . ?
N2 C14 C13 120.45(17) . 2_655 ?
N2 C14 C15 117.63(18) . . ?
C13 C14 C15 121.92(19) 2_655 . ?
C4 C5 C6 119.21(18) . . ?
C4 C5 H5 120.4 . . ?
C6 C5 H5 120.4 . . ?
C1 C7 H7A 109.5 . . ?
C1 C7 H7B 109.5 . . ?
H7A C7 H7B 109.5 . . ?
C1 C7 H7C 109.5 . . ?
H7A C7 H7C 109.5 . . ?
H7B C7 H7C 109.5 . . ?
C20 C21 C16 119.9(2) . . ?
C20 C21 C22 121.0(2) . . ?
C16 C21 C22 119.1(2) . . ?
C3 C4 C5 120.70(18) . . ?
C3 C4 H4 119.6 . . ?
C5 C4 H4 119.6 . . ?
C23 C22 C21 118.1(2) . . ?
C23 C22 C20 122.3(2) . 2_456 ?
C21 C22 C20 119.65(18) . 2_456 ?
C13 C12 H12A 109.5 . . ?
C13 C12 H12B 109.5 . . ?
H12A C12 H12B 109.5 . . ?
C13 C12 H12C 109.5 . . ?
H12A C12 H12C 109.5 . . ?
H12B C12 H12C 109.5 . . ?
C19 C20 C21 118.3(2) . . ?
C19 C20 C22 122.4(2) . 2_456 ?
C21 C20 C22 119.3(2) . 2_456 ?
C14 C15 H15A 109.5 . . ?
C14 C15 H15B 109.5 . . ?
H15A C15 H15B 109.5 . . ?
C14 C15 H15C 109.5 . . ?
H15A C15 H15C 109.5 . . ?
H15B C15 H15C 109.5 . . ?
C25 C16 C21 120.2(3) . . ?
C25 C16 C17 121.4(3) . . ?
C21 C16 C17 118.4(3) . . ?
C20 C19 C18 121.8(3) . . ?
C20 C19 H19 119.1 . . ?
C18 C19 H19 119.1 . . ?
C17 C18 C19 120.9(3) . . ?
C17 C18 H18 119.5 . . ?
C19 C18 H18 119.5 . . ?
C24 C25 C16 120.1(3) . . ?
C24 C25 H25 119.9 . . ?
C16 C25 H25 119.9 . . ?
C18 C17 C16 120.6(3) . . ?
C18 C17 H17 119.7 . . ?
C16 C17 H17 119.7 . . ?
C9 N1 C10 118.91(16) . . ?
N1 C9 C10 120.59(17) . 2_576 ?
N1 C9 C8 117.27(18) . . ?
C10 C9 C8 122.13(19) 2_576 . ?
N1 C10 C9 120.50(18) . 2_576 ?
N1 C10 C11 117.48(18) . . ?
C9 C10 C11 122.01(19) 2_576 . ?
C9 C8 H8A 109.5 . . ?
C9 C8 H8B 109.5 . . ?
H8A C8 H8B 109.5 . . ?
C9 C8 H8C 109.5 . . ?
H8A C8 H8C 109.5 . . ?
H8B C8 H8C 109.5 . . ?
C10 C11 H11A 109.5 . . ?
C10 C11 H11B 109.5 . . ?
H11A C11 H11B 109.5 . . ?
C10 C11 H11C 109.5 . . ?
H11A C11 H11C 109.5 . . ?
H11B C11 H11C 109.5 . . ?
C22 C23 C24 121.7(3) . . ?
C22 C23 H23 119.2 . . ?
C24 C23 H23 119.2 . . ?
C25 C24 C23 120.9(3) . . ?
C25 C24 H24 119.6 . . ?
C23 C24 H24 119.6 . . ?
 
_refine_diff_density_max    0.306
_refine_diff_density_min   -0.331
_refine_diff_density_rms    0.088

_shelxl_version_number 2013-2

_shelx_res_file
;
TITL datam in P-1
CELL  0.71073   7.5460   9.4647  14.8318   85.580   77.140   86.774
ZERR     1.00   0.0009   0.0016   0.0019    0.022    0.022    0.026
LATT   1
SFAC  C    H    N    O
UNIT  50 52 4 4
MERG   2
FMAP   2
PLAN   20
SIZE     0.180   0.290   0.470
ACTA
BOND   $H
L.S.  10
TEMP  -123.00
WGHT    0.166900
FVAR       0.65510
O2    4   -0.073045    0.295301    0.281087    11.00000    0.06341    0.05367 =
         0.06493    0.02077   -0.02421   -0.02234
AFIX 147
H2    2   -0.033718    0.238407    0.319099    11.00000   -1.50000
AFIX   0
O1    4    0.089891    0.701923    0.082592    11.00000    0.06671    0.04785 =
         0.05818    0.01759   -0.02286   -0.01115
AFIX 147
H1    2    0.170355    0.762519    0.068404    11.00000   -1.50000
AFIX   0
N2    3    0.358956   -0.091913    0.016850    11.00000    0.05556    0.03888 =
         0.03881    0.00133   -0.00839   -0.00412
C1    1    0.011122    0.495970    0.180041    11.00000    0.03997    0.03672 =
         0.03573   -0.00369   -0.00618   -0.00024
C2    1    0.129940    0.607015    0.150421    11.00000    0.04950    0.03448 =
         0.03756   -0.00092   -0.00914   -0.00079
C13   1    0.327329    0.045300    0.035850    11.00000    0.05285    0.04003 =
         0.03201    0.00100   -0.00835    0.00052
C6    1    0.046298    0.400684    0.251602    11.00000    0.04154    0.03764 =
         0.04155    0.00022   -0.00747   -0.00303
C3    1    0.280177    0.619265    0.188961    11.00000    0.05048    0.04042 =
         0.04852   -0.00030   -0.01064   -0.01112
AFIX  43
H3    2    0.360597    0.694375    0.167541    11.00000   -1.20000
AFIX   0
C14   1    0.529903   -0.137896   -0.019360    11.00000    0.06063    0.03593 =
         0.03702    0.00058   -0.01062   -0.00190
C5    1    0.195344    0.412557    0.290551    11.00000    0.05286    0.04819 =
         0.04574    0.00649   -0.01652   -0.00332
AFIX  43
H5    2    0.217089    0.346329    0.338751    11.00000   -1.20000
AFIX   0
C7    1   -0.147927    0.479906    0.136942    11.00000    0.05479    0.05821 =
         0.05262    0.00546   -0.02008   -0.00834
AFIX 137
H7A   2   -0.108283    0.427161    0.081138    11.00000   -1.50000
H7B   2   -0.197143    0.573896    0.120247    11.00000   -1.50000
H7C   2   -0.242285    0.428164    0.181277    11.00000   -1.50000
AFIX   0
C21   1   -0.422459   -0.077833    0.420389    11.00000    0.03498    0.05312 =
         0.06724   -0.01302   -0.01724   -0.00535
C4    1    0.311861    0.521923    0.258383    11.00000    0.04768    0.05534 =
         0.04906   -0.00269   -0.01797   -0.00728
AFIX  43
H4    2    0.414819    0.530149    0.284343    11.00000   -1.20000
AFIX   0
C22   1   -0.459195   -0.149938    0.510757    11.00000    0.04121    0.03948 =
         0.07896   -0.00099   -0.02918   -0.00370
C12   1    0.133888    0.093231    0.073381    11.00000    0.05736    0.05816 =
         0.05441   -0.00154   -0.00784    0.00515
AFIX 137
H12A  2    0.058325    0.010338    0.090545    11.00000   -1.50000
H12B  2    0.089522    0.154150    0.025933    11.00000   -1.50000
H12C  2    0.127411    0.146524    0.128191    11.00000   -1.50000
AFIX   0
C20   1   -0.462889    0.070178    0.408067    11.00000    0.04047    0.05365 =
         0.06256    0.00448   -0.01909   -0.01331
C15   1    0.559831   -0.290939   -0.041441    11.00000    0.07993    0.03980 =
         0.06632   -0.00961   -0.00815    0.00036
AFIX 137
H15A  2    0.444253   -0.338804   -0.022626    11.00000   -1.50000
H15B  2    0.647812   -0.337031   -0.007852    11.00000   -1.50000
H15C  2    0.606939   -0.296754   -0.108240    11.00000   -1.50000
AFIX   0
C16   1   -0.345569   -0.156664    0.341927    11.00000    0.03988    0.09586 =
         0.09325   -0.04168   -0.01012   -0.00617
C19   1   -0.424731    0.133863    0.318791    11.00000    0.05910    0.09524 =
         0.07277    0.02353   -0.01811   -0.02575
AFIX  43
H19   2   -0.450120    0.232747    0.309758    11.00000   -1.20000
AFIX   0
C18   1   -0.350369    0.056912    0.242218    11.00000    0.06845    0.17332 =
         0.06267    0.00861   -0.00881   -0.03785
AFIX  43
H18   2   -0.326860    0.103860    0.182053    11.00000   -1.20000
AFIX   0
C25   1   -0.304272   -0.301419    0.353579    11.00000    0.05853    0.09946 =
         0.15436   -0.07697   -0.03492    0.01949
AFIX  43
H25   2   -0.250354   -0.353157    0.301287    11.00000   -1.20000
AFIX   0
C17   1   -0.311154   -0.083381    0.252138    11.00000    0.05914    0.16662 =
         0.07126   -0.04219    0.00094   -0.02385
AFIX  43
H17   2   -0.260160   -0.134070    0.198973    11.00000   -1.20000
AFIX   0
N1    3   -0.006078    0.895248    0.570747    11.00000    0.04414    0.04067 =
         0.05112    0.00780   -0.01403   -0.00507
C9    1    0.060774    0.865859    0.482425    11.00000    0.03830    0.04045 =
         0.05258    0.00385   -0.01336   -0.00179
C10   1   -0.067456    1.027909    0.589361    11.00000    0.04015    0.04501 =
         0.04810    0.00231   -0.01169   -0.00502
C8    1    0.125351    0.715741    0.464383    11.00000    0.06069    0.04278 =
         0.07813   -0.00318   -0.01853    0.00529
AFIX 137
H8A   2    0.105360    0.657717    0.523121    11.00000   -1.50000
H8B   2    0.255401    0.713294    0.435270    11.00000   -1.50000
H8C   2    0.057479    0.678144    0.422972    11.00000   -1.50000
AFIX   0
C11   1   -0.144649    1.056112    0.688120    11.00000    0.07130    0.06952 =
         0.05045   -0.00208   -0.01248   -0.00048
AFIX 137
H11A  2   -0.137553    0.968613    0.727257    11.00000   -1.50000
H11B  2   -0.272063    1.089394    0.695339    11.00000   -1.50000
H11C  2   -0.075114    1.128882    0.706735    11.00000   -1.50000
AFIX   0
C23   1   -0.418846   -0.294878    0.517710    11.00000    0.08260    0.04533 =
         0.12628   -0.00366   -0.06763    0.00014
AFIX  43
H23   2   -0.444871   -0.344718    0.576937    11.00000   -1.20000
AFIX   0
C24   1   -0.341167   -0.368971    0.439995    11.00000    0.08264    0.05768 =
         0.18924   -0.04961   -0.07349    0.02538
AFIX  43
H24   2   -0.313514   -0.467797    0.447237    11.00000   -1.20000
AFIX   0
HKLF    4

REM  datam in P-1
REM R1 =  0.0624 for    3277 Fo > 4sig(Fo)  and  0.0919 for all    4739 data
REM    269 parameters refined using      0 restraints

END

WGHT      0.1113      0.0000

REM Highest difference peak  0.306,  deepest hole -0.331,  1-sigma level  0.088
Q1    1  -0.2983  0.5194  0.1767  11.00000  0.05    0.30
Q2    1   0.0716  0.5372  0.1682  11.00000  0.05    0.27
Q3    1  -0.2478 -0.2120  0.2081  11.00000  0.05    0.26
Q4    1  -0.3188 -0.2610  0.2192  11.00000  0.05    0.25
Q5    1  -0.1433  0.5175  0.0781  11.00000  0.05    0.25
Q6    1   0.5976 -0.1048 -0.0185  11.00000  0.05    0.23
Q7    1  -0.4066 -0.2579  0.1788  11.00000  0.05    0.21
Q8    1   0.5499  0.6582  0.2565  11.00000  0.05    0.21
Q9    1   0.5076  0.5990  0.2553  11.00000  0.05    0.21
Q10   1  -0.3534  0.6416  0.2002  11.00000  0.05    0.21
Q11   1  -0.2700 -0.3170  0.2548  11.00000  0.05    0.21
Q12   1  -0.1734  1.2041  0.7111  11.00000  0.05    0.20
Q13   1  -0.1741  0.3706  0.1334  11.00000  0.05    0.20
Q14   1   0.5535  0.5930  0.1651  11.00000  0.05    0.19
Q15   1   0.4567  0.6820  0.1445  11.00000  0.05    0.19
Q16   1   0.5165  0.4747  0.1912  11.00000  0.05    0.18
Q17   1   0.5580  0.4936  0.2620  11.00000  0.05    0.18
Q18   1  -0.3230 -0.1828  0.2716  11.00000  0.05    0.18
Q19   1   0.5359 -0.3726  0.0359  11.00000  0.05    0.18
Q20   1   0.5319  0.5010  0.3312  11.00000  0.05    0.17
;
_shelx_res_checksum   40822

_shelx_hkl_file
;
   0   0   1   -0.13    0.05
   0   0  -1   -0.04    0.06
   0   0   1   -0.14    0.07
   0   0  -1   -0.16    0.05
   0   0  -1    0.05    0.03
   0   0   2    5.71    0.36
   0   0   3   88.24    1.80
   0   0  -3  113.74    1.90
   0   0  -3   95.30    1.35
   0   0  -4 1072.73    7.06
   0   0   5   70.02    2.15
   0   0  -5   83.65    2.05
   0   0  -5   70.51    1.37
   0   0   6    8.24    1.10
   0   0  -6    8.33    0.81
   0   0  -6    8.70    1.80
   0   0   7  277.82    5.79
   0   0  -7  343.21    6.39
   0   0  -7  288.84    4.77
   0   0   8   23.18    3.46
   0   0  -8   24.51    1.60
   0   0  -8   23.38    1.97
   0   0   9   60.70    2.82
   0   0  -9   72.32    2.89
   0   0  -9   63.67    2.14
   0   0  10   -0.86    1.15
   0   0 -10   -0.32    0.25
   0   0  11    2.37    1.12
   0   0 -11    4.14    1.05
   0   0 -11    2.98    0.88
   0   0  12   63.59    3.77
   0   0 -12   75.61    3.71
   0   0 -12   64.21    3.12
   0   0  13    7.25    1.51
   0   0 -13   12.30    1.63
   0   0  14    1.97    1.37
   0   0 -14    1.82    1.08
   0   0  15    1.16    1.41
   0   0 -15    0.90    0.82
   0   0  16    1.66    1.45
   0   0 -16    0.78    0.61
   0   0  17   -0.49    1.23
   0   0 -17    1.49    1.03
   0   0  18   19.59    3.59
   0   0 -18   31.27    3.12
   0  -1  18   -0.96    1.40
   0   1 -18    1.44    0.84
   0  -1  17    0.35    0.86
   0   1 -17    1.62    1.19
   0  -1  16    4.86    1.53
   0   1 -16    6.21    1.31
   0  -1  15    6.84    1.61
   0   1 -15    8.81    1.66
   0  -1  14    1.73    1.26
   0   1 -14    0.49    0.74
   0  -1  13    2.69    0.84
   0   1 -13    8.46    1.99
   0   1 -13    3.38    0.97
   0  -1  12   29.13    4.48
   0   1 -12   29.76    2.10
   0   1 -12   25.93    2.38
   0  -1  11   49.71    7.42
   0   1 -11   54.58    2.58
   0   1 -11   51.63    4.44
   0  -1  10   81.89    3.40
   0   1 -10   97.94    3.18
   0   1 -10   91.66    3.14
   0  -1   9   89.82    3.58
   0   1  -9  108.28    3.68
   0   1  -9  103.18    3.38
   0  -1   8   91.46    3.09
   0   1  -8  105.19    2.76
   0   1  -8   95.68    3.61
   0  -1   7    0.29    0.93
   0   1  -7    0.09    0.54
   0   1  -7    1.56    0.38
   0  -1   6   72.31    2.41
   0   1  -6   91.22    2.35
   0   1  -6   82.59    1.87
   0  -1   5  616.39    6.11
   0   1  -5  736.24    5.84
   0   1  -5  686.24    5.32
   0  -1   4  635.50    5.68
   0   1  -4  741.47    5.30
   0   1  -4  706.43    5.13
   0  -1   3  433.26    4.19
   0   1  -3  488.94    3.63
   0   1  -3  478.02    3.79
   0  -1   2 1325.87    7.47
   0   1  -2 1442.37    6.68
   0   1  -2 1480.67    7.52
   0   1   0    0.09    0.10
   0  -1   0   -0.01    0.09
   0  -1   0    0.04    0.05
   0   1   0   -0.34    0.15
   0  -1  -1   -0.03    0.13
   0  -1  -1   -0.20    0.14
   0   1   1   -0.36    0.16
   0   1   3 2131.43   11.02
   0   1   3 2310.86    9.46
   0   1   4   39.79    1.35
   0  -1  -4   48.10    1.47
   0   1   4   40.42    0.82
   0   1   5    7.45    1.59
   0  -1  -5    8.20    0.70
   0   1   5    7.61    1.09
   0   1   6   30.83    1.59
   0  -1  -6   35.76    1.51
   0   1   6   32.78    0.89
   0   1   7    1.66    0.43
   0  -1  -7    2.44    0.69
   0  -1  -7    1.06    0.23
   0   1   8  204.00    4.93
   0  -1  -8  254.29    5.58
   0  -1  -8  188.97    3.43
   0   1   9   35.37    2.15
   0  -1  -9   47.78    2.38
   0  -1  -9   38.52    1.11
   0   1  10    3.86    0.92
   0  -1 -10    5.10    1.05
   0  -1 -10    3.75    0.76
   0   1  11  163.28    5.05
   0  -1 -11  204.50    5.36
   0   1  12   11.41    2.03
   0  -1 -12   16.78    1.92
   0   1  13    0.16    1.30
   0  -1 -13    1.59    0.89
   0   1  14    0.11    1.21
   0   1  15    2.15    0.74
   0  -1 -15    2.64    1.37
   0   1  16    0.66    1.43
   0  -1 -16   -0.98    0.90
   0   1  17    0.96    1.37
   0  -1 -17    1.68    0.68
   0   1  18    1.41    0.75
   0  -1 -18    0.22    0.92
   0  -2  18    9.77    2.67
   0   2 -18   10.01    2.07
   0  -2  17    2.04    1.45
   0   2 -17    1.02    0.84
   0  -2  16   12.25    2.11
   0   2 -16   15.79    2.04
   0  -2  15    0.31    1.17
   0   2 -15   -0.10    0.61
   0  -2  14    2.10    1.28
   0   2 -14    1.18    0.58
   0   2 -14    1.12    0.46
   0  -2  13    2.86    0.96
   0   2 -13    3.39    0.93
   0   2 -13    1.54    0.61
   0  -2  12    8.06    1.70
   0   2 -12   13.45    1.46
   0   2 -12   10.83    2.55
   0  -2  11   96.21    3.95
   0   2 -11  110.33    3.41
   0   2 -11  109.28    3.06
   0  -2  10   -1.34    1.17
   0   2 -10   -0.29    0.50
   0   2 -10    0.37    0.39
   0  -2   9   49.69    8.96
   0   2  -9   50.40    2.09
   0   2  -9   45.40    2.74
   0  -2   8    2.82    1.60
   0   2  -8    0.01    0.56
   0   2  -8    2.42    0.72
   0  -2   7  357.67    7.26
   0   2  -7  395.67    6.84
   0   2  -7  408.98    7.38
   0  -2   6    3.01    0.72
   0   2  -6    2.66    0.49
   0   2  -6    2.20    0.91
   0  -2   5  303.68    4.35
   0   2  -5  344.56    3.71
   0   2  -5  353.24    4.37
   0  -2   4  283.26    3.87
   0   2  -4  304.53    3.13
   0   2  -4  322.08    4.21
   0  -2   3  567.46    5.11
   0   2  -3  605.57    4.16
   0   2  -3  651.33    5.43
   0  -2   2   61.47    1.54
   0   2  -2   64.79    1.19
   0   2  -2   71.81    2.26
   0  -2   1  128.17    2.10
   0  -2   1  133.56    1.78
   0  -2   0  247.50    2.54
   0  -2   0  294.99    2.50
   0   2   0  314.38    3.14
   0  -2  -1   49.97    1.19
   0  -2  -1   59.11    1.32
   0   2   1   61.27    1.69
   0  -2  -2 1390.96    7.81
   0  -2  -3 1256.80    8.18
   0   2   4  151.08    2.57
   0  -2  -4  207.69    3.21
   0   2   4  179.57    2.01
   0   2   5  415.75    4.87
   0  -2  -5  555.14    6.00
   0   2   5  456.57    3.41
   0   2   6  268.92    4.23
   0  -2  -6  354.09    5.05
   0   2   6  281.28    2.78
   0   2   7  129.91    8.29
   0  -2  -7  164.30    4.18
   0   2   7  134.28    2.46
   0   2   8    7.64    1.65
   0  -2  -8    8.84    1.07
   0   2   8    6.84    0.48
   0   2   9   12.55    1.92
   0  -2  -9   12.11    1.31
   0   2  10    0.15    0.32
   0  -2 -10    0.09    0.81
   0  -2 -10    0.71    0.13
   0   2  11    2.24    0.76
   0  -2 -11    1.11    0.92
   0   2  12   16.48    2.13
   0  -2 -12   22.08    2.24
   0   2  13   -0.64    1.15
   0  -2 -13    1.27    1.03
   0   2  14   15.91    2.30
   0  -2 -14   20.40    2.16
   0   2  15    0.18    1.29
   0  -2 -15    0.72    0.99
   0   2  16   -0.21    1.26
   0  -2 -16    0.30    0.60
   0   2  17    0.64    1.19
   0  -2 -17    6.83    1.58
   0   2  18    2.77    1.51
   0  -2 -18    1.48    1.11
   0  -3  17   -1.11    1.16
   0   3 -17    0.44    0.67
   0  -3  16    6.76    1.95
   0   3 -16   10.13    1.64
   0  -3  15    0.66    0.96
   0   3 -15    2.40    0.96
   0   3 -15    1.73    0.83
   0  -3  14    2.40    1.21
   0   3 -14    1.21    0.82
   0   3 -14    0.96    0.81
   0  -3  13    0.03    1.01
   0   3 -13    0.49    0.55
   0   3 -13    0.72    0.63
   0  -3  12    6.87    1.44
   0   3 -12    6.39    0.97
   0   3 -12    7.07    1.01
   0  -3  11   10.98    1.62
   0   3 -11   12.84    1.27
   0   3 -11   12.17    1.30
   0  -3  10    0.70    1.24
   0   3 -10   -0.55    0.50
   0  -3   9   30.41    2.25
   0   3  -9   33.05    1.77
   0   3  -9   29.22    3.29
   0  -3   8  122.19    4.43
   0   3  -8  127.11    3.81
   0   3  -8  138.20    4.44
   0  -3   7   31.27    1.91
   0   3  -7   31.94    1.45
   0   3  -7   33.18    1.63
   0  -3   6  169.03    4.27
   0   3  -6  175.82    3.60
   0   3  -6  191.52    4.37
   0  -3   5   70.35    2.26
   0   3  -5   71.71    1.72
   0   3  -5   76.34    2.29
   0  -3   4   11.53    1.05
   0   3  -4   11.33    0.70
   0   3  -4   14.57    3.98
   0  -3   3  272.03    3.82
   0   3  -3  322.28    4.34
   0  -3   2   40.43    1.42
   0  -3   2   40.16    1.03
   0   3  -2   51.19    1.78
   0  -3   1    2.37    0.44
   0  -3   1    2.65    0.60
   0   3  -1    3.88    0.67
   0  -3   0  163.61    2.50
   0  -3   0  187.11    2.33
   0   3   0  202.93    3.04
   0  -3  -1    5.93    0.55
   0  -3  -1    7.18    0.57
   0   3   1    7.10    0.68
   0  -3  -2    6.18    0.65
   0  -3  -2    6.11    0.68
   0   3   2    6.61    1.67
   0  -3  -3   15.65    1.17
   0  -3  -3   19.15    1.07
   0   3   3   21.68    2.79
   0   3   4   70.09    1.96
   0  -3  -4   96.43    2.51
   0   3   4   88.21    1.85
   0   3   5   20.01    4.02
   0  -3  -5   24.23    1.41
   0   3   5   21.53    1.42
   0   3   6  317.57    6.20
   0  -3  -6  406.17    7.60
   0   3   6  349.90    5.60
   0   3   7   45.02    2.01
   0  -3  -7   59.29    2.35
   0   3   7   47.31    1.24
   0   3   8    0.78    0.49
   0  -3  -8    0.06    0.67
   0   3   8   -0.07    0.17
   0   3   9   -0.53    0.62
   0  -3  -9    1.35    1.07
   0   3   9    0.90    0.25
   0   3  10    0.81    0.44
   0  -3 -10    2.52    1.03
   0   3  11    3.54    0.77
   0  -3 -11    3.16    1.18
   0   3  12    4.03    1.13
   0  -3 -12    3.98    1.11
   0   3  13    4.82    1.04
   0  -3 -13    7.79    1.64
   0   3  14    1.30    1.30
   0  -3 -14    4.29    1.45
   0   3  15    0.63    1.28
   0  -3 -15    2.09    0.99
   0  -3 -16    3.42    1.26
   0   3  17    2.78    1.80
   0  -3 -17   -0.18    1.01
   0   3  18    3.56    1.91
   0  -3 -18    3.46    1.48
   0  -4  17    1.81    1.23
   0  -4  16    5.86    1.91
   0  -4  15    0.70    1.05
   0   4 -15   -0.78    0.59
   0   4 -15    0.05    0.56
   0  -4  14   20.90    2.29
   0   4 -14   24.37    1.95
   0   4 -14   25.15    2.15
   0  -4  13    8.22    1.58
   0   4 -13    8.83    1.52
   0   4 -13   10.91    1.54
   0  -4  12    6.31    1.37
   0   4 -12    5.82    1.24
   0   4 -12    5.69    1.03
   0  -4  11    2.24    1.56
   0   4 -11    0.93    0.55
   0   4 -11    0.22    0.70
   0  -4  10   10.93    2.15
   0   4 -10    9.30    1.06
   0   4 -10   10.33    1.26
   0  -4   9    0.34    0.89
   0   4  -9    0.07    0.50
   0   4  -9    0.83    0.73
   0  -4   8   13.67    1.52
   0   4  -8   16.48    1.15
   0   4  -8   17.53    1.54
   0  -4   7    4.39    1.60
   0   4  -7    3.68    0.57
   0   4  -7    4.54    0.92
   0  -4   6   10.23    1.05
   0   4  -6   13.00    0.84
   0   4  -6   14.15    1.28
   0  -4   5    1.44    0.81
   0   4  -5    0.21    0.32
   0   4  -5    0.12    0.53
   0  -4   4   48.33    1.91
   0  -4   4   45.49    1.28
   0   4  -4   56.30    2.14
   0  -4   3   18.97    3.57
   0  -4   3   18.91    2.64
   0   4  -3   20.19    1.37
   0  -4   2   31.51    1.46
   0  -4   2   37.64    1.65
   0   4  -2   40.03    1.77
   0  -4   1   19.08    1.40
   0  -4   1   23.18    1.47
   0   4  -1   23.45    1.35
   0  -4   0  366.53    4.81
   0  -4   0  417.53    4.14
   0  -4  -1   92.59    2.28
   0  -4  -1  114.55    2.41
   0   4   1  110.58    3.66
   0  -4  -2  174.45    3.06
   0  -4  -2  210.17    3.30
   0   4   2  211.84    3.46
   0  -4  -3    0.25    0.44
   0  -4  -3    0.55    0.60
   0   4   3    0.83    0.55
   0  -4  -4   68.48    3.01
   0  -4  -4   81.22    2.42
   0   4   4   74.38    1.98
   0   4   5   44.27    1.79
   0  -4  -5   61.80    2.27
   0   4   5   57.32    1.67
   0   4   6  102.17    3.40
   0  -4  -6  136.13    4.31
   0   4   6  123.21    3.38
   0   4   7   16.14    2.90
   0  -4  -7   22.61    1.70
   0   4   7   17.29    0.92
   0   4   8   14.02    2.78
   0  -4  -8   14.16    1.45
   0   4   8   11.08    0.73
   0   4   9   43.26    2.54
   0  -4  -9   53.38    2.71
   0   4   9   40.37    1.33
   0   4  10    0.22    0.63
   0  -4 -10    1.46    1.36
   0   4  11    1.92    1.00
   0  -4 -11    3.59    1.22
   0   4  12   10.10    2.00
   0  -4 -12   13.06    1.80
   0   4  13    1.70    0.94
   0  -4 -13    2.46    1.15
   0   4  14    0.44    0.40
   0  -4 -14    0.50    0.96
   0   4  15    1.63    0.71
   0  -4 -15    1.90    1.08
   0   4  16    0.83    0.69
   0  -4 -16    1.25    1.11
   0   4  17   12.45    2.07
   0  -4 -17   15.94    2.41
   0   4  18    2.17    2.03
   0  -4 -18    4.55    1.74
   0  -5  16    2.49    1.27
   0  -5  15    1.09    0.97
   0   5 -15    1.12    0.76
   0  -5  14    6.35    1.88
   0   5 -14    7.35    1.39
   0  -5  13    2.54    1.32
   0   5 -13    3.44    1.12
   0  -5  12    8.35    1.46
   0   5 -12    5.66    0.95
   0   5 -12    6.53    1.30
   0  -5  11    5.92    1.48
   0   5 -11    5.69    1.01
   0   5 -11    4.02    1.08
   0  -5  10   17.89    1.92
   0   5 -10   15.96    1.25
   0   5 -10   19.84    1.77
   0  -5   9    3.69    1.43
   0   5  -9    1.85    0.50
   0   5  -9    2.34    0.84
   0  -5   8   10.58    1.45
   0   5  -8    9.12    0.85
   0   5  -8   11.94    1.43
   0  -5   7    0.46    0.72
   0   5  -7    0.66    0.51
   0   5  -7    0.01    0.73
   0  -5   6   30.55    1.92
   0  -5   6   26.98    3.20
   0   5  -6   37.08    2.10
   0  -5   5    6.86    0.98
   0  -5   5    4.43    0.78
   0   5  -5    6.32    0.99
   0  -5   4   48.59    2.07
   0  -5   4   48.31    1.43
   0   5  -4   65.67    2.98
   0  -5   3   11.79    1.63
   0  -5   3   11.86    1.69
   0   5  -3   13.76    1.35
   0  -5   2   92.55    2.57
   0  -5   2   99.91    2.08
   0   5  -2  111.03    3.32
   0  -5   1    3.28    0.71
   0  -5   1    3.11    0.53
   0   5  -1    3.36    1.00
   0  -5   0 1027.92   15.62
   0  -5   0 1237.82   17.70
   0   5   0 1316.44   19.61
   0  -5  -1    8.49    0.96
   0  -5  -1    7.47    1.76
   0   5   1    9.48    1.48
   0  -5  -2  431.04    7.58
   0  -5  -2  530.34    8.83
   0   5   2  546.27    9.34
   0  -5  -3   26.36    1.57
   0  -5  -3   29.01    1.50
   0   5   3   27.31    1.50
   0  -5  -4   17.78    2.21
   0  -5  -4   20.16    1.40
   0   5   4   20.42    3.72
   0  -5  -5   26.13    1.99
   0   5   5   24.78    1.40
   0   5   6    0.37    0.46
   0  -5  -6    0.66    0.73
   0   5   6    0.05    0.40
   0   5   7    1.84    0.49
   0  -5  -7    2.06    0.88
   0   5   7    2.02    0.44
   0   5   8    4.37    0.83
   0  -5  -8    5.21    1.18
   0   5   8    4.68    0.60
   0   5   9    1.19    0.65
   0  -5  -9    1.62    0.78
   0   5   9    1.23    0.34
   0   5  10    4.68    0.98
   0  -5 -10    6.27    1.54
   0   5  11    3.12    0.99
   0  -5 -11    6.49    1.70
   0   5  12    4.31    0.93
   0  -5 -12    5.44    1.54
   0   5  13   10.87    2.03
   0  -5 -13   17.16    2.23
   0   5  14    2.09    0.60
   0  -5 -14    4.20    1.51
   0   5  15    0.21    0.84
   0  -5 -15    0.79    1.06
   0   5  16   -0.23    1.14
   0  -5 -16   -0.19    1.05
   0   5  17    3.42    1.42
   0  -5 -17    1.04    1.26
   0  -6  15    0.64    1.06
   0   6 -15    0.62    0.80
   0  -6  14    0.06    0.94
   0   6 -14    1.38    1.01
   0  -6  13    0.12    0.98
   0   6 -13    1.31    0.92
   0  -6  12    1.10    1.22
   0   6 -12    0.28    0.75
   0  -6  11    0.24    0.79
   0   6 -11   -0.20    0.78
   0  -6  10    4.98    1.28
   0   6 -10    5.67    1.29
   0  -6   9    5.12    1.11
   0   6  -9    6.37    1.39
   0  -6   8   24.50    2.29
   0  -6   8   13.36    2.73
   0   6  -8   26.42    2.16
   0  -6   7   93.97    4.31
   0  -6   7   86.13    3.09
   0   6  -7  112.79    4.88
   0  -6   6   76.61    3.12
   0  -6   6   72.40    2.00
   0   6  -6   95.39    3.58
   0  -6   5    1.62    0.61
   0  -6   5    1.05    0.57
   0   6  -5    1.78    1.00
   0  -6   4    4.87    0.92
   0  -6   4    5.29    1.15
   0   6  -4    5.96    1.25
   0  -6   3   30.37    1.76
   0  -6   3   33.68    2.04
   0   6  -3   34.47    2.09
   0  -6   2    2.11    0.63
   0  -6   2    2.48    0.68
   0   6  -2    4.44    1.10
   0  -6   1   40.01    5.86
   0  -6   1   48.76    1.73
   0   6  -1   50.13    2.54
   0  -6   0   14.97    1.21
   0  -6   0   16.52    1.08
   0   6   0   20.07    2.00
   0  -6  -1   13.44    1.25
   0  -6  -1   16.69    1.22
   0   6   1   16.55    2.98
   0  -6  -2    0.17    0.45
   0  -6  -2    0.35    0.52
   0   6   2    0.75    0.59
   0  -6  -3    3.57    0.75
   0  -6  -3    5.84    0.85
   0   6   3    7.59    0.91
   0  -6  -4   51.16    2.16
   0  -6  -4   67.73    2.62
   0   6   4   63.91    2.45
   0  -6  -5   18.88    2.20
   0  -6  -5   23.63    4.35
   0   6   5   23.56    1.65
   0   6   6   18.80    3.56
   0  -6  -6   28.78    1.90
   0   6   6   24.65    1.60
   0   6   7    2.17    0.44
   0  -6  -7    2.01    0.88
   0   6   7    1.68    0.37
   0   6   8   64.56    2.97
   0  -6  -8  101.66    3.83
   0   6   8   76.33    2.92
   0   6   9   27.16    3.98
   0  -6  -9   39.85    3.32
   0   6   9   28.28    1.44
   0   6  10    8.64    2.26
   0  -6 -10   15.00    3.81
   0   6  11    6.34    1.16
   0  -6 -11    5.24    1.46
   0   6  12    0.00    0.77
   0  -6 -12    0.14    1.00
   0   6  13    9.03    2.32
   0  -6 -13   13.32    2.10
   0   6  14    0.68    0.50
   0  -6 -14    1.16    1.18
   0   6  15    0.66    0.64
   0  -6 -15    1.78    1.26
   0   6  16   -0.62    1.05
   0  -6 -16    0.40    1.15
   0   6  17    1.00    1.18
   0  -6 -17    3.01    1.98
   0  -7  14    1.93    1.14
   0   7 -14    0.85    0.97
   0  -7  13    1.17    1.05
   0   7 -13    0.76    0.89
   0  -7  12    1.30    1.04
   0   7 -12    3.33    1.30
   0  -7  11   21.46    2.43
   0   7 -11   25.66    2.53
   0  -7  10    2.30    0.94
   0   7 -10    3.61    1.34
   0  -7   9   11.91    1.62
   0   7  -9   14.14    1.90
   0  -7   8   20.15    3.08
   0   7  -8   22.31    2.33
   0  -7   7    9.22    1.40
   0   7  -7   12.53    1.96
   0  -7   6   16.40    3.03
   0   7  -6   16.70    2.27
   0  -7   5  192.23    6.77
   0  -7   5  196.01    5.91
   0   7  -5  245.82    8.59
   0  -7   4   12.19    1.55
   0  -7   4   11.65    2.44
   0   7  -4   15.88    1.95
   0  -7   3    2.08    0.94
   0  -7   3    2.53    0.54
   0   7  -3    2.53    1.33
   0  -7   2  126.10    3.97
   0  -7   2  150.52    3.29
   0   7  -2  166.44    4.94
   0  -7   1   26.05    1.71
   0  -7   1   34.13    3.21
   0   7  -1   35.33    3.91
   0  -7   0   26.37    1.84
   0  -7   0   31.61    1.59
   0   7   0   34.84    2.33
   0  -7  -1    0.52    0.51
   0  -7  -1    0.97    0.40
   0   7   1    1.00    0.95
   0  -7  -2    6.00    0.93
   0  -7  -2    7.93    0.95
   0   7   2    8.26    1.34
   0  -7  -3    0.83    0.57
   0  -7  -3    1.79    0.66
   0   7   3    2.05    0.95
   0  -7  -4   84.26    2.98
   0  -7  -4  110.12    3.85
   0   7   4  102.75    3.37
   0  -7  -5   58.14    2.59
   0  -7  -5   72.44    3.12
   0   7   5   65.70    2.68
   0   7   6    9.28    1.23
   0  -7  -6   15.87    1.89
   0   7   6   11.85    2.73
   0   7   7   99.61    4.53
   0  -7  -7  159.23    6.26
   0   7   7  135.79    4.90
   0   7   8    0.56    0.33
   0  -7  -8    0.14    0.40
   0   7   8    1.93    0.48
   0   7   9   19.83    5.10
   0  -7  -9   24.00    2.17
   0   7   9   21.53    1.45
   0   7  10    1.19    0.62
   0  -7 -10    1.78    0.90
   0   7  11   10.44    2.64
   0  -7 -11   12.54    1.87
   0   7  12    2.79    1.12
   0  -7 -12    0.98    1.05
   0   7  13    0.59    0.44
   0  -7 -13    1.81    1.49
   0   7  14   -0.52    0.71
   0  -7 -14    1.43    1.14
   0   7  15    0.99    0.56
   0  -7 -15    0.21    0.77
   0   7  16    4.44    1.58
   0  -7 -16    4.28    1.44
   0  -8  13   -0.47    1.03
   0   8 -13    0.43    0.68
   0  -8  12   18.95    4.69
   0   8 -12   24.21    2.59
   0  -8  11   17.76    3.61
   0   8 -11   20.82    2.76
   0  -8  10    0.31    0.87
   0   8 -10    0.38    0.32
   0  -8   9   27.32    4.47
   0   8  -9   31.88    7.18
   0  -8   8   20.31    3.45
   0   8  -8   29.03    2.68
   0  -8   7    2.52    0.61
   0   8  -7    3.51    1.19
   0  -8   6   44.40    2.97
   0   8  -6   53.29   11.09
   0  -8   5   65.30    5.78
   0   8  -5   83.53    4.10
   0  -8   4   40.43    6.41
   0   8  -4   48.21    3.19
   0  -8   3  177.68    6.08
   0  -8   3  186.87    5.24
   0   8  -3  208.71   12.74
   0  -8   2   16.54    2.66
   0   8  -2   20.93    3.10
   0  -8   1    0.24    0.63
   0  -8   1    0.59    0.49
   0   8  -1    0.89    1.15
   0  -8   0    1.54    0.62
   0  -8   0    2.24    0.65
   0   8   0    3.03    1.35
   0  -8  -1    0.00    0.52
   0  -8  -1    0.67    0.63
   0   8   1    0.22    1.02
   0  -8  -2    0.16    0.57
   0  -8  -2    0.39    0.56
   0   8   2    0.19    0.94
   0  -8  -3    0.75    0.60
   0  -8  -3    0.61    0.89
   0   8   3   -0.33    0.90
   0  -8  -4   15.86    1.61
   0  -8  -4   19.05    1.65
   0   8   4   18.40    4.16
   0  -8  -5   18.22    1.80
   0  -8  -5   23.56    2.13
   0   8   5   22.95    1.86
   0  -8  -6    7.84    1.43
   0   8   6    7.71    1.23
   0   8   7    1.03    0.49
   0  -8  -7    1.67    0.96
   0   8   7    2.26    0.82
   0   8   8   17.16    4.35
   0  -8  -8   25.43    2.41
   0   8   8   20.03    1.78
   0   8   9   11.08    3.14
   0  -8  -9   15.58    1.97
   0   8   9   13.08    1.43
   0   8  10    1.72    0.51
   0  -8 -10    1.91    1.27
   0   8  11    0.95    0.47
   0  -8 -11    2.31    1.54
   0   8  12    1.85    0.54
   0  -8 -12    3.76    1.57
   0   8  13    2.35    0.64
   0  -8 -13    2.38    1.21
   0   8  14    0.86    0.52
   0  -8 -14    0.35    1.07
   0   8  15    1.84    0.93
   0  -8 -15    3.58    1.35
   0  -9  11    0.99    0.64
   0   9 -11    0.80    1.18
   0  -9  10   12.28    1.97
   0   9 -10   13.87    3.99
   0  -9   9   16.54    3.46
   0   9  -9   27.88    8.21
   0  -9   8    0.45    0.80
   0   9  -8    1.57    1.25
   0  -9   7    5.97    1.35
   0   9  -7    7.46    2.17
   0  -9   6   -0.73    0.64
   0   9  -6    0.67    0.60
   0  -9   5    2.98    1.18
   0  -9   4    0.25    0.68
   0   9  -4    2.31    1.30
   0  -9   3   26.08    3.52
   0   9  -3   36.55    3.07
   0  -9   2   33.94    2.41
   0   9  -2   41.79    8.03
   0  -9   1   10.03    1.52
   0  -9   1    9.57    1.04
   0   9  -1   12.62    2.04
   0  -9   0   82.78    3.81
   0  -9   0   90.53    3.55
   0   9   0  107.03    5.09
   0  -9  -1    3.48    0.80
   0  -9  -1    6.86    1.06
   0   9   1    4.97    1.45
   0  -9  -2    1.32    0.73
   0  -9  -2    1.30    0.71
   0   9   2    4.19    1.49
   0  -9  -3   -0.06    0.56
   0  -9  -3    0.57    0.69
   0   9   3   -0.10    0.91
   0  -9  -4    4.69    0.98
   0  -9  -4    6.81    1.15
   0   9   4    8.86    1.48
   0  -9  -5   14.87    1.67
   0  -9  -5   19.12    1.95
   0   9   5   19.68    2.05
   0  -9  -6   17.49    1.75
   0  -9  -6   21.11    2.33
   0   9   6   19.63    5.29
   0   9   7    3.14    0.79
   0  -9  -7    3.24    1.16
   0   9   7    3.47    1.03
   0   9   8    1.22    0.65
   0  -9  -8    0.96    0.95
   0   9   8    1.86    0.85
   0   9   9    0.93    0.41
   0  -9  -9    1.74    1.07
   0   9   9    0.38    0.41
   0   9  10   -0.41    0.56
   0  -9 -10    0.65    0.95
   0   9  11    1.30    0.41
   0  -9 -11   -0.26    0.99
   0   9  12    1.07    0.76
   0  -9 -12    1.93    1.17
   0   9  13    0.60    0.45
   0  -9 -13    1.24    1.08
   0 -10   9    0.37    0.83
   0  10  -9    1.99    1.47
   0 -10   8    1.88    0.56
   0  10  -8    2.00    1.00
   0 -10   7   13.58    3.02
   0  10  -7   24.33    2.82
   0 -10   6    8.33    1.67
   0  10  -6   11.18    2.31
   0 -10   5    1.11    0.68
   0  10  -5    2.14    1.46
   0 -10   4    0.25    0.70
   0  10  -4   -0.42    1.18
   0 -10   3    6.76    1.20
   0  10  -3    9.47    1.75
   0 -10   2    1.76    0.73
   0  10  -2    4.86    1.93
   0 -10   1   16.33    1.91
   0  10  -1   15.25    2.17
   0 -10   0   31.28    2.31
   0  10   0   48.72    3.57
   0 -10  -1    0.29    0.66
   0 -10  -1    0.60    0.65
   0  10   1   -0.29    1.20
   0 -10  -2    0.47    0.65
   0 -10  -2    3.89    0.96
   0  10   2    3.06    1.49
   0 -10  -3    0.42    0.65
   0 -10  -3    0.69    0.59
   0  10   3    1.47    1.19
   0 -10  -4    0.90    0.93
   0 -10  -4    0.01    0.56
   0  10   4    0.34    0.85
   0 -10  -5    2.08    1.00
   0 -10  -5    2.09    0.57
   0  10   5    2.79    1.23
   0 -10  -6    0.02    0.60
   0 -10  -6   -0.19    0.59
   0  10   6    1.05    0.59
   0  10   7    0.58    0.54
   0 -10  -7    1.89    0.88
   0  10   7    0.28    0.72
   0  10   8    0.57    0.45
   0 -10  -8    0.80    0.82
   0  10   8    0.66    0.57
   0  10   9    1.88    1.38
   0 -10  -9    2.02    1.27
   0  10  10    3.31    1.70
   0 -10 -10    8.50    1.92
   0  10  11    5.04    1.90
   0 -10 -11    6.67    1.69
   0 -11   7    0.76    0.48
   0  11  -7    0.08    1.29
   0 -11   6    6.49    1.67
   0  11  -6    6.64    2.22
   0 -11   5    3.04    1.19
   0  11  -5    5.09    2.16
   0 -11   4    1.16    0.84
   0  11  -4    0.74    1.35
   0 -11   3    0.54    0.77
   0  11  -3    0.94    1.28
   0 -11   2    0.55    0.70
   0  11  -2    1.86    1.67
   0 -11   1    0.73    0.73
   0  11  -1    2.09    1.34
   0 -11   0    1.65    0.95
   0  11   0    3.75    1.31
   0 -11  -1    0.40    0.64
   0  11   1    0.98    1.04
   0 -11  -2    4.14    1.33
   0  11   2    2.36    1.12
   0 -11  -3    1.09    0.48
   0 -11  -3   -0.04    0.51
   0  11   3    1.99    1.15
   0 -11  -4    6.88    1.36
   0 -11  -4    7.06    1.77
   0  11   4    8.87    1.76
   0 -11  -5    1.15    0.78
   0 -11  -5    0.90    0.99
   0  11   5   -0.04    0.88
   0 -11  -6    5.47    1.16
   0  11   6    6.77    1.55
   0  11   7    0.46    0.48
   0 -11  -7    0.16    0.77
   0  11   7    0.41    0.90
   0  11   8    2.47    1.27
   0 -11  -8    5.81    1.42
   0  11   9    0.74    0.67
   0 -11  -9    2.50    1.30
   0 -12   2    2.85    1.19
   0  12  -2    3.32    1.83
   0 -12   1    0.30    0.74
   0  12  -1   -0.06    1.29
   0 -12   0    5.91    1.44
   0  12   0    8.14    2.23
   0 -12  -1    0.27    0.78
   0  12   1    1.96    1.17
   0 -12  -2    5.00    1.40
   0  12   2    9.97    2.13
   0 -12  -3    0.56    0.83
   0  12   3    0.18    1.03
   0 -12  -4    0.91    0.47
   0  12   4    5.36    1.82
   0  12   5    4.49    1.40
   1 -12  -3   11.00    1.80
  -1  12   3    9.34    2.85
   1 -12  -2    2.33    0.94
  -1  12   2    5.22    1.80
   1 -12  -1    3.41    1.30
  -1  12   1    4.60    2.45
   1 -12   0    0.10    0.73
  -1  12   0    0.50    1.26
   1 -12   1    5.58    1.52
  -1  12  -1    6.62    1.90
   1 -12   2    0.68    0.80
  -1  11   8    0.54    0.32
   1 -11  -8   -0.38    0.73
  -1  11   7   -0.04    0.70
   1 -11  -7   -0.14    0.67
   1 -11  -6    0.71    0.83
   1 -11  -6    1.57    0.77
  -1  11   6    3.23    1.24
   1 -11  -5    1.67    0.87
   1 -11  -5    1.31    1.00
  -1  11   5    2.66    1.27
  -1  11   4    0.86    0.71
   1 -11  -3   15.74    2.04
  -1  11   3   21.58    2.66
   1 -11  -2   14.79    2.19
  -1  11   2   18.31    2.37
   1 -11  -1    1.29    0.96
  -1  11   1    1.71    1.20
   1 -11   0   11.53    1.85
  -1  11   0   16.33    4.11
   1 -11   1    1.07    0.88
  -1  11  -1    2.83    0.83
   1 -11   2    0.10    0.73
  -1  11  -2    1.68    1.33
   1 -11   3    0.17    0.72
  -1  11  -3    0.62    1.24
   1 -11   4    1.08    0.95
   1 -11   5    1.15    0.75
  -1  11  -5    2.35    2.21
   1 -11   6    1.62    1.00
  -1  11  -6    0.56    1.39
   1 -11   7    2.44    1.06
  -1  11  -7    4.31    1.61
  -1  10  11    1.51    0.60
   1 -10 -11    2.13    1.36
  -1  10  10    0.55    0.32
   1 -10 -10    0.48    0.89
  -1  10   9    1.55    0.94
   1 -10  -9    2.17    0.96
  -1  10   8    1.11    0.56
   1 -10  -8    0.74    0.76
  -1  10   7    3.34    0.81
   1 -10  -7    5.63    1.33
  -1  10   7    3.97    1.21
   1 -10  -6    1.89    1.15
   1 -10  -6   -0.27    0.61
  -1  10   6    0.42    0.75
   1 -10  -5    1.46    0.87
   1 -10  -5    1.36    0.70
  -1  10   5    1.51    0.79
   1 -10  -4    1.02    1.09
   1 -10  -4    0.53    0.56
  -1  10   4    1.47    0.93
   1 -10  -3    1.52    1.12
   1 -10  -3    0.72    0.67
  -1  10   3    1.42    1.34
   1 -10  -2    4.09    1.34
   1 -10  -2    3.42    0.98
  -1  10   2    7.64    1.61
   1 -10  -1   18.50    2.00
  -1  10   1   22.85    7.33
   1 -10   0   44.38    3.14
  -1  10   0   61.30    3.78
   1 -10   1    0.63    0.83
  -1  10  -1    1.44    1.23
   1 -10   2   15.77    1.80
  -1  10  -2   19.21    5.77
   1 -10   3    2.80    1.16
  -1  10  -3    5.76    1.74
   1 -10   4    2.96    1.13
  -1  10  -4    1.98    1.61
   1 -10   5    1.60    0.47
  -1  10  -5    1.91    1.34
   1 -10   6    1.67    1.00
  -1  10  -6    1.93    1.35
   1 -10   7    4.62    1.41
  -1  10  -7    5.66    1.89
   1 -10   8    0.02    0.91
  -1  10  -8    0.75    1.18
   1 -10   9    1.28    0.87
  -1  10  -9    1.09    1.32
  -1   9  13   -0.68    0.77
   1  -9 -13   -1.16    1.04
  -1   9  12    0.82    0.74
   1  -9 -12    2.71    1.26
  -1   9  11    1.31    0.50
   1  -9 -11    2.55    1.31
  -1   9  10    3.20    0.95
   1  -9 -10    3.85    1.34
  -1   9   9    1.63    0.45
   1  -9  -9    2.18    0.87
  -1   9   8   -0.17    0.64
   1  -9  -8    0.95    0.83
  -1   9   8    0.75    0.56
  -1   9   7    3.68    1.12
   1  -9  -7    6.65    1.28
  -1   9   7    4.06    0.96
   1  -9  -6    0.80    0.75
   1  -9  -6    0.39    0.74
  -1   9   6    0.11    0.66
   1  -9  -5    7.96    1.57
   1  -9  -5   10.15    1.43
  -1   9   5    7.23    1.55
   1  -9  -4    3.46    1.10
   1  -9  -4    2.98    0.74
  -1   9   4    4.48    1.28
   1  -9  -3    0.73    0.76
   1  -9  -3    1.67    0.73
  -1   9   3    1.63    0.98
   1  -9  -2   11.80    1.62
   1  -9  -2   11.19    1.48
  -1   9   2   11.93    2.82
   1  -9  -1    4.22    0.95
   1  -9  -1    4.46    0.75
  -1   9   1    5.23    1.41
   1  -9   0    0.88    0.82
   1  -9   0    2.85    0.62
  -1   9   0    3.05    1.03
   1  -9   1    2.07    1.14
  -1   9  -1    0.83    1.18
   1  -9   2  126.37    5.31
  -1   9  -2  172.73    6.87
   1  -9   3    4.26    0.77
  -1   9  -3    5.59    1.73
   1  -9   4    1.29    0.85
  -1   9  -4    0.86    1.66
   1  -9   5    0.14    0.76
  -1   9  -5    1.38    1.24
   1  -9   6   -0.62    0.69
  -1   9  -6    1.10    1.21
   1  -9   7    0.66    0.79
  -1   9  -7    1.96    1.70
   1  -9   8    4.99    1.39
  -1   9  -8    5.41    1.72
   1  -9   9    1.34    1.12
  -1   9  -9    4.07    1.80
   1  -9  10    3.18    1.49
  -1   9 -10    4.30    1.75
   1  -9  11    5.22    1.42
  -1   9 -11   12.19    2.19
   1  -9  12    1.71    1.06
  -1   8  14    0.85    0.56
   1  -8 -14    2.79    1.72
  -1   8  13    1.29    0.95
   1  -8 -13    2.49    1.19
  -1   8  12    0.72    0.60
   1  -8 -12    0.33    1.02
  -1   8  11    1.39    0.63
   1  -8 -11    2.09    0.86
  -1   8  10    3.06    1.14
   1  -8 -10    3.37    1.34
  -1   8   9   -0.54    0.69
   1  -8  -9   -0.07    0.85
  -1   8   8   10.42    2.34
   1  -8  -8   16.28    2.59
  -1   8   8   17.40    1.50
  -1   8   7    8.94    1.83
   1  -8  -7   11.08    1.65
  -1   8   7    7.54    1.22
   1  -8  -6   16.20    1.80
   1  -8  -6   19.57    5.01
  -1   8   6   18.02    1.56
   1  -8  -5   19.53    2.62
   1  -8  -5   22.88    1.82
  -1   8   5   20.78    1.81
   1  -8  -4    7.61    1.42
   1  -8  -4    9.88    1.31
  -1   8   4    9.56    1.61
   1  -8  -3   39.18    2.55
   1  -8  -3   47.19    3.69
  -1   8   3   48.79    2.87
   1  -8  -2    3.73    1.03
   1  -8  -2    4.66    0.83
  -1   8   2    7.05    1.45
   1  -8  -1   10.95    1.44
   1  -8  -1   11.80    3.05
  -1   8   1   16.76    4.23
   1  -8   0   15.43    1.61
   1  -8   0   22.62    1.45
  -1   8   0   26.61    2.43
   1  -8   1    9.18    1.43
   1  -8   1    9.04    0.88
  -1   8  -1   13.24    1.75
   1  -8   2    1.37    0.85
  -1   8  -2    0.88    1.16
   1  -8   3   60.27    8.29
  -1   8  -3   70.93    3.80
   1  -8   4   54.53    2.92
  -1   8  -4   71.78    3.62
   1  -8   5    2.42    0.76
  -1   8  -5    2.07    1.00
   1  -8   6    1.97    0.87
  -1   8  -6    2.11    1.15
   1  -8   7    1.50    0.78
   1  -8   8    2.80    1.22
  -1   8  -8    5.88    1.37
   1  -8   9    5.02    1.47
  -1   8  -9    7.86    2.16
   1  -8  10    4.28    1.20
  -1   8 -10    6.03    1.66
   1  -8  11    6.06    1.37
  -1   8 -11    5.64    1.76
   1  -8  12    1.05    1.06
  -1   8 -12    0.58    1.08
   1  -8  13   27.03    2.82
  -1   8 -13   29.12    2.95
  -1   7  15    1.35    0.77
   1  -7 -15   -0.02    1.10
  -1   7  14    1.22    0.68
   1  -7 -14    1.28    1.09
  -1   7  13    1.38    0.71
   1  -7 -13    0.40    0.96
   1  -7 -12    1.50    1.06
  -1   7  11    0.77    0.40
   1  -7 -11   -1.15    0.96
  -1   7  10    1.40    0.47
   1  -7 -10    0.85    1.02
  -1   7   9    2.52    0.59
   1  -7  -9    3.42    1.17
  -1   7   8    4.67    1.12
   1  -7  -8    5.98    1.15
  -1   7   8    6.14    0.95
  -1   7   7    0.55    0.31
   1  -7  -7    0.48    0.80
  -1   7   7    0.08    0.28
   1  -7  -6   14.30    3.94
  -1   7   6   11.50    1.26
   1  -7  -5  226.64    7.92
   1  -7  -5  267.37    9.86
  -1   7   5  250.10    7.88
   1  -7  -4   21.81    1.84
   1  -7  -4   27.46    2.03
  -1   7   4   24.28    2.07
   1  -7  -3   61.94    2.77
   1  -7  -3   70.98    2.71
  -1   7   3   75.77    2.91
   1  -7  -2    0.68    0.67
   1  -7  -2    0.95    0.80
  -1   7   2    0.30    0.51
   1  -7  -1    0.85    0.52
   1  -7  -1    0.37    0.37
  -1   7   1    0.97    0.87
   1  -7   0    5.04    1.08
   1  -7   0    6.27    0.75
  -1   7   0    4.53    1.08
   1  -7   1    9.46    1.28
   1  -7   1    8.32    1.95
  -1   7  -1    8.13    1.29
   1  -7   2   32.47    4.82
   1  -7   2   34.09    1.86
  -1   7  -2   37.77    2.43
   1  -7   3   80.58    3.15
  -1   7  -3   95.04    3.64
   1  -7   4   15.00    1.90
  -1   7  -4   21.81    2.01
   1  -7   5   31.81    2.22
  -1   7  -5   45.36    3.02
   1  -7   6    1.69    0.93
  -1   7  -6    2.86    1.65
   1  -7   7   12.70    1.69
  -1   7  -7   14.24    1.82
   1  -7   8    4.06    1.14
  -1   7  -8    3.38    1.06
   1  -7   9    2.63    1.16
  -1   7  -9    1.20    1.08
   1  -7  10    0.07    0.35
  -1   7 -10    0.41    0.89
   1  -7  11    4.24    1.26
  -1   7 -11    6.79    1.70
   1  -7  12   -0.17    0.92
  -1   7 -12   -0.55    0.94
   1  -7  13    6.96    1.89
  -1   7 -13    4.55    1.43
   1  -7  14   -0.60    0.98
  -1   7 -14    0.26    0.85
  -1   6  16    1.75    0.70
   1  -6 -16    0.41    1.15
  -1   6  15    1.04    0.68
   1  -6 -15    1.37    1.18
  -1   6  14    7.54    1.42
   1  -6 -14    9.28    1.90
  -1   6  13    1.90    0.90
   1  -6 -13    3.08    1.18
  -1   6  12    1.06    0.56
   1  -6 -12    1.65    1.12
  -1   6  11    7.60    1.67
   1  -6 -11    8.16    1.75
  -1   6  10    7.61    1.76
   1  -6 -10   13.63    2.13
  -1   6   9   16.35    2.98
   1  -6  -9   23.37    2.15
  -1   6   8   15.85    4.45
   1  -6  -8   20.42    1.89
  -1   6   8   18.33    1.17
  -1   6   7    7.49    1.76
   1  -6  -7   11.66    1.45
  -1   6   7    8.27    0.84
  -1   6   6   17.79    1.58
   1  -6  -6   23.07    1.78
  -1   6   6   22.36    1.50
   1  -6  -5    0.00    0.64
   1  -6  -5    0.04    0.70
  -1   6   5    0.25    0.57
   1  -6  -4   14.40    1.40
   1  -6  -4   18.17    1.37
  -1   6   4   16.85    1.40
   1  -6  -3   24.58    1.80
   1  -6  -3   29.76    1.62
  -1   6   3   30.27    1.73
   1  -6  -2    0.19    0.60
   1  -6  -2   -0.08    0.40
  -1   6   2    0.47    0.69
   1  -6  -1    2.02    0.74
   1  -6  -1    2.46    0.61
  -1   6   1    3.28    0.87
   1  -6   0    2.78    0.90
   1  -6   0    2.67    0.52
  -1   6   0    2.81    0.87
   1  -6   1    7.97    1.25
   1  -6   1    7.63    0.67
  -1   6  -1    8.53    1.21
   1  -6   2   73.12    2.74
   1  -6   2   89.57    1.82
  -1   6  -2   92.81    3.25
   1  -6   3   23.00    3.55
   1  -6   3   25.56    0.92
  -1   6  -3   24.25    1.84
   1  -6   4   41.46    2.23
  -1   6  -4   53.59    2.80
   1  -6   5   20.23    2.73
  -1   6  -5   22.24    3.79
   1  -6   6   12.35    2.55
  -1   6  -6   17.15    4.70
   1  -6   7  124.57    4.27
  -1   6  -7  147.04    4.87
   1  -6   8   30.05    5.19
  -1   6  -8   36.83    7.22
   1  -6   9    6.70    1.44
  -1   6  -9    3.90    1.04
   1  -6  10    1.70    0.84
  -1   6 -10    0.49    0.81
   1  -6  11   21.74    2.31
  -1   6 -11   25.22    2.36
   1  -6  12    5.41    1.50
  -1   6 -12    5.37    1.18
   1  -6  13   -0.40    0.90
  -1   6 -13    0.42    0.75
   1  -6  14    0.98    0.98
  -1   6 -14    0.44    0.78
   1  -6  15    1.57    1.09
  -1   6 -15    1.24    0.90
   1  -6  16    0.43    1.04
  -1   5  17    5.54    2.27
   1  -5 -17    8.12    2.03
  -1   5  16    6.22    1.71
   1  -5 -16    6.37    1.89
  -1   5  15    6.13    1.44
   1  -5 -15    7.09    1.70
  -1   5  14    8.49    1.96
   1  -5 -14   12.80    2.26
  -1   5  13   12.77    2.67
   1  -5 -13   21.05    2.73
  -1   5  12    1.41    0.65
   1  -5 -12    1.64    1.48
  -1   5  11   34.65    8.10
   1  -5 -11   49.74    3.14
  -1   5  10   -0.14    0.76
   1  -5 -10    0.73    0.53
  -1   5   9   33.50    6.14
   1  -5  -9   40.81    2.55
  -1   5   8   78.65    3.27
   1  -5  -8   97.84    3.56
  -1   5   7    4.68    1.10
   1  -5  -7    3.30    0.96
  -1   5   7    4.01    1.00
  -1   5   6    4.04    0.84
   1  -5  -6    6.28    1.10
  -1   5   6    4.76    0.65
   1  -5  -5    1.76    0.78
   1  -5  -5    3.15    0.82
  -1   5   5    1.85    0.50
   1  -5  -4    1.47    0.69
   1  -5  -4    2.86    0.63
  -1   5   4    1.53    0.49
   1  -5  -3    2.19    0.67
   1  -5  -3    1.82    0.58
  -1   5   3    2.70    0.54
   1  -5  -2   16.64    1.37
   1  -5  -2   19.17    1.12
  -1   5   2   19.51    1.24
   1  -5  -1  196.62    4.62
   1  -5  -1  246.55    4.67
  -1   5   1  237.95    5.16
   1  -5   0   12.59    1.18
   1  -5   0   14.88    0.85
  -1   5   0   14.65    1.21
   1  -5   1    1.46    0.49
   1  -5   1    1.15    0.32
  -1   5  -1    1.14    0.72
   1  -5   2   68.01    2.74
   1  -5   2   80.52    2.16
  -1   5  -2   84.55    3.22
   1  -5   3   95.07    3.45
   1  -5   3  108.42    2.59
  -1   5  -3  118.75    4.11
   1  -5   4  114.70    3.98
   1  -5   4  121.61    2.79
  -1   5  -4  129.53    4.45
   1  -5   5  228.33    6.58
  -1   5  -5  270.08    7.68
   1  -5   6   14.02    2.78
  -1   5  -6   16.26    3.78
   1  -5   7   25.23    2.09
  -1   5  -7   29.61    4.34
   1  -5   8    3.93    1.18
  -1   5  -8    2.69    0.72
   1  -5   9    7.73    1.40
  -1   5  -9    8.16    2.25
   1  -5  10    8.69    1.42
  -1   5 -10   12.75    3.33
   1  -5  11    9.97    1.58
  -1   5 -11   13.53    3.28
   1  -5  12    2.57    1.30
  -1   5 -12    0.72    0.40
   1  -5  13    2.95    1.13
  -1   5 -13    4.95    1.16
   1  -5  14    1.21    1.02
  -1   5 -14    0.19    0.78
   1  -5  15    2.05    1.08
  -1   5 -15    3.15    1.57
   1  -5  16    0.91    1.09
  -1   5 -16    0.24    0.69
  -1   4  17    5.68    1.68
   1  -4 -17    9.72    2.67
  -1   4  16    1.06    0.66
   1  -4 -16    3.32    1.64
  -1   4  15    5.46    1.45
   1  -4 -15   11.52    1.99
  -1   4  14    8.90    2.12
   1  -4 -14   10.37    1.80
  -1   4  13    1.51    0.50
   1  -4 -13    0.26    0.99
  -1   4  12    1.17    0.88
   1  -4 -12    1.43    1.42
  -1   4  11    1.31    0.82
   1  -4 -11    0.21    1.11
  -1   4  10    3.04    0.88
   1  -4 -10    2.48    1.09
  -1   4   9    0.42    0.37
   1  -4  -9   -0.18    0.89
  -1   4   8   14.49    3.94
   1  -4  -8   19.45    1.91
  -1   4   7   12.44    2.30
   1  -4  -7   13.81    1.31
  -1   4   7   11.75    0.74
  -1   4   6   47.51    2.45
   1  -4  -6   58.62    2.38
  -1   4   6   54.41    1.77
   1  -4  -5  407.39    7.71
  -1   4   5  370.03    6.16
   1  -4  -4    2.55    0.75
   1  -4  -4    3.12    0.78
  -1   4   4    2.53    0.82
   1  -4  -3   61.42    2.17
   1  -4  -3   66.39    1.99
  -1   4   3   70.28    1.88
   1  -4  -2    9.66    0.95
   1  -4  -2   12.67    0.87
  -1   4   2   13.38    1.00
   1  -4  -1   91.59    2.44
   1  -4  -1  114.58    2.31
  -1   4   1  113.30    2.69
   1  -4   0   51.06    1.93
   1  -4   0   60.94    1.48
  -1   4   0   61.45    2.63
   1  -4   1    9.89    1.85
   1  -4   1   11.36    0.58
  -1   4  -1   10.40    2.64
   1  -4   2  172.62    4.03
   1  -4   2  212.17    3.31
  -1   4  -2  213.15    5.96
   1  -4   3   65.22    2.20
   1  -4   3   74.47    1.02
  -1   4  -3   76.94    2.39
   1  -4   4   84.47    3.74
   1  -4   4   83.64    1.07
  -1   4  -4   97.21    3.52
   1  -4   5    0.36    0.56
   1  -4   5    0.67    0.15
  -1   4  -5    1.95    0.48
   1  -4   6   11.26    1.21
  -1   4  -6   12.67    1.14
  -1   4  -6   17.81    3.76
   1  -4   7   13.23    1.42
  -1   4  -7   13.30    0.72
  -1   4  -7   16.63    4.64
   1  -4   8   20.76    1.72
  -1   4  -8   21.11    1.02
  -1   4  -8   25.21    6.15
   1  -4   9    1.48    0.89
  -1   4  -9    1.38    0.43
  -1   4  -9    0.91    0.37
   1  -4  10    0.84    1.26
  -1   4 -10    0.04    0.32
  -1   4 -10    0.05    0.67
   1  -4  11    4.42    1.23
  -1   4 -11    1.96    0.54
  -1   4 -11    3.78    1.07
   1  -4  12   11.57    2.26
  -1   4 -12    6.64    0.99
  -1   4 -12    6.93    2.99
   1  -4  13   32.23    6.90
  -1   4 -13   35.08    2.01
  -1   4 -13   32.75    8.29
   1  -4  14    0.25    0.61
  -1   4 -14    0.53    0.98
   1  -4  15   22.61    5.32
  -1   4 -15   26.29    2.83
   1  -4  16    0.95    1.10
  -1   4 -16    1.08    0.91
   1  -4  17    0.96    0.72
  -1   3  17    7.46    2.26
   1  -3 -17    5.58    2.09
  -1   3  16    2.06    1.02
   1  -3 -16    5.63    1.82
  -1   3  15    2.41    1.65
   1  -3 -15    2.85    1.46
  -1   3  14    1.73    1.27
   1  -3 -14    1.86    1.08
  -1   3  13    2.73    0.85
   1  -3 -13    0.45    0.90
  -1   3  12    8.70    1.61
   1  -3 -12    9.43    1.61
  -1   3  11   43.36    7.33
   1  -3 -11   56.55    3.48
  -1   3  10    7.52    2.48
   1  -3 -10    9.10    1.38
  -1   3   9    5.76    1.68
   1  -3  -9    5.06    1.07
  -1   3   8    7.47    1.68
   1  -3  -8    9.75    1.32
  -1   3   7   76.49    4.60
   1  -3  -7   98.04    3.64
  -1   3   6  177.29    4.55
   1  -3  -6  229.36    5.28
  -1   3   6  193.80    3.10
  -1   3   5 1197.82   18.46
   1  -3  -5 1638.73   23.57
  -1   3   5 1453.28   19.48
  -1   3   4   91.50    2.59
   1  -3  -4  127.16    3.11
  -1   3   4  122.16    2.08
   1  -3  -3  173.97    3.19
   1  -3  -3  222.29    3.45
  -1   3   3  205.25    2.63
   1  -3  -2    1.25    0.48
   1  -3  -2    1.37    0.43
  -1   3   2    1.56    0.37
   1  -3  -1   17.56    0.98
   1  -3  -1   20.30    0.86
  -1   3   1   20.66    0.95
   1  -3   0   53.67    1.72
   1  -3   0   67.09    1.39
  -1   3   0   64.49    1.81
   1  -3   1   81.81    2.12
   1  -3   1  103.56    1.51
  -1   3  -1   97.26    2.87
   1  -3   3  355.95    4.66
   1  -3   3  381.10    1.91
  -1   3  -3  419.10    5.09
   1  -3   4   18.73    1.21
  -1   3  -4   24.46    3.86
   1  -3   5    5.80    0.75
  -1   3  -5    5.95    0.41
  -1   3  -5    8.18    2.15
   1  -3   6  320.33    6.50
  -1   3  -6  353.25    5.48
  -1   3  -6  357.62    6.98
   1  -3   7   50.38    4.61
  -1   3  -7   50.51    1.46
  -1   3  -7   51.39    2.06
   1  -3   8   28.37    5.38
  -1   3  -8   29.44    1.26
  -1   3  -8   28.22    1.75
   1  -3   9    0.85    0.55
  -1   3  -9   -0.18    0.33
  -1   3  -9    0.27    0.34
   1  -3  10    0.27    0.89
  -1   3 -10    1.14    0.59
  -1   3 -10    0.58    0.43
   1  -3  11    1.45    1.06
  -1   3 -11    0.28    0.37
  -1   3 -11    0.82    0.64
   1  -3  12   36.21    6.87
  -1   3 -12   32.56    2.02
  -1   3 -12   35.13    5.05
   1  -3  13    1.29    0.69
  -1   3 -13    1.09    0.71
  -1   3 -13   -0.05    0.64
   1  -3  14   11.07    2.19
  -1   3 -14   13.96    1.51
  -1   3 -14   10.27    4.03
   1  -3  15    0.90    1.04
  -1   3 -15    0.31    0.56
  -1   3 -15    0.79    0.65
   1  -3  16    7.88    2.37
  -1   3 -16    6.41    1.18
  -1   3 -16    3.50    1.41
   1  -3  17    3.87    1.61
   1  -3  18    1.25    1.71
  -1   2  18    0.99    1.45
   1  -2 -18    3.17    1.57
  -1   2  17   -0.28    1.36
   1  -2 -17   -0.08    0.97
  -1   2  16   -0.52    1.30
   1  -2 -16    1.41    1.05
  -1   2  15    0.50    1.36
   1  -2 -15    0.64    0.90
  -1   2  14    3.02    1.68
   1  -2 -14    2.36    1.29
  -1   2  13    3.64    1.04
   1  -2 -13    1.84    0.86
  -1   2  12    7.63    1.25
   1  -2 -12   10.00    2.58
  -1   2  11   35.61    5.57
   1  -2 -11   45.49    2.67
  -1   2  10   24.19    4.94
   1  -2 -10   31.69    2.30
  -1   2   9    3.37    0.80
   1  -2  -9    4.31    1.02
  -1   2   8    5.96    1.01
   1  -2  -8    6.97    1.08
  -1   2   7    2.44    0.66
   1  -2  -7    3.33    0.84
  -1   2   6   49.47    3.96
   1  -2  -6   59.06    2.18
  -1   2   5   21.61    4.49
   1  -2  -5   28.94    1.68
  -1   2   5   21.65    0.81
  -1   2   4   11.36    1.85
   1  -2  -4   14.32    1.18
  -1   2   4   13.95    0.81
   1  -2  -3 3371.21   18.91
  -1   2   3 3204.59   13.24
   1  -2  -2  655.69    5.60
   1  -2  -2  775.31    7.62
  -1   2   2  724.76    4.63
   1  -2  -1 1543.74    8.19
   1  -2   0  122.42    2.29
   1  -2   0  155.37    2.20
  -1   2   0  138.95    2.32
   1  -2   1   12.97    1.76
   1  -2   1   14.05    0.39
  -1   2  -1   13.50    1.26
   1  -2   2  652.51    5.64
  -1   2  -2  704.56    5.75
   1  -2   3  130.23    2.64
  -1   2  -3  141.43    1.41
  -1   2  -3  138.75    2.65
   1  -2   4 1236.66    8.91
  -1   2  -4 1361.82    6.44
  -1   2  -4 1287.83    9.78
   1  -2   5   41.62    2.37
  -1   2  -5   46.98    3.35
   1  -2   6  145.23    3.76
  -1   2  -6  158.56    5.21
   1  -2   7  101.23    2.99
  -1   2  -7  116.22    2.22
  -1   2  -7  111.59    8.28
   1  -2   8  203.07    6.48
  -1   2  -8  222.57    6.15
   1  -2   9   55.12    2.65
  -1   2  -9   56.91    2.79
   1  -2  10    8.23    1.40
  -1   2 -10   10.22    1.49
   1  -2  11  103.17    4.10
  -1   2 -11  103.58    4.22
  -1   2 -11  112.51    3.35
   1  -2  12    0.02    1.16
  -1   2 -12   -0.37    0.45
  -1   2 -12    0.50    0.30
   1  -2  13   48.87    7.32
  -1   2 -13   54.69    2.72
  -1   2 -13   53.60    3.55
   1  -2  14    1.92    1.09
  -1   2 -14    3.03    0.91
  -1   2 -14    2.36    0.56
   1  -2  15    5.05    1.76
  -1   2 -15    6.43    1.26
   1  -2  16    6.27    1.58
  -1   2 -16    5.77    1.22
   1  -2  17    0.92    0.71
  -1   2 -17    0.15    0.63
   1  -2  18    1.50    1.25
  -1   1  18    1.33    1.43
   1  -1 -18    0.98    1.46
  -1   1  17    0.40    1.45
   1  -1 -17    1.14    0.99
  -1   1  16    0.71    1.35
   1  -1 -16    1.04    1.29
  -1   1  15    3.01    1.41
   1  -1 -15    3.42    1.28
  -1   1  14   14.68    2.31
   1  -1 -14   20.93    2.41
  -1   1  13    1.04    1.32
   1  -1 -13    0.74    0.66
  -1   1  12   53.82    3.46
   1  -1 -12   71.20    3.90
  -1   1  11   55.94    8.17
   1  -1 -11   59.74    3.01
  -1   1  10    6.52    1.05
   1  -1 -10    7.13    1.19
  -1   1   9   26.04    5.66
   1  -1  -9   30.32    1.88
  -1   1   8   38.19    2.10
   1  -1  -8   41.65    2.04
  -1   1   7   91.76    3.14
   1  -1  -7   98.15    2.81
  -1   1   6   27.36    4.73
   1  -1  -6   30.99    1.53
  -1   1   5   13.14    3.00
   1  -1  -5   13.40    0.98
  -1   1   4   20.80    1.07
   1  -1  -4   21.03    1.08
  -1   1   3 2750.21   14.44
  -1   1   2  780.81    5.62
   1  -1   0  607.92    4.23
   1  -1   1    9.92    0.55
  -1   1  -1   11.61    0.32
   1  -1   1   11.25    0.32
   1  -1   2    0.56    0.28
   1  -1   2    0.27    0.06
  -1   1  -2    0.14    0.07
  -1   1  -2    0.20    0.23
  -1   1  -3 1553.03    7.01
   1  -1   4  390.65    4.23
  -1   1  -4  473.81    3.52
  -1   1  -4  385.46    4.10
   1  -1   5   56.34    2.17
  -1   1  -5   68.24    1.57
  -1   1  -5   56.71    1.67
   1  -1   6  180.64    3.46
  -1   1  -6  206.62    2.92
  -1   1  -6  177.26    3.03
   1  -1   7  805.11   13.00
  -1   1  -7  981.36   14.29
  -1   1  -7  822.40   12.65
   1  -1   8    0.52    1.05
  -1   1  -8    1.40    0.60
  -1   1  -8    1.01    0.29
   1  -1   9    2.04    0.93
  -1   1  -9    0.73    0.49
  -1   1  -9    1.77    0.42
   1  -1  10   35.99    7.02
  -1   1 -10   39.90    1.96
  -1   1 -10   38.15    3.89
   1  -1  11  157.63    5.17
  -1   1 -11  177.94    6.08
  -1   1 -11  170.03    4.15
   1  -1  12   22.33    4.50
  -1   1 -12   23.78    3.56
  -1   1 -12   22.90    4.16
   1  -1  13   33.67    2.62
  -1   1 -13   44.39    2.74
  -1   1 -13   37.70    2.86
   1  -1  14    0.09    1.31
  -1   1 -14    0.77    0.93
  -1   1 -14   -0.12    0.41
   1  -1  15   10.29    3.33
  -1   1 -15   12.61    4.14
  -1   1 -15    7.53    1.82
   1  -1  16    0.18    1.20
  -1   1 -16    0.51    0.64
   1  -1  17   -0.76    1.20
  -1   1 -17    0.33    0.71
   1  -1  18    2.56    1.25
  -1   1 -18    4.00    1.23
  -1   0  18    1.45    1.55
   1   0 -18    0.77    1.38
  -1   0  17    2.38    1.58
   1   0 -17    4.87    1.60
  -1   0  16    2.52    1.13
   1   0 -16    6.22    1.85
  -1   0  15    3.50    1.53
   1   0 -15    7.07    1.39
  -1   0  14   22.21    2.68
   1   0 -14   27.76    2.70
  -1   0  13   20.93    2.34
   1   0 -13   29.97    2.37
  -1   0  12    4.33    1.68
   1   0 -12    4.61    0.95
  -1   0  11   91.48    3.84
   1   0 -11  110.04    4.56
  -1   0  10   16.64    1.79
   1   0 -10   18.08    1.57
  -1   0   9   50.55    2.72
   1   0  -9   57.07    2.53
   1   0  -9   51.35    1.38
  -1   0   8    1.63    0.64
   1   0  -8    3.98    1.27
   1   0  -8    3.29    0.57
  -1   0   7  271.50    5.96
   1   0  -7  318.92    6.37
   1   0  -7  301.55    4.75
  -1   0   6  116.92    7.09
   1   0  -6  132.49    3.56
   1   0  -6  133.44    2.35
  -1   0   5    9.45    2.15
   1   0  -5   10.89    2.14
   1   0  -5    9.95    0.59
  -1   0   4   19.56    3.49
   1   0  -4   21.06    1.06
   1   0  -4   21.38    0.99
  -1   0   3  196.05    2.74
   1   0  -3  227.39    3.00
   1   0  -3  226.59    1.78
  -1   0   2    0.60    0.29
   1   0  -2    1.58    0.50
   1   0  -2    0.40    0.11
  -1   0   1   48.86    1.06
   1   0  -1   55.08    0.95
   1   0   0    2.94    0.27
   1   0   0    3.02    0.25
   1   0   1    1.76    0.17
  -1   0  -1    2.62    0.54
   1   0   2 2059.82    9.22
   1   0   4  866.38    6.42
  -1   0  -4 1066.76    6.64
   1   0   4  962.28    6.39
   1   0   5 1494.19    9.53
  -1   0  -5 1831.20   10.28
   1   0   6  289.38    4.17
  -1   0  -6  367.58    4.31
   1   0   6  329.08    3.76
   1   0   7   85.19    2.48
  -1   0  -7  111.01    2.55
  -1   0  -7   87.25    2.00
   1   0   8  241.86    5.74
  -1   0  -8  314.66    6.05
  -1   0  -8  243.10    4.85
   1   0   9   20.33    1.57
  -1   0  -9   29.76    1.80
  -1   0  -9   22.67    2.22
   1   0  10   23.63    1.95
  -1   0 -10   26.05    1.74
  -1   0 -10   22.96    1.90
   1   0  11    0.73    0.78
  -1   0 -11   -0.02    0.66
  -1   0 -11   -0.04    0.36
   1   0  12    0.30    0.87
  -1   0 -12    1.46    1.12
  -1   0 -12    0.81    0.46
   1   0  13    2.42    1.45
  -1   0 -13    2.01    1.18
  -1   0 -13    0.31    0.21
   1   0  14    2.71    0.68
  -1   0 -14    4.57    1.00
  -1   0 -14    2.42    0.54
   1   0  15    0.06    1.25
  -1   0 -15   -0.02    0.68
   1   0  16    0.49    1.24
  -1   0 -16    0.13    0.67
   1   0  17    0.77    0.64
  -1   0 -17    0.03    0.71
   1   0  18   -0.69    1.23
  -1   0 -18    0.70    0.83
   1   0  19    0.66    0.63
  -1   0 -19    0.68    0.77
  -1  -1  18    0.67    1.32
   1   1 -18    0.60    0.81
  -1  -1  17   -2.06    1.43
   1   1 -17    0.28    0.74
  -1  -1  16   -0.65    1.29
   1   1 -16    0.90    1.26
  -1  -1  15    3.79    1.46
   1   1 -15    5.34    1.38
  -1  -1  14    3.90    1.78
   1   1 -14    3.32    1.05
  -1  -1  13    3.86    1.90
   1   1 -13    3.97    1.22
  -1  -1  12    8.83    1.75
   1   1 -12    8.55    1.50
  -1  -1  11    6.73    1.72
   1   1 -11    6.61    1.19
   1   1 -11    4.92    1.14
  -1  -1  10   84.39    3.70
   1   1 -10  102.04    3.61
   1   1 -10   95.83    2.39
  -1  -1   9    2.90    1.28
   1   1  -9    1.23    0.53
   1   1  -9    2.55    0.45
  -1  -1   8    0.42    1.08
   1   1  -8    0.45    0.60
   1   1  -8    0.55    0.26
  -1  -1   7    1.87    0.75
   1   1  -7    1.16    0.56
   1   1  -7    2.17    0.41
  -1  -1   6   30.94    1.85
   1   1  -6   36.38    1.62
   1   1  -6   37.46    1.26
  -1  -1   5  139.96    3.10
   1   1  -5  155.75    3.13
   1   1  -5  156.06    2.53
  -1  -1   4    7.19    0.87
   1   1  -4    8.32    0.68
   1   1  -4    8.80    0.57
  -1  -1   3   24.61    1.09
   1   1  -3   27.61    1.10
   1   1  -3   28.28    0.89
  -1  -1   2    0.75    0.51
   1   1  -2    0.75    0.26
   1   1  -2    1.44    0.37
  -1  -1   1  384.70    2.81
   1   1  -1  415.87    3.51
   1   1  -1  451.40    3.55
  -1  -1   0  688.03    3.21
   1   1   0  760.20    4.92
  -1  -1  -1   22.06    0.74
   1   1   1   23.26    0.76
   1   1   2  249.63    1.87
  -1  -1  -2  291.94    2.90
   1   1   2  280.14    2.74
  -1  -1  -3  665.57    5.07
   1   1   3  607.18    4.46
   1   1   4   85.20    1.81
  -1  -1  -4  107.15    2.22
   1   1   4   94.39    1.82
   1   1   5    1.46    0.33
  -1  -1  -5    2.05    0.53
   1   1   5    4.87    1.19
   1   1   6   32.64    1.50
  -1  -1  -6   42.27    1.63
   1   1   6   37.83    1.27
   1   1   7    2.33    0.80
  -1  -1  -7    0.65    0.64
   1   1   7    0.87    0.38
   1   1   8  347.98    6.83
  -1  -1  -8  428.01    7.90
   1   1   8  373.28    6.26
   1   1   9    9.19    1.32
  -1  -1  -9    9.82    1.09
   1   1   9   10.67    1.56
   1   1  10    1.02    0.94
  -1  -1 -10    1.99    0.76
  -1  -1 -10    1.71    0.56
   1   1  11    0.93    1.13
  -1  -1 -11    0.60    1.02
  -1  -1 -11    0.02    0.20
   1   1  12   39.55    7.95
  -1  -1 -12   44.75    2.45
  -1  -1 -12   31.81    3.99
   1   1  13   55.72    3.20
  -1  -1 -13   75.08    3.74
  -1  -1 -13   55.88    2.39
   1   1  14    1.04    0.87
  -1  -1 -14    1.30    0.89
  -1  -1 -14    0.17    0.23
   1   1  15    0.63    1.35
  -1  -1 -15    1.18    1.15
   1   1  16    2.06    0.93
  -1  -1 -16    1.04    0.46
   1   1  17   -0.30    1.19
  -1  -1 -17    1.49    0.68
   1   1  18    0.70    0.65
  -1  -1 -18   -0.13    0.74
   1   1  19    1.37    1.30
  -1  -1 -19    0.53    0.88
  -1  -2  17    2.30    2.00
   1   2 -17    2.25    1.50
  -1  -2  16    4.48    1.58
   1   2 -16    7.87    1.71
  -1  -2  15    0.47    1.16
  -1  -2  14    0.30    1.22
   1   2 -14    0.83    0.74
  -1  -2  13    6.27    1.53
   1   2 -13    9.39    1.40
   1   2 -13    5.84    1.45
  -1  -2  12   10.81    1.67
   1   2 -12   15.66    1.79
   1   2 -12   11.06    1.08
  -1  -2  11   72.21    3.83
   1   2 -11   88.12    3.99
   1   2 -11   85.77    3.32
  -1  -2  10   25.83    6.64
   1   2 -10   22.91    1.67
   1   2 -10   26.66    1.40
  -1  -2   9    3.28    0.82
   1   2  -9    3.97    0.84
   1   2  -9    4.68    0.78
  -1  -2   8   16.50    3.99
   1   2  -8   17.71    1.29
   1   2  -8   20.80    1.29
  -1  -2   7   28.59    1.77
   1   2  -7   32.07    1.59
   1   2  -7   33.05    1.39
  -1  -2   6  368.10    7.90
   1   2  -6  414.37    7.32
   1   2  -6  437.54    7.28
  -1  -2   5    0.78    0.38
   1   2  -5    1.29    0.56
   1   2  -5    0.73    0.52
  -1  -2   4   58.66    1.94
   1   2  -4   68.17    1.88
   1   2  -4   69.82    1.87
  -1  -2   3  317.07    3.75
   1   2  -3  338.38    3.79
   1   2  -3  387.06    4.11
  -1  -2   2   10.89    0.98
   1   2  -2   11.78    0.72
   1   2  -2   12.50    0.84
  -1  -2   1  253.33    2.52
  -1  -2   1  239.64    2.84
   1   2  -1  296.08    3.49
  -1  -2   0    3.79    0.57
  -1  -2   0    5.99    1.57
   1   2   0    6.43    0.80
  -1  -2  -1  130.26    1.60
  -1  -2  -1  148.11    3.30
   1   2   1  164.20    2.71
   1   2   2   36.57    0.82
  -1  -2  -2   47.22    1.42
   1   2   2   50.27    1.41
   1   2   3    6.44    1.02
  -1  -2  -3    6.21    0.70
   1   2   3    6.55    0.57
   1   2   4  164.04    2.24
   1   2   4  183.58    2.61
   1   2   5   19.78    1.51
  -1  -2  -5   22.32    1.20
   1   2   5   22.56    0.97
   1   2   6   74.77    2.11
  -1  -2  -6   96.61    2.66
   1   2   6   78.86    1.85
   1   2   7    2.96    0.65
  -1  -2  -7    4.50    0.88
   1   2   7    3.79    0.73
   1   2   8   38.37    1.97
  -1  -2  -8   47.59    2.19
   1   2   8   40.93    1.45
   1   2   9   56.99    2.68
  -1  -2  -9   77.95    3.50
   1   2   9   61.90    2.12
   1   2  10    2.80    1.16
  -1  -2 -10    3.12    0.88
   1   2  10    2.25    0.44
   1   2  11   -1.01    0.96
  -1  -2 -11   -0.54    0.78
   1   2  11    0.59    0.55
   1   2  12   35.12    2.61
  -1  -2 -12   46.11    2.71
  -1  -2 -12   30.32    3.73
   1   2  13   18.20    2.12
  -1  -2 -13   24.07    2.06
  -1  -2 -13   11.12    2.35
   1   2  14    3.55    1.52
  -1  -2 -14    7.57    1.62
   1   2  15   22.59    5.61
  -1  -2 -15   18.59    2.07
   1   2  16   -0.20    1.23
  -1  -2 -16    0.49    1.00
   1   2  17    8.28    1.71
  -1  -2 -17   10.47    1.77
   1   2  18    2.43    0.70
  -1  -2 -18    3.55    1.56
  -1  -2 -19    0.83    1.02
  -1  -3  17    0.28    1.33
   1   3 -17    0.31    0.79
  -1  -3  16   -1.01    1.28
   1   3 -16    1.10    0.81
  -1  -3  15    0.58    1.20
   1   3 -15    1.36    1.04
  -1  -3  14   -0.97    1.19
   1   3 -14    0.45    0.67
  -1  -3  13    1.01    1.29
   1   3 -13    1.52    0.65
   1   3 -13    2.14    0.65
  -1  -3  12   28.04    5.03
   1   3 -12   33.49    2.30
   1   3 -12   32.56    2.00
  -1  -3  11   19.43    3.76
   1   3 -11   21.28    1.84
   1   3 -11   21.51    1.62
  -1  -3  10   22.94    4.35
   1   3 -10   24.50    1.79
   1   3 -10   26.46    1.70
  -1  -3   9    1.51    0.59
   1   3  -9    0.37    0.50
   1   3  -9   -0.27    0.61
  -1  -3   8   -0.22    0.99
   1   3  -8    1.00    0.66
   1   3  -8    1.12    0.64
  -1  -3   7   57.64    3.61
   1   3  -7   59.57    2.40
   1   3  -7   64.99    2.69
  -1  -3   6  104.87    3.76
   1   3  -6  117.44    3.63
   1   3  -6  120.07    3.71
  -1  -3   5   19.99    4.36
   1   3  -5   20.90    1.18
   1   3  -5   21.45    1.28
  -1  -3   4    0.44    0.36
   1   3  -4   -0.16    0.47
   1   3  -4    0.27    0.77
  -1  -3   3  973.00    7.70
   1   3  -3 1161.89    8.96
  -1  -3   2    6.26    0.60
  -1  -3   2    6.81    1.01
   1   3  -2    8.14    2.38
  -1  -3   1   75.22    1.66
  -1  -3   1   71.73    1.82
   1   3  -1   90.28    2.31
  -1  -3   0   35.23    1.02
  -1  -3   0   38.48    1.30
   1   3   0   44.92    1.60
  -1  -3  -1   69.45    1.40
  -1  -3  -1   80.10    2.11
   1   3   1   86.41    2.18
  -1  -3  -2  739.73    4.95
  -1  -3  -2  850.61    7.14
   1   3   2  885.75    7.23
   1   3   3   78.27    1.65
  -1  -3  -3  103.64    2.49
   1   3   3  102.63    2.40
   1   3   4    3.44    0.96
  -1  -3  -4    6.38    1.29
   1   3   4    4.85    1.00
   1   3   5  123.79    3.07
  -1  -3  -5  161.03    3.56
   1   3   5  139.93    2.74
   1   3   6   98.88    6.10
  -1  -3  -6  135.93    3.77
   1   3   6  111.83    2.70
   1   3   7   16.25    3.16
  -1  -3  -7   14.86    1.32
   1   3   7   12.71    0.86
   1   3   8  113.59    4.78
  -1  -3  -8  156.31    4.94
   1   3   8  121.82    3.40
   1   3   9   36.48    2.17
  -1  -3  -9   49.13    2.44
   1   3   9   38.05    1.52
   1   3  10    5.92    1.35
  -1  -3 -10    7.29    1.22
   1   3  10    7.63    0.84
   1   3  11    8.53    1.53
  -1  -3 -11    9.64    1.43
   1   3  11    7.38    0.77
   1   3  12    2.72    1.50
  -1  -3 -12    3.18    1.19
   1   3  12    2.67    0.54
   1   3  13   11.09    2.01
  -1  -3 -13   18.66    2.32
   1   3  14   -0.71    1.01
  -1  -3 -14    1.97    1.35
   1   3  15    6.65    1.51
  -1  -3 -15    8.84    1.65
   1   3  16   -0.50    1.17
  -1  -3 -16    3.07    1.39
   1   3  17    7.30    2.43
  -1  -3 -17   10.61    1.90
   1   3  18    2.03    1.44
  -1  -3 -18    2.89    1.80
  -1  -4  16    2.76    1.38
   1   4 -16    0.47    0.68
  -1  -4  15    0.83    1.20
   1   4 -15    0.57    0.69
  -1  -4  14   -0.61    1.12
   1   4 -14    1.00    0.86
   1   4 -14    1.00    0.30
  -1  -4  13    3.98    1.58
   1   4 -13    1.92    1.08
   1   4 -13    3.24    0.92
  -1  -4  12   12.19    2.01
   1   4 -12    8.87    1.11
   1   4 -12    8.76    3.12
  -1  -4  11    7.05    1.65
   1   4 -11    6.28    1.13
   1   4 -11    5.73    0.96
  -1  -4  10  118.87    5.15
   1   4 -10  124.40    4.68
   1   4 -10  131.05    5.08
  -1  -4   9    5.65    1.66
   1   4  -9    6.05    0.97
   1   4  -9    6.52    1.27
  -1  -4   8    7.42    1.26
   1   4  -8    7.68    0.95
   1   4  -8    8.64    1.15
  -1  -4   7   21.76    3.56
   1   4  -7   22.91    1.40
   1   4  -7   24.38    1.60
  -1  -4   6    6.28    0.99
   1   4  -6    6.25    0.76
   1   4  -6    9.30    2.20
  -1  -4   5    4.81    0.84
   1   4  -5    5.52    0.67
   1   4  -5    5.36    0.84
  -1  -4   4    0.94    0.73
   1   4  -4    0.58    0.45
   1   4  -4   -0.22    0.58
  -1  -4   3   31.16    1.47
  -1  -4   3   28.48    1.54
   1   4  -3   37.40    1.83
  -1  -4   2  204.64    4.12
  -1  -4   2  206.38    4.09
   1   4  -2  255.92    5.39
  -1  -4   1   83.32    2.02
  -1  -4   1   84.57    2.12
   1   4  -1  101.81    2.82
  -1  -4   0  182.96    2.71
  -1  -4   0  203.38    3.64
   1   4   0  226.66    3.88
  -1  -4  -1   32.80    1.19
  -1  -4  -1   36.64    1.47
   1   4   1   41.09    1.72
  -1  -4  -2  132.30    2.44
  -1  -4  -2  154.74    3.18
   1   4   2  167.74    3.50
  -1  -4  -3  140.93    2.98
  -1  -4  -3  163.93    3.88
   1   4   3  166.43    3.82
   1   4   4   10.86    1.97
  -1  -4  -4   16.70    4.21
   1   4   4   13.71    1.50
   1   4   5    6.21    1.40
  -1  -4  -5    9.28    1.07
   1   4   5    7.43    0.79
   1   4   6  128.26    3.32
  -1  -4  -6  171.11    4.46
   1   4   6  144.55    3.45
   1   4   7   51.42    2.75
  -1  -4  -7   67.26    3.05
   1   4   7   56.81    2.17
   1   4   8   14.62    2.65
  -1  -4  -8   21.13    1.89
   1   4   8   18.04    1.11
   1   4   9   20.02    4.74
  -1  -4  -9   22.54    1.88
   1   4   9   19.69    1.13
   1   4  10   99.93    3.96
  -1  -4 -10  137.57    4.62
   1   4  10   98.27    2.67
   1   4  11   36.75    7.39
  -1  -4 -11   48.02    2.99
   1   4  11   34.67    2.51
   1   4  12    4.08    0.86
  -1  -4 -12    7.33    1.54
   1   4  13    6.92    1.31
  -1  -4 -13    7.39    1.55
   1   4  14    0.35    0.91
  -1  -4 -14   -0.77    0.95
   1   4  15    0.94    1.06
  -1  -4 -15   -0.19    0.97
   1   4  16   -1.50    1.15
  -1  -4 -16   -0.32    0.96
   1   4  17    9.60    2.09
  -1  -4 -17    7.51    1.58
   1   4  18    1.88    1.27
  -1  -4 -18    3.52    1.61
  -1  -5  16    1.09    1.03
  -1  -5  15    5.13    2.32
  -1  -5  14    4.38    2.07
   1   5 -14    4.92    1.18
   1   5 -14    4.20    0.90
  -1  -5  13    0.93    0.77
   1   5 -13   -0.40    0.58
  -1  -5  12    5.90    1.02
   1   5 -12    4.70    0.92
   1   5 -12    5.97    1.46
  -1  -5  11    7.10    1.57
   1   5 -11    9.95    1.28
   1   5 -11   10.64    1.99
  -1  -5  10    4.40    1.23
   1   5 -10    5.29    1.04
   1   5 -10    8.25    1.79
  -1  -5   9   21.14    3.60
   1   5  -9   22.24    1.63
   1   5  -9   25.68    2.30
  -1  -5   8  179.52    4.66
   1   5  -8  183.48    3.97
   1   5  -8  204.10    5.41
  -1  -5   7   28.17    2.07
   1   5  -7   29.89    4.25
   1   5  -7   32.26    2.03
  -1  -5   6   20.59    1.59
   1   5  -6   20.85    1.36
   1   5  -6   24.26    1.78
  -1  -5   5    0.13    0.54
  -1  -5   5    1.07    0.34
   1   5  -5    1.84    0.60
  -1  -5   4    1.94    0.69
  -1  -5   4    1.30    0.42
   1   5  -4    2.12    0.84
  -1  -5   3    7.71    0.86
  -1  -5   3    6.73    0.99
   1   5  -3    6.44    0.94
  -1  -5   2    0.47    0.42
  -1  -5   2    0.46    0.30
   1   5  -2    0.27    0.79
  -1  -5   1   10.35    1.86
  -1  -5   1   11.88    2.00
   1   5  -1   14.94    3.90
  -1  -5   0   37.86    4.17
  -1  -5   0   39.19    2.89
   1   5   0   47.02    2.15
  -1  -5  -1  130.13    3.05
  -1  -5  -1  147.45    3.57
   1   5   1  167.31    4.28
  -1  -5  -2    4.73    0.62
  -1  -5  -2    4.60    0.77
   1   5   2    5.78    1.00
  -1  -5  -3  493.14    8.06
  -1  -5  -3  613.58   10.38
   1   5   3  611.42   10.32
  -1  -5  -4   25.77    1.29
  -1  -5  -4   30.65    1.85
   1   5   4   29.26    1.61
   1   5   5  158.29    4.46
  -1  -5  -5  219.23    6.22
   1   5   5  210.34    5.73
   1   5   6   23.40    2.07
  -1  -5  -6   29.12    1.92
   1   5   6   29.37    1.53
   1   5   7   27.58    4.86
  -1  -5  -7   36.46    2.20
   1   5   7   32.86    1.62
   1   5   8   23.60    1.55
  -1  -5  -8   36.69    6.96
   1   5   8   27.44    1.54
   1   5   9    0.35    0.26
  -1  -5  -9    0.20    0.97
   1   5   9    0.20    0.43
   1   5  10    1.19    0.34
  -1  -5 -10    0.76    1.04
   1   5  10    1.80    0.47
   1   5  11   31.70    5.83
  -1  -5 -11   42.26    5.99
   1   5  11   31.14    1.65
   1   5  12    6.93    1.16
  -1  -5 -12   12.69    2.42
   1   5  13    2.63    0.48
  -1  -5 -13    4.04    1.35
   1   5  14    0.29    0.87
  -1  -5 -14    0.73    0.55
   1   5  15    0.56    0.94
  -1  -5 -15    0.57    0.97
   1   5  16    1.99    0.89
  -1  -5 -16    1.28    1.11
   1   5  17    0.80    1.12
  -1  -5 -17    2.76    1.81
   1   5  18   -0.68    1.03
  -1  -5 -18    1.36    0.68
  -1  -6  15   -0.03    0.98
  -1  -6  14    1.65    1.17
   1   6 -14    2.44    1.11
  -1  -6  13   13.41    2.09
   1   6 -13    9.61    2.41
  -1  -6  12    0.05    0.94
   1   6 -12    1.12    0.80
   1   6 -12   -0.52    0.88
  -1  -6  11    0.99    1.21
   1   6 -11    0.21    0.30
   1   6 -11    0.51    0.78
  -1  -6  10    1.45    0.91
   1   6 -10    1.55    0.69
   1   6 -10    1.79    0.98
  -1  -6   9    1.31    1.02
   1   6  -9    2.57    0.70
   1   6  -9    2.80    1.20
  -1  -6   8  122.84    4.84
   1   6  -8  149.17    5.57
  -1  -6   7   -0.32    0.75
  -1  -6   7    0.32    0.39
   1   6  -7   -0.06    1.14
  -1  -6   6   31.09    2.06
  -1  -6   6   25.38    3.37
   1   6  -6   37.16    2.39
  -1  -6   5  215.05    5.15
  -1  -6   5  197.96    4.35
   1   6  -5  241.62    6.28
  -1  -6   4   68.28    2.58
  -1  -6   4   68.17    2.29
   1   6  -4   85.63    3.64
  -1  -6   3    1.40    0.55
  -1  -6   3    0.90    0.39
   1   6  -3    2.15    0.85
  -1  -6   2    0.88    0.48
  -1  -6   2    1.03    0.25
   1   6  -2    1.39    1.00
  -1  -6   1   30.87    1.52
  -1  -6   1   36.01    4.20
   1   6  -1   39.93    2.39
  -1  -6   0   11.54    2.10
  -1  -6   0   12.09    2.46
   1   6   0   16.37    4.73
  -1  -6  -1   73.91    2.67
  -1  -6  -1   90.75    3.24
   1   6   1   95.77    3.67
  -1  -6  -2   17.91    1.18
  -1  -6  -2   21.08    1.44
   1   6   2   21.53    4.04
  -1  -6  -3   20.50    1.28
  -1  -6  -3   24.72    2.65
   1   6   3   28.06    1.82
  -1  -6  -4   33.91    4.13
  -1  -6  -4   42.66    2.15
   1   6   4   37.26    1.94
  -1  -6  -5   -0.14    0.71
   1   6   5    1.97    1.02
   1   6   6    5.97    1.24
  -1  -6  -6    8.99    1.26
   1   6   6    7.13    1.33
   1   6   7    0.97    0.73
  -1  -6  -7    0.38    0.86
   1   6   7    0.80    0.43
   1   6   8   18.68    4.17
  -1  -6  -8   22.44    1.93
   1   6   8   20.54    1.61
   1   6   9   10.95    3.13
  -1  -6  -9   18.56    2.07
   1   6   9   13.40    1.76
   1   6  10   42.41    6.65
  -1  -6 -10   64.43    3.61
   1   6  10   49.08    2.32
   1   6  11    4.29    1.06
  -1  -6 -11    8.07    1.72
   1   6  11    3.69    1.14
   1   6  12    2.61    0.45
  -1  -6 -12    3.70    1.46
   1   6  13   19.29    2.95
  -1  -6 -13   25.13    2.61
  -1  -6 -14    0.27    1.09
   1   6  15    4.29    1.50
  -1  -6 -15    5.69    1.90
   1   6  16    1.02    1.19
  -1  -6 -16    1.16    1.19
   1   6  17    0.67    1.05
  -1  -6 -17    2.88    1.78
  -1  -7  14    3.43    1.46
   1   7 -14    5.12    2.18
  -1  -7  13    2.30    1.46
   1   7 -13    0.14    0.83
  -1  -7  12    1.73    1.03
   1   7 -12    3.13    1.39
  -1  -7  11    8.68    1.66
   1   7 -11    7.34    1.71
  -1  -7  10    1.07    0.80
   1   7 -10   -0.56    0.90
  -1  -7   9    2.98    1.14
  -1  -7   9    1.81    0.46
   1   7  -9    2.49    0.91
  -1  -7   8    0.88    0.75
  -1  -7   8    0.26    0.19
   1   7  -8   -0.30    0.92
  -1  -7   7    5.52    1.04
  -1  -7   7    5.87    1.49
   1   7  -7   11.20    2.52
  -1  -7   6  339.04    9.81
  -1  -7   6  327.89    8.44
   1   7  -6  439.77   12.15
  -1  -7   5   72.80    6.30
  -1  -7   5   74.64    3.21
   1   7  -5   88.40    4.57
  -1  -7   4    6.01    1.10
  -1  -7   4    7.51    1.43
   1   7  -4    6.75    1.41
  -1  -7   3    0.23    0.57
  -1  -7   3    0.34    0.26
   1   7  -3    1.09    1.69
  -1  -7   2    2.78    0.72
  -1  -7   2    3.48    0.56
   1   7  -2    6.79    1.51
  -1  -7   1   73.40    7.33
  -1  -7   1   94.87    2.89
   1   7  -1  106.39    4.32
  -1  -7   0    5.80    0.85
  -1  -7   0    8.43    1.13
   1   7   0    8.46    1.56
  -1  -7  -1   17.92    1.36
  -1  -7  -1   21.04    1.49
   1   7   1   23.94    2.07
  -1  -7  -2   42.82    2.01
  -1  -7  -2   55.77    2.43
   1   7   2   59.28    2.94
  -1  -7  -3    0.94    0.50
  -1  -7  -3    2.36    0.66
   1   7   3    1.29    0.96
  -1  -7  -4   18.39    2.20
  -1  -7  -4   26.96    1.88
   1   7   4   24.44    1.84
  -1  -7  -5    0.45    0.50
  -1  -7  -5    0.48    0.80
   1   7   5    0.31    0.84
   1   7   6   94.30    2.98
   1   7   6  121.06    4.11
   1   7   7   33.43    3.65
  -1  -7  -7   51.84    3.22
   1   7   7   44.68    2.53
   1   7   8    1.42    0.65
  -1  -7  -8    1.15    1.01
   1   7   8    1.25    0.87
   1   7   9    5.72    1.24
  -1  -7  -9    9.21    1.58
   1   7   9    8.50    1.31
   1   7  10    8.93    2.17
  -1  -7 -10   14.03    2.06
   1   7  10    9.15    1.15
   1   7  11   -0.01    0.68
  -1  -7 -11   -0.57    1.05
   1   7  11    1.46    0.48
   1   7  12   16.19    3.84
  -1  -7 -12   19.55    2.44
   1   7  13    8.01    2.32
  -1  -7 -13   10.29    2.02
   1   7  14    1.43    0.55
   1   7  15    1.57    0.71
  -1  -7 -15   -0.11    1.08
   1   7  16    0.52    0.90
  -1  -7 -16    1.54    1.66
  -1  -8  12    6.90    1.75
   1   8 -12   11.59    1.95
  -1  -8  11    2.55    1.12
   1   8 -11    3.82    1.17
  -1  -8  10   14.35    1.96
   1   8 -10   19.29    2.33
  -1  -8   9    2.90    0.88
   1   8  -9    2.81    1.13
  -1  -8   8    4.34    0.86
   1   8  -8    5.21    1.61
  -1  -8   7   26.69    4.64
   1   8  -7   37.01    3.00
  -1  -8   6    3.66    1.03
  -1  -8   6    2.27    0.62
   1   8  -6    4.37    1.76
  -1  -8   5   -0.39    0.59
  -1  -8   5   -0.15    0.44
   1   8  -5   -0.75    1.26
  -1  -8   4   33.00    2.13
  -1  -8   4   37.89    3.91
   1   8  -4   49.75    3.15
  -1  -8   3  360.60    9.97
  -1  -8   3  398.03   10.00
   1   8  -3  477.79   14.07
  -1  -8   2    1.07    0.53
  -1  -8   2    0.76    0.58
   1   8  -2    0.92    1.44
  -1  -8   1   24.40    3.51
  -1  -8   1   25.43    1.86
   1   8  -1   28.19    3.89
  -1  -8   0    2.00    0.71
  -1  -8   0    1.63    0.68
   1   8   0    4.08    1.45
  -1  -8  -1   13.29    1.24
  -1  -8  -1   18.06    3.00
   1   8   1   20.37    2.01
  -1  -8  -2    8.57    1.20
  -1  -8  -2    7.78    1.95
   1   8   2   10.60    1.66
  -1  -8  -3    7.21    1.06
  -1  -8  -3   10.80    1.52
   1   8   3   12.66    1.81
  -1  -8  -4   18.34    3.17
  -1  -8  -4   22.19    1.83
   1   8   4   25.71    2.32
  -1  -8  -5   66.34    7.72
  -1  -8  -5  100.00    6.33
   1   8   5   88.15    3.94
   1   8   6   10.98    2.15
  -1  -8  -6   18.63    1.95
   1   8   6   18.78    1.81
   1   8   7   23.11    2.69
  -1  -8  -7   32.33    2.58
   1   8   7   29.24    2.09
   1   8   8    3.93    2.95
  -1  -8  -8    0.41    0.95
   1   8   8    1.59    0.46
   1   8   9    3.54    0.61
  -1  -8  -9    6.28    1.51
   1   8   9    3.22    0.85
   1   8  10    6.37    1.77
  -1  -8 -10    8.98    1.79
   1   8  10    5.06    0.94
   1   8  11    0.20    0.37
  -1  -8 -11    1.23    1.02
   1   8  12    0.33    0.40
  -1  -8 -12    0.76    0.99
   1   8  13    0.53    0.40
  -1  -8 -13    1.44    1.55
   1   8  14    0.21    0.57
  -1  -8 -14    2.58    1.63
   1   8  15    1.13    0.48
  -1  -8 -15    1.05    1.13
  -1  -9  11   11.52    3.37
   1   9 -11   18.66    2.69
  -1  -9  10    0.48    0.52
   1   9 -10    0.27    0.74
  -1  -9   9    2.16    0.66
   1   9  -9    2.51    1.46
  -1  -9   8   12.48    2.07
   1   9  -8   11.85    3.51
  -1  -9   7   13.94    1.74
   1   9  -7   16.85    6.17
  -1  -9   6    2.25    0.94
   1   9  -6    3.02    1.33
  -1  -9   5    5.75    1.70
   1   9  -5    8.44    1.71
  -1  -9   4    0.13    0.57
  -1  -9   4    0.50    0.35
   1   9  -4   -1.69    1.15
  -1  -9   3    0.24    0.35
  -1  -9   3   -0.12    0.36
   1   9  -3    0.78    1.24
  -1  -9   2   11.25    1.43
  -1  -9   2   10.10    1.20
   1   9  -2   16.16    2.28
  -1  -9   1   59.07    3.14
  -1  -9   1   69.57    3.07
   1   9  -1   78.08    4.43
  -1  -9   0    0.19    0.54
  -1  -9   0    0.73    0.37
   1   9   0    1.78    1.31
  -1  -9  -1    1.10    0.59
  -1  -9  -1    1.27    0.52
   1   9   1    3.08    1.57
  -1  -9  -2   -0.03    0.49
  -1  -9  -2    0.28    0.62
   1   9   2    0.49    1.04
  -1  -9  -3    2.18    0.61
  -1  -9  -3    2.32    0.74
   1   9   3    3.66    1.40
  -1  -9  -4    0.26    0.32
  -1  -9  -4    1.57    1.23
   1   9   4   -0.26    0.96
  -1  -9  -5    3.42    0.87
  -1  -9  -5    3.90    1.19
   1   9   5    4.65    1.07
   1   9   6    4.55    1.03
  -1  -9  -6    7.10    1.51
   1   9   6    3.86    1.16
   1   9   7   -0.34    0.45
  -1  -9  -7    0.69    0.92
   1   9   7    0.46    0.75
   1   9   8    4.77    1.52
  -1  -9  -8    8.42    1.84
   1   9   8    6.13    1.15
   1   9   9    0.99    0.43
  -1  -9  -9    1.19    1.00
   1   9   9    2.20    1.12
   1   9  10   -0.16    0.55
  -1  -9 -10    0.90    1.00
   1   9  10    0.05    0.48
   1   9  11   -0.03    0.30
  -1  -9 -11    0.82    0.61
   1   9  12    1.24    0.59
  -1  -9 -12    1.85    1.47
   1   9  13    0.92    0.37
  -1  -9 -13   -0.12    0.98
   1   9  14    0.78    0.40
  -1  -9 -14    2.09    1.25
  -1 -10   9    0.91    0.79
   1  10  -9    1.63    1.68
  -1 -10   8    5.33    1.36
   1  10  -8    9.97    2.15
   1  10  -7    1.09    1.29
  -1 -10   6    7.79    1.54
   1  10  -6   11.61    1.89
  -1 -10   5    0.02    0.62
   1  10  -5    1.35    1.25
  -1 -10   4    1.39    0.48
   1  10  -4    0.27    1.18
  -1 -10   3    0.29    0.30
   1  10  -3    0.17    1.26
  -1 -10   2    2.60    0.78
   1  10  -2    5.87    1.81
  -1 -10   1    0.57    0.56
  -1 -10   1    0.40    0.29
   1  10  -1    0.61    1.23
  -1 -10   0    7.71    1.40
  -1 -10   0    7.41    1.22
   1  10   0   11.04    2.23
  -1 -10  -1    2.14    0.90
  -1 -10  -1    2.46    0.85
   1  10   1    3.65    1.56
  -1 -10  -2    0.56    0.56
  -1 -10  -2   -0.05    0.57
   1  10   2    0.76    1.17
  -1 -10  -3    2.42    0.81
  -1 -10  -3    2.33    0.87
   1  10   3    4.38    1.69
  -1 -10  -4    0.01    0.51
  -1 -10  -4    1.50    0.77
   1  10   4    0.26    0.86
  -1 -10  -5    0.51    0.56
  -1 -10  -5   -0.16    0.73
   1  10   5    1.38    0.95
   1  10   6    1.52    0.61
  -1 -10  -6    3.60    1.17
   1  10   6    1.81    1.22
   1  10   7    0.44    0.46
  -1 -10  -7   -0.77    0.80
   1  10   7    2.23    0.84
   1  10   8   -0.14    0.49
  -1 -10  -8    0.63    0.88
   1  10   8    0.54    0.68
   1  10   9    0.48    0.26
  -1 -10  -9   -0.05    0.82
   1  10   9    2.55    1.24
   1  10  10    0.52    0.44
  -1 -10 -10    1.02    1.02
   1  10  11   -0.29    0.55
  -1 -10 -11    1.26    1.59
  -1 -10 -12    8.44    1.71
  -1 -11   6    0.69    0.60
   1  11  -6    0.56    1.30
  -1 -11   5    0.87    0.61
   1  11  -5   -0.78    1.24
  -1 -11   3    4.19    1.19
   1  11  -3    6.26    1.97
  -1 -11   2    0.72    0.69
   1  11  -2    0.49    1.44
  -1 -11   1    0.15    0.63
   1  11  -1    0.25    1.14
  -1 -11   0    1.06    0.91
   1  11   0    3.49    1.47
  -1 -11  -1    0.89    0.66
  -1 -11  -1    0.07    0.49
   1  11   1    1.09    1.09
  -1 -11  -2    0.87    0.88
  -1 -11  -2    0.84    0.83
   1  11   2   -0.09    1.02
  -1 -11  -3    3.46    1.02
  -1 -11  -3    4.62    1.27
   1  11   3    3.67    1.22
  -1 -11  -4    0.86    0.86
  -1 -11  -4    1.05    0.97
   1  11   4    1.52    1.17
  -1 -11  -5    0.72    0.65
  -1 -11  -5    1.06    0.83
   1  11   5    0.64    0.93
   1  11   6    0.71    0.58
  -1 -11  -6    1.30    0.87
   1  11   6    0.88    0.47
   1  11   7   -0.40    0.55
  -1 -11  -7    1.46    0.85
   1  11   7    0.80    0.89
  -1 -11  -8    2.33    1.26
   1  11   8    3.13    1.39
  -1 -11  -9    0.13    0.84
   1  12  -2   -0.39    1.37
   1  12  -1    1.00    1.41
   1  12   0    2.16    1.42
   1  12   1    5.76    1.87
   1  12   2    0.69    1.17
   1  12   3    0.79    1.13
   1  12   4    0.37    1.05
   1  12   5    0.55    0.92
  -2  11   7    0.29    0.55
   2 -11  -6    2.48    1.13
   2 -11  -5    0.20    0.92
  -2  11   5    0.50    0.54
   2 -11  -4    0.31    0.89
  -2  11   4    3.19    1.58
   2 -11  -3   20.78    3.95
  -2  11   3   26.40    2.51
   2 -11  -2    4.00    1.31
  -2  11   2    4.44    1.50
   2 -11  -1    6.06    1.59
  -2  11   1    6.84    1.49
   2 -11   0   14.78    2.03
  -2  11   0   17.78    5.29
   2 -11   1    2.57    0.95
  -2  11  -1    4.49    1.42
   2 -11   2    0.31    0.88
  -2  11  -2    6.13    1.82
   2 -11   3   -0.02    0.46
  -2  11  -3   -0.53    1.19
   2 -11   4    1.02    1.00
  -2  11  -4    0.78    1.35
   2 -11   5    1.68    0.69
  -2  11  -5    0.11    1.28
   2 -11   6    4.73    1.41
  -2  11  -6    6.25    2.12
  -2  10  10   12.33    3.22
   2 -10 -10   17.82    2.55
  -2  10   9    0.62    0.42
  -2  10   8    3.77    0.93
   2 -10  -8    7.29    1.77
  -2  10   7    2.41    0.72
   2 -10  -7    2.86    1.12
   2 -10  -6    2.36    1.37
   2 -10  -6    1.98    0.95
  -2  10   6    1.33    0.76
   2 -10  -5    0.29    0.80
   2 -10  -5    0.15    0.39
  -2  10   5   -0.13    0.76
   2 -10  -4    3.85    0.79
   2 -10  -4    2.65    0.91
  -2  10   4    4.00    1.19
   2 -10  -3    0.41    0.35
  -2  10   3    0.97    1.04
  -2  10   2    1.16    0.44
   2 -10  -1    3.51    1.15
  -2  10   1    5.52    1.79
   2 -10   0    7.33    1.59
  -2  10   0    6.54    1.66
   2 -10   1    7.37    1.57
  -2  10  -1   10.83    1.91
   2 -10   2    8.48    1.65
  -2  10  -2   11.22    1.98
   2 -10   3    5.97    1.56
  -2  10  -3    7.30    1.78
   2 -10   4    0.87    0.87
  -2  10  -4    0.97    1.21
   2 -10   5    4.44    0.87
  -2  10  -5    6.09    1.47
   2 -10   6    3.72    1.26
  -2  10  -6    3.30    1.34
   2 -10   7    3.13    1.36
  -2  10  -7    6.54    1.94
   2 -10   8    5.43    1.41
  -2  10  -8    8.95    1.86
   2 -10   9    1.48    1.05
  -2  10  -9    1.66    1.36
  -2   9  12    0.65    0.52
   2  -9 -12    2.85    0.89
  -2   9  11    1.41    1.19
   2  -9 -11    0.61    0.87
  -2   9  10    0.66    0.38
   2  -9 -10    2.43    1.35
  -2   9   9    3.16    0.97
   2  -9  -9    6.07    1.38
  -2   9   8    0.43    0.76
   2  -9  -8    1.29    1.05
  -2   9   7    1.81    0.85
   2  -9  -7    1.16    0.71
   2  -9  -6    2.19    0.94
   2  -9  -6    2.38    0.98
  -2   9   6    4.35    0.93
   2  -9  -5    2.23    0.97
   2  -9  -5    0.72    0.58
  -2   9   5    1.04    1.00
   2  -9  -4    0.79    1.12
   2  -9  -4    0.29    0.91
  -2   9   4   -0.12    0.76
   2  -9  -3   -0.48    0.75
   2  -9  -3    1.69    0.92
  -2   9   3    0.87    0.85
   2  -9  -2    3.63    1.16
   2  -9  -2    3.65    0.86
  -2   9   2    5.26    1.39
   2  -9  -1    6.97    1.46
  -2   9   1    8.63    1.65
   2  -9   0    6.99    1.66
  -2   9   0    6.87    1.55
   2  -9   1   -0.62    0.76
  -2   9  -1    0.60    1.05
   2  -9   2    2.26    0.89
  -2   9  -2    1.34    1.18
   2  -9   3    2.27    0.81
  -2   9  -3    3.48    1.40
   2  -9   4    2.61    0.87
  -2   9  -4    4.59    1.57
   2  -9   5   11.37    1.93
  -2   9  -5    9.88    1.88
   2  -9   6    8.05    1.67
  -2   9  -6    9.60    2.03
   2  -9   7    1.07    0.85
  -2   9  -7    1.98    1.17
   2  -9   8   11.90    2.73
  -2   9  -8   18.01    2.42
   2  -9   9    0.95    1.04
  -2   9  -9   -0.13    1.04
   2  -9  10    1.41    0.98
  -2   9 -10    1.89    1.19
   2  -9  11    2.47    1.19
  -2   9 -11    0.69    1.17
  -2   8  13    0.62    0.47
   2  -8 -13   -0.33    0.97
  -2   8  12   -0.13    0.83
   2  -8 -12    1.36    0.75
  -2   8  11    1.39    0.80
   2  -8 -11    1.93    1.75
  -2   8  10   -0.13    0.79
   2  -8 -10    0.08    0.92
  -2   8   9    0.49    0.56
   2  -8  -9    0.12    0.92
  -2   8   8    5.50    1.69
   2  -8  -8    6.71    1.41
  -2   8   7    1.89    0.52
   2  -8  -7    2.99    1.14
  -2   8   7    1.79    0.66
   2  -8  -6    2.46    1.24
   2  -8  -6    0.45    0.68
  -2   8   6    1.42    0.77
   2  -8  -5    3.91    1.06
   2  -8  -5    6.55    1.12
  -2   8   5    5.20    0.94
   2  -8  -4    8.33    1.96
   2  -8  -4   12.09    1.39
  -2   8   4   11.69    3.18
   2  -8  -3    0.88    1.26
   2  -8  -3    0.58    0.64
  -2   8   3    1.47    0.76
   2  -8  -2   30.68    2.43
   2  -8  -2   35.87    2.04
  -2   8   2   31.33    2.15
   2  -8  -1    3.64    1.21
   2  -8  -1    4.06    0.77
  -2   8   1    4.04    0.97
   2  -8   0   46.75    3.09
   2  -8   0   54.72    2.69
  -2   8   0   54.91    3.04
   2  -8   1    0.65    0.82
  -2   8  -1    3.26    1.34
   2  -8   2   10.91    1.64
  -2   8  -2   14.83    1.79
   2  -8   3    3.47    0.62
  -2   8  -3    5.48    1.47
   2  -8   4    2.39    0.63
  -2   8  -4    3.08    1.57
   2  -8   5    1.43    0.99
  -2   8  -5    1.47    1.06
   2  -8   6    8.29    1.73
  -2   8  -6    8.00    1.42
   2  -8   7    0.96    0.58
  -2   8  -7    0.56    1.02
   2  -8   8    3.46    1.29
  -2   8  -8    6.58    1.79
   2  -8   9    4.78    1.44
  -2   8  -9    5.81    1.40
   2  -8  10    1.44    1.02
  -2   8 -10    0.72    1.08
   2  -8  11    1.07    1.02
  -2   8 -11    1.66    1.11
   2  -8  12    0.39    0.54
  -2   8 -12    0.37    0.96
   2  -8  13    1.52    1.08
  -2   8 -13   -0.20    1.00
  -2   7  14    1.34    0.65
   2  -7 -14    0.90    1.44
  -2   7  13    2.26    0.97
   2  -7 -13    6.47    2.03
  -2   7  12    1.66    0.48
   2  -7 -12    0.64    1.00
  -2   7  11    1.16    0.51
   2  -7 -11    1.57    1.23
  -2   7  10    0.25    0.24
   2  -7 -10    2.39    1.09
  -2   7   9    1.78    0.76
   2  -7  -9    1.73    1.33
  -2   7   8    4.38    1.24
   2  -7  -8    6.63    1.27
  -2   7   7    0.81    0.41
   2  -7  -7    1.12    0.81
  -2   7   7    0.51    0.38
   2  -7  -6    3.30    1.02
  -2   7   6    2.94    0.73
   2  -7  -5    5.94    1.36
   2  -7  -5    6.96    1.16
  -2   7   5    5.08    0.88
   2  -7  -4   15.51    1.80
   2  -7  -4   16.60    1.47
  -2   7   4   17.04    3.62
   2  -7  -3    9.73    1.52
   2  -7  -3    7.62    1.48
  -2   7   3    9.15    1.34
   2  -7  -2   18.27    1.90
   2  -7  -2   19.84    1.42
  -2   7   2   18.89    1.60
   2  -7  -1    1.95    0.89
   2  -7  -1    2.47    0.54
  -2   7   1    2.33    0.86
   2  -7   0    0.73    0.73
   2  -7   0    1.66    0.61
  -2   7   0    0.14    0.78
   2  -7   1    8.03    1.31
   2  -7   1   10.64    0.84
  -2   7  -1   11.04    1.40
   2  -7   2   -0.27    0.74
  -2   7  -2   -0.02    0.87
   2  -7   3   53.25    6.79
  -2   7  -3   68.95    3.58
   2  -7   4   44.60    2.85
  -2   7  -4   57.72    7.95
   2  -7   5   13.68    1.66
  -2   7  -5   16.66    5.18
   2  -7   6    3.39    1.16
  -2   7  -6    2.82    0.86
   2  -7   7    4.21    1.03
  -2   7  -7    4.05    1.28
   2  -7   8   24.82    5.64
  -2   7  -8   31.25    2.72
   2  -7   9    0.92    0.92
  -2   7  -9   -1.78    1.04
   2  -7  10   17.64    3.58
  -2   7 -10   23.58    5.35
   2  -7  11    2.08    1.06
  -2   7 -11    3.16    1.42
   2  -7  12    0.37    1.25
  -2   7 -12   -0.80    0.93
   2  -7  13    1.21    1.02
  -2   7 -13    3.00    1.44
   2  -7  14    0.97    0.71
  -2   7 -14    0.95    1.25
  -2   6  15    1.62    0.80
   2  -6 -15    2.64    1.31
  -2   6  14    0.42    0.65
   2  -6 -14    0.31    1.04
  -2   6  13    1.45    0.41
   2  -6 -13    1.58    1.14
  -2   6  12    7.61    2.26
   2  -6 -12    8.30    1.78
  -2   6  11   24.71    5.70
   2  -6 -11   33.78    7.85
  -2   6  10   35.84    7.00
   2  -6 -10   48.73    3.18
  -2   6   9    1.21    0.60
   2  -6  -9   -0.27    0.95
  -2   6   8    7.55    1.71
   2  -6  -8    8.69    1.43
  -2   6   7    2.50    0.59
   2  -6  -7   -0.03    0.82
  -2   6   7    2.57    0.68
   2  -6  -6  181.51    4.71
  -2   6   6  163.30    3.33
   2  -6  -5   34.51    2.45
   2  -6  -5   33.98    2.17
  -2   6   5   35.55    1.84
   2  -6  -4  118.36    4.12
   2  -6  -4  123.17    3.85
  -2   6   4  122.59    3.34
   2  -6  -3    0.75    1.07
   2  -6  -3    1.19    0.77
  -2   6   3    1.96    0.68
   2  -6  -2    4.24    0.83
   2  -6  -2    5.62    1.01
  -2   6   2    6.08    1.02
   2  -6  -1   -0.01    0.66
   2  -6  -1    0.21    0.38
  -2   6   1    1.33    0.72
   2  -6   0   41.73    2.31
   2  -6   0   48.30    1.55
  -2   6   0   54.80    3.73
   2  -6   1   23.88    1.78
   2  -6   1   28.71    1.09
  -2   6  -1   27.96    6.28
   2  -6   2   68.90    2.88
  -2   6  -2   81.37    3.05
   2  -6   3   83.79    7.72
  -2   6  -3   88.72    6.11
   2  -6   4   11.06    1.75
  -2   6  -4   12.50    3.87
   2  -6   5  112.31    9.11
  -2   6  -5  141.01    4.82
   2  -6   6    2.11    0.80
  -2   6  -6    1.04    0.59
   2  -6   7  120.52    5.19
  -2   6  -7  135.28    5.92
   2  -6   8    1.68    1.09
  -2   6  -8    2.77    0.89
   2  -6   9   35.60    2.63
  -2   6  -9   44.90    5.64
   2  -6  10   -0.15    0.48
  -2   6 -10    1.09    0.71
   2  -6  11    3.10    1.32
  -2   6 -11    2.74    0.70
   2  -6  12   37.42    7.89
  -2   6 -12   32.42    9.87
   2  -6  13    0.80    0.93
  -2   6 -13   -0.41    0.82
   2  -6  14   -0.70    0.95
  -2   6 -14    0.66    0.44
   2  -6  15    0.49    1.04
  -2   6 -15    1.92    1.00
   2  -6  16    0.49    1.00
  -2   5  16    1.88    0.87
   2  -5 -16    1.02    0.76
  -2   5  15   10.24    3.18
   2  -5 -15   12.74    2.41
  -2   5  14    2.22    1.13
   2  -5 -14    4.07    1.69
  -2   5  13    3.53    1.55
   2  -5 -13    4.35    1.64
  -2   5  12   20.97    5.20
   2  -5 -12   28.64    7.22
  -2   5  11   12.16    3.03
   2  -5 -11   19.64    2.15
  -2   5  10    1.21    0.98
   2  -5 -10    2.08    0.97
  -2   5   9   53.23    8.54
   2  -5  -9   61.98    3.63
   2  -5  -8  535.89    8.85
  -2   5   7    0.98    0.88
   2  -5  -7    0.64    0.96
  -2   5   6    2.23    0.66
   2  -5  -6    2.54    0.72
  -2   5   6    2.40    0.53
   2  -5  -5    5.04    1.06
   2  -5  -5    5.40    0.83
  -2   5   5    4.66    0.85
   2  -5  -4    7.96    1.27
   2  -5  -4    7.39    1.84
  -2   5   4    7.09    0.78
   2  -5  -3    1.16    0.91
   2  -5  -3    1.54    0.46
  -2   5   3    1.47    0.69
   2  -5  -2    7.92    1.05
   2  -5  -2    9.07    0.94
  -2   5   2    7.95    2.24
   2  -5  -1   18.12    1.46
   2  -5  -1   20.52    1.08
  -2   5   1   21.01    4.93
   2  -5   0  138.81    4.51
   2  -5   0  165.15    4.16
  -2   5   0  165.84    4.99
   2  -5   1   61.61    2.76
   2  -5   1   69.35    2.21
  -2   5  -1   70.93    2.92
   2  -5   2   21.97    3.63
  -2   5  -2   26.85    2.82
   2  -5   3   29.58    1.81
  -2   5  -3   33.75    2.55
   2  -5   4   15.15    2.65
  -2   5  -4   14.58    3.41
   2  -5   5    2.74    0.74
  -2   5  -5    4.22    1.50
   2  -5   6    0.72    0.74
  -2   5  -6   -0.73    0.69
   2  -5   7   74.94    9.95
  -2   5  -7   79.61    5.58
   2  -5   8    0.20    0.44
  -2   5  -8    0.14    0.51
   2  -5   9   32.24    5.37
  -2   5  -9   36.20    3.75
   2  -5  10   77.39    4.05
  -2   5 -10   87.51    5.96
   2  -5  11    5.90    1.46
  -2   5 -11    6.09    3.98
   2  -5  12    0.18    0.84
  -2   5 -12    1.04    0.81
   2  -5  13    8.97    1.77
  -2   5 -13   11.53    1.59
   2  -5  14    1.27    0.98
  -2   5 -14    0.29    0.51
   2  -5  15    0.57    0.98
  -2   5 -15   -1.11    0.79
   2  -5  16    0.28    0.92
  -2   5 -16    0.37    0.47
  -2   4  16    1.09    1.03
   2  -4 -16    0.79    1.11
  -2   4  15    3.84    1.24
   2  -4 -15    2.14    1.07
  -2   4  14    1.72    0.72
   2  -4 -14    6.29    1.78
  -2   4  13   16.04    3.07
   2  -4 -13   22.00    2.74
  -2   4  12    6.43    2.49
   2  -4 -12    7.63    1.44
  -2   4  11   27.34    4.13
   2  -4 -11   27.24    3.65
  -2   4  10    8.84    1.76
   2  -4 -10    8.01    1.45
  -2   4   9    8.72    1.44
   2  -4  -9    8.26    1.43
  -2   4   8   31.16    2.33
   2  -4  -8   40.20    2.36
  -2   4   7    7.06    1.98
   2  -4  -7    8.74    2.02
  -2   4   6  212.75    5.71
   2  -4  -6  294.19    5.48
  -2   4   6  251.97    2.82
  -2   4   5   53.08    2.59
   2  -4  -5   65.95    2.83
  -2   4   5   66.12    2.07
   2  -4  -4  187.84    5.55
   2  -4  -4  214.55    5.81
  -2   4   4  201.60    4.93
   2  -4  -3   25.08    1.59
   2  -4  -3   27.19    1.36
  -2   4   3   28.05    1.24
   2  -4  -2    7.69    0.98
   2  -4  -2    8.47    0.83
  -2   4   2    8.71    2.48
   2  -4  -1    0.03    0.56
   2  -4  -1    0.35    0.22
  -2   4   1    1.44    0.34
   2  -4   0  320.36    6.44
   2  -4   0  385.22    6.19
  -2   4   0  375.45    6.88
   2  -4   1  824.13   13.68
  -2   4  -1  948.25   14.86
   2  -4   2  242.29    5.35
   2  -4   2  264.57    3.89
  -2   4  -2  274.10    5.80
   2  -4   3   69.29    2.48
  -2   4  -3   81.50    2.56
   2  -4   4   84.43    2.73
  -2   4  -4   99.87    2.98
   2  -4   5  100.26    8.74
  -2   4  -5  104.04    3.72
   2  -4   6    5.18    1.02
  -2   4  -6    8.13    1.81
   2  -4   7    4.81    1.00
  -2   4  -7    5.54    1.45
   2  -4   8   24.28    1.85
  -2   4  -8   30.44    5.53
   2  -4   9    2.00    0.75
  -2   4  -9    3.11    0.76
   2  -4  10   -0.56    0.77
  -2   4 -10    0.34    0.76
   2  -4  11    2.24    1.10
  -2   4 -11    4.36    0.89
   2  -4  12   12.71    1.78
  -2   4 -12   14.00    2.17
   2  -4  13    9.86    1.78
  -2   4 -13   12.77    2.00
   2  -4  14    0.88    0.95
  -2   4 -14    0.40    0.58
   2  -4  15    5.81    1.74
  -2   4 -15    9.30    2.58
   2  -4  16    0.92    1.07
  -2   4 -16    0.77    0.66
   2  -4  17    1.36    1.11
  -2   4 -17    1.45    0.68
  -2   3  17    0.55    0.85
   2  -3 -17   -0.23    1.08
  -2   3  16    1.05    1.44
   2  -3 -16    0.31    1.12
  -2   3  15   17.92    2.25
   2  -3 -15   26.79    3.07
  -2   3  14    2.95    1.16
   2  -3 -14    4.64    1.65
  -2   3  13    0.40    0.52
   2  -3 -13    0.49    0.49
  -2   3  12   10.34    1.72
   2  -3 -12   10.49    1.90
  -2   3  11   20.63    5.91
   2  -3 -11   24.65    2.23
  -2   3  10    0.85    1.29
   2  -3 -10    1.02    1.03
  -2   3   9    0.40    0.90
   2  -3  -9   -0.66    0.89
  -2   3   8   17.24    3.26
   2  -3  -8   18.79    1.72
  -2   3   7   34.36    7.42
   2  -3  -7   36.41    2.31
  -2   3   6  349.28   11.38
   2  -3  -6  475.44   11.47
  -2   3   5   51.89    2.45
   2  -3  -5   66.64    2.73
  -2   3   5   65.93    1.79
   2  -3  -4   66.48    2.20
  -2   3   4   65.67    1.53
   2  -3  -3  334.26    6.54
   2  -3  -3  383.55    6.85
  -2   3   3  353.66    5.81
   2  -3  -2    8.28    0.92
   2  -3  -2    7.60    0.73
  -2   3   2    9.32    1.76
   2  -3  -1  116.33    2.88
   2  -3  -1  137.89    2.63
  -2   3   1  129.49    2.62
   2  -3   0   30.87    1.46
   2  -3   0   39.10    2.63
  -2   3   0   35.08    1.39
   2  -3   1  104.34    2.73
   2  -3   1  123.38    1.91
  -2   3  -1  122.91    2.79
   2  -3   2   39.45    1.69
   2  -3   2   41.78    0.80
  -2   3  -2   43.00    1.69
   2  -3   3   48.12    1.84
  -2   3  -3   50.57    1.83
   2  -3   4   29.14    5.27
  -2   3  -4   24.59    1.39
   2  -3   5  101.40    2.83
  -2   3  -5  113.95    3.35
   2  -3   6  240.98    5.51
  -2   3  -6  249.55    5.84
   2  -3   7    8.76    1.12
  -2   3  -7    8.31    0.51
  -2   3  -7   11.72    2.72
   2  -3   8    3.98    0.98
  -2   3  -8    3.76    0.44
  -2   3  -8    5.63    0.84
   2  -3   9   14.35    1.55
  -2   3  -9   17.80    1.02
  -2   3  -9   16.40    3.35
   2  -3  10    2.65    1.07
  -2   3 -10    2.53    0.47
  -2   3 -10    2.42    0.56
   2  -3  11   27.56    2.15
  -2   3 -11   36.57    1.71
  -2   3 -11   36.99    5.03
   2  -3  12   23.34    4.41
  -2   3 -12   21.11    1.34
  -2   3 -12   23.78    4.22
   2  -3  13   20.87    3.91
  -2   3 -13   21.53    1.61
  -2   3 -13   24.08    3.58
   2  -3  14    0.57    0.32
  -2   3 -14   -0.11    0.40
  -2   3 -14    1.59    0.50
   2  -3  15    0.46    0.50
  -2   3 -15    1.16    0.65
   2  -3  16    1.29    0.53
  -2   3 -16    2.34    0.68
   2  -3  17    1.38    0.91
  -2   3 -17    2.71    0.90
   2  -3  18    0.86    0.73
  -2   2  17   -0.80    1.45
  -2   2  16    4.72    2.03
   2  -2 -16    9.96    2.19
  -2   2  15    2.85    1.99
   2  -2 -15    1.57    1.51
  -2   2  14   -0.40    1.36
   2  -2 -14    3.10    1.43
  -2   2  13   11.68    2.19
   2  -2 -13   14.60    3.26
  -2   2  12    1.12    0.79
   2  -2 -12    0.31    0.83
  -2   2  11    0.00    0.54
   2  -2 -11    0.50    0.64
  -2   2  10   10.33    1.66
   2  -2 -10   10.28    2.51
  -2   2   9    1.18    0.74
   2  -2  -9    2.09    0.95
  -2   2   8    1.07    0.63
   2  -2  -8    2.50    0.92
  -2   2   7    2.45    0.80
   2  -2  -7    3.69    0.91
  -2   2   6    0.18    0.44
   2  -2  -6   -0.19    0.63
  -2   2   5  236.32    5.35
   2  -2  -5  281.76    5.93
  -2   2   4  697.32   12.08
   2  -2  -4  958.11   14.76
  -2   2   4  841.00   11.46
   2  -2  -3  409.00    5.19
   2  -2  -3  469.52    5.57
  -2   2   3  402.98    3.40
   2  -2  -2   74.53    2.14
   2  -2  -2   84.27    2.16
  -2   2   2   68.01    1.82
   2  -2  -1   97.65    2.39
   2  -2  -1  114.47    2.30
  -2   2   1   97.12    1.99
   2  -2   0   18.48    1.04
   2  -2   0   20.69    0.85
  -2   2   0   18.01    0.89
   2  -2   1   18.23    3.06
   2  -2   1   17.28    0.66
  -2   2  -1   16.89    0.93
   2  -2   2  255.51    3.62
   2  -2   2  265.22    2.19
  -2   2  -2  263.72    4.37
   2  -2   3   48.24    1.68
  -2   2  -3   51.72    0.96
  -2   2  -3   44.95    2.45
   2  -2   4  119.36    2.80
  -2   2  -4  140.33    1.73
  -2   2  -4  117.92    2.96
   2  -2   5   74.05    2.20
  -2   2  -5   88.29    1.29
  -2   2  -5   71.50    3.45
   2  -2   6   11.93    1.19
  -2   2  -6   12.83    0.76
  -2   2  -6   12.95    2.61
   2  -2   7   42.41    1.96
  -2   2  -7   51.59    1.39
  -2   2  -7   42.00    2.39
   2  -2   8  118.86    4.20
  -2   2  -8  134.16    3.61
  -2   2  -8  115.89    4.16
   2  -2   9   40.34    2.21
  -2   2  -9   44.73    1.64
  -2   2  -9   42.64    2.12
   2  -2  10   31.25    4.45
  -2   2 -10   34.59    1.60
  -2   2 -10   33.04    6.57
   2  -2  11    4.92    1.33
  -2   2 -11    4.78    0.81
  -2   2 -11    5.05    1.55
   2  -2  12   40.04    2.98
  -2   2 -12   39.82    5.93
  -2   2 -12   38.77    8.03
   2  -2  13   11.62    2.36
  -2   2 -13   11.70    2.20
   2  -2  14   38.11    6.23
  -2   2 -14   33.01    5.14
   2  -2  15   18.15    2.89
  -2   2 -15   16.70    2.10
  -2   2 -15   16.72    3.78
   2  -2  16    8.05    1.67
  -2   2 -16    7.52    2.40
  -2   2 -16    7.08    2.07
   2  -2  17    2.47    1.22
  -2   2 -17    2.01    0.48
   2  -2  18    0.45    1.07
  -2   1  17   -0.17    1.40
   2  -1 -17    0.88    1.09
  -2   1  16    1.78    1.44
  -2   1  15    1.18    1.39
   2  -1 -15    0.39    0.90
  -2   1  14    1.79    1.60
  -2   1  13    2.21    1.30
   2  -1 -13    0.80    0.97
  -2   1  12   21.21    3.70
   2  -1 -12   22.39    2.23
  -2   1  11   27.87    6.62
   2  -1 -11   31.48    2.42
  -2   1  10   18.97    3.11
   2  -1 -10   18.70    1.82
  -2   1   9   22.35    4.17
   2  -1  -9   20.14    2.62
  -2   1   8   61.40    9.91
   2  -1  -8   65.26    2.93
  -2   1   7    6.44    1.35
   2  -1  -7    7.77    1.99
  -2   1   6  134.46    3.91
   2  -1  -6  165.69    4.42
  -2   1   5   82.62    2.52
   2  -1  -5   99.77    2.88
  -2   1   4   52.67    1.90
   2  -1  -4   61.56    2.14
   2  -1  -4   59.39    1.05
  -2   1   3    0.72    0.27
   2  -1  -3    1.09    0.39
   2  -1  -3    1.61    0.27
   2  -1  -2    5.97    0.72
   2  -1  -2    6.97    0.72
   2  -1  -2    6.40    0.79
   2  -1  -1   12.41    0.81
   2  -1  -1   13.88    0.80
   2  -1  -1   12.95    0.66
   2  -1   0  291.14    3.35
   2  -1   0  333.06    3.33
   2  -1   0  353.10    3.57
   2  -1   1   68.39    1.64
   2  -1   1   75.68    1.50
   2  -1   1   84.54    1.92
   2  -1   2   27.90    2.10
  -2   1  -2   26.04    0.76
   2  -1   2   34.92    1.36
   2  -1   3   39.29    1.32
  -2   1  -3   43.55    1.04
   2  -1   3   49.06    1.65
   2  -1   4   98.04    2.26
  -2   1  -4  110.16    1.85
   2  -1   4  108.35    2.56
   2  -1   5  522.54    5.59
  -2   1  -5  607.35    4.64
   2  -1   5  588.21    6.25
   2  -1   6   10.81    2.23
  -2   1  -6   11.31    0.77
   2  -1   7  778.08   12.67
  -2   1  -7  938.16   13.60
  -2   1  -7  713.78   12.93
   2  -1   8   28.05    5.09
  -2   1  -8   31.14    1.41
  -2   1  -8   25.19    1.53
   2  -1   9  197.91    6.09
  -2   1  -9  227.11    5.83
  -2   1  -9  197.54   10.82
   2  -1  10   74.26    3.31
  -2   1 -10   93.46    2.70
  -2   1 -10   75.65    3.35
   2  -1  11    0.44    1.11
  -2   1 -11    0.25    0.54
  -2   1 -11    1.09    0.59
   2  -1  12   99.31    4.61
  -2   1 -12  117.05    4.39
  -2   1 -12   99.06    4.50
   2  -1  13   -0.43    1.15
  -2   1 -13    1.23    0.61
  -2   1 -13    3.30    2.08
   2  -1  14   32.33    2.78
  -2   1 -14   37.98    2.48
  -2   1 -14   30.84    6.67
   2  -1  15    2.53    1.20
  -2   1 -15    5.18    1.26
  -2   1 -15    2.86    0.75
   2  -1  16    8.29    1.85
  -2   1 -16   11.30    1.63
  -2   1 -16    5.77    1.27
   2  -1  17    0.13    1.18
  -2   1 -17    0.21    0.65
   2  -1  18   -0.87    1.03
  -2   1 -18    0.61    0.71
   2  -1  19    1.83    1.27
  -2   0  17    3.55    1.44
   2   0 -17    2.12    1.13
  -2   0  16    2.44    1.78
   2   0 -16    1.80    1.01
  -2   0  15    1.22    1.41
   2   0 -15   -0.65    0.90
  -2   0  14    2.04    1.35
  -2   0  13    1.11    1.23
   2   0 -13    1.50    1.33
  -2   0  12    3.40    1.26
   2   0 -12    4.21    1.01
  -2   0  11  104.38    5.11
   2   0 -11  119.94    5.38
  -2   0  10    1.30    1.46
   2   0 -10    0.87    1.02
  -2   0   9   97.94    3.76
   2   0  -9  118.26    3.92
  -2   0   8  125.21    3.86
   2   0  -8  137.06    3.87
  -2   0   7   -0.10    0.82
   2   0  -7    0.20    0.74
   2   0  -7    0.07    0.13
  -2   0   6  136.61    5.12
   2   0  -6  158.61    4.13
   2   0  -6  142.66    2.49
  -2   0   5   11.47    2.06
   2   0  -5   12.40    1.15
   2   0  -5   10.81    0.51
  -2   0   4    0.78    0.43
   2   0  -4   -0.11    0.50
   2   0  -4    0.32    0.22
  -2   0   3   30.14    1.27
   2   0  -3   35.77    1.44
   2   0  -3   33.07    0.92
  -2   0   2   36.28    1.35
   2   0  -2   44.64    1.58
   2   0  -2   43.79    1.12
   2   0  -1  255.74    3.28
   2   0  -1  250.66    2.74
   2   0   0  509.43    3.92
   2   0   0  554.17    4.70
   2   0   0  553.84    4.49
   2   0   1 2374.61   10.88
   2   0   1 2621.83   12.63
   2   0   1 2659.83   13.26
   2   0   2 3086.67   13.70
  -2   0  -2 3216.01    9.91
   2   0   2 3429.90   16.65
   2   0   3  500.96    4.12
  -2   0  -3  531.38    4.45
   2   0   3  553.66    5.15
   2   0   4   74.37    1.74
  -2   0  -4   82.54    1.87
   2   0   4   77.49    2.08
  -2   0  -5    0.66    0.29
   2   0   5    0.17    0.39
   2   0   6    6.63    1.74
  -2   0  -6    8.66    0.80
   2   0   6    6.49    0.76
   2   0   7  111.39    3.25
  -2   0  -7  127.12    2.62
   2   0   7  120.18    3.12
   2   0   8  103.07    2.91
  -2   0  -8  122.92    2.80
   2   0   8  112.91    2.85
   2   0   9   91.72    3.79
  -2   0  -9  115.14    3.71
   2   0   9  103.23    3.41
   2   0  10   74.14    6.95
  -2   0 -10   89.02    3.53
  -2   0 -10   68.69    2.70
   2   0  11   53.69    2.77
  -2   0 -11   67.23    2.70
  -2   0 -11   51.07    2.40
   2   0  12  201.39   15.47
  -2   0 -12  246.44    5.24
  -2   0 -12  191.96    4.59
   2   0  13   13.84    2.84
  -2   0 -13   19.78    1.73
  -2   0 -13   14.19    3.79
   2   0  14    0.59    1.11
  -2   0 -14    1.42    0.77
  -2   0 -14    0.64    0.26
   2   0  15    2.83    1.27
  -2   0 -15    2.24    0.95
  -2   0 -15    1.54    0.43
   2   0  16    0.13    1.06
  -2   0 -16    1.29    0.79
  -2   0 -16    0.13    0.48
   2   0  17    0.80    0.75
  -2   0 -17    0.09    0.69
   2   0  18    0.54    1.07
  -2   0 -18    1.51    1.03
   2   0  19    1.99    1.20
  -2   0 -19    1.65    0.89
  -2  -1  17    3.62    2.19
   2   1 -17    7.12    1.94
  -2  -1  16    8.15    1.92
   2   1 -16    7.78    1.62
  -2  -1  15    1.23    1.42
   2   1 -15    1.86    1.37
   2   1 -14    1.77    1.34
  -2  -1  13    1.40    0.60
   2   1 -13   -0.52    0.83
  -2  -1  12    3.40    1.85
   2   1 -12    1.78    1.22
  -2  -1  11   37.85    3.03
   2   1 -11   39.37    2.60
  -2  -1  10   31.05    2.90
   2   1 -10   32.66    2.42
  -2  -1   9   21.50    2.16
   2   1  -9   22.57    1.85
   2   1  -9   22.70    1.11
  -2  -1   8    0.23    0.66
   2   1  -8   -0.08    0.33
  -2  -1   7    3.72    0.89
   2   1  -7    5.06    0.79
   2   1  -7    4.12    0.54
  -2  -1   6   28.21    1.70
   2   1  -6   30.01    1.65
   2   1  -6   33.97    1.21
  -2  -1   5    1.97    0.58
   2   1  -5    0.20    0.67
   2   1  -5    1.54    0.39
  -2  -1   4   23.91    1.28
   2   1  -4   24.98    1.41
   2   1  -4   24.28    1.06
  -2  -1   3  120.95    2.49
   2   1  -3  137.77    3.00
   2   1  -3  135.24    2.39
  -2  -1   2   69.06    1.64
   2   1  -2   77.21    2.09
   2   1  -2   81.06    1.79
  -2  -1   1   44.33    1.12
   2   1  -1   49.29    1.58
   2   1  -1   50.26    1.43
   2   1   0 3051.29   15.12
   2   1   0 3141.58   15.36
   2   1   2 2821.60   11.33
  -2  -1  -2 2995.52   15.13
   2   1   2 3177.01   15.82
   2   1   3   38.38    0.91
  -2  -1  -3   46.84    1.94
   2   1   3   44.91    1.49
   2   1   4   31.47    1.00
  -2  -1  -4   33.78    1.32
   2   1   4   35.12    1.38
   2   1   5  321.46    3.59
  -2  -1  -5  370.36    4.45
   2   1   5  335.37    4.24
   2   1   6   12.21    2.38
  -2  -1  -6   16.36    1.06
   2   1   6   14.27    0.96
   2   1   7  103.55    2.60
  -2  -1  -7  138.26    3.52
   2   1   7  106.30    2.49
   2   1   8   18.05    1.56
  -2  -1  -8   20.88    1.38
   2   1   8   17.84    1.14
   2   1   9    1.49    0.83
  -2  -1  -9    1.99    0.68
   2   1   9    0.69    0.35
   2   1  10    0.52    0.89
  -2  -1 -10    0.37    0.64
   2   1  10    0.40    0.52
   2   1  11    1.74    0.92
  -2  -1 -11    3.10    0.76
   2   1  11    2.91    0.49
   2   1  12    3.99    1.16
  -2  -1 -12    5.66    1.50
   2   1  13   26.71    4.81
  -2  -1 -13   29.95    6.97
  -2  -1 -13   23.90    2.41
   2   1  14  115.02    4.62
  -2  -1 -14  149.61    5.03
  -2  -1 -14   97.32    4.68
   2   1  15    8.65    1.77
  -2  -1 -15   10.02    1.53
  -2  -1 -15    6.22    2.04
   2   1  16   11.25    1.48
  -2  -1 -16   14.93    1.90
   2   1  17   10.52    1.66
  -2  -1 -17   13.56    2.02
   2   1  18    0.95    0.99
  -2  -1 -18    1.81    1.22
   2   1  19    2.26    1.44
  -2  -1 -19    1.61    1.12
  -2  -2  17    6.10    1.75
   2   2 -17    9.67    1.96
  -2  -2  16    1.88    1.44
   2   2 -16    0.45    0.80
  -2  -2  15    1.58    1.13
   2   2 -15    1.65    1.04
  -2  -2  14    1.19    1.38
   2   2 -14    0.71    0.81
  -2  -2  13   18.35    3.58
   2   2 -13   19.10    2.13
  -2  -2  12    2.46    1.68
   2   2 -12    0.26    0.77
  -2  -2  11    0.10    0.75
   2   2 -11    2.72    1.20
   2   2 -11    0.74    0.46
  -2  -2  10   57.77    3.29
   2   2 -10   61.41    3.28
   2   2 -10   58.91    2.49
  -2  -2   9   38.89    2.56
   2   2  -9   42.27    2.47
   2   2  -9   39.51    3.25
  -2  -2   8   15.57    2.74
   2   2  -8   18.73    1.65
   2   2  -8   19.59    1.26
  -2  -2   7    8.48    1.34
   2   2  -7   10.06    1.32
   2   2  -7    8.28    1.89
  -2  -2   6   12.16    1.20
   2   2  -6   12.28    1.29
   2   2  -6   13.14    0.96
  -2  -2   5  240.02    5.13
   2   2  -5  272.93    5.73
   2   2  -5  295.55    5.42
  -2  -2   4   28.09    1.37
   2   2  -4   31.13    1.60
   2   2  -4   35.35    1.46
  -2  -2   3   46.29    1.57
   2   2  -3   55.13    1.89
   2   2  -3   55.77    1.75
  -2  -2   2  727.38    5.60
   2   2  -2  794.41    6.96
   2   2  -2  862.65    6.90
  -2  -2   1  320.28    2.94
   2   2  -1  342.48    4.28
   2   2  -1  382.41    4.34
  -2  -2   0  442.40    2.97
  -2  -2   0  463.77    4.98
   2   2   0  537.01    5.27
  -2  -2  -1 1041.91    7.82
   2   2   1 1163.53    8.26
  -2  -2  -2   41.42    3.13
   2   2   2   43.92    1.60
   2   2   3    3.29    0.25
  -2  -2  -3    5.32    1.15
   2   2   3    4.00    1.21
   2   2   4  160.02    1.93
  -2  -2  -4  182.00    3.60
   2   2   4  176.33    3.27
   2   2   5  155.89    2.63
  -2  -2  -5  177.38    3.56
   2   2   5  164.83    3.20
   2   2   6   58.85    1.68
  -2  -2  -6   70.87    2.27
   2   2   6   64.80    1.92
   2   2   7    0.50    0.60
  -2  -2  -7    0.75    0.72
   2   2   7    0.94    0.34
   2   2   8  151.52    4.43
  -2  -2  -8  195.73    5.60
   2   2   8  163.85    4.67
   2   2   9  119.01    3.94
  -2  -2  -9  154.96    4.96
   2   2   9  128.35    3.92
   2   2  10    3.12    1.19
  -2  -2 -10    3.51    0.99
   2   2  10    2.54    0.70
   2   2  11    4.01    1.00
  -2  -2 -11    5.88    1.12
   2   2  11    4.65    0.70
   2   2  12   26.36    1.97
  -2  -2 -12   36.47    2.53
   2   2  12   25.52    1.72
   2   2  13   39.37    7.93
  -2  -2 -13   55.30    9.58
   2   2  13   45.53    2.25
   2   2  14   25.57    2.50
  -2  -2 -14   28.64    2.43
  -2  -2 -14   14.65    4.51
   2   2  15    9.69    1.81
  -2  -2 -15   11.09    1.86
  -2  -2 -15    5.94    1.69
   2   2  16    9.64    2.00
  -2  -2 -16   13.84    1.93
   2   2  17    6.93    1.44
  -2  -2 -17    9.39    1.76
   2   2  18    0.86    1.13
  -2  -2 -18    0.81    0.88
   2   2  19    0.62    0.36
  -2  -2 -19    2.34    1.41
  -2  -3  16    0.89    1.04
   2   3 -16    1.51    1.12
  -2  -3  15   -1.25    1.28
   2   3 -15    0.48    0.81
  -2  -3  14    4.68    1.72
   2   3 -14    6.69    1.52
  -2  -3  13   11.84    2.10
   2   3 -13   11.76    1.63
  -2  -3  12    0.05    1.10
   2   3 -12    0.79    0.42
   2   3 -12    0.22    0.33
  -2  -3  11  116.60    4.70
   2   3 -11  119.90    6.09
   2   3 -11  134.95    4.03
  -2  -3  10    0.96    0.57
   2   3 -10   -0.11    0.80
   2   3 -10    0.97    0.76
  -2  -3   9    1.43    0.54
   2   3  -9    0.48    0.66
   2   3  -9    1.74    0.69
  -2  -3   8    4.20    1.10
   2   3  -8    2.15    0.62
   2   3  -8    2.41    0.78
  -2  -3   7   12.87    2.30
   2   3  -7   14.74    1.45
   2   3  -7   16.37    1.25
  -2  -3   6   36.04    6.69
   2   3  -6   38.70    1.95
   2   3  -6   43.48    1.84
  -2  -3   5   23.34    1.60
   2   3  -5   27.53    1.59
   2   3  -5   28.10    1.55
  -2  -3   4  675.44   10.80
   2   3  -4  717.20   11.59
   2   3  -4  780.43   12.48
  -2  -3   3   16.42    3.09
   2   3  -3   17.43    1.19
   2   3  -3   18.03    1.26
  -2  -3   2    0.36    0.54
   2   3  -2    0.00    0.45
   2   3  -2    0.77    0.67
  -2  -3   1   21.36    0.83
  -2  -3   1   21.67    1.70
   2   3  -1   24.32    1.27
  -2  -3   0  434.05    3.24
  -2  -3   0  459.47    5.32
   2   3   0  538.53    5.81
  -2  -3  -1  225.79    1.84
  -2  -3  -1  241.39    3.76
   2   3   1  278.39    4.12
  -2  -3  -2   57.60    1.92
   2   3   2   61.53    2.02
   2   3   3  119.04    1.68
  -2  -3  -3  143.47    3.29
   2   3   3  143.98    3.12
   2   3   4    1.19    0.31
  -2  -3  -4    1.55    0.35
   2   3   4    1.81    0.55
   2   3   5   21.46    1.63
  -2  -3  -5   26.05    1.52
   2   3   5   25.03    1.30
   2   3   6   59.56    1.65
  -2  -3  -6   77.88    2.93
   2   3   6   66.52    2.08
   2   3   7  520.31    8.90
  -2  -3  -7  669.01   11.60
   2   3   7  556.59    9.38
   2   3   8    3.77    0.91
  -2  -3  -8    4.58    1.11
   2   3   8    3.77    0.72
   2   3   9    0.27    1.33
  -2  -3  -9    1.11    0.64
   2   3   9    1.32    0.54
   2   3  10   72.15    2.80
  -2  -3 -10   91.31    3.51
   2   3  10   72.61    2.43
   2   3  11    0.58    0.90
  -2  -3 -11    0.47    0.88
   2   3  11    0.19    0.42
   2   3  12   -1.71    0.98
  -2  -3 -12    1.06    1.01
   2   3  12    0.44    0.40
   2   3  13   18.28    2.00
  -2  -3 -13   24.88    2.14
   2   3  13   22.20    1.50
   2   3  14    1.24    0.63
  -2  -3 -14    1.34    1.07
   2   3  14    0.40    0.41
   2   3  15    3.22    1.25
  -2  -3 -15    3.80    1.12
   2   3  16   28.95    4.88
  -2  -3 -16   36.92    2.89
   2   3  17   34.85    3.11
  -2  -3 -17   41.81    3.29
   2   3  18    1.73    1.20
  -2  -3 -18    0.10    1.04
   2   3  19    5.71    2.29
  -2  -3 -19   13.56    2.17
  -2  -4  16    1.80    1.31
   2   4 -16    4.58    1.50
  -2  -4  15    1.40    1.33
   2   4 -15    0.48    0.81
  -2  -4  14    0.83    0.72
   2   4 -14    1.11    0.99
  -2  -4  13    4.79    1.27
   2   4 -13    3.54    0.89
   2   4 -13    3.98    1.00
  -2  -4  12    0.93    0.65
   2   4 -12    0.44    0.78
   2   4 -12   -0.09    0.59
  -2  -4  11   57.38    3.52
   2   4 -11   65.99    3.51
   2   4 -11   74.23    3.40
  -2  -4  10   12.96    1.91
   2   4 -10   13.96    1.69
   2   4 -10   16.68    1.49
  -2  -4   9   94.50    4.37
   2   4  -9  101.55    4.30
   2   4  -9  104.32    5.49
  -2  -4   8   81.62    3.34
   2   4  -8   88.62    3.11
   2   4  -8   97.80    3.20
  -2  -4   7    0.66    0.75
   2   4  -7    1.98    0.70
   2   4  -7    1.31    0.62
  -2  -4   6    3.93    0.89
   2   4  -6    4.17    0.94
   2   4  -6    6.72    1.08
  -2  -4   5   17.16    3.88
   2   4  -5   18.52    1.39
   2   4  -5   19.37    1.46
  -2  -4   4   20.37    3.04
   2   4  -4   26.07    1.52
   2   4  -4   23.41    1.54
  -2  -4   3   18.27    2.78
  -2  -4   3   20.36    3.53
   2   4  -3   21.04    1.37
  -2  -4   2  297.95    5.27
  -2  -4   2  293.56    6.02
   2   4  -2  374.22    7.22
  -2  -4   1   77.64    1.73
  -2  -4   1   81.77    2.37
   2   4  -1  101.51    3.01
  -2  -4   0  177.81    3.22
  -2  -4   0  193.50    4.48
   2   4   0  218.37    4.89
  -2  -4  -1   96.79    1.55
  -2  -4  -1  108.68    3.57
   2   4   1  121.11    2.98
  -2  -4  -2   26.05    0.82
  -2  -4  -2   33.25    2.81
   2   4   2   32.92    1.63
   2   4   3    3.09    0.35
  -2  -4  -3    5.22    1.07
   2   4   3    6.07    0.87
   2   4   4    1.10    0.22
  -2  -4  -4    2.07    0.88
   2   4   4    1.15    0.48
   2   4   5   13.53    0.96
  -2  -4  -5   17.51    1.38
   2   4   5   15.40    1.16
   2   4   6   75.90    2.44
  -2  -4  -6   98.83    3.63
   2   4   6   87.30    3.04
   2   4   7    2.89    0.46
  -2  -4  -7    2.33    0.75
   2   4   7    2.61    0.65
   2   4   8  156.96    5.61
  -2  -4  -8  202.45    4.90
   2   4   8  168.90    3.67
   2   4   9    2.87    1.10
  -2  -4  -9    3.62    1.22
   2   4   9    1.85    0.59
   2   4  10   20.60    4.10
  -2  -4 -10   25.69    2.28
   2   4  10   20.33    4.55
   2   4  11    4.47    1.10
  -2  -4 -11    5.99    1.54
   2   4  11    4.49    0.94
   2   4  12   34.87    6.09
  -2  -4 -12   46.04    3.03
   2   4  12   30.71    1.79
   2   4  13    0.72    0.88
  -2  -4 -13    4.35    1.17
   2   4  13    2.76    0.72
   2   4  14   17.12    2.04
  -2  -4 -14   26.47    2.44
   2   4  15    1.09    0.97
  -2  -4 -15    0.69    1.01
   2   4  16   -0.87    0.94
  -2  -4 -16    0.45    1.03
   2   4  17    2.26    1.09
  -2  -4 -17    6.86    1.77
   2   4  18    6.27    1.70
  -2  -4 -18    7.85    2.14
  -2  -5  15    3.23    1.36
  -2  -5  14    7.36    1.87
   2   5 -14    6.39    1.50
  -2  -5  13    0.71    0.71
   2   5 -13    1.28    0.94
   2   5 -13   -0.43    0.58
  -2  -5  12    0.84    0.60
   2   5 -12    0.62    0.66
   2   5 -12   -0.02    0.66
  -2  -5  11    8.17    1.72
   2   5 -11    8.98    1.60
   2   5 -11    8.61    1.31
  -2  -5  10    9.60    2.25
   2   5 -10   11.06    1.56
   2   5 -10   10.92    1.50
  -2  -5   9   70.59    3.37
   2   5  -9   81.70    3.37
   2   5  -9   89.15    3.51
  -2  -5   8   93.53    4.19
   2   5  -8   99.27    4.11
   2   5  -8  113.54    4.66
  -2  -5   7   11.39    2.03
   2   5  -7   11.16    1.55
   2   5  -7   13.05    1.57
  -2  -5   6   35.22    5.90
   2   5  -6   40.76    2.09
   2   5  -6   46.91    2.71
  -2  -5   5    3.75    0.82
   2   5  -5    3.54    0.88
  -2  -5   4   10.71    1.05
  -2  -5   4    8.79    2.01
   2   5  -4   13.18    1.61
  -2  -5   3   19.85    1.20
  -2  -5   3   22.77    4.61
   2   5  -3   27.60    1.99
  -2  -5   2   19.18    1.11
  -2  -5   2   19.31    4.03
   2   5  -2   23.24    1.70
  -2  -5   1   37.59    3.33
  -2  -5   1   42.24    2.01
   2   5  -1   50.21    2.32
  -2  -5   0  171.89    4.29
  -2  -5   0  188.51    5.27
   2   5   0  220.78    6.28
  -2  -5  -1    4.00    0.48
  -2  -5  -1    5.74    1.35
   2   5   1    4.85    1.04
  -2  -5  -2   49.78    1.73
  -2  -5  -2   60.45    3.95
   2   5   2   64.09    2.77
  -2  -5  -3  272.02    6.30
  -2  -5  -3  334.47    8.48
   2   5   3  327.01    8.39
   2   5   4   23.01    3.09
  -2  -5  -4   29.48    1.77
   2   5   4   30.14    1.78
  -2  -5  -5    0.82    0.73
   2   5   5    0.57    0.64
  -2  -5  -6   15.63    2.72
   2   5   7    5.01    0.94
  -2  -5  -7    6.01    1.03
   2   5   7    5.65    0.89
   2   5   8   11.07    2.12
  -2  -5  -8   14.85    1.63
   2   5   8   12.80    1.16
   2   5   9   25.47    5.58
  -2  -5  -9   35.92    2.39
   2   5   9   28.65    1.78
   2   5  10   18.18    3.27
  -2  -5 -10   25.49    2.29
   2   5  10   17.53    1.48
   2   5  11   16.15    3.26
  -2  -5 -11   24.88    2.25
   2   5  11   15.94    1.26
   2   5  12    0.37    0.26
  -2  -5 -12    0.09    0.92
   2   5  12    0.19    0.40
   2   5  13    6.78    1.31
  -2  -5 -13    7.49    1.73
   2   5  13    5.92    0.87
   2   5  14    4.28    1.06
  -2  -5 -14    7.46    1.63
   2   5  15    1.05    0.90
  -2  -5 -15    3.44    1.48
   2   5  16    0.03    0.88
  -2  -5 -16   -0.67    0.99
   2   5  17    0.86    1.03
  -2  -5 -17   -1.29    1.03
   2   5  18    0.86    1.17
  -2  -5 -18    1.45    1.17
  -2  -6  14    1.32    0.90
  -2  -6  13    1.45    0.67
   2   6 -13    3.55    1.05
   2   6 -13    4.04    1.28
  -2  -6  12    0.30    0.69
   2   6 -12   -0.02    0.58
   2   6 -12    0.36    0.65
  -2  -6  11   -0.36    0.74
   2   6 -11    0.60    0.66
   2   6 -11    0.09    0.91
  -2  -6  10    1.02    0.82
   2   6 -10   -0.24    0.59
   2   6 -10    1.22    1.16
  -2  -6   9    6.37    1.33
   2   6  -9    6.22    1.05
   2   6  -9    7.54    1.22
  -2  -6   8   75.46    3.47
   2   6  -8   75.51    3.08
   2   6  -8   90.34    3.94
  -2  -6   7    5.07    0.99
  -2  -6   7    3.94    1.06
   2   6  -7    3.87    1.05
  -2  -6   6  126.04    4.83
  -2  -6   6  118.65   12.32
   2   6  -6  158.94    6.13
  -2  -6   5    7.21    1.04
  -2  -6   5    5.78    1.61
   2   6  -5    8.43    1.23
  -2  -6   4    7.44    0.97
  -2  -6   4    7.62    1.43
   2   6  -4    8.69    1.65
  -2  -6   3    6.69    1.13
  -2  -6   3    5.05    1.30
   2   6  -3    8.06    1.29
  -2  -6   2    3.60    0.69
  -2  -6   2    3.94    0.80
   2   6  -2    7.37    2.02
  -2  -6   1    5.97    1.14
  -2  -6   1    7.68    1.43
   2   6  -1    7.63    1.36
  -2  -6   0   11.75    1.77
  -2  -6   0   15.64    2.61
   2   6   0   14.63    1.49
  -2  -6  -1  210.83    3.41
  -2  -6  -1  247.78    5.06
   2   6   1  280.47    5.77
  -2  -6  -2   25.82    1.21
  -2  -6  -2   32.36    5.99
   2   6   2   30.92    2.71
  -2  -6  -3    3.52    0.85
  -2  -6  -3    4.28    0.91
   2   6   3    3.60    1.02
  -2  -6  -4    3.38    0.53
  -2  -6  -4    4.48    1.03
   2   6   4    2.50    0.74
   2   6   5   97.01    2.63
  -2  -6  -5  147.06    7.16
   2   6   5  136.02    3.90
   2   6   6    2.18    0.46
  -2  -6  -6    4.22    1.11
   2   6   6    1.89    0.61
   2   6   7    5.02    1.15
  -2  -6  -7    6.79    1.14
   2   6   7    7.28    1.09
   2   6   8    7.38    1.99
  -2  -6  -8    9.65    1.57
   2   6   8    7.16    1.03
   2   6   9    1.90    0.52
  -2  -6  -9    0.50    1.10
   2   6   9    2.19    0.66
   2   6  10   15.38    2.00
  -2  -6 -10   20.50    2.36
   2   6  10   15.40    1.87
   2   6  11    6.79    1.42
  -2  -6 -11   10.18    1.86
   2   6  11    7.93    1.94
   2   6  12    0.92    0.51
  -2  -6 -12    1.10    1.14
   2   6  12    0.45    0.46
   2   6  13   -0.06    0.75
  -2  -6 -13    1.82    1.22
   2   6  14    0.68    0.80
  -2  -6 -14    2.90    1.27
   2   6  15    0.86    0.69
  -2  -6 -15    0.03    1.07
   2   6  16    1.07    0.94
  -2  -6 -16    1.44    1.19
   2   6  17    0.76    0.98
  -2  -6 -17    0.30    1.18
  -2  -7  13    0.46    0.91
   2   7 -13    0.42    0.84
  -2  -7  12    1.39    0.86
   2   7 -12    3.46    1.32
  -2  -7  11    2.77    1.19
  -2  -7  11    0.65    0.23
   2   7 -11    2.11    0.88
  -2  -7  10    1.94    1.08
  -2  -7  10   -0.27    0.44
   2   7 -10    1.59    0.65
  -2  -7   9    3.80    1.20
  -2  -7   9    1.21    0.43
   2   7  -9    2.07    1.29
  -2  -7   8    5.39    1.15
  -2  -7   8    3.19    0.84
   2   7  -8    3.78    1.13
  -2  -7   7   -0.39    0.61
  -2  -7   7    0.43    0.32
   2   7  -7   -0.45    0.93
  -2  -7   6    4.85    1.11
  -2  -7   6    3.34    0.93
   2   7  -6    4.69    1.18
  -2  -7   5   48.90    5.10
  -2  -7   5   43.74    7.90
   2   7  -5   73.24    9.23
  -2  -7   4  118.27    4.50
  -2  -7   4  121.73    4.76
   2   7  -4  153.98    6.69
  -2  -7   3   13.00    1.54
  -2  -7   3   14.98    2.16
   2   7  -3   19.26    2.11
  -2  -7   2   40.31    5.45
  -2  -7   2   47.84    4.65
   2   7  -2   58.12    3.28
  -2  -7   1    7.07    1.11
  -2  -7   1    9.78    1.49
   2   7  -1    9.88    1.47
  -2  -7   0  195.75    5.81
  -2  -7   0  241.80    4.95
   2   7   0  275.09    6.20
  -2  -7  -1   34.55    2.09
  -2  -7  -1   46.57    3.53
   2   7   1   45.39    2.77
  -2  -7  -2   21.71    1.30
  -2  -7  -2   28.94    2.40
   2   7   2   26.19    2.09
  -2  -7  -3   58.66    1.97
  -2  -7  -3   69.25    3.05
   2   7   3   66.68    3.03
  -2  -7  -4   10.77    0.92
  -2  -7  -4   14.71    1.54
   2   7   4   14.94    1.66
   2   7   5    0.00    0.12
  -2  -7  -5   -0.12    0.72
   2   7   5    0.17    0.53
   2   7   6    6.56    1.55
  -2  -7  -6    9.63    1.51
   2   7   6    9.00    1.25
  -2  -7  -7   17.49    2.08
   2   7   7   14.85    1.48
   2   7   8   39.78    4.91
  -2  -7  -8   61.49    3.53
   2   7   8   54.54    2.94
   2   7   9   15.97    3.44
  -2  -7  -9   23.86    2.44
   2   7   9   20.33    1.71
   2   7  10   20.03    4.10
  -2  -7 -10   32.33    2.76
   2   7  10   26.84    2.06
   2   7  11    6.13    1.22
  -2  -7 -11    8.30    1.79
   2   7  11    6.92    1.03
   2   7  12    0.47    0.32
  -2  -7 -12    0.84    1.14
   2   7  12    0.41    0.47
   2   7  13    1.16    0.65
  -2  -7 -13    0.66    1.05
   2   7  14   -0.42    0.69
   2   7  15    0.99    0.80
  -2  -7 -15    2.27    1.49
   2   7  16    0.47    1.15
  -2  -7 -16    1.25    1.19
  -2  -8  12    0.84    0.85
   2   8 -12    1.66    1.06
  -2  -8  11    1.60    0.88
   2   8 -11    1.47    0.94
  -2  -8  10    1.42    1.12
   2   8 -10   -0.11    0.83
  -2  -8   9   11.01    2.21
   2   8  -9   14.75    3.06
  -2  -8   8    0.11    0.51
  -2  -8   8   -0.09    0.44
   2   8  -8    1.81    1.17
  -2  -8   7    8.30    1.30
  -2  -8   7    5.38    1.17
   2   8  -7    8.46    2.85
  -2  -8   6    8.08    1.70
  -2  -8   6    7.87    2.04
   2   8  -6   11.17    3.19
  -2  -8   5    1.15    0.55
  -2  -8   5    1.32    0.65
   2   8  -5    1.09    1.21
  -2  -8   4   37.30    2.32
  -2  -8   4   35.36    6.47
   2   8  -4   44.70    3.12
  -2  -8   3    0.43    0.33
  -2  -8   3    1.61    0.79
   2   8  -3    2.37    1.20
  -2  -8   2   59.68    2.73
  -2  -8   2   69.28   10.25
   2   8  -2   81.04    5.04
  -2  -8   1    0.31    0.45
  -2  -8   1    1.10    0.75
   2   8  -1    0.30    1.23
  -2  -8   0   97.02    3.47
  -2  -8   0  118.74    4.97
   2   8   0  133.50    5.60
  -2  -8  -1    2.89    0.56
  -2  -8  -1    3.91    0.85
   2   8   1    5.10    1.53
  -2  -8  -2   27.48    1.68
  -2  -8  -2   31.01    2.03
   2   8   2   36.45    2.65
  -2  -8  -3   17.28    1.26
  -2  -8  -3   19.47    1.78
   2   8   3   22.86    2.19
  -2  -8  -4   11.55    1.49
  -2  -8  -4   18.28    4.31
   2   8   4   16.06    1.76
   2   8   5    1.85    0.59
  -2  -8  -5    2.01    0.82
   2   8   5    2.99    0.93
   2   8   6   29.00    6.18
  -2  -8  -6   55.11    3.23
   2   8   6   44.44    2.73
  -2  -8  -7   45.73    2.94
   2   8   7   39.07    2.58
   2   8   8    3.94    0.82
  -2  -8  -8    7.59    1.69
   2   8   8    5.77    1.16
   2   8   9   25.75    2.15
   2   8   9   32.66    2.27
   2   8  10   -0.15    0.50
  -2  -8 -10    0.86    1.16
   2   8  10    0.58    0.79
   2   8  11    0.57    0.36
  -2  -8 -11    1.13    1.12
   2   8  11    0.34    0.29
   2   8  12    2.35    0.60
  -2  -8 -12    1.99    1.20
   2   8  12    2.55    0.71
   2   8  13    0.07    0.54
  -2  -8 -13   -0.88    1.04
   2   8  14    0.22    0.32
  -2  -8 -14    0.65    1.14
   2   8  15    0.70    0.32
  -2  -8 -15    1.30    1.15
  -2  -9  10    0.95    1.06
   2   9 -10   -0.84    0.89
  -2  -9   9    1.13    0.97
   2   9  -9   -0.32    1.04
  -2  -9   8    0.21    0.40
   2   9  -8    1.90    1.20
  -2  -9   7    6.19    1.97
   2   9  -7   14.05    2.50
  -2  -9   6    7.87    1.35
  -2  -9   6    7.70    1.77
   2   9  -6   12.87    2.15
  -2  -9   5    5.60    1.21
  -2  -9   5    5.01    1.27
   2   9  -5    9.47    2.24
  -2  -9   4    4.78    1.50
  -2  -9   4    5.60    1.83
   2   9  -4    8.47    1.93
  -2  -9   3    0.81    0.74
  -2  -9   3    0.31    0.30
   2   9  -3    1.08    1.30
  -2  -9   2   21.21    2.67
  -2  -9   2   23.45    5.37
   2   9  -2   28.73    2.71
  -2  -9   1    0.74    0.54
  -2  -9   1    1.46    0.48
   2   9  -1    1.66    1.13
  -2  -9   0    0.25    0.35
  -2  -9   0    0.59    0.64
   2   9   0    2.27    1.82
  -2  -9  -1    0.86    0.50
  -2  -9  -1    1.61    0.81
   2   9   1    2.47    1.41
  -2  -9  -2    0.66    0.60
  -2  -9  -2   -0.30    0.63
   2   9   2    0.13    1.06
  -2  -9  -3    5.06    0.92
  -2  -9  -3    9.32    2.54
   2   9   3    7.83    1.41
  -2  -9  -4    4.33    0.89
  -2  -9  -4    4.27    1.27
   2   9   4    5.12    1.40
  -2  -9  -5    4.11    1.35
   2   9   5    2.93    1.45
   2   9   6    0.15    0.25
  -2  -9  -6   -0.69    0.92
   2   9   6    1.21    1.14
   2   9   7    1.19    0.32
  -2  -9  -7    2.39    1.46
   2   9   7    1.81    0.64
   2   9   8    0.60    0.37
  -2  -9  -8    1.77    1.29
   2   9   8    0.56    0.75
   2   9   9   10.09    3.35
  -2  -9  -9   22.41    2.38
   2   9   9   15.59    1.67
   2   9  10    1.00    0.33
  -2  -9 -10    6.68    1.76
   2   9  10    3.74    1.02
   2   9  11    4.79    1.45
  -2  -9 -11   12.10    2.07
   2   9  11    7.55    1.25
  -2  -9 -12    5.37    1.78
  -2  -9 -13    1.79    1.21
  -2  -9 -14    0.89    1.23
  -2 -10   8    4.26    1.24
   2  10  -8    5.46    2.09
  -2 -10   7    0.58    0.35
   2  10  -7    2.24    0.72
  -2 -10   6    3.87    1.14
   2  10  -6   10.69    3.16
  -2 -10   5    3.79    1.13
   2  10  -5    5.70    1.83
  -2 -10   4    3.13    0.82
   2  10  -4    3.36    1.40
  -2 -10   3    7.07    1.27
   2  10  -3    7.33    1.61
  -2 -10   2    5.10    0.98
  -2 -10   2    3.63    1.00
   2  10  -2    4.39    1.79
  -2 -10   1    0.43    0.49
  -2 -10   1   -0.30    0.53
   2  10  -1   -1.01    1.24
  -2 -10   0    0.21    0.46
  -2 -10   0    0.15    0.61
   2  10   0    1.64    1.34
  -2 -10  -1    9.21    1.15
  -2 -10  -1   13.80    1.79
   2  10   1   15.91    2.20
  -2 -10  -2    8.71    1.26
  -2 -10  -2   11.49    1.81
   2  10   2   10.95    3.11
  -2 -10  -3    0.26    0.46
  -2 -10  -3    0.78    0.72
   2  10   3    1.39    1.15
  -2 -10  -4    0.97    0.80
   2  10   4    1.21    1.11
  -2 -10  -5   11.12    1.58
   2  10   5   11.69    1.86
  -2 -10  -6    4.82    1.16
   2  10   6    8.04    1.67
  -2 -10  -7    0.50    0.94
   2  10   7    0.10    0.75
  -2 -10  -8    1.35    1.45
   2  10   8    0.96    0.79
  -2 -10  -9    3.78    1.46
   2  10   9    3.86    1.17
  -2 -10 -10   -0.10    1.05
   2  10  10    1.33    0.96
  -2 -10 -11    3.71    1.60
  -2 -10 -12    1.37    1.16
   2  11  -5   -1.21    1.26
   2  11  -4   14.32    2.94
   2  11  -3    0.02    1.20
   2  11  -2    1.19    1.30
   2  11  -1    0.46    1.17
  -2 -11   0    0.53    0.61
   2  11   0    2.17    1.31
  -2 -11  -1    0.92    0.57
   2  11   1    1.73    1.29
  -2 -11  -2    1.61    0.93
   2  11   2   -0.28    1.06
  -2 -11  -3    0.87    0.76
   2  11   3   -0.60    0.96
  -2 -11  -4    1.45    0.88
   2  11   4    0.34    0.94
  -2 -11  -5   12.23    2.53
   2  11   5   15.27    2.17
  -2 -11  -6    2.06    1.11
   2  11   6    2.85    1.39
  -2 -11  -7    0.23    0.80
   2  11   7   -0.08    0.87
  -2 -11  -8    0.94    0.88
   2  11   8    1.51    0.90
  -2 -11  -9    1.33    0.95
   2  11   9    0.52    0.83
   2  12   0    3.19    1.40
   2  12   1    2.92    1.81
   2  12   2    8.63    2.00
   2  12   3    3.97    1.67
  -2 -12  -4    1.60    0.87
   2  12   4    2.91    1.53
  -2 -12  -5    2.92    1.14
   2  12   5    3.28    1.85
   3 -11  -4   10.97    2.73
   3 -11  -3    0.05    0.93
  -3  11   3    0.03    1.01
   3 -11  -2    0.38    1.00
  -3  11   2    0.98    0.98
   3 -11  -1   -0.21    0.98
  -3  11   1    1.30    0.83
   3 -11   0    0.20    0.96
  -3  11   0    1.67    1.58
   3 -11   1    0.74    1.02
  -3  11  -1    2.26    1.65
   3 -11   2   -0.34    0.88
  -3  11  -2    0.39    1.08
   3 -11   3    4.74    1.86
  -3  11  -3    7.27    2.35
   3 -11   4    1.33    0.75
  -3  11  -4    0.59    1.21
   3 -11   5    3.35    1.42
  -3  11  -5    0.45    1.19
  -3  10   8    0.49    0.75
   3 -10  -8    0.84    0.78
  -3  10   7    3.51    1.49
   3 -10  -7    2.02    0.96
   3 -10  -6    2.74    1.21
   3 -10  -6    1.36    0.98
   3 -10  -5    0.82    0.98
   3 -10  -4    2.88    1.11
  -3  10   4    3.17    1.19
   3 -10  -3    1.12    0.98
  -3  10   3    0.70    0.84
   3 -10  -2    0.03    0.81
  -3  10   2    1.71    0.91
   3 -10  -1    0.62    0.90
  -3  10   1    0.75    0.80
   3 -10   0    0.07    0.82
  -3  10   0    0.89    1.30
   3 -10   1    0.29    0.85
  -3  10  -1    1.32    1.37
   3 -10   2    3.61    1.44
  -3  10  -2    6.35    1.73
   3 -10   3    0.14    0.86
  -3  10  -3    0.45    1.07
   3 -10   4    0.31    0.92
  -3  10  -4    0.22    1.03
   3 -10   5    2.20    1.27
  -3  10  -5    3.99    1.80
   3 -10   6   -0.09    0.88
  -3  10  -6    1.04    1.22
   3 -10   7    2.65    1.32
  -3  10  -7   -0.83    1.08
   3 -10   8    6.94    1.66
  -3  10  -8    7.26    1.95
  -3   9  10    0.91    0.49
   3  -9 -10    4.73    1.60
  -3   9   9    0.21    0.53
   3  -9  -9    0.74    0.84
  -3   9   7    1.42    0.90
   3  -9  -7    0.53    0.69
   3  -9  -6    0.24    0.90
   3  -9  -6    0.41    0.60
   3  -9  -5   -0.02    0.80
   3  -9  -5    0.24    0.49
  -3   9   5    0.06    0.61
   3  -9  -4    6.94    1.73
   3  -9  -4    8.40    1.36
  -3   9   4    7.79    1.45
   3  -9  -3    1.19    0.89
   3  -9  -3    0.17    0.53
  -3   9   3    0.41    0.73
   3  -9  -2    0.77    0.83
  -3   9   2    2.52    1.20
   3  -9  -1    0.80    0.84
  -3   9   1   -0.30    0.81
   3  -9   0    0.62    1.17
  -3   9   0    0.57    0.87
   3  -9   1   -0.04    0.79
  -3   9  -1   -0.63    0.94
   3  -9   2    3.09    1.04
  -3   9  -2    6.07    1.59
   3  -9   3    1.71    0.97
  -3   9  -3    2.24    1.05
   3  -9   4    5.53    1.33
  -3   9  -4    4.90    1.54
   3  -9   5    2.76    0.84
  -3   9  -5    3.83    1.44
   3  -9   6    1.79    0.57
  -3   9  -6    6.56    1.86
   3  -9   7   19.47    4.39
  -3   9  -7   20.20    2.46
   3  -9   8   -0.24    0.89
  -3   9  -8    0.01    1.12
   3  -9   9    0.25    0.95
  -3   9  -9    0.62    1.14
   3  -9  10    1.23    0.96
  -3   9 -10    0.50    1.09
   3  -9  11    0.98    0.76
  -3   9 -11    1.74    1.78
  -3   8  12    0.84    0.75
   3  -8 -12    0.46    0.99
  -3   8  11    0.55    0.37
   3  -8 -11    0.62    0.89
  -3   8  10    1.20    0.67
   3  -8 -10    3.51    1.46
  -3   8   9    2.82    0.59
   3  -8  -9    6.72    1.81
  -3   8   8   -0.55    0.80
   3  -8  -8    0.36    0.70
  -3   8   7   -0.39    0.82
   3  -8  -7   -0.45    0.67
   3  -8  -6    0.17    0.84
   3  -8  -6   -0.19    0.69
   3  -8  -5    0.34    0.80
   3  -8  -5    1.03    0.70
  -3   8   5    0.10    0.57
   3  -8  -4    1.66    1.23
   3  -8  -4    1.84    0.60
  -3   8   4    0.61    0.67
   3  -8  -3    4.17    1.34
   3  -8  -3    4.39    0.89
  -3   8   3    5.50    1.23
   3  -8  -2   14.40    2.04
   3  -8  -2   17.57    1.45
  -3   8   2   21.21    1.95
   3  -8  -1    7.43    1.51
   3  -8  -1    9.02    1.06
  -3   8   1    8.98    1.42
   3  -8   0    1.40    0.80
  -3   8   0    0.09    0.81
   3  -8   1    0.53    0.79
  -3   8  -1    1.86    1.31
   3  -8   2   21.35    2.33
  -3   8  -2   22.44    5.28
   3  -8   3    3.58    1.20
  -3   8  -3    5.24    1.26
   3  -8   4   28.21    5.06
  -3   8  -4   33.30    2.68
   3  -8   5    5.18    1.14
  -3   8  -5    5.01    1.82
   3  -8   6    6.43    1.22
  -3   8  -6    7.59    1.72
   3  -8   7    1.93    1.01
  -3   8  -7    1.34    0.91
   3  -8   8    6.38    1.45
  -3   8  -8    3.82    1.23
   3  -8   9    4.83    1.30
  -3   8  -9    6.89    2.22
   3  -8  10    0.99    0.99
  -3   8 -10   -0.55    0.98
   3  -8  11    2.03    1.45
  -3   8 -11    1.88    1.56
   3  -8  12    1.57    1.04
  -3   8 -12    2.22    1.05
   3  -8  13    1.05    1.04
  -3   8 -13    0.07    1.00
  -3   7  13    2.02    0.88
   3  -7 -13    3.83    2.02
  -3   7  12   -0.22    1.02
   3  -7 -12    1.67    0.94
  -3   7  11   13.34    3.23
   3  -7 -11   18.35    2.68
  -3   7  10    0.43    0.36
   3  -7 -10    0.56    0.93
  -3   7   9    8.26    2.70
   3  -7  -9   14.39    2.04
  -3   7   8    0.37    0.55
   3  -7  -8    0.51    1.17
  -3   7   7    8.04    3.46
   3  -7  -7   10.86    1.48
  -3   7   6    0.52    0.86
   3  -7  -6    0.55    0.72
  -3   7   6    1.51    0.85
   3  -7  -5    6.56    1.42
   3  -7  -5    7.83    1.18
  -3   7   5    6.83    0.96
   3  -7  -4   92.24    4.23
   3  -7  -4  108.95    4.41
  -3   7   4  104.95    3.45
   3  -7  -3   38.60    4.02
   3  -7  -3   44.61    2.59
  -3   7   3   45.02    2.44
   3  -7  -2    9.79    1.48
  -3   7   2   13.16    1.53
   3  -7  -1    0.21    0.84
  -3   7   1    1.84    1.05
   3  -7   0   57.39    3.49
   3  -7   0   49.62    5.41
  -3   7   0   67.17    3.64
   3  -7   1   22.05    2.00
  -3   7  -1   24.79    6.67
   3  -7   2    0.29    0.82
  -3   7  -2    0.47    0.60
   3  -7   3   42.76    2.86
  -3   7  -3   48.97    2.90
   3  -7   4   19.92    3.66
  -3   7  -4   20.24    4.63
   3  -7   5   35.31    4.27
  -3   7  -5   45.24    7.99
   3  -7   6   16.80    1.97
  -3   7  -6   18.14    4.70
   3  -7   7    3.51    1.00
  -3   7  -7    4.52    1.15
   3  -7   8   18.81    2.17
  -3   7  -8   26.29    4.30
   3  -7   9    7.26    1.39
  -3   7  -9    8.40    2.10
   3  -7  10    0.65    0.87
  -3   7 -10    0.40    0.75
   3  -7  11    0.47    0.83
  -3   7 -11    0.95    1.03
   3  -7  12    1.38    1.00
  -3   7 -12    1.16    1.23
   3  -7  13    0.75    0.66
  -3   7 -13   -0.22    0.90
   3  -7  14   13.67    3.02
  -3   7 -14   12.98    4.99
  -3   6  14    2.11    0.96
   3  -6 -14    1.99    1.55
  -3   6  13    1.25    0.81
   3  -6 -13   -0.06    1.00
  -3   6  12    1.42    0.86
   3  -6 -12   -0.28    0.95
  -3   6  11   19.89    3.70
   3  -6 -11   27.74    2.86
  -3   6  10    1.20    0.81
   3  -6 -10    1.93    1.08
  -3   6   9   74.95    4.35
   3  -6  -9   94.35    4.32
  -3   6   8   17.41    3.43
   3  -6  -8   20.42    2.27
  -3   6   7   17.91    4.06
   3  -6  -7   25.25    2.27
  -3   6   6    2.95    1.18
   3  -6  -6    3.23    1.06
  -3   6   6    3.45    0.68
   3  -6  -5    7.56    1.46
   3  -6  -5    8.76    1.27
  -3   6   5    9.63    1.03
   3  -6  -4  178.91    6.69
   3  -6  -4  209.65    6.96
  -3   6   4  198.33    6.34
   3  -6  -3    7.53    1.53
   3  -6  -3    5.75    0.97
  -3   6   3    6.21    0.86
   3  -6  -2  186.86    4.92
  -3   6   2  233.59    4.90
   3  -6  -1   28.98    2.13
   3  -6  -1   29.19    1.49
  -3   6   1   29.22    7.24
   3  -6   0   19.86    2.01
   3  -6   0   20.46    1.14
  -3   6   0   21.31    5.88
   3  -6   1    1.46    0.74
   3  -6   1    1.80    0.42
  -3   6  -1    1.25    0.47
   3  -6   2    1.32    0.79
  -3   6  -2    0.95    0.53
   3  -6   3   37.93    6.33
  -3   6  -3   39.37    4.04
   3  -6   4   43.33    5.75
  -3   6  -4   47.79    2.54
   3  -6   5   56.57    3.16
  -3   6  -5   62.46    3.05
   3  -6   6    0.70    0.32
  -3   6  -6    0.20    0.43
   3  -6   7   -0.79    0.88
  -3   6  -7   -0.87    0.96
   3  -6   8   14.71    1.87
  -3   6  -8   17.08    4.08
   3  -6   9   36.33    2.87
  -3   6  -9   50.04    7.25
   3  -6  10   13.56    2.55
  -3   6 -10   18.67    4.26
   3  -6  11   25.33    2.70
  -3   6 -11   25.79    5.55
   3  -6  12    1.97    1.32
  -3   6 -12    2.84    0.85
   3  -6  13    8.97    1.92
  -3   6 -13    8.34    2.17
   3  -6  14    2.55    0.84
  -3   6 -14    3.94    0.85
   3  -6  15    0.73    0.56
  -3   6 -15    0.35    0.33
  -3   5  15    1.19    0.76
   3  -5 -15    0.78    1.13
  -3   5  14    0.91    0.85
   3  -5 -14    1.15    1.13
   3  -5 -13    0.92    1.05
  -3   5  12    7.00    3.08
   3  -5 -12    8.27    1.90
  -3   5  11   27.09    6.21
   3  -5 -11   30.58    5.18
  -3   5  10    0.67    0.60
   3  -5 -10   -0.01    1.01
  -3   5   9    2.71    0.96
   3  -5  -9    0.42    0.94
  -3   5   8   18.45    2.92
   3  -5  -8   20.06    2.16
  -3   5   7  227.95    9.59
   3  -5  -7  298.53    9.89
  -3   5   6   50.11    8.31
   3  -5  -6   61.85    3.29
   3  -5  -5   40.87    2.55
   3  -5  -5   48.33    2.42
  -3   5   5   45.19    1.65
   3  -5  -4   33.57    2.19
   3  -5  -4   39.64    2.25
  -3   5   4   36.41    1.67
   3  -5  -3   63.77    3.00
   3  -5  -3   75.82    2.80
  -3   5   3   70.44    2.42
   3  -5  -2    1.12    0.76
   3  -5  -2    1.48    0.59
  -3   5   2    3.58    0.77
   3  -5  -1    0.62    0.77
   3  -5  -1    0.44    0.52
  -3   5   1   -0.03    0.23
   3  -5   0   49.24    2.44
   3  -5   0   56.42    1.78
  -3   5   0   56.97    2.82
   3  -5   1    0.63    0.74
   3  -5   1    0.62    0.31
  -3   5  -1   -0.15    0.58
   3  -5   2   52.90    2.51
  -3   5  -2   57.51    3.14
   3  -5   3   52.76    6.78
  -3   5  -3   51.46    2.40
   3  -5   4    8.41    1.30
  -3   5  -4    9.71    2.66
   3  -5   5    0.56    0.33
  -3   5  -5    0.05    0.49
   3  -5   6    3.77    1.11
  -3   5  -6    5.40    1.48
   3  -5   7   42.18    6.20
  -3   5  -7   45.91    7.93
   3  -5   8   91.14    4.40
  -3   5  -8  102.82    7.84
   3  -5   9    8.35    1.41
  -3   5  -9   10.96    2.47
   3  -5  10   27.59    2.45
  -3   5 -10   28.13    5.24
   3  -5  11    9.27    1.70
  -3   5 -11    8.79    1.78
   3  -5  12    0.38    0.92
  -3   5 -12    0.72    0.70
   3  -5  13   19.45    2.37
  -3   5 -13   20.77    4.75
   3  -5  14    0.96    0.98
  -3   5 -14    0.34    0.39
   3  -5  15    3.86    1.51
  -3   5 -15    5.33    1.30
   3  -5  16   -0.55    0.92
   3  -4 -15    2.30    1.24
  -3   4  14    2.17    0.70
   3  -4 -14    0.41    1.04
  -3   4  13    0.83    0.69
   3  -4 -13    0.26    0.99
   3  -4 -12    0.53    0.89
  -3   4  11    4.61    1.00
   3  -4 -11    8.87    1.72
  -3   4  10   -0.14    0.94
   3  -4 -10    0.60    1.03
  -3   4   9   83.41    4.41
   3  -4  -9  111.03    5.14
  -3   4   8    5.72    1.59
   3  -4  -8    7.87    1.36
  -3   4   7    3.09    0.73
   3  -4  -7    2.68    0.86
  -3   4   6   88.61    3.82
   3  -4  -6  109.80    3.90
  -3   4   5   10.99    1.41
   3  -4  -5   13.12    1.31
  -3   4   5    9.83    2.29
   3  -4  -4   31.17    4.90
   3  -4  -4   32.38    1.87
  -3   4   4   32.40    1.37
   3  -4  -3    7.97    1.66
   3  -4  -3    8.43    2.22
  -3   4   3    7.33    1.94
   3  -4  -2    3.37    0.75
   3  -4  -2    3.46    0.69
  -3   4   2    4.04    1.08
   3  -4  -1   19.33    1.48
   3  -4  -1   21.36    1.17
  -3   4   1   23.56    1.32
   3  -4   0   70.85    3.01
   3  -4   0   77.50    2.48
  -3   4   0   76.02    2.89
   3  -4   1   66.42    2.85
   3  -4   1   73.28    2.23
  -3   4  -1   69.60    2.76
   3  -4   2    2.84    0.74
   3  -4   2    2.35    0.34
  -3   4  -2    2.87    0.80
   3  -4   3  100.97    3.73
  -3   4  -3  113.11    4.35
   3  -4   4   10.70    1.16
  -3   4  -4   13.52    3.02
   3  -4   5   17.31    1.50
  -3   4  -5   20.63    5.40
   3  -4   6    0.57    0.38
  -3   4  -6    1.09    0.50
   3  -4   7    1.15    0.72
  -3   4  -7    0.38    0.36
   3  -4   8    1.65    0.73
  -3   4  -8    0.65    0.60
   3  -4   9   13.27    3.06
  -3   4  -9   14.43    3.13
   3  -4  10    0.21    0.82
  -3   4 -10    0.37    0.37
   3  -4  11    0.90    0.90
  -3   4 -11    0.81    0.62
   3  -4  12    2.03    1.17
  -3   4 -12    2.69    0.60
   3  -4  13    1.81    1.34
  -3   4 -13    2.47    0.72
   3  -4  14    0.86    1.22
  -3   4 -14    0.75    0.52
   3  -4  15    0.15    0.88
  -3   4 -15    0.82    0.51
   3  -4  16    0.53    0.91
  -3   4 -16    0.34    0.37
   3  -4  17    1.99    1.43
  -3   4 -17    1.93    0.84
  -3   3  16    6.08    1.91
   3  -3 -16    7.52    2.17
  -3   3  15    1.20    1.13
   3  -3 -15    3.71    1.73
  -3   3  14    1.52    0.79
   3  -3 -14    1.31    1.09
  -3   3  13   -0.63    1.08
   3  -3 -13    0.80    1.02
  -3   3  12    0.75    0.52
   3  -3 -12    0.65    1.01
  -3   3  11    0.88    0.66
   3  -3 -11    4.19    1.53
  -3   3  10    1.79    0.64
   3  -3 -10    1.99    1.14
  -3   3   9    0.96    0.72
   3  -3  -9   -0.14    0.83
  -3   3   8    0.71    0.83
   3  -3  -8   -0.13    0.78
  -3   3   7   24.23    4.18
   3  -3  -7   24.74    2.16
  -3   3   6   42.07    7.74
   3  -3  -6   50.45    2.48
  -3   3   5    8.54    2.21
   3  -3  -5   10.98    1.20
  -3   3   5    7.35    1.67
  -3   3   4   28.35    1.79
   3  -3  -4   35.47    1.90
  -3   3   4   31.91    1.63
   3  -3  -3   44.55    2.05
   3  -3  -3   51.79    2.15
  -3   3   3   46.30    1.46
   3  -3  -2    7.93    1.17
   3  -3  -2    6.70    0.84
  -3   3   2    5.56    1.50
   3  -3  -1   93.14    2.73
   3  -3  -1  106.59    2.41
  -3   3   1   92.83    2.83
   3  -3   0    2.98    0.74
   3  -3   0    3.77    0.53
  -3   3   0    3.32    0.86
   3  -3   1   -0.36    0.63
   3  -3   1    0.34    0.32
  -3   3  -1    0.35    0.32
   3  -3   2   15.17    1.98
   3  -3   2   13.31    0.70
  -3   3  -2   14.16    2.69
   3  -3   3  112.73    3.35
  -3   3  -3  104.50    1.54
   3  -3   4   24.19    1.48
  -3   3  -4   25.36    0.77
  -3   3  -4   23.78    1.46
   3  -3   5   12.43    1.27
  -3   3  -5   12.92    2.77
   3  -3   6   40.76    6.68
  -3   3  -6   41.53    4.52
   3  -3   7    0.50    0.63
  -3   3  -7    0.49    0.44
   3  -3   8   16.68    1.55
  -3   3  -8   16.41    4.17
   3  -3   9   14.94    1.55
  -3   3  -9   15.51    3.36
   3  -3  10    2.18    0.83
  -3   3 -10    2.13    0.96
   3  -3  11    5.62    1.26
  -3   3 -11    9.98    1.74
   3  -3  12    1.20    0.90
  -3   3 -12    2.89    0.80
   3  -3  13    9.52    1.47
  -3   3 -13    8.16    2.11
   3  -3  14    3.64    1.40
  -3   3 -14    2.41    0.46
   3  -3  15    1.79    1.01
  -3   3 -15    2.07    0.58
   3  -3  16    8.12    1.76
  -3   3 -16    8.25    2.13
   3  -3  17    1.78    1.43
  -3   3 -17    2.43    0.71
   3  -3  18   14.38    2.56
  -3   2  16   -0.06    1.28
   3  -2 -16    4.20    1.85
  -3   2  15   -0.42    1.35
   3  -2 -15    0.91    1.09
  -3   2  14    0.93    1.27
   3  -2 -14    0.70    1.01
  -3   2  13    8.76    2.24
   3  -2 -13   11.23    2.03
  -3   2  12    1.68    1.04
   3  -2 -12    1.11    1.04
  -3   2  11    3.48    0.86
   3  -2 -11    3.65    1.51
  -3   2  10    8.93    1.85
   3  -2 -10   11.52    1.73
  -3   2   9    3.84    1.13
   3  -2  -9    8.20    1.43
  -3   2   8    2.72    0.69
   3  -2  -8    5.05    1.09
  -3   2   7    0.77    0.34
   3  -2  -7    1.02    0.75
  -3   2   6   10.37    1.75
   3  -2  -6   11.88    1.32
  -3   2   5    1.76    0.51
   3  -2  -5    2.04    0.62
  -3   2   5    1.53    0.38
  -3   2   4  104.97    4.09
   3  -2  -4  127.91    4.11
  -3   2   4  106.74    3.16
   3  -2  -3  113.02    2.95
  -3   2   3   90.26    1.84
   3  -2  -2  104.52    2.70
   3  -2  -2  119.13    2.76
   3  -2  -1   83.34    2.35
   3  -2  -1   90.76    2.27
   3  -2   0   68.93    2.17
   3  -2   0   75.51    1.92
   3  -2   0   81.17    2.09
   3  -2   1   73.71    2.15
   3  -2   1   80.70    1.80
   3  -2   1   87.56    2.27
   3  -2   2   39.90    3.17
   3  -2   2   37.23    1.14
   3  -2   2   44.41    1.78
   3  -2   3   73.52    2.18
  -3   2  -3   71.97    1.61
   3  -2   4    0.56    0.55
  -3   2  -4    0.57    0.18
  -3   2  -4    0.40    0.49
   3  -2   5   55.36    2.08
  -3   2  -5   62.95    1.35
  -3   2  -5   57.49    2.31
   3  -2   6   88.13    3.17
  -3   2  -6  104.13    2.70
  -3   2  -6   85.82    3.22
   3  -2   7   11.12    1.22
  -3   2  -7   11.77    0.79
  -3   2  -7   10.71    2.64
   3  -2   8   37.16    2.07
  -3   2  -8   40.29    1.41
  -3   2  -8   35.45    2.05
   3  -2   9   51.93    2.51
  -3   2  -9   56.63    1.74
  -3   2  -9   49.54    2.35
   3  -2  10    9.31    1.36
  -3   2 -10    8.74    0.79
  -3   2 -10    8.39    1.81
   3  -2  11   19.60    1.85
  -3   2 -11   23.44    1.45
  -3   2 -11   20.42    4.19
   3  -2  12    2.04    0.85
  -3   2 -12    2.17    0.69
  -3   2 -12    2.48    0.55
   3  -2  13   29.99    2.42
  -3   2 -13   35.24    2.01
  -3   2 -13   30.82    5.05
   3  -2  14    0.34    1.37
  -3   2 -14    0.24    0.47
  -3   2 -14    0.88    0.64
   3  -2  15   25.07    5.07
  -3   2 -15   22.74    2.51
  -3   2 -15   20.56    6.10
   3  -2  16   19.83    4.18
  -3   2 -16   14.88    4.19
   3  -2  17    1.24    1.18
  -3   2 -17    0.09    0.42
   3  -2  18    0.93    1.06
  -3   1  16    0.06    1.31
   3  -1 -16    1.23    1.16
  -3   1  15    1.62    1.50
   3  -1 -15    0.26    1.01
  -3   1  14    1.30    1.30
   3  -1 -14    1.72    1.49
  -3   1  13    1.56    0.75
   3  -1 -13   -0.21    0.92
  -3   1  12    1.13    0.51
   3  -1 -12   -0.26    0.86
  -3   1  11    1.45    1.07
   3  -1 -11   -0.11    0.85
  -3   1  10   40.63    8.25
   3  -1 -10   43.32    2.97
  -3   1   9   15.30    3.05
   3  -1  -9   16.97    1.78
  -3   1   8   19.87    4.47
   3  -1  -8   22.01    1.87
  -3   1   7   41.77    7.01
   3  -1  -7   48.27    2.40
  -3   1   6   24.47    4.40
   3  -1  -6   24.27    1.69
  -3   1   5  100.92    4.08
   3  -1  -5  120.88    4.17
   3  -1  -5  107.16    2.71
  -3   1   4   92.49    3.14
   3  -1  -4  118.73    3.17
   3  -1  -4  105.78    1.82
  -3   1   3    1.42    0.35
   3  -1  -3    0.70    0.66
   3  -1  -3    1.21    0.39
   3  -1  -2  142.67    3.52
   3  -1  -2  137.43    2.90
   3  -1  -1  222.97    3.54
   3  -1  -1  245.96    3.77
   3  -1  -1  246.50    3.34
   3  -1   0   28.18    1.24
   3  -1   0   32.18    1.34
   3  -1   0   31.79    1.28
   3  -1   1    2.88    0.60
   3  -1   1    1.48    0.36
   3  -1   1    1.95    0.51
   3  -1   2  294.33    3.85
  -3   1  -2  293.63    3.76
   3  -1   2  348.46    4.63
   3  -1   3   41.13    1.50
  -3   1  -3   41.02    1.29
   3  -1   3   47.18    1.81
   3  -1   4   15.51    1.05
  -3   1  -4   18.42    2.28
   3  -1   4   19.43    1.29
   3  -1   5   96.13    2.43
  -3   1  -5   99.07    1.95
   3  -1   5  109.62    2.84
   3  -1   6    0.78    0.55
  -3   1  -6    0.53    0.41
   3  -1   6    0.09    0.56
   3  -1   7   12.59    1.14
  -3   1  -7   14.66    0.90
   3  -1   7   13.75    1.29
   3  -1   8   35.24    1.83
  -3   1  -8   41.13    1.55
   3  -1   9    0.73    0.63
  -3   1  -9    1.45    0.48
  -3   1  -9    0.44    0.54
   3  -1  10   20.36    2.54
  -3   1 -10   21.48    3.90
  -3   1 -10   20.17    5.44
   3  -1  11  238.95    7.76
  -3   1 -11  278.70    4.96
  -3   1 -11  233.10    6.80
   3  -1  12   44.07    9.24
  -3   1 -12   47.85    2.45
  -3   1 -12   37.57    5.95
   3  -1  13   29.04    4.62
  -3   1 -13   28.86    1.89
  -3   1 -13   22.83    4.96
   3  -1  14   14.01    2.68
  -3   1 -14   11.83    1.30
  -3   1 -14    9.51    2.69
   3  -1  15   48.72    3.73
  -3   1 -15   45.85    2.58
  -3   1 -15   35.41    3.02
   3  -1  16    2.69    0.91
  -3   1 -16    0.94    0.72
  -3   1 -16    1.87    0.74
   3  -1  17    4.93    1.01
  -3   1 -17    3.65    1.07
  -3   1 -17    5.05    1.29
   3  -1  18    7.34    1.91
  -3   0  16    3.26    2.08
   3   0 -16    4.23    1.79
  -3   0  15    0.00    1.27
   3   0 -15   -0.40    0.91
  -3   0  14    4.92    1.55
   3   0 -14    6.66    1.66
  -3   0  13    3.79    2.05
   3   0 -13    3.74    1.43
  -3   0  12    0.70    1.14
   3   0 -12    0.91    0.93
  -3   0  11   10.80    2.14
   3   0 -11   11.84    1.91
  -3   0  10   30.89    6.35
   3   0 -10   36.64    2.81
  -3   0   9   53.38    2.90
   3   0  -9   63.82    3.10
  -3   0   8    1.71    0.64
   3   0  -8    2.30    1.06
  -3   0   7    0.72    0.65
   3   0  -7    0.35    0.71
   3   0  -7    0.18    0.17
  -3   0   6    3.35    0.77
   3   0  -6    3.56    1.14
   3   0  -6    2.15    0.36
  -3   0   5  436.56    6.08
   3   0  -5  513.79    6.79
   3   0  -5  431.93    9.36
  -3   0   4  113.11    3.29
   3   0  -4  134.76    3.83
   3   0  -4  119.79    2.61
  -3   0   3  288.16    5.60
   3   0  -3  353.44    6.79
   3   0  -3  327.84    5.49
  -3   0   2    2.62    0.50
   3   0  -2    3.31    0.67
   3   0  -2    2.51    0.41
  -3   0   1   27.42    1.13
   3   0  -1   36.08    1.51
   3   0  -1   35.53    1.29
   3   0   0  228.85    3.03
   3   0   0  246.63    3.68
   3   0   0  241.24    3.52
   3   0   1   31.09    1.12
   3   0   1   34.26    1.38
   3   0   1   36.07    1.40
   3   0   2  626.20    5.17
  -3   0  -2  623.37    6.66
   3   0   2  725.03    6.75
   3   0   3  254.49    3.17
  -3   0  -3  259.86    4.32
   3   0   3  283.05    4.22
   3   0   4  168.11    2.60
  -3   0  -4  178.19    3.15
   3   0   4  194.90    3.59
   3   0   5   71.40    1.88
  -3   0  -5   76.95    1.99
   3   0   5   74.59    2.33
   3   0   6  106.79    2.50
  -3   0  -6  121.05    2.60
   3   0   6  120.84    3.41
   3   0   7   31.17    1.58
  -3   0  -7   40.61    3.45
   3   0   7   40.36    1.87
   3   0   8   95.61    3.82
  -3   0  -8  117.87    3.66
   3   0   8  102.35    3.59
   3   0   9   23.65    1.70
  -3   0  -9   27.65    1.57
   3   0   9   24.01    1.58
   3   0  10    8.90    1.59
  -3   0 -10    7.12    1.04
   3   0  10    9.93    1.18
   3   0  11   33.65    5.32
  -3   0 -11   45.19    3.01
   3   0  11   38.68    2.22
   3   0  12   71.70    3.73
  -3   0 -12   92.65    3.86
  -3   0 -12   69.59    3.97
   3   0  13  181.84    6.33
  -3   0 -13  215.58    6.91
  -3   0 -13  165.77   12.39
   3   0  14   45.16    6.70
  -3   0 -14   54.57    3.09
  -3   0 -14   36.95    7.71
   3   0  15   18.25    2.26
  -3   0 -15   21.72    1.88
  -3   0 -15   14.40    3.90
   3   0  16    1.27    0.98
  -3   0 -16    3.00    0.89
  -3   0 -16    2.31    0.49
   3   0  17    4.88    1.60
  -3   0 -17    2.63    0.86
  -3   0 -17    1.95    0.49
   3   0  18    0.60    0.73
  -3   0 -18    0.20    0.74
   3   0  19    0.10    0.97
  -3  -1  16   11.38    2.21
   3   1 -16   12.90    2.47
  -3  -1  15    0.27    1.27
   3   1 -15    0.07    0.92
  -3  -1  14    6.36    1.58
   3   1 -14    8.05    1.66
  -3  -1  13    2.61    1.38
   3   1 -13   -0.28    0.93
  -3  -1  12    4.35    1.70
   3   1 -12    7.60    1.81
  -3  -1  11    0.47    1.17
   3   1 -11    2.88    1.32
  -3  -1  10   11.80    2.26
   3   1 -10   15.51    2.06
  -3  -1   9   -0.06    1.04
   3   1  -9    1.00    0.98
  -3  -1   8   16.06    3.45
   3   1  -8   15.90    1.63
   3   1  -8   13.22    0.82
  -3  -1   7   38.07    7.53
   3   1  -7   42.54    2.52
   3   1  -7   38.69    1.36
  -3  -1   6   32.23    6.01
   3   1  -6   35.58    2.01
   3   1  -6   34.38    1.30
  -3  -1   5   22.43    4.96
   3   1  -5   22.06    1.60
   3   1  -5   21.15    1.04
  -3  -1   4   20.68    4.44
   3   1  -4   24.92    1.51
   3   1  -4   24.87    1.12
  -3  -1   3   13.23    3.19
   3   1  -3   12.44    1.10
   3   1  -3   13.40    0.86
  -3  -1   2    4.29    0.94
   3   1  -2    5.39    0.79
   3   1  -2    4.66    0.59
  -3  -1   1    4.85    0.94
   3   1  -1    6.06    0.76
   3   1  -1    6.28    0.69
   3   1   0  270.99    3.88
   3   1   1  104.99    1.74
  -3  -1  -1  106.29    3.47
   3   1   1  108.98    2.63
   3   1   2  185.82    2.06
  -3  -1  -2  196.38    3.36
   3   1   2  211.03    3.55
   3   1   3  299.92    2.80
  -3  -1  -3  307.89    4.29
   3   1   3  340.44    4.75
   3   1   4    0.92    0.25
  -3  -1  -4    1.27    0.42
   3   1   4    1.10    0.45
   3   1   5  338.49    5.55
  -3  -1  -5  368.00    6.99
   3   1   5  355.94    6.83
   3   1   6   23.75    2.46
  -3  -1  -6   26.98    1.46
   3   1   6   24.95    1.41
   3   1   7  166.84    3.76
  -3  -1  -7  199.02    4.57
   3   1   7  183.60    4.40
   3   1   8    2.31    0.82
  -3  -1  -8    2.14    0.58
   3   1   8    2.11    0.57
   3   1   9   15.48    1.36
  -3  -1  -9   19.66    1.50
   3   1   9   18.51    1.47
   3   1  10    0.08    0.35
  -3  -1 -10    0.35    0.68
   3   1  10    0.66    0.58
   3   1  11   14.68    3.99
  -3  -1 -11   17.81    1.67
   3   1  11   15.39    1.38
   3   1  12   10.31    1.50
  -3  -1 -12   10.43    1.34
   3   1  12   10.22    1.18
   3   1  13   29.40    2.28
  -3  -1 -13   40.56    2.54
   3   1  13   38.10    2.30
   3   1  14   24.97    4.73
  -3  -1 -14   27.00    2.16
  -3  -1 -14   17.84    4.75
   3   1  15    0.85    0.65
  -3  -1 -15    0.79    0.83
  -3  -1 -15    0.28    0.42
   3   1  16   22.25    3.54
  -3  -1 -16   28.35    2.47
  -3  -1 -16   13.31    4.52
   3   1  17    0.06    0.90
  -3  -1 -17    1.73    1.13
  -3  -1 -17    1.23    0.49
   3   1  18    0.35    0.89
  -3  -1 -18    1.38    0.92
   3   1  19    1.54    0.76
  -3  -1 -19    0.68    1.06
  -3  -2  16   -1.09    1.38
   3   2 -16    0.48    0.97
  -3  -2  15    4.58    1.89
   3   2 -15    7.31    1.66
  -3  -2  14   43.51    3.28
   3   2 -14   58.15    3.68
  -3  -2  13   40.20    8.48
   3   2 -13   44.13    3.19
  -3  -2  12   13.25    2.27
   3   2 -12   13.31    1.97
  -3  -2  11    1.02    0.40
   3   2 -11   -0.41    0.89
  -3  -2  10   -0.35    1.09
   3   2 -10    0.18    0.84
   3   2 -10    0.33    0.38
  -3  -2   9   43.98    9.07
   3   2  -9   44.79    5.33
   3   2  -9   44.15    1.88
  -3  -2   8   32.57    2.34
   3   2  -8   42.33    2.70
   3   2  -8   37.12    1.62
  -3  -2   7   12.92    3.48
   3   2  -7   16.97    3.67
   3   2  -7   14.28    2.43
  -3  -2   6   13.08    1.42
   3   2  -6   13.63    1.36
   3   2  -6   14.69    1.05
  -3  -2   5   54.00    2.43
   3   2  -5   60.94    2.79
   3   2  -5   55.52    3.17
  -3  -2   4  221.04    5.74
   3   2  -4  240.35    6.58
   3   2  -4  240.98    6.04
  -3  -2   3  220.73    4.51
   3   2  -3  248.36    5.53
   3   2  -3  252.60    5.60
  -3  -2   2  112.66    2.64
   3   2  -2  126.17    3.47
   3   2  -2  140.93    3.41
  -3  -2   1    3.50    0.77
   3   2  -1    5.06    0.80
   3   2  -1    5.27    0.73
  -3  -2   0   70.99    1.96
  -3  -2   0   67.62    2.21
   3   2   0   83.45    2.41
  -3  -2  -1    2.31    0.32
  -3  -2  -1    3.61    0.69
   3   2   1    3.79    0.83
  -3  -2  -2  106.89    2.72
   3   2   2  115.10    2.85
   3   2   3   35.52    0.63
  -3  -2  -3   40.27    1.76
   3   2   3   41.02    1.87
   3   2   4 1131.18   16.93
   3   2   5  366.51    5.89
  -3  -2  -5  422.60    8.08
   3   2   5  406.99    7.53
   3   2   6   13.75    1.03
  -3  -2  -6   18.47    1.48
   3   2   6   15.36    1.16
   3   2   7   18.51    1.24
  -3  -2  -7   23.85    1.50
   3   2   7   22.98    3.62
   3   2   8   17.43    1.20
  -3  -2  -8   24.76    1.74
   3   2   8   20.23    1.44
   3   2   9  122.84    3.26
  -3  -2  -9  153.66    4.08
   3   2   9  133.12    3.46
   3   2  10   26.12    1.74
  -3  -2 -10   34.09    2.22
   3   2  10   27.40    1.70
   3   2  11    1.52    0.87
  -3  -2 -11    2.02    0.92
   3   2  11    1.65    0.60
   3   2  12   -0.04    0.79
  -3  -2 -12    0.51    0.84
   3   2  12    0.90    0.77
   3   2  13    4.91    0.83
  -3  -2 -13    3.92    1.00
   3   2  13    3.74    0.74
   3   2  14  116.69    5.01
  -3  -2 -14  137.86    5.66
   3   2  14  127.92    4.76
   3   2  15    7.75    1.36
  -3  -2 -15   10.70    1.75
   3   2  16   27.29    5.27
  -3  -2 -16   41.54    2.97
  -3  -2 -16   17.10    5.10
   3   2  17    2.70    1.20
  -3  -2 -17    3.72    1.38
   3   2  18    2.33    1.12
  -3  -2 -18    2.46    1.21
   3   2  19    0.36    0.97
  -3  -2 -19    1.18    0.89
  -3  -3  15    6.49    1.90
   3   3 -15   11.52    2.15
  -3  -3  14   -0.72    1.26
   3   3 -14    0.60    0.86
  -3  -3  13    0.45    0.44
   3   3 -13   -0.42    0.81
  -3  -3  12   23.84    5.00
   3   3 -12   24.31    2.20
  -3  -3  11  152.93    5.60
   3   3 -11  184.12    5.58
  -3  -3  10   23.87    5.64
   3   3 -10   30.38    2.67
   3   3 -10   28.55    1.73
  -3  -3   9    0.05    0.97
   3   3  -9    0.38    0.81
   3   3  -9    0.29    0.59
  -3  -3   8   10.22    1.59
   3   3  -8   10.81    1.37
   3   3  -8   11.30    1.12
  -3  -3   7   -0.40    0.89
   3   3  -7    0.89    0.84
  -3  -3   6   32.61    5.19
   3   3  -6   35.51    2.08
   3   3  -6   36.21    1.76
  -3  -3   5    6.94    1.30
   3   3  -5    8.58    1.14
   3   3  -5    8.01    1.00
  -3  -3   4    4.26    0.84
   3   3  -4    4.43    0.89
   3   3  -4    5.69    1.39
  -3  -3   3   69.95    2.45
   3   3  -3   79.10    3.58
   3   3  -3   79.04    2.98
  -3  -3   2   58.79    1.61
   3   3  -2   67.31    2.49
   3   3  -2   69.28    2.36
  -3  -3   1   13.29    2.10
  -3  -3   1   14.36    2.63
   3   3  -1   15.46    1.22
  -3  -3   0    1.32    0.27
  -3  -3   0    1.15    0.39
   3   3   0    1.45    0.62
  -3  -3  -1    3.98    0.93
   3   3   1    5.92    0.91
  -3  -3  -2  104.54    2.91
   3   3   2  114.99    2.96
  -3  -3  -3   23.68    1.49
   3   3   3   24.10    1.43
   3   3   4    1.19    0.15
  -3  -3  -4    1.60    0.48
   3   3   4    0.52    0.59
   3   3   5   59.36    1.19
  -3  -3  -5   73.00    2.65
   3   3   5   73.52    2.56
   3   3   6   22.48    1.44
  -3  -3  -6   30.71    1.78
   3   3   6   27.50    1.61
   3   3   7   37.41    1.38
  -3  -3  -7   44.45    2.23
   3   3   7   40.34    1.86
   3   3   8  118.84    2.79
  -3  -3  -8  147.13    4.20
   3   3   8  127.36    3.48
   3   3   9   -0.95    0.63
  -3  -3  -9    0.23    0.87
   3   3   9    0.16    0.57
   3   3  10   22.42    1.55
  -3  -3 -10   28.30    2.05
   3   3  10   21.85    1.50
   3   3  11    0.94    0.55
  -3  -3 -11    0.47    0.78
   3   3  11    0.57    0.53
   3   3  12    0.84    0.77
  -3  -3 -12   -0.51    0.78
   3   3  12    0.48    0.51
   3   3  13    4.82    1.00
  -3  -3 -13    7.11    1.44
   3   3  13    7.45    1.11
   3   3  14    0.18    0.91
  -3  -3 -14    0.81    1.07
   3   3  14    0.47    0.53
   3   3  15    3.80    0.85
  -3  -3 -15    2.72    1.33
   3   3  15    1.91    0.74
   3   3  16    1.56    0.93
  -3  -3 -16    0.33    1.01
   3   3  17    0.12    0.53
  -3  -3 -17    1.09    1.07
   3   3  18    5.84    1.37
  -3  -3 -18    7.96    1.72
  -3  -4  15    3.12    1.27
   3   4 -15    4.43    1.46
  -3  -4  14    2.35    1.80
   3   4 -14    4.50    1.32
  -3  -4  13   -0.63    1.08
   3   4 -13    1.91    0.92
  -3  -4  12    4.49    1.46
   3   4 -12    4.17    1.02
  -3  -4  11    7.51    1.77
   3   4 -11   11.74    1.65
   3   4 -11   11.39    1.39
  -3  -4  10   10.29    1.54
   3   4 -10   14.26    1.81
   3   4 -10   13.45    1.38
  -3  -4   9  103.14    4.41
   3   4  -9  108.31    4.06
   3   4  -9  114.31    3.77
  -3  -4   8   -0.29    0.87
   3   4  -8    0.53    0.78
   3   4  -8    0.37    0.76
  -3  -4   7   17.93    3.77
   3   4  -7   21.11    1.73
   3   4  -7   25.93    1.94
  -3  -4   6   13.10    1.26
   3   4  -6   14.52    1.52
   3   4  -6   13.94    1.36
  -3  -4   5    5.04    1.48
   3   4  -5    6.50    1.07
   3   4  -5    6.96    1.80
  -3  -4   4   19.14    1.41
   3   4  -4   20.29    1.51
   3   4  -4   22.49    1.68
  -3  -4   3   35.52    5.12
   3   4  -3   41.51    2.06
  -3  -4   2  165.82    4.34
  -3  -4   2  160.37    6.28
   3   4  -2  193.74    5.65
  -3  -4   1  118.43    3.06
  -3  -4   1  121.94    4.04
   3   4  -1  142.71    4.54
  -3  -4   0   83.19    2.35
  -3  -4   0   90.04    3.35
   3   4   0  109.59    3.80
  -3  -4  -1    1.37    0.22
  -3  -4  -1    2.69    0.77
   3   4   1    2.20    0.66
  -3  -4  -2   10.42    2.82
   3   4   2   10.54    1.19
  -3  -4  -3   28.34    5.02
   3   4   3   28.65    1.69
  -3  -4  -4    3.90    0.77
   3   4   4    3.49    0.70
   3   4   5    1.61    0.30
  -3  -4  -5    2.28    0.83
   3   4   5    1.88    0.72
   3   4   6    2.25    0.46
  -3  -4  -6    4.34    1.09
   3   4   6    3.87    0.82
   3   4   7   86.64    2.09
  -3  -4  -7   98.18    7.02
   3   4   7   98.16    3.19
   3   4   8   35.95    1.61
  -3  -4  -8   49.12    8.86
   3   4   8   41.99    2.05
   3   4   9    2.09    0.59
  -3  -4  -9    1.72    1.40
   3   4   9    2.04    0.70
   3   4  10    1.52    0.92
  -3  -4 -10    3.57    1.17
   3   4  10    2.52    0.58
   3   4  11    2.20    1.10
  -3  -4 -11    2.01    0.89
   3   4  11    1.65    0.57
   3   4  12    3.68    0.84
  -3  -4 -12    8.51    1.69
   3   4  12    6.21    1.06
   3   4  13    3.66    0.87
  -3  -4 -13    8.33    1.59
   3   4  13    5.53    1.04
   3   4  14    0.75    0.88
  -3  -4 -14    0.87    1.05
   3   4  14    0.95    0.54
   3   4  15    3.80    1.17
  -3  -4 -15    5.19    1.61
   3   4  15    4.99    1.01
   3   4  16    1.12    0.93
  -3  -4 -16    0.71    1.02
   3   4  17    1.35    1.02
  -3  -4 -17    2.14    1.12
   3   4  18    0.65    1.00
  -3  -4 -18    0.27    1.03
  -3  -5  14    2.43    1.25
   3   5 -14    1.94    1.13
  -3  -5  13    1.09    0.62
   3   5 -13    1.19    0.85
  -3  -5  12    1.91    0.82
   3   5 -12    1.78    1.10
   3   5 -12    2.65    0.88
  -3  -5  11    1.53    0.98
   3   5 -11    2.58    1.13
   3   5 -11    1.72    0.87
  -3  -5  10   13.23    2.84
   3   5 -10   15.10    1.93
   3   5 -10   16.35    1.63
  -3  -5   9    5.42    1.64
   3   5  -9    3.76    1.06
   3   5  -9    5.97    0.98
  -3  -5   8   11.13    2.17
   3   5  -8   12.13    1.46
   3   5  -8   12.56    1.54
  -3  -5   7    5.82    1.14
   3   5  -7    6.63    1.38
   3   5  -7    6.19    1.23
  -3  -5   6   20.36    4.01
   3   5  -6   22.29    1.88
   3   5  -6   23.36    1.89
  -3  -5   5    0.25    0.24
  -3  -5   4    4.54    1.11
  -3  -5   4    4.29    1.09
   3   5  -4    4.49    1.14
  -3  -5   3   23.47    1.29
  -3  -5   3   24.75    4.46
   3   5  -3   25.38    1.88
  -3  -5   2    8.44    0.73
  -3  -5   2    8.32    2.00
   3   5  -2   10.09    1.37
  -3  -5   1   27.01    1.13
  -3  -5   1   31.81    4.86
   3   5  -1   35.31    2.18
  -3  -5   0    0.03    0.18
  -3  -5   0    1.60    1.63
   3   5   0    0.12    0.78
  -3  -5  -1   10.18    0.56
  -3  -5  -1   13.76    2.86
   3   5   1   13.92    3.03
  -3  -5  -2  237.29    7.50
   3   5   2  243.33    7.14
  -3  -5  -3   25.85    4.53
   3   5   3   23.64    1.70
  -3  -5  -4    1.65    0.68
   3   5   4    1.72    0.65
   3   5   5    3.21    0.65
  -3  -5  -5    4.55    0.93
   3   5   5    4.03    0.90
   3   5   6    0.26    0.32
  -3  -5  -6    0.72    0.84
   3   5   6    1.00    0.75
   3   5   7    7.07    1.53
  -3  -5  -7    9.98    1.41
   3   5   7    8.32    1.09
   3   5   8   14.63    3.05
  -3  -5  -8   26.82    4.57
   3   5   8   21.45    1.62
   3   5   9   -0.23    0.45
  -3  -5  -9    1.21    0.96
   3   5   9    1.91    0.93
   3   5  10   10.74    1.25
  -3  -5 -10   12.37    1.81
   3   5  10   10.14    1.24
   3   5  11    2.37    0.76
  -3  -5 -11    3.31    1.28
   3   5  11    2.02    0.72
   3   5  12    1.33    0.61
  -3  -5 -12    4.95    1.40
   3   5  12    1.59    0.68
   3   5  13    0.17    0.45
  -3  -5 -13   -0.13    0.99
   3   5  13    0.32    0.21
   3   5  14    1.92    0.70
  -3  -5 -14    0.57    1.04
   3   5  14   -0.01    0.47
   3   5  15    5.97    1.39
  -3  -5 -15    7.92    1.96
   3   5  16   -0.45    0.75
  -3  -5 -16    0.86    1.05
   3   5  17   -0.08    0.56
  -3  -5 -17    2.07    1.25
   3   5  18    0.92    0.97
  -3  -5 -18    1.41    1.16
  -3  -6  13    3.16    1.31
   3   6 -13    3.26    1.34
  -3  -6  12    2.47    1.16
   3   6 -12    0.21    0.44
   3   6 -12    1.79    0.82
  -3  -6  11   -0.59    0.73
   3   6 -11   -0.15    0.62
   3   6 -11   -0.26    0.70
  -3  -6  10    1.23    1.10
   3   6 -10    1.26    0.76
   3   6 -10    1.78    1.04
  -3  -6   9    0.13    0.73
   3   6  -9    0.61    0.70
   3   6  -9    2.19    1.24
  -3  -6   8   -0.22    0.57
   3   6  -8    0.23    0.74
   3   6  -8   -0.33    0.93
  -3  -6   7    2.16    0.81
  -3  -6   7    4.33    0.97
   3   6  -7    3.34    0.94
  -3  -6   6    4.00    0.84
  -3  -6   6    6.20    2.75
   3   6  -6    4.61    1.20
  -3  -6   5   14.42    1.27
  -3  -6   5   13.60    3.53
   3   6  -5   16.43    2.01
  -3  -6   4    3.54    0.73
  -3  -6   4    3.80    0.98
   3   6  -4    4.90    1.01
  -3  -6   3    5.53    0.99
  -3  -6   3    6.84    1.39
   3   6  -3    8.16    1.40
  -3  -6   2    2.16    0.53
  -3  -6   2    1.99    0.56
   3   6  -2    2.71    1.17
  -3  -6   1   -0.12    0.26
  -3  -6   1    0.50    0.27
   3   6  -1    0.06    0.87
  -3  -6   0    3.05    0.61
  -3  -6   0    5.91    1.04
   3   6   0    5.57    1.08
  -3  -6  -1   22.40    3.50
  -3  -6  -1   36.83    3.38
   3   6   1   34.13    2.20
  -3  -6  -2    0.06    0.19
  -3  -6  -2    0.20    0.38
   3   6   2    1.13    0.64
  -3  -6  -3    4.37    0.93
   3   6   3    4.54    0.99
  -3  -6  -4  126.42    4.17
   3   6   4  115.66    4.06
   3   6   5    5.51    1.09
  -3  -6  -5    8.72    1.27
   3   6   5    9.77    1.74
   3   6   6    2.09    0.43
  -3  -6  -6    3.63    0.93
   3   6   6    2.79    0.76
   3   6   7    4.00    0.81
  -3  -6  -7    6.26    1.42
   3   6   7    5.16    1.06
   3   6   8   28.00    5.17
  -3  -6  -8   41.50    2.86
   3   6   8   36.90    7.28
  -3  -6  -9   71.21    4.11
   3   6   9   54.82    2.88
   3   6  10    3.56    0.95
  -3  -6 -10    3.98    1.37
   3   6  10    4.09    1.22
   3   6  11   23.22    1.66
  -3  -6 -11   34.70    2.92
   3   6  11   27.49    2.05
   3   6  12    1.92    0.74
  -3  -6 -12    2.70    1.22
   3   6  12    2.60    0.69
   3   6  13    3.28    0.87
  -3  -6 -13    8.16    1.99
   3   6  13    5.04    0.97
   3   6  14   -0.17    0.63
   3   6  14   -0.22    0.44
   3   6  15    6.10    1.31
  -3  -6 -15    6.29    1.72
   3   6  16    0.15    0.51
  -3  -6 -16   -0.06    1.14
  -3  -6 -17   -0.25    1.13
  -3  -7  12    0.08    0.74
   3   7 -12    1.22    0.84
  -3  -7  11    3.61    1.27
  -3  -7  11    2.87    1.07
   3   7 -11    6.96    1.71
  -3  -7  10    0.16    0.68
  -3  -7  10   -0.01    0.52
   3   7 -10    0.81    0.91
  -3  -7   9    0.51    0.65
  -3  -7   9    0.31    0.29
   3   7  -9   -0.13    0.73
  -3  -7   8   10.07    1.42
  -3  -7   8    6.25    1.55
   3   7  -8   10.21    1.71
  -3  -7   7    5.69    1.16
  -3  -7   7    7.41    1.62
   3   7  -7    6.85    1.33
  -3  -7   6    1.82    0.73
  -3  -7   6    2.52    0.80
   3   7  -6    1.84    0.96
  -3  -7   5   12.66    1.30
  -3  -7   5   13.30    2.86
   3   7  -5   16.45    1.96
  -3  -7   4   31.44    1.84
  -3  -7   4   31.22    5.65
   3   7  -4   43.42    2.89
  -3  -7   3   40.97    4.45
  -3  -7   3   48.48    3.79
   3   7  -3   58.75    3.42
  -3  -7   2    0.90    0.42
  -3  -7   2    0.35    0.41
   3   7  -2    0.99    1.15
  -3  -7   1    7.87    0.86
  -3  -7   1    9.72    1.79
   3   7  -1    9.11    1.57
  -3  -7   0    0.78    0.44
  -3  -7   0    1.40    0.57
   3   7   0    2.35    1.16
  -3  -7  -1    2.76    0.52
  -3  -7  -1    5.29    1.24
   3   7   1    3.86    1.04
  -3  -7  -2   48.79    4.17
   3   7   2   54.35    2.93
  -3  -7  -3   23.30    3.35
   3   7   3   28.70    2.39
  -3  -7  -4   82.63    4.05
   3   7   4   78.38    4.88
  -3  -7  -5   58.71    3.56
   3   7   5   54.30    3.35
  -3  -7  -6  122.73    6.84
   3   7   6  113.55    4.99
   3   7   7   44.87    2.69
   3   7   8    0.44    0.36
  -3  -7  -8    0.04    1.07
   3   7   8    0.33    0.74
   3   7   9    0.81    0.21
  -3  -7  -9    3.58    1.78
   3   7   9    1.04    0.66
   3   7  10    0.33    0.20
  -3  -7 -10    2.72    1.45
   3   7  10    0.51    0.87
   3   7  11   28.00    6.16
  -3  -7 -11   47.91    3.27
   3   7  11   38.35    7.14
   3   7  12    1.24    0.81
  -3  -7 -12    7.93    2.12
   3   7  12    1.80    0.83
   3   7  13    5.92    1.89
  -3  -7 -13   10.66    2.04
   3   7  13    8.84    1.19
   3   7  14    2.63    0.93
  -3  -7 -14    6.35    1.83
  -3  -7 -15    2.45    1.73
  -3  -7 -16    2.10    1.63
  -3  -8  11    2.00    0.94
   3   8 -11    0.22    0.88
  -3  -8  10    6.56    1.45
  -3  -8  10    3.18    1.11
   3   8 -10    6.91    1.61
  -3  -8   9    6.54    1.52
  -3  -8   9    3.22    1.12
   3   8  -9    6.38    1.69
  -3  -8   8    1.93    0.76
  -3  -8   8    0.96    0.45
   3   8  -8    1.46    0.95
  -3  -8   7    0.65    0.39
  -3  -8   7    1.68    0.69
   3   8  -7    2.26    1.43
  -3  -8   6   16.95    1.68
  -3  -8   6   13.67    3.08
   3   8  -6   21.29    2.50
  -3  -8   5    0.60    0.29
  -3  -8   5    0.40    0.49
   3   8  -5    1.93    1.09
  -3  -8   4    9.83    1.88
  -3  -8   4   11.05    2.44
   3   8  -4   15.47    2.08
  -3  -8   3    3.16    0.80
  -3  -8   3    3.29    0.80
   3   8  -3    4.31    1.26
  -3  -8   2    2.40    0.63
  -3  -8   2    3.76    0.81
   3   8  -2    2.71    1.39
  -3  -8   1   13.00    1.42
  -3  -8   1   15.45    3.41
   3   8  -1   15.52    2.14
  -3  -8   0   21.65    3.79
   3   8   0   22.94    2.28
  -3  -8  -1   55.06    8.79
   3   8   1   61.23    3.44
  -3  -8  -2   14.26    2.27
   3   8   2   17.51    3.12
  -3  -8  -3    2.81    1.07
   3   8   3    2.74    0.80
  -3  -8  -4    6.06    1.34
   3   8   4    7.75    2.16
  -3  -8  -5   19.36    2.02
   3   8   5   15.40    1.73
  -3  -8  -6   14.84    3.18
   3   8   6   14.92    1.93
  -3  -8  -7   46.74    3.83
   3   8   7   41.60    2.89
  -3  -8  -8  166.61    5.61
   3   8   8  151.43    5.05
  -3  -8  -9   29.79    2.96
   3   8   9   22.03    2.35
   3   8  10    0.50    0.69
  -3  -8 -11    5.36    1.43
   3   8  11    4.83    1.00
  -3  -8 -12    9.65    1.96
   3   8  12    6.58    1.22
  -3  -8 -13    0.93    1.16
   3   8  13    1.47    0.84
  -3  -8 -14    0.93    1.15
  -3  -8 -15    0.43    1.15
  -3  -9   9    0.12    0.70
   3   9  -9    1.67    1.03
  -3  -9   8    2.75    0.88
   3   9  -8    5.15    1.71
  -3  -9   7    3.34    0.98
  -3  -9   7    3.26    0.78
   3   9  -7    5.61    1.73
  -3  -9   6    2.14    0.54
  -3  -9   6    2.61    0.81
   3   9  -6    4.14    1.69
  -3  -9   5    0.88    0.58
  -3  -9   5   -0.11    0.51
   3   9  -5    0.65    1.15
  -3  -9   4    1.13    0.35
  -3  -9   4    0.80    0.42
   3   9  -4   -0.25    1.15
  -3  -9   3    1.20    0.59
  -3  -9   3    3.00    0.72
   3   9  -3    1.72    1.32
  -3  -9   2    9.19    2.01
   3   9  -2   14.05    2.13
  -3  -9   1   35.73    6.49
   3   9  -1   47.12    3.33
  -3  -9   0   -0.65    0.70
   3   9   0    3.90    1.74
  -3  -9  -1   12.32    2.98
   3   9   1   17.11    2.19
  -3  -9  -2   30.61    2.47
   3   9   2   27.83    2.68
  -3  -9  -3    2.30    1.09
   3   9   3    1.76    1.05
  -3  -9  -4   14.12    1.84
   3   9   4   13.47    1.91
  -3  -9  -5   -0.07    0.94
   3   9   5    0.94    1.05
  -3  -9  -6   15.36    4.54
   3   9   6   17.15    2.09
  -3  -9  -7    7.98    1.86
   3   9   7    6.20    1.27
  -3  -9  -8    2.88    1.66
   3   9   8    1.99    0.95
  -3  -9  -9   16.16    2.34
   3   9   9   10.17    1.62
  -3  -9 -10    2.50    1.72
  -3  -9 -11   43.28    8.86
   3   9  11   34.49    2.58
  -3  -9 -12    2.69    1.34
   3   9  12    1.40    0.74
  -3  -9 -13    3.05    1.44
   3  10  -7    1.89    1.75
   3  10  -6    4.72    1.85
  -3 -10   5    6.08    1.34
   3  10  -5   10.45    1.76
  -3 -10   4    1.92    1.05
   3  10  -4    3.26    1.33
  -3 -10   3    2.97    0.62
   3  10  -3    2.26    1.31
  -3 -10   2    5.33    1.55
   3  10  -2    5.50    1.85
  -3 -10   1    0.78    0.74
   3  10  -1    0.47    1.20
  -3 -10   0    8.31    2.26
   3  10   0   10.24    1.82
  -3 -10  -1   17.66    1.96
   3  10   1   21.42    2.54
  -3 -10  -2    6.17    1.50
   3  10   2    4.44    1.39
  -3 -10  -3   16.57    2.24
   3  10   3   12.08    2.99
  -3 -10  -4    2.96    0.83
   3  10   4    3.55    1.49
  -3 -10  -5    0.33    0.46
   3  10   5    1.24    1.13
  -3 -10  -6    3.34    1.38
   3  10   6    3.73    1.05
  -3 -10  -7    0.41    0.98
   3  10   7    0.09    0.85
  -3 -10  -8   -0.93    1.03
   3  10   8    0.12    0.87
  -3 -10  -9    2.44    1.19
   3  10   9    1.74    1.04
  -3 -10 -10    3.28    1.36
   3  10  10    2.37    1.01
  -3 -10 -11   13.64    2.31
   3  10  11    9.26    1.67
  -3 -10 -12    3.36    1.34
   3  11  -4    1.60    1.37
   3  11  -3    4.51    1.71
   3  11  -2    0.20    1.14
  -3 -11   1    0.60    0.66
   3  11  -1    1.51    1.30
  -3 -11   0    3.09    1.05
   3  11   0    3.71    1.85
  -3 -11  -1   -0.27    0.71
   3  11   1   -1.77    1.11
  -3 -11  -2    2.62    1.33
   3  11   2    3.94    1.35
  -3 -11  -3    1.03    1.10
   3  11   3    0.34    1.05
  -3 -11  -4    1.24    0.88
   3  11   4    1.56    1.46
  -3 -11  -5   -0.32    0.80
   3  11   5    0.88    1.22
  -3 -11  -6    1.10    0.83
   3  11   6    1.22    1.01
  -3 -11  -7    7.12    1.65
   3  11   7   11.41    1.87
  -3 -11  -8    2.32    1.13
   3  11   8    1.39    1.31
  -3 -11  -9    4.15    1.64
   3  11   9    0.80    0.78
  -4  10   6    1.90    1.44
   4 -10  -5    4.25    1.83
   4 -10  -4    4.77    1.42
   4 -10  -3    0.72    0.86
  -4  10   3   -0.82    0.83
   4 -10  -2   12.28    2.27
  -4  10   2   14.66    2.39
   4 -10  -1    0.52    0.97
  -4  10   1    1.37    1.29
   4 -10   0    3.42    1.40
  -4  10   0    3.69    1.31
   4 -10   1    1.29    1.06
  -4  10  -1   -0.92    0.89
   4 -10   2   10.48    2.27
  -4  10  -2   10.45    1.86
   4 -10   3    0.02    0.90
  -4  10  -3    1.84    1.56
   4 -10   4    1.89    1.11
  -4  10  -4    2.12    1.58
   4 -10   5    1.86    1.15
  -4  10  -5    3.37    1.28
   4 -10   6    0.78    1.05
  -4  10  -6    2.46    1.79
   4 -10   7    0.31    1.04
  -4  10  -7    0.54    1.24
  -4   9   8    3.15    1.08
  -4   9   7    6.90    1.81
   4  -9  -7    9.22    1.65
  -4   9   6    2.82    1.10
   4  -9  -6    4.76    1.28
   4  -9  -5    2.11    1.12
   4  -9  -5    2.93    0.86
   4  -9  -4    1.09    0.72
  -4   9   4    1.28    0.99
   4  -9  -3    2.22    1.42
  -4   9   3    2.51    0.88
   4  -9  -2    1.43    1.33
  -4   9   2    0.78    1.02
   4  -9  -1    0.58    0.95
  -4   9   1   -0.13    0.76
   4  -9   0    4.77    1.61
  -4   9   0    2.95    1.19
   4  -9   1    0.96    1.00
  -4   9  -1   -0.28    0.72
   4  -9   2    6.13    1.58
  -4   9  -2    6.67    1.67
   4  -9   3    0.82    0.97
  -4   9  -3    0.51    0.47
   4  -9   4    2.23    1.06
  -4   9  -4    2.94    1.42
  -4   9  -5    6.82    1.83
   4  -9   6    1.05    1.06
  -4   9  -6    1.55    1.11
   4  -9   7    4.62    1.70
  -4   9  -7    5.67    1.62
   4  -9   8    8.12    2.03
  -4   9  -8    9.86    3.03
   4  -9   9    0.74    1.09
  -4   9  -9    1.03    1.28
   4  -9  10    6.19    1.53
  -4   9 -10    5.11    1.60
  -4   8  10    3.21    1.28
   4  -8 -10    1.86    0.95
  -4   8   9    2.17    0.68
   4  -8  -9    0.13    0.74
  -4   8   8    0.62    0.44
   4  -8  -8    0.61    0.66
  -4   8   7    0.82    0.70
   4  -8  -7    2.61    1.08
  -4   8   6    0.30    0.93
   4  -8  -6    1.16    0.83
   4  -8  -5    0.73    1.02
   4  -8  -5    1.88    0.77
   4  -8  -4    1.02    0.64
   4  -8  -4    0.22    0.50
  -4   8   4    1.19    0.87
   4  -8  -3    1.30    1.25
   4  -8  -3    0.81    0.61
  -4   8   3    1.60    0.87
   4  -8  -2   19.11    2.20
   4  -8  -2   15.16    1.35
  -4   8   2   21.44    1.99
   4  -8  -1    8.96    1.73
  -4   8   1    6.96    1.59
   4  -8   0    0.10    0.86
  -4   8   0   -0.26    0.70
   4  -8   1    4.89    1.38
  -4   8  -1    4.78    1.28
   4  -8   2    0.30    0.94
  -4   8  -2    1.19    0.92
   4  -8   3   31.25    2.71
  -4   8  -3   32.22    6.37
   4  -8   4    5.35    1.69
  -4   8  -4    7.35    2.05
   4  -8   5    8.52    1.78
  -4   8  -5    7.93    1.50
   4  -8   6    0.94    0.99
  -4   8  -6    0.07    0.63
   4  -8   7    2.23    1.18
  -4   8  -7    5.89    1.19
   4  -8   8    3.18    1.20
  -4   8  -8    4.59    1.55
   4  -8   9    4.47    1.62
  -4   8  -9    7.01    1.58
   4  -8  10    3.16    1.32
  -4   8 -10    7.16    2.00
   4  -8  11    0.18    0.67
  -4   8 -11    1.29    0.72
   4  -8  12    0.62    0.71
  -4   8 -12    2.27    1.09
  -4   7  12    6.79    2.16
   4  -7 -12    9.02    2.05
  -4   7  11    1.59    0.88
   4  -7 -11    1.54    0.94
  -4   7  10    1.71    0.71
   4  -7 -10    2.88    1.06
  -4   7   9    3.48    0.89
   4  -7  -9    3.88    1.26
  -4   7   8    0.34    0.73
   4  -7  -8   -0.01    0.72
  -4   7   7    1.08    0.67
   4  -7  -7    1.86    0.92
  -4   7   6   -0.11    0.84
   4  -7  -6   -0.31    0.67
   4  -7  -5    0.01    0.92
   4  -7  -5    2.00    0.92
  -4   7   5    0.27    0.48
   4  -7  -4    4.25    1.15
   4  -7  -4    7.04    1.29
  -4   7   4    4.64    1.00
   4  -7  -3   22.74    2.37
   4  -7  -3   24.55    1.80
  -4   7   3   26.41    3.23
   4  -7  -2   12.02    1.75
   4  -7  -2   13.02    1.28
  -4   7   2   11.16    1.73
   4  -7  -1    5.45    1.52
   4  -7  -1    5.17    0.87
  -4   7   1    4.08    1.41
   4  -7   0    0.05    0.81
  -4   7   0    1.06    0.72
   4  -7   1   30.57    2.53
  -4   7  -1   29.60    6.84
   4  -7   2    6.88    1.54
  -4   7  -2    7.01    1.68
   4  -7   3    8.83    1.64
  -4   7  -3    8.23    2.10
   4  -7   4   13.61    1.85
  -4   7  -4   14.52    3.78
   4  -7   5    1.31    0.95
  -4   7  -5    0.36    0.65
   4  -7   6   47.16    7.03
  -4   7  -6   48.84    7.99
   4  -7   7    5.76    1.48
  -4   7  -7    7.84    1.79
   4  -7   8    7.27    1.65
  -4   7  -8    6.76    1.80
   4  -7   9   -0.26    0.80
  -4   7  -9    0.93    0.63
   4  -7  10    4.79    1.22
  -4   7 -10    3.92    1.31
   4  -7  11    1.19    1.09
  -4   7 -11    0.80    0.86
   4  -7  12    1.81    1.02
  -4   7 -12    3.74    1.44
   4  -7  13    0.01    0.90
  -4   7 -13   -0.09    1.00
   4  -7  14   -0.12    0.88
  -4   6  13    2.23    1.24
   4  -6 -13   -0.30    0.95
  -4   6  12    0.01    0.53
   4  -6 -12    2.52    1.41
  -4   6  11    2.56    0.83
   4  -6 -11    3.43    1.53
  -4   6  10    1.11    0.91
   4  -6 -10    1.42    1.03
  -4   6   9    8.41    1.93
   4  -6  -9   14.98    2.14
  -4   6   8    2.21    1.89
   4  -6  -8    0.73    0.91
  -4   6   7    1.94    0.57
   4  -6  -7    1.99    1.22
  -4   6   6    4.09    1.18
   4  -6  -6    5.46    1.22
   4  -6  -5    0.28    0.91
   4  -6  -5    0.34    0.63
  -4   6   5   -0.37    0.43
   4  -6  -4   76.65    3.96
   4  -6  -4   93.83    3.65
  -4   6   4   84.17    3.09
   4  -6  -3    4.73    1.12
   4  -6  -3    4.33    1.04
  -4   6   3    3.05    0.73
   4  -6  -2   91.93    4.35
   4  -6  -2   91.49    3.45
  -4   6   2   87.79    5.80
   4  -6  -1   26.73    2.48
   4  -6  -1   26.88    1.70
  -4   6   1   23.99    5.93
   4  -6   0   99.00    4.61
   4  -6   0  105.26    3.70
  -4   6   0  109.35    4.47
   4  -6   1   30.71    2.31
  -4   6  -1   33.84    8.27
   4  -6   2   18.42    1.75
  -4   6  -2   22.57    6.41
   4  -6   3    0.68    0.79
  -4   6  -3   -0.78    0.76
   4  -6   4   61.81    3.39
  -4   6  -4   73.63    4.42
   4  -6   5   38.11    7.70
  -4   6  -5   41.43    9.56
   4  -6   6    9.29    1.71
  -4   6  -6    6.53    1.31
   4  -6   7   19.64    2.14
  -4   6  -7   19.75    6.36
   4  -6   8   16.56    2.06
  -4   6  -8   18.72    4.54
   4  -6   9    5.75    1.25
  -4   6  -9    9.03    2.02
   4  -6  10    4.63    1.48
  -4   6 -10    3.79    1.10
   4  -6  11    0.00    0.81
  -4   6 -11    1.54    0.69
   4  -6  12    1.09    0.95
  -4   6 -12    2.34    1.31
   4  -6  13    2.26    1.06
  -4   6 -13    0.10    0.44
   4  -6  14    3.19    1.16
  -4   6 -14    4.09    0.95
   4  -6  15    0.68    0.96
  -4   6 -15    0.37    0.67
  -4   5  13    0.28    0.58
   4  -5 -13    3.94    1.66
  -4   5  12    1.58    0.65
   4  -5 -12    1.15    1.04
  -4   5  11    0.87    0.53
   4  -5 -11    2.80    1.34
  -4   5  10    4.67    1.79
   4  -5 -10    7.19    1.66
  -4   5   9   13.00    3.22
   4  -5  -9   12.59    1.79
  -4   5   8    3.50    1.20
   4  -5  -8    4.92    1.43
  -4   5   7   13.55    2.90
   4  -5  -7   13.70    1.83
  -4   5   6   28.14    5.87
   4  -5  -6   35.22    2.41
  -4   5   5    9.09    1.55
   4  -5  -5   14.42    1.67
  -4   5   5    7.87    1.94
   4  -5  -4   81.91    4.16
   4  -5  -4   92.76    3.98
  -4   5   4   80.85    3.23
   4  -5  -3    3.70    1.12
   4  -5  -3    3.01    0.85
  -4   5   3    2.81    0.96
   4  -5  -2   44.85    2.59
   4  -5  -2   46.86    2.12
  -4   5   2   46.70    2.08
   4  -5  -1   30.44    2.17
   4  -5  -1   33.08    1.70
  -4   5   1   31.66    4.24
   4  -5   0    9.02    1.38
   4  -5   0   10.77    0.95
  -4   5   0    9.78    2.14
   4  -5   1   21.74    2.10
   4  -5   1   22.75    1.24
  -4   5  -1   25.10    5.37
   4  -5   2   26.18    2.08
   4  -5   2   18.11    3.47
  -4   5  -2   28.75    5.67
   4  -5   3    1.81    0.69
  -4   5  -3    1.05    0.38
   4  -5   4   27.69    2.09
  -4   5  -4   31.79    2.65
   4  -5   5   59.91    3.02
  -4   5  -5   68.68    3.68
   4  -5   6    2.09    0.83
  -4   5  -6    2.13    0.44
   4  -5   7   39.90    8.82
  -4   5  -7   50.67    9.09
   4  -5   8    8.83    1.68
  -4   5  -8    8.44    2.86
   4  -5   9   61.86    3.48
  -4   5  -9   68.02    3.81
   4  -5  10    4.53    1.48
  -4   5 -10    5.85    1.19
   4  -5  11   -0.17    0.85
  -4   5 -11   -0.44    0.98
   4  -5  12    6.27    1.32
  -4   5 -12    7.00    1.93
   4  -5  13    2.89    1.23
  -4   5 -13    2.26    0.57
   4  -5  14    1.40    0.98
  -4   5 -14    0.73    0.57
   4  -5  15    1.97    1.26
  -4   5 -15    1.25    0.69
   4  -5  16   -0.13    0.83
  -4   5 -16   -0.98    0.78
  -4   4  14    0.79    0.57
   4  -4 -14    1.21    1.15
  -4   4  13    0.91    0.64
   4  -4 -13    0.25    1.02
  -4   4  12    1.36    0.82
   4  -4 -12    0.97    1.09
  -4   4  11    1.57    0.70
   4  -4 -11   -0.12    0.93
  -4   4  10    1.35    1.33
   4  -4 -10    2.99    1.33
  -4   4   9    1.62    1.15
   4  -4  -9    0.20    0.99
  -4   4   8    1.22    0.58
   4  -4  -8    1.70    1.01
  -4   4   7    9.08    2.13
   4  -4  -7   10.40    1.64
  -4   4   6   32.29    5.55
   4  -4  -6   43.89    2.64
  -4   4   5   -0.41    0.73
   4  -4  -5    0.39    0.69
  -4   4   5    0.13    0.24
   4  -4  -4    0.32    0.75
   4  -4  -4    2.15    0.96
  -4   4   4    0.47    0.24
   4  -4  -3   -0.47    0.63
   4  -4  -3    0.51    0.58
  -4   4   3   -0.23    0.33
   4  -4  -2   -0.64    0.62
   4  -4  -2    0.45    0.48
  -4   4   2    0.19    0.21
   4  -4  -1    8.98    1.29
   4  -4  -1    9.77    1.00
  -4   4   1   10.13    3.10
   4  -4   0   23.14    1.95
   4  -4   0   21.57    1.25
  -4   4   0   19.22    3.91
   4  -4   1    3.12    0.97
   4  -4   1    3.74    0.58
  -4   4  -1    4.68    1.30
   4  -4   2   43.87    2.29
   4  -4   2   41.75    2.03
  -4   4  -2   45.06    2.28
   4  -4   3   28.12    1.93
  -4   4  -3   21.07    2.28
  -4   4  -3   27.61    1.86
   4  -4   4   25.87    5.28
  -4   4  -4   27.71    4.49
   4  -4   5   10.83    1.34
  -4   4  -5   12.07    3.11
   4  -4   6   27.14    4.54
  -4   4  -6   28.47    6.40
   4  -4   7    1.83    0.72
  -4   4  -7    3.30    0.90
   4  -4   8    5.34    1.27
  -4   4  -8    6.97    1.19
   4  -4   9   19.74    2.17
  -4   4  -9   22.08    5.14
   4  -4  10    1.38    0.57
  -4   4 -10    2.86    0.70
   4  -4  11    0.82    0.91
  -4   4 -11   -0.10    0.86
   4  -4  12    3.16    1.12
  -4   4 -12    2.97    0.74
   4  -4  13    7.15    1.52
  -4   4 -13    5.11    0.90
   4  -4  14    4.47    1.16
  -4   4 -14    5.26    1.27
   4  -4  15    5.72    1.62
  -4   4 -15    5.16    1.86
   4  -4  16    0.55    0.90
   4  -4  17    3.95    1.53
  -4   4 -17    1.44    1.01
  -4   3  15   -0.56    1.24
   4  -3 -15    0.20    1.06
  -4   3  14    3.51    0.81
   4  -3 -14    3.27    1.24
  -4   3  13    1.03    0.92
   4  -3 -13    1.24    1.39
  -4   3  12    1.77    0.86
   4  -3 -12    0.91    0.97
  -4   3  11    3.01    0.86
   4  -3 -11    4.56    1.51
  -4   3  10   24.68    5.20
   4  -3 -10   40.92    3.13
  -4   3   9    3.98    1.06
   4  -3  -9    0.86    1.03
  -4   3   8    3.55    1.04
   4  -3  -8    5.19    1.27
  -4   3   7    5.95    1.65
   4  -3  -7    6.40    1.30
  -4   3   6    5.81    0.91
   4  -3  -6    6.77    1.22
  -4   3   5    3.18    0.71
   4  -3  -5    2.20    0.85
  -4   3   5    2.52    0.76
  -4   3   4   -0.05    0.57
   4  -3  -4    0.49    0.65
  -4   3   4    0.47    0.12
   4  -3  -3   75.67    2.95
   4  -3  -3   82.94    2.91
  -4   3   3   66.84    2.99
   4  -3  -2    8.49    2.31
   4  -3  -2    8.04    0.96
  -4   3   2    7.17    1.83
   4  -3  -1    5.06    0.97
   4  -3  -1    6.73    0.92
  -4   3   1    5.35    1.62
   4  -3   0   22.13    1.54
   4  -3   0   22.82    1.25
  -4   3   0   23.32    2.70
   4  -3   1  137.30    4.48
   4  -3   1  147.60    4.07
  -4   3  -1  130.50    4.14
   4  -3   2  296.54    7.85
   4  -3   2  299.70    7.00
  -4   3  -2  297.01    7.81
   4  -3   3    6.04    1.11
  -4   3  -3    4.36    0.82
  -4   3  -3    4.99    1.68
   4  -3   4   61.75    2.69
  -4   3  -4   55.14    1.43
  -4   3  -4   54.09    2.43
   4  -3   5    7.12    1.04
  -4   3  -5    6.70    1.55
  -4   3  -5    7.41    1.59
   4  -3   6  157.57    4.20
  -4   3  -6  158.33    4.42
   4  -3   7    4.20    0.86
  -4   3  -7    4.64    0.87
   4  -3   8   76.26    3.13
  -4   3  -8   79.83    3.41
   4  -3   9   31.15    5.55
  -4   3  -9   28.74    2.54
   4  -3  10    1.14    0.65
  -4   3 -10    1.18    0.77
   4  -3  11    7.53    1.24
  -4   3 -11    6.87    1.44
   4  -3  12    1.33    0.74
  -4   3 -12    1.14    0.56
   4  -3  13    0.70    0.80
  -4   3 -13    1.83    0.37
   4  -3  14    0.91    1.11
  -4   3 -14    2.59    0.95
   4  -3  15    9.01    1.73
  -4   3 -15    6.59    2.05
   4  -3  16    0.53    0.81
  -4   3 -16    1.03    0.59
   4  -3  17    1.80    1.01
  -4   3 -17    0.36    0.58
  -4   2  15    1.43    0.96
   4  -2 -15    0.16    1.10
  -4   2  14    8.73    1.63
   4  -2 -14   14.12    2.47
  -4   2  13    2.60    0.89
   4  -2 -13    3.86    1.79
  -4   2  12    8.37    2.16
   4  -2 -12    8.28    1.88
  -4   2  11    0.87    1.06
   4  -2 -11    1.70    1.09
  -4   2  10    1.15    0.73
   4  -2 -10    0.78    1.00
  -4   2   9    2.22    0.85
   4  -2  -9    1.41    0.79
  -4   2   8   11.73    2.37
   4  -2  -8   11.25    1.53
  -4   2   7    9.61    1.88
   4  -2  -7   11.50    1.70
  -4   2   6    0.87    0.36
   4  -2  -6    1.15    1.01
  -4   2   5    2.03    0.60
   4  -2  -5   -0.13    0.63
  -4   2   5    0.07    0.13
  -4   2   4    4.59    0.94
   4  -2  -4    3.77    0.88
  -4   2   3   15.17    1.42
   4  -2  -3   17.93    1.52
   4  -2  -3   18.29    1.29
   4  -2  -2   39.40    1.94
   4  -2  -2   42.50    1.98
   4  -2  -2   45.64    1.74
   4  -2  -1   55.11    2.49
   4  -2  -1   57.44    2.19
   4  -2  -1   63.74    2.46
   4  -2   0    6.86    0.95
   4  -2   0    9.41    1.03
   4  -2   0    9.06    1.03
   4  -2   1   65.27    2.59
   4  -2   1   74.53    2.61
   4  -2   1   88.30    3.10
   4  -2   2  185.58    5.24
   4  -2   2  187.16    4.81
   4  -2   2  219.04    6.03
   4  -2   3    0.51    0.33
  -4   2  -3    0.28    0.24
   4  -2   3    0.25    0.75
   4  -2   4   10.54    1.65
  -4   2  -4    9.30    1.99
   4  -2   4   10.43    1.27
   4  -2   5   84.02    5.42
  -4   2  -5   89.69    2.74
   4  -2   5  103.60    3.85
   4  -2   6    3.17    0.76
  -4   2  -6    4.35    0.65
   4  -2   7    0.72    0.61
  -4   2  -7    2.14    0.54
  -4   2  -7    2.41    0.68
   4  -2   8  254.37    8.74
  -4   2  -8  287.80    4.65
  -4   2  -8  241.09    9.06
   4  -2   9   88.58    3.34
  -4   2  -9   95.20    2.32
  -4   2  -9   84.92    3.51
   4  -2  10   38.19    2.29
  -4   2 -10   42.09    4.44
  -4   2 -10   39.14    7.68
   4  -2  11   86.87    3.87
  -4   2 -11   99.03    3.26
  -4   2 -11   82.82    3.91
   4  -2  12   -0.30    0.76
  -4   2 -12    0.04    0.35
  -4   2 -12    0.58    0.57
   4  -2  13    0.96    0.82
  -4   2 -13    1.09    0.53
  -4   2 -13    2.03    0.84
   4  -2  14    2.62    1.22
  -4   2 -14    3.05    1.03
   4  -2  15    0.19    0.79
  -4   2 -15    0.41    0.39
   4  -2  16    0.82    0.91
  -4   2 -16    2.13    0.82
   4  -2  17    7.38    1.85
  -4   2 -17    7.18    2.40
   4  -2  18    2.61    1.53
  -4   2 -18    5.06    1.51
  -4   1  15    4.17    1.88
   4  -1 -15    1.58    1.18
  -4   1  14    1.06    0.62
   4  -1 -14    0.27    1.01
  -4   1  13   -0.02    1.17
   4  -1 -13    3.45    1.45
  -4   1  12    2.08    1.04
   4  -1 -12    4.26    1.59
  -4   1  11    0.31    0.54
   4  -1 -11    1.89    1.13
  -4   1  10    9.99    1.43
   4  -1 -10   12.74    1.96
  -4   1   9    5.29    1.16
   4  -1  -9    4.08    1.30
  -4   1   8   41.27    7.42
   4  -1  -8   44.83    2.71
  -4   1   7   20.19    2.81
   4  -1  -7   22.32    2.04
  -4   1   6    0.53    0.38
   4  -1  -6    0.35    0.72
   4  -1  -6    0.63    0.29
  -4   1   5    0.69    0.38
   4  -1  -5   -0.14    0.75
   4  -1  -5    0.96    0.33
  -4   1   4   96.13    3.52
   4  -1  -4  121.18    3.71
   4  -1  -4  113.96    2.42
  -4   1   3   14.69    2.63
   4  -1  -3   16.16    1.37
   4  -1  -3   17.76    1.12
  -4   1   2   58.38    2.43
   4  -1  -2   73.48    2.91
   4  -1  -2   68.64    2.45
   4  -1  -1  187.75    5.26
   4  -1  -1  203.46    5.63
   4  -1  -1  207.22    5.43
   4  -1   0  207.08    4.58
   4  -1   0  207.89    4.81
   4  -1   0  215.85    4.67
   4  -1   1    5.92    0.75
   4  -1   1    6.77    0.79
   4  -1   1    6.42    0.88
   4  -1   2   62.83    2.09
   4  -1   2   70.10    2.38
   4  -1   3   57.43    2.01
  -4   1  -3   56.22    1.93
   4  -1   3   64.48    2.45
   4  -1   4  281.40    6.96
  -4   1  -4  279.13    7.00
   4  -1   4  326.63    8.30
   4  -1   5   29.26    1.52
  -4   1  -5   29.03    1.44
   4  -1   5   33.43    1.90
   4  -1   6   17.90    2.38
  -4   1  -6   21.91    1.39
   4  -1   6   26.80    1.81
   4  -1   7   16.38    2.91
  -4   1  -7   18.77    1.20
   4  -1   7   18.97    1.62
   4  -1   8   11.88    1.21
  -4   1  -8   15.50    2.73
   4  -1   8   13.63    1.52
   4  -1   9  226.72    5.32
  -4   1  -9  265.07    4.98
   4  -1   9  271.90    6.38
   4  -1  10   95.42    3.38
  -4   1 -10  107.74    3.03
   4  -1  10  104.61    3.69
   4  -1  11  116.32    4.81
  -4   1 -11  141.89    4.85
  -4   1 -11  115.20    5.25
   4  -1  12    0.89    0.77
  -4   1 -12    1.91    0.74
  -4   1 -12    1.10    0.59
   4  -1  13   18.29    1.93
  -4   1 -13   19.34    1.62
  -4   1 -13   14.26    3.93
   4  -1  14   15.42    2.01
  -4   1 -14   21.81    1.77
  -4   1 -14   15.84    4.25
   4  -1  15    1.03    0.35
  -4   1 -15    1.28    0.88
  -4   1 -15   -0.15    0.61
   4  -1  16   10.57    1.76
  -4   1 -16    8.28    2.26
   4  -1  17    1.19    0.90
  -4   1 -17    1.34    0.70
   4  -1  18    0.61    0.90
  -4   1 -18    0.42    0.37
  -4   0  15    0.39    1.37
   4   0 -15    0.44    1.11
  -4   0  14   10.95    2.45
   4   0 -14   10.64    2.12
  -4   0  13   -0.16    1.15
   4   0 -13    0.69    1.03
  -4   0  12    2.01    1.15
   4   0 -12   -0.14    0.95
  -4   0  11    1.48    0.59
   4   0 -11    1.53    1.03
  -4   0  10   12.51    2.28
   4   0 -10   17.33    2.23
  -4   0   9   13.92    2.28
   4   0  -9   17.75    2.27
  -4   0   8    0.86    0.49
   4   0  -8    1.20    1.13
  -4   0   7    5.57    1.14
   4   0  -7    3.78    0.89
  -4   0   6    3.40    0.74
   4   0  -6    1.86    0.93
   4   0  -6    1.55    0.43
  -4   0   5  104.79    3.39
   4   0  -5  119.64    3.77
   4   0  -5  110.43    2.43
  -4   0   4   45.97    6.75
   4   0  -4   50.28    2.54
   4   0  -4   52.44    1.75
  -4   0   3   25.31    4.53
   4   0  -3   31.23    1.93
   4   0  -3   27.32    1.30
  -4   0   2    0.19    0.47
   4   0  -2    0.17    0.55
   4   0  -2    0.55    0.57
  -4   0   1   32.06    1.81
   4   0  -1   38.87    1.85
   4   0  -1   38.45    1.57
   4   0   0  161.07    3.57
   4   0   0  173.69    4.29
   4   0   0  161.71    3.90
   4   0   1   67.73    2.34
   4   0   1   64.53    3.03
   4   0   2  108.73    2.70
  -4   0  -2  104.79    3.57
   4   0   2  121.43    3.53
   4   0   3  236.82    4.49
  -4   0  -3  239.36    4.98
   4   0   3  263.79    5.72
   4   0   4  152.23    3.42
  -4   0  -4  156.13    3.83
   4   0   4  169.00    4.36
   4   0   5  105.94    3.23
  -4   0  -5  113.56    3.64
   4   0   5  124.87    4.17
   4   0   6   29.47    3.96
  -4   0  -6   32.54    1.57
   4   0   6   34.39    2.08
   4   0   7   29.94    1.50
  -4   0  -7   33.47    1.71
   4   0   7   32.25    1.88
   4   0   8   31.68    1.67
  -4   0  -8   34.47    2.21
   4   0   8   33.85    1.98
   4   0   9    7.89    0.97
  -4   0  -9    8.45    0.93
   4   0   9    8.72    1.11
   4   0  10   -0.29    0.54
  -4   0 -10    0.91    0.61
   4   0  10    0.66    0.72
   4   0  11   34.87    2.19
  -4   0 -11   40.08    2.19
   4   0  11   38.03    2.42
   4   0  12    0.90    1.04
  -4   0 -12    2.77    0.88
   4   0  12    2.14    0.80
   4   0  13  159.49    5.05
  -4   0 -13  175.53    5.05
   4   0  14    1.18    0.51
  -4   0 -14   -0.11    0.58
  -4   0 -14   -0.15    0.46
   4   0  15    0.89    0.58
  -4   0 -15   -0.07    0.60
  -4   0 -15    0.95    0.57
   4   0  16    1.05    0.68
  -4   0 -16    0.95    0.78
  -4   0 -16    1.58    0.83
   4   0  17   -0.02    0.76
  -4   0 -17    1.83    0.99
   4   0  18    3.70    0.89
  -4   0 -18    2.77    1.10
  -4  -1  15    8.39    2.18
   4   1 -15   13.21    2.18
  -4  -1  14   12.05    2.73
   4   1 -14   13.13    2.41
  -4  -1  13    1.21    1.18
   4   1 -13    0.09    0.90
  -4  -1  12    5.63    1.56
   4   1 -12    5.79    1.53
  -4  -1  11    5.46    1.38
   4   1 -11    8.67    1.66
  -4  -1  10   34.43    2.84
   4   1 -10   41.70    3.35
  -4  -1   9   30.24    4.59
   4   1  -9   27.88    3.65
  -4  -1   8   48.67   10.31
   4   1  -8   54.71    3.25
  -4  -1   7   78.09    6.48
   4   1  -7   92.46    4.20
   4   1  -7   83.12    2.23
  -4  -1   6   17.18    3.18
   4   1  -6   19.63    1.75
   4   1  -6   14.78    1.82
  -4  -1   5    4.04    0.73
   4   1  -5    6.63    1.16
   4   1  -5    5.89    0.75
  -4  -1   4    0.37    0.34
   4   1  -4   -0.93    0.70
   4   1  -4    0.66    0.41
  -4  -1   3   72.41    2.61
   4   1  -3   81.27    3.25
   4   1  -3   75.82    2.69
  -4  -1   2    0.24    0.18
   4   1  -2    0.23    0.61
   4   1  -2    0.53    0.65
  -4  -1   1    6.74    1.16
   4   1  -1    8.59    2.21
   4   1  -1    8.41    0.89
  -4  -1   0   29.14    1.41
   4   1   0   34.12    1.82
   4   1   0   34.46    1.60
   4   1   1   22.59    0.97
  -4  -1  -1   25.84    5.12
   4   1   1   26.28    1.55
   4   1   2 1288.19   17.73
  -4  -1  -2 1347.27   20.67
   4   1   2 1403.16   20.77
   4   1   3 1614.59   22.15
  -4  -1  -3 1776.35   15.15
   4   1   3 1842.92   14.33
   4   1   4   80.04    1.71
  -4  -1  -4   89.23    2.82
   4   1   4   98.48    3.06
   4   1   5  229.33    5.47
  -4  -1  -5  265.06    7.40
   4   1   5  278.70    7.50
   4   1   6    1.20    0.22
  -4  -1  -6    0.99    0.54
   4   1   6    1.77    0.94
   4   1   7    7.05    0.74
  -4  -1  -7    7.32    0.98
   4   1   7    8.36    1.11
   4   1   8   17.12    1.20
  -4  -1  -8   19.56    1.56
   4   1   8   20.69    1.65
   4   1   9    0.93    0.50
  -4  -1  -9    2.88    0.88
   4   1   9    2.49    0.88
   4   1  10    3.63    1.12
  -4  -1 -10    3.34    0.74
   4   1  10    4.59    0.83
   4   1  11   17.93    2.76
  -4  -1 -11   24.56    1.89
   4   1  11   21.84    1.80
   4   1  12    2.72    0.65
  -4  -1 -12    1.90    0.84
   4   1  12    2.51    0.74
   4   1  13    0.56    0.35
  -4  -1 -13    1.30    1.09
   4   1  13    1.96    1.17
   4   1  14   29.11    2.37
  -4  -1 -14   36.74    2.45
   4   1  14   32.02    4.73
   4   1  15   38.17    2.80
  -4  -1 -15   49.67    2.97
  -4  -1 -15   28.55    7.41
   4   1  16    2.71    1.19
  -4  -1 -16    1.55    0.86
  -4  -1 -16    0.56    0.48
   4   1  17    0.26    0.77
  -4  -1 -17   -0.07    0.73
  -4  -1 -17    0.89    0.78
   4   1  18    1.09    0.45
  -4  -1 -18    1.66    1.24
   4   2 -15    0.87    1.02
  -4  -2  14    5.72    2.00
   4   2 -14    5.50    1.42
  -4  -2  13    2.56    1.35
   4   2 -13    1.44    1.11
  -4  -2  12   44.19    3.06
   4   2 -12   50.76    3.69
  -4  -2  11   19.32    2.27
   4   2 -11   25.58    2.39
  -4  -2  10   28.14    2.47
   4   2 -10   33.70    3.00
  -4  -2   9   -0.66    0.99
   4   2  -9   -0.04    0.92
   4   2  -9   -0.04    0.38
  -4  -2   8  109.14    4.70
   4   2  -8  125.30    5.11
   4   2  -8  108.95    3.56
  -4  -2   7    1.24    0.70
   4   2  -7    2.08    1.30
   4   2  -7    0.32    0.51
  -4  -2   6   10.46    1.59
   4   2  -6   10.56    1.57
   4   2  -6    7.44    0.83
  -4  -2   5   45.80    7.50
   4   2  -5   54.41    2.67
   4   2  -5   52.79    2.05
  -4  -2   4    5.78    1.11
   4   2  -4    5.97    1.18
   4   2  -4    5.05    0.73
  -4  -2   3   16.58    3.30
   4   2  -3   20.24    1.58
   4   2  -3   20.87    1.32
  -4  -2   2    3.24    0.73
   4   2  -2    5.72    1.00
   4   2  -2    5.36    0.81
  -4  -2   1    0.27    0.19
   4   2  -1    1.64    0.89
   4   2  -1    0.99    0.66
  -4  -2   0    2.01    0.38
  -4  -2   0    3.38    0.80
   4   2   0    2.09    0.68
  -4  -2  -1  323.93    6.78
   4   2   1  355.83    7.13
  -4  -2  -2  856.50   14.82
   4   2   2  890.63   14.59
   4   2   3  483.89    6.81
  -4  -2  -3  537.67    9.95
   4   2   3  563.27   10.27
   4   2   4   66.61    1.74
  -4  -2  -4   76.43    6.05
   4   2   4   75.53    3.05
   4   2   5    2.69    0.52
  -4  -2  -5    2.97    0.91
   4   2   5    2.12    0.65
   4   2   6   17.13    2.50
  -4  -2  -6   18.86    3.83
   4   2   6   21.26    1.64
   4   2   7   63.14    1.76
  -4  -2  -7   81.37    3.00
   4   2   7   73.55    2.79
   4   2   8   58.07    1.88
  -4  -2  -8   75.09    2.94
   4   2   8   62.92    3.02
   4   2   9    7.29    1.42
  -4  -2  -9    8.03    1.44
   4   2   9    9.48    1.42
   4   2  10   47.23    2.07
  -4  -2 -10   55.33    2.68
   4   2  10   54.98    2.65
   4   2  11    0.48    0.61
  -4  -2 -11    0.44    0.81
   4   2  11    1.15    0.66
   4   2  12    5.72    1.04
  -4  -2 -12    6.38    1.26
   4   2  12    5.92    1.07
   4   2  13   17.42    2.15
  -4  -2 -13   21.75    2.32
   4   2  13   19.17    1.76
   4   2  14   43.45    3.05
  -4  -2 -14   40.27    2.97
   4   2  14   32.93    2.29
   4   2  15    4.21    1.10
  -4  -2 -15    9.05    1.77
   4   2  15    5.29    1.24
   4   2  16    4.73    1.42
  -4  -2 -16    1.98    0.95
   4   2  16    1.72    0.75
   4   2  17    0.26    0.49
  -4  -2 -17    0.92    1.02
  -4  -2 -17    0.42    0.45
   4   2  18    0.60    0.40
  -4  -2 -18    0.14    0.74
   4   3 -14    8.75    1.87
  -4  -3  13    1.58    1.04
   4   3 -13    0.92    1.21
  -4  -3  12    0.59    0.59
   4   3 -12    1.56    0.96
  -4  -3  11    0.14    1.10
   4   3 -11    2.25    1.39
  -4  -3  10   44.13    4.29
   4   3 -10   52.97    3.38
  -4  -3   9   -0.11    0.92
   4   3  -9   -0.02    0.87
   4   3  -9    0.00    0.48
  -4  -3   8   41.37    2.63
   4   3  -8   46.53    2.85
   4   3  -8   41.48    2.06
  -4  -3   7    0.14    0.67
   4   3  -7    1.24    0.91
   4   3  -7    0.37    0.59
  -4  -3   6   32.19    2.07
   4   3  -6   38.73    2.61
   4   3  -6   34.42    1.87
  -4  -3   5    3.73    0.82
   4   3  -5    5.42    1.14
   4   3  -5    4.56    0.82
  -4  -3   4   62.39    2.41
   4   3  -4   76.96    3.21
   4   3  -4   73.85    2.69
  -4  -3   3   77.19    2.35
   4   3  -3   87.39    5.50
   4   3  -3   95.54    3.04
  -4  -3   2   21.75    3.66
   4   3  -2   32.05    1.97
   4   3  -2   29.65    1.75
  -4  -3   1   12.17    1.64
  -4  -3   1   17.72    3.54
   4   3  -1   17.15    1.41
  -4  -3   0  107.64    2.67
  -4  -3   0  119.66    4.28
   4   3   0  138.87    4.56
  -4  -3  -1    1.72    0.61
   4   3   1    1.64    0.59
  -4  -3  -2    5.67    1.36
   4   3   2    5.77    0.97
  -4  -3  -3   54.75    2.74
   4   3   3   55.24    2.33
   4   3   4    2.29    0.83
  -4  -3  -5   12.80    2.80
   4   3   5   12.99    1.22
   4   3   6    0.08    0.08
  -4  -3  -6    0.55    0.55
   4   3   6    0.64    0.62
   4   3   7    0.94    0.29
  -4  -3  -7    2.18    1.11
   4   3   7    1.14    0.58
   4   3   8   29.22    1.59
  -4  -3  -8   45.64    2.70
   4   3   8   39.58    5.38
   4   3   9   38.76    2.08
  -4  -3  -9   49.55    2.71
   4   3   9   44.82    2.40
   4   3  10   26.39    4.30
  -4  -3 -10   35.78    2.30
   4   3  10   33.69    2.12
   4   3  11    0.52    0.56
  -4  -3 -11    1.94    1.33
   4   3  11    1.05    0.88
   4   3  12   11.23    1.80
  -4  -3 -12   12.79    1.64
   4   3  12   13.55    1.59
   4   3  13   18.34    1.67
  -4  -3 -13   22.49    2.55
   4   3  13   18.37    1.88
   4   3  14    2.53    0.66
  -4  -3 -14    4.23    1.34
   4   3  14    3.37    0.89
   4   3  15    2.50    0.48
  -4  -3 -15    4.36    1.43
   4   3  15    2.59    0.93
   4   3  16    1.23    0.82
  -4  -3 -16    0.43    1.03
   4   3  16    0.27    0.60
   4   3  17    0.42    0.83
  -4  -3 -17    1.33    0.95
   4   3  18    0.93    0.89
  -4  -3 -18   -0.34    0.78
  -4  -4  14    0.26    0.69
   4   4 -14    3.09    1.31
  -4  -4  13    1.72    0.88
   4   4 -13    1.06    0.89
  -4  -4  12    5.65    1.83
   4   4 -12   10.74    2.03
  -4  -4  11    1.58    0.65
   4   4 -11    2.91    1.24
  -4  -4  10    1.35    1.03
   4   4 -10    0.75    1.17
   4   4 -10    2.41    0.77
  -4  -4   9    7.26    1.50
   4   4  -9    7.53    1.48
   4   4  -9    6.36    1.07
  -4  -4   8    0.93    0.72
   4   4  -8    1.42    1.12
   4   4  -8    1.93    0.96
  -4  -4   7    2.42    0.78
   4   4  -7    3.82    1.12
   4   4  -7    2.85    0.95
  -4  -4   6   -0.18    0.64
   4   4  -6    0.35    0.75
   4   4  -6    0.28    0.71
  -4  -4   5    0.49    0.81
   4   4  -5    0.30    0.72
   4   4  -5    0.42    0.46
  -4  -4   4   22.24    3.78
   4   4  -4   31.22    2.15
   4   4  -4   33.04    2.04
  -4  -4   3   81.00    2.79
   4   4  -3  105.06    3.97
  -4  -4   2    3.90    0.70
  -4  -4   2    5.58    0.97
   4   4  -2    4.62    0.84
  -4  -4   1   19.81    2.53
  -4  -4   1   27.29    4.16
   4   4  -1   29.11    1.88
  -4  -4   0    4.72    0.98
   4   4   0    4.35    0.79
  -4  -4  -1   34.92    6.27
   4   4   1   36.83    2.08
  -4  -4  -2    2.85    0.57
   4   4   2    2.28    0.72
  -4  -4  -3   66.71    2.81
   4   4   3   66.59    2.78
  -4  -4  -4    1.96    0.59
   4   4   4    1.58    0.62
  -4  -4  -5    3.06    0.57
   4   4   5    3.82    0.98
  -4  -4  -6    0.81    0.84
   4   4   6    0.51    0.90
  -4  -4  -7   12.71    1.52
   4   4   7   13.01    1.45
   4   4   8   47.59    3.05
  -4  -4  -8   65.23    3.13
   4   4   8   58.90    2.70
   4   4   9    8.41    1.07
  -4  -4  -9   10.76    2.09
   4   4   9   11.92    1.91
   4   4  10   18.18    3.69
  -4  -4 -10   30.32    2.36
   4   4  10   31.69    2.16
   4   4  11    3.10    0.74
  -4  -4 -11    4.39    1.19
   4   4  11    4.88    1.12
   4   4  12    3.27    0.69
  -4  -4 -12    5.18    1.32
   4   4  12    4.91    1.10
   4   4  13    0.95    0.56
  -4  -4 -13    2.95    1.06
   4   4  13    2.64    0.97
   4   4  14   -0.37    0.70
  -4  -4 -14    0.35    1.10
   4   4  14    0.94    0.62
   4   4  15   -0.32    0.65
  -4  -4 -15   -0.07    0.96
   4   4  15    1.57    0.85
   4   4  16    3.40    1.10
  -4  -4 -16    6.38    1.66
   4   4  16    6.46    1.19
   4   4  17   -0.20    0.66
  -4  -4 -17    0.77    1.09
   4   4  18   -0.08    0.66
  -4  -4 -18    2.76    1.58
  -4  -5  13    0.53    0.95
   4   5 -13    4.38    1.52
  -4  -5  12    1.19    0.98
   4   5 -12    3.09    1.26
  -4  -5  11    3.45    1.14
   4   5 -11    3.82    1.34
  -4  -5  10    0.37    0.84
   4   5 -10    0.90    0.94
   4   5 -10    0.27    0.25
  -4  -5   9    0.09    0.54
   4   5  -9   -0.25    0.79
   4   5  -9    0.68    0.45
  -4  -5   8    1.08    0.78
   4   5  -8    1.12    0.91
   4   5  -8    0.89    0.35
  -4  -5   7    1.58    0.99
   4   5  -7   -0.04    0.69
   4   5  -7    0.42    0.38
  -4  -5   6    7.69    1.35
   4   5  -6    8.91    1.54
   4   5  -6    9.82    1.96
  -4  -5   5    5.84    0.93
   4   5  -5    5.47    1.41
  -4  -5   4   -0.07    0.51
  -4  -5   4    0.31    0.39
   4   5  -4   -0.40    0.81
  -4  -5   3    1.57    0.45
  -4  -5   3    2.38    0.58
   4   5  -3    1.71    0.96
  -4  -5   2   31.53    1.32
  -4  -5   2   37.84    2.92
   4   5  -2   40.02    8.72
  -4  -5   1   17.37    3.19
   4   5  -1   17.60    1.69
  -4  -5   0   12.61    2.53
   4   5   0   11.72    1.46
  -4  -5  -1    0.75    0.59
   4   5   1    0.51    0.79
  -4  -5  -2    4.69    0.92
   4   5   2    3.82    1.08
  -4  -5  -3  162.00    7.12
   4   5   3  174.94    4.95
  -4  -5  -4    0.59    0.47
   4   5   4    0.78    0.78
  -4  -5  -5   34.91    5.32
   4   5   5   34.13    2.24
  -4  -5  -6   92.37    4.01
   4   5   6   84.37    3.36
  -4  -5  -7    1.16    0.97
   4   5   7    0.54    0.74
  -4  -5  -8    1.34    1.01
   4   5   8    0.56    0.68
  -4  -5  -9    9.03    1.48
   4   5   9    8.87    1.18
   4   5  10    3.60    0.63
  -4  -5 -10    6.62    1.63
   4   5  10    5.73    1.15
   4   5  11    0.60    0.28
  -4  -5 -11    0.43    1.08
   4   5  11    0.78    0.34
   4   5  12   -0.09    0.48
  -4  -5 -12   -1.10    0.96
   4   5  12   -0.59    0.60
   4   5  13    0.35    0.34
  -4  -5 -13    1.49    1.07
   4   5  13    1.38    0.49
   4   5  14    4.94    1.32
  -4  -5 -14    9.31    1.94
   4   5  14    6.30    1.32
   4   5  15   21.10    1.82
  -4  -5 -15   33.10    3.09
   4   5  15   26.46    2.38
  -4  -5 -16    2.72    1.53
  -4  -5 -17    0.91    0.50
  -4  -6  12    1.93    0.70
   4   6 -12    5.11    1.36
  -4  -6  11    1.16    0.56
   4   6 -11    1.31    0.89
  -4  -6  10    0.29    0.32
   4   6 -10    0.11    0.78
   4   6 -10   -0.30    0.63
  -4  -6   9    1.58    0.48
   4   6  -9    2.26    1.03
   4   6  -9    2.74    1.34
  -4  -6   8    2.53    1.25
   4   6  -8    2.00    0.58
  -4  -6   7    3.55    0.95
  -4  -6   7    2.09    0.87
   4   6  -7    3.10    0.83
  -4  -6   6    0.11    0.24
  -4  -6   6    1.43    0.67
   4   6  -6   -0.06    0.85
  -4  -6   5   -0.02    0.43
  -4  -6   5    0.36    0.27
   4   6  -5   -0.20    0.79
  -4  -6   4    0.90    0.57
  -4  -6   4    0.83    0.51
   4   6  -4    0.78    0.98
  -4  -6   3   22.25    1.35
  -4  -6   3   24.27    5.55
   4   6  -3   24.97    5.37
  -4  -6   2    0.32    0.18
  -4  -6   2    1.86    0.70
   4   6  -2    1.15    0.60
  -4  -6   1   10.46    2.67
   4   6  -1   12.82    1.65
  -4  -6   0   34.97    5.42
   4   6   0   36.60    4.21
  -4  -6  -1   -0.32    0.77
   4   6   1    0.61    0.94
  -4  -6  -2   30.56    3.24
   4   6   2   35.29    2.38
  -4  -6  -3   22.26    4.20
   4   6   3   19.79    2.06
  -4  -6  -4   99.33    4.51
   4   6   4   99.93    3.85
  -4  -6  -5  119.71    5.17
   4   6   5  115.30    4.94
  -4  -6  -6  157.40    6.65
   4   6   6  136.61    5.47
  -4  -6  -7    6.56    1.57
   4   6   7    5.89    1.25
  -4  -6  -8   18.49    2.16
   4   6   8   19.81    1.83
  -4  -6  -9    9.23    1.73
   4   6   9    6.66    1.24
  -4  -6 -10   16.55    2.05
   4   6  10   14.68    1.84
  -4  -6 -11    4.31    1.55
   4   6  11    4.04    0.93
  -4  -6 -12   35.70    3.38
   4   6  12   25.02    2.03
  -4  -6 -13   21.00    2.47
   4   6  13   17.54    1.80
  -4  -6 -14    1.94    1.72
   4   6  14    0.49    0.64
  -4  -6 -15   -0.24    1.14
   4   6  15    2.20    0.95
  -4  -6 -16    0.21    1.17
  -4  -6 -17    6.61    1.82
  -4  -7  11    1.35    0.92
  -4  -7  11    1.25    0.98
   4   7 -11    1.83    0.63
  -4  -7  10   10.35    2.60
  -4  -7  10    7.92    2.44
   4   7 -10    9.80    3.76
  -4  -7   9    6.20    1.51
  -4  -7   9    4.92    1.47
   4   7  -9    8.99    1.72
  -4  -7   8   11.49    1.50
  -4  -7   8    6.88    2.30
   4   7  -8   11.16    1.70
  -4  -7   7    0.13    0.53
  -4  -7   7    1.98    0.76
   4   7  -7    0.73    0.82
  -4  -7   6    3.70    0.86
  -4  -7   6    3.47    0.74
   4   7  -6    5.70    1.51
  -4  -7   5    8.84    1.17
  -4  -7   5   11.53    2.56
   4   7  -5   11.50    1.79
  -4  -7   4   17.45    1.36
  -4  -7   4   19.06    3.52
   4   7  -4   22.51    6.08
  -4  -7   3    0.36    0.43
   4   7  -3    1.01    1.07
  -4  -7   2    1.37    0.62
   4   7  -2    2.20    1.01
  -4  -7   1   16.03    2.78
   4   7  -1   19.02    5.14
  -4  -7   0    1.23    0.60
   4   7   0    0.82    1.00
  -4  -7  -1   15.64    2.93
   4   7   1   17.82    4.13
  -4  -7  -2    2.84    0.79
   4   7   2    3.58    1.20
  -4  -7  -3   14.17    2.22
   4   7   3   12.79    1.76
  -4  -7  -4    4.27    0.94
   4   7   4    4.47    1.37
  -4  -7  -5    3.85    1.15
   4   7   5    2.59    1.16
  -4  -7  -6   46.60    3.38
   4   7   6   45.86    2.84
  -4  -7  -7   30.05    2.68
   4   7   7   26.13    2.28
  -4  -7  -8  181.53    7.12
   4   7   8  169.07    5.83
  -4  -7  -9   39.20    6.65
   4   7   9   32.23    2.42
  -4  -7 -10    2.74    1.56
   4   7  10    2.34    1.04
  -4  -7 -11    2.77    1.31
   4   7  11    1.18    1.03
  -4  -7 -12   27.03    2.85
   4   7  12   21.73    1.92
  -4  -7 -13    1.01    1.14
   4   7  13    0.26    0.60
  -4  -7 -14    2.60    1.77
   4   7  14    0.46    0.28
  -4  -7 -15    7.82    2.01
  -4  -7 -16    1.97    1.80
  -4  -8   9    0.05    0.59
   4   8  -9    0.68    0.99
  -4  -8   8   11.67    2.67
   4   8  -8   19.47    2.30
  -4  -8   7    0.29    0.41
   4   8  -7    0.52    0.78
  -4  -8   6    5.80    1.80
   4   8  -6    6.02    1.80
  -4  -8   5    2.50    0.65
   4   8  -5    3.30    1.15
  -4  -8   4    9.84    2.18
   4   8  -4   12.46    2.08
  -4  -8   3   24.02    4.46
   4   8  -3   32.99    2.93
  -4  -8   2   16.42    3.49
   4   8  -2   16.81    1.99
  -4  -8   1   11.83    2.30
   4   8  -1   12.80    2.52
  -4  -8   0   46.83    5.83
   4   8   0   52.10    3.21
  -4  -8  -1   25.47    2.83
   4   8   1   32.34    2.82
  -4  -8  -2    2.06    0.99
   4   8   2    1.01    0.73
  -4  -8  -3    2.92    0.66
   4   8   3    2.86    0.91
  -4  -8  -4    1.24    0.80
   4   8   4    3.02    1.34
  -4  -8  -5    1.03    0.95
   4   8   5    0.84    1.05
  -4  -8  -6   24.48    2.47
   4   8   6   25.66    2.36
  -4  -8  -7    2.95    1.47
   4   8   7    3.35    1.24
  -4  -8  -8   -0.35    1.13
   4   8   8    1.92    1.21
  -4  -8  -9   64.04    4.07
   4   8   9   42.03    2.82
  -4  -8 -10  117.67    5.47
   4   8  10   96.43    4.22
  -4  -8 -11    1.04    1.25
   4   8  11    1.08    0.80
  -4  -8 -12    3.35    1.74
   4   8  12    4.36    1.31
  -4  -8 -13   -2.17    1.17
   4   8  13   -0.04    0.63
  -4  -8 -14   -0.10    1.18
   4   8  14    0.54    0.45
  -4  -9   8    0.99    0.92
   4   9  -8    2.14    1.33
  -4  -9   7    0.80    0.33
   4   9  -7    2.86    1.15
  -4  -9   6    2.34    0.88
   4   9  -6    3.53    1.24
  -4  -9   5    0.76    0.43
   4   9  -5   -0.83    0.96
  -4  -9   4    2.89    1.03
   4   9  -4    2.21    1.47
  -4  -9   3   15.61    2.90
   4   9  -3   17.39    2.33
  -4  -9   2    0.22    0.32
   4   9  -2    1.42    1.18
  -4  -9   1   31.35    5.75
   4   9  -1   31.04    2.78
  -4  -9   0    2.57    1.19
   4   9   0    1.01    0.63
  -4  -9  -1    7.02    1.69
   4   9   1    7.79    1.81
  -4  -9  -2   10.35    2.52
   4   9   2   11.90    3.24
  -4  -9  -3    0.87    0.68
   4   9   3    2.20    1.37
  -4  -9  -4    3.43    1.25
   4   9   4    4.28    1.50
  -4  -9  -5    1.56    1.00
   4   9   5   -0.85    1.04
  -4  -9  -6    0.94    1.04
   4   9   6    2.66    1.08
  -4  -9  -7    4.08    1.67
   4   9   7    3.64    1.48
  -4  -9  -8   32.06    4.59
   4   9   8   35.42    2.88
  -4  -9  -9    0.56    1.21
   4   9   9    0.70    0.77
  -4  -9 -10    0.21    1.15
   4   9  10    0.94    0.61
  -4  -9 -11    3.72    1.80
   4   9  11    5.21    1.38
  -4  -9 -12    2.71    1.45
   4   9  12    4.13    1.33
  -4  -9 -13    1.27    1.20
   4   9  13    0.77    0.72
  -4 -10   5    0.44    0.34
   4  10  -5    1.66    1.67
  -4 -10   4    2.28    0.89
   4  10  -4    5.66    1.94
  -4 -10   3    2.00    0.84
   4  10  -3    4.34    1.78
  -4 -10   2    0.60    1.01
   4  10  -2    0.96    1.18
  -4 -10   1    7.58    2.02
   4  10  -1    7.90    1.62
  -4 -10   0    1.58    0.80
   4  10   0    1.67    0.72
  -4 -10  -1    9.05    1.71
   4  10   1    9.08    1.94
  -4 -10  -2   12.24    1.91
   4  10   2   12.20    1.86
  -4 -10  -3   -0.91    0.81
   4  10   3    2.98    1.66
  -4 -10  -4    0.77    0.89
   4  10   4    1.02    0.70
  -4 -10  -5    1.96    1.02
   4  10   5    3.56    1.50
  -4 -10  -6    1.13    0.85
   4  10   6    2.29    1.35
  -4 -10  -7    4.29    1.19
   4  10   7    5.24    1.48
  -4 -10  -8    1.55    1.42
   4  10   8   -0.50    0.86
  -4 -10  -9    4.64    1.74
   4  10   9    2.20    1.18
  -4 -10 -10    0.48    1.17
   4  10  10    1.54    1.12
  -4 -10 -11    1.14    1.22
   4  10  11   -0.33    0.67
  -4 -11   2    0.34    0.43
   4  11  -2    2.24    1.83
  -4 -11   1    2.14    1.20
   4  11  -1    0.72    0.69
  -4 -11   0    1.38    0.86
   4  11   0   -0.09    1.13
  -4 -11  -1    0.37    0.81
   4  11   1    2.09    1.71
  -4 -11  -2    1.94    0.93
   4  11   2    3.49    1.44
  -4 -11  -3    0.88    0.83
   4  11   3    0.90    1.59
  -4 -11  -4    2.88    1.45
   4  11   4    0.72    0.62
  -4 -11  -5    1.05    0.61
   4  11   5    0.22    1.00
  -4 -11  -6    0.80    0.91
   4  11   6    0.80    1.04
  -4 -11  -7   -1.04    0.89
   4  11   7   -0.44    0.86
   5 -10  -2    2.04    1.26
   5 -10  -1    0.18    1.02
  -5  10   1    0.30    0.88
   5 -10   0    0.22    0.98
  -5  10   0    0.87    1.22
   5 -10   1    0.43    0.98
  -5  10  -1    0.47    0.90
   5 -10   2    0.45    0.94
  -5  10  -2   -0.05    0.87
   5 -10   3    3.12    1.23
  -5  10  -3    6.07    1.85
   5 -10   4    1.03    1.06
  -5  10  -4   -0.06    0.40
  -5   9   6    1.91    0.85
   5  -9  -5    2.27    1.22
   5  -9  -4    0.62    1.50
   5  -9  -3    1.06    1.09
   5  -9  -2    1.46    1.05
  -5   9   2   -0.08    0.74
   5  -9  -1    0.96    1.06
  -5   9   1   -0.57    0.84
   5  -9   0    1.16    1.04
  -5   9   0    0.45    0.84
   5  -9   1    5.45    1.61
  -5   9  -1    1.96    0.97
  -5   9  -2   -0.37    0.79
   5  -9   3    1.03    1.06
  -5   9  -3    0.57    0.51
   5  -9   4    2.43    1.14
  -5   9  -4    4.32    1.68
   5  -9   5    0.42    1.01
  -5   9  -5    0.48    0.90
   5  -9   6    0.24    1.03
  -5   9  -6   -0.89    1.08
   5  -9   7    2.19    1.23
  -5   9  -7    0.06    0.64
   5  -9   8   -0.13    1.00
  -5   9  -8    1.61    1.01
  -5   8   8    1.32    0.51
   5  -8  -8    0.36    0.75
   5  -8  -7    0.06    0.65
  -5   8   6    0.14    0.92
   5  -8  -6    1.30    0.93
   5  -8  -5   -0.49    0.93
   5  -8  -5    1.67    0.88
   5  -8  -4    1.24    0.66
   5  -8  -3    1.86    1.46
  -5   8   3    0.99    0.68
   5  -8  -2    1.57    0.80
  -5   8   2    0.45    0.54
   5  -8  -1    1.40    1.35
  -5   8   1    0.84    0.74
   5  -8   0    0.50    0.94
  -5   8   0    0.39    0.55
   5  -8   1    1.17    1.01
  -5   8  -1    0.95    0.71
   5  -8   2    0.39    0.88
  -5   8  -2    2.52    0.58
   5  -8   3    1.42    1.05
  -5   8  -3    0.99    0.42
   5  -8   4    2.32    1.12
  -5   8  -4    3.99    1.07
   5  -8   5   13.22    2.29
  -5   8  -5   10.80    2.24
   5  -8   6    1.27    0.75
  -5   8  -6    1.11    0.79
   5  -8   7    7.67    2.29
  -5   8  -7    7.97    2.53
   5  -8   8    7.03    1.76
  -5   8  -8   10.60    2.88
   5  -8   9    1.32    1.08
  -5   8  -9    1.79    1.04
   5  -8  10    7.71    2.79
  -5   8 -10    7.65    1.51
   5  -8  11    0.59    0.99
  -5   8 -11    0.48    0.43
  -5   7  10    2.62    1.04
   5  -7 -10    4.63    1.50
  -5   7   9    1.89    0.54
   5  -7  -9    1.10    0.84
  -5   7   8    1.88    0.83
   5  -7  -8    0.46    0.72
  -5   7   7    0.93    0.60
   5  -7  -7    0.26    0.66
  -5   7   6    0.22    0.43
   5  -7  -6   -0.60    0.62
   5  -7  -5    0.68    0.63
   5  -7  -4    2.91    1.48
   5  -7  -4    1.55    0.87
  -5   7   4    1.46    0.58
   5  -7  -3    0.86    1.40
   5  -7  -3    1.71    0.91
  -5   7   3    0.45    0.32
   5  -7  -2    2.37    1.32
   5  -7  -2    2.10    0.73
  -5   7   2    3.46    0.85
   5  -7  -1    1.12    1.01
  -5   7   1    0.35    0.27
   5  -7   0   11.83    1.97
  -5   7   0    9.38    2.34
   5  -7   1    6.81    1.66
  -5   7  -1    5.77    1.38
   5  -7   2   -0.32    0.95
  -5   7  -2    2.35    0.59
   5  -7   3   12.21    1.71
  -5   7  -3   16.07    4.48
   5  -7   4    0.67    0.99
  -5   7  -4    0.40    0.47
   5  -7   5   42.57    3.17
  -5   7  -5   45.38    9.43
   5  -7   6    1.22    0.94
  -5   7  -6    0.42    0.39
   5  -7   7   19.07    2.22
  -5   7  -7   22.27    4.11
   5  -7   8    6.09    1.24
  -5   7  -8    5.43    1.75
   5  -7   9    1.75    1.31
  -5   7  -9    1.09    1.46
   5  -7  10    2.58    1.15
  -5   7 -10    2.58    0.87
   5  -7  11    7.40    1.95
  -5   7 -11    7.99    1.65
   5  -7  12    3.15    1.14
  -5   7 -12    1.58    1.06
   5  -7  13    1.07    0.73
  -5   6  11    1.39    0.80
   5  -6 -11    3.63    1.52
  -5   6  10    0.87    0.53
   5  -6 -10    0.16    0.86
  -5   6   9    0.35    0.58
   5  -6  -9    0.54    0.85
  -5   6   8    0.54    0.90
   5  -6  -8    2.27    1.20
  -5   6   7    1.03    0.58
   5  -6  -7    0.41    0.72
  -5   6   6    1.26    0.46
   5  -6  -6    4.43    1.23
  -5   6   5    5.86    1.50
   5  -6  -5    5.01    1.12
   5  -6  -4    0.80    0.52
   5  -6  -4    1.60    0.76
  -5   6   4    1.13    0.63
   5  -6  -3   19.56    2.22
   5  -6  -3   15.63    1.51
  -5   6   3   15.89    4.18
   5  -6  -2   59.36    3.60
   5  -6  -2   57.77    2.83
   5  -6  -1   21.54    2.41
   5  -6  -1   21.74    1.64
  -5   6   1   23.91    4.89
   5  -6   0   26.48    2.46
   5  -6   0   23.29    1.59
  -5   6   0   25.56    4.62
   5  -6   1    2.45    1.29
  -5   6  -1    0.67    0.44
   5  -6   2   25.06    2.46
  -5   6  -2   27.93    5.02
   5  -6   3  100.25    4.27
  -5   6  -3  105.16    5.95
   5  -6   4    3.55    1.04
  -5   6  -4    5.40    1.49
   5  -6   5   42.77    3.07
  -5   6  -5   46.88    9.95
   5  -6   6    7.02    1.54
  -5   6  -6    9.67    2.50
   5  -6   7   40.43    7.31
  -5   6  -7   49.49    5.41
   5  -6   8    2.57    1.41
  -5   6  -8    0.64    0.54
   5  -6   9    0.75    0.92
  -5   6  -9    2.65    0.65
   5  -6  10    0.84    0.59
  -5   6 -10    2.15    0.64
   5  -6  11    0.43    0.87
  -5   6 -11    0.55    1.25
   5  -6  12    9.50    1.91
  -5   6 -12    7.29    2.31
   5  -6  13   -0.15    0.84
  -5   6 -13    0.84    0.70
   5  -6  14    0.64    0.88
  -5   6 -14   -0.03    1.01
  -5   5  12   -0.22    1.04
   5  -5 -12    0.29    0.95
  -5   5  11   -0.87    0.93
   5  -5 -11    0.33    0.92
  -5   5  10    2.07    0.68
   5  -5 -10    0.50    0.90
  -5   5   9    1.85    0.96
   5  -5  -9    1.22    0.93
  -5   5   8    2.47    1.38
   5  -5  -8    0.25    0.87
  -5   5   7   11.83    2.94
   5  -5  -7   15.02    2.23
  -5   5   6    1.38    0.47
   5  -5  -6    0.73    0.84
  -5   5   5   17.50    2.08
   5  -5  -5   18.42    2.08
   5  -5  -4    0.70    0.95
   5  -5  -4   -0.11    0.62
  -5   5   4    0.18    0.50
   5  -5  -3   20.66    2.23
   5  -5  -3   22.70    1.96
  -5   5   3   17.00    4.95
   5  -5  -2   57.42    3.29
   5  -5  -2   64.94    2.93
  -5   5   2   61.37    2.80
   5  -5  -1    1.92    0.88
   5  -5  -1    0.76    0.74
  -5   5   1    1.35    0.46
   5  -5   0    4.46    1.03
   5  -5   0    4.86    0.84
  -5   5   0    4.21    1.35
   5  -5   1   11.19    1.58
   5  -5   1   12.60    1.18
  -5   5  -1   11.20    2.54
   5  -5   2    0.24    0.76
   5  -5   2    0.51    0.28
  -5   5  -2    0.63    0.45
   5  -5   3    8.84    1.56
  -5   5  -3    6.60    1.78
   5  -5   4    4.12    1.23
  -5   5  -4    1.62    0.59
   5  -5   5  167.10    6.22
  -5   5  -5  170.11    6.37
   5  -5   6   12.87    1.88
  -5   5  -6   13.39    2.48
   5  -5   7   -0.37    0.53
  -5   5  -7    0.83    0.52
   5  -5   8    1.31    1.00
  -5   5  -8   -1.13    0.94
   5  -5   9   20.31    3.53
  -5   5  -9   22.32    5.73
   5  -5  10    4.94    1.81
  -5   5 -10    6.16    1.92
   5  -5  11   15.27    2.03
  -5   5 -11   15.83    4.01
   5  -5  12    9.45    2.07
  -5   5 -12   11.85    2.20
   5  -5  13    3.92    1.10
  -5   5 -13    4.33    1.04
   5  -5  14    2.46    1.36
  -5   5 -14    2.42    1.14
   5  -5  15    6.30    1.23
  -5   5 -15    6.31    1.63
  -5   4  12    1.40    0.74
   5  -4 -12    0.74    1.01
  -5   4  11   -0.14    0.91
   5  -4 -11    2.20    1.51
  -5   4  10    1.82    0.90
   5  -4 -10    3.84    1.41
  -5   4   9    2.40    0.99
   5  -4  -9    4.20    1.60
  -5   4   8    9.24    2.32
   5  -4  -8   12.23    1.76
  -5   4   7    8.23    2.25
   5  -4  -7   12.30    1.77
  -5   4   6   43.37    9.42
   5  -4  -6   57.40    3.36
  -5   4   5    2.34    0.56
   5  -4  -5    1.91    0.99
  -5   4   4    1.27    0.86
   5  -4  -4    3.04    1.08
  -5   4   4    1.80    0.48
   5  -4  -3    4.17    1.21
   5  -4  -3    3.92    0.94
  -5   4   3    3.01    0.76
   5  -4  -2   18.38    1.98
   5  -4  -2   16.56    3.43
  -5   4   2   17.28    4.10
   5  -4  -1    6.56    1.34
   5  -4  -1    4.96    0.84
   5  -4   0    6.46    1.23
   5  -4   0    6.98    0.96
  -5   4   0    7.56    1.85
   5  -4   1    2.05    0.87
   5  -4   1    1.61    0.59
  -5   4  -1    2.18    0.81
   5  -4   2    8.99    1.28
   5  -4   2    7.98    1.72
  -5   4  -2    8.05    3.26
   5  -4   3    6.42    1.17
  -5   4  -3    6.17    1.24
  -5   4  -3    6.93    1.84
   5  -4   4    0.38    0.69
  -5   4  -4    0.50    0.48
   5  -4   5   43.50    8.35
  -5   4  -5   42.22    6.18
   5  -4   6   88.14    4.59
  -5   4  -6   88.52    4.34
   5  -4   7    4.92    1.27
  -5   4  -7    9.09    1.84
   5  -4   8   98.25    6.83
  -5   4  -8  102.40    4.50
   5  -4   9   22.03    3.80
  -5   4  -9   23.35    7.10
   5  -4  10    3.38    1.15
  -5   4 -10    4.15    1.10
   5  -4  11    4.11    1.15
  -5   4 -11    5.17    1.13
   5  -4  12    0.05    0.74
  -5   4 -12    0.73    0.48
   5  -4  13   15.60    2.60
  -5   4 -13   13.19    3.91
   5  -4  14    5.12    1.47
  -5   4 -14    7.86    1.72
   5  -4  15    1.46    0.41
  -5   4 -15    2.42    1.13
   5  -4  16    0.95    0.99
  -5   4 -16    0.24    0.51
  -5   3  13    2.88    0.98
   5  -3 -13    1.82    1.64
  -5   3  12    0.13    0.60
   5  -3 -12    1.31    1.44
  -5   3  11    1.24    0.69
   5  -3 -11    1.75    1.12
  -5   3  10    0.98    0.65
   5  -3 -10    0.25    0.97
  -5   3   9   -0.36    0.89
   5  -3  -9    1.49    1.11
  -5   3   8   15.41    3.32
   5  -3  -8   20.48    2.11
   5  -3  -7    1.17    1.03
  -5   3   6   25.23    4.32
   5  -3  -6   33.96    2.56
  -5   3   5    2.07    0.60
   5  -3  -5    0.81    0.81
  -5   3   4   30.69    8.15
   5  -3  -4   41.76    2.41
  -5   3   4   26.49    5.21
   5  -3  -3   55.09    2.57
  -5   3   3   40.35    3.97
   5  -3  -2    6.25    1.05
   5  -3  -2    5.05    1.27
  -5   3   2    4.82    1.46
   5  -3  -1    5.81    1.04
   5  -3  -1    6.35    0.92
  -5   3   1    6.29    1.35
   5  -3   0   20.01    1.76
   5  -3   0   20.24    1.48
  -5   3   0   16.63    4.02
   5  -3   1   71.11    2.94
   5  -3   1   82.52    2.69
  -5   3  -1   67.32    2.73
   5  -3   2   21.72    1.66
   5  -3   2   21.02    1.29
  -5   3  -2   18.47    3.99
   5  -3   3   26.88    1.84
  -5   3  -3   26.19    3.31
  -5   3  -3   24.15    4.36
   5  -3   4   36.01    2.11
  -5   3  -4   32.43    1.48
  -5   3  -4   34.36    2.20
   5  -3   5   39.06    2.46
  -5   3  -5   37.08    3.84
  -5   3  -5   38.57    7.07
   5  -3   6   21.96    4.13
  -5   3  -6   23.96    6.37
   5  -3   7   47.37    3.29
  -5   3  -7   52.26    7.47
   5  -3   8  229.41    7.98
  -5   3  -8  241.68    8.63
   5  -3   9   16.46    1.77
  -5   3  -9   21.35    3.59
   5  -3  10   12.77    1.64
  -5   3 -10    9.68    3.36
   5  -3  11    1.26    0.49
  -5   3 -11    0.88    0.86
   5  -3  12    3.89    1.04
  -5   3 -12    2.12    0.48
   5  -3  13    2.53    0.97
  -5   3 -13    3.40    0.78
   5  -3  14   -0.26    0.73
  -5   3 -14   -0.02    0.82
   5  -3  15    1.14    0.60
  -5   3 -15    0.58    0.52
   5  -3  16    1.23    0.94
  -5   3 -16    1.22    0.62
   5  -3  17    2.39    1.06
  -5   3 -17    2.06    1.08
  -5   2  13   -0.14    0.93
   5  -2 -13    0.71    1.05
  -5   2  12    0.59    0.38
   5  -2 -12    1.78    1.50
  -5   2  11    9.73    2.92
   5  -2 -11   16.96    2.58
  -5   2  10    6.52    1.63
   5  -2 -10    7.87    1.93
  -5   2   9    4.09    1.79
   5  -2  -9    3.86    1.41
  -5   2   8    3.88    1.00
   5  -2  -8    3.48    1.31
  -5   2   7    0.47    0.37
   5  -2  -7    1.88    1.27
  -5   2   6    6.63    1.41
   5  -2  -6    6.02    1.38
  -5   2   5    1.55    0.90
   5  -2  -5    1.42    0.99
  -5   2   4    2.30    0.59
   5  -2  -4    2.94    1.00
   5  -2  -4    2.64    0.59
  -5   2   3   -0.05    0.35
   5  -2  -3    0.79    0.71
   5  -2  -3    0.14    0.41
   5  -2  -2   44.02    2.46
   5  -2  -2   43.51    2.44
   5  -2  -2   45.57    2.00
   5  -2  -1   23.88    6.06
   5  -2  -1   21.96    1.69
   5  -2  -1   26.30    1.68
   5  -2   0    1.56    0.69
   5  -2   0    1.59    0.62
   5  -2   0    0.44    0.81
   5  -2   1   22.24    1.54
   5  -2   1   21.24    1.63
   5  -2   1   27.66    1.79
   5  -2   2    6.54    0.93
   5  -2   2    7.64    0.96
   5  -2   2    7.84    1.00
   5  -2   3    1.30    0.56
  -5   2  -3    2.55    0.54
   5  -2   3    2.42    0.84
   5  -2   4   29.46    1.74
  -5   2  -4   24.32    3.00
   5  -2   4   33.65    2.06
   5  -2   5   11.55    2.38
  -5   2  -5   12.94    2.31
   5  -2   5   16.34    1.63
   5  -2   6   10.60    1.19
  -5   2  -6   12.29    2.74
   5  -2   6   13.57    1.50
   5  -2   7   24.76    1.73
  -5   2  -7   24.81    3.70
   5  -2   7   35.27    2.56
   5  -2   8   37.27    2.14
  -5   2  -8   45.20    1.87
   5  -2   9    4.93    1.11
  -5   2  -9    5.10    0.78
  -5   2  -9    3.60    1.65
   5  -2  10   86.41    4.55
  -5   2 -10  111.30    3.51
  -5   2 -10   94.24    4.74
   5  -2  11   42.95    2.63
  -5   2 -11   41.66   10.15
   5  -2  12    1.97    0.79
  -5   2 -12    3.75    1.17
   5  -2  13    0.26    0.68
  -5   2 -13    0.72    0.57
   5  -2  14   10.68    2.13
  -5   2 -14   11.32    2.62
   5  -2  15   12.74    1.67
  -5   2 -15   13.57    3.44
   5  -2  16    0.60    0.74
  -5   2 -16   -0.31    0.72
   5  -2  17    1.31    0.86
  -5   2 -17    1.10    0.61
  -5   1  14    0.71    0.76
  -5   1  13    0.20    1.18
   5  -1 -13    0.46    1.05
  -5   1  12   -0.35    1.09
   5  -1 -12    0.67    1.08
  -5   1  11    0.22    0.64
   5  -1 -11    1.15    1.44
  -5   1  10    6.00    2.11
   5  -1 -10    8.74    1.96
  -5   1   9   19.60    3.65
   5  -1  -9   21.41    2.59
  -5   1   8    3.99    0.80
   5  -1  -8    3.90    1.14
  -5   1   7    0.99    0.53
   5  -1  -7   -0.13    0.86
  -5   1   6    0.56    0.36
   5  -1  -6    0.90    0.84
  -5   1   5    2.26    1.34
   5  -1  -5    5.21    1.02
   5  -1  -5    4.52    0.76
  -5   1   4    0.22    0.47
   5  -1  -4    1.40    0.75
  -5   1   3   55.21    5.49
   5  -1  -3   71.77    3.00
   5  -1  -3   69.29    2.38
  -5   1   2    7.69    1.66
   5  -1  -2   12.23    1.53
   5  -1  -2   10.11    1.09
   5  -1  -1   52.34    2.18
   5  -1  -1   55.04    2.39
   5  -1  -1   59.21    2.30
   5  -1   0    0.46    0.50
   5  -1   0    0.31    0.53
   5  -1   0    1.18    0.75
   5  -1   1   95.55    2.79
   5  -1   1  103.41    3.05
   5  -1   1  105.10    3.54
   5  -1   2   27.50    1.53
  -5   1  -2   25.55    2.67
   5  -1   2   29.90    1.82
   5  -1   3   11.36    1.24
  -5   1  -3   12.77    2.59
   5  -1   3   11.06    1.18
   5  -1   4    9.07    0.95
  -5   1  -4    9.85    1.73
   5  -1   4    9.74    1.42
   5  -1   5   22.62    4.19
  -5   1  -5   22.26    2.60
   5  -1   5   28.59    2.03
   5  -1   6    0.83    0.49
  -5   1  -6    1.35    0.58
   5  -1   6    1.19    0.81
   5  -1   7   56.25    7.99
  -5   1  -7   61.15    2.32
   5  -1   7   66.10    3.09
   5  -1   8    1.96    0.57
  -5   1  -8    1.87    0.62
   5  -1   8    1.76    0.97
   5  -1   9    0.80    0.48
  -5   1  -9    0.31    0.51
   5  -1   9    1.27    0.96
   5  -1  10   10.06    1.25
  -5   1 -10   12.07    1.11
   5  -1  10   14.48    1.80
   5  -1  11    6.65    1.34
  -5   1 -11    6.09    1.06
   5  -1  11   10.00    1.93
   5  -1  12    2.81    0.79
  -5   1 -12    3.75    0.78
  -5   1 -12    3.25    1.08
   5  -1  13    1.34    0.71
  -5   1 -13    0.87    0.46
  -5   1 -13    1.47    1.02
   5  -1  14    2.06    0.98
  -5   1 -14    1.99    0.73
   5  -1  15    3.30    1.12
  -5   1 -15    3.38    1.11
   5  -1  16   12.11    1.94
  -5   1 -16    8.91    2.34
   5  -1  17    0.88    1.00
  -5   1 -17   -0.22    0.48
   5  -1  18    0.00    0.71
  -5   1 -18    1.05    0.60
  -5   0  14    1.72    1.29
   5   0 -14    1.71    1.58
  -5   0  13    1.16    1.08
   5   0 -13    3.61    1.96
  -5   0  12   -1.47    1.04
   5   0 -12    2.31    1.41
  -5   0  11    1.39    0.60
   5   0 -11    0.59    0.94
  -5   0  10    1.32    0.57
   5   0 -10    1.27    1.01
  -5   0   9   18.43    3.26
   5   0  -9   24.51    2.74
  -5   0   8   37.67    7.38
   5   0  -8   48.65    3.39
  -5   0   7   -0.19    0.73
   5   0  -7   -0.20    0.81
  -5   0   6   11.03    1.71
   5   0  -6   11.98    1.57
   5   0  -6    8.03    0.91
  -5   0   5    8.08    1.79
   5   0  -5    9.38    1.43
   5   0  -5    8.30    1.35
  -5   0   4   30.98    6.83
   5   0  -4   39.64    2.38
   5   0  -4   33.40    4.68
  -5   0   3    1.11    0.29
   5   0  -3    2.65    1.04
   5   0  -3    1.67    0.39
  -5   0   2    1.75    0.52
   5   0  -2    3.25    0.92
   5   0  -2    2.23    0.59
  -5   0   1    3.33    0.63
   5   0  -1    4.69    0.93
   5   0  -1    4.14    0.72
   5   0   0   89.56    3.04
   5   0   0   92.86    2.94
   5   0   1   40.89    1.76
   5   0   1   41.82    2.04
   5   0   1   45.57    2.25
   5   0   2    0.39    0.38
  -5   0  -2    0.33    0.30
   5   0   2    0.75    0.79
   5   0   3    2.87    0.60
  -5   0  -3    4.77    1.06
   5   0   3    4.58    0.97
   5   0   4   32.38    1.45
  -5   0  -4   36.28    1.76
   5   0   4   40.14    2.39
   5   0   5    0.04    0.36
  -5   0  -5    0.28    0.20
   5   0   5    0.56    0.69
   5   0   6    5.99    0.74
  -5   0  -6    9.13    1.94
   5   0   6    8.86    1.45
   5   0   7   28.58    1.51
  -5   0  -7   31.76    1.90
   5   0   7   38.48    2.50
   5   0   8    6.56    1.07
  -5   0  -8    7.27    1.16
   5   0   8    6.49    1.23
   5   0   9   10.97    2.17
  -5   0  -9   11.11    1.85
   5   0   9   13.37    1.58
   5   0  10   11.82    2.03
  -5   0 -10   16.98    1.54
   5   0  10   16.80    1.84
   5   0  11    1.77    0.70
  -5   0 -11    1.12    0.52
   5   0  11    1.59    0.93
   5   0  12    1.62    0.74
  -5   0 -12    1.91    0.63
   5   0  12    2.44    1.04
   5   0  13    9.88    1.61
  -5   0 -13   10.08    1.28
   5   0  13   10.71    1.47
   5   0  14   13.53    1.63
  -5   0 -14   20.07    1.93
   5   0  15    5.29    1.26
  -5   0 -15    5.71    1.37
  -5   0 -15    3.80    1.13
   5   0  16    9.21    1.36
  -5   0 -16   11.69    1.68
  -5   0 -16    7.88    3.04
   5   0  17   -0.02    0.67
  -5   0 -17    0.75    0.55
   5   0  18    2.00    1.16
  -5   0 -18   -0.23    0.69
  -5  -1  13    1.03    1.32
   5   1 -13    0.97    1.40
  -5  -1  12    3.62    1.70
   5   1 -12   -0.29    0.97
  -5  -1  11   -0.40    1.08
   5   1 -11    1.92    1.43
  -5  -1  10    1.02    0.96
   5   1 -10    2.58    1.13
  -5  -1   9    7.45    1.31
   5   1  -9    7.76    1.79
  -5  -1   8   37.97    9.92
   5   1  -8   42.21    3.28
  -5  -1   7    2.67    0.58
   5   1  -7    1.32    1.02
   5   1  -7    1.55    0.52
  -5  -1   6   25.55    4.68
   5   1  -6   36.72    2.62
   5   1  -6   28.25    1.56
  -5  -1   5    4.12    0.72
   5   1  -5    4.14    1.16
   5   1  -5    3.13    0.63
  -5  -1   4   67.74    2.64
   5   1  -4   80.14    3.40
   5   1  -4   71.80    2.44
  -5  -1   3    0.40    0.32
   5   1  -3    1.04    0.76
   5   1  -3    0.53    0.52
  -5  -1   2   38.21    3.59
   5   1  -2   49.84    2.52
   5   1  -2   47.18    2.15
  -5  -1   1    2.88    0.77
   5   1  -1    4.20    1.22
   5   1  -1    2.97    0.81
  -5  -1   0    0.19    0.21
   5   1   0   -0.52    0.63
   5   1   0    0.05    0.26
  -5  -1  -1   69.20    3.06
  -5  -1  -1   82.69    2.92
   5   1   1   92.11    3.04
   5   1   2    2.60    0.68
  -5  -1  -2    2.48    0.73
   5   1   2    2.24    0.67
   5   1   3   19.58    1.03
  -5  -1  -3   21.70    4.52
   5   1   3   22.83    1.62
   5   1   4   30.23    1.24
  -5  -1  -4   34.00    1.87
   5   1   4   34.90    1.99
   5   1   5    0.90    0.29
  -5  -1  -5    2.07    0.62
   5   1   5    1.18    0.62
   5   1   6    3.40    0.61
  -5  -1  -6    5.24    1.20
   5   1   6    4.84    0.93
   5   1   7    1.59    0.43
  -5  -1  -7    2.11    0.58
   5   1   7    2.41    0.80
   5   1   8    5.05    0.89
  -5  -1  -8    7.20    1.11
   5   1   8    9.01    1.36
   5   1   9    0.37    0.20
  -5  -1  -9    0.31    0.64
   5   1   9    1.93    1.17
   5   1  10   20.60    1.51
  -5  -1 -10   23.11    1.76
   5   1  10   27.01    2.13
   5   1  11   22.47    1.65
  -5  -1 -11   28.65    2.25
   5   1  11   31.71    2.79
   5   1  12    8.40    1.17
  -5  -1 -12   10.15    1.38
   5   1  12   12.06    1.76
   5   1  13    3.67    0.91
  -5  -1 -13    4.79    1.09
   5   1  13    3.73    0.96
   5   1  14    9.92    1.56
  -5  -1 -14   10.59    1.39
   5   1  14   12.48    1.86
   5   1  15    0.48    0.66
  -5  -1 -15    1.52    1.08
   5   1  15   -0.01    0.83
   5   1  16    3.56    1.06
  -5  -1 -16    4.38    1.30
  -5  -1 -16    2.40    0.57
   5   1  17    0.77    0.75
  -5  -1 -17    0.28    0.80
  -5  -1 -17    0.68    0.55
   5   1  18    3.47    1.24
  -5  -1 -18    2.12    0.65
  -5  -2  13   -0.38    1.10
   5   2 -13   -0.03    0.93
  -5  -2  12   -0.67    1.01
   5   2 -12   -0.31    0.89
  -5  -2  11    0.57    1.06
   5   2 -11    2.12    1.34
  -5  -2  10    1.61    1.43
   5   2 -10    0.93    1.00
  -5  -2   9    1.14    1.01
   5   2  -9    1.68    1.32
  -5  -2   8    8.83    1.38
   5   2  -8   12.83    1.94
   5   2  -8    8.27    0.94
  -5  -2   7   33.68    2.34
   5   2  -7   38.91    2.79
   5   2  -7   34.63    1.93
  -5  -2   6   19.13    2.75
   5   2  -6   26.74    2.26
   5   2  -6   19.17    3.26
  -5  -2   5   20.25    4.00
   5   2  -5   26.98    2.18
   5   2  -5   23.84    4.81
  -5  -2   4   72.14    2.99
   5   2  -4   92.61    3.85
   5   2  -4   76.51    5.46
  -5  -2   3   68.83    3.77
   5   2  -3   82.33    3.81
   5   2  -3   80.15    2.86
  -5  -2   2   23.84    4.04
   5   2  -2   34.20    2.20
   5   2  -2   33.78    1.91
  -5  -2   1    4.30    0.81
   5   2  -1    5.98    1.17
   5   2  -1    5.05    0.98
  -5  -2   0   18.00    3.07
  -5  -2   0   28.56    5.22
   5   2   0   29.62    1.83
  -5  -2  -1    1.94    0.44
  -5  -2  -1    3.76    0.55
   5   2   1    2.28    0.83
  -5  -2  -2    0.80    0.89
   5   2   2   -0.65    0.68
  -5  -2  -3   89.00    3.13
   5   2   3   93.94    3.33
  -5  -2  -4   16.56    3.76
   5   2   4   14.32    1.34
   5   2   5   10.14    1.57
  -5  -2  -5   16.09    2.88
   5   2   5   14.46    1.55
   5   2   6   57.70    1.77
  -5  -2  -6   74.53    3.22
   5   2   6   77.19    3.23
   5   2   7   11.56    0.83
  -5  -2  -7   13.27    2.71
   5   2   7   13.90    1.45
   5   2   8    3.06    0.61
  -5  -2  -8    3.91    1.00
   5   2   8    4.67    1.24
   5   2   9    2.27    0.53
  -5  -2  -9    2.00    0.88
   5   2   9    2.43    0.99
   5   2  10   11.27    1.15
  -5  -2 -10   23.32    4.98
   5   2  10   14.61    2.57
   5   2  11   14.86    1.27
  -5  -2 -11   18.02    2.00
   5   2  11   15.95    1.73
   5   2  12    3.35    0.89
  -5  -2 -12    4.73    1.17
   5   2  12    1.75    0.85
   5   2  13   10.72    3.62
  -5  -2 -13   22.78    2.14
   5   2  13   16.89    1.80
   5   2  14    1.75    0.81
  -5  -2 -14    1.53    0.95
   5   2  14    4.83    1.55
   5   2  15   12.02    1.69
  -5  -2 -15   14.21    1.87
   5   2  15   12.83    1.75
   5   2  16    1.47    0.76
  -5  -2 -16    1.74    1.19
   5   2  16    0.72    0.83
   5   2  17    1.06    0.71
  -5  -2 -17    3.71    1.39
   5   2  17    1.06    0.87
   5   2  18    0.26    0.62
  -5  -2 -18   -0.22    0.71
  -5  -2 -18    0.74    0.47
  -5  -3  13    0.89    1.31
   5   3 -13    0.54    1.28
  -5  -3  12    1.93    1.17
   5   3 -12    0.15    0.89
  -5  -3  11   12.24    1.78
   5   3 -11    9.67    1.78
  -5  -3  10   -0.08    0.95
   5   3 -10    1.04    0.96
  -5  -3   9   12.60    1.59
   5   3  -9   14.63    2.34
  -5  -3   8    1.55    0.98
   5   3  -8    4.27    1.59
   5   3  -8    0.91    0.53
  -5  -3   7   51.62    2.95
   5   3  -7   63.23    3.70
   5   3  -7   50.54    2.83
  -5  -3   6    0.45    0.74
   5   3  -6    1.22    1.08
   5   3  -6    2.16    0.66
  -5  -3   5    0.01    0.59
   5   3  -5   -0.39    0.85
   5   3  -5    0.03    0.51
  -5  -3   4    0.88    0.87
   5   3  -4    1.32    0.69
   5   3  -4    2.46    0.77
  -5  -3   3   63.45    2.21
   5   3  -3   72.36    3.22
   5   3  -3   74.22    2.87
  -5  -3   2   15.22    1.10
   5   3  -2   18.49    1.73
  -5  -3   1    0.12    0.28
  -5  -3   1    0.64    0.59
   5   3  -1    0.63    0.88
  -5  -3   0   63.52    2.94
   5   3   0   67.86    2.83
  -5  -3  -1   69.24    3.95
   5   3   1   71.69    3.16
  -5  -3  -2  108.47    4.01
   5   3   2  115.75    3.84
  -5  -3  -3   46.53    2.64
   5   3   3   49.77    2.57
  -5  -3  -4   38.78    6.07
   5   3   4   33.67    2.24
  -5  -3  -5   31.57    6.01
   5   3   5   30.37    2.06
  -5  -3  -6    2.08    0.46
   5   3   6    1.78    0.72
  -5  -3  -7   -0.01    0.79
   5   3   7    1.34    0.58
  -5  -3  -8    1.95    0.97
   5   3   8    2.04    1.04
   5   3   9   11.46    0.92
  -5  -3  -9   18.49    2.05
   5   3   9   13.53    2.58
  -5  -3 -10   -0.60    0.87
   5   3  10    0.64    0.86
   5   3  11    2.64    0.61
  -5  -3 -11    7.65    1.65
   5   3  11    1.95    1.00
   5   3  12   12.64    1.23
  -5  -3 -12   11.88    1.64
   5   3  12   11.59    1.75
   5   3  13   -0.30    0.42
  -5  -3 -13   -0.27    0.84
   5   3  13    0.42    0.67
   5   3  14    2.31    0.65
  -5  -3 -14    4.80    1.44
   5   3  14    3.58    1.17
   5   3  15   16.68    2.71
  -5  -3 -15   28.90    2.87
   5   3  15   30.02    2.49
   5   3  16    0.56    0.37
  -5  -3 -16    1.81    1.14
   5   3  16    0.11    0.72
   5   3  17    0.70    0.66
  -5  -3 -17    0.67    0.83
   5   3  17    0.65    1.03
  -5  -3 -18    0.59    0.84
  -5  -4  12    0.65    0.59
   5   4 -12   -0.89    0.86
  -5  -4  11    1.23    1.04
   5   4 -11    1.15    1.29
  -5  -4  10    3.58    1.15
   5   4 -10    3.87    1.35
  -5  -4   9   25.68    6.08
   5   4  -9   39.02    3.04
   5   4  -9   38.04    2.34
  -5  -4   8   -0.44    0.73
   5   4  -8   -0.05    0.97
   5   4  -8   -0.06    0.50
  -5  -4   7    4.42    0.78
   5   4  -7    8.65    1.61
   5   4  -7    6.55    1.15
  -5  -4   6    2.13    0.74
   5   4  -6    2.54    1.18
   5   4  -6    2.67    0.70
  -5  -4   5    1.62    0.69
   5   4  -5    3.11    1.18
   5   4  -5    0.86    0.81
  -5  -4   4    2.53    0.75
   5   4  -4    4.10    1.28
   5   4  -4    6.95    1.29
  -5  -4   3    0.86    0.71
  -5  -4   3    0.65    0.51
   5   4  -3    1.53    0.94
  -5  -4   2    6.27    1.59
  -5  -4   2   11.55    2.07
   5   4  -2   14.02    1.55
  -5  -4   1    9.28    1.50
   5   4  -1    9.62    1.30
  -5  -4   0    0.57    0.51
   5   4   0    0.64    0.72
  -5  -4  -1   52.39    9.25
   5   4   1   55.78    3.05
  -5  -4  -2   28.18    2.55
   5   4   2   32.03    2.44
  -5  -4  -3  266.77    8.20
   5   4   3  276.90    6.21
  -5  -4  -4    2.76    1.18
   5   4   4    1.40    0.78
  -5  -4  -5   64.90   10.01
   5   4   5   59.78    2.95
  -5  -4  -6    2.30    0.71
   5   4   6    1.50    0.83
  -5  -4  -7    1.38    0.70
   5   4   7    0.42    0.72
  -5  -4  -8   33.59    2.77
   5   4   8   23.24    1.85
  -5  -4  -9   31.75    2.51
   5   4   9   27.04    4.47
  -5  -4 -10    0.30    0.77
   5   4  10    0.41    0.62
  -5  -4 -11    7.72    1.78
   5   4  11    5.15    1.08
  -5  -4 -12   17.83    2.21
   5   4  12   15.11    1.94
  -5  -4 -13    1.13    1.10
   5   4  13    1.09    0.82
  -5  -4 -14    7.80    2.04
   5   4  14    5.03    1.30
  -5  -4 -15    1.23    1.06
   5   4  15    0.19    0.36
  -5  -4 -16    1.49    1.15
   5   4  16    2.23    1.03
  -5  -4 -17    2.34    1.23
   5   4  17    0.71    0.68
  -5  -5  11    1.29    1.36
   5   5 -11    1.01    1.01
  -5  -5  10   -0.30    0.90
   5   5 -10    0.45    0.41
  -5  -5   9    6.75    2.35
   5   5  -9    9.95    1.95
   5   5  -9    6.15    1.50
  -5  -5   8    9.93    1.72
   5   5  -8   10.72    1.79
   5   5  -8    9.90    2.67
  -5  -5   7    8.11    1.44
   5   5  -7   10.56    1.89
   5   5  -7   12.03    1.62
  -5  -5   6   15.56    3.72
   5   5  -6   25.59    2.39
   5   5  -6   20.42    4.27
  -5  -5   5    0.39    0.35
  -5  -5   5    0.51    0.60
   5   5  -5    0.85    0.81
  -5  -5   4    7.37    1.09
  -5  -5   4   12.64    3.08
   5   5  -4   10.20    1.37
  -5  -5   3    1.36    0.73
   5   5  -3    1.52    0.72
  -5  -5   2    9.48    2.57
   5   5  -2   11.07    1.48
  -5  -5   1   23.78    3.67
   5   5  -1   25.71    2.25
  -5  -5   0    3.14    0.79
   5   5   0    3.45    1.11
  -5  -5  -1    0.64    0.48
   5   5   1    0.91    0.80
  -5  -5  -2   26.10    4.62
   5   5   2   25.09    2.09
  -5  -5  -3   82.75    4.31
   5   5   3   92.60    4.36
  -5  -5  -4    4.42    0.89
   5   5   4    5.20    1.41
  -5  -5  -5  121.72    5.41
   5   5   5  119.40    5.21
  -5  -5  -6   29.44    5.83
   5   5   6   32.38    2.61
  -5  -5  -7    4.49    1.06
   5   5   7    5.18    1.14
  -5  -5  -8   22.68    2.46
   5   5   8   20.36    2.04
  -5  -5  -9   15.01    1.97
   5   5   9   10.22    1.40
  -5  -5 -10    6.59    1.34
   5   5  10    5.32    1.35
  -5  -5 -11    6.60    1.58
   5   5  11    3.97    1.12
  -5  -5 -12   13.59    2.08
   5   5  12    9.30    1.34
  -5  -5 -13    0.01    1.04
   5   5  13    2.25    0.77
  -5  -5 -14    1.01    1.08
   5   5  14    0.80    0.73
   5   5  15    0.15    0.65
  -5  -5 -16   14.58    2.29
   5   5  16   10.06    1.91
  -5  -5 -17    0.50    1.05
   5   6 -10   -0.40    0.80
  -5  -6   9    1.09    0.75
   5   6  -9    0.03    0.63
  -5  -6   8    5.46    1.21
  -5  -6   8    7.20    2.05
   5   6  -8    4.88    1.65
  -5  -6   7   -0.06    0.52
  -5  -6   7    0.35    0.44
   5   6  -7    0.40    0.60
  -5  -6   6    7.63    1.80
   5   6  -6    4.89    0.89
  -5  -6   5    5.01    0.91
   5   6  -5    4.87    1.47
  -5  -6   4    8.53    1.99
   5   6  -4    8.14    1.32
  -5  -6   3    0.92    0.67
   5   6  -3    1.03    0.83
  -5  -6   2   18.69    3.65
   5   6  -2   18.54    2.06
  -5  -6   1   20.30    4.74
   5   6  -1   24.26    2.27
  -5  -6   0    0.88    0.65
   5   6   0    1.49    1.25
  -5  -6  -1    3.46    0.69
   5   6   1    1.54    0.82
  -5  -6  -2   20.20    3.69
   5   6   2   18.32    1.79
  -5  -6  -3   61.09    9.66
   5   6   3   58.96    3.50
  -5  -6  -4    4.67    0.95
   5   6   4    3.57    1.06
  -5  -6  -5  106.68    5.38
   5   6   5  109.82    4.87
  -5  -6  -6    9.69    2.38
   5   6   6    8.83    1.80
  -5  -6  -7   17.84    2.26
   5   6   7   18.09    2.07
  -5  -6  -8   40.58    3.05
   5   6   8   36.56    2.74
  -5  -6  -9    2.56    1.62
   5   6   9    0.92    0.87
  -5  -6 -10    4.18    1.35
   5   6  10    6.04    1.19
  -5  -6 -11    9.99    1.91
   5   6  11    6.84    1.95
  -5  -6 -12    1.66    1.04
   5   6  12    0.84    0.55
  -5  -6 -13    0.15    1.17
   5   6  13    0.92    0.76
  -5  -6 -14    9.74    2.32
   5   6  14    5.93    1.23
  -5  -6 -15    4.78    1.84
   5   6  15    7.09    1.64
  -5  -6 -16    0.25    1.15
   5   6  16    1.12    0.76
  -5  -7   9    0.83    0.53
   5   7  -9    0.43    0.76
  -5  -7   8    1.34    0.67
   5   7  -8    0.76    0.82
  -5  -7   7    1.32    0.49
   5   7  -7    0.66    0.79
  -5  -7   6    2.41    0.86
   5   7  -6    1.67    1.16
  -5  -7   5   16.68    3.47
   5   7  -5   22.57    2.30
  -5  -7   4    4.12    1.24
   5   7  -4    4.90    1.21
  -5  -7   3   47.69   10.47
   5   7  -3   60.94    3.44
  -5  -7   2    5.66    1.18
   5   7  -2    6.44    1.64
  -5  -7   1    0.74    0.57
   5   7  -1    0.33    1.01
  -5  -7   0    0.93    0.52
   5   7   0    0.17    0.98
  -5  -7  -1    3.80    0.98
   5   7   1    4.77    1.42
  -5  -7  -2    0.36    0.33
   5   7   2    0.39    0.90
  -5  -7  -3    3.84    1.09
   5   7   3    3.92    1.33
  -5  -7  -4    3.29    0.80
   5   7   4    3.97    1.34
  -5  -7  -5    1.39    1.24
   5   7   5    1.61    1.00
  -5  -7  -6   32.69    7.43
   5   7   6   40.69    3.18
  -5  -7  -7   17.30    2.53
   5   7   7    9.81    1.61
  -5  -7  -8   14.30    2.17
   5   7   8   10.18    1.60
  -5  -7  -9    4.03    1.65
   5   7   9    5.94    1.48
  -5  -7 -10    5.45    1.22
   5   7  10    2.84    1.05
  -5  -7 -11    6.44    1.87
   5   7  11    6.69    1.59
  -5  -7 -12    2.57    1.32
   5   7  12    2.59    0.69
  -5  -7 -13   26.35    2.95
   5   7  13   18.17    2.29
  -5  -7 -14   -0.28    1.23
   5   7  14    0.00    0.71
  -5  -7 -15    6.51    2.04
   5   7  15    6.69    1.76
  -5  -8   8    0.49    0.34
   5   8  -8    2.27    1.57
  -5  -8   7    4.51    1.30
   5   8  -7    3.80    1.12
  -5  -8   6    1.12    0.73
   5   8  -6    0.95    0.46
  -5  -8   5    0.91    0.94
   5   8  -5   -0.88    0.88
  -5  -8   4    4.68    1.23
   5   8  -4    7.32    1.52
  -5  -8   3   29.68    6.03
   5   8  -3   33.61    3.00
  -5  -8   2    3.30    0.86
   5   8  -2    3.06    0.86
  -5  -8   1    9.32    1.70
   5   8  -1    7.67    1.89
  -5  -8   0    4.03    0.72
   5   8   0    2.40    1.42
  -5  -8  -1    4.10    1.02
   5   8   1    4.14    1.45
  -5  -8  -2    0.41    0.56
   5   8   2    1.42    1.06
  -5  -8  -3    0.55    0.38
   5   8   3    0.36    0.98
  -5  -8  -4    2.23    0.85
   5   8   4    1.54    1.04
  -5  -8  -5    0.41    0.97
   5   8   5    1.06    1.33
  -5  -8  -6    0.19    0.89
   5   8   6    1.09    1.04
  -5  -8  -7    1.61    1.16
   5   8   7    1.81    1.23
  -5  -8  -8    7.77    1.76
   5   8   8    8.05    1.71
  -5  -8  -9   14.94    3.33
   5   8   9   14.40    2.09
  -5  -8 -10    0.32    0.46
   5   8  10    0.27    0.93
  -5  -8 -11   -0.27    1.20
   5   8  11    0.60    0.86
  -5  -8 -12    1.61    1.31
   5   8  12    0.83    0.77
  -5  -8 -13    3.23    1.91
   5   8  13    4.68    1.31
  -5  -8 -14    0.63    1.22
   5   8  14    1.73    1.19
   5   9  -6    1.88    0.65
  -5  -9   5    0.73    0.66
   5   9  -5   -0.09    0.92
  -5  -9   4    0.32    0.35
   5   9  -4    0.39    1.01
  -5  -9   3    0.96    0.46
   5   9  -3    0.78    0.61
  -5  -9   2    0.65    0.61
   5   9  -2    0.63    1.14
  -5  -9   1    0.69    0.42
   5   9  -1    2.38    1.62
  -5  -9   0   15.42    3.10
   5   9   0   16.22    4.17
  -5  -9  -1    5.02    1.15
   5   9   1    3.62    1.28
  -5  -9  -2   17.80    2.98
   5   9   2   18.39    2.40
  -5  -9  -3    1.07    0.73
   5   9   3    2.75    1.56
  -5  -9  -4    6.91    1.37
   5   9   4   10.67    2.03
  -5  -9  -5    9.35    1.88
   5   9   5    8.30    1.73
  -5  -9  -6    2.97    1.57
   5   9   6   -0.03    0.93
  -5  -9  -7    5.21    1.92
   5   9   7    6.62    1.70
  -5  -9  -8   16.59    2.41
   5   9   8   17.51    2.21
  -5  -9  -9   12.10    2.21
   5   9   9   13.23    1.84
  -5  -9 -10    6.13    1.90
   5   9  10    3.98    1.28
  -5  -9 -11    2.14    1.78
   5   9  11    1.24    0.87
  -5  -9 -12    2.29    1.37
   5   9  12    0.14    0.41
  -5 -10   3    0.85    0.80
   5  10  -3   -0.10    0.50
  -5 -10   2    1.09    0.47
   5  10  -2    0.35    1.10
  -5 -10   1    0.50    0.41
   5  10  -1    1.68    1.63
  -5 -10   0    6.55    1.64
   5  10   0    8.41    1.69
  -5 -10  -1    0.67    0.83
   5  10   1    2.61    1.61
  -5 -10  -2   13.48    4.59
   5  10   2   17.82    2.52
  -5 -10  -3    0.52    0.94
   5  10   3    3.02    1.62
  -5 -10  -4    2.75    1.46
   5  10   4    1.82    1.17
  -5 -10  -5    0.80    1.01
   5  10   5    0.64    1.01
  -5 -10  -6    3.04    1.19
   5  10   6    0.82    1.05
  -5 -10  -7   11.81    1.97
   5  10   7    9.03    3.08
  -5 -10  -8    0.78    1.20
   5  10   8   -0.06    1.00
  -5 -10  -9    0.57    1.24
   5  10   9    2.64    1.21
   6  -9  -1    3.85    1.41
  -6   9   0    0.95    0.81
   6  -9   1    4.34    1.34
  -6   9  -1    0.83    0.55
   6  -9   2   -0.08    0.86
  -6   9  -2    0.03    0.43
   6  -9   3    0.49    0.90
  -6   9  -3    0.69    0.75
   6  -9   4    2.63    1.48
  -6   9  -4    1.10    0.60
   6  -9   5    0.43    0.97
  -6   9  -5    0.83    0.58
  -6   8   5   -0.28    0.88
   6  -8  -4    1.93    1.14
   6  -8  -3    0.19    0.97
   6  -8  -2    1.10    1.01
   6  -8  -1    0.69    0.85
  -6   8   1    0.34    0.87
   6  -8   0    5.62    1.75
  -6   8   0    4.70    1.25
   6  -8   1    0.74    0.96
  -6   8  -1    0.46    0.53
   6  -8   2    0.89    1.03
  -6   8  -2   -0.38    0.78
   6  -8   3    0.96    1.02
  -6   8  -3    1.44    0.53
   6  -8   4    1.01    1.00
  -6   8  -4    1.18    0.80
   6  -8   5    0.53    0.93
  -6   8  -5    0.79    0.79
   6  -8   6   -0.42    0.91
   6  -8   7    1.31    1.39
  -6   8  -7   -0.27    0.65
   6  -8   8    0.76    1.37
  -6   8  -8    0.23    0.94
   6  -8   9    1.08    1.09
  -6   8  -9   -0.62    1.24
  -6   7   7    0.52    0.49
   6  -7  -7    1.78    0.93
  -6   7   6    1.29    0.59
   6  -7  -6    3.60    1.27
  -6   7   5    1.25    0.72
   6  -7  -5    1.42    0.90
   6  -7  -4   -0.22    0.93
   6  -7  -4    1.24    0.85
   6  -7  -3    0.54    0.95
   6  -7  -3    0.87    0.67
   6  -7  -2    1.39    0.99
  -6   7   2    1.10    0.84
   6  -7  -1    1.87    0.78
  -6   7   1    2.37    0.39
   6  -7   0   26.55    2.72
  -6   7   0   21.31    4.58
   6  -7   1    1.14    0.99
  -6   7  -1   -0.37    0.71
   6  -7   2    4.97    1.53
  -6   7  -2    3.46    1.35
   6  -7   3   32.12    2.99
  -6   7  -3   31.76    7.72
   6  -7   4    5.94    1.52
  -6   7  -4    2.50    0.71
   6  -7   5   -0.27    0.89
  -6   7  -5    2.07    0.86
   6  -7   6    0.79    0.88
  -6   7  -6    1.35    0.81
   6  -7   7    0.76    0.44
  -6   7  -7    0.56    0.63
   6  -7   8    4.98    1.54
  -6   7  -8    5.68    1.39
   6  -7   9   19.72    3.90
  -6   7  -9   18.74    4.47
   6  -7  10    3.69    1.07
  -6   7 -10    4.29    1.17
   6  -7  11    1.14    0.71
  -6   7 -11    0.64    1.10
  -6   6   9    3.72    1.54
   6  -6  -9    5.81    1.66
  -6   6   8    1.87    0.94
   6  -6  -8    3.04    1.13
  -6   6   7    0.93    0.68
   6  -6  -7    1.24    1.01
  -6   6   6    1.04    0.68
   6  -6  -6    0.09    0.67
  -6   6   5    1.32    0.64
   6  -6  -5    0.65    0.67
   6  -6  -4    3.81    1.17
   6  -6  -3    3.99    1.29
   6  -6  -3    2.39    0.96
  -6   6   3    2.11    0.50
   6  -6  -2    1.73    1.01
   6  -6  -2    2.83    0.97
  -6   6   2    1.74    0.61
   6  -6  -1    0.77    0.96
   6  -6  -1   -0.55    0.54
  -6   6   1    0.67    0.39
   6  -6   0   17.92    2.41
  -6   6   0   13.17    3.54
   6  -6   1    3.73    1.17
  -6   6  -1    3.50    0.74
   6  -6   2   14.26    1.84
  -6   6  -2   17.54    4.08
   6  -6   3   20.61    2.39
  -6   6  -3   18.73    5.06
   6  -6   4    7.85    1.62
  -6   6  -4    7.33    1.99
   6  -6   5   14.16    1.94
  -6   6  -5   18.43    4.50
   6  -6   6   26.05    2.53
  -6   6  -6   22.19    5.44
   6  -6   7    2.02    1.43
  -6   6  -7    1.83    1.09
   6  -6   8   18.70    2.24
  -6   6  -8   25.85    4.74
   6  -6   9    0.71    0.50
  -6   6  -9   -0.81    1.03
   6  -6  10    1.72    0.77
  -6   6 -10    1.92    1.52
   6  -6  11    8.61    1.93
  -6   6 -11    8.23    1.28
   6  -6  12    5.03    1.61
  -6   6 -12    5.58    1.38
   6  -6  13    1.20    0.70
  -6   6 -13    0.71    0.80
  -6   5  10    1.39    0.76
   6  -5 -10    0.46    0.92
  -6   5   9    1.60    0.93
   6  -5  -9    1.46    1.09
   6  -5  -8    2.17    1.21
  -6   5   7    0.55    0.79
   6  -5  -7    4.89    1.44
  -6   5   6    0.90    0.50
   6  -5  -6    0.93    0.66
  -6   5   5    0.62    0.53
   6  -5  -5   -0.52    0.69
  -6   5   4   32.00    2.69
   6  -5  -4   32.61    2.70
   6  -5  -3   12.41    1.91
   6  -5  -3   11.03    2.81
  -6   5   3    8.08    2.45
   6  -5  -2   14.24    1.90
   6  -5  -2   13.61    1.55
  -6   5   2   11.51    3.24
   6  -5  -1   17.71    2.09
   6  -5  -1   15.09    1.54
  -6   5   1   16.96    4.10
   6  -5   0    2.84    1.30
   6  -5   0    3.14    0.82
  -6   5   0    2.73    0.61
   6  -5   1    4.31    1.28
   6  -5   1    2.02    0.73
  -6   5  -1    3.47    0.88
   6  -5   2    9.00    1.83
  -6   5  -2    6.89    1.08
   6  -5   3   13.00    1.81
  -6   5  -3   11.93    3.36
   6  -5   4    0.04    0.85
  -6   5  -4    0.66    0.47
   6  -5   5  154.39    5.26
  -6   5  -5  165.88    5.80
   6  -5   6    7.45    2.06
  -6   5  -6    7.89    2.86
   6  -5   7   -0.27    0.77
  -6   5  -7   -0.42    0.94
   6  -5   8   19.98    3.43
  -6   5  -8   19.00    5.03
   6  -5   9    7.94    2.01
  -6   5  -9   10.35    3.18
   6  -5  10   35.91    3.04
  -6   5 -10   43.45   10.47
   6  -5  11    2.33    1.05
  -6   5 -11    1.99    0.77
   6  -5  12    2.92    1.02
  -6   5 -12    1.29    0.79
   6  -5  13    1.63    0.58
  -6   5 -13    0.78    0.81
   6  -5  14    0.71    0.94
  -6   5 -14    1.69    0.72
  -6   4  11   -0.26    0.89
   6  -4 -11    0.30    0.96
  -6   4  10    1.16    0.79
   6  -4 -10    0.93    1.04
   6  -4  -9    1.59    1.35
  -6   4   8    0.00    0.80
   6  -4  -8    0.91    0.95
  -6   4   7    0.76    0.59
   6  -4  -7    1.50    1.04
  -6   4   6    6.28    2.04
   6  -4  -6   10.39    1.72
  -6   4   5   24.93    4.20
   6  -4  -5   38.27    3.10
  -6   4   4    0.87    0.75
   6  -4  -4    0.07    0.65
  -6   4   4    0.51    0.40
   6  -4  -3   30.71    2.36
  -6   4   3   20.96    6.20
   6  -4  -2   13.73    1.78
   6  -4  -2   13.15    1.53
  -6   4   2   11.28    2.67
   6  -4  -1    3.64    1.03
   6  -4  -1    3.05    0.94
  -6   4   1    1.94    0.64
   6  -4   0   17.43    1.98
   6  -4   0   17.26    1.44
  -6   4   0   15.70    2.82
   6  -4   1    2.52    1.24
   6  -4   1    1.23    0.45
  -6   4  -1    0.88    0.54
   6  -4   2   14.89    1.71
   6  -4   2   14.40    1.32
  -6   4  -2   12.00    3.49
   6  -4   3   10.54    1.50
  -6   4  -3    7.96    2.59
  -6   4  -3   10.10    2.19
   6  -4   4    0.43    0.80
  -6   4  -4    1.51    0.48
   6  -4   5   22.82    2.07
  -6   4  -5   25.52    7.34
   6  -4   6   27.35    2.35
  -6   4  -6   23.89    4.51
   6  -4   7   57.59    3.58
  -6   4  -7   61.60    3.64
   6  -4   8    1.44    0.43
  -6   4  -8    1.24    0.84
   6  -4   9    0.96    0.77
  -6   4  -9    1.76    0.70
   6  -4  10   13.02    2.05
  -6   4 -10   13.68    2.95
   6  -4  11   17.27    3.07
  -6   4 -11   20.45    5.78
   6  -4  12    0.54    0.86
  -6   4 -12    1.25    0.98
   6  -4  13    2.33    1.39
  -6   4 -13    2.70    0.72
   6  -4  14    7.86    1.70
  -6   4 -14    8.02    2.20
   6  -4  15    1.47    0.61
  -6   4 -15    0.83    0.66
  -6   3  11    3.20    0.73
   6  -3 -11    5.92    1.71
  -6   3  10    1.69    0.77
   6  -3 -10    0.42    0.94
  -6   3   9    1.07    0.46
   6  -3  -9    0.45    1.01
  -6   3   8    1.89    0.50
   6  -3  -8    5.96    1.64
  -6   3   7    3.60    1.23
   6  -3  -7    2.51    1.27
  -6   3   6    1.82    0.96
   6  -3  -6    2.62    1.32
  -6   3   5    4.35    1.61
   6  -3  -5    6.08    1.34
  -6   3   4    6.22    1.40
   6  -3  -4    9.40    1.55
  -6   3   4    4.34    1.22
  -6   3   3    2.44    0.73
   6  -3  -3    3.40    0.98
  -6   3   3    1.05    0.53
   6  -3  -2   37.06    2.51
   6  -3  -2   36.63    2.41
  -6   3   2   25.78    6.09
   6  -3  -1   16.98    2.68
   6  -3  -1   16.12    1.65
  -6   3   1   12.70    2.38
   6  -3   0    6.57    1.28
   6  -3   0    6.32    0.98
  -6   3   0    6.22    1.46
   6  -3   1    0.82    0.76
   6  -3   1    0.30    0.22
  -6   3  -1    0.37    0.41
   6  -3   2   21.03    1.75
  -6   3  -2   21.62    3.78
   6  -3   3   22.41    1.84
  -6   3  -3   22.76    4.44
  -6   3  -3   21.83    4.94
   6  -3   4   55.20    2.93
  -6   3  -4   38.79    5.37
  -6   3  -4   36.82    7.96
   6  -3   5    5.23    1.20
  -6   3  -5    3.63    0.75
  -6   3  -5    3.83    1.17
   6  -3   6    2.40    0.94
  -6   3  -6    1.62    0.60
   6  -3   7   40.85    7.39
  -6   3  -7   36.84    8.64
   6  -3   8    3.01    1.00
  -6   3  -8    4.03    1.29
   6  -3   9    0.68    0.70
  -6   3  -9    1.54    1.39
   6  -3  10    3.96    1.00
  -6   3 -10    4.12    1.17
   6  -3  11    1.64    0.87
  -6   3 -11    1.43    0.77
   6  -3  12    7.78    1.46
  -6   3 -12    7.04    1.19
   6  -3  13    4.77    1.27
  -6   3 -13    2.74    1.08
   6  -3  14    6.89    1.28
  -6   3 -14    8.09    3.55
   6  -3  15   -0.31    0.63
  -6   3 -15    0.29    0.52
  -6   3 -16    1.55    0.62
  -6   2  12    0.96    0.82
   6  -2 -12    0.61    1.07
  -6   2  11   -0.25    1.03
   6  -2 -11    2.47    1.43
  -6   2  10    0.50    0.67
   6  -2 -10    0.32    0.96
  -6   2   9    1.25    0.53
   6  -2  -9   -0.19    0.91
  -6   2   8    5.96    1.20
   6  -2  -8    8.66    1.70
  -6   2   7    0.96    0.57
   6  -2  -7    0.37    0.78
  -6   2   6    0.85    0.56
   6  -2  -6   -0.44    0.78
  -6   2   5   10.17    2.43
   6  -2  -5   12.12    2.00
  -6   2   4   -0.62    0.59
   6  -2  -4   -0.27    0.78
   6  -2  -4    0.83    0.69
  -6   2   3    2.27    0.77
   6  -2  -3    2.67    0.96
   6  -2  -3    2.14    0.57
  -6   2   2    1.65    0.74
   6  -2  -2    1.69    0.85
   6  -2  -2    1.06    0.58
   6  -2  -1    5.06    1.06
   6  -2  -1    8.22    1.40
   6  -2  -1    9.17    1.23
   6  -2   0    4.73    0.92
   6  -2   0    6.44    1.24
   6  -2   0    3.93    0.87
   6  -2   1    0.10    0.55
   6  -2   1    1.79    0.89
   6  -2   1    0.06    0.68
   6  -2   2   31.75    1.93
  -6   2  -2   29.04    1.84
   6  -2   2   35.81    2.24
   6  -2   3   24.10    1.72
  -6   2  -3   26.80    5.20
   6  -2   3   30.11    2.34
   6  -2   4   39.78    5.31
  -6   2  -4   39.32    4.20
   6  -2   4   47.88    2.88
   6  -2   5    3.63    0.83
  -6   2  -5    3.31    0.92
   6  -2   5    6.06    1.33
   6  -2   6    1.08    0.53
  -6   2  -6    1.86    0.48
   6  -2   6    1.36    1.30
   6  -2   7    1.73    0.41
  -6   2  -7    1.55    0.39
   6  -2   7    4.94    1.31
   6  -2   8    7.86    1.28
  -6   2  -8    7.95    0.92
   6  -2   8    7.71    1.55
   6  -2   9    2.05    0.92
  -6   2  -9    0.91    0.35
   6  -2  10    0.79    0.54
  -6   2 -10   -0.05    0.84
   6  -2  11    4.02    1.05
  -6   2 -11    5.28    0.95
   6  -2  12    1.68    0.71
  -6   2 -12    1.45    0.59
   6  -2  13    0.95    0.69
  -6   2 -13    0.70    0.51
   6  -2  14    3.25    0.89
  -6   2 -14    0.76    0.49
   6  -2  15    1.09    0.80
  -6   2 -15    0.51    0.58
   6  -2  16    2.15    0.72
  -6   2 -16    2.97    0.86
  -6   1  12    3.59    1.09
   6  -1 -12    1.16    1.11
  -6   1  11    0.87    0.57
   6  -1 -11    0.91    1.07
  -6   1  10   -0.30    0.96
   6  -1 -10    1.47    1.08
  -6   1   9    7.74    1.70
   6  -1  -9    8.88    1.82
  -6   1   8    1.15    0.74
   6  -1  -8    1.08    1.01
  -6   1   7    1.12    0.57
   6  -1  -7    2.20    1.05
  -6   1   6    1.16    0.47
   6  -1  -6    1.26    0.97
  -6   1   5    1.46    0.53
   6  -1  -5    2.24    1.23
   6  -1  -5    1.44    0.53
  -6   1   4    0.64    0.55
   6  -1  -4    1.39    0.89
   6  -1  -4    1.87    0.63
  -6   1   3    0.60    0.39
   6  -1  -3    0.25    0.77
   6  -1  -3    0.73    0.51
  -6   1   2   35.93    2.26
   6  -1  -2   45.90    2.56
   6  -1  -2   41.60    2.12
  -6   1   1    8.95    2.15
   6  -1  -1   11.00    1.39
   6  -1  -1   12.92    1.37
   6  -1   0    0.76    0.57
   6  -1   0    0.82    0.43
   6  -1   0    0.73    0.61
   6  -1   1    0.99    0.67
   6  -1   1    0.42    0.57
   6  -1   1    1.53    0.88
   6  -1   2    2.64    0.78
  -6   1  -2    3.27    0.72
   6  -1   2    2.58    0.57
   6  -1   3   11.89    1.26
  -6   1  -3   14.02    2.97
   6  -1   3   16.15    1.67
   6  -1   4    6.78    0.95
  -6   1  -4    6.72    1.44
   6  -1   4    9.80    1.39
   6  -1   5   -0.30    0.45
  -6   1  -5    0.92    0.35
   6  -1   5    0.66    0.76
   6  -1   6    0.12    0.47
  -6   1  -6    0.78    0.46
   6  -1   6    0.85    0.81
   6  -1   7    0.74    0.33
  -6   1  -7    1.66    0.33
   6  -1   7    1.54    1.30
   6  -1   8   27.83    1.86
  -6   1  -8   29.22    1.79
   6  -1   8   35.73    2.67
   6  -1   9    0.52    0.48
  -6   1  -9   -0.03    0.45
   6  -1   9    0.36    0.92
   6  -1  10    4.14    0.86
  -6   1 -10    5.63    0.92
   6  -1  10    7.96    1.67
   6  -1  11    0.46    0.57
  -6   1 -11   -0.01    0.47
   6  -1  11    1.27    1.00
   6  -1  12    1.64    0.78
  -6   1 -12    1.24    0.76
   6  -1  12    2.69    1.28
   6  -1  13    0.89    0.28
  -6   1 -13    1.87    0.91
   6  -1  14    0.63    0.38
  -6   1 -14    1.86    0.80
   6  -1  15    0.97    0.71
  -6   1 -15    0.36    0.62
   6  -1  16    0.92    0.51
  -6   1 -16    0.09    0.42
   6  -1  17    0.99    0.46
  -6   1 -17    0.08    0.84
  -6   0  12   -0.15    1.04
   6   0 -12    0.48    0.95
  -6   0  11    1.28    0.44
   6   0 -11    0.82    1.05
  -6   0  10    2.19    0.51
   6   0 -10    2.60    1.44
  -6   0   9    0.38    0.51
   6   0  -9    1.43    1.46
  -6   0   8    4.68    0.94
   6   0  -8    5.74    1.62
  -6   0   7    2.07    0.37
   6   0  -7    4.61    1.48
  -6   0   6    1.81    0.45
   6   0  -6    3.45    1.30
  -6   0   5    5.36    1.53
   6   0  -5    5.71    1.34
   6   0  -5    7.74    1.07
  -6   0   4    1.37    0.75
   6   0  -4    0.72    0.87
   6   0  -4    0.23    0.44
  -6   0   3    1.33    0.27
   6   0  -3    1.14    0.88
   6   0  -3    1.68    0.78
  -6   0   2   37.27    7.66
   6   0  -2   49.40    3.03
   6   0  -2   50.24    2.97
  -6   0   1   10.43    2.29
   6   0  -1   15.63    3.01
   6   0  -1   14.57    1.46
  -6   0   0    6.83    1.60
   6   0   0   11.98    1.42
   6   0   0    9.75    1.28
   6   0   1    7.96    0.90
  -6   0  -1    7.57    1.28
   6   0   1    7.77    1.19
   6   0   2    6.84    1.64
  -6   0  -2    7.36    1.80
   6   0   2    9.62    1.28
   6   0   3    2.59    0.62
  -6   0  -3    3.22    0.70
   6   0   3    2.84    0.96
   6   0   4    4.42    0.76
  -6   0  -4    6.26    1.26
   6   0   4    6.64    1.37
   6   0   5   41.01    1.82
  -6   0  -5   37.26    2.15
   6   0   5   47.25    2.76
   6   0   6    2.30    0.61
  -6   0  -6    3.16    0.69
   6   0   6    3.01    0.92
   6   0   7   57.95    8.46
  -6   0  -7   64.71    3.19
   6   0   7   74.26    3.90
   6   0   8    4.91    0.99
  -6   0  -8    2.85    1.56
   6   0   8    4.12    2.10
   6   0   9   25.39    2.51
  -6   0  -9   28.91    1.97
   6   0   9   30.56    2.46
   6   0  10   71.34    2.88
  -6   0 -10   77.05    6.55
   6   0  10   84.40    4.22
   6   0  11   -0.22    0.48
  -6   0 -11    0.41    0.58
   6   0  11   -0.16    0.92
   6   0  12    0.60    0.41
  -6   0 -12    0.79    0.61
   6   0  12    0.89    0.91
   6   0  13    2.13    0.62
  -6   0 -13    1.89    0.84
   6   0  13    3.47    1.30
   6   0  14    0.30    0.59
  -6   0 -14   -0.38    0.60
   6   0  14    1.00    0.96
   6   0  15    1.91    0.93
  -6   0 -15    2.13    0.93
   6   0  16    8.03    2.04
  -6   0 -16    6.23    2.22
   6   0  17    0.13    0.66
  -6   0 -17    1.13    0.50
  -6  -1  12    1.78    1.53
   6   1 -12    0.82    1.53
  -6  -1  11    0.75    0.96
   6   1 -11    1.08    1.09
  -6  -1  10    1.21    0.48
   6   1 -10   -0.44    0.89
  -6  -1   9    0.63    0.57
   6   1  -9   -1.01    0.95
  -6  -1   8    6.55    1.56
   6   1  -8    8.29    1.83
  -6  -1   7   11.24    1.88
   6   1  -7   15.53    2.20
  -6  -1   6    0.44    0.45
   6   1  -6    1.99    1.35
   6   1  -6    0.16    0.36
  -6  -1   5    4.29    1.14
   6   1  -5    4.92    1.30
   6   1  -5    4.19    1.04
  -6  -1   4    1.98    0.53
   6   1  -4    0.78    0.96
   6   1  -4    1.58    0.54
  -6  -1   3  114.79    4.59
   6   1  -3  143.07    5.83
   6   1  -3  127.19    4.53
  -6  -1   2   26.60    5.19
   6   1  -2   39.72    6.59
   6   1  -2   33.92    2.21
  -6  -1   1    4.34    0.91
   6   1  -1    5.43    1.29
   6   1  -1    6.20    1.03
  -6  -1   0    0.20    0.21
  -6  -1   0    1.18    0.87
   6   1   0    1.00    0.69
  -6  -1  -1   31.35    3.52
  -6  -1  -1   42.05    7.97
   6   1   1   45.88    2.38
  -6  -1  -2   14.28    0.97
  -6  -1  -2   19.81    5.87
   6   1   2   18.70    1.60
   6   1   3    0.78    0.39
  -6  -1  -3    1.16    0.78
   6   1   3    0.18    0.32
   6   1   4  292.23    4.02
  -6  -1  -4  312.84    6.70
   6   1   4  333.81    7.04
   6   1   5   21.21    1.26
  -6  -1  -5   22.28    4.48
   6   1   5   27.21    2.34
   6   1   6    0.65    0.35
  -6  -1  -6    1.34    0.51
   6   1   6    1.99    0.94
   6   1   7    1.54    0.33
  -6  -1  -7    1.81    0.37
   6   1   7    0.96    0.85
   6   1   8    0.64    0.51
  -6  -1  -8    2.40    1.03
   6   1   8    1.35    0.89
   6   1   9   15.36    3.07
  -6  -1  -9   22.74    1.99
   6   1   9   22.69    2.42
   6   1  10    0.51    0.54
  -6  -1 -10    0.42    0.70
   6   1  10    0.49    0.87
   6   1  11    1.72    0.53
  -6  -1 -11    1.88    0.84
   6   1  11    1.80    0.97
  -6  -1 -12    2.04    0.89
   6   1  12    1.20    0.91
   6   1  13    6.70    1.48
  -6  -1 -13   10.56    1.51
   6   1  13   12.17    1.84
   6   1  14    1.64    0.64
  -6  -1 -14    2.95    0.99
   6   1  14    0.96    0.90
   6   1  15   13.95    1.78
  -6  -1 -15   26.65    2.66
   6   1  15   21.77    2.36
   6   1  16    0.88    0.89
  -6  -1 -16    1.15    0.81
   6   1  16    1.15    0.92
   6   1  17    3.86    1.24
  -6  -1 -17    1.65    0.96
  -6  -2  11    1.91    0.87
   6   2 -11    2.43    1.57
  -6  -2  10    0.10    0.98
   6   2 -10    3.48    1.53
  -6  -2   9    7.37    1.74
   6   2  -9    3.78    1.56
  -6  -2   8   24.66    4.92
   6   2  -8   30.99    2.83
  -6  -2   7    0.53    0.86
   6   2  -7    0.78    1.13
   6   2  -7    0.82    0.65
  -6  -2   6    0.38    0.32
   6   2  -6    1.72    1.32
   6   2  -6    0.07    0.37
  -6  -2   5    6.03    1.16
   6   2  -5    7.26    1.56
   6   2  -5    7.00    0.95
  -6  -2   4    4.29    0.95
   6   2  -4    5.82    1.39
   6   2  -4    7.53    1.06
  -6  -2   3    1.58    0.86
   6   2  -3    3.47    1.24
   6   2  -3    3.37    0.75
  -6  -2   2    7.88    1.52
   6   2  -2    9.16    1.70
   6   2  -2    8.50    1.11
  -6  -2   1   62.58    5.02
   6   2  -1   74.61    3.52
  -6  -2   0  276.82    8.22
  -6  -2   0  322.59   12.16
   6   2   0  333.24   10.46
  -6  -2  -1   30.08    8.03
   6   2   1   25.82    2.01
  -6  -2  -2    9.71    2.00
   6   2   2    9.93    1.52
  -6  -2  -3  210.69    6.36
   6   2   3  223.06    6.05
  -6  -2  -4  523.91   11.93
   6   2   4  555.50    9.20
  -6  -2  -5  250.96   10.24
   6   2   5  272.70    9.52
  -6  -2  -6   23.21    4.44
   6   2   6   23.25    1.95
   6   2   7    0.00    0.83
  -6  -2  -8    1.54    0.58
   6   2   8    2.61    1.28
  -6  -2  -9   29.70    2.22
   6   2   9   34.37    2.60
   6   2  10    1.88    0.53
  -6  -2 -10    4.63    1.07
   6   2  10    3.20    0.99
   6   2  11    1.35    0.27
  -6  -2 -11    1.77    0.87
   6   2  11    1.29    0.86
  -6  -2 -12    0.70    0.75
   6   2  12    0.18    0.75
   6   2  13    0.49    0.41
  -6  -2 -13    0.73    1.10
   6   2  13    0.40    0.58
   6   2  14    2.55    0.79
  -6  -2 -14    6.96    1.72
   6   2  14    2.76    0.98
  -6  -2 -15    9.29    2.16
   6   2  15   11.45    1.90
  -6  -2 -16   14.82    2.11
   6   2  16   17.13    2.29
  -6  -2 -17    2.04    1.20
   6   2  17    2.80    1.06
  -6  -3  11    0.51    0.47
   6   3 -11    1.23    1.09
  -6  -3  10    0.55    0.79
   6   3 -10    1.27    1.42
  -6  -3   9    2.11    1.06
   6   3  -9    3.52    1.52
  -6  -3   8    9.88    3.46
   6   3  -8   19.07    2.46
  -6  -3   7   24.45    2.26
   6   3  -7   31.52    6.62
   6   3  -7   29.80    2.13
  -6  -3   6    4.71    1.10
   6   3  -6    3.17    1.10
   6   3  -6    4.68    0.97
  -6  -3   5    4.91    0.96
   6   3  -5    9.45    1.97
   6   3  -5    7.03    1.13
  -6  -3   4    1.83    0.43
   6   3  -4    6.59    1.59
   6   3  -4    3.03    0.77
  -6  -3   3    9.88    1.06
   6   3  -3   13.86    1.78
   6   3  -3   12.85    3.11
  -6  -3   2    1.74    0.45
  -6  -3   2    3.25    1.42
   6   3  -2    3.73    1.10
  -6  -3   1    1.82    1.13
   6   3  -1    1.69    0.80
  -6  -3   0   71.12    4.21
   6   3   0   73.12    3.72
  -6  -3  -1    1.61    1.02
   6   3   1    2.79    1.06
  -6  -3  -2  201.06    7.60
   6   3   2  223.44    7.86
  -6  -3  -3    8.12    1.36
   6   3   3    6.09    1.37
  -6  -3  -4   51.54    9.06
   6   3   4   44.79    2.72
  -6  -3  -5   20.53    4.00
   6   3   5   19.88    1.96
  -6  -3  -6    0.57    0.54
   6   3   6    0.07    0.86
  -6  -3  -7    3.97    1.28
   6   3   7    1.74    0.82
  -6  -3  -8    4.43    0.54
   6   3   8    3.26    0.56
  -6  -3  -9   13.59    1.98
   6   3   9   12.26    1.62
  -6  -3 -10    2.78    1.16
   6   3  10    3.38    1.18
  -6  -3 -11    1.92    1.00
   6   3  11    1.48    1.06
  -6  -3 -12    7.64    1.48
   6   3  12    8.46    1.58
  -6  -3 -13    5.98    1.66
   6   3  13    4.59    1.44
  -6  -3 -14    2.97    1.23
   6   3  14    2.76    1.05
  -6  -3 -15   21.15    2.39
   6   3  15   19.71    2.27
  -6  -3 -16    7.77    1.62
   6   3  16    4.93    1.46
  -6  -3 -17    1.13    0.85
   6   3  17    1.32    1.13
  -6  -4  10   -0.11    0.87
   6   4 -10    0.23    1.00
  -6  -4   9    6.00    2.14
   6   4  -9   13.22    2.63
  -6  -4   8    1.34    1.15
   6   4  -8    0.55    1.03
   6   4  -8   -0.04    0.42
  -6  -4   7    0.19    0.73
   6   4  -7    1.28    1.03
   6   4  -7    1.27    0.77
  -6  -4   6   13.51    2.47
   6   4  -6   23.09    2.48
   6   4  -6   18.21    1.75
  -6  -4   5    4.51    1.36
   6   4  -5    8.15    1.41
   6   4  -5    4.89    1.14
  -6  -4   4    2.14    1.22
   6   4  -4    2.30    0.77
  -6  -4   3   33.08    5.59
   6   4  -3   36.41    2.54
  -6  -4   2   12.94    1.59
   6   4  -2   12.63    1.95
  -6  -4   1   25.74    4.37
   6   4  -1   25.56    2.07
  -6  -4   0   10.28    2.28
   6   4   0   10.57    1.49
  -6  -4  -1   14.97    3.38
   6   4   1   15.93    1.85
  -6  -4  -2  124.88    5.61
   6   4   2  128.51    6.55
  -6  -4  -3   65.14    3.77
   6   4   3   69.04    3.66
  -6  -4  -4   38.59    8.26
   6   4   4   42.31    5.79
  -6  -4  -5   12.23    2.40
   6   4   5    9.58    1.35
  -6  -4  -6    6.83    1.80
   6   4   6    6.56    1.41
  -6  -4  -7    0.90    0.80
   6   4   7   -0.42    0.77
  -6  -4  -8    7.06    1.69
   6   4   8    5.53    1.34
  -6  -4  -9   11.16    1.74
   6   4   9    6.17    1.25
  -6  -4 -10   52.33    3.49
   6   4  10   38.86    7.22
  -6  -4 -11   26.53    5.40
   6   4  11   24.55    2.31
  -6  -4 -12    0.30    0.66
   6   4  12    1.50    1.16
  -6  -4 -13    1.50    1.02
   6   4  13    3.42    1.23
  -6  -4 -14    2.60    1.63
   6   4  14    3.74    1.33
  -6  -4 -15    1.21    1.13
   6   4  15    1.34    1.12
  -6  -4 -16    0.54    1.01
   6   4  16    1.12    0.50
   6   5 -10    0.59    0.86
   6   5  -9    0.30    1.00
   6   5  -8    3.30    1.44
   6   5  -8    0.96    0.85
   6   5  -7    6.77    1.88
  -6  -5   6    3.32    1.08
   6   5  -6    1.78    0.89
  -6  -5   5    0.94    0.71
   6   5  -5    0.79    0.51
  -6  -5   4    8.98    2.05
   6   5  -4    5.89    1.93
  -6  -5   3    7.36    2.22
   6   5  -3    9.30    1.55
  -6  -5   2   16.80    3.40
   6   5  -2   17.11    1.95
  -6  -5   1   10.98    1.77
   6   5  -1   12.31    2.35
  -6  -5   0    4.47    0.87
   6   5   0    3.43    1.17
  -6  -5  -1    1.08    0.79
   6   5   1   -0.18    0.73
  -6  -5  -2    2.66    0.54
   6   5   2    1.31    0.82
  -6  -5  -3    7.23    1.27
   6   5   3    7.03    1.59
  -6  -5  -4   31.66    2.93
   6   5   4   29.06    2.49
  -6  -5  -5   67.38    4.07
   6   5   5   61.04    4.38
  -6  -5  -6    1.20    0.53
   6   5   6    0.65    0.89
  -6  -5  -7    0.83    0.55
   6   5   7    0.75    0.87
  -6  -5  -8   16.15    3.56
   6   5   8   16.11    2.06
  -6  -5  -9    3.57    1.37
   6   5   9    2.62    1.41
  -6  -5 -10    3.34    1.25
   6   5  10    3.12    1.01
  -6  -5 -11    3.81    1.49
   6   5  11    7.04    1.34
  -6  -5 -12    0.33    0.51
   6   5  12   -0.10    0.72
  -6  -5 -13    0.25    1.07
   6   5  13    1.78    0.90
  -6  -5 -14    2.48    1.56
   6   5  14    1.48    1.16
  -6  -5 -15   -0.15    1.07
   6   5  15   -0.23    0.71
  -6  -5 -16    0.80    1.15
   6   5  16    0.45    0.71
  -6  -6   8    1.25    0.82
   6   6  -8    1.13    0.87
  -6  -6   7    1.38    1.14
   6   6  -7    1.21    0.78
  -6  -6   6    0.46    0.39
   6   6  -6    1.28    0.79
  -6  -6   5    0.88    0.81
   6   6  -5    1.24    0.71
  -6  -6   4    3.65    1.33
   6   6  -4    2.94    1.20
  -6  -6   3    5.74    1.75
   6   6  -3    3.01    1.00
  -6  -6   2    0.36    0.70
   6   6  -2    1.96    1.22
  -6  -6   1   -0.30    0.83
   6   6  -1    0.70    0.90
  -6  -6   0   22.53    3.91
   6   6   0   19.41    2.12
  -6  -6  -1    1.81    0.82
   6   6   1    1.62    0.95
  -6  -6  -2    7.39    1.82
   6   6   2    7.16    1.53
  -6  -6  -3    0.61    0.78
   6   6   3    0.25    0.88
  -6  -6  -4   21.74    2.67
   6   6   4   21.74    2.09
  -6  -6  -5   17.95    5.26
   6   6   5   17.67    2.20
  -6  -6  -6   10.83    2.42
   6   6   6   10.35    1.71
  -6  -6  -7    6.33    1.48
   6   6   7    6.50    1.46
  -6  -6  -8   -0.41    0.91
   6   6   8    2.66    1.28
  -6  -6  -9    0.55    0.98
   6   6   9    1.35    0.91
  -6  -6 -10   -0.66    1.00
   6   6  10   -0.18    0.76
  -6  -6 -11    0.12    1.02
   6   6  11    0.49    0.47
  -6  -6 -12    2.28    1.64
   6   6  12    1.11    0.91
  -6  -6 -13    1.38    1.54
   6   6  13    1.31    0.61
  -6  -6 -14    1.75    1.24
   6   6  14    0.23    0.70
  -6  -6 -15    1.96    1.24
   6   6  15    3.70    1.08
  -6  -7   7    0.40    0.53
   6   7  -7   -0.24    0.68
  -6  -7   6    0.88    0.84
   6   7  -6    0.45    0.76
  -6  -7   5    1.04    1.67
   6   7  -5    0.28    0.74
  -6  -7   4    0.52    0.60
   6   7  -4   -0.35    0.79
  -6  -7   3    3.64    1.15
   6   7  -3    4.69    1.45
  -6  -7   2   -0.10    0.85
   6   7  -2    0.74    0.91
  -6  -7   1    4.55    0.97
   6   7  -1    6.54    1.82
  -6  -7   0   11.09    2.40
   6   7   0   12.88    1.71
  -6  -7  -1    2.15    0.65
   6   7   1    2.86    1.07
  -6  -7  -2   15.15    2.61
   6   7   2   14.55    2.90
  -6  -7  -3    1.56    0.75
   6   7   3    0.74    1.01
  -6  -7  -4   14.66    3.29
   6   7   4   15.51    2.12
  -6  -7  -5   23.97    5.08
   6   7   5   24.71    2.63
  -6  -7  -6   -0.01    0.96
   6   7   6    0.45    0.90
  -6  -7  -7    4.44    1.54
   6   7   7    2.15    0.99
  -6  -7  -8   -0.73    1.02
   6   7   8    0.85    1.29
  -6  -7  -9    1.32    1.13
   6   7   9    0.78    0.54
  -6  -7 -10   -0.29    1.03
   6   7  10    0.45    0.82
  -6  -7 -11   -0.47    1.06
   6   7  11    1.55    0.96
  -6  -7 -12    0.02    1.08
   6   7  12    1.65    0.62
  -6  -7 -13    1.35    1.21
   6   7  13   -0.47    0.75
  -6  -7 -14    0.60    1.23
   6   7  14    0.75    0.54
  -6  -8   5    3.35    1.33
   6   8  -5    5.30    1.46
  -6  -8   4    1.02    0.44
   6   8  -4    0.64    0.87
  -6  -8   3    3.29    1.08
   6   8  -3    3.45    1.48
  -6  -8   2    6.99    1.66
   6   8  -2    6.54    1.67
  -6  -8   1    4.30    1.41
   6   8  -1    3.08    1.21
  -6  -8   0    3.22    0.89
   6   8   0    1.40    1.05
  -6  -8  -1   -0.47    0.85
   6   8   1    0.47    0.75
  -6  -8  -2    2.10    0.65
   6   8   2    0.36    0.97
  -6  -8  -3    1.38    0.97
   6   8   3    0.89    1.02
  -6  -8  -4    6.69    1.75
   6   8   4    9.81    1.94
  -6  -8  -5    1.85    0.90
   6   8   5    0.94    1.03
  -6  -8  -6    4.52    1.65
   6   8   6    2.48    1.06
   6   8   7    3.29    1.42
  -6  -8  -8   -0.06    1.07
   6   8   8    0.06    0.87
  -6  -8  -9    3.11    1.60
   6   8   9    3.71    1.49
  -6  -8 -10    2.70    1.07
   6   8  10    3.09    1.31
  -6  -8 -11    1.54    1.02
   6   8  11    3.83    1.48
  -6  -8 -12    0.18    1.19
   6   8  12    1.94    1.11
  -6  -9   3    0.08    0.67
   6   9  -3   -1.00    0.97
  -6  -9   2   10.78    1.95
   6   9  -2   12.12    1.88
  -6  -9   1    4.06    1.25
   6   9  -1    3.25    1.29
  -6  -9   0    1.70    0.74
   6   9   0    0.59    1.01
  -6  -9  -1   11.77    2.70
   6   9   1   11.31    1.81
  -6  -9  -2    1.79    0.84
   6   9   2    1.64    1.23
  -6  -9  -3    0.55    0.87
   6   9   3   -0.13    1.06
  -6  -9  -4    3.80    1.54
   6   9   4    4.33    1.79
  -6  -9  -5    4.28    1.92
   6   9   5   -1.00    0.93
  -6  -9  -6    2.61    1.27
   6   9   6    2.25    1.11
  -6  -9  -7   13.72    2.37
   6   9   7   12.42    2.83
  -6  -9  -8    2.25    1.34
   6   9   8   -0.06    0.94
  -6  -9  -9   19.94    2.81
   6   9   9   17.29    2.39
  -6  -9 -10   12.41    2.50
   6   9  10    9.81    1.96
  -6 -10  -2    3.23    1.37
   6  10   2    1.85    1.23
  -6 -10  -3    4.01    1.91
   6  10   3    3.11    1.62
  -6 -10  -4    2.92    1.28
   6  10   4    6.49    1.92
  -6 -10  -5    0.76    1.08
   6  10   5   -0.43    1.04
  -6 -10  -6    0.56    1.15
   6  10   6   -0.17    0.96
   7  -8   1   -0.34    0.94
  -7   8  -1    0.51    0.45
   7  -8   2    4.94    1.71
  -7   8  -2    3.37    0.87
   7  -8   3   -0.76    0.97
  -7   8  -3    0.47    0.69
   7  -8   4    0.90    0.99
  -7   7   4    1.57    1.00
   7  -7  -3    2.86    1.60
   7  -7  -2    5.55    1.71
   7  -7  -1    0.34    0.94
  -7   7   1    0.35    0.38
   7  -7   0    5.02    1.42
  -7   7   0    4.16    1.31
   7  -7   1    1.05    1.07
  -7   7  -1    0.48    0.52
   7  -7   2   25.16    3.13
  -7   7  -2   20.14    4.78
   7  -7   3    0.42    0.88
  -7   7  -3    0.29    0.51
   7  -7   4    1.78    1.38
  -7   7  -4    0.26    0.48
   7  -7   5    5.79    1.59
  -7   7  -5    5.65    1.24
   7  -7   6    2.12    1.08
  -7   7  -6    3.76    0.89
   7  -7   7    6.31    1.48
  -7   7  -7   11.77    2.17
   7  -7   8    0.77    0.93
  -7   7  -8   -0.83    1.10
  -7   6   6    1.16    0.80
   7  -6  -6    1.38    0.83
  -7   6   5   -0.31    0.83
   7  -6  -5   -0.36    0.61
  -7   6   4    1.54    0.74
   7  -6  -4    1.38    0.71
   7  -6  -3    0.64    0.96
   7  -6  -3    0.95    0.70
   7  -6  -2    0.01    0.92
   7  -6  -1    9.39    1.70
  -7   6   1   10.03    2.12
   7  -6   0    1.31    1.01
  -7   6   0    0.74    0.51
   7  -6   1    1.23    1.31
  -7   6  -1    1.37    0.53
   7  -6   2   32.92    3.20
  -7   6  -2   31.49    9.23
   7  -6   3    5.04    1.51
  -7   6  -3    3.47    1.14
   7  -6   4    9.58    1.80
  -7   6  -4    8.39    2.51
   7  -6   5   -0.01    0.89
  -7   6  -5   -0.41    0.83
   7  -6   6    2.31    1.40
  -7   6  -6    2.14    0.38
   7  -6   7    6.27    1.70
  -7   6  -7    3.71    1.05
   7  -6   8    5.67    1.60
  -7   6  -8    4.85    1.36
   7  -6   9    4.20    1.83
  -7   6  -9    3.82    1.30
   7  -6  10    2.20    0.79
  -7   6 -10   -0.21    1.04
  -7   5   7    1.44    0.82
   7  -5  -7    0.85    0.79
  -7   5   6    0.63    0.62
   7  -5  -6    0.51    0.72
  -7   5   5    0.96    0.46
   7  -5  -5    0.60    0.70
  -7   5   4    5.35    1.90
   7  -5  -4    7.88    1.42
  -7   5   3    0.20    0.82
   7  -5  -3    0.21    0.58
   7  -5  -2   10.24    1.87
   7  -5  -2   12.78    1.76
  -7   5   2    7.69    2.27
   7  -5  -1   30.51    2.94
   7  -5  -1   26.55    2.05
  -7   5   1   19.17    5.73
   7  -5   0   31.12    2.86
   7  -5   0   23.98    5.24
  -7   5   0   25.19    5.20
   7  -5   1    8.34    1.70
  -7   5  -1    5.27    1.86
   7  -5   2    3.82    1.33
  -7   5  -2    2.86    0.93
   7  -5   3   -0.21    0.80
  -7   5  -3    0.70    0.47
   7  -5   4    1.87    0.94
  -7   5  -4    0.62    0.52
   7  -5   5   10.91    1.94
  -7   5  -5   12.12    2.35
   7  -5   6   17.23    2.20
  -7   5  -6   19.09    4.20
   7  -5   7    2.06    0.99
  -7   5  -7    3.46    0.91
   7  -5   8    8.28    1.59
  -7   5  -8    9.84    2.49
   7  -5   9    0.65    0.85
  -7   5  -9   -0.24    1.04
   7  -5  10    0.87    0.95
  -7   5 -10    2.35    0.97
   7  -5  11    1.72    0.88
  -7   5 -11    1.04    1.35
  -7   5 -12    1.80    0.87
  -7   4   8    1.59    0.59
   7  -4  -8    1.15    0.84
  -7   4   7    0.00    0.89
   7  -4  -7    0.23    0.76
  -7   4   6    5.55    1.53
   7  -4  -6    5.21    1.35
  -7   4   5    6.74    1.42
   7  -4  -5   11.82    1.94
  -7   4   4    2.52    1.16
   7  -4  -4    2.66    1.00
  -7   4   3    0.95    0.84
   7  -4  -2    0.08    0.82
   7  -4  -2    0.33    0.65
  -7   4   2    0.36    0.24
   7  -4  -1    8.82    1.67
   7  -4  -1    7.09    1.26
  -7   4   1    4.39    1.44
   7  -4   0    0.66    0.80
   7  -4   0    0.85    0.58
  -7   4   0    1.10    0.57
   7  -4   1   -0.45    0.72
   7  -4   1    2.03    0.82
  -7   4  -1    0.70    0.56
   7  -4   2    3.94    1.20
  -7   4  -2    3.61    0.99
  -7   4  -2    4.00    0.88
   7  -4   3    3.63    1.21
  -7   4  -3    4.06    1.43
   7  -4   4   12.15    2.06
  -7   4  -4    9.08    3.02
   7  -4   5    3.21    1.05
  -7   4  -5    1.72    0.85
   7  -4   6    6.10    1.49
  -7   4  -6    5.58    0.93
   7  -4   7    2.38    0.98
  -7   4  -7    2.68    1.10
   7  -4   8    1.32    0.82
  -7   4  -8    2.33    0.66
   7  -4   9    2.81    0.75
  -7   4  -9    3.73    1.19
   7  -4  10    9.25    2.44
  -7   4 -10   11.68    2.81
   7  -4  11   12.26    2.65
  -7   4 -11   10.16    2.77
   7  -4  12    9.00    1.71
  -7   4 -12    9.44    2.01
   7  -4  13    1.95    0.90
  -7   4 -13    2.27    1.21
  -7   3   9    1.59    0.99
   7  -3  -9    0.30    0.89
   7  -3  -8    6.48    1.63
  -7   3   7    0.88    0.63
   7  -3  -7    2.02    1.31
  -7   3   6    9.04    2.82
   7  -3  -6   11.59    2.01
  -7   3   5    1.94    0.58
   7  -3  -5    2.06    0.92
  -7   3   4   11.79    3.41
   7  -3  -4   17.28    2.09
  -7   3   3    1.58    0.54
   7  -3  -3    2.51    0.82
  -7   3   3    1.94    0.61
  -7   3   2    1.23    0.77
   7  -3  -2    1.23    0.82
  -7   3   2    0.59    0.37
   7  -3  -1   -0.09    0.66
   7  -3  -1    2.01    1.19
  -7   3   1    1.00    0.46
   7  -3   0   -0.69    0.63
   7  -3   0    0.33    0.23
  -7   3   0    0.71    0.42
   7  -3   1   -0.11    0.65
   7  -3   1    0.58    0.81
  -7   3  -1    0.08    0.55
   7  -3   2    1.93    0.95
  -7   3  -2    3.53    0.89
  -7   3  -2    1.89    0.62
   7  -3   3   12.59    1.50
  -7   3  -3   13.46    3.22
  -7   3  -3   13.06    4.82
   7  -3   4    2.16    0.90
  -7   3  -4    1.45    0.69
  -7   3  -4    4.36    1.09
   7  -3   5    0.91    0.73
  -7   3  -5    0.90    0.33
  -7   3  -5    0.71    0.63
   7  -3   6   12.16    2.58
  -7   3  -6   13.50    4.84
   7  -3   7    0.70    0.65
  -7   3  -7   -0.81    0.83
   7  -3   8    0.73    0.65
  -7   3  -8    0.14    0.44
   7  -3   9    0.60    0.35
  -7   3  -9    2.44    1.36
   7  -3  10    6.10    0.96
  -7   3 -10    7.14    1.93
   7  -3  11    0.40    0.69
  -7   3 -11    1.12    1.13
   7  -3  12    0.79    0.70
  -7   3 -12    2.51    1.22
   7  -3  13    0.94    0.58
  -7   3 -13    3.46    1.21
   7  -3  14    0.23    0.73
  -7   3 -14    2.15    1.25
  -7   2   9    0.48    0.51
   7  -2  -9    1.53    1.10
  -7   2   8    0.71    0.33
   7  -2  -8    1.38    1.07
  -7   2   7    0.44    0.54
   7  -2  -7    0.54    0.92
  -7   2   6    3.89    1.17
   7  -2  -6    6.62    1.48
  -7   2   5    0.32    0.44
   7  -2  -5    1.32    1.20
  -7   2   4    0.18    0.51
   7  -2  -4    0.06    0.76
  -7   2   3    1.05    0.30
   7  -2  -3    0.58    0.70
  -7   2   2    0.74    0.53
   7  -2  -2    0.32    0.63
   7  -2  -2   -0.32    0.49
  -7   2   1    0.07    0.53
   7  -2  -1    1.28    0.89
   7  -2  -1   -0.01    0.52
   7  -2   0   -0.14    0.57
   7  -2   0    0.85    0.67
   7  -2   0    0.30    0.65
   7  -2   1   15.14    1.57
   7  -2   1   16.18    1.73
   7  -2   2    4.01    1.01
  -7   2  -2    3.95    1.64
   7  -2   2    2.66    0.97
   7  -2   3    0.73    0.56
  -7   2  -3    0.83    0.40
   7  -2   3    0.54    0.77
   7  -2   4   -0.20    0.49
  -7   2  -4    0.79    0.42
   7  -2   4   -0.63    0.83
   7  -2   5   10.73    1.45
  -7   2  -5   13.06    1.36
   7  -2   6    4.68    0.92
  -7   2  -6    3.97    1.00
   7  -2   6    4.60    1.15
   7  -2   7    3.25    0.83
  -7   2  -7    3.05    0.58
   7  -2   7    3.24    1.35
   7  -2   8    1.64    0.70
   7  -2   8    4.71    1.56
   7  -2   9    0.25    0.61
   7  -2  10    0.41    0.47
  -7   2 -10    2.45    1.08
   7  -2  11    1.24    0.67
  -7   2 -11    2.69    0.91
   7  -2  12    0.63    0.54
  -7   2 -12    1.22    1.18
   7  -2  13    3.07    1.36
  -7   2 -13    3.23    1.41
   7  -2  14    0.24    0.67
  -7   2 -14    0.23    0.49
   7  -2  15    1.12    0.79
  -7   2 -15    0.91    0.64
  -7   1  10    0.38    0.53
   7  -1 -10    1.04    1.34
  -7   1   9    1.20    0.89
   7  -1  -9    1.24    1.03
  -7   1   8    0.26    0.53
   7  -1  -8    2.66    1.52
  -7   1   7    3.81    1.26
   7  -1  -7    3.33    1.52
  -7   1   6    7.29    1.76
   7  -1  -6   11.54    2.27
  -7   1   5   12.86    2.62
   7  -1  -5   19.39    2.19
  -7   1   4    0.26    0.22
   7  -1  -4   -0.07    0.80
   7  -1  -4   -0.31    0.43
  -7   1   3    9.71    2.37
   7  -1  -3   10.54    1.67
   7  -1  -3   11.98    1.42
  -7   1   2    1.10    0.42
   7  -1  -2    0.48    0.75
   7  -1  -2    1.50    0.63
  -7   1   1    7.59    1.49
   7  -1  -1   11.84    2.29
   7  -1  -1   13.10    1.47
  -7   1   0    4.49    0.89
   7  -1   0    6.22    1.24
   7  -1   0    7.12    1.24
   7  -1   1    1.70    0.74
  -7   1  -1    1.60    0.45
   7  -1   1    2.50    0.92
   7  -1   2    0.52    0.52
  -7   1  -2    1.30    0.72
   7  -1   2    0.13    0.66
   7  -1   3   15.63    1.40
  -7   1  -3   17.53    3.17
   7  -1   3   21.48    2.12
   7  -1   4    5.93    1.05
  -7   1  -4    7.32    1.50
   7  -1   4    8.95    1.51
   7  -1   5    3.78    0.80
  -7   1  -5    4.15    0.75
   7  -1   5    5.61    1.39
   7  -1   6   10.92    1.29
  -7   1  -6    7.71    2.00
   7  -1   6   14.50    2.19
   7  -1   7    2.85    0.78
  -7   1  -7    2.65    0.76
   7  -1   7    3.43    1.39
   7  -1   8   27.71    1.88
  -7   1  -8   29.70    6.26
   7  -1   8   35.68    2.82
   7  -1   9    2.21    1.80
  -7   1  -9    1.23    0.91
   7  -1  10    1.43    0.36
  -7   1 -10    1.59    0.70
   7  -1  10    2.75    1.45
   7  -1  11    0.28    0.52
   7  -1  11    0.35    0.94
   7  -1  12    0.52    0.38
   7  -1  12    1.71    1.09
   7  -1  13    9.06    1.54
  -7   1 -13    9.22    2.69
   7  -1  14    0.66    0.63
  -7   1 -14    0.41    0.80
   7  -1  15    7.81    1.37
  -7   1 -15    8.63    2.67
  -7   0  10    1.44    0.96
   7   0 -10    0.66    1.04
  -7   0   9    0.88    0.75
   7   0  -9    1.88    1.56
  -7   0   8    0.63    0.47
   7   0  -8    0.26    1.00
  -7   0   7    2.87    0.77
   7   0  -7    5.32    2.08
  -7   0   6    0.82    0.74
   7   0  -6    3.63    1.55
  -7   0   5    8.51    1.74
   7   0  -5   11.03    1.85
   7   0  -5    7.78    1.03
  -7   0   4    5.05    0.93
   7   0  -4    4.61    1.47
   7   0  -4    8.88    1.28
  -7   0   3   26.95    5.29
   7   0  -3   32.11    4.01
   7   0  -3   34.31    2.16
  -7   0   2    0.22    0.39
   7   0  -2   -0.67    0.81
   7   0  -2   -0.07    0.52
   7   0  -1    0.19    0.79
   7   0  -1    0.25    0.57
  -7   0   0    5.66    1.48
   7   0   0    8.43    1.47
  -7   0  -1    0.36    0.29
  -7   0  -1    1.09    0.58
   7   0   1    0.66    0.66
  -7   0  -2    2.01    0.80
   7   0   2    2.11    1.01
   7   0   3    1.84    0.64
  -7   0  -3    3.52    0.98
   7   0   3    2.38    0.98
   7   0   4   26.14    1.63
  -7   0  -4   26.46    5.67
   7   0   4   34.20    2.87
   7   0   5    5.47    0.81
  -7   0  -5    5.66    1.27
   7   0   5    7.15    1.48
   7   0   6    3.71    0.81
  -7   0  -6    3.98    0.98
   7   0   6    4.17    1.26
   7   0   7    4.21    0.85
  -7   0  -7    1.77    0.51
   7   0   7    4.78    1.45
   7   0   8   40.44    2.06
  -7   0  -8   41.34    7.54
   7   0   8   46.85    3.15
   7   0   9    4.02    0.85
  -7   0  -9    5.31    1.16
   7   0   9    6.14    1.73
  -7   0 -10    4.39    1.25
   7   0  10    2.92    1.10
   7   0  11   13.78    1.49
  -7   0 -11   11.82    2.54
   7   0  11   17.65    2.31
   7   0  12    0.49    0.48
  -7   0 -12    1.11    0.68
   7   0  12   -0.29    0.91
   7   0  13    1.76    0.64
  -7   0 -13    4.29    1.20
   7   0  13    3.74    1.19
   7   0  14    0.20    0.49
   7   0  14    0.50    0.91
  -7   0 -16   13.52    4.24
  -7  -1  10    5.56    1.65
   7   1 -10    5.11    1.72
  -7  -1   9    0.65    0.68
   7   1  -9    0.07    0.98
  -7  -1   8    7.51    2.27
   7   1  -8   10.25    2.08
  -7  -1   7    9.33    2.06
   7   1  -7   10.90    2.08
  -7  -1   6    6.04    1.70
   7   1  -6    4.62    1.32
  -7  -1   5    5.38    1.09
   7   1  -5    6.27    1.70
   7   1  -5    6.68    1.21
  -7  -1   4   -0.08    0.39
   7   1  -4    0.43    1.36
   7   1  -4   -0.19    0.49
  -7  -1   3   64.53    3.70
   7   1  -3   76.51    5.74
   7   1  -3   62.90   10.33
  -7  -1   2   -0.39    0.48
   7   1  -2    0.64    1.04
   7   1  -2    0.36    0.67
  -7  -1   1   35.27    7.61
   7   1  -1   56.27    8.58
  -7  -1   0   38.87    4.16
  -7  -1   0   51.24    3.86
   7   1   0   54.21    9.62
  -7  -1  -1    0.32    0.33
  -7  -1  -1    1.26    0.58
   7   1   1    2.05    0.87
  -7  -1  -2    1.42    0.36
  -7  -1  -2    3.83    0.71
   7   1   2    2.13    0.85
  -7  -1  -3   41.93    3.37
   7   1   3   50.52    3.24
  -7  -1  -4    2.83    0.62
   7   1   4    3.16    1.27
  -7  -1  -5    4.05    0.86
   7   1   5    3.54    1.26
  -7  -1  -6   38.41    7.77
   7   1   6   39.93    3.07
  -7  -1  -7   19.85    3.85
   7   1   7   26.55    2.59
  -7  -1  -8    0.48    0.33
   7   1   8    0.22    0.91
  -7  -1  -9   -0.53    0.59
   7   1   9   -0.21    0.86
  -7  -1 -10    0.52    0.70
   7   1  10    0.97    1.02
  -7  -1 -11    7.36    2.16
   7   1  11    8.98    1.80
  -7  -1 -12    2.04    0.61
   7   1  12    7.75    1.71
  -7  -1 -13    0.09    0.72
   7   1  13    0.65    0.93
  -7  -1 -14    0.57    0.76
   7   1  14   -0.17    0.84
   7   1  15    8.57    1.89
   7   1  16    2.18    1.53
  -7  -2   9   -0.05    0.88
   7   2  -9    0.80    1.44
  -7  -2   8    1.67    1.30
   7   2  -8    2.95    1.65
  -7  -2   7    7.77    2.37
  -7  -2   6    2.47    1.29
   7   2  -6    5.63    1.72
  -7  -2   5    0.58    0.66
   7   2  -5   -0.51    0.92
   7   2  -5    0.61    0.53
  -7  -2   4    2.87    0.75
   7   2  -4    7.57    1.94
   7   2  -4    4.59    1.03
  -7  -2   3    2.82    0.51
   7   2  -3    5.11    1.47
   7   2  -3    4.47    0.94
   7   2  -2   21.46    1.95
  -7  -2   1   33.37    4.05
   7   2  -1   33.59    2.30
  -7  -2   0   15.55    2.92
   7   2   0   14.25    1.66
  -7  -2  -1   26.32    5.15
   7   2   1   29.64    4.45
  -7  -2  -2    9.06    1.69
   7   2   2   10.11    1.59
  -7  -2  -3    4.77    1.07
   7   2   3    1.82    0.64
  -7  -2  -4   49.18    8.70
   7   2   4   47.63    2.96
  -7  -2  -5    1.35    0.60
   7   2   5    0.52    0.66
  -7  -2  -6    9.05    2.42
   7   2   6   11.35    1.87
  -7  -2  -7    1.53    0.66
   7   2   7    1.80    1.01
  -7  -2  -8    9.64    2.49
   7   2   8    9.43    1.74
  -7  -2  -9    3.04    1.07
   7   2   9    4.72    1.18
  -7  -2 -10    7.01    1.61
   7   2  10    8.19    1.44
  -7  -2 -11    3.91    1.34
   7   2  11    4.71    1.52
  -7  -2 -12    1.62    0.93
   7   2  12    1.83    1.31
  -7  -2 -13    0.07    0.70
   7   2  13    0.00    0.82
  -7  -2 -14    4.14    1.30
   7   2  14    4.36    1.40
  -7  -2 -15   -0.26    0.89
   7   2  15    0.60    1.03
  -7  -2 -16    0.46    0.87
   7   2  16    0.40    0.98
   7   3  -9   -0.67    1.06
   7   3  -8    1.85    1.15
   7   3  -7    4.06    1.52
   7   3  -6    1.62    1.54
   7   3  -6    0.66    0.53
   7   3  -5    0.43    1.41
   7   3  -5    1.19    0.60
   7   3  -4    1.18    1.32
   7   3  -4    0.77    0.84
  -7  -3   3    6.12    1.54
   7   3  -3    3.12    0.97
  -7  -3   2    3.14    1.02
   7   3  -2    2.25    0.78
  -7  -3   1   23.73    5.77
   7   3  -1   26.30    2.16
  -7  -3   0   11.35    2.04
   7   3   0   10.08    1.56
  -7  -3  -1    2.14    0.85
   7   3   1    1.22    0.90
  -7  -3  -2   35.47    6.79
   7   3   2   42.54    3.00
  -7  -3  -3    4.98    1.35
   7   3   3    5.57    1.07
  -7  -3  -4   18.63    6.15
   7   3   4   25.90    2.32
  -7  -3  -5    5.80    0.78
   7   3   5    5.80    1.27
  -7  -3  -6    6.32    1.16
   7   3   6    5.12    1.40
  -7  -3  -7   34.73    6.69
   7   3   7   28.24    5.13
  -7  -3  -8    0.84    0.72
   7   3   8    1.38    0.51
  -7  -3  -9    1.28    0.93
   7   3   9    1.73    1.35
  -7  -3 -10    4.18    1.13
   7   3  10    4.18    1.26
  -7  -3 -11   -0.16    0.79
   7   3  11   -0.07    0.84
  -7  -3 -12    0.46    0.54
   7   3  12    3.45    1.40
  -7  -3 -13   10.18    1.84
   7   3  13    7.70    1.67
  -7  -3 -14    0.12    0.86
   7   3  14    0.11    0.82
  -7  -3 -15    1.55    0.92
   7   3  15    0.32    0.99
   7   4  -8    8.74    2.03
   7   4  -7    0.28    1.04
   7   4  -6   14.47    1.82
  -7  -4   5   -0.82    0.95
   7   4  -5    0.31    0.58
  -7  -4   4    1.51    0.59
   7   4  -4    0.67    0.88
  -7  -4   3    2.60    0.98
   7   4  -3    1.81    0.91
  -7  -4   2    9.70    2.12
   7   4  -2    8.26    1.40
  -7  -4   1    3.91    1.55
   7   4  -1    4.18    1.17
  -7  -4   0   -0.26    0.83
   7   4   0   -0.16    0.68
  -7  -4  -1    0.79    0.33
   7   4   1   -0.01    0.73
  -7  -4  -2    8.14    2.15
   7   4   2    7.82    1.55
  -7  -4  -3    7.72    1.79
   7   4   3    8.06    1.59
  -7  -4  -4    8.63    1.20
   7   4   4    7.30    1.35
  -7  -4  -5    3.70    0.90
   7   4   5    3.16    1.08
  -7  -4  -6    1.89    0.88
   7   4   6    1.80    0.65
  -7  -4  -7    0.43    0.52
   7   4   7    3.76    1.47
  -7  -4  -8    1.97    0.51
   7   4   8    0.71    0.96
  -7  -4  -9    1.54    0.98
   7   4   9    1.65    0.59
  -7  -4 -10    3.45    1.43
   7   4  10    3.16    1.10
  -7  -4 -11    1.07    1.03
   7   4  11    0.82    0.93
   7   4  12    0.37    0.88
  -7  -4 -13    0.35    0.95
   7   4  13    0.64    0.85
  -7  -4 -14   -0.21    0.88
   7   4  14   -0.20    0.85
  -7  -4 -15   -0.06    0.99
   7   4  15    1.14    0.82
  -7  -5   7    5.26    1.70
  -7  -5   6    7.77    2.02
   7   5  -6    4.82    1.32
  -7  -5   5    1.69    0.74
   7   5  -5    0.58    0.70
  -7  -5   4    0.79    1.01
   7   5  -4    0.59    0.66
  -7  -5   3    1.81    0.68
   7   5  -3    3.48    1.14
  -7  -5   2    2.29    1.10
   7   5  -2    1.59    0.97
  -7  -5   1    1.17    0.63
   7   5  -1    1.09    0.85
  -7  -5   0    0.85    0.92
   7   5   0    0.42    0.78
  -7  -5  -1    4.47    1.19
   7   5   1    5.26    1.90
  -7  -5  -2    6.96    1.74
   7   5   2    8.74    1.49
  -7  -5  -3    1.70    0.65
   7   5   3    3.33    1.27
  -7  -5  -4    0.66    0.61
   7   5   4    0.65    0.95
  -7  -5  -5    1.71    0.63
   7   5   5    0.63    0.94
  -7  -5  -6    0.11    0.52
   7   5   6   -0.16    0.96
  -7  -5  -7    8.44    1.79
   7   5   7    6.38    1.71
  -7  -5  -8    2.98    1.19
   7   5   8    4.30    1.17
  -7  -5  -9    0.79    0.67
   7   5   9    0.87    1.34
  -7  -5 -10   13.48    2.13
   7   5  10   11.27    1.75
  -7  -5 -11   -0.23    1.06
   7   5  11    2.58    1.04
  -7  -5 -12    0.51    0.45
   7   5  12    3.29    1.55
  -7  -5 -13    3.89    1.89
   7   5  13    3.06    1.42
  -7  -5 -14   -0.05    1.03
   7   5  14    1.09    0.99
  -7  -6   6    3.74    1.52
   7   6  -6    1.87    0.84
  -7  -6   5   -0.18    0.90
   7   6  -5    0.71    0.97
  -7  -6   4    0.91    0.59
   7   6  -4    0.97    0.77
  -7  -6   3    0.31    0.52
   7   6  -3    1.89    1.19
  -7  -6   2    2.36    0.82
   7   6  -2    1.79    1.13
  -7  -6   1    0.30    0.36
   7   6  -1   -0.08    0.87
  -7  -6   0    1.81    1.05
   7   6   0    1.67    1.28
  -7  -6  -1   10.59    2.17
   7   6   1   14.95    2.13
  -7  -6  -2    5.10    1.57
   7   6   2    5.37    1.51
   7   6   3    1.28    0.95
  -7  -6  -4    5.99    1.25
   7   6   4    5.06    1.20
  -7  -6  -5    3.91    1.02
   7   6   5    3.41    1.13
  -7  -6  -6    4.22    1.61
   7   6   6    3.94    1.18
  -7  -6  -7    3.58    1.17
   7   6   7    2.33    1.10
  -7  -6  -8   -0.15    0.97
   7   6   8    0.55    0.91
  -7  -6  -9    1.87    1.16
   7   6   9    0.31    0.92
  -7  -6 -10   12.45    2.35
   7   6  10    7.36    2.23
  -7  -6 -11    1.68    1.20
   7   6  11    1.13    0.97
  -7  -6 -12    1.82    1.25
   7   6  12    1.69    0.70
  -7  -6 -13    0.84    1.19
   7   6  13    0.16    0.91
  -7  -7   4    1.10    0.56
   7   7  -4    0.73    0.48
  -7  -7   3    0.61    0.46
   7   7  -3    0.58    0.66
  -7  -7   2   -0.39    0.92
   7   7  -2    0.64    0.62
  -7  -7   1    3.20    1.26
   7   7  -1    1.96    1.14
  -7  -7   0    4.29    1.23
   7   7   0    5.39    1.68
  -7  -7  -1    3.00    0.82
   7   7   1    3.38    1.47
  -7  -7  -2    1.47    0.83
   7   7   2    0.47    0.92
  -7  -7  -3   -0.61    0.98
   7   7   3    2.00    1.14
  -7  -7  -4   17.38    3.52
   7   7   4   19.70    2.36
  -7  -7  -5    2.71    1.25
   7   7   5    4.63    1.74
  -7  -7  -6    0.59    0.76
   7   7   6    0.83    1.01
  -7  -7  -7    0.98    1.13
   7   7   7   -0.29    0.84
  -7  -7  -8    0.73    1.11
   7   7   8   -0.45    0.90
  -7  -7  -9    1.53    1.09
   7   7   9    2.32    1.08
  -7  -7 -10    7.46    2.00
   7   7  10    4.20    1.57
  -7  -7 -11    3.08    1.79
   7   7  11    1.75    0.95
  -7  -7 -12    2.62    1.18
   7   7  12    1.41    0.96
  -7  -8   2   11.45    2.82
   7   8  -2   13.78    2.02
  -7  -8   1    0.83    0.55
   7   8  -1   -0.44    0.99
  -7  -8   0    2.10    0.94
   7   8   0    2.79    1.55
  -7  -8  -1    1.58    0.74
   7   8   1    3.73    1.39
  -7  -8  -2    1.03    0.59
   7   8   2    1.54    1.07
  -7  -8  -3    7.03    2.01
   7   8   3    6.79    1.97
  -7  -8  -4    2.05    1.27
   7   8   4    2.55    1.17
  -7  -8  -5    1.28    1.13
   7   8   5    0.34    1.01
  -7  -8  -6    1.19    0.90
   7   8   6    0.30    1.02
  -7  -8  -7    6.08    1.66
   7   8   7    2.25    1.35
  -7  -8  -8    0.95    1.19
   7   8   8    0.51    1.03
  -7  -8  -9   -2.41    1.14
   7   8   9    1.74    1.10
  -7  -8 -10    5.04    2.11
   7   8  10    2.63    1.14
   7   9   2   -0.52    0.97
  -7  -9  -3    1.45    1.23
   7   9   3    2.97    1.56
  -7  -9  -4    6.70    1.74
   7   9   4    7.00    1.92
  -7  -9  -5   -1.11    1.01
   7   9   5    1.73    1.10
   8  -6  -1    0.42    0.36
   8  -6   0    2.84    0.62
   8  -6   1    0.00    0.81
  -8   6  -1    0.62    0.68
   8  -6   2    4.51    1.42
  -8   6  -2    2.96    0.75
   8  -6   3   -0.24    0.74
  -8   6  -3    0.77    0.55
   8  -6   4   -0.14    0.75
  -8   6  -4    0.22    0.61
   8  -6   5    1.20    0.87
  -8   6  -5    2.61    1.13
   8  -6   6    0.52    0.75
  -8   6  -6    1.28    0.83
  -8   5   3   -0.14    0.76
   8  -5  -3    0.65    0.88
  -8   5   2    0.63    0.91
   8  -5  -2    0.61    0.69
   8  -5  -1    1.79    1.27
   8  -5   0    1.49    0.90
  -8   5   0    2.06    0.80
   8  -5   1    3.65    0.93
  -8   5  -1    3.69    1.30
   8  -5   2    0.78    1.14
  -8   5  -2   -0.03    0.72
   8  -5   3    0.40    0.73
  -8   5  -3    1.83    0.58
   8  -5   4    0.51    0.75
  -8   5  -4    0.32    0.49
   8  -5   5    1.94    1.15
  -8   5  -5    1.65    0.37
   8  -5   6    1.47    1.08
  -8   5  -6    1.74    2.80
   8  -5   7    5.02    1.37
   8  -5   8    3.08    1.01
  -8   5  -8    5.70    1.47
   8  -5   9    4.86    1.46
  -8   5  -9    4.16    2.61
  -8   4   5   -0.10    0.60
   8  -4  -5    0.58    0.81
  -8   4   4   -0.03    0.77
   8  -4  -4    1.53    0.92
  -8   4   3    6.11    1.84
   8  -4  -3    3.29    1.24
  -8   4   2    2.69    0.60
   8  -4  -2    1.21    0.46
   8  -4  -1   16.52    3.50
  -8   4   1   10.90    3.51
   8  -4   0    8.19    1.52
   8  -4   0   10.29    1.68
  -8   4   0    6.43    2.23
   8  -4   1    0.55    0.74
  -8   4  -1    0.11    0.42
  -8   4  -2    0.46    0.50
   8  -4   3    0.09    0.63
  -8   4  -3    0.63    0.33
   8  -4   4    1.61    1.03
  -8   4  -4    0.72    0.50
   8  -4   5    4.66    1.25
  -8   4  -5    4.97    1.77
   8  -4   6    2.06    1.09
  -8   4  -6    2.34    0.95
   8  -4   7   11.40    1.96
  -8   4  -7   11.42    3.88
   8  -4   8    1.44    0.91
  -8   4  -8   -0.06    1.07
   8  -4   9   10.59    1.73
  -8   4  -9   12.37    3.26
   8  -4  10   12.19    2.62
  -8   4 -10    9.49    4.08
   8  -4  11   11.30    2.06
  -8   4 -11   10.78    2.84
  -8   3   6    2.91    1.27
   8  -3  -6    2.70    1.01
  -8   3   5    0.82    0.83
   8  -3  -5    1.87    0.94
  -8   3   4    2.94    1.33
   8  -3  -4    3.84    1.26
  -8   3   3    8.26    1.74
   8  -3  -3   11.12    1.78
  -8   3   2    2.84    0.78
   8  -3  -2    1.98    1.05
  -8   3   1    1.01    0.32
   8  -3  -1    2.42    1.04
  -8   3   1    1.44    0.68
   8  -3   0    2.35    0.86
   8  -3   0    3.64    1.32
  -8   3   0    1.57    0.55
   8  -3   1    2.31    1.02
  -8   3  -1    4.58    1.00
  -8   3  -1    4.39    1.11
   8  -3   2    0.36    0.31
  -8   3  -2    0.44    0.47
  -8   3  -2    0.24    0.35
   8  -3   3    3.68    1.11
  -8   3  -3    1.86    0.60
  -8   3  -3    3.38    1.23
   8  -3   4    0.21    0.60
  -8   3  -4    0.13    0.40
   8  -3   5    2.79    1.09
  -8   3  -5    3.19    0.92
   8  -3   6    0.34    0.67
  -8   3  -6    2.17    1.05
   8  -3   7   -0.94    0.65
  -8   3  -7    1.35    0.69
   8  -3   8    0.58    0.30
  -8   3  -8    0.73    0.61
   8  -3   9    3.30    1.12
  -8   3  -9    4.21    1.04
   8  -3  10    1.67    0.65
  -8   3 -10    3.06    1.07
   8  -3  11    7.48    1.45
  -8   3 -11    9.91    3.41
   8  -3  12    5.74    1.90
  -8   3 -12    7.91    2.70
  -8   2   6    2.53    1.03
   8  -2  -6    3.05    1.27
  -8   2   5    1.20    0.57
   8  -2  -5    0.23    0.82
  -8   2   4    0.71    0.47
   8  -2  -4    0.56    0.79
  -8   2   3    5.42    1.66
   8  -2  -3    6.69    1.84
  -8   2   2    1.18    0.44
   8  -2  -2   -0.79    0.62
   8  -2  -2   -0.31    0.58
  -8   2   1    0.50    0.34
   8  -2  -1    0.58    0.63
   8  -2  -1   -0.11    0.66
  -8   2   0    0.31    0.59
   8  -2   0    1.18    0.75
   8  -2   1    6.84    1.22
  -8   2  -1   11.86    2.21
   8  -2   1   13.29    1.73
   8  -2   2    0.33    0.36
  -8   2  -2    0.36    0.57
   8  -2   2    0.46    0.67
   8  -2   3    0.61    0.61
  -8   2  -3    1.49    0.71
   8  -2   3    1.33    0.86
   8  -2   4   18.59    1.72
  -8   2  -4   15.90    4.63
   8  -2   4   26.50    2.45
   8  -2   5   23.70    2.00
  -8   2  -5   14.87    4.19
   8  -2   5   22.45    2.48
   8  -2   6    6.95    1.15
  -8   2  -6    7.52    1.70
   8  -2   6   11.37    1.96
   8  -2   7    2.51    1.00
   8  -2   7    0.75    1.01
   8  -2   8    0.86    0.64
   8  -2   8    0.50    1.03
   8  -2   9    1.04    0.69
   8  -2  10    0.49    0.63
  -8   2 -10    0.96    0.53
   8  -2  11    0.91    0.53
  -8   2 -11    1.45    0.98
   8  -2  12    1.05    0.34
  -8   2 -12    2.24    1.14
   8  -2  13    1.99    0.56
  -8   2 -13    1.22    1.28
  -8   1   7   -0.50    0.76
   8  -1  -7   -0.18    0.97
  -8   1   6   16.88    4.00
   8  -1  -6   24.91    2.77
  -8   1   5    4.16    1.30
   8  -1  -5    6.34    1.78
  -8   1   4    4.65    1.44
   8  -1  -4    7.72    2.34
  -8   1   3    2.05    0.85
   8  -1  -3    6.21    1.76
   8  -1  -3    4.16    1.04
  -8   1   2    0.26    0.89
   8  -1  -2    2.19    1.21
   8  -1  -2    5.93    1.27
  -8   1   1    1.12    0.63
   8  -1  -1    4.97    1.42
   8  -1  -1    1.98    0.94
  -8   1   0    1.02    0.63
  -8   1   0    1.98    0.83
   8  -1   0    1.21    0.64
  -8   1  -1   -0.12    0.48
  -8   1  -1    0.94    0.68
   8  -1   1    2.10    0.85
   8  -1   2    2.07    0.76
  -8   1  -2    3.45    0.82
   8  -1   2    5.19    1.55
   8  -1   3   13.76    2.73
  -8   1  -3   16.14    3.29
   8  -1   3   19.52    2.20
   8  -1   4    0.59    0.53
  -8   1  -4    0.57    0.51
   8  -1   4    1.19    0.91
   8  -1   5    0.80    0.73
  -8   1  -5    0.72    0.53
   8  -1   5    0.78    0.93
   8  -1   6    5.62    1.04
  -8   1  -6    8.30    1.66
   8  -1   6    8.90    1.65
   8  -1   7    0.34    0.49
  -8   1  -7    0.40    0.86
   8  -1   7    1.01    1.09
   8  -1   8    0.29    0.47
  -8   1  -8    0.57    0.44
   8  -1   8    0.49    1.05
   8  -1   9    0.04    0.42
   8  -1   9    5.11    1.66
   8  -1  10    1.08    0.72
   8  -1  10    0.52    1.07
   8  -1  11    7.71    2.12
   8  -1  12   10.11    2.02
  -8   1 -13    6.86    2.69
  -8   0   7    1.61    0.71
   8   0  -7   -0.55    1.04
  -8   0   6    3.26    1.00
   8   0  -6    5.36    1.71
  -8   0   5    0.60    0.55
   8   0  -5    1.54    1.16
  -8   0   4   10.79    2.45
   8   0  -4   15.06    3.27
  -8   0   3   11.43    3.13
   8   0  -3   20.20    2.56
   8   0  -3   14.04    1.79
  -8   0   2    0.58    0.42
   8   0  -2   -0.06    0.86
   8   0  -2    0.29    0.60
  -8   0   1   13.36    3.60
  -8   0   1   24.74    2.50
   8   0  -1   31.35    2.54
  -8   0   0   14.09    2.95
   8   0   0   14.72    1.90
  -8   0  -1    1.47    0.38
  -8   0  -1    0.66    0.55
   8   0   1    0.76    0.70
  -8   0  -2    5.73    0.82
   8   0   2    7.90    1.48
  -8   0  -3    0.21    0.77
   8   0   3    0.18    0.74
  -8   0  -4    0.84    0.49
   8   0   4   -0.28    0.77
  -8   0  -5    6.61    1.49
   8   0   5    5.25    1.30
  -8   0  -6    6.17    1.66
   8   0   6    6.18    1.67
  -8   0  -7    0.48    0.49
   8   0   7    0.46    0.94
  -8   0  -8    0.77    0.49
   8   0   8    3.00    1.43
  -8   0  -9   14.25    2.38
   8   0   9   17.76    2.47
  -8   0 -10    0.62    0.69
   8   0  10    0.08    1.00
  -8   0 -11   12.39    1.74
   8   0  11   12.16    2.20
   8   0  12    0.46    1.04
   8   0  13    6.23    1.97
   8   0  14    3.70    1.26
   8   1  -7    8.22    2.22
   8   1  -6    1.72    1.50
   8   1  -5    3.69    1.61
   8   1  -4    2.15    1.48
   8   1  -4    0.99    0.59
   8   1  -3   13.13    2.02
   8   1  -3   16.54    1.85
   8   1  -2    7.27    1.26
   8   1  -1    1.04    0.97
  -8  -1   0    1.98    1.23
   8   1   0    1.52    0.69
  -8  -1  -1    2.77    0.70
   8   1   1    3.52    1.14
  -8  -1  -2   -0.81    0.74
   8   1   2    1.16    1.17
  -8  -1  -3    0.78    0.58
   8   1   3    0.48    0.81
  -8  -1  -4    6.80    1.29
   8   1   4    4.75    1.46
  -8  -1  -5    1.47    0.65
   8   1   5   -0.26    0.89
  -8  -1  -6    1.44    0.75
   8   1   6    3.63    1.46
  -8  -1  -7   14.60    3.10
   8   1   7   19.07    2.57
  -8  -1  -8    4.88    1.69
   8   1   8    6.68    1.79
  -8  -1  -9   10.65    2.10
   8   1   9   12.17    2.08
  -8  -1 -10    5.26    1.27
   8   1  10    6.37    1.77
  -8  -1 -11   27.70    2.72
   8   1  11   25.20    2.76
  -8  -1 -12   -0.31    0.73
   8   1  12    1.40    1.39
  -8  -1 -13    2.25    1.10
   8   1  13    4.47    1.65
   8   1  14    0.87    1.06
   8   2  -7    5.50    2.19
   8   2  -6    3.40    1.74
   8   2  -5    0.94    1.05
   8   2  -4    7.67    1.79
   8   2  -4    1.41    0.69
  -8  -2   3    0.56    1.01
   8   2  -3    3.59    1.04
  -8  -2   2    0.72    0.60
   8   2  -2   -0.34    0.64
  -8  -2   1   19.89    3.39
   8   2  -1   16.90    1.81
  -8  -2   0   -0.12    0.87
   8   2   0   -0.21    0.59
  -8  -2  -1    1.59    1.17
   8   2   1    1.28    0.80
  -8  -2  -2    1.47    0.66
   8   2   2   -0.39    0.73
  -8  -2  -3    1.03    0.74
   8   2   3    0.67    0.80
  -8  -2  -4    9.73    2.51
   8   2   4   11.39    1.91
  -8  -2  -5   72.90   13.59
   8   2   5   90.16    4.83
  -8  -2  -6   58.18   10.55
   8   2   6   68.97    3.98
  -8  -2  -7   11.29    2.19
   8   2   7   13.37    2.33
  -8  -2  -8    2.46    0.99
   8   2   8    2.88    1.46
  -8  -2  -9    1.42    0.70
   8   2   9    1.38    1.03
  -8  -2 -10    5.16    1.38
   8   2  10    5.31    1.44
  -8  -2 -11    8.17    1.62
   8   2  11    8.38    1.83
  -8  -2 -12    0.78    0.89
   8   2  12    0.31    0.98
  -8  -2 -13    0.91    0.69
   8   2  13    1.88    1.42
  -8  -2 -14    0.81    0.92
   8   2  14    0.12    0.98
   8   3  -6    5.34    1.81
  -8  -3   5    1.38    1.12
  -8  -3   4    1.62    0.90
   8   3  -4    0.90    0.65
  -8  -3   3    0.14    0.55
   8   3  -3    0.92    0.72
  -8  -3   2    2.45    0.97
   8   3  -2    3.29    1.10
  -8  -3   1   -0.19    0.90
   8   3  -1    2.05    1.00
  -8  -3   0    1.91    0.68
   8   3   0    1.14    0.77
  -8  -3  -1    2.51    0.81
   8   3   1    1.58    1.10
  -8  -3  -2    1.30    0.57
   8   3   2    0.81    0.93
  -8  -3  -3    6.49    1.94
   8   3   3    5.08    1.45
  -8  -3  -4   34.17    8.16
   8   3   4   38.72    6.57
  -8  -3  -5  111.40   17.51
   8   3   5  109.83    4.96
  -8  -3  -6   62.68   12.79
   8   3   6   60.20   10.95
  -8  -3  -7    1.48    0.53
   8   3   7    3.35    1.25
  -8  -3  -8    0.96    0.72
   8   3   8    0.30    0.95
   8   3   9    0.24    0.93
  -8  -3 -10   -0.03    0.49
   8   3  10    2.41    1.14
  -8  -3 -11   -0.20    0.80
   8   3  11    0.25    0.89
  -8  -3 -12    1.16    0.95
   8   3  12    1.61    1.41
  -8  -3 -13    1.48    1.16
   8   3  13    0.30    0.47
  -8  -4   5    1.64    0.99
  -8  -4   4    2.41    1.23
   8   4  -4   -0.07    0.59
  -8  -4   3    1.89    0.94
   8   4  -3    2.49    0.90
  -8  -4   2    5.40    1.38
   8   4  -2   10.95    1.71
  -8  -4   1    0.99    0.68
  -8  -4   0   23.62    3.05
   8   4   0   17.09    3.22
  -8  -4  -1    0.52    0.46
   8   4   1    0.63    0.61
  -8  -4  -2   -0.11    0.94
   8   4   2    0.33    0.85
  -8  -4  -3    2.04    0.97
   8   4   3    1.43    0.86
  -8  -4  -4    4.16    1.17
   8   4   4    3.07    1.11
  -8  -4  -5    4.56    1.08
   8   4   5    2.10    1.06
  -8  -4  -6    9.27    2.09
   8   4   6   13.67    2.27
  -8  -4  -7    1.24    0.81
   8   4   7    1.18    0.90
  -8  -4  -8    0.79    1.14
   8   4   8    1.45    1.04
  -8  -4  -9    2.69    1.04
   8   4   9    2.03    0.78
  -8  -4 -10    1.53    1.01
   8   4  10    0.58    0.94
  -8  -4 -11    0.11    0.94
   8   4  11    0.75    0.97
  -8  -4 -12    4.04    1.21
   8   4  12    5.82    1.70
  -8  -4 -13    0.25    1.05
   8   4  13    0.70    1.01
  -8  -5   4    2.28    0.86
   8   5  -4    0.47    0.72
  -8  -5   3   -1.29    1.00
   8   5  -3    0.66    0.94
  -8  -5   2    0.04    0.62
   8   5  -2    0.30    0.72
  -8  -5   1    6.95    1.47
   8   5  -1    8.96    1.61
  -8  -5   0    9.39    2.54
   8   5   0   10.06    1.87
  -8  -5  -1    1.09    1.07
   8   5   1    1.37    1.33
  -8  -5  -2    6.95    1.89
   8   5   2    9.48    1.83
  -8  -5  -3    0.94    0.88
   8   5   3   -0.48    0.88
  -8  -5  -4    0.21    0.33
   8   5   4   -0.66    0.88
  -8  -5  -5    5.20    1.37
   8   5   5    5.20    1.60
  -8  -5  -6    0.57    1.03
   8   5   6    0.43    0.42
  -8  -5  -7    1.24    0.77
   8   5   7    5.70    1.95
  -8  -5  -8    6.42    1.28
   8   5   8    4.37    1.50
  -8  -5  -9    3.00    1.46
   8   5   9    3.02    1.20
  -8  -5 -10   20.61    2.68
   8   5  10   14.68    2.07
  -8  -5 -11    9.89    2.72
   8   5  11    5.84    2.07
  -8  -5 -12    8.39    2.07
   8   5  12    7.01    1.86
  -8  -6   2    7.78    2.72
   8   6  -2    7.15    2.05
   8   6  -1    0.17    1.11
  -8  -6   0   -0.52    1.02
   8   6   0   -0.67    0.83
  -8  -6  -1    5.93    1.81
   8   6   1    7.82    1.95
  -8  -6  -2    1.44    0.82
   8   6   2    0.56    0.98
  -8  -6  -3   -0.13    0.98
   8   6   3    0.52    0.94
  -8  -6  -4    1.73    1.41
   8   6   4    3.97    1.45
  -8  -6  -5    1.68    0.94
   8   6   5    0.60    0.90
  -8  -6  -6    2.32    0.86
   8   6   6    2.90    1.46
  -8  -6  -7    2.43    0.70
   8   6   7    1.73    1.13
  -8  -6  -8   10.48    1.85
   8   6   8    6.62    1.81
  -8  -6  -9    3.85    1.70
   8   6   9    1.43    1.45
  -8  -6 -10   -0.17    1.09
   8   6  10   -0.40    0.94
  -8  -6 -11    1.65    1.22
   8   6  11    0.84    0.62
  -8  -7   0    3.72    0.95
   8   7   0    5.56    1.64
  -8  -7  -1    1.95    1.16
   8   7   1    4.71    1.60
  -8  -7  -2    1.82    0.53
   8   7   2    0.90    1.05
  -8  -7  -3    7.94    1.99
   8   7   3    6.69    1.83
  -8  -7  -4    0.86    0.77
   8   7   4    1.10    1.06
  -8  -7  -5    8.58    2.50
   8   7   5   10.48    2.06
  -8  -7  -6    2.66    1.33
   8   7   6    1.71    1.49
  -8  -7  -7    7.29    1.55
   8   7   7    4.31    1.31
  -8  -7  -8    0.68    0.66
   8   7   8    0.57    1.04
   9  -4   2    2.60    1.08
  -9   4  -2    1.38    0.71
   9  -4   3   -0.46    0.69
  -9   4  -3   -0.62    0.68
   9  -4   4    0.50    0.50
  -9   4  -4    1.24    0.55
   9  -4   5   -0.06    0.69
  -9   4  -5   -0.43    0.85
  -9   3   1    0.27    0.34
  -9   3   0    1.33    0.84
  -9   3   0    1.39    0.68
  -9   3   0    1.90    0.76
  -9   3  -1    0.25    0.40
   9  -3   2    3.83    1.23
  -9   3  -2    3.35    1.35
   9  -3   3    1.39    0.58
  -9   3  -3    1.19    0.70
   9  -3   4   -0.02    0.57
  -9   3  -4    0.49    0.52
   9  -3   5   -0.33    0.57
  -9   3  -5    0.61    0.84
   9  -3   6    1.28    0.70
  -9   3  -6    1.10    0.69
  -9   3  -7   -0.27    0.88
  -9   3  -8    0.61    0.61
   9  -2  -2    0.04    0.82
  -9   2   1    0.69    0.39
  -9   2   1    2.18    1.11
  -9   2   0    0.50    0.48
  -9   2   0    0.08    0.53
  -9   2  -1    1.75    0.74
  -9   2  -1    3.48    1.17
   9  -2   1    2.13    1.09
  -9   2  -2    0.77    0.44
   9  -2   2    0.69    0.74
  -9   2  -3   -0.44    0.58
   9  -2   3    1.79    1.20
   9  -2   4    0.23    0.76
   9  -2   5    1.54    1.40
   9  -2   6    1.33    1.07
   9  -2   7    3.05    1.59
  -9   2  -9   -0.12    1.02
   9  -1  -3    3.31    1.30
  -9   1   1    1.73    0.83
   9  -1  -1    1.01    0.67
  -9   1   0    2.46    1.01
   9  -1   0    1.68    0.84
  -9   1  -1   -0.23    0.69
   9  -1   1    0.57    0.29
  -9   1  -2    0.60    0.60
   9  -1   2   -0.22    0.70
  -9   1  -3    2.75    0.90
   9  -1   3    1.82    0.89
  -9   1  -4    0.86    0.50
   9  -1   4    1.05    0.82
  -9   1  -5    1.46    0.64
   9  -1   5    4.90    1.54
  -9   1  -6    0.54    0.29
   9  -1   6    1.19    1.33
   9  -1   7    0.90    1.00
   9  -1   8   -0.78    0.94
   9  -1   9    0.23    1.03
   9  -1  10    0.43    1.02
  -9   0   2    2.78    1.14
  -9   0   1    1.13    0.81
   9   0  -1    1.46    0.94
  -9   0   0    7.10    1.70
   9   0   0    6.81    1.59
  -9   0  -1    1.24    0.79
   9   0   1    0.78    0.76
  -9   0  -2    1.95    0.55
   9   0   2    0.98    0.82
  -9   0  -3    0.86    0.47
   9   0   3    0.19    0.73
  -9   0  -4    0.59    0.40
   9   0   4    0.26    0.87
  -9   0  -5    1.00    0.53
   9   0   5    1.01    0.93
  -9   0  -7    3.28    0.87
   9   0   7    3.10    1.52
  -9   0  -8    3.68    1.20
   9   0   8    3.21    1.28
  -9   0  -9    0.00    0.59
   9   0   9    1.02    1.47
   9   0  10    3.88    1.58
   9   0  11    2.06    1.59
  -9  -1   3    1.01    0.76
  -9  -1   2    1.36    0.72
   9   1  -2    0.11    0.57
  -9  -1   1    0.54    0.59
   9   1  -1    0.02    0.65
  -9  -1   0    1.95    1.07
   9   1   0    1.08    0.75
  -9  -1  -1    0.10    0.53
   9   1   1    0.04    0.67
  -9  -1  -2    0.60    0.33
   9   1   2   -0.20    0.69
  -9  -1  -3    0.17    0.49
   9   1   3    0.23    0.75
  -9  -1  -4    1.77    0.66
   9   1   4    1.02    0.95
  -9  -1  -5    1.51    0.41
   9   1   5    0.59    0.92
  -9  -1  -6    1.25    0.59
   9   1   6   -0.12    0.91
  -9  -1  -7    0.91    0.46
   9   1   7   -0.16    0.91
  -9  -1  -8    2.79    1.05
   9   1   8    0.82    1.03
  -9  -1  -9    1.09    0.71
   9   1   9    3.54    1.33
  -9  -1 -10    1.26    0.49
   9   1  10    1.02    1.57
   9   1  11   12.17    2.33
  -9  -2   3    1.13    1.00
  -9  -2   2    0.32    0.73
   9   2  -2    0.90    0.72
  -9  -2   1    2.16    1.44
   9   2  -1    0.27    0.72
  -9  -2   0    1.08    0.56
   9   2   0    1.07    0.82
  -9  -2  -1    1.65    0.71
   9   2   1    2.48    1.20
  -9  -2  -2    3.67    1.20
   9   2   2    3.07    1.00
  -9  -2  -3    1.38    0.57
   9   2   3    1.61    1.03
  -9  -2  -4    3.65    0.98
   9   2   4    4.59    1.62
  -9  -2  -5    3.99    1.11
   9   2   5    2.26    1.48
  -9  -2  -6    7.64    1.53
   9   2   6    6.60    1.70
  -9  -2  -7    1.61    0.52
   9   2   7    1.31    1.05
  -9  -2  -8    1.67    0.79
   9   2   8    0.23    1.02
  -9  -2  -9    0.76    0.71
   9   2   9    2.61    1.53
  -9  -2 -10    1.48    0.79
   9   2  10    1.88    1.32
  -9  -2 -11    2.84    1.10
   9   2  11    5.92    1.82
  -9  -3   2    0.00    0.97
   9   3  -2   -0.39    0.65
  -9  -3   1    5.02    1.68
   9   3  -1    2.90    0.99
  -9  -3   0    1.27    0.54
   9   3   0    0.71    0.76
  -9  -3  -1    1.18    0.59
   9   3   1   -0.60    0.74
  -9  -3  -2    4.05    0.99
   9   3   2    2.94    1.08
  -9  -3  -3    1.55    0.63
   9   3   3    0.52    0.59
  -9  -3  -4    0.66    0.53
   9   3   4    0.19    0.92
  -9  -3  -5    0.28    0.47
  -9  -3  -6   -0.09    0.89
   9   3   6   -0.02    0.46
  -9  -3  -7   11.35    2.46
   9   3   7   13.10    2.31
  -9  -3  -8    2.19    1.04
   9   3   8    0.57    1.04
  -9  -3  -9    0.39    0.50
   9   3   9   -0.06    0.96
  -9  -3 -10    0.57    0.57
   9   3  10    2.24    1.44
  -9  -4   1   -0.28    1.04
   9   4  -1    1.19    0.85
  -9  -4   0    5.37    2.39
   9   4   0    4.74    1.21
  -9  -4  -1    1.40    1.25
   9   4   1    1.37    0.95
  -9  -4  -2    0.50    0.79
   9   4   2    1.43    0.99
  -9  -4  -3    1.07    0.75
   9   4   3   -0.15    0.96
  -9  -4  -4    9.67    3.23
   9   4   4    8.62    1.23
  -9  -4  -5    8.62    2.72
   9   4   5    8.57    1.71
  -9  -4  -6    1.52    1.85
   9   4   6    1.06    1.15
  -9  -4  -7    7.12    1.71
   9   4   7    6.05    1.15
  -9  -4  -8    1.78    1.18
   9   4   8    3.77    1.59
  -9  -4  -9    1.97    0.81
   9   4   9   -0.02    0.93
   9   5   1    0.50    1.05
  -9  -5  -2    0.99    0.73
   9   5   2    0.90    0.53
  -9  -5  -3    1.86    0.72
   9   5   3    0.27    0.91
  -9  -5  -4    0.82    0.51
   9   5   4    1.22    1.03
  -9  -5  -5    1.91    0.71
   9   5   5    0.86    1.01
  -9  -5  -6    2.72    0.73
   9   5   6    1.21    1.11
  -9  -5  -7    7.17    1.72
   9   5   7    3.04    0.57
   0   0   0    0.00    0.00
;
_shelx_hkl_checksum   44572
