# Supplementary material for: Four- and five-component molecular solids: crystal engineering strategies based on structural inequivalence
Source: IUCrJ. 2016 Jan 5;3(Pt 2):96–101. doi: 10.1107/S2052252515023945 (PMC4775157; doi:10.1107/S2052252515023945)
Supplement: Supplementary file 5 [file m-03-00096-sup6.zip › Checkcif Folder/Checkciffiles/9. MRE TMP PHE.cif]

 
data_shelx
 
_audit_creation_method            SHELXL-2013
_chemical_name_systematic
;
 ?
;
_chemical_name_common             ?
_chemical_melting_point           ?
_chemical_formula_moiety          ?
_chemical_formula_sum
 'C42 H48 N6 O4' 
_chemical_formula_weight          700.86

loop_
 _atom_type_symbol
 _atom_type_description
 _atom_type_scat_dispersion_real
 _atom_type_scat_dispersion_imag
 _atom_type_scat_source
 'C'  'C'   0.0033   0.0016
 'International Tables Vol C Tables 4.2.6.8 and 6.1.1.4'
 'H'  'H'   0.0000   0.0000
 'International Tables Vol C Tables 4.2.6.8 and 6.1.1.4'
 'N'  'N'   0.0061   0.0033
 'International Tables Vol C Tables 4.2.6.8 and 6.1.1.4'
 'O'  'O'   0.0106   0.0060
 'International Tables Vol C Tables 4.2.6.8 and 6.1.1.4'
 
_space_group_crystal_system       triclinic
_space_group_IT_number            2
_space_group_name_H-M_alt         'P -1'
_space_group_name_Hall            '-P 1'
 
_shelx_space_group_comment
;
The symmetry employed for this shelxl refinement is uniquely defined
by the following loop, which should always be used as a source of
symmetry information in preference to the above space-group names.
They are only intended as comments.
;
 
loop_
 _space_group_symop_operation_xyz
 'x, y, z'
 '-x, -y, -z'
 
_cell_length_a                    7.324(7)
_cell_length_b                    8.723(8)
_cell_length_c                    15.107(14)
_cell_angle_alpha                 82.27(3)
_cell_angle_beta                  88.73(3)
_cell_angle_gamma                 78.76(2)
_cell_volume                      937.9(15)
_cell_formula_units_Z             1
_cell_measurement_temperature     150(2)
_cell_measurement_reflns_used     ? 
_cell_measurement_theta_min       ? 
_cell_measurement_theta_max       ? 
 
_exptl_crystal_description        'Block' 
_exptl_crystal_colour             'Green' 
_exptl_crystal_density_meas       ? 
_exptl_crystal_density_method     ?              
_exptl_crystal_density_diffrn     1.241          
_exptl_crystal_F_000              374
_exptl_transmission_factor_min    ?                                             
_exptl_transmission_factor_max    ?                                             
_exptl_crystal_size_max           0.420
_exptl_crystal_size_mid           0.330
_exptl_crystal_size_min           0.220
_exptl_absorpt_coefficient_mu     0.081
_shelx_estimated_absorpt_T_min    0.967
_shelx_estimated_absorpt_T_max    0.982
_exptl_absorpt_correction_type    'Multi-scan'
_exptl_absorpt_correction_T_max    1.000
_exptl_absorpt_correction_T_min    0.691
_exptl_absorpt_process_details    'Jacobson, R. (1998) Private communication' 
 
_exptl_special_details
;
 ?
;
 
_diffrn_ambient_temperature       150(2)
_diffrn_radiation_wavelength      0.71073
_diffrn_radiation_type            MoK\a
_diffrn_source                    'Sealed Tube'                       
_diffrn_measurement_device_type   'Rigaku Mercury375R (2x2 bin mode)'
_diffrn_measurement_method        'profile data from \w-scans' 
_diffrn_detector_area_resol_mean  ? 
_diffrn_reflns_number             10049
_diffrn_reflns_av_unetI/netI      0.0669
_diffrn_reflns_av_R_equivalents   0.0690
_diffrn_reflns_limit_h_min        -9
_diffrn_reflns_limit_h_max        9
_diffrn_reflns_limit_k_min        -11
_diffrn_reflns_limit_k_max        11
_diffrn_reflns_limit_l_min        -19
_diffrn_reflns_limit_l_max        19
_diffrn_reflns_theta_min          1.360
_diffrn_reflns_theta_max          27.555
_diffrn_reflns_theta_full         25.242
_diffrn_measured_fraction_theta_max   0.994
_diffrn_measured_fraction_theta_full  0.998
_diffrn_reflns_Laue_measured_fraction_max    0.994
_diffrn_reflns_Laue_measured_fraction_full   0.998
_diffrn_reflns_point_group_measured_fraction_max   0.994
_diffrn_reflns_point_group_measured_fraction_full  0.998
_reflns_number_total              4317
_reflns_number_gt                 3005
_reflns_threshold_expression      'I > 2\s(I)'
_reflns_Friedel_coverage          0.000
_reflns_Friedel_fraction_max      .
_reflns_Friedel_fraction_full     .
 
_reflns_special_details
;
 Reflections were merged by SHELXL according to the crystal
 class for the calculation of statistics and refinement.
 
 _reflns_Friedel_fraction is defined as the number of unique
 Friedel pairs measured divided by the number that would be
 possible theoretically, ignoring centric projections and
 systematic absences.
;
 
_computing_data_collection        ?
_computing_cell_refinement        ?
_computing_data_reduction         ?
_computing_structure_solution     ?
_computing_structure_refinement   'SHELXL-2013 (Sheldrick, 2013)'
_computing_molecular_graphics     ?
_computing_publication_material   ?
 
_refine_special_details
;
 ?
;
_refine_ls_structure_factor_coef  Fsqd
_refine_ls_matrix_type            full
_refine_ls_weighting_scheme       calc
_refine_ls_weighting_details
;
 w=1/[\s^2^(Fo^2^)+(0.1106P)^2^]
 where P=(Fo^2^+2Fc^2^)/3
;
_atom_sites_solution_primary      ?
_atom_sites_solution_secondary    ?
_atom_sites_solution_hydrogens    geom
_refine_ls_hydrogen_treatment     constr
_refine_ls_extinction_method      SHELXL
_refine_ls_extinction_coef        0.029(8)
_refine_ls_extinction_expression
 'Fc^*^=kFc[1+0.001xFc^2^\l^3^/sin(2\q)]^-1/4^'
_refine_ls_number_reflns          4317
_refine_ls_number_parameters      243
_refine_ls_number_restraints      0
_refine_ls_R_factor_all           0.0973
_refine_ls_R_factor_gt            0.0653
_refine_ls_wR_factor_ref          0.2126
_refine_ls_wR_factor_gt           0.1749
_refine_ls_goodness_of_fit_ref    1.087
_refine_ls_restrained_S_all       1.087
_refine_ls_shift/su_max           0.006
_refine_ls_shift/su_mean          0.000
 
loop_
 _atom_site_label
 _atom_site_type_symbol
 _atom_site_fract_x
 _atom_site_fract_y
 _atom_site_fract_z
 _atom_site_U_iso_or_equiv
 _atom_site_adp_type
 _atom_site_occupancy
 _atom_site_site_symmetry_order  
 _atom_site_calc_flag
 _atom_site_refinement_flags_posn
 _atom_site_refinement_flags_adp
 _atom_site_refinement_flags_occupancy
 _atom_site_disorder_assembly
 _atom_site_disorder_group
N2 N 0.1466(3) 0.0760(2) 0.98171(11) 0.0322(4) Uani 1 1 d . . . . .
N1 N 0.5019(2) 0.8892(2) 0.57422(12) 0.0300(4) Uani 1 1 d . . . . .
C1 C 0.5012(3) 0.4591(2) 0.82893(13) 0.0273(5) Uani 1 1 d . . . . .
O1 O 0.5882(2) 0.6646(2) 0.72968(11) 0.0424(5) Uani 1 1 d . . . . .
H1 H 0.5541 0.7239 0.6820 0.064 Uiso 1 1 calc R U . . .
C6 C 0.3714(3) 0.3644(2) 0.85518(13) 0.0286(5) Uani 1 1 d . . . . .
O2 O 0.4187(2) 0.2547(2) 0.92842(11) 0.0447(5) Uani 1 1 d . . . . .
H2 H 0.3277 0.2116 0.9436 0.067 Uiso 1 1 calc R U . . .
C13 C 0.4359(3) 1.0426(2) 0.57943(14) 0.0286(5) Uani 1 1 d . . . . .
C5 C 0.2052(3) 0.3810(3) 0.80906(15) 0.0336(5) Uani 1 1 d . . . . .
H5 H 0.1185 0.3154 0.8281 0.040 Uiso 1 1 calc R U . . .
C2 C 0.4594(3) 0.5723(2) 0.75378(14) 0.0292(5) Uani 1 1 d . . . . .
C14 C 0.5656(3) 0.8448(2) 0.49587(14) 0.0291(5) Uani 1 1 d . . . . .
C3 C 0.2934(3) 0.5902(3) 0.70661(15) 0.0339(5) Uani 1 1 d . . . . .
H3 H 0.2670 0.6674 0.6555 0.041 Uiso 1 1 calc R U . . .
C4 C 0.1676(3) 0.4948(3) 0.73480(15) 0.0347(5) Uani 1 1 d . . . . .
H4 H 0.0540 0.5072 0.7030 0.042 Uiso 1 1 calc R U . . .
C9 C 0.1446(3) -0.0581(2) 0.94847(14) 0.0315(5) Uani 1 1 d . . . . .
C10 C 0.0050(3) 0.1351(2) 1.03307(14) 0.0326(5) Uani 1 1 d . . . . .
C7 C 0.6781(3) 0.4409(3) 0.88123(15) 0.0378(6) Uani 1 1 d . . . . .
H7A H 0.7660 0.4948 0.8456 0.057 Uiso 1 1 calc R U . . .
H7B H 0.7330 0.3286 0.8954 0.057 Uiso 1 1 calc R U . . .
H7C H 0.6505 0.4873 0.9368 0.057 Uiso 1 1 calc R U . . .
C15 C 0.6392(4) 0.6727(3) 0.49356(18) 0.0438(6) Uani 1 1 d . . . . .
H15A H 0.7756 0.6525 0.4945 0.066 Uiso 1 1 calc R U . . .
H15B H 0.5962 0.6415 0.4389 0.066 Uiso 1 1 calc R U . . .
H15C H 0.5940 0.6115 0.5458 0.066 Uiso 1 1 calc R U . . .
C12 C 0.3654(3) 1.0870(3) 0.66817(16) 0.0422(6) Uani 1 1 d . . . . .
H12A H 0.3986 0.9957 0.7142 0.063 Uiso 1 1 calc R U . . .
H12B H 0.2297 1.1208 0.6655 0.063 Uiso 1 1 calc R U . . .
H12C H 0.4218 1.1735 0.6829 0.063 Uiso 1 1 calc R U . . .
C8 C 0.3065(4) -0.1218(3) 0.89335(17) 0.0465(6) Uani 1 1 d . . . . .
H8A H 0.3919 -0.0474 0.8852 0.070 Uiso 1 1 calc R U . . .
H8B H 0.2620 -0.1364 0.8349 0.070 Uiso 1 1 calc R U . . .
H8C H 0.3719 -0.2233 0.9238 0.070 Uiso 1 1 calc R U . . .
C11 C 0.0164(4) 0.2848(3) 1.06947(18) 0.0484(7) Uani 1 1 d . . . . .
H11A H 0.0580 0.2600 1.1319 0.073 Uiso 1 1 calc R U . . .
H11B H -0.1066 0.3540 1.0661 0.073 Uiso 1 1 calc R U . . .
H11C H 0.1053 0.3381 1.0342 0.073 Uiso 1 1 calc R U . . .
N3 N -0.0140(3) 0.1569(2) 0.45628(13) 0.0355(5) Uani 1 1 d . . . . .
C18 C 0.0512(3) 0.0311(3) 0.41381(15) 0.0333(5) Uani 1 1 d . . . . .
C20 C -0.0657(3) 0.1263(3) 0.54167(15) 0.0332(5) Uani 1 1 d . . . . .
C17 C 0.1064(3) 0.0555(3) 0.32313(16) 0.0435(6) Uani 1 1 d . . . . .
H17 H 0.0979 0.1597 0.2932 0.052 Uiso 1 1 calc R U . . .
C21 C -0.1360(3) 0.2549(3) 0.59042(18) 0.0452(6) Uani 1 1 d . . . . .
H21 H -0.1477 0.3603 0.5620 0.054 Uiso 1 1 calc R U . . .
C16 C 0.1715(4) -0.0704(4) 0.27911(18) 0.0515(7) Uani 1 1 d . . . . .
H16 H 0.2076 -0.0533 0.2184 0.062 Uiso 1 1 calc R U . . .
C22 C -0.1861(3) 0.2266(4) 0.67729(19) 0.0523(7) Uani 1 1 d . . . . .
H22 H -0.2315 0.3128 0.7093 0.063 Uiso 1 1 calc R U . . .
 
loop_
 _atom_site_aniso_label
 _atom_site_aniso_U_11
 _atom_site_aniso_U_22
 _atom_site_aniso_U_33
 _atom_site_aniso_U_23
 _atom_site_aniso_U_13
 _atom_site_aniso_U_12
N2 0.0425(10) 0.0294(10) 0.0261(9) 0.0034(7) -0.0005(8) -0.0150(8)
N1 0.0336(9) 0.0273(9) 0.0281(9) 0.0034(7) 0.0029(7) -0.0083(7)
C1 0.0313(10) 0.0254(10) 0.0256(10) -0.0011(8) 0.0014(8) -0.0083(8)
O1 0.0432(9) 0.0430(10) 0.0395(10) 0.0174(7) -0.0030(7) -0.0200(8)
C6 0.0337(11) 0.0273(11) 0.0257(10) 0.0003(8) 0.0008(8) -0.0106(9)
O2 0.0480(10) 0.0451(10) 0.0418(10) 0.0177(8) -0.0087(8) -0.0263(8)
C13 0.0291(10) 0.0274(11) 0.0290(11) -0.0010(8) 0.0018(8) -0.0065(8)
C5 0.0339(11) 0.0328(12) 0.0373(12) -0.0056(9) 0.0025(9) -0.0144(9)
C2 0.0333(11) 0.0247(10) 0.0294(11) 0.0001(8) 0.0042(9) -0.0080(9)
C14 0.0310(10) 0.0238(10) 0.0321(11) -0.0008(8) 0.0025(8) -0.0065(8)
C3 0.0389(12) 0.0299(11) 0.0300(11) 0.0028(9) -0.0023(9) -0.0039(9)
C4 0.0312(11) 0.0366(12) 0.0363(12) -0.0067(10) -0.0045(9) -0.0046(9)
C9 0.0462(12) 0.0265(11) 0.0214(10) 0.0032(8) 0.0016(9) -0.0109(9)
C10 0.0504(13) 0.0246(11) 0.0242(11) 0.0013(8) -0.0028(9) -0.0138(10)
C7 0.0385(12) 0.0406(13) 0.0348(12) 0.0056(10) -0.0041(10) -0.0160(10)
C15 0.0519(14) 0.0231(11) 0.0548(16) -0.0043(10) 0.0016(12) -0.0041(10)
C12 0.0445(13) 0.0504(15) 0.0309(12) -0.0077(10) 0.0062(10) -0.0066(11)
C8 0.0572(15) 0.0459(15) 0.0344(13) -0.0021(11) 0.0118(11) -0.0087(12)
C11 0.0749(18) 0.0320(13) 0.0439(15) -0.0076(11) -0.0012(13) -0.0219(13)
N3 0.0351(10) 0.0298(10) 0.0391(11) -0.0008(8) -0.0058(8) -0.0022(8)
C18 0.0303(11) 0.0338(12) 0.0347(12) -0.0025(9) -0.0048(9) -0.0044(9)
C20 0.0287(10) 0.0305(11) 0.0385(13) -0.0042(9) -0.0075(9) -0.0002(9)
C17 0.0391(12) 0.0524(15) 0.0368(13) 0.0015(11) -0.0055(10) -0.0080(11)
C21 0.0398(12) 0.0366(14) 0.0576(17) -0.0133(12) -0.0064(12) 0.0025(11)
C16 0.0419(13) 0.075(2) 0.0375(14) -0.0128(14) 0.0018(11) -0.0081(13)
C22 0.0393(13) 0.0669(19) 0.0529(16) -0.0305(14) 0.0003(12) -0.0003(13)
 
_geom_special_details
;
 All esds (except the esd in the dihedral angle between two l.s. planes)
 are estimated using the full covariance matrix.  The cell esds are taken
 into account individually in the estimation of esds in distances, angles
 and torsion angles; correlations between esds in cell parameters are only
 used when they are defined by crystal symmetry.  An approximate (isotropic)
 treatment of cell esds is used for estimating esds involving l.s. planes.
;
 
loop_
 _geom_bond_atom_site_label_1
 _geom_bond_atom_site_label_2
 _geom_bond_distance
 _geom_bond_site_symmetry_2
 _geom_bond_publ_flag
N2 C9 1.336(3) . ?
N2 C10 1.344(3) . ?
N1 C14 1.340(3) . ?
N1 C13 1.344(3) . ?
C1 C6 1.395(3) . ?
C1 C2 1.397(3) . ?
C1 C7 1.503(3) . ?
O1 C2 1.368(3) . ?
O1 H1 0.8400 . ?
C6 O2 1.365(3) . ?
C6 C5 1.389(3) . ?
O2 H2 0.8400 . ?
C13 C14 1.398(3) 2_676 ?
C13 C12 1.498(3) . ?
C5 C4 1.388(3) . ?
C5 H5 0.9500 . ?
C2 C3 1.395(3) . ?
C14 C13 1.398(3) 2_676 ?
C14 C15 1.498(3) . ?
C3 C4 1.382(3) . ?
C3 H3 0.9500 . ?
C4 H4 0.9500 . ?
C9 C10 1.397(3) 2_557 ?
C9 C8 1.494(3) . ?
C10 C9 1.397(3) 2_557 ?
C10 C11 1.500(3) . ?
C7 H7A 0.9800 . ?
C7 H7B 0.9800 . ?
C7 H7C 0.9800 . ?
C15 H15A 0.9800 . ?
C15 H15B 0.9800 . ?
C15 H15C 0.9800 . ?
C12 H12A 0.9800 . ?
C12 H12B 0.9800 . ?
C12 H12C 0.9800 . ?
C8 H8A 0.9800 . ?
C8 H8B 0.9800 . ?
C8 H8C 0.9800 . ?
C11 H11A 0.9800 . ?
C11 H11B 0.9800 . ?
C11 H11C 0.9800 . ?
N3 C20 1.343(3) . ?
N3 C18 1.347(3) . ?
C18 C17 1.420(4) . ?
C18 C20 1.431(3) 2_556 ?
C20 C21 1.430(3) . ?
C20 C18 1.431(3) 2_556 ?
C17 C16 1.362(4) . ?
C17 H17 0.9500 . ?
C21 C22 1.358(4) . ?
C21 H21 0.9500 . ?
C16 C22 1.416(5) 2_556 ?
C16 H16 0.9500 . ?
C22 C16 1.416(5) 2_556 ?
C22 H22 0.9500 . ?
 
loop_
 _geom_angle_atom_site_label_1
 _geom_angle_atom_site_label_2
 _geom_angle_atom_site_label_3
 _geom_angle
 _geom_angle_site_symmetry_1
 _geom_angle_site_symmetry_3
 _geom_angle_publ_flag
C9 N2 C10 119.65(19) . . ?
C14 N1 C13 119.33(17) . . ?
C6 C1 C2 117.78(19) . . ?
C6 C1 C7 120.61(18) . . ?
C2 C1 C7 121.60(19) . . ?
C2 O1 H1 109.5 . . ?
O2 C6 C5 122.45(19) . . ?
O2 C6 C1 115.78(19) . . ?
C5 C6 C1 121.77(19) . . ?
C6 O2 H2 109.5 . . ?
N1 C13 C14 120.48(19) . 2_676 ?
N1 C13 C12 117.57(19) . . ?
C14 C13 C12 122.0(2) 2_676 . ?
C4 C5 C6 119.1(2) . . ?
C4 C5 H5 120.5 . . ?
C6 C5 H5 120.5 . . ?
O1 C2 C3 122.06(19) . . ?
O1 C2 C1 116.76(19) . . ?
C3 C2 C1 121.18(19) . . ?
N1 C14 C13 120.2(2) . 2_676 ?
N1 C14 C15 117.37(19) . . ?
C13 C14 C15 122.4(2) 2_676 . ?
C4 C3 C2 119.5(2) . . ?
C4 C3 H3 120.3 . . ?
C2 C3 H3 120.3 . . ?
C3 C4 C5 120.7(2) . . ?
C3 C4 H4 119.6 . . ?
C5 C4 H4 119.6 . . ?
N2 C9 C10 119.8(2) . 2_557 ?
N2 C9 C8 118.0(2) . . ?
C10 C9 C8 122.2(2) 2_557 . ?
N2 C10 C9 120.6(2) . 2_557 ?
N2 C10 C11 117.2(2) . . ?
C9 C10 C11 122.3(2) 2_557 . ?
C1 C7 H7A 109.5 . . ?
C1 C7 H7B 109.5 . . ?
H7A C7 H7B 109.5 . . ?
C1 C7 H7C 109.5 . . ?
H7A C7 H7C 109.5 . . ?
H7B C7 H7C 109.5 . . ?
C14 C15 H15A 109.5 . . ?
C14 C15 H15B 109.5 . . ?
H15A C15 H15B 109.5 . . ?
C14 C15 H15C 109.5 . . ?
H15A C15 H15C 109.5 . . ?
H15B C15 H15C 109.5 . . ?
C13 C12 H12A 109.5 . . ?
C13 C12 H12B 109.5 . . ?
H12A C12 H12B 109.5 . . ?
C13 C12 H12C 109.5 . . ?
H12A C12 H12C 109.5 . . ?
H12B C12 H12C 109.5 . . ?
C9 C8 H8A 109.5 . . ?
C9 C8 H8B 109.5 . . ?
H8A C8 H8B 109.5 . . ?
C9 C8 H8C 109.5 . . ?
H8A C8 H8C 109.5 . . ?
H8B C8 H8C 109.5 . . ?
C10 C11 H11A 109.5 . . ?
C10 C11 H11B 109.5 . . ?
H11A C11 H11B 109.5 . . ?
C10 C11 H11C 109.5 . . ?
H11A C11 H11C 109.5 . . ?
H11B C11 H11C 109.5 . . ?
C20 N3 C18 116.5(2) . . ?
N3 C18 C17 119.3(2) . . ?
N3 C18 C20 121.2(2) . 2_556 ?
C17 C18 C20 119.5(2) . 2_556 ?
N3 C20 C21 119.2(2) . . ?
N3 C20 C18 122.2(2) . 2_556 ?
C21 C20 C18 118.6(2) . 2_556 ?
C16 C17 C18 120.0(3) . . ?
C16 C17 H17 120.0 . . ?
C18 C17 H17 120.0 . . ?
C22 C21 C20 120.2(3) . . ?
C22 C21 H21 119.9 . . ?
C20 C21 H21 119.9 . . ?
C17 C16 C22 120.9(3) . 2_556 ?
C17 C16 H16 119.6 . . ?
C22 C16 H16 119.6 2_556 . ?
C21 C22 C16 120.9(3) . 2_556 ?
C21 C22 H22 119.5 . . ?
C16 C22 H22 119.5 2_556 . ?
 
loop_
 _geom_hbond_atom_site_label_D 
 _geom_hbond_atom_site_label_H 
 _geom_hbond_atom_site_label_A 
 _geom_hbond_distance_DH 
 _geom_hbond_distance_HA 
 _geom_hbond_distance_DA 
 _geom_hbond_angle_DHA 
 _geom_hbond_site_symmetry_A 
O1 H1 N1  0.84 2.01 2.845(3) 170.1 .
O2 H2 N2  0.84 1.97 2.802(3) 170.0 .
C8 H8C O2  0.98 2.69 3.337(4) 123.9 2_657
O1 H1 N1  0.84 2.01 2.845(3) 170.1 .
O2 H2 N2  0.84 1.97 2.802(3) 170.0 .
C8 H8C O2  0.98 2.69 3.337(4) 123.9 2_657
 
_refine_diff_density_max    0.369
_refine_diff_density_min   -0.333
_refine_diff_density_rms    0.091

_shelxl_version_number 2013-2

_shelx_res_file
;
TITL datam in P-1
CELL  0.71073   7.3237   8.7227  15.1067   82.271   88.731   78.756
ZERR     1.00   0.0070   0.0081   0.0140    0.028    0.030    0.020
LATT   1
SFAC  C    H    N    O
UNIT  42 48 6 4
MERG   2
HTAB O1 N1
HTAB O2 N2
EQIV $1 -x+1, -y, -z+2
HTAB C8 O2_$1
HTAB O1 N1
HTAB O2 N2
HTAB C8 O2_$1
FMAP   2
PLAN   20
SIZE     0.220   0.330   0.420
ACTA
BOND   $H
L.S.  10
TEMP  -123.00
WGHT    0.110600
EXTI    0.029187
FVAR       0.62408
MOLE    1
N2    3    0.146552    0.076030    0.981714    11.00000    0.04253    0.02943 =
         0.02610    0.00340   -0.00050   -0.01504
N1    3    0.501858    0.889163    0.574223    11.00000    0.03360    0.02727 =
         0.02812    0.00343    0.00293   -0.00825
C1    1    0.501216    0.459143    0.828930    11.00000    0.03133    0.02538 =
         0.02565   -0.00108    0.00145   -0.00835
O1    4    0.588175    0.664639    0.729677    11.00000    0.04316    0.04297 =
         0.03947    0.01742   -0.00296   -0.02004
AFIX 147
H1    2    0.554117    0.723927    0.682014    11.00000   -1.50000
AFIX   0
C6    1    0.371408    0.364447    0.855176    11.00000    0.03373    0.02730 =
         0.02566    0.00026    0.00084   -0.01062
O2    4    0.418690    0.254666    0.928423    11.00000    0.04804    0.04508 =
         0.04177    0.01765   -0.00866   -0.02631
AFIX 147
H2    2    0.327719    0.211569    0.943622    11.00000   -1.50000
AFIX   0
C13   1    0.435885    1.042609    0.579433    11.00000    0.02907    0.02738 =
         0.02899   -0.00103    0.00180   -0.00647
C5    1    0.205203    0.381025    0.809060    11.00000    0.03392    0.03282 =
         0.03732   -0.00557    0.00254   -0.01442
AFIX  43
H5    2    0.118513    0.315416    0.828074    11.00000   -1.20000
AFIX   0
C2    1    0.459441    0.572305    0.753783    11.00000    0.03329    0.02470 =
         0.02944    0.00012    0.00423   -0.00797
C14   1    0.565560    0.844774    0.495873    11.00000    0.03098    0.02383 =
         0.03210   -0.00084    0.00249   -0.00651
C3    1    0.293396    0.590237    0.706606    11.00000    0.03886    0.02986 =
         0.02999    0.00281   -0.00232   -0.00394
AFIX  43
H3    2    0.267015    0.667418    0.655509    11.00000   -1.20000
AFIX   0
C4    1    0.167570    0.494814    0.734799    11.00000    0.03119    0.03662 =
         0.03634   -0.00668   -0.00452   -0.00459
AFIX  43
H4    2    0.054031    0.507226    0.703001    11.00000   -1.20000
AFIX   0
C9    1    0.144591   -0.058104    0.948472    11.00000    0.04624    0.02646 =
         0.02142    0.00316    0.00165   -0.01086
C10   1    0.005006    0.135149    1.033071    11.00000    0.05042    0.02459 =
         0.02419    0.00130   -0.00282   -0.01383
C7    1    0.678053    0.440884    0.881226    11.00000    0.03852    0.04061 =
         0.03479    0.00564   -0.00406   -0.01598
AFIX 137
H7A   2    0.766036    0.494801    0.845628    11.00000   -1.50000
H7B   2    0.732967    0.328618    0.895408    11.00000   -1.50000
H7C   2    0.650488    0.487323    0.936750    11.00000   -1.50000
AFIX   0
C15   1    0.639191    0.672675    0.493565    11.00000    0.05186    0.02310 =
         0.05483   -0.00429    0.00163   -0.00411
AFIX 137
H15A  2    0.775586    0.652461    0.494517    11.00000   -1.50000
H15B  2    0.596166    0.641487    0.438909    11.00000   -1.50000
H15C  2    0.593999    0.611467    0.545758    11.00000   -1.50000
AFIX   0
C12   1    0.365429    1.086973    0.668172    11.00000    0.04454    0.05043 =
         0.03091   -0.00771    0.00622   -0.00663
AFIX 137
H12A  2    0.398611    0.995662    0.714224    11.00000   -1.50000
H12B  2    0.229743    1.120785    0.665462    11.00000   -1.50000
H12C  2    0.421840    1.173494    0.682882    11.00000   -1.50000
AFIX   0
C8    1    0.306520   -0.121778    0.893346    11.00000    0.05716    0.04589 =
         0.03445   -0.00210    0.01183   -0.00871
AFIX 137
H8A   2    0.391871   -0.047376    0.885154    11.00000   -1.50000
H8B   2    0.262023   -0.136377    0.834927    11.00000   -1.50000
H8C   2    0.371880   -0.223346    0.923796    11.00000   -1.50000
AFIX   0
C11   1    0.016426    0.284780    1.069473    11.00000    0.07494    0.03198 =
         0.04389   -0.00759   -0.00123   -0.02187
AFIX 137
H11A  2    0.057974    0.259952    1.131881    11.00000   -1.50000
H11B  2   -0.106578    0.354010    1.066102    11.00000   -1.50000
H11C  2    0.105343    0.338124    1.034216    11.00000   -1.50000
AFIX   0
MOLE    2
N3    3   -0.014000    0.156863    0.456284    11.00000    0.03514    0.02977 =
         0.03912   -0.00079   -0.00582   -0.00221
C18   1    0.051207    0.031101    0.413809    11.00000    0.03027    0.03381 =
         0.03471   -0.00245   -0.00481   -0.00438
C20   1   -0.065673    0.126309    0.541665    11.00000    0.02866    0.03054 =
         0.03853   -0.00418   -0.00754   -0.00025
C17   1    0.106406    0.055526    0.323125    11.00000    0.03913    0.05235 =
         0.03680    0.00152   -0.00547   -0.00796
AFIX  43
H17   2    0.097930    0.159670    0.293173    11.00000   -1.20000
AFIX   0
C21   1   -0.136010    0.254864    0.590416    11.00000    0.03977    0.03655 =
         0.05762   -0.01328   -0.00641    0.00245
AFIX  43
H21   2   -0.147748    0.360303    0.561963    11.00000   -1.20000
AFIX   0
C16   1    0.171506   -0.070427    0.279110    11.00000    0.04190    0.07514 =
         0.03745   -0.01275    0.00183   -0.00806
AFIX  43
H16   2    0.207627   -0.053313    0.218353    11.00000   -1.20000
AFIX   0
C22   1   -0.186069    0.226579    0.677292    11.00000    0.03932    0.06686 =
         0.05292   -0.03046    0.00028   -0.00026
AFIX  43
H22   2   -0.231506    0.312779    0.709273    11.00000   -1.20000
AFIX   0
HKLF    4

REM  datam in P-1
REM R1 =  0.0653 for    3005 Fo > 4sig(Fo)  and  0.0973 for all    4317 data
REM    243 parameters refined using      0 restraints

END

WGHT      0.1101      0.0000

REM Highest difference peak  0.369,  deepest hole -0.333,  1-sigma level  0.091
Q1    1   0.2237  0.4209  0.7696  11.00000  0.05    0.32
Q2    1  -0.0103  0.3612  1.0175  11.00000  0.05    0.28
Q3    1  -0.2757  0.4723  0.6427  11.00000  0.05    0.28
Q4    1   0.1208 -0.0072  0.9529  11.00000  0.05    0.27
Q5    1   0.2120  0.4995  0.7146  11.00000  0.05    0.27
Q6    1   0.6965  0.6397  0.4361  11.00000  0.05    0.27
Q7    1  -0.2730  0.3842  0.7035  11.00000  0.05    0.26
Q8    1   0.6692  0.4056  0.9213  11.00000  0.05    0.26
Q9    1  -0.1776  0.2425  0.6365  11.00000  0.05    0.26
Q10   1   0.1044  0.3086  0.8554  11.00000  0.05    0.25
Q11   1  -0.0073  0.1742  1.0403  11.00000  0.05    0.25
Q12   1   0.6965  0.5938  0.5536  11.00000  0.05    0.24
Q13   1   0.2195  0.5510  0.7392  11.00000  0.05    0.24
Q14   1  -0.2987  0.4094  0.7756  11.00000  0.05    0.24
Q15   1   0.2482  0.4132  0.8412  11.00000  0.05    0.23
Q16   1   0.4658  0.4034  0.8232  11.00000  0.05    0.23
Q17   1   0.2120  0.1587  0.9744  11.00000  0.05    0.22
Q18   1   0.3088  0.3183  0.8097  11.00000  0.05    0.22
Q19   1  -0.1484  0.2987  0.5757  11.00000  0.05    0.22
Q20   1  -0.0677  0.0992  1.0452  11.00000  0.05    0.21
;
_shelx_res_checksum   98356

_shelx_hkl_file
;
   0   0   1    0.00    0.04
   0   0  -1   -0.05    0.04
   0   0   1   -0.03    0.08
   0   0  -1   -0.15    0.06
   0   0  -1   -0.11    0.09
   0   0   1   -0.13    0.07
   0   0  -3   22.67    1.28
   0   0  -3   21.69    1.89
   0   0   3   16.72    1.06
   0   0  -4  212.95    3.04
   0   0  -4  220.90    4.46
   0   0   4  215.74    4.31
   0   0  -5  687.92    7.16
   0   0  -5  707.44    8.78
   0   0   5  639.11    8.14
   0   0  -6   86.88    2.19
   0   0  -6   94.22    3.18
   0   0   6   85.03    3.15
   0   0  -7  324.03    7.00
   0   0  -7  344.38    8.46
   0   0   7  320.01    8.01
   0   0  -8  233.15    5.63
   0   0  -8  236.18    6.96
   0   0   8  220.66    6.48
   0   0  -9   47.25    1.98
   0   0  -9   45.15    2.83
   0   0 -10    4.35    2.03
   0   0  10    4.24    1.47
   0   0  11   12.00    3.96
   0   0 -11   13.96    2.13
   0   0  11   16.35    2.15
   0   0  12   39.81    4.02
   0   0 -12   52.35    4.11
   0   0  12   48.16    4.00
   0   0  13   67.20    2.93
   0   0 -13   83.05    4.69
   0   0  13   72.62    4.29
   0   0  14   -0.50    0.40
   0   0 -14    2.33    2.11
   0   0  14    2.67    1.65
   0   0 -15    3.81    1.69
   0   0  15    4.49    1.49
   0   0 -16    2.27    1.62
   0   0  16    2.98    2.25
   0   0 -17    2.06    1.59
   0   0  17    0.03    1.52
   0   0 -18    0.29    1.52
   0   0  18   -0.51    1.49
   0   0  19    0.99    1.69
   0   1 -19   -0.29    1.40
   0  -1  19    1.14    1.85
   0   1 -18    0.25    1.32
   0  -1  18    1.65    1.18
   0   1 -17    6.12    2.27
   0  -1  17   12.35    2.68
   0   1 -16   35.82    3.76
   0  -1  16   40.97    4.27
   0   1 -15   11.56    2.42
   0  -1  15    9.06    2.53
   0   1 -14    0.13    1.47
   0  -1  14   -0.85    1.62
   0   1 -13   30.04    1.98
   0   1 -13   36.14    3.17
   0  -1  13   31.80    3.61
   0   1 -12   32.32    1.89
   0   1 -12   36.57    3.05
   0  -1  12   41.44    4.52
   0   1 -11   58.62    5.09
   0   1 -11   63.84    3.90
   0  -1  11   60.06   10.22
   0   1 -10    2.00    0.68
   0   1 -10    2.59    1.46
   0  -1  10    1.52    1.20
   0   1  -9  232.89    6.13
   0   1  -9  244.47    6.69
   0  -1   9  237.85    6.43
   0   1  -8   76.67    2.33
   0   1  -8   87.85    3.46
   0  -1   8   74.66    3.76
   0   1  -7   22.77    1.32
   0   1  -7   25.87    2.36
   0  -1   7   23.09    2.08
   0   1  -6   21.50    1.15
   0   1  -6   21.21    1.51
   0  -1   6   21.55    2.11
   0   1  -5  630.44    9.06
   0  -1   5  621.29    8.57
   0   1  -4   43.39    2.02
   0   1  -4   43.33    2.04
   0  -1   4   39.12    2.04
   0   1  -3  433.13    5.32
   0  -1   3  437.21    6.30
   0   1  -2 1875.91   15.13
   0   1  -2 1910.15   15.57
   0  -1   2 1827.62   15.74
   0   1   0   -0.89    0.44
   0  -1  -1    0.21    0.21
   0   1   1   -0.18    0.10
   0   1   2 1862.85   15.27
   0  -1  -2 2082.53   17.16
   0   1   3 1050.16    9.67
   0  -1  -3 1160.69   11.10
   0   1   3 1038.21    9.33
   0  -1  -4  140.99    3.43
   0   1   4  134.84    2.82
   0   1   5   74.24    2.17
   0  -1  -5   80.36    2.71
   0   1   5   74.72    2.70
   0   1   6    4.02    0.94
   0  -1  -6    4.22    1.09
   0   1   6    2.90    1.59
   0   1   7  101.62    2.60
   0  -1  -7  114.49    3.81
   0   1   7  111.90    3.81
   0   1   8  270.39    6.54
   0  -1  -8  290.19    7.97
   0   1   8  293.68    7.67
   0   1   9   75.56    2.87
   0  -1  -9   82.50    3.75
   0   1   9   82.65    3.42
   0   1  10    5.85    1.87
   0  -1 -10    7.02    1.81
   0   1  10    5.65    1.53
   0   1  11   62.35    4.08
   0  -1 -11   74.58    4.34
   0   1  11   67.30    7.44
   0   1  12    9.73    3.09
   0  -1 -12   10.49    2.16
   0   1  12   11.09    3.08
   0   1  13   -0.95    0.52
   0  -1 -13   -0.89    1.57
   0   1  13    2.15    1.43
   0   1  14    2.10    0.77
   0  -1 -14    4.74    1.94
   0   1  14    1.65    1.41
   0   1  15    1.05    0.33
   0  -1 -15    3.69    2.56
   0   1  15    1.71    1.04
   0  -1 -16    1.63    1.74
   0   1  16    1.75    1.47
   0  -1 -17    2.29    1.62
   0   1  17    1.64    1.36
   0  -1 -18    3.38    1.85
   0   1  18    1.32    1.48
   0  -1 -19   11.73    3.00
   0   1  19    9.33    2.26
   0   2 -18    9.03    2.56
   0  -2  18    6.17    2.42
   0   2 -17    4.78    2.17
   0  -2  17    5.33    2.96
   0   2 -16   20.45    3.87
   0  -2  16   23.76    4.32
   0   2 -15   38.41    3.77
   0  -2  15   36.33    4.35
   0   2 -14   20.53    5.96
   0  -2  14   23.46    3.17
   0   2 -13   49.03    3.81
   0  -2  13   43.20    9.22
   0   2 -12   -0.44    0.48
   0   2 -12    1.01    1.26
   0  -2  12   -0.04    0.90
   0   2 -11    3.28    0.88
   0   2 -11    4.42    2.23
   0  -2  11    1.07    1.98
   0   2 -10   26.66    1.69
   0   2 -10   30.26    7.19
   0  -2  10   31.03    3.49
   0   2  -9    0.46    0.52
   0   2  -9    0.58    0.44
   0  -2   9    3.18    1.76
   0   2  -8    3.54    0.71
   0   2  -8    5.55    1.37
   0  -2   8    5.12    1.26
   0   2  -7  459.72    9.73
   0   2  -7  471.82   10.86
   0  -2   7  440.10   10.94
   0   2  -6   13.23    1.13
   0   2  -6   13.03    2.50
   0  -2   6   14.69    1.80
   0   2  -5    5.16    0.79
   0   2  -5    3.43    0.96
   0  -2   5    4.41    1.11
   0   2  -4  388.88    5.50
   0   2  -4  396.41    5.80
   0  -2   4  393.71    6.58
   0  -2   3 1302.16   13.34
   0   2  -2   23.88    1.72
   0  -2   2   27.42    1.27
   0  -2   2   24.58    1.49
   0   2  -1    9.47    2.55
   0  -2   1    3.04    0.58
   0  -2   1    2.33    0.52
   0   2   0  110.83    3.38
   0  -2   0  128.93    2.48
   0  -2   0  111.92    2.25
   0  -2  -1    1.97    0.55
   0  -2  -1    1.19    0.29
   0   2   2 2073.45   18.64
   0  -2  -2 2435.31   20.64
   0   2   2 1961.00   15.75
   0   2   3  735.51    8.58
   0  -2  -3  850.87    9.36
   0   2   3  736.04    7.12
   0   2   4  685.69    9.31
   0  -2  -4  761.79    9.24
   0   2   4  654.42    6.91
   0   2   5  504.41    7.05
   0  -2  -5  536.70    7.88
   0   2   5  457.69    5.86
   0   2   6    6.28    1.64
   0  -2  -6    7.78    1.16
   0   2   6    6.49    1.38
   0   2   7  199.70    5.80
   0  -2  -7  204.88    6.15
   0   2   7  190.98    5.14
   0   2   8    7.48    2.36
   0  -2  -8   13.07    2.10
   0   2   8    6.93    1.08
   0   2   9   35.56    3.21
   0  -2  -9   39.87    2.78
   0   2   9   46.42    2.44
   0   2  10   37.80    2.61
   0  -2 -10   46.46    3.39
   0   2  10   38.11    2.60
   0   2  11    0.26    0.37
   0  -2 -11    2.35    1.98
   0   2  11   -0.48    0.94
   0   2  12   -0.05    0.47
   0  -2 -12   -0.37    1.16
   0   2  12    0.05    0.96
   0   2  13   17.66    5.24
   0  -2 -13   25.31    2.94
   0   2  13   17.22    2.23
   0   2  14    1.44    0.40
   0  -2 -14    3.37    1.96
   0   2  14    0.88    1.21
   0   2  15    1.65    0.63
   0  -2 -15   -0.69    1.72
   0   2  15    1.30    1.26
   0  -2 -16    9.01    2.61
   0   2  16    7.54    1.86
   0  -2 -17    7.07    2.80
   0   2  17    6.47    2.19
   0  -2 -18   10.88    2.92
   0   2  18    9.00    2.36
   0  -2 -19   22.03    3.76
   0   2  19   13.56    3.38
   0   3 -18   14.21    3.11
   0  -3  18   11.50    3.04
   0   3 -17    0.27    1.44
   0  -3  17    1.88    2.07
   0   3 -16   17.20    2.81
   0  -3  16   15.58    3.21
   0   3 -15    5.47    1.82
   0  -3  15   10.32    5.53
   0   3 -14   32.00    3.14
   0  -3  14   31.37    7.92
   0   3 -13    3.69    0.93
   0  -3  13    2.46    1.54
   0   3 -12    5.46    1.04
   0   3 -12    5.66    1.33
   0  -3  12    7.94    2.41
   0   3 -11   47.10    2.56
   0   3 -11   52.12    4.13
   0  -3  11   49.29    4.04
   0   3 -10   14.36    1.55
   0   3 -10   19.18    4.25
   0  -3  10   22.34    3.69
   0   3  -9  173.48    4.26
   0   3  -9  184.74    5.76
   0  -3   9  188.42    6.44
   0   3  -8    1.67    0.78
   0   3  -8    0.67    0.35
   0  -3   8    6.32    2.76
   0   3  -7   12.39    1.49
   0   3  -7   16.26    3.37
   0  -3   7   13.92    2.06
   0   3  -6    3.56    0.97
   0   3  -6    6.46    0.94
   0  -3   6    4.68    1.49
   0   3  -5  226.65    5.98
   0   3  -5  233.38    6.18
   0  -3   5  240.56    7.26
   0   3  -4   69.05    2.55
   0   3  -4   68.16    2.44
   0  -3   4   67.22    2.83
   0   3  -3  177.74    4.10
   0  -3   3  199.09    4.01
   0  -3   3  192.90    4.61
   0   3  -2  356.73    6.13
   0  -3   2  375.48    6.59
   0  -3   2  352.22    6.10
   0   3  -1   42.72    2.27
   0  -3   1   46.94    1.76
   0  -3   1   44.24    1.98
   0   3   0    7.00    1.78
   0  -3   0    7.59    0.81
   0  -3   0    7.28    1.76
   0   3   1    3.47    1.95
   0  -3  -1    4.72    0.71
   0  -3  -1    4.00    1.15
   0   3   2   22.19    2.59
   0  -3  -2   31.63    1.63
   0  -3  -2   26.07    1.85
   0   3   3    1.39    1.69
   0  -3  -3    3.48    0.76
   0  -3  -3    2.89    0.57
   0   3   4  202.65    5.16
   0  -3  -4  247.19    5.06
   0   3   4  197.93    3.32
   0   3   5   66.56    2.93
   0  -3  -5   86.66    3.16
   0   3   5   72.54    2.08
   0   3   6   43.37    3.02
   0  -3  -6   50.67    2.64
   0   3   6   43.83    1.85
   0   3   7   41.69    3.52
   0  -3  -7   43.40    2.65
   0   3   7   38.76    1.80
   0   3   8    8.66    2.33
   0  -3  -8    9.61    1.68
   0   3   8    7.82    1.03
   0   3   9   -0.31    0.65
   0  -3  -9    0.82    1.27
   0   3   9    0.70    0.63
   0   3  10    0.57    0.50
   0  -3 -10    0.98    1.26
   0   3  10    0.84    0.74
   0   3  11    1.11    0.52
   0  -3 -11    1.24    1.38
   0   3  11    0.96    0.85
   0   3  12   70.14    5.57
   0  -3 -12   86.02    5.13
   0   3  12   70.71    3.75
   0   3  13    1.46    0.83
   0  -3 -13    1.40    1.79
   0   3  13    2.99    1.36
   0   3  14   45.52   10.01
   0  -3 -14   67.01    4.68
   0   3  14   45.11    3.47
   0   3  15   25.96    8.07
   0  -3 -15   34.14    3.76
   0   3  15   28.65    7.86
   0   3  16   18.59    5.79
   0  -3 -16   25.02    3.50
   0   3  16   20.41    4.37
   0  -3 -17    1.21    1.70
   0   3  17    3.54    1.83
   0  -3 -18    2.68    1.88
   0   3  18   -0.30    1.05
   0  -3 -19   14.43    4.52
   0   3  19   14.44    2.66
   0   4 -17    4.49    2.12
   0  -4  17   -1.11    2.19
   0   4 -16    0.76    1.44
   0  -4  16    3.71    2.79
   0   4 -15    1.44    1.49
   0  -4  15    3.11    2.10
   0   4 -14   11.43    2.18
   0  -4  14   10.00    2.94
   0   4 -13    4.39    1.08
   0  -4  13    4.45    2.58
   0   4 -12   18.55    1.79
   0   4 -12   21.68    4.27
   0  -4  12   20.26    3.73
   0   4 -11   20.73    1.83
   0   4 -11   29.79    6.75
   0  -4  11   23.93    3.29
   0   4 -10    0.99    0.69
   0   4 -10    1.16    0.72
   0  -4  10    1.57    0.99
   0   4  -9   81.48    4.26
   0   4  -9   82.43    7.29
   0  -4   9   79.12    5.61
   0   4  -8   17.00    1.79
   0   4  -8   19.78    4.02
   0  -4   8   18.47    2.79
   0   4  -7   57.35    3.23
   0   4  -7   63.66    7.93
   0  -4   7   53.88    3.70
   0   4  -6   71.97    3.54
   0   4  -6   72.58    3.33
   0  -4   6   71.55    4.03
   0   4  -5    9.79    1.39
   0   4  -5   10.67    3.70
   0  -4   5   11.87    1.92
   0   4  -4   39.63    2.49
   0  -4   4   46.11    2.32
   0  -4   4   37.94    2.52
   0   4  -3  247.71    6.90
   0  -4   3  258.19    6.62
   0  -4   3  244.59    6.80
   0   4  -2    5.15    1.73
   0  -4   2    3.77    0.91
   0  -4   2    3.80    1.10
   0   4  -1   94.51    3.64
   0  -4   1  105.99    2.93
   0  -4   1  100.18    3.06
   0   4   0  212.74    6.56
   0  -4   0  246.14    6.14
   0  -4   0  220.62    6.32
   0   4   1   15.99    2.23
   0  -4  -1   22.92    1.50
   0  -4  -1   21.38    4.01
   0   4   2  237.71    7.04
   0  -4  -2  287.62    7.07
   0  -4  -2  248.78    6.04
   0   4   3   31.76    2.62
   0  -4  -3   41.12    2.29
   0  -4  -3   29.98    2.04
   0   4   4  280.07    8.02
   0  -4  -4  319.13    8.09
   0  -4  -4  247.70    6.26
   0   4   5   90.32    3.97
   0  -4  -5  100.34    3.61
   0   4   5   90.25    2.35
   0   4   6  202.79    5.74
   0  -4  -6  240.63    6.03
   0   4   6  190.38    3.76
   0   4   7   17.27    3.22
   0  -4  -7   22.35    6.01
   0   4   7   14.78    1.15
   0   4   8   11.05    2.48
   0  -4  -8   12.61    1.88
   0   4   8   11.06    1.10
   0   4   9    3.19    1.29
   0  -4  -9    0.34    1.05
   0   4   9    0.04    0.48
   0   4  10    3.83    1.92
   0  -4 -10    9.29    2.52
   0   4  10    7.35    1.24
   0   4  11    0.59    1.25
   0  -4 -11   -0.37    1.45
   0   4  11    0.10    0.59
   0   4  12  101.65    4.83
   0  -4 -12  112.96    5.60
   0   4  12   91.32    3.80
   0   4  13    5.43    1.19
   0  -4 -13   10.58    2.32
   0   4  13    5.72    1.99
   0   4  14   22.15    7.50
   0  -4 -14   38.49    3.84
   0   4  14   24.73    8.42
   0   4  15   47.98    9.16
   0  -4 -15   75.42    5.27
   0   4  15   60.52    3.53
   0   4  16    4.27    1.38
   0  -4 -16    8.36    2.31
   0   4  16    3.96    1.00
   0  -4 -17   12.54    6.44
   0   4  17    6.10    2.31
   0  -4 -18    5.03    2.66
   0  -4 -19   -0.15    1.75
   0   5 -16    0.79    1.36
   0  -5  16   -0.13    2.15
   0   5 -15    6.61    2.15
   0  -5  15    8.91    3.55
   0   5 -14    0.51    0.78
   0  -5  14    2.53    2.25
   0   5 -13    0.54    1.03
   0  -5  13   -0.82    2.12
   0   5 -12   83.42    3.93
   0   5 -12   95.84    5.80
   0  -5  12   98.69    6.59
   0   5 -11    8.44    1.60
   0   5 -11    8.57    1.54
   0  -5  11    9.61    2.82
   0   5 -10    3.78    0.94
   0  -5  10    3.43    1.63
   0   5  -9    2.26    0.90
   0   5  -9    1.95    1.32
   0  -5   9    3.21    1.13
   0   5  -8   18.27    2.11
   0   5  -8   19.36    3.71
   0  -5   8   22.72    3.60
   0   5  -7    3.25    1.28
   0   5  -7    2.75    1.01
   0  -5   7    4.78    2.24
   0   5  -6   17.11    2.34
   0   5  -6   11.96    4.21
   0  -5   6   12.61    2.42
   0   5  -5    9.53    1.95
   0   5  -5    7.36    1.20
   0  -5   5    6.95    1.87
   0   5  -4   38.66    2.97
   0  -5   4   37.95    2.23
   0  -5   4   38.10    2.93
   0   5  -3  107.65    4.37
   0  -5   3  110.28    3.60
   0  -5   3  112.48    4.25
   0   5  -2   58.43    3.75
   0  -5   2   58.94    2.56
   0  -5   2   50.00    4.61
   0   5  -1   95.70    4.56
   0  -5   1  103.16    3.45
   0  -5   1   97.06    3.46
   0   5   0  145.34    5.29
   0  -5   0  175.17    4.46
   0  -5   0  153.38    4.15
   0   5   1   18.40    2.95
   0  -5  -1   18.47    1.53
   0  -5  -1   18.42    2.18
   0   5   2   76.58    4.00
   0  -5  -2  106.31    3.62
   0  -5  -2   84.41    2.78
   0   5   3    2.84    2.00
   0  -5  -3    4.20    1.01
   0  -5  -3    3.84    1.11
   0   5   4    2.00    1.93
   0  -5  -4    4.22    1.09
   0  -5  -4    3.64    1.05
   0   5   5   57.20    4.02
   0  -5  -5   72.34    3.35
   0  -5  -5   56.63    2.05
   0   5   6   -1.65    1.86
   0  -5  -6   -0.47    0.91
   0  -5  -6    0.76    0.40
   0   5   7    2.19    1.79
   0  -5  -7    2.36    0.98
   0   5   7    1.67    0.52
   0   5   8   19.33    5.45
   0  -5  -8   24.72    5.85
   0   5   8   15.95    1.29
   0   5   9    0.29    1.76
   0  -5  -9    2.15    1.35
   0   5   9    0.76    0.49
   0   5  10   21.10    5.03
   0  -5 -10   21.53    5.12
   0   5  10   16.71    1.49
   0   5  11    0.61    1.63
   0  -5 -11    3.11    1.74
   0   5  11    2.70    0.81
   0   5  12   26.52    4.95
   0  -5 -12   36.69    6.87
   0   5  12   26.27    2.03
   0   5  13   34.79    7.02
   0  -5 -13   33.70    3.48
   0   5  13   29.10    2.38
   0   5  14    3.21    1.78
   0  -5 -14    2.32    1.79
   0   5  14    0.03    0.54
   0   5  15   -1.01    1.30
   0  -5 -15    1.87    1.75
   0   5  15   -0.05    0.55
   0   5  16   -0.02    0.91
   0  -5 -16    3.32    1.85
   0  -5 -17    0.45    1.73
   0  -5 -18    3.78    2.60
   0   6 -14    1.07    1.19
   0  -6  14    2.23    2.40
   0   6 -13    4.32    1.60
   0  -6  13   10.97    3.57
   0   6 -12   10.27    2.91
   0  -6  12   14.16    3.40
   0   6 -11    4.72    1.24
   0   6 -11    8.26    2.56
   0  -6  11    6.46    2.76
   0   6 -10   19.85    2.45
   0   6 -10   17.52    3.33
   0  -6  10   20.40    3.08
   0   6  -9   17.48    2.48
   0   6  -9   10.74    3.36
   0  -6   9   12.73    2.85
   0   6  -8   16.06    2.27
   0   6  -8   17.27    4.23
   0  -6   8   22.42    3.42
   0   6  -7    3.04    1.69
   0   6  -7    2.23    0.65
   0  -6   7    2.65    1.84
   0   6  -6    7.09    2.13
   0   6  -6    3.67    1.50
   0  -6   6    4.00    1.54
   0   6  -5   33.92    3.15
   0  -6   5   33.54    3.59
   0   6  -4   59.55    4.31
   0  -6   4   61.92    3.67
   0  -6   4   56.96    9.17
   0   6  -3  162.83    5.93
   0  -6   3  176.45    4.82
   0  -6   3  167.85    5.53
   0   6  -2    2.84    1.88
   0  -6   2    1.14    0.65
   0  -6   2    0.51    1.09
   0   6  -1  132.27    5.89
   0  -6   1  141.33    4.21
   0  -6   1  122.47    4.58
   0   6   0   29.18    3.41
   0  -6   0   26.67    1.97
   0  -6   0   26.69    6.22
   0   6   1   35.19    3.98
   0  -6  -1   36.92    2.26
   0  -6  -1   37.50    5.78
   0   6   2   15.38    3.52
   0  -6  -2   15.34    1.79
   0  -6  -2   15.01    3.49
   0   6   3   73.55    5.28
   0  -6  -3   84.06    4.00
   0  -6  -3   72.65    3.54
   0   6   4   31.04    3.71
   0  -6  -4   38.50    2.55
   0  -6  -4   28.91    5.09
   0   6   5    2.36    2.32
   0  -6  -5    1.66    1.15
   0  -6  -5    0.74    0.35
   0   6   6   18.49    3.25
   0  -6  -6   27.05    2.51
   0  -6  -6   14.47    4.21
   0   6   7    0.34    2.13
   0  -6  -7    4.83    1.25
   0  -6  -7    3.16    1.02
   0   6   8   60.65    5.09
   0  -6  -8   56.69    3.74
   0  -6  -8   42.83    2.25
   0   6   9   29.90    3.45
   0  -6  -9   37.45    3.18
   0   6  10    2.30    1.92
   0  -6 -10    8.51    1.98
   0   6  10    6.04    1.52
   0   6  11    2.94    2.25
   0  -6 -11    4.68    1.96
   0   6  12    0.12    1.78
   0  -6 -12    1.55    1.35
   0   6  13    3.58    2.48
   0  -6 -13    5.37    1.83
   0   6  14    2.50    2.24
   0  -6 -14    3.80    1.66
   0   6  15   -1.07    1.52
   0  -6 -15    1.02    1.17
   0   6  16    1.37    1.37
   0  -6 -16    0.63    1.06
   0   6  17   -0.36    1.32
   0  -6 -17    1.35    0.68
   0  -7  13    0.91    2.13
   0  -7  12   17.78    5.19
   0   7 -11    1.26    0.91
   0   7 -11    2.29    0.91
   0  -7  11   -0.32    2.17
   0   7 -10    3.59    1.41
   0   7 -10    2.58    1.13
   0  -7  10    6.73    2.36
   0   7  -9    2.77    1.26
   0   7  -9    3.86    1.08
   0  -7   9    5.99    2.58
   0   7  -8    2.12    1.04
   0   7  -8    1.69    0.69
   0  -7   8    3.69    2.56
   0   7  -7    3.53    1.80
   0   7  -7    1.88    0.86
   0  -7   7    2.46    1.72
   0   7  -6    2.36    1.38
   0   7  -6    1.31    0.54
   0  -7   6   -0.28    1.48
   0   7  -5    2.00    1.99
   0  -7   5    2.71    2.71
   0   7  -4   11.90    2.62
   0  -7   4    9.79    1.41
   0  -7   4    8.61    2.40
   0   7  -3   24.95    3.40
   0  -7   3   28.02    2.47
   0  -7   3   26.76    3.24
   0   7  -2   15.21    2.97
   0  -7   2   14.03    2.89
   0  -7   2   14.89    2.28
   0   7  -1    6.30    3.71
   0  -7   1   -0.44    0.69
   0  -7   1    1.32    1.11
   0   7   0    1.09    2.16
   0  -7   0   -0.42    0.70
   0  -7   0    0.97    0.40
   0   7   1   16.92    4.01
   0  -7  -1   19.83    1.92
   0  -7  -1   17.08    3.60
   0   7   2   67.72    5.71
   0  -7  -2   68.19    4.15
   0  -7  -2   65.76    3.97
   0   7   3   47.94    5.31
   0  -7  -3   46.93    3.31
   0  -7  -3   37.94    3.32
   0   7   4    4.00    2.64
   0  -7  -4    6.68    1.43
   0  -7  -4    4.20    1.35
   0   7   5   13.49    3.44
   0  -7  -5   12.42    2.14
   0  -7  -5    8.76    2.59
   0   7   6   50.99    5.15
   0  -7  -6   56.01    3.61
   0  -7  -6   38.85    3.51
   0   7   7   32.45    4.01
   0  -7  -7   35.33    3.14
   0  -7  -7   22.21    4.39
   0   7   8    4.60    3.21
   0  -7  -8    8.96    1.92
   0   7   9   -0.10    2.12
   0  -7  -9    2.13    1.17
   0   7  10    3.34    2.22
   0  -7 -10    2.52    1.32
   0   7  11    4.51    2.71
   0  -7 -11    4.01    1.92
   0   7  12    0.98    2.12
   0  -7 -12    0.87    1.30
   0   7  13    1.87    2.41
   0  -7 -13    6.94    2.26
   0   7  14    0.17    1.64
   0  -7 -14   -1.02    1.31
   0   7  15    0.40    1.61
   0  -7 -15    3.98    2.31
   0   7  16   18.10    3.71
   0  -7 -16   24.30    3.65
   0  -8  11    7.33    2.90
   0   8 -10    1.23    1.40
   0  -8  10    1.62    1.82
   0   8  -9    7.82    2.18
   0  -8   9    5.64    2.47
   0   8  -8    1.84    1.27
   0   8  -8    2.15    1.09
   0  -8   8   10.23    2.82
   0   8  -7   22.33    3.08
   0   8  -7   15.19    6.04
   0  -8   7   27.58    3.41
   0   8  -6    8.64    2.55
   0   8  -6    2.76    1.62
   0  -8   6    6.84    2.59
   0   8  -5    1.10    1.58
   0  -8   5    1.52    1.54
   0   8  -4    3.21    2.36
   0  -8   4    0.83    0.47
   0  -8   4    0.42    1.38
   0   8  -3    2.04    2.42
   0  -8   3    2.69    0.97
   0  -8   3    1.80    1.43
   0   8  -2   11.72    3.24
   0  -8   2   11.35    2.33
   0  -8   2    8.69    2.21
   0   8  -1   19.42    3.56
   0  -8   1   15.99    2.00
   0  -8   1   11.56    1.88
   0   8   0   -0.25    2.08
   0  -8   0    2.00    1.27
   0  -8   0    1.90    1.45
   0   8   1   29.44    4.18
   0  -8  -1   28.72    2.61
   0  -8  -1   32.14    2.64
   0   8   2   -1.06    2.32
   0  -8  -2    0.22    0.64
   0  -8  -2   -0.12    0.81
   0   8   3   18.79    3.64
   0  -8  -3   15.96    2.36
   0  -8  -3    9.16    4.18
   0   8   4   36.79    4.79
   0  -8  -4   37.17    2.91
   0  -8  -4   32.65    2.22
   0   8   5    5.24    3.80
   0  -8  -5    5.22    1.57
   0   8   6   -1.18    2.39
   0  -8  -6    0.89    1.04
   0   8   7   13.72    3.88
   0  -8  -7   16.79    2.40
   0   8   8    3.67    3.48
   0  -8  -8    5.15    1.64
   0   8   9   -0.44    2.07
   0  -8  -9    1.25    1.17
   0   8  10    0.34    2.21
   0  -8 -10   -0.70    1.07
   0   8  11    2.97    3.20
   0  -8 -11    4.85    1.89
   0   8  12    0.54    2.10
   0  -8 -12    1.20    1.36
   0   8  13    2.35    1.94
   0  -8 -13    3.66    2.16
   0   8  14    3.34    2.55
   0  -8 -14    5.98    2.53
   0   8  15    2.80    2.12
   0  -8 -15    2.70    1.70
   0   9  -9   14.12    3.02
   0  -9   9   15.57    5.04
   0   9  -8    6.54    2.18
   0  -9   8    5.26    1.88
   0   9  -7    9.02    3.40
   0  -9   7    6.70    2.56
   0   9  -6    4.40    2.39
   0  -9   6    0.66    1.45
   0   9  -5    1.26    1.74
   0   9  -5    1.07    0.79
   0  -9   5    1.66    1.84
   0   9  -4   -0.84    1.55
   0  -9   4    0.42    0.77
   0  -9   4    0.15    1.30
   0   9  -3    2.97    1.80
   0  -9   3    2.54    0.87
   0  -9   3    2.38    1.90
   0   9  -2    1.01    1.99
   0  -9   2    8.48    1.69
   0  -9   2    7.70    2.04
   0   9  -1   18.10    3.90
   0  -9   1   21.15    3.33
   0  -9   1   12.57    6.03
   0   9   0    3.55    2.97
   0  -9   0    1.76    1.04
   0  -9   0    0.94    1.10
   0   9   1    7.71    3.05
   0  -9  -1    7.22    1.57
   0  -9  -1    6.16    1.65
   0   9   2    2.37    2.38
   0  -9  -2    2.72    1.46
   0  -9  -2   -0.38    0.84
   0   9   3    6.84    3.43
   0  -9  -3    8.12    1.77
   0   9   4   15.06    3.77
   0  -9  -4   16.13    2.26
   0   9   5    0.18    2.53
   0  -9  -5   -0.61    0.86
   0   9   6    1.30    2.69
   0  -9  -6    2.57    1.36
   0   9   7    4.64    3.74
   0  -9  -7   -0.04    0.89
   0   9   8    7.28    4.34
   0  -9  -8   14.71    2.85
   0   9   9    3.00    3.53
   0  -9  -9    1.41    1.23
   0   9  10    9.12    3.43
   0  -9 -10   12.11    2.40
   0   9  11    5.51    2.35
   0  -9 -11   13.18    2.86
   0   9  12    5.23    3.31
   0  -9 -12    8.49    2.56
   0   9  13    3.38    3.02
   0  -9 -13    1.70    1.64
   0  10  -6    1.23    1.51
   0 -10   6    3.46    2.48
   0  10  -5    3.48    2.43
   0 -10   5    0.91    1.60
   0  10  -4    0.62    1.61
   0 -10   4   -0.03    1.29
   0  10  -3    0.00    1.67
   0 -10   3   -0.46    1.17
   0  10  -2   10.68    2.98
   0 -10   2    6.13    1.86
   0  10  -1   23.75    4.23
   0 -10   1   22.80    2.97
   0  10   0   37.03    4.82
   0 -10   0   16.73    4.56
   0  10   1   14.02    4.06
   0 -10  -1    9.52    2.25
   0  10   2   26.63    4.27
   0 -10  -2   24.17    2.90
   0  10   3   13.73    4.31
   0 -10  -3   18.99    2.91
   0  10   4    0.23    2.52
   0 -10  -4    1.68    1.30
   0  10   5   -0.24    2.45
   0 -10  -5   -0.29    0.82
   0  10   6    2.93    2.40
   0 -10  -6    4.55    1.68
   0  10   7    0.36    2.53
   0 -10  -7    2.24    1.21
   0  10   8   20.64    6.07
   0 -10  -8   22.55    5.79
   0  10   9   -1.69    2.29
   0 -10  -9    0.90    1.04
   0  10  10    2.60    2.53
   0 -10 -10    1.39    1.25
   0  11   0   12.05    3.74
   0  11   1   11.68    3.65
   0  11   2    5.33    2.72
   0  11   3   28.64    6.85
   0  11   4   25.98    4.99
   0  11   5    3.85    1.82
   0 -11  -5    4.43    1.88
  -1  10   9    8.65    3.59
   1 -10  -9   13.53    2.90
  -1  10   8    2.53    3.36
   1 -10  -8    0.48    0.99
  -1  10   7    1.30    2.37
   1 -10  -7    2.01    1.33
  -1  10   6    1.09    2.35
   1 -10  -6    1.32    0.92
  -1  10   5    1.01    2.35
   1 -10  -5    0.92    0.84
  -1  10   4    6.03    4.01
  -1  10   3    1.70    2.22
  -1  10   2    7.40    3.11
  -1  10   1    1.24    2.07
  -1  10   0    1.16    1.95
   1 -10   0    2.46    1.85
  -1  10  -1    1.20    2.09
   1 -10   1   -0.47    1.06
  -1  10  -2    2.12    2.19
   1 -10   2    3.72    1.87
  -1  10  -3   14.27    3.19
   1 -10   3    5.63    4.64
  -1  10  -4    0.97    1.81
   1 -10   4    2.66    2.30
  -1  10  -5   10.80    2.94
  -1   9  12    2.08    2.04
   1  -9 -12    4.56    2.01
  -1   9  11    2.51    2.98
   1  -9 -11    1.65    1.55
  -1   9  10    3.92    2.38
   1  -9 -10    1.71    1.48
  -1   9   9    9.22    3.92
   1  -9  -9    9.48    2.24
  -1   9   8    1.66    2.26
   1  -9  -8    0.70    1.23
  -1   9   7    1.14    2.27
   1  -9  -7    0.49    0.85
  -1   9   6   -0.08    2.07
   1  -9  -6    0.06    0.75
  -1   9   5    1.75    2.44
   1  -9  -5    2.35    1.26
  -1   9   4    1.53    2.36
   1  -9  -4    0.06    0.72
   1  -9  -4    1.44    1.20
  -1   9   3    3.75    2.52
   1  -9  -3    3.38    1.40
   1  -9  -3    3.85    1.33
  -1   9   2    1.59    2.28
   1  -9  -2    4.38    1.28
   1  -9  -2    4.80    1.55
  -1   9   1    1.61    2.06
   1  -9  -1    1.01    0.81
   1  -9  -1   -0.42    0.94
  -1   9   0   23.54    3.59
   1  -9   0   14.08    5.61
  -1   9  -1    1.64    1.88
   1  -9   1    2.77    1.82
  -1   9  -2    0.45    1.91
   1  -9   2    0.50    1.07
  -1   9  -3    0.41    1.83
   1  -9   3    0.04    1.17
  -1   9  -4    1.08    1.78
   1  -9   4    4.82    1.64
  -1   9  -5   -0.15    1.40
   1  -9   5    0.48    1.47
  -1   9  -6    3.69    2.14
   1  -9   6    4.55    2.13
  -1   9  -7    3.35    1.92
   1  -9   7    1.02    1.62
  -1   9  -8    0.51    1.24
   1  -9   8    0.72    1.69
  -1   8  14    5.44    3.20
   1  -8 -14    2.81    1.57
  -1   8  13    4.45    2.99
   1  -8 -13   -0.47    1.22
  -1   8  12    3.39    2.57
   1  -8 -12    1.63    1.35
  -1   8  11    0.36    1.94
   1  -8 -11    1.85    1.69
  -1   8  10    3.71    3.12
   1  -8 -10    1.45    1.18
  -1   8   9    7.89    3.58
   1  -8  -9    8.41    2.09
  -1   8   8    1.75    2.14
   1  -8  -8   -0.02    0.88
  -1   8   7    5.35    2.51
   1  -8  -7    2.61    1.07
   1  -8  -7    3.26    0.91
  -1   8   6    4.48    3.15
   1  -8  -6    5.66    1.59
   1  -8  -6    3.03    1.24
  -1   8   5    0.52    2.19
   1  -8  -5    2.62    1.14
   1  -8  -5    0.78    0.57
  -1   8   4    1.73    2.28
   1  -8  -4    0.70    0.77
   1  -8  -4    0.80    0.48
  -1   8   3   38.01    4.92
   1  -8  -3   27.15    2.49
   1  -8  -3   22.25    7.80
  -1   8   2    2.65    2.22
   1  -8  -2    2.30    0.83
   1  -8  -2    1.26    1.06
  -1   8   1   54.72    5.02
   1  -8  -1   46.11    3.69
   1  -8  -1   45.92    3.17
  -1   8   0   -0.35    1.81
   1  -8   0    1.45    1.03
   1  -8   0    3.37    0.93
  -1   8  -1   -0.75    1.81
   1  -8   1    0.82    0.84
   1  -8   1    0.99    1.28
  -1   8  -2    4.53    2.51
   1  -8   2    0.85    0.70
   1  -8   2   -0.07    1.32
  -1   8  -3    0.54    1.69
   1  -8   3    0.79    0.68
   1  -8   3    1.43    1.41
  -1   8  -4    0.33    1.68
   1  -8   4   -1.05    1.38
  -1   8  -5   36.42    4.01
   1  -8   5   33.84    4.00
  -1   8  -6   15.33    2.62
   1  -8   6   14.68    4.26
  -1   8  -7   10.17    2.65
   1  -8   7   13.55    3.33
  -1   8  -8    6.56    2.04
   1  -8   8    7.01    3.22
  -1   8  -9    1.08    1.19
   1  -8   9    0.79    2.14
  -1   8 -10   -0.26    1.10
   1  -8  10   -0.23    2.11
   1  -8  11    0.00    2.22
  -1   7  16    0.00    1.31
   1  -7 -16    0.90    0.89
  -1   7  15    6.60    2.49
   1  -7 -15   -0.37    1.52
  -1   7  14    0.26    1.71
   1  -7 -14   -0.03    0.78
  -1   7  13   -0.08    1.65
   1  -7 -13    1.71    1.80
  -1   7  12   -1.04    1.74
   1  -7 -12    0.44    1.19
  -1   7  11    3.52    2.85
   1  -7 -11    2.07    1.34
  -1   7  10    5.34    2.92
   1  -7 -10    0.39    1.13
   1  -7 -10    1.62    0.49
  -1   7   9   33.76    4.61
   1  -7  -9   41.70    3.40
   1  -7  -9   19.93    7.68
  -1   7   8    4.26    2.30
   1  -7  -8    3.83    1.46
   1  -7  -8    1.71    1.16
  -1   7   7    4.16    3.17
   1  -7  -7    4.56    1.42
   1  -7  -7    3.69    1.08
  -1   7   6   -0.92    2.34
   1  -7  -6    5.99    1.66
   1  -7  -6    4.59    1.43
  -1   7   5   11.17    3.69
   1  -7  -5    9.60    1.65
   1  -7  -5    6.89    2.29
  -1   7   4   28.23    3.83
   1  -7  -4   32.64    2.51
   1  -7  -4   23.69    5.93
  -1   7   3   18.10    3.46
   1  -7  -3   16.39    1.81
   1  -7  -3   13.50    3.56
  -1   7   2  163.04    7.92
   1  -7  -2  168.46    6.03
   1  -7  -2  152.84    5.82
  -1   7   1  112.36    6.69
   1  -7  -1  109.26    4.51
   1  -7  -1  106.72    4.90
  -1   7   0    9.60    3.80
   1  -7   0   12.55    1.55
   1  -7   0    9.52    2.32
  -1   7  -1   20.42    4.34
   1  -7   1   14.87    2.96
   1  -7   1   15.99    3.10
  -1   7  -2   15.54    3.11
   1  -7   2   16.83    1.65
   1  -7   2   15.11    2.28
  -1   7  -3    2.45    1.93
   1  -7   3    2.46    1.06
   1  -7   3    1.48    1.37
  -1   7  -4   44.69    3.73
   1  -7   4   51.12    2.85
   1  -7   4   53.42    3.90
  -1   7  -5    1.23    1.42
  -1   7  -5    0.02    0.23
   1  -7   5    2.14    1.54
  -1   7  -6   33.38    3.66
  -1   7  -6   16.46    6.76
   1  -7   6   32.12    3.43
  -1   7  -7   19.41    2.69
   1  -7   7   18.20    2.68
  -1   7  -8    1.12    1.24
   1  -7   8   -0.48    1.76
  -1   7  -9   35.72    3.44
   1  -7   9   33.73    4.28
  -1   7 -10    0.89    1.05
   1  -7  10    5.17    2.51
  -1   7 -11    1.94    1.51
   1  -7  11   -0.47    2.24
   1  -7  12    1.90    2.29
   1  -6 -17    2.15    0.74
  -1   6  16    0.75    1.39
   1  -6 -16    0.87    1.18
  -1   6  15    0.08    1.45
   1  -6 -15    1.13    1.99
  -1   6  14    0.83    1.50
   1  -6 -14    1.59    1.52
  -1   6  13    2.69    2.43
   1  -6 -13    1.44    0.96
  -1   6  13    1.52    1.07
  -1   6  12   -1.30    1.76
   1  -6 -12   -1.44    1.27
  -1   6  12    1.32    0.92
  -1   6  11   31.97    3.66
   1  -6 -11   41.70    8.97
  -1   6  11   37.56    2.66
  -1   6  10   42.52    4.15
   1  -6 -10   54.31    3.85
  -1   6  10   45.83    2.67
  -1   6   9   71.78    5.09
   1  -6  -9   95.07    4.73
  -1   6   9   72.26    3.27
  -1   6   8    7.17    3.62
   1  -6  -8    9.40    1.93
   1  -6  -8    7.17    1.95
  -1   6   7  104.95    6.16
   1  -6  -7  138.34    5.92
   1  -6  -7  106.00    4.40
  -1   6   6    1.68    2.24
   1  -6  -6    0.71    1.13
   1  -6  -6    1.36    0.68
  -1   6   5   15.34    3.35
   1  -6  -5   12.79    1.72
   1  -6  -5   12.45    3.04
  -1   6   4    7.16    2.86
   1  -6  -4   11.66    1.47
   1  -6  -4    7.45    2.11
  -1   6   3   78.89    5.04
   1  -6  -3   80.91    3.34
   1  -6  -3   69.23   12.01
  -1   6   2   72.29    4.81
   1  -6  -2   76.17    3.11
   1  -6  -2   70.06    4.14
  -1   6   1    0.68    1.89
   1  -6  -1    0.79    0.54
   1  -6  -1    0.49    0.45
  -1   6   0   38.55    4.06
   1  -6   0   36.83    2.11
   1  -6   0   42.87    6.37
  -1   6  -1    4.74    2.76
   1  -6   1    2.96    1.08
   1  -6   1    4.46    1.49
  -1   6  -2   92.53    5.65
   1  -6   2  103.23    7.85
   1  -6   2   89.78    8.81
  -1   6  -3    2.58    1.79
   1  -6   3    0.77    0.62
   1  -6   3   -0.08    1.20
  -1   6  -4  253.53    9.12
   1  -6   4  259.03    9.07
  -1   6  -5    5.00    1.82
  -1   6  -5    3.04    1.29
   1  -6   5    3.98    1.77
  -1   6  -6  121.15    5.23
  -1   6  -6  107.96    4.83
   1  -6   6  116.63    5.65
  -1   6  -7    8.69    2.16
  -1   6  -7    6.35    1.70
   1  -6   7    8.28    1.89
  -1   6  -8   12.21    2.20
  -1   6  -8    8.35    2.05
   1  -6   8   10.58    2.83
  -1   6  -9   39.32    3.29
  -1   6  -9   30.32    7.17
   1  -6   9   43.66    4.80
  -1   6 -10    7.94    1.80
  -1   6 -10    4.46    1.35
   1  -6  10    6.48    2.79
  -1   6 -11    1.24    0.93
   1  -6  11    0.93    2.23
  -1   6 -12    4.20    1.53
   1  -6  12    6.77    2.41
   1  -6  14   41.53    4.89
   1  -5 -18    0.79    1.77
   1  -5 -17    1.41    1.66
   1  -5 -16    6.47    2.47
  -1   5  16    2.56    1.14
  -1   5  15    0.53    1.18
   1  -5 -15   10.59    3.95
  -1   5  15    2.20    1.16
   1  -5 -14   -0.62    1.42
  -1   5  14   -0.02    0.67
  -1   5  13   17.23    2.90
   1  -5 -13   21.88    5.03
  -1   5  13   15.35    1.90
  -1   5  12   14.33    2.49
   1  -5 -12   21.04    2.88
  -1   5  12   14.42    1.85
  -1   5  11   28.70    3.21
   1  -5 -11   39.40    3.55
  -1   5  11   26.53    2.25
  -1   5  10   52.28    4.11
   1  -5 -10   67.58    4.43
  -1   5  10   49.83    3.07
  -1   5   9  343.89   14.16
   1  -5  -9  427.38   16.84
  -1   5   9  335.99   12.68
  -1   5   8   52.11    4.55
   1  -5  -8   71.42    4.54
  -1   5   8   50.29    3.06
  -1   5   7    0.14    1.86
   1  -5  -7    1.12    0.48
  -1   5   7    0.47    0.60
  -1   5   6   -0.10    1.84
   1  -5  -6    0.58    0.34
   1  -5  -6    0.67    0.57
  -1   5   5   24.79    3.59
   1  -5  -5   21.86    1.94
   1  -5  -5   20.43    3.95
  -1   5   4   17.04    3.09
   1  -5  -4   19.61    1.73
   1  -5  -4   16.29    4.11
  -1   5   3    2.02    1.92
   1  -5  -3    0.05    0.59
   1  -5  -3    0.16    0.32
  -1   5   2    3.63    2.71
   1  -5  -2    3.85    0.91
   1  -5  -2    4.69    1.14
  -1   5   1  145.47    6.10
   1  -5  -1  158.52    3.96
   1  -5  -1  152.48    4.41
  -1   5   0   81.45    4.39
   1  -5   0   87.31    2.88
   1  -5   0   82.14    3.41
  -1   5  -1   -0.45    1.54
   1  -5   1    1.84    0.38
   1  -5   1    2.16    1.01
  -1   5  -2   21.69    5.81
   1  -5   2   24.08    3.38
   1  -5   2   25.64    5.99
  -1   5  -3   12.80    2.23
   1  -5   3   12.13    1.78
   1  -5   3   16.42    4.12
  -1   5  -4   73.69    4.37
   1  -5   4   71.18    4.32
  -1   5  -5   27.03    2.72
  -1   5  -5   24.34    2.11
   1  -5   5   25.50    2.71
  -1   5  -6    4.87    1.59
  -1   5  -6    5.75    1.49
   1  -5   6    7.74    2.12
  -1   5  -7    2.04    1.48
  -1   5  -7    0.60    0.47
   1  -5   7    2.51    1.49
  -1   5  -8    6.98    1.60
  -1   5  -8    5.32    1.52
   1  -5   8    6.83    2.25
  -1   5  -9   17.34    2.20
  -1   5  -9   15.14    2.94
   1  -5   9   15.80    2.81
  -1   5 -10   10.64    1.75
  -1   5 -10   13.38    2.34
   1  -5  10   10.28    2.80
  -1   5 -11    8.92    1.68
  -1   5 -11    6.94    1.76
   1  -5  11    7.47    2.99
  -1   5 -12   10.59    1.84
  -1   5 -12   11.56    2.42
   1  -5  12   18.03    3.30
  -1   5 -13    5.82    1.58
  -1   5 -13    8.67    2.33
   1  -5  13    6.78    2.53
  -1   5 -14    6.52    1.69
   1  -5  14    8.83    2.99
   1  -5  15    0.62    2.19
   1  -4 -18    1.82    1.58
  -1   4  18   -0.46    0.84
   1  -4 -17   10.17    2.91
  -1   4  17    4.60    1.68
   1  -4 -16    8.47    2.76
  -1   4  16    6.39    1.81
  -1   4  15    1.87    1.14
   1  -4 -15    2.17    1.59
  -1   4  15    2.71    1.42
  -1   4  14   26.22    2.76
   1  -4 -14   30.86    3.48
  -1   4  14   26.55    2.59
  -1   4  13   -0.03    1.01
   1  -4 -13    1.68    1.62
  -1   4  13    1.88    1.06
  -1   4  12  186.71    5.89
   1  -4 -12  250.64    7.92
  -1   4  12  194.79    5.67
  -1   4  11    3.92    2.43
   1  -4 -11    0.47    1.46
  -1   4  11    0.80    0.75
  -1   4  10   43.97    3.96
   1  -4 -10   58.67    4.30
  -1   4  10   44.92    3.05
  -1   4   9    8.87    2.10
   1  -4  -9   16.07    3.22
  -1   4   9   10.17    1.36
  -1   4   8   71.63    4.41
   1  -4  -8   86.97    4.52
  -1   4   8   67.83    3.20
  -1   4   7  159.06    6.38
   1  -4  -7  219.45    7.71
  -1   4   7  170.72    5.56
  -1   4   6   10.58    2.15
   1  -4  -6   13.17    1.67
  -1   4   6   12.13    1.32
  -1   4   5  264.28    6.91
   1  -4  -5  335.28    6.85
  -1   4   5  264.63    5.48
  -1   4   4  135.25    5.24
   1  -4  -4  163.10    4.99
   1  -4  -4  124.97    4.01
  -1   4   3   20.28    2.81
   1  -4  -3   18.96    1.43
   1  -4  -3   19.08    3.98
  -1   4   2    6.29    2.04
   1  -4  -2    7.19    1.02
   1  -4  -2    9.89    1.92
  -1   4   1   42.22    2.84
   1  -4  -1   47.14    2.00
   1  -4  -1   39.87    2.01
  -1   4   0  324.12    8.77
   1  -4   0  345.86    7.56
   1  -4   0  330.36    8.81
  -1   4  -1  343.26    9.14
   1  -4   1  364.67    7.82
   1  -4   1  350.08    8.77
  -1   4  -2  173.26    5.91
   1  -4   2  178.04    4.53
   1  -4   2  170.23    5.43
  -1   4  -3    6.86    1.58
   1  -4   3    7.59    1.07
   1  -4   3    9.67    2.07
  -1   4  -4   21.82    2.25
  -1   4  -4   19.76    1.49
   1  -4   4   20.55    2.05
  -1   4  -5   12.08    1.88
  -1   4  -5   11.75    2.83
   1  -4   5    9.42    1.76
  -1   4  -6   27.01    2.26
  -1   4  -6   28.89    4.32
   1  -4   6   23.78    2.54
  -1   4  -7   17.61    2.03
  -1   4  -7   13.43    2.78
   1  -4   7   14.84    2.08
  -1   4  -8   16.62    1.87
  -1   4  -8   19.03    3.05
   1  -4   8   13.54    2.49
  -1   4  -9    1.45    1.14
  -1   4  -9    1.68    0.87
   1  -4   9    1.01    1.99
  -1   4 -10   19.44    2.05
  -1   4 -10   21.21    3.91
   1  -4  10   17.96    3.00
  -1   4 -11  188.12    5.80
  -1   4 -11  189.58    5.71
   1  -4  11  191.17    7.73
  -1   4 -12    1.69    0.95
  -1   4 -12    1.87    1.44
   1  -4  12    3.74    2.33
  -1   4 -13   27.29    2.53
  -1   4 -13   30.05    6.50
   1  -4  13   30.65    3.88
  -1   4 -14    1.55    1.19
   1  -4  14    0.02    2.02
  -1   4 -15    3.68    2.14
   1  -4  15   -1.05    1.98
  -1   4 -16    2.93    2.16
   1  -4  16    5.38    2.45
   1  -3 -19    0.16    1.81
  -1   3  19    1.00    1.23
   1  -3 -18    0.89    1.75
  -1   3  18    3.09    1.72
   1  -3 -17    1.63    1.92
  -1   3  17   -0.13    0.96
   1  -3 -16   24.67    3.49
  -1   3  16   15.22    2.20
  -1   3  15    2.75    1.52
  -1   3  14    1.33    0.86
   1  -3 -14    3.55    2.62
  -1   3  14    2.59    1.52
  -1   3  13    4.83    1.78
   1  -3 -13    5.40    2.28
  -1   3  13    2.34    1.25
  -1   3  12  325.30   10.03
   1  -3 -12  420.79   13.24
  -1   3  12  337.17   10.22
  -1   3  11   70.06    9.72
   1  -3 -11   94.60    5.85
  -1   3  11   68.44    3.99
   1  -3 -10    1.65    1.22
  -1   3  10    3.22    1.15
  -1   3   9   22.54    2.26
   1  -3  -9   28.90    2.64
  -1   3   9   23.60    2.02
  -1   3   8   72.69    5.02
   1  -3  -8   83.60    4.08
  -1   3   8   70.87    3.01
  -1   3   7  368.69    7.17
   1  -3  -7  441.08    8.42
  -1   3   7  391.77    6.88
  -1   3   6   64.74    3.26
   1  -3  -6   74.24    3.15
  -1   3   6   63.77    2.55
  -1   3   5 1544.38   12.42
   1  -3  -5 1854.34   34.62
  -1   3   5 1547.64   11.19
  -1   3   4   20.00    2.23
   1  -3  -4   23.20    1.65
  -1   3   4   24.29    1.63
  -1   3   3   10.00    1.69
   1  -3  -3   16.23    1.31
  -1   3   3   14.83    1.37
  -1   3   2   12.23    1.93
   1  -3  -2   14.28    1.06
   1  -3  -2   15.02    3.92
  -1   3   1    1.13    1.18
   1  -3  -1    2.05    0.47
   1  -3  -1    2.02    0.44
  -1   3   0   17.84    2.00
   1  -3   0   18.89    2.32
   1  -3   0   16.04    1.28
  -1   3  -1   30.28    3.56
   1  -3   1   26.99    1.17
   1  -3   1   24.12    1.62
  -1   3  -2    1.05    1.12
   1  -3   2    1.23    0.52
   1  -3   2    0.98    0.48
  -1   3  -3  138.90    4.58
  -1   3  -3  134.34    3.45
   1  -3   3  134.27    5.03
  -1   3  -4  465.86   10.66
  -1   3  -4  439.35    9.06
   1  -3   4  444.65   10.67
  -1   3  -5    1.52    0.92
  -1   3  -5    2.40    0.58
   1  -3   5    1.30    0.96
  -1   3  -6  275.52    6.14
  -1   3  -6  275.24    5.15
   1  -3   6  266.08    6.69
  -1   3  -7   49.25    2.92
  -1   3  -7   46.22    4.60
   1  -3   7   44.74    3.32
  -1   3  -8   -0.39    0.68
  -1   3  -8    0.95    0.62
   1  -3   8    1.45    1.70
  -1   3  -9   14.29    1.71
  -1   3  -9   12.20    4.44
   1  -3   9   11.75    2.41
  -1   3 -10  203.49    8.56
  -1   3 -10  212.10    8.93
   1  -3  10  210.96    9.85
  -1   3 -11   29.85    2.31
  -1   3 -11   29.78    2.50
   1  -3  11   26.62    3.23
  -1   3 -12   46.51    8.56
  -1   3 -12   51.65    3.42
   1  -3  12   44.83    4.02
  -1   3 -13    0.71    0.59
  -1   3 -13    1.31    1.32
   1  -3  13   -0.65    1.91
  -1   3 -14    5.06    1.22
  -1   3 -14    7.07    2.06
   1  -3  14    7.64    3.28
  -1   3 -15    5.44    1.64
   1  -3  15    3.31    2.16
  -1   3 -16    0.59    1.30
   1  -3  16    2.52    1.74
  -1   3 -17    8.85    2.51
   1  -3  17    5.65    1.89
   1  -2 -19    1.65    1.97
  -1   2  19    1.54    1.66
   1  -2 -18    2.46    1.98
  -1   2  18    4.89    2.10
   1  -2 -17   -1.11    1.69
  -1   2  17   -0.14    1.15
   1  -2 -16   -1.20    1.64
  -1   2  16    2.69    1.59
   1  -2 -15   15.29    2.90
  -1   2  15    7.87    3.01
   1  -2 -14   44.73    3.90
  -1   2  14   37.85    4.51
  -1   2  13   13.52    2.26
   1  -2 -13   19.64    4.42
  -1   2  13   18.61    5.42
  -1   2  12   -0.09    0.67
   1  -2 -12    0.08    1.55
  -1   2  12   -0.08    1.02
  -1   2  11   10.60    1.80
   1  -2 -11   17.01    2.93
  -1   2  11   10.22    3.43
  -1   2  10    2.51    0.96
   1  -2 -10    0.47    1.47
  -1   2  10    2.25    1.08
  -1   2   9    3.19    1.34
   1  -2  -9    4.06    1.83
  -1   2   9    2.54    0.82
  -1   2   8    2.14    0.90
   1  -2  -8    4.24    1.51
  -1   2   8    3.04    1.11
  -1   2   7   38.27    5.11
   1  -2  -7   42.65    2.73
  -1   2   7   40.27    2.28
  -1   2   6   -0.45    0.76
   1  -2  -6    0.94    0.97
  -1   2   6   -0.25    0.76
  -1   2   5  402.47    6.23
   1  -2  -5  496.09    7.60
  -1   2   5  418.74    6.42
  -1   2   4   17.27    1.59
   1  -2  -4   22.56    1.60
  -1   2   4   20.18    1.40
  -1   2   3 2193.74   11.87
  -1   2   2  745.48    8.87
   1  -2  -2  896.01    9.13
  -1   2   2  787.37    8.74
  -1   2   1  300.60    5.13
   1  -2  -1  346.44    4.67
   1  -2  -1  273.58    4.56
  -1   2   0   58.79    2.48
   1  -2   0   72.22    1.49
   1  -2   0   59.76    1.98
  -1   2  -1  260.21    4.80
   1  -2   1  265.93    3.09
   1  -2   1  250.26    4.75
  -1   2  -2  416.01    6.35
   1  -2   2  415.52    6.48
  -1   2  -3   83.17    2.80
  -1   2  -3   79.03    1.88
   1  -2   3   78.96    2.77
  -1   2  -4  452.64    7.00
  -1   2  -4  421.70    5.62
   1  -2   4  421.21    7.09
  -1   2  -5   35.62    2.00
  -1   2  -5   39.76    3.94
   1  -2   5   40.85    2.80
  -1   2  -6   43.49    2.17
  -1   2  -6   46.25    2.90
   1  -2   6   42.45    2.71
  -1   2  -7   -0.18    0.56
  -1   2  -7    1.02    0.39
   1  -2   7    1.21    0.86
  -1   2  -8   92.76    3.50
  -1   2  -8   91.04    3.47
   1  -2   8   86.76    4.09
  -1   2  -9   10.14    1.36
  -1   2  -9   13.24    1.70
   1  -2   9   10.36    2.23
  -1   2 -10   32.59    2.17
  -1   2 -10   37.45    2.91
   1  -2  10   31.27    3.14
  -1   2 -11   15.41    1.62
  -1   2 -11   16.56    3.68
   1  -2  11   19.22    2.91
  -1   2 -12   11.16    1.50
  -1   2 -12   14.25    2.45
   1  -2  12   11.95    2.24
  -1   2 -13   14.37    1.73
  -1   2 -13   12.00    1.78
   1  -2  13   16.32    2.84
  -1   2 -14    0.64    0.70
  -1   2 -14    2.41    1.47
   1  -2  14    1.34    2.02
  -1   2 -15    4.49    2.38
   1  -2  15    3.28    1.82
  -1   2 -16    0.56    1.23
   1  -2  16    0.94    1.03
  -1   2 -17    9.23    2.43
   1  -2  17    9.33    2.80
  -1   2 -18    2.30    1.48
   1  -2  18    4.54    2.98
   1  -1 -19   31.76    4.25
  -1   1  19   25.24    6.45
   1  -1 -18    2.91    1.94
  -1   1  18    0.17    1.32
   1  -1 -17    4.42    2.46
  -1   1  17    2.27    1.43
   1  -1 -16    0.77    1.69
  -1   1  16   -0.70    1.34
   1  -1 -15   10.95    2.63
  -1   1  15    9.96    2.16
   1  -1 -14    6.36    2.25
  -1   1  14    3.54    1.53
   1  -1 -13    7.37    2.34
  -1   1  13    7.33    1.78
  -1   1  12   19.32    4.31
   1  -1 -12   24.76    2.94
  -1   1  12   25.18    2.78
  -1   1  11    5.25    1.23
   1  -1 -11   10.99    1.90
  -1   1  11   11.62    2.14
  -1   1  10  131.46    4.41
   1  -1 -10  175.11    7.03
  -1   1  10  151.18    5.86
  -1   1   9  154.20    3.56
   1  -1  -9  181.41    5.73
  -1   1   9  178.65    5.12
  -1   1   8  125.05    4.20
   1  -1  -8  144.96    5.25
  -1   1   8  132.03    4.81
  -1   1   7  114.82    3.26
   1  -1  -7  131.29    4.69
  -1   1   7  127.38    4.50
  -1   1   6    1.69    0.44
  -1   1   6    4.81    0.99
  -1   1   5    8.26    1.62
   1  -1  -5   11.37    1.51
  -1   1   5    8.79    1.17
  -1   1   4    2.13    0.77
   1  -1  -4    6.35    1.54
  -1   1   4    6.34    0.87
  -1   1   3 2637.03   10.43
  -1   1   2  720.13    8.18
   1  -1  -2  819.16    8.30
  -1   1   2  724.22    7.71
  -1   1   1  705.59    7.52
  -1   1   0 1050.33    8.21
   1  -1   0 1094.51    8.53
   1  -1   0  864.15    8.92
  -1   1  -1    1.89    0.63
   1  -1   1    2.66    0.75
  -1   1  -2 1469.10   13.75
  -1   1  -2 1473.55   11.57
   1  -1   2 1388.64   13.20
  -1   1  -3 1547.16   14.64
  -1   1  -3 1535.19   12.85
   1  -1   3 1411.98   13.98
  -1   1  -4 1580.76   15.10
  -1   1  -4 1563.82   13.86
   1  -1   4 1497.87   15.13
  -1   1  -5    3.08    0.74
  -1   1  -5    2.65    0.74
   1  -1   5    2.76    1.05
  -1   1  -6  654.93    8.40
  -1   1  -7   63.57    2.46
  -1   1  -7   65.02    2.76
   1  -1   7   68.27    3.27
  -1   1  -8   38.49    2.10
  -1   1  -8   40.61    2.57
   1  -1   8   34.19    2.75
  -1   1  -9   14.64    1.45
  -1   1  -9   17.37    1.81
   1  -1   9   13.60    2.04
  -1   1 -10    8.13    1.24
  -1   1 -10    7.63    1.57
   1  -1  10    8.62    2.17
  -1   1 -11    0.33    0.64
  -1   1 -11    0.70    1.21
   1  -1  11    3.17    2.57
  -1   1 -12   19.80    1.80
  -1   1 -12   25.23    3.03
   1  -1  12   18.75    2.99
  -1   1 -13    6.81    1.21
  -1   1 -13    6.78    1.84
   1  -1  13    6.65    2.21
  -1   1 -14    6.76    1.29
  -1   1 -14    6.70    1.62
   1  -1  14    5.99    1.83
  -1   1 -15    0.88    1.03
  -1   1 -15    0.19    1.27
   1  -1  15    2.03    1.76
  -1   1 -16    2.30    1.38
   1  -1  16    1.05    2.57
  -1   1 -17    5.48    2.04
   1  -1  17    5.08    2.32
  -1   1 -18    0.22    1.20
   1  -1  18   -0.23    1.76
  -1   1 -19    1.49    1.97
   1   0 -19    4.02    2.74
  -1   0  19    3.19    2.40
   1   0 -18    0.79    1.80
  -1   0  18    3.85    2.16
   1   0 -17    6.12    2.61
  -1   0  17    5.21    2.31
   1   0 -16    9.14    2.55
  -1   0  16    8.06    2.28
   1   0 -15    9.33    2.66
  -1   0  15   10.23    2.73
   1   0 -14   51.59    4.58
  -1   0  14   43.98    3.76
   1   0 -13   13.51    2.62
  -1   0  13    7.43    2.09
   1   0 -12  169.98    8.43
  -1   0  12  149.28    7.56
  -1   0  11    1.41    0.43
   1   0 -11    3.77    1.88
  -1   0  11    3.97    2.44
   1   0 -10    1.58    1.45
  -1   0  10   -1.51    1.36
  -1   0   9    7.25    1.87
   1   0  -9   10.11    1.93
  -1   0   9    8.38    1.55
  -1   0   8   82.82    3.57
   1   0  -8  102.10    3.91
  -1   0   8   91.75    3.69
  -1   0   7   32.61    1.81
   1   0  -7   38.70    2.48
  -1   0   7   37.58    2.55
  -1   0   6   30.42    1.51
   1   0  -6   36.11    4.49
  -1   0   6   34.11    2.07
  -1   0   5   71.59    1.81
   1   0  -5   85.08    2.87
  -1   0   5   79.56    2.79
  -1   0   4    1.85    0.36
   1   0  -4    5.51    1.12
  -1   0   3  334.33    3.17
   1   0  -3  358.32    5.25
  -1   0   3  357.31    5.12
  -1   0   2    5.41    0.36
   1   0  -2    5.75    1.41
  -1   0   2    6.61    1.37
  -1   0   1   10.98    0.51
   1   0  -1   15.23    1.93
  -1   0   0   12.08    0.49
  -1   0  -1  165.42    1.98
  -1   0  -2 1659.49   14.49
  -1   0  -2 1754.45   14.01
   1   0   2 1495.32   12.87
  -1   0  -3  854.04    8.91
  -1   0  -3  859.76    8.24
   1   0   3  792.69    8.37
  -1   0  -4  156.65    3.26
  -1   0  -4  159.88    3.16
   1   0   4  148.60    3.25
  -1   0  -5  272.09    4.67
  -1   0  -5  275.81    4.74
   1   0   5  266.73    4.81
  -1   0  -6  173.93    3.86
  -1   0  -6  177.18    4.04
   1   0   6  165.56    4.15
  -1   0  -7   94.42    3.98
  -1   0  -7   99.61    3.21
   1   0   7   92.78    3.33
  -1   0  -8   79.27    3.17
  -1   0  -8   88.70    3.25
   1   0   8   75.42    3.24
  -1   0  -9   69.27    2.79
  -1   0  -9   71.18    3.34
   1   0   9   72.77    3.45
  -1   0 -10   28.02    5.31
  -1   0 -10   27.66    2.37
   1   0  10   27.41    2.48
  -1   0 -11    0.68    0.71
  -1   0 -11    0.39    1.17
   1   0  11    3.14    1.68
  -1   0 -12   99.09    4.99
  -1   0 -12  107.94    6.07
   1   0  12  105.97    6.11
  -1   0 -13   17.59    1.89
  -1   0 -13   16.29    2.37
   1   0  13   16.79    3.22
  -1   0 -14   38.02    3.34
   1   0  14   36.74    3.63
   1   0  15   14.67    5.51
  -1   0 -15   32.01    3.40
   1   0  15   32.21    3.65
   1   0  16    7.37    3.89
  -1   0 -16   19.27    2.98
   1   0  16   17.00    2.68
  -1   0 -17    0.96    1.31
   1   0  17    5.14    2.42
  -1   0 -18    1.39    1.33
   1   0  18    2.12    1.86
  -1   0 -19    1.66    1.35
   1   0  19    0.27    1.52
   1   1 -19    2.28    2.01
  -1  -1  19    2.25    1.72
   1   1 -18    4.10    2.06
  -1  -1  18   -0.72    1.58
   1   1 -17   29.94    4.08
  -1  -1  17   27.05    3.58
   1   1 -16    0.30    1.63
  -1  -1  16   -0.71    1.63
   1   1 -15    2.23    1.95
  -1  -1  15    1.26    1.75
   1   1 -14   61.07    4.37
  -1  -1  14   47.49   11.26
   1   1 -13    0.83    1.73
  -1  -1  13    1.53    1.17
   1   1 -12  264.63    9.76
  -1  -1  12  251.78    9.85
   1   1 -11    4.54    1.79
  -1  -1  11    1.97    0.91
   1   1 -10  218.24    8.00
  -1  -1  10  213.90    7.95
   1   1  -9    1.64    0.90
  -1  -1   9    1.47    1.58
   1   1  -8    3.48    0.47
   1   1  -8    6.60    1.62
  -1  -1   8    1.07    1.35
   1   1  -6    1.08    0.26
   1   1  -6    1.95    0.59
  -1  -1   6   -0.42    1.24
   1   1  -5   -0.03    0.09
   1   1  -5   -0.14    0.77
  -1  -1   5   -0.51    1.10
   1   1  -4   44.63    0.78
   1   1  -4   44.55    1.95
  -1  -1   4   43.86    2.09
  -1  -1   3   29.04    0.89
   1   1  -3   30.81    0.89
   1   1  -3   30.25    1.82
  -1  -1   3   33.23    1.88
  -1  -1   2    0.47    0.13
   1   1  -2    1.59    0.31
  -1  -1   2    0.83    0.68
   1   1  -1  253.98    3.24
  -1  -1   1  287.15    3.93
  -1  -1   1  253.47    3.42
   1   1   0  615.87    6.29
  -1  -1  -1    0.91    0.39
  -1  -1  -1    3.34    0.52
   1   1   1    1.95    0.25
  -1  -1  -1    2.19    0.24
  -1  -1  -2  203.44    3.39
  -1  -1  -2  222.26    3.43
  -1  -1  -2  172.84    2.10
   1   1   2  188.66    2.25
  -1  -1  -3  157.21    3.14
  -1  -1  -3  170.34    3.23
   1   1   3  155.22    2.53
  -1  -1  -4   23.00    1.32
  -1  -1  -4   26.01    1.43
   1   1   4   23.73    1.18
  -1  -1  -5   32.37    1.67
  -1  -1  -5   36.26    1.79
   1   1   5   32.00    1.52
  -1  -1  -6   14.87    1.30
  -1  -1  -6   14.69    1.45
   1   1   6   12.14    1.21
  -1  -1  -7   -0.08    0.67
  -1  -1  -7    2.15    1.61
   1   1   7    0.43    1.25
  -1  -1  -8    0.49    0.74
  -1  -1  -8    2.66    1.08
   1   1   8    1.45    1.05
  -1  -1  -9   30.69    2.40
   1   1   9   22.55    2.06
   1   1  10   26.03    1.93
  -1  -1 -10   26.33    2.66
   1   1  10   25.03    2.39
   1   1  11   13.47    4.80
  -1  -1 -11   23.63    2.54
   1   1  11   18.38    3.79
   1   1  12    0.63    0.36
  -1  -1 -12   -0.05    1.39
   1   1  12    0.01    1.28
   1   1  13   60.52    3.10
  -1  -1 -13   66.77    4.13
   1   1  13   67.31    4.10
   1   1  14   72.79    6.82
  -1  -1 -14   96.35    5.35
   1   1  14   82.57    4.57
   1   1  15    4.54    1.79
  -1  -1 -15    6.63    2.32
   1   1  15    7.84    2.15
   1   1  16   15.31    6.90
  -1  -1 -16   34.84    3.59
   1   1  16   26.10    2.97
  -1  -1 -17    7.13    2.61
   1   1  17    8.59    2.82
  -1  -1 -18    1.02    1.59
   1   1  18    1.54    1.50
  -1  -1 -19    1.47    1.63
   1   1  19    3.03    1.95
   1   2 -18    4.82    2.54
  -1  -2  18    2.08    2.01
   1   2 -17   18.65    3.17
  -1  -2  17   23.30    3.54
   1   2 -16    0.70    1.26
  -1  -2  16    2.14    1.07
   1   2 -15    2.46    1.57
  -1  -2  15    2.26    1.95
   1   2 -14    2.91    2.09
  -1  -2  14   -1.71    1.70
   1   2 -13    3.81    1.58
  -1  -2  13    6.33    2.61
   1   2 -12   25.92    6.87
  -1  -2  12   20.09    2.81
   1   2 -11   15.00    2.91
  -1  -2  11   16.25    2.51
   1   2 -10    8.26    1.91
   1   2  -9   79.72    2.58
   1   2  -9   92.81    7.48
  -1  -2   9   79.36    4.71
   1   2  -8   13.07    0.86
   1   2  -8   18.29    2.98
  -1  -2   8   17.33    3.98
   1   2  -7   24.92    1.14
   1   2  -7   29.06    7.46
  -1  -2   7   26.60    5.63
   1   2  -6    5.57    0.59
   1   2  -6    7.97    1.84
  -1  -2   6    6.61    1.54
   1   2  -5   41.91    1.36
   1   2  -5   50.32    2.39
  -1  -2   5   45.09    2.71
   1   2  -4  278.24    3.95
   1   2  -4  285.62    5.27
  -1  -2   4  289.24    5.71
   1   2  -3  270.14    3.78
  -1  -2   3  330.21    5.46
  -1  -2   3  295.11    5.28
   1   2  -2    0.05    0.83
  -1  -2   2    0.97    0.67
  -1  -2   2   -0.48    0.77
   1   2  -1   58.23    2.72
  -1  -2   1   60.11    2.06
  -1  -2   1   58.77    1.96
   1   2   0   63.38    3.84
  -1  -2   0   66.81    2.02
  -1  -2   0   63.47    3.45
   1   2   1   64.68    2.22
  -1  -2  -1   71.78    2.21
  -1  -2  -1   63.11    1.77
   1   2   2    3.39    0.73
  -1  -2  -2    4.23    0.92
   1   2   3   10.13    2.71
   1   2   4   58.89    2.42
  -1  -2  -4   67.71    2.52
   1   2   4   58.22    2.00
   1   2   5  173.67    4.14
  -1  -2  -5  189.21    4.32
   1   2   5  165.77    2.82
   1   2   6   35.31    4.40
  -1  -2  -6   39.20    2.17
   1   2   6   33.46    1.52
   1   2   7   63.34    3.41
  -1  -2  -7   76.35    3.21
   1   2   7   59.63    2.21
   1   2   8   76.38    2.96
  -1  -2  -8   94.72    3.88
   1   2   8   81.53    2.76
   1   2   9  180.49    4.98
  -1  -2  -9  201.10    5.79
   1   2   9  181.25    4.61
   1   2  10    2.94    0.93
  -1  -2 -10    5.61    1.61
   1   2  10    2.85    1.18
   1   2  11   11.17    2.83
  -1  -2 -11    9.36    1.90
   1   2  11   10.54    2.74
   1   2  12    2.54    0.94
  -1  -2 -12    2.14    1.24
   1   2  12    3.70    1.63
   1   2  13    7.16    2.56
  -1  -2 -13    9.51    2.18
   1   2  13    6.57    1.65
   1   2  14   11.43    4.37
  -1  -2 -14   21.65    2.84
   1   2  14   19.22    2.38
   1   2  15   30.41    5.85
  -1  -2 -15   44.00    3.72
   1   2  15   33.19    6.67
   1   2  16    0.43    0.55
  -1  -2 -16    1.93    0.80
   1   2  16   -0.58    1.22
   1   2  17    3.19    0.88
  -1  -2 -17    6.23    2.50
   1   2  17    6.99    2.58
  -1  -2 -18    3.18    1.91
   1   2  18    0.77    1.26
  -1  -2 -19    8.07    2.81
   1   2  19    7.78    2.30
   1   3 -18   -1.26    1.46
  -1  -3  18    0.64    1.44
   1   3 -17    1.26    0.65
  -1  -3  17    2.48    2.06
   1   3 -16    8.38    2.61
  -1  -3  16    6.29    2.25
   1   3 -15   23.69    4.49
  -1  -3  15   30.01    3.85
   1   3 -14    2.18    1.48
  -1  -3  14    2.53    1.95
   1   3 -13   17.42    4.73
  -1  -3  13   14.42    2.79
  -1  -3  12    2.77    1.60
   1   3 -11    1.05    0.51
  -1  -3  11    6.37    2.98
   1   3 -10   61.95    3.01
   1   3 -10   67.87    4.49
  -1  -3  10   69.41    5.07
   1   3  -9   28.16    1.53
   1   3  -9   32.34    8.68
  -1  -3   9   27.19    2.76
   1   3  -8   11.74    1.07
   1   3  -8   13.54    4.58
  -1  -3   8   12.76    2.26
   1   3  -7  103.20    2.77
   1   3  -7  121.45    4.32
  -1  -3   7  111.88    4.51
   1   3  -6  168.29    4.47
   1   3  -6  180.45    9.73
  -1  -3   6  176.46    6.18
   1   3  -5  373.19    8.09
   1   3  -5  372.02    9.33
  -1  -3   5  365.36    9.20
   1   3  -4   52.70    2.18
  -1  -3   4   52.30    2.59
   1   3  -3  163.13    3.72
  -1  -3   3  195.07    4.45
  -1  -3   3  174.58    4.48
   1   3  -2  138.04    3.71
  -1  -3   2  167.77    4.34
  -1  -3   2  151.12    3.59
   1   3  -1  481.36    6.77
  -1  -3   1  581.46    7.80
  -1  -3   1  513.25    6.51
   1   3   0   24.94    1.89
  -1  -3   0   30.40    1.68
  -1  -3   0   25.65    1.25
   1   3   1  251.18    5.53
  -1  -3  -1  276.33    5.00
  -1  -3  -1  247.85    3.27
   1   3   2  242.35    5.05
  -1  -3  -2  279.68    5.15
  -1  -3  -2  236.83    2.64
   1   3   3    5.39    1.40
  -1  -3  -3    0.46    0.16
   1   3   4  176.90    6.64
  -1  -3  -4  177.10    4.40
   1   3   4  141.59    1.72
   1   3   5    1.71    1.04
  -1  -3  -5    0.46    0.84
   1   3   5    1.18    0.36
   1   3   6   99.78    6.82
  -1  -3  -6  111.96    3.90
   1   3   6   91.68    2.01
   1   3   7   64.16    4.20
  -1  -3  -7   78.37    3.38
   1   3   7   64.68    2.44
   1   3   8   42.07    4.64
  -1  -3  -8   46.63    2.87
   1   3   8   36.31    1.73
   1   3   9   49.66    5.63
  -1  -3  -9   57.82    3.57
   1   3   9   49.51    2.45
   1   3  10    0.46    0.43
  -1  -3 -10    0.63    0.68
   1   3  10    0.60    0.78
   1   3  11    0.61    0.52
  -1  -3 -11    1.20    1.41
   1   3  11    0.60    0.73
   1   3  12    2.35    0.90
  -1  -3 -12    5.79    1.98
   1   3  12    4.08    1.36
   1   3  13   31.46    7.59
  -1  -3 -13   39.71    3.46
   1   3  13   30.78    2.48
   1   3  14   52.08    4.39
  -1  -3 -14   64.39    4.47
   1   3  14   58.66    3.50
   1   3  15   10.57    3.74
  -1  -3 -15   16.34    2.82
   1   3  15   14.31    2.05
   1   3  16    9.31    2.17
  -1  -3 -16   19.96    3.44
   1   3  16   12.27    2.04
   1   3  17  111.49   11.92
  -1  -3 -17  158.76   17.01
   1   3  17  127.29   13.40
  -1  -3 -18   67.83    5.86
   1   3  18   43.63    3.68
  -1  -3 -19    1.47    1.81
   1   4 -17    6.50    2.58
  -1  -4  17    4.89    3.02
   1   4 -16    3.94    1.50
  -1  -4  16    0.52    2.00
   1   4 -15    0.98    1.39
  -1  -4  15    1.27    2.05
   1   4 -14    5.24    1.49
  -1  -4  14    3.20    2.15
   1   4 -13    2.48    1.01
  -1  -4  13    2.09    2.42
   1   4 -12   16.80    4.34
  -1  -4  12   19.44    4.22
   1   4 -11   31.06    6.44
  -1  -4  11   26.02    4.76
   1   4 -10   77.45    3.33
   1   4 -10   83.23    4.60
  -1  -4  10   82.73   12.99
   1   4  -9  129.09    5.58
   1   4  -9  138.38    7.61
  -1  -4   9  147.94    8.03
   1   4  -8    1.18    0.95
   1   4  -8    1.62    0.52
  -1  -4   8   -0.14    1.70
   1   4  -7    1.77    0.76
   1   4  -7    2.93    0.74
  -1  -4   7    3.51    1.75
   1   4  -6    7.87    1.15
   1   4  -6    6.79    1.93
  -1  -4   6   10.83    2.22
   1   4  -5   87.18    5.35
   1   4  -5   87.45    3.50
  -1  -4   5   88.74    4.38
   1   4  -4    1.22    0.52
  -1  -4   4    1.82    0.72
  -1  -4   4    0.72    1.28
   1   4  -3   24.52    2.01
  -1  -4   3   26.98    1.89
  -1  -4   3   26.76    2.12
   1   4  -2  135.52    4.75
  -1  -4   2  129.08    4.37
  -1  -4   2  132.98    4.34
   1   4  -1    0.46    1.26
  -1  -4   1    1.60    0.38
  -1  -4   1    1.32    0.56
   1   4   0   79.36    3.23
  -1  -4   0   92.12    3.08
  -1  -4   0   82.30    2.41
   1   4   1  393.21    7.61
  -1  -4  -1  435.31    7.21
  -1  -4  -1  386.62    5.13
   1   4   2   33.82    2.52
  -1  -4  -2   41.45    2.41
  -1  -4  -2   32.72    1.18
   1   4   3  154.94    5.25
  -1  -4  -3  185.00    5.51
  -1  -4  -3  145.14    3.21
   1   4   4   64.23    4.43
  -1  -4  -4   79.56    3.24
  -1  -4  -4   63.05    1.25
   1   4   5  104.53    4.04
  -1  -4  -5  107.92    3.79
  -1  -4  -5   82.42    1.52
   1   4   6  272.84    8.84
  -1  -4  -6  333.62    8.93
   1   4   6  245.77    5.07
   1   4   7    2.18    1.40
  -1  -4  -7    1.96    0.94
   1   4   7    2.02    0.43
   1   4   8   66.35    5.96
  -1  -4  -8   75.23    4.07
   1   4   8   55.72    2.19
   1   4   9    2.71    1.22
  -1  -4  -9    2.65    1.23
   1   4   9   -0.07    0.35
   1   4  10   77.22    6.07
  -1  -4 -10   79.93    4.18
   1   4  10   65.67    2.48
   1   4  11    0.79    0.82
  -1  -4 -11    1.76    1.54
   1   4  11    0.33    0.56
   1   4  12  135.46    8.39
  -1  -4 -12  155.27    6.39
   1   4  12  126.87    3.94
   1   4  13   57.72    5.84
  -1  -4 -13   70.74    4.78
   1   4  13   50.41    2.78
   1   4  14   70.72    7.70
  -1  -4 -14   87.98    5.33
   1   4  14   67.47    3.35
   1   4  15    1.58    0.71
  -1  -4 -15    3.34    2.56
   1   4  15    0.75    0.81
   1   4  16    2.69    1.06
  -1  -4 -16    1.59    1.65
   1   4  17    4.69    2.42
  -1  -4 -17   12.79    3.07
  -1  -4 -18    3.24    2.49
  -1  -4 -19   21.38    3.74
   1   5 -16    4.70    2.57
  -1  -5  16    1.57    2.29
   1   5 -15    2.21    1.58
  -1  -5  15    2.24    2.17
   1   5 -14    8.31    1.67
  -1  -5  14    6.08    3.22
   1   5 -13   10.04    2.31
  -1  -5  13   12.91    3.34
   1   5 -12    0.48    0.62
  -1  -5  12    3.29    1.65
   1   5 -11   64.70   13.74
  -1  -5  11   70.05   15.19
   1   5 -10    4.37    0.94
   1   5 -10    3.81    0.84
  -1  -5  10    4.73    2.25
   1   5  -9  116.47    4.01
   1   5  -9  125.89   12.79
  -1  -5   9  115.80    5.66
   1   5  -8    4.24    1.40
   1   5  -8    4.90    1.32
  -1  -5   8    2.16    1.86
   1   5  -7   -0.72    0.88
   1   5  -7    0.61    0.90
  -1  -5   7    1.09    1.68
   1   5  -6    7.02    1.63
   1   5  -6    6.16    1.40
  -1  -5   6    7.98    1.86
   1   5  -5    2.50    1.24
  -1  -5   5    3.01    0.89
  -1  -5   5    3.76    1.57
   1   5  -4   10.44    2.64
  -1  -5   4   12.21    1.62
  -1  -5   4   13.39    2.26
   1   5  -3    7.33    2.28
  -1  -5   3    6.82    1.28
  -1  -5   3    8.35    1.77
   1   5  -2   20.10    2.26
  -1  -5   2   20.91    5.39
  -1  -5   2   18.29    1.71
   1   5  -1   23.12    2.45
  -1  -5   1   31.49    4.19
  -1  -5   1   26.76    3.67
   1   5   0   21.03    2.60
  -1  -5   0   29.76    2.18
  -1  -5   0   24.40    3.38
   1   5   1  245.23    6.57
  -1  -5  -1  287.74    6.27
  -1  -5  -1  242.89    4.42
   1   5   2   40.58    2.92
  -1  -5  -2   45.52    2.55
  -1  -5  -2   40.19    1.64
   1   5   3  353.31   10.58
  -1  -5  -3  409.47    7.87
  -1  -5  -3  339.46    5.27
   1   5   4   67.56    3.71
  -1  -5  -4   82.45    3.53
  -1  -5  -4   66.15    1.86
   1   5   5    1.04    0.95
  -1  -5  -5    0.58    0.91
  -1  -5  -5    0.33    0.22
   1   5   6    5.08    2.25
  -1  -5  -6    2.44    1.40
  -1  -5  -6    0.98    0.30
   1   5   7   16.36    4.39
  -1  -5  -7   12.46    1.83
   1   5   8    3.04    1.60
  -1  -5  -8    8.40    1.92
   1   5   9    8.17    2.42
  -1  -5  -9    8.20    1.86
   1   5  10    4.36    1.30
  -1  -5 -10    2.64    1.23
   1   5  11    7.97    2.25
  -1  -5 -11    7.39    1.75
   1   5  12   -0.99    1.49
  -1  -5 -12    1.39    0.99
   1   5  13   77.31    5.04
  -1  -5 -13   90.56   16.55
   1   5  14   27.56    8.24
  -1  -5 -14   35.99    9.18
   1   5  15    1.94    0.95
  -1  -5 -15    2.22    1.11
   1   5  16    1.61    1.14
  -1  -5 -16    3.56    2.29
   1   5  17   -0.38    1.19
  -1  -5 -17    2.12    1.31
  -1  -5 -18    9.01    3.03
   1   6 -15    4.59    1.71
  -1  -6  15    3.99    2.54
   1   6 -14    2.33    1.79
  -1  -6  14    4.67    2.90
   1   6 -13    5.18    1.51
  -1  -6  13    6.10    2.13
   1   6 -12    0.96    0.80
  -1  -6  12    5.57    3.33
   1   6 -11    7.11    1.54
  -1  -6  11    1.75    2.34
   1   6 -10    0.45    0.66
   1   6 -10    1.27    1.00
  -1  -6  10    3.59    2.09
   1   6  -9    5.06    1.37
   1   6  -9    6.01    1.77
  -1  -6   9    6.55    2.04
   1   6  -8    8.72    1.52
   1   6  -8    9.96    1.93
  -1  -6   8   12.62    2.70
   1   6  -7   17.76    1.95
   1   6  -7   19.36    4.06
  -1  -6   7   19.21    2.84
   1   6  -6   49.33    3.35
   1   6  -6   44.84    3.34
  -1  -6   6   43.19    3.48
   1   6  -5   24.28    5.21
  -1  -6   5   21.02    2.09
  -1  -6   5   22.65    5.47
   1   6  -4    3.88    1.96
  -1  -6   4    1.19    0.99
  -1  -6   4    1.37    1.53
   1   6  -3   70.51    3.93
  -1  -6   3   85.63    3.73
  -1  -6   3   70.86    3.52
   1   6  -2   42.57    3.76
  -1  -6   2   45.72    5.24
  -1  -6   2   43.79    2.71
   1   6  -1    2.92    2.19
  -1  -6   1    3.32    0.96
  -1  -6   1    2.90    1.03
   1   6   0   14.99    2.88
  -1  -6   0   17.34    1.81
  -1  -6   0   16.46    2.72
   1   6   1   11.72    2.79
  -1  -6  -1   10.22    1.37
  -1  -6  -1   10.33    1.84
   1   6   2   41.96    4.30
  -1  -6  -2   41.48    2.75
  -1  -6  -2   40.22    2.15
   1   6   3    7.61    2.96
  -1  -6  -3    5.39    1.31
  -1  -6  -3    1.39    0.40
   1   6   4   15.10    3.19
  -1  -6  -4   16.87    2.00
  -1  -6  -4   11.59    2.09
   1   6   5   41.02    3.81
  -1  -6  -5   46.75    3.03
   1   6   6   25.42    5.98
  -1  -6  -6   33.38    2.72
   1   6   7    1.77    2.95
  -1  -6  -7    0.39    1.00
   1   6   8   50.93    7.40
  -1  -6  -8   50.63    3.87
   1   6   9   17.30    4.39
  -1  -6  -9   18.00    2.45
   1   6  10  144.41    6.70
  -1  -6 -10  163.65    6.55
   1   6  11   12.11    4.14
  -1  -6 -11   16.74    2.67
   1   6  12    2.44    1.29
  -1  -6 -12    2.41    1.51
   1   6  13    9.60    3.42
  -1  -6 -13   16.10    2.83
   1   6  14    2.39    0.80
  -1  -6 -14    3.14    1.57
   1   6  15   -0.07    1.42
  -1  -6 -15    1.64    1.59
   1   6  16    1.55    0.99
  -1  -6 -16    0.45    0.95
   1   6  17    4.00    2.16
  -1  -6 -17    2.25    1.78
   1   7 -13   15.02    4.37
  -1  -7  13   19.21   10.91
   1   7 -12    6.55    2.10
  -1  -7  12    8.07    3.63
   1   7 -11    2.04    1.60
  -1  -7  11    2.12    2.31
   1   7 -10    0.27    0.71
   1   7 -10    0.98    0.76
  -1  -7  10    0.70    2.06
   1   7  -9    0.74    1.18
   1   7  -9    1.02    0.50
  -1  -7   9    1.92    1.86
   1   7  -8    3.65    1.36
   1   7  -8    3.15    1.40
  -1  -7   8    6.50    2.42
   1   7  -7    6.81    1.88
   1   7  -7    4.12    1.41
  -1  -7   7    4.46    1.67
   1   7  -6    2.20    2.09
   1   7  -6    0.33    0.84
  -1  -7   6    2.36    2.16
   1   7  -5   17.32    4.39
  -1  -7   5   16.40    2.10
  -1  -7   5   17.47    4.29
   1   7  -4  233.09    7.07
  -1  -7   4  247.99    7.06
  -1  -7   4  227.17    6.82
   1   7  -3   66.06    4.90
  -1  -7   3   83.03    6.34
  -1  -7   3   69.98    4.33
   1   7  -2    7.09    3.10
  -1  -7   2    4.91    1.24
  -1  -7   2    3.29    1.55
   1   7  -1  102.06    6.81
  -1  -7   1  108.92    6.03
  -1  -7   1   90.75    4.81
   1   7   0   11.37    3.06
  -1  -7   0    7.93    1.49
  -1  -7   0    7.25    1.38
   1   7   1    6.14    3.82
  -1  -7  -1    0.65    0.83
  -1  -7  -1    0.81    0.65
   1   7   2   29.90    3.94
  -1  -7  -2   39.24    3.28
  -1  -7  -2   36.56    2.68
   1   7   3  167.46    9.26
  -1  -7  -3  183.39    8.36
  -1  -7  -3  159.30    6.35
   1   7   4   45.18    5.00
  -1  -7  -4   51.97    4.00
   1   7   5    1.98    2.49
  -1  -7  -5   -0.08    0.97
   1   7   6    4.02    2.47
  -1  -7  -6    1.93    1.15
   1   7   7   22.48    4.17
  -1  -7  -7   29.16    2.82
   1   7   8   74.92    5.24
  -1  -7  -8   86.59    4.74
   1   7   9    4.05    2.34
  -1  -7  -9    8.40    2.09
   1   7  10   83.13   18.08
  -1  -7 -10  116.83    5.94
   1   7  11   13.73    3.19
  -1  -7 -11   17.04    2.85
   1   7  12   37.94    4.29
  -1  -7 -12   41.85    3.96
   1   7  13    0.31    1.68
  -1  -7 -13    1.30    1.51
   1   7  14    8.09    3.03
  -1  -7 -14    9.10    2.64
   1   7  15    1.98    1.62
  -1  -7 -15    3.04    1.68
   1   7  16    6.94    3.13
  -1  -7 -16    0.76    1.51
   1   8 -11    1.43    0.96
  -1  -8  11    2.40    2.50
   1   8 -10    1.30    0.87
  -1  -8  10    4.91    3.07
   1   8  -9    2.92    1.64
   1   8  -9    1.82    0.86
  -1  -8   9    3.47    1.68
   1   8  -8   43.35    5.41
   1   8  -8   29.07   10.31
  -1  -8   8   44.54    6.18
   1   8  -7   24.35    2.82
   1   8  -7   17.09    7.83
  -1  -8   7   27.24    3.80
   1   8  -6    9.39    2.38
   1   8  -6   12.28    2.24
  -1  -8   6   11.39    3.73
   1   8  -5   67.35   14.17
  -1  -8   5   90.40    4.56
  -1  -8   5   80.27    4.99
   1   8  -4   37.85    3.75
  -1  -8   4   37.82    3.02
  -1  -8   4   37.31    3.23
   1   8  -3   44.62    4.05
  -1  -8   3   46.76    3.44
  -1  -8   3   42.04    3.59
   1   8  -2  111.32    6.37
  -1  -8   2  133.45   12.39
  -1  -8   2  116.29    5.01
   1   8  -1   18.51    3.12
  -1  -8   1   24.28    3.87
  -1  -8   1   20.55    2.41
   1   8   0   20.11    3.44
  -1  -8   0   21.06    2.41
  -1  -8   0   15.69    1.94
   1   8   1    0.62    2.19
  -1  -8  -1    0.28    0.87
  -1  -8  -1    0.31    1.28
   1   8   2   15.24    4.14
  -1  -8  -2   24.53    2.51
  -1  -8  -2   15.68    3.82
   1   8   3   69.19    5.08
  -1  -8  -3   75.14    4.52
   1   8   4   22.75    3.67
  -1  -8  -4   34.41    3.00
   1   8   5   84.66    6.17
  -1  -8  -5  100.07    4.91
   1   8   6    1.06    2.54
  -1  -8  -6    3.16    1.22
   1   8   7    1.43    2.51
  -1  -8  -7   -0.86    1.00
   1   8   8    3.36    2.48
  -1  -8  -8    5.28    1.83
   1   8   9    3.17    3.32
  -1  -8  -9   -0.62    1.11
   1   8  10   17.84    5.33
  -1  -8 -10   19.96    2.73
   1   8  11    3.24    2.32
  -1  -8 -11    3.40    1.61
   1   8  12    0.88    2.10
  -1  -8 -12    0.72    1.32
   1   8  13    3.09    2.14
  -1  -8 -13    0.69    1.31
   1   8  14    3.44    1.44
  -1  -8 -14    9.69    3.55
   1   8  15    7.25    2.63
  -1  -8 -15    8.20    2.41
  -1  -9   9   21.15    3.42
   1   9  -8   47.45    4.19
   1   9  -8   24.52   12.35
  -1  -9   8   56.13    4.81
   1   9  -7    1.03    1.49
   1   9  -7    1.72    1.02
  -1  -9   7    0.51    1.47
   1   9  -6   23.11    3.63
   1   9  -6   25.76    2.88
  -1  -9   6   26.75    3.42
   1   9  -5   37.29    5.39
  -1  -9   5   33.17    4.48
  -1  -9   5   30.22    4.33
   1   9  -4    2.86    2.54
  -1  -9   4    0.49    0.92
  -1  -9   4    0.70    1.27
   1   9  -3    2.31    2.30
  -1  -9   3    7.26    1.88
  -1  -9   3    6.32    2.04
   1   9  -2   41.66    9.97
  -1  -9   2   43.15    3.43
  -1  -9   2   35.97    3.21
   1   9  -1   23.62    3.67
  -1  -9   1   22.20    3.81
  -1  -9   1   16.97    2.35
   1   9   0   75.93    5.99
  -1  -9   0   72.45    4.42
  -1  -9   0   63.23    3.69
   1   9   1   47.54    5.00
  -1  -9  -1   60.39    4.08
   1   9   2    2.94    2.41
  -1  -9  -2    0.57    0.91
   1   9   3    4.95    3.24
  -1  -9  -3    1.95    1.28
   1   9   4    2.11    3.55
  -1  -9  -4    1.10    0.70
  -1  -9  -5    3.03    1.49
   1   9   6    8.53    4.20
  -1  -9  -6    9.28    2.37
   1   9   7    7.17    3.88
  -1  -9  -7   14.58    2.51
   1   9   8   17.14    4.12
  -1  -9  -8   19.65    3.40
   1   9   9    6.04    3.90
  -1  -9  -9    2.05    1.82
   1   9  10    6.78    3.54
  -1  -9 -10    3.71    1.56
   1   9  11    3.19    2.32
  -1  -9 -11    0.19    1.23
   1   9  12    2.01    3.11
  -1  -9 -12    2.66    1.68
   1   9  13    1.52    2.44
  -1  -9 -13    2.00    1.63
   1  10  -6   40.02    4.36
  -1 -10   6   30.49    7.60
   1  10  -5    4.03    2.37
  -1 -10   5    2.82    1.57
   1  10  -4    1.39    1.71
  -1 -10   4   -0.18    0.95
  -1 -10   4    1.97    1.41
   1  10  -3    5.26    3.13
  -1 -10   3    0.37    0.83
  -1 -10   3    1.15    1.43
   1  10  -2    4.46    2.90
  -1 -10   2    4.27    1.70
   1  10  -1    3.14    3.05
  -1 -10   1    1.06    0.98
   1  10   0   15.05    3.59
  -1 -10   0   12.87    2.27
   1  10   1   76.88    6.28
  -1 -10  -1   92.24    5.24
   1  10   2   14.69    3.95
  -1 -10  -2   12.40    2.51
   1  10   3   18.74    4.16
  -1 -10  -3   18.09    2.58
   1  10   4   -1.41    2.47
  -1 -10  -4    1.95    1.45
   1  10   5   -0.25    2.47
  -1 -10  -5    2.96    1.26
   1  10   6    3.54    2.69
  -1 -10  -6    1.96    1.17
   1  10   7    5.84    3.80
  -1 -10  -7    1.58    1.38
   1  10   8    2.71    2.71
  -1 -10  -8    0.73    1.06
   1  10   9    3.93    3.80
  -1 -10  -9   -0.31    1.04
   1  10  10    1.75    2.56
  -1 -10 -10   -0.19    1.31
   1  10  11    2.70    2.72
  -1 -10 -11   -0.41    1.24
   1  11  -1    0.47    2.18
   1  11   0    4.12    3.25
  -1 -11   0    1.51    0.96
   1  11   1    5.11    2.54
  -1 -11  -1    6.77    1.51
   1  11   2    1.29    2.06
  -1 -11  -2    0.71    1.15
   1  11   3    6.30    4.66
  -1 -11  -3    5.70    1.99
   1  11   4    3.06    2.61
  -1 -11  -4    1.26    1.14
   1  11   5    9.35    3.79
  -1 -11  -5   11.36    2.26
   1  11   6    0.73    2.62
  -1 -11  -6    0.13    0.90
   1  11   7    3.35    2.83
  -1 -11  -7    1.21    1.08
  -2  10   7   17.35    4.37
  -2  10   6   18.29    4.25
  -2  10   5    0.95    1.63
  -2  10   4    5.66    1.81
  -2  10   3    5.56    2.90
  -2  10   2    1.55    2.21
   2 -10  -2   -0.05    0.92
  -2  10   1    0.16    1.83
   2 -10  -1    0.98    0.58
  -2  10   0   15.50    3.57
   2 -10   0    6.49    1.66
  -2  10  -1    9.62    3.19
   2 -10   1   10.97    2.53
  -2  10  -2    3.27    2.15
   2 -10   2    1.83    1.41
  -2   9  11    1.05    1.66
   2  -9 -11    1.45    1.15
  -2   9  10    6.67    2.53
   2  -9 -10    6.92    2.01
  -2   9   9    4.62    1.22
   2  -9  -9    0.43    0.97
  -2   9   8   16.07    3.95
   2  -9  -8   11.35    2.35
  -2   9   7    1.80    2.10
   2  -9  -7    1.40    1.15
  -2   9   6    5.55    3.09
   2  -9  -6    0.64    0.72
   2  -9  -6    1.57    0.76
  -2   9   5   19.09    4.33
   2  -9  -5    5.83    2.13
  -2   9   4   -1.11    1.99
   2  -9  -4    1.07    0.84
  -2   9   3    2.33    2.28
   2  -9  -3    0.87    0.53
  -2   9   2    4.58    3.15
   2  -9  -2    1.57    1.18
  -2   9   1    2.07    2.13
   2  -9  -1    3.46    1.61
  -2   9   0    2.20    1.89
   2  -9   0    5.93    2.00
  -2   9  -1    0.47    1.75
   2  -9   1    2.06    1.13
  -2   9  -2   54.25    4.85
   2  -9   2   41.33   11.42
  -2   9  -3    2.16    1.89
   2  -9   3    1.11    1.50
  -2   9  -4    3.40    2.48
   2  -9   4    2.44    1.49
  -2   9  -5    1.20    1.66
   2  -9   5    2.78    2.27
  -2   9  -6    1.03    1.54
   2  -9   6    3.92    2.47
  -2   9  -7    1.03    1.52
   2  -9   7    0.13    1.08
  -2   8  13    1.67    1.79
   2  -8 -13   -0.93    1.19
  -2   8  12    7.02    2.55
   2  -8 -12    5.98    2.22
  -2   8  11    0.49    2.25
   2  -8 -11   -0.84    1.12
  -2   8  10    0.03    1.70
   2  -8 -10    2.79    1.29
  -2   8   9    0.76    2.00
   2  -8  -9    0.55    0.95
   2  -8  -9    0.59    0.36
  -2   8   8   -0.71    1.89
   2  -8  -8    0.22    0.90
   2  -8  -8    1.47    0.49
  -2   8   7    0.03    1.91
   2  -8  -7    1.02    0.91
   2  -8  -7   -0.03    0.74
  -2   8   6    0.76    2.03
   2  -8  -6    0.16    0.73
   2  -8  -6    0.31    0.42
  -2   8   5    4.03    2.20
   2  -8  -5   10.90    1.81
   2  -8  -5    6.29    1.59
  -2   8   4    1.89    2.06
   2  -8  -4    5.83    1.45
   2  -8  -4    3.99    1.30
  -2   8   3   40.65    4.41
   2  -8  -3   41.14    2.74
   2  -8  -3   35.22    8.73
  -2   8   2    3.33    2.14
   2  -8  -2    0.57    0.57
   2  -8  -2    4.62    0.96
  -2   8   1    3.32    2.07
   2  -8  -1    2.36    0.85
  -2   8   0    8.87    3.04
   2  -8   0    5.09    1.65
  -2   8  -1    3.74    2.53
   2  -8   1    1.25    1.83
  -2   8  -2    1.35    1.72
   2  -8   2    0.51    0.77
  -2   8  -3    8.41    2.73
   2  -8   3    4.53    2.21
  -2   8  -4    5.74    2.63
   2  -8   4    5.26    1.71
  -2   8  -5    7.89    2.59
   2  -8   5    8.91    2.75
  -2   8  -6    4.88    2.12
   2  -8   6    1.90    1.88
  -2   8  -7    2.91    1.57
   2  -8   7    3.49    1.96
  -2   8  -8   15.10    4.33
   2  -8   8    8.33    3.62
  -2   8  -9    1.03    1.18
   2  -8   9   -0.38    2.16
  -2   8 -10    4.30    1.77
   2  -7 -15    9.27    3.56
  -2   7  14   11.64    3.76
   2  -7 -14   15.60    4.52
  -2   7  13   16.50    3.19
   2  -7 -13   14.67    2.73
  -2   7  12   21.00    3.77
   2  -7 -12   29.27    4.35
  -2   7  12   13.65    2.42
  -2   7  11    5.85    2.28
   2  -7 -11    3.74    1.62
   2  -7 -11    1.48    0.69
  -2   7  10   28.25    3.86
   2  -7 -10   36.19    3.42
   2  -7 -10   18.50    6.33
  -2   7   9    1.69    1.88
   2  -7  -9    0.42    0.93
   2  -7  -9   -0.45    0.76
  -2   7   8    2.25    1.90
   2  -7  -8   -0.24    0.90
   2  -7  -8    0.41    0.49
  -2   7   7    4.35    2.86
   2  -7  -7    0.96    0.66
  -2   7   6   30.35    6.32
   2  -7  -6   34.04    2.75
   2  -7  -6   21.02    5.55
  -2   7   5   58.78    5.06
   2  -7  -5   50.78    3.02
   2  -7  -5   40.01    7.93
  -2   7   4    2.69    2.23
   2  -7  -4    5.97    1.25
   2  -7  -4    5.10    1.84
  -2   7   3   -1.55    1.84
   2  -7  -3    1.03    0.63
   2  -7  -3    1.99    0.80
  -2   7   2   12.67    3.75
   2  -7  -2   13.28    1.60
   2  -7  -2   14.71    2.98
  -2   7   1    1.01    0.77
   2  -7  -1    1.05    0.58
   2  -7  -1    2.13    1.03
  -2   7   0   57.71    4.62
   2  -7   0   62.36    8.21
  -2   7  -1    4.85    2.30
   2  -7   1    2.31    1.03
  -2   7  -2    0.80    1.57
   2  -7   2    5.62    1.47
  -2   7  -3    2.85    2.19
   2  -7   3    2.61    1.61
  -2   7  -4    6.11    2.54
   2  -7   4    2.88    1.84
  -2   7  -5    8.99    2.43
   2  -7   5    7.96    2.52
  -2   7  -6   47.27    4.12
   2  -7   6   47.80    4.31
  -2   7  -7   10.78    2.33
   2  -7   7    7.89    2.17
  -2   7  -8   44.78    3.92
   2  -7   8   46.11    4.95
  -2   7  -9    1.60    1.32
   2  -7   9    2.78    2.07
  -2   7 -10   10.57    2.25
   2  -7  10   12.36    3.40
  -2   7 -11    1.57    1.18
   2  -7  11   -0.97    2.11
  -2   7 -12    2.31    1.55
   2  -7  12    3.78    2.40
   2  -6 -16   16.77    3.25
  -2   6  15    5.09    2.37
   2  -6 -15    8.54    2.59
  -2   6  14    3.04    2.03
   2  -6 -14    2.55    1.62
  -2   6  14    1.22    1.15
  -2   6  13    3.79    1.58
   2  -6 -13   15.19    2.96
  -2   6  13   11.32    2.14
  -2   6  12    9.64    2.90
   2  -6 -12    9.23    2.23
  -2   6  12    3.43    1.05
  -2   6  11   11.73    2.87
   2  -6 -11   11.84    2.12
  -2   6  11    8.52    1.64
  -2   6  10   71.74    5.24
   2  -6 -10   88.83    4.93
  -2   6   9   11.02    2.43
   2  -6  -9   20.69    3.46
  -2   6   9   16.31    2.12
  -2   6   8   -1.79    1.74
   2  -6  -8    2.06    1.48
   2  -6  -8    0.81    0.58
  -2   6   7   -0.41    1.86
   2  -6  -7    0.43    0.94
   2  -6  -7   -0.41    0.74
  -2   6   6   94.97    5.86
   2  -6  -6  116.03    5.04
   2  -6  -6   88.81    5.02
  -2   6   5    8.65    2.53
   2  -6  -5   10.01    2.68
   2  -6  -5    7.54    1.78
  -2   6   4   16.51    3.67
   2  -6  -4   11.53    1.66
   2  -6  -4    8.99    1.96
  -2   6   3   64.43    5.35
   2  -6  -3   62.14    3.51
   2  -6  -3   56.87    7.08
  -2   6   2   39.35    4.47
   2  -6  -2   37.29    2.43
   2  -6  -2   37.53    7.56
  -2   6   1  265.07   12.01
   2  -6  -1  258.74    9.72
   2  -6  -1  261.86   10.99
  -2   6   0    5.31    2.79
   2  -6   0    4.86    0.87
   2  -6   0    5.77    1.47
  -2   6  -1    2.13    2.43
   2  -6   1    1.05    0.61
   2  -6   1    1.88    0.82
  -2   6  -2    1.54    1.71
   2  -6   2    1.17    0.55
  -2   6  -3   37.65    3.69
   2  -6   3   41.91    7.96
  -2   6  -4   35.75    3.37
   2  -6   4   41.05    3.43
  -2   6  -5   10.25    2.27
   2  -6   5   14.42    2.51
  -2   6  -6   10.50    2.36
   2  -6   6    8.30    2.39
  -2   6  -7    0.94    1.24
   2  -6   7   -0.22    1.65
  -2   6  -8    7.39    1.92
   2  -6   8    9.22    2.62
  -2   6  -9    8.85    2.03
   2  -6   9    8.18    1.68
  -2   6 -10    5.44    1.75
   2  -6  10    4.36    2.64
  -2   6 -11    0.87    0.97
   2  -6  11   -0.98    1.97
  -2   6 -12    3.26    1.67
   2  -6  12    4.14    2.80
  -2   6 -13    5.94    1.95
   2  -6  13    8.08    3.28
   2  -5 -17    3.10    2.34
  -2   5  17    1.50    1.27
   2  -5 -16    1.70    1.69
  -2   5  16    0.34    0.88
   2  -5 -15    2.82    1.71
  -2   5  15    1.38    1.00
  -2   5  14    2.69    1.48
   2  -5 -14    3.28    2.12
  -2   5  14    2.73    1.50
  -2   5  13    0.81    1.26
   2  -5 -13    1.94    1.50
  -2   5  13    0.20    0.76
  -2   5  12   10.98    2.63
   2  -5 -12   17.46    2.79
  -2   5  12    9.85    1.56
  -2   5  11    1.36    1.44
   2  -5 -11    2.97    1.40
  -2   5  11    0.44    0.79
  -2   5  10    0.69    1.53
   2  -5 -10    7.06    1.95
  -2   5  10    5.09    1.27
  -2   5   9    4.32    1.83
   2  -5  -9    4.86    1.62
  -2   5   8  589.41   11.36
   2  -5  -8  671.88   11.03
  -2   5   8  558.31   15.15
  -2   5   7   21.41    3.19
   2  -5  -7   34.30    2.72
  -2   5   7   30.05    2.44
  -2   5   6   40.79    3.72
   2  -5  -6   40.00    2.63
  -2   5   5    0.26    1.74
   2  -5  -5    0.84    0.63
   2  -5  -5    0.16    0.43
  -2   5   4   25.23    5.57
   2  -5  -4   27.04    2.11
   2  -5  -4   27.04    5.44
  -2   5   3   51.49    4.09
   2  -5  -3   55.91    2.76
   2  -5  -3   48.11    8.66
  -2   5   2    2.61    2.44
   2  -5  -2    0.13    0.36
   2  -5  -2    0.22    0.78
  -2   5   1    1.41    1.71
   2  -5  -1    0.20    0.34
   2  -5  -1   -0.18    0.76
  -2   5   0    1.79    1.71
   2  -5   0    0.49    0.34
   2  -5   0    0.84    0.53
  -2   5  -1   56.04    4.14
   2  -5   1   48.68    5.29
   2  -5   1   47.84    8.66
  -2   5  -2    4.15    2.21
   2  -5   2    4.35    0.70
   2  -5   2    5.28    0.96
  -2   5  -3   20.66    2.55
   2  -5   3   20.76    4.28
  -2   5  -4   53.92    4.11
   2  -5   4   48.21    3.73
  -2   5  -5  130.48    6.75
   2  -5   5  119.90    8.60
  -2   5  -6    9.22    1.96
   2  -5   6    9.04    2.33
  -2   5  -7    0.78    1.13
   2  -5   7    1.14    2.34
  -2   5  -8   15.72    2.23
   2  -5   8   17.87    2.52
  -2   5  -9    5.65    2.12
   2  -5   9    2.76    2.56
  -2   5 -10    3.87    1.65
   2  -5  10    1.73    1.97
  -2   5 -11    0.73    0.99
   2  -5  11    5.05    2.64
  -2   5 -12    1.26    0.98
   2  -5  12   -1.58    2.11
  -2   5 -13    0.49    0.93
   2  -5  13    5.05    2.65
  -2   5 -14    6.20    1.62
   2  -5  14    7.42    2.42
   2  -5  15    3.50    2.50
   2  -4 -18   -0.15    1.83
  -2   4  18    0.75    1.08
   2  -4 -17   19.34    5.37
  -2   4  17   13.12    3.64
   2  -4 -16    3.30    2.32
  -2   4  16    0.06    0.84
   2  -4 -15    8.71    2.32
  -2   4  15    5.07    1.49
  -2   4  14    1.37    1.31
   2  -4 -14    0.42    1.50
  -2   4  14    1.41    0.90
  -2   4  13   27.63    2.53
   2  -4 -13   37.08    3.76
  -2   4  13   28.30    2.66
  -2   4  12    0.72    1.08
   2  -4 -12    4.89    2.20
  -2   4  12    0.77    0.87
  -2   4  11   -0.06    1.23
   2  -4 -11    2.04    2.11
  -2   4  11    2.09    1.04
  -2   4  10  162.08    6.40
   2  -4 -10  188.43    7.61
  -2   4  10  156.32    6.04
  -2   4   9    2.12    1.49
   2  -4  -9    0.48    1.30
  -2   4   9    0.26    0.73
  -2   4   8   39.38    3.30
   2  -4  -8   47.54    3.09
  -2   4   8   38.71    2.61
  -2   4   7   40.42    3.34
   2  -4  -7   47.39    3.23
  -2   4   7   40.43    2.88
  -2   4   6  194.68    7.25
   2  -4  -6  225.59    7.27
  -2   4   6  190.46    6.40
  -2   4   5   91.75    4.35
   2  -4  -5  108.02    3.76
  -2   4   5   89.23    3.70
  -2   4   4  151.55    5.59
   2  -4  -4  159.83    4.25
   2  -4  -4  134.04   11.09
  -2   4   3   60.97    3.65
   2  -4  -3   63.24    3.49
   2  -4  -3   55.95    3.31
  -2   4   2   12.48    2.29
   2  -4  -2   12.97    1.14
   2  -4  -2   13.00    2.50
  -2   4   1   59.31    3.51
   2  -4  -1   61.49    1.96
   2  -4  -1   63.81    6.79
  -2   4   0  119.47    4.76
   2  -4   0  123.68    2.69
   2  -4   0  117.52    4.11
  -2   4  -1  174.55    5.66
   2  -4   1  171.79    2.97
   2  -4   1  167.03    6.97
  -2   4  -2    3.29    1.54
   2  -4   2    3.50    0.48
   2  -4   2    5.25    2.12
  -2   4  -3   29.77    2.75
  -2   4  -3   19.88    1.72
   2  -4   3   23.56    5.31
  -2   4  -4   62.31    3.76
  -2   4  -4   56.76    2.08
   2  -4   4   68.23    3.98
  -2   4  -5    1.07    1.08
  -2   4  -5    0.47    0.21
   2  -4   5    1.49    1.54
  -2   4  -6    0.64    1.46
  -2   4  -6    0.24    0.27
   2  -4   6    0.33    1.49
  -2   4  -7    5.08    1.65
  -2   4  -7    4.50    1.29
   2  -4   7    3.76    2.01
  -2   4  -8    2.12    1.23
  -2   4  -8    3.07    1.00
   2  -4   8    1.00    1.68
  -2   4  -9   23.00    2.64
  -2   4  -9   22.28    1.97
   2  -4   9   25.56    3.18
  -2   4 -10   17.22    2.39
  -2   4 -10   11.03    2.35
   2  -4  10   17.90    2.83
  -2   4 -11    2.72    1.18
  -2   4 -11    4.00    1.05
   2  -4  11    6.28    2.12
  -2   4 -12   14.81    2.15
  -2   4 -12   10.86    1.72
   2  -4  12   13.29    3.20
  -2   4 -13   16.24    2.29
   2  -4  13   15.05    3.46
  -2   4 -14    2.15    1.48
   2  -4  14    0.96    2.03
   2  -4  15    5.08    2.68
   2  -4  16    1.71    2.31
   2  -3 -18    8.23    2.81
  -2   3  18    8.16    2.25
   2  -3 -17    2.98    2.30
  -2   3  17    1.27    1.23
   2  -3 -16    0.80    1.65
  -2   3  16    1.65    1.24
   2  -3 -15   17.90    3.06
  -2   3  15   14.18    2.53
   2  -3 -14   -1.18    1.52
  -2   3  14    0.33    1.09
   2  -3 -13    3.64    2.21
  -2   3  13    2.36    1.06
  -2   3  12   -1.37    0.87
   2  -3 -12    0.95    1.41
  -2   3  12    0.99    1.47
  -2   3  11    7.76    1.48
   2  -3 -11   17.42    3.00
  -2   3  11   13.99    2.09
  -2   3  10   47.40    3.38
   2  -3 -10   65.96    4.49
  -2   3  10   51.29    3.57
  -2   3   9   -0.96    1.07
   2  -3  -9    1.95    2.00
  -2   3   9    0.93    0.78
  -2   3   8   35.00    2.79
   2  -3  -8   43.48    3.21
  -2   3   8   36.06    2.51
  -2   3   7    4.40    1.51
   2  -3  -7   11.03    1.72
  -2   3   7    9.77    1.43
  -2   3   6  276.26    6.30
   2  -3  -6  300.01    6.57
  -2   3   6  280.01    6.23
  -2   3   5   87.55    3.69
   2  -3  -5  103.11    3.45
  -2   3   5   85.82    3.25
  -2   3   4   98.11    6.21
   2  -3  -4  110.12    3.27
  -2   3   4   99.05    3.42
  -2   3   3  337.40    8.70
   2  -3  -3  367.81    8.25
  -2   3   3  323.65    8.19
  -2   3   2  106.53    4.22
   2  -3  -2  116.32    3.37
   2  -3  -2   98.97    4.85
  -2   3   1  135.74    4.81
   2  -3  -1  144.17    3.60
   2  -3  -1  119.51    4.20
  -2   3   0    9.87    1.81
   2  -3   0    7.04    0.61
   2  -3   0    7.16    1.90
  -2   3  -1  178.24    5.85
   2  -3   1  158.44    3.67
   2  -3   1  163.97    6.14
  -2   3  -2   27.39    2.26
  -2   3  -2   26.66    1.14
   2  -3   2   30.75    6.42
  -2   3  -3   95.55    3.66
   2  -3   3   89.34    3.53
  -2   3  -4   63.55    3.17
  -2   3  -4   53.79    2.64
   2  -3   4   57.96    3.11
  -2   3  -5   44.61    2.73
  -2   3  -5   45.61    3.69
   2  -3   5   44.48    2.88
  -2   3  -6   20.22    2.23
  -2   3  -6   17.09    1.20
   2  -3   6   19.84    3.12
  -2   3  -7    0.42    0.79
  -2   3  -7    2.11    0.55
   2  -3   7    0.37    1.44
  -2   3  -8    9.83    1.62
  -2   3  -8    7.73    1.67
   2  -3   8    7.04    2.09
  -2   3  -9   24.38    2.32
  -2   3  -9   26.89    1.93
   2  -3   9   23.53    3.10
  -2   3 -10   73.94    4.10
  -2   3 -10   83.61    3.95
   2  -3  10   82.58    5.51
  -2   3 -11    2.20    1.34
  -2   3 -11    1.21    1.15
   2  -3  11    1.01    1.85
  -2   3 -12   91.86    4.38
  -2   3 -12   92.68    4.03
   2  -3  12   91.67    5.65
  -2   3 -13    0.45    0.83
  -2   3 -13    1.88    1.22
   2  -3  13   -1.96    1.89
  -2   3 -14    0.11    0.91
   2  -3  14    4.69    2.24
  -2   3 -15    0.98    1.09
  -2   3 -15   -0.29    0.86
   2  -3  15   -0.15    2.01
   2  -3  16   11.80    4.35
   2  -3  17    6.11    3.13
   2  -2 -19    5.01    3.27
  -2   2  19    2.28    1.69
   2  -2 -18   12.27    3.85
  -2   2  18    7.94    2.76
   2  -2 -17    3.06    2.15
  -2   2  17    0.15    1.20
   2  -2 -16    3.79    1.63
  -2   2  16    3.97    1.87
   2  -2 -14   14.39    3.10
  -2   2  14    3.80    1.46
   2  -2 -13    2.62    1.74
  -2   2  13   -0.08    1.23
  -2   2  12   62.97    3.04
   2  -2 -12   89.41    5.37
  -2   2  12   73.55    4.40
  -2   2  11    6.69    1.22
   2  -2 -11   15.41    2.56
  -2   2  11   14.37    2.28
  -2   2  10    0.23    0.63
   2  -2 -10   -0.62    1.42
  -2   2  10    1.54    0.75
  -2   2   9    4.53    1.04
   2  -2  -9    7.35    2.02
  -2   2   9    5.80    1.96
  -2   2   8    1.82    0.95
   2  -2  -8    3.13    1.42
  -2   2   8    2.93    0.86
  -2   2   7   -0.81    0.67
   2  -2  -7    1.92    1.10
  -2   2   7    0.34    0.78
  -2   2   6    1.53    0.68
   2  -2  -6    3.47    1.13
  -2   2   6    1.85    0.68
  -2   2   5   12.89    2.56
   2  -2  -5   12.49    1.46
  -2   2   5   11.05    1.32
  -2   2   4  239.80    4.87
   2  -2  -4  257.12    5.09
  -2   2   4  243.62    5.35
  -2   2   3  366.88    6.56
   2  -2  -3  401.23    6.03
  -2   2   3  361.36    6.41
  -2   2   2   -0.28    0.78
   2  -2  -2   -0.08    0.37
  -2   2   2    0.29    0.51
  -2   2   1   18.87    1.60
   2  -2  -1   19.41    0.93
   2  -2  -1   15.66    1.27
  -2   2   0   22.30    1.72
   2  -2   0   26.61    0.88
   2  -2   0   31.45    5.60
  -2   2  -1   20.59    1.61
   2  -2   1   19.40    3.07
  -2   2  -2    9.02    1.45
   2  -2   2   10.72    2.96
  -2   2  -3  246.07    5.50
  -2   2  -3  247.38    2.53
   2  -2   3  237.53    5.63
  -2   2  -4    3.86    1.57
  -2   2  -4    0.19    0.21
   2  -2   4   -1.53    0.96
  -2   2  -5  452.47   10.74
  -2   2  -5  415.82    8.26
   2  -2   5  409.43   10.10
  -2   2  -6  103.13    3.88
  -2   2  -6   99.51    2.63
   2  -2   6   94.27    3.97
  -2   2  -7  358.20    9.59
  -2   2  -7  385.56    5.99
   2  -2   7  369.40    8.17
  -2   2  -8  120.28    4.93
  -2   2  -8  118.76    4.27
   2  -2   8  114.14    5.25
  -2   2  -9    3.99    1.23
  -2   2  -9    5.95    1.08
   2  -2   9    7.32    2.63
  -2   2 -10   14.37    1.95
  -2   2 -10   14.46    2.78
   2  -2  10   14.50    3.09
  -2   2 -11    9.85    1.57
  -2   2 -11   10.34    1.68
   2  -2  11   10.55    2.44
  -2   2 -12   37.23    2.91
  -2   2 -12   32.27    8.86
   2  -2  12   32.35    3.69
  -2   2 -13    5.70    1.52
  -2   2 -13    3.35    1.33
   2  -2  13    2.83    1.31
  -2   2 -14    2.27    1.11
  -2   2 -14    2.49    1.56
   2  -2  14    0.81    2.00
  -2   2 -15   -0.22    0.74
  -2   2 -15    1.38    1.14
   2  -2  15    4.60    2.90
  -2   2 -16    2.44    1.27
  -2   2 -16    3.32    2.34
   2  -2  16    3.58    2.81
  -2   2 -17    4.04    2.13
   2  -2  17    2.23    2.07
   2  -2  18    3.09    1.68
   2  -1 -19    9.36    3.33
  -2   1  19    5.18    2.25
   2  -1 -18   34.83    8.75
  -2   1  18   25.31    6.35
   2  -1 -17    1.19    1.83
  -2   1  17    0.91    1.85
   2  -1 -16    2.56    2.07
  -2   1  16   -0.80    1.44
   2  -1 -15   13.62    3.47
  -2   1  15    9.62    2.45
   2  -1 -14   20.22    3.14
  -2   1  14   18.22    5.78
   2  -1 -13    3.11    1.59
   2  -1 -12   15.19    2.63
  -2   1  12    8.35    2.28
   2  -1 -11    2.28    0.98
  -2   1  11    2.62    1.84
  -2   1  10    5.82    0.99
   2  -1 -10    8.31    2.27
  -2   1  10    8.40    1.77
  -2   1   9    1.73    0.65
   2  -1  -9    6.26    1.88
  -2   1   9    3.17    1.32
  -2   1   8   77.32    2.20
   2  -1  -8   94.77    5.85
  -2   1   8   99.13    3.98
  -2   1   7   -0.07    0.45
   2  -1  -7   -0.86    1.07
  -2   1   7   -0.57    0.88
  -2   1   6  271.24    5.97
   2  -1  -6  302.13    7.97
  -2   1   6  293.99    7.88
  -2   1   5    2.42    0.50
   2  -1  -5    5.34    1.35
  -2   1   5    6.33    1.25
  -2   1   4   14.54    1.08
   2  -1  -4   16.62    3.13
  -2   1   4   14.23    1.36
  -2   1   3   37.01    1.61
   2  -1  -3   37.55    1.95
  -2   1   3   38.21    1.97
  -2   1   2    0.42    0.60
   2  -1  -2    0.22    0.61
  -2   1   2    0.31    0.58
  -2   1   1   34.17    1.66
   2  -1  -1   38.45    1.61
  -2   1   1   37.07    1.79
  -2   1   0  109.48    2.97
   2  -1   0  104.26    2.20
   2  -1   0   89.57    2.68
  -2   1  -1  112.94    3.16
   2  -1   1  104.08    1.33
   2  -1   1   97.00    2.82
  -2   1  -2  231.71    4.71
  -2   1  -2  218.72    2.12
   2  -1   2  214.71    4.45
  -2   1  -3   13.44    1.37
  -2   1  -3   15.49    0.63
   2  -1   3   18.51    4.67
  -2   1  -4   62.45    2.64
  -2   1  -4   60.18    1.55
   2  -1   4   55.98    2.49
  -2   1  -5  504.25   11.28
  -2   1  -5  529.21   10.40
   2  -1   5  477.94   11.06
  -2   1  -6  107.35    4.04
  -2   1  -6  112.75    3.36
   2  -1   6  106.26    4.12
  -2   1  -7  312.20    6.65
  -2   1  -7  330.14    5.65
   2  -1   7  298.31    7.05
  -2   1  -8    9.20    1.55
  -2   1  -8    6.09    1.05
   2  -1   8    7.04    2.00
  -2   1  -9  320.95    9.37
  -2   1  -9  331.62    6.09
   2  -1   9  323.13    7.76
  -2   1 -10   80.86    3.70
  -2   1 -10   77.73    3.37
   2  -1  10   72.02    4.02
  -2   1 -11    0.62    0.80
  -2   1 -11    0.75    1.10
   2  -1  11    0.44    1.73
  -2   1 -12   50.73    4.83
  -2   1 -12   52.30    3.24
   2  -1  12   54.57    4.00
  -2   1 -13   27.02    2.43
  -2   1 -13   33.20    2.86
   2  -1  13   28.19    3.52
  -2   1 -14    8.77    1.67
  -2   1 -14    8.05    1.83
   2  -1  14    7.99    2.58
  -2   1 -15    6.95    1.82
  -2   1 -15    9.17    2.02
   2  -1  15   14.23    2.99
  -2   1 -16    1.27    1.13
  -2   1 -16    0.21    1.13
   2  -1  16   -0.21    1.60
  -2   1 -17   15.89    2.70
   2  -1  17   13.77    4.08
  -2   1 -18    8.17    1.93
   2  -1  18    9.46    2.93
   2   0 -19    2.36    2.07
  -2   0  19    1.93    1.65
   2   0 -18   11.22    4.12
  -2   0  18    9.95    3.55
   2   0 -17    1.55    2.58
  -2   0  17    1.42    1.47
   2   0 -16   -2.59    1.65
  -2   0  16    2.81    2.21
   2   0 -15    6.36    2.80
  -2   0  15    1.41    2.27
   2   0 -14    4.23    2.44
  -2   0  14   -0.11    1.46
   2   0 -13   16.84    2.66
  -2   0  13   12.35    2.23
   2   0 -12    4.44    2.38
  -2   0  12    4.11    2.00
   2   0 -11   59.26    4.64
  -2   0  11   50.13    3.78
   2   0 -10   22.91    6.58
  -2   0  10   16.30    2.21
   2   0  -9  184.72    6.88
  -2   0   9  164.44    6.30
   2   0  -8  223.27    9.83
  -2   0   8  235.61    6.30
   2   0  -7   24.73    5.29
  -2   0   7   21.56    2.42
  -2   0   6  548.77    9.86
   2   0  -6  622.70   13.70
  -2   0   6  616.63   13.51
  -2   0   5   19.30    0.74
   2   0  -5   24.57    5.61
  -2   0   5   22.38    1.95
  -2   0   4   76.16    1.56
   2   0  -4   82.04    2.89
  -2   0   4   75.69    2.76
  -2   0   3   77.91    1.74
   2   0  -3   79.91    2.65
  -2   0   3   75.23    2.57
  -2   0   2   65.40    1.77
   2   0  -2   68.47    2.17
  -2   0   2   61.07    2.17
  -2   0   1   27.69    1.26
   2   0  -1   27.11    1.25
  -2   0   1   27.38    1.63
  -2   0   0  481.22    6.33
  -2   0  -2 2395.00   13.09
  -2   0  -2 2363.97    8.82
   2   0   2 2057.57   18.47
  -2   0  -3  799.72    9.81
  -2   0  -3  857.49    8.31
   2   0   3  719.15    8.77
  -2   0  -4   42.40    2.07
  -2   0  -4   39.63    1.49
   2   0   4   36.56    1.93
  -2   0  -5  315.06    6.01
   2   0   5  289.96    5.46
  -2   0  -6    3.99    1.03
  -2   0  -6    5.03    0.82
   2   0   6    4.29    1.10
  -2   0  -7    0.30    0.77
  -2   0  -7    1.58    0.76
   2   0   7    1.82    0.97
  -2   0  -8    4.55    1.03
  -2   0  -8    3.95    1.08
   2   0   8    3.12    1.19
  -2   0  -9   63.01    8.16
  -2   0  -9   65.76    3.29
   2   0   9   59.26    3.53
  -2   0 -10  188.01    5.31
  -2   0 -10  185.52    5.28
   2   0  10  166.26    5.49
  -2   0 -11   20.68    2.19
  -2   0 -11   17.75    1.80
   2   0  11   19.23    2.65
  -2   0 -12  267.93    8.71
  -2   0 -12  283.29    9.19
   2   0  12  264.26    9.38
  -2   0 -13    1.08    0.93
  -2   0 -13    3.53    1.80
   2   0  13    2.43    2.28
  -2   0 -14   -0.40    0.86
  -2   0 -14   -0.11    1.11
   2   0  14    0.70    1.61
  -2   0 -15   24.64    2.51
  -2   0 -15   24.81    2.84
   2   0  15   21.41    2.85
  -2   0 -16    0.82    1.13
   2   0  16    1.67    1.01
  -2   0 -17   -0.96    1.11
   2   0  17    1.90    2.38
  -2   0 -18    0.94    1.36
   2   0  18   -0.36    1.43
  -2   0 -19    1.18    0.59
   2   1 -18   21.93    3.71
  -2  -1  18    8.75    2.26
   2   1 -17   10.91    3.09
  -2  -1  17    5.84    2.42
   2   1 -16    6.74    2.49
  -2  -1  16    4.30    1.95
   2   1 -15    1.63    1.62
  -2  -1  15    2.65    2.44
   2   1 -14   -0.89    1.72
  -2  -1  14    3.80    2.36
   2   1 -13    0.70    1.75
  -2  -1  13    1.58    1.64
   2   1 -12   57.65   13.07
  -2  -1  12   51.02    4.23
   2   1 -11   71.58    5.64
  -2  -1  11   69.40    4.80
   2   1 -10   13.16    2.74
  -2  -1  10   12.95    2.26
   2   1  -9  111.48   11.89
  -2  -1   9   87.00    4.50
   2   1  -8   79.21    5.66
  -2  -1   8   61.49    3.37
   2   1  -7   28.08    5.92
  -2  -1   7   21.76    2.14
   2   1  -6  385.95    9.48
  -2  -1   6  383.25    9.56
   2   1  -5    5.31    2.32
  -2  -1   5    0.30    1.04
   2   1  -4   21.70    0.68
   2   1  -4   26.40    4.90
  -2  -1   4   23.67    1.71
   2   1  -3   58.91    2.80
  -2  -1   3   57.69    2.38
  -2  -1   2   13.31    1.71
  -2  -1   2   14.02    1.18
  -2  -1   2   12.13    1.10
  -2  -1   1    5.44    0.59
  -2  -1   1    7.13    1.83
  -2  -1   0 2205.41   18.97
  -2  -1   0 2314.13   20.17
  -2  -1   0 2080.36   17.75
  -2  -1  -1 5784.73   15.40
  -2  -1  -2 2083.92   18.87
  -2  -1  -2 2266.22   19.55
   2   1   2 1872.46   16.19
  -2  -1  -3   31.68    1.43
   2   1   3   26.13    1.84
  -2  -1  -4    2.33    0.90
  -2  -1  -4    3.55    0.67
   2   1   4    2.72    0.81
  -2  -1  -5  264.14    5.39
  -2  -1  -5  266.63    4.92
   2   1   5  232.78    4.26
  -2  -1  -6   36.09    2.10
  -2  -1  -6   39.25    2.13
   2   1   6   32.17    1.79
  -2  -1  -7   52.79    2.61
  -2  -1  -7   53.51    2.46
   2   1   7   49.51    5.84
  -2  -1  -8   63.38    2.99
  -2  -1  -8   68.07    2.97
   2   1   8   61.44    2.75
  -2  -1  -9    2.05    0.79
  -2  -1  -9    2.84    1.00
   2   1   9    2.64    1.25
  -2  -1 -10   18.99    1.91
  -2  -1 -10   21.48    4.98
   2   1  10   24.09    2.39
  -2  -1 -11   20.01    2.03
  -2  -1 -11   26.88    6.47
   2   1  11   20.32    2.34
  -2  -1 -12   27.82    2.52
  -2  -1 -12   31.78    2.80
   2   1  12   21.37    2.43
  -2  -1 -13   68.74    4.19
   2   1  13   70.68    4.30
   2   1  14  171.70    5.82
  -2  -1 -14  184.62    7.57
   2   1  14  169.97    6.97
   2   1  15   16.76    7.50
  -2  -1 -15   23.88    8.66
   2   1  15   23.03    4.19
   2   1  16   10.62    4.75
  -2  -1 -16   14.68    4.17
   2   1  16   17.35    2.74
   2   1  17    0.62    0.59
  -2  -1 -17    3.09    1.51
   2   1  17    1.46    1.35
  -2  -1 -18    0.11    1.17
   2   1  18    0.62    1.49
  -2  -1 -19    5.69    2.12
   2   1  19    4.99    2.02
   2   2 -18    2.53    1.44
  -2  -2  18    1.53    2.64
   2   2 -17    4.41    1.91
  -2  -2  17    7.05    2.26
   2   2 -16    2.29    1.87
  -2  -2  16    0.38    1.74
   2   2 -15    1.60    1.63
  -2  -2  15    4.61    2.60
   2   2 -14    1.15    0.83
  -2  -2  14   -0.01    1.56
   2   2 -13    6.25    2.02
  -2  -2  13    3.67    1.42
   2   2 -12   42.74   10.05
  -2  -2  12   39.50    3.59
   2   2 -11   29.53    7.70
  -2  -2  11   21.88    3.25
   2   2 -10   38.83    3.46
  -2  -2  10   40.59    3.45
   2   2  -9   -0.18    1.25
  -2  -2   9    1.60    1.53
   2   2  -8    0.79    0.57
  -2  -2   8   -0.94    1.34
   2   2  -7   40.33    8.94
  -2  -2   7   41.66    2.80
   2   2  -6   21.45    4.75
  -2  -2   6   16.55    1.88
   2   2  -5   54.99    1.23
   2   2  -5   60.00    2.98
  -2  -2   5   62.37    3.32
   2   2  -4  160.59    2.54
   2   2  -4  187.90    5.04
  -2  -2   4  192.35    4.66
   2   2  -3  170.99    2.93
  -2  -2   3  197.56    4.36
  -2  -2   3  177.96    4.09
   2   2  -2 1471.51   13.26
  -2  -2   2 1677.55   16.64
  -2  -2   2 1459.59   14.25
   2   2  -1  603.28    7.02
  -2  -2   1  636.11    8.61
  -2  -2   1  584.92    6.99
   2   2   0    9.69    1.56
  -2  -2   0    7.65    0.98
  -2  -2   0    7.47    1.30
   2   2   1  417.93    6.08
  -2  -2  -1  447.76    6.49
  -2  -2  -1  402.33    4.62
   2   2   2  513.51    7.20
  -2  -2  -2  564.04    7.58
   2   2   3   47.80    2.16
  -2  -2  -3   53.83    2.21
  -2  -2  -4    8.12    1.04
   2   2   4    7.38    0.68
  -2  -2  -5  275.46    5.55
   2   2   5  242.07    3.73
  -2  -2  -6  108.50    3.47
   2   2   6   94.88    2.73
  -2  -2  -7  122.04    4.45
   2   2   7  101.55    2.93
   2   2   8  302.07    7.78
   2   2   9   41.76    2.76
  -2  -2  -9   48.49    3.13
   2   2   9   43.29    2.65
   2   2  10   36.06    2.68
  -2  -2 -10   41.99    3.07
   2   2  10   42.89    2.78
   2   2  11   12.04    3.43
  -2  -2 -11   15.05    2.06
   2   2  11   15.56    2.78
   2   2  12    0.71    0.44
  -2  -2 -12    0.51    1.33
   2   2  12    0.54    0.57
   2   2  13    2.76    1.01
  -2  -2 -13    4.31    1.04
   2   2  13    3.71    1.48
   2   2  14   59.35    6.80
  -2  -2 -14   70.30   14.31
   2   2  14   59.26    3.66
   2   2  15   27.50    9.93
  -2  -2 -15   34.51    9.38
   2   2  15   38.23    3.20
  -2  -2 -16    6.94    2.24
   2   2  16    4.80    1.59
   2   2  17   22.87   10.21
  -2  -2 -17   47.09    4.33
   2   2  17   28.62    7.45
  -2  -2 -18    2.31    1.40
   2   2  18    4.32    2.01
  -2  -2 -19    1.40    1.39
   2   3 -17   18.59    3.76
  -2  -3  17   17.87    3.69
   2   3 -16    2.36    1.56
  -2  -3  16    5.95    2.81
   2   3 -15   35.20    9.65
  -2  -3  15   42.12    5.94
   2   3 -14    3.96    1.06
  -2  -3  14    8.65    2.89
   2   3 -13    1.46    0.97
  -2  -3  13    1.86    1.10
   2   3 -12    2.31    0.97
  -2  -3  12    0.13    1.72
   2   3 -11   21.41    4.64
  -2  -3  11   24.23    3.16
   2   3 -10    8.98    2.56
  -2  -3  10   11.69    3.02
   2   3  -9    4.70    1.27
  -2  -3   9    4.79    2.52
   2   3  -8   18.71    5.01
  -2  -3   8   18.27    2.76
   2   3  -7    5.63    0.57
   2   3  -7   10.90    2.40
  -2  -3   7    7.55    1.89
   2   3  -6   31.45    1.36
   2   3  -6   40.26    5.70
  -2  -3   6   30.43    2.67
   2   3  -5    0.08    0.56
   2   3  -5    0.25    0.42
  -2  -3   5   -0.90    1.06
   2   3  -4  213.33    5.25
  -2  -3   4  253.28    7.04
  -2  -3   4  226.83    6.36
   2   3  -3   80.31    2.34
  -2  -3   3  103.04    3.43
  -2  -3   3   91.14    3.17
   2   3  -2  147.87    3.42
  -2  -3   2  167.83    4.38
  -2  -3   2  157.30    3.80
   2   3  -1   14.25    3.02
  -2  -3   1   19.54    4.96
  -2  -3   1   12.65    1.06
   2   3   0  461.59    6.80
  -2  -3   0  515.85    7.78
  -2  -3   0  447.94    5.55
   2   3   1   37.10    1.91
  -2  -3  -1   42.07    2.11
  -2  -3  -1   39.01    2.60
   2   3   2   58.58    2.49
  -2  -3  -2   62.94    2.65
  -2  -3  -2   53.45    1.09
   2   3   3    6.15    1.42
  -2  -3  -3    5.61    1.12
   2   3   4    2.68    0.80
  -2  -3  -4    2.17    0.90
   2   3   5   84.28    3.72
  -2  -3  -5  102.91    3.59
   2   3   5   78.12    1.27
   2   3   6  113.36    4.42
  -2  -3  -6  127.39    4.59
   2   3   6  111.44    2.77
   2   3   7   72.38    3.27
  -2  -3  -7   82.70    3.54
   2   3   7   69.65    2.02
   2   3   8   11.91    3.70
  -2  -3  -8   11.17    3.76
   2   3   8    8.59    1.06
   2   3   9   38.29    3.21
  -2  -3  -9   39.93    3.19
   2   3   9   32.52    1.86
   2   3  10  182.97    7.44
  -2  -3 -10  203.09    6.74
   2   3  10  178.30    4.28
   2   3  11    5.41    1.44
  -2  -3 -11    3.03    1.47
   2   3  11    2.94    1.02
   2   3  12    1.35    1.03
  -2  -3 -12    0.11    1.40
   2   3  12    1.08    0.85
   2   3  13    4.22    1.71
  -2  -3 -13    5.35    1.56
   2   3  13    3.11    1.12
   2   3  14   53.77    4.11
  -2  -3 -14   65.88    4.46
   2   3  14   57.33    3.43
   2   3  15    0.43    0.64
  -2  -3 -15    0.44    1.37
   2   3  15    0.23    0.60
   2   3  16    6.76    3.03
  -2  -3 -16   12.17    2.71
   2   3  16    8.90    1.78
   2   3  17    7.09    3.45
  -2  -3 -17   14.49    2.76
   2   3  17    9.79    5.12
   2   3  18    6.53    1.91
  -2  -3 -18   14.27    4.52
  -2  -3 -19   20.16    3.53
   2   4 -17   30.23    9.47
  -2  -4  17   46.26    4.88
   2   4 -16    0.37    0.87
  -2  -4  16    4.83    3.15
   2   4 -15   42.22    9.83
  -2  -4  15   46.82   10.59
   2   4 -14    1.15    1.22
  -2  -4  14    0.15    1.86
   2   4 -13    1.25    0.99
  -2  -4  13    1.02    1.62
   2   4 -12    1.92    1.29
  -2  -4  12    4.57    2.67
   2   4 -11    1.13    0.73
  -2  -4  11    3.17    1.94
   2   4 -10    6.02    1.59
  -2  -4  10    4.33    1.72
   2   4  -9  399.63   12.23
  -2  -4   9  410.66   12.87
   2   4  -8   17.11    1.27
  -2  -4   8   24.91    3.27
   2   4  -7    2.83    0.83
   2   4  -7    4.52    1.14
  -2  -4   7    1.80    1.48
   2   4  -6    4.08    1.29
   2   4  -6    2.98    0.70
  -2  -4   6    1.65    1.32
   2   4  -5   22.37    1.76
  -2  -4   5   22.16    2.30
   2   4  -4    7.04    1.01
  -2  -4   4    9.66    1.30
  -2  -4   4    8.60    1.48
   2   4  -3   -0.72    1.06
  -2  -4   3    0.58    0.75
  -2  -4   3    0.22    0.94
   2   4  -2  260.86    6.73
  -2  -4   2  311.58    8.20
  -2  -4   2  276.74    6.93
   2   4  -1  232.50    6.48
  -2  -4   1  259.03    7.14
  -2  -4   1  230.35    5.74
   2   4   0  118.30    4.67
  -2  -4   0  130.63    4.56
  -2  -4   0  115.56    3.31
   2   4   1   35.77    5.67
  -2  -4  -1   38.99    2.26
  -2  -4  -1   35.18    2.39
   2   4   2  170.73    6.90
  -2  -4  -2  182.77    5.64
  -2  -4  -2  144.40    3.12
   2   4   3   73.80    9.57
  -2  -4  -3   72.88    3.09
   2   4   4  146.78    5.34
  -2  -4  -4  148.45    5.18
   2   4   5   96.44    5.23
  -2  -4  -5  110.70    4.03
   2   4   6  305.71    7.23
  -2  -4  -6  333.58    7.52
   2   4   7   15.05    4.16
  -2  -4  -7   16.46    2.17
   2   4   8   96.04    4.78
  -2  -4  -8  108.16    4.97
   2   4   9   19.71    6.49
  -2  -4  -9   20.38    2.37
   2   4   9   15.97    1.59
   2   4  10   36.77    7.33
  -2  -4 -10   55.40    3.97
   2   4  10   31.73    3.57
   2   4  11    8.88    3.10
  -2  -4 -11    7.23    1.98
   2   4  11    5.73    1.09
   2   4  12    0.61    0.59
  -2  -4 -12    1.64    2.00
   2   4  12   -0.16    0.48
   2   4  13   19.12    6.75
  -2  -4 -13   26.85    7.93
   2   4  13   16.73    1.69
   2   4  14   23.67    8.33
  -2  -4 -14   27.63    6.01
   2   4  15    7.99    2.71
  -2  -4 -15    7.97    4.00
   2   4  16    3.49    1.48
   2   4  17    3.33    1.63
  -2  -4 -17    6.10    4.18
   2   4  18   -0.30    1.03
  -2  -4 -18    1.04    1.10
   2   5 -16    1.28    1.10
  -2  -5  16    0.25    2.09
   2   5 -15    7.76    1.84
  -2  -5  15    3.91    1.34
   2   5 -14    3.46    1.18
  -2  -5  14    3.42    0.96
   2   5 -13    3.42    1.26
  -2  -5  13    1.71    1.96
   2   5 -12    3.14    2.06
  -2  -5  12    2.44    2.02
   2   5 -11   -0.04    1.34
  -2  -5  11    0.82    1.85
   2   5 -10    6.03    2.00
  -2  -5  10    7.35    2.54
   2   5  -9   17.28    3.51
  -2  -5   9   15.79    2.30
   2   5  -8    0.91    1.02
   2   5  -8   -0.64    1.25
  -2  -5   8    2.71    1.83
   2   5  -7  205.02    8.17
   2   5  -7  224.45   10.26
  -2  -5   7  223.84   12.03
   2   5  -6   86.79    3.64
   2   5  -6   98.11    4.36
  -2  -5   6   89.94    5.44
   2   5  -5   11.88    2.50
  -2  -5   5   17.23    2.10
  -2  -5   5   16.87    7.32
   2   5  -4   -0.67    1.33
  -2  -5   4    2.76    1.54
  -2  -5   4   -0.87    1.19
   2   5  -3    3.81    1.83
  -2  -5   3    4.66    1.25
  -2  -5   3    2.39    0.89
   2   5  -2    5.04    2.07
  -2  -5   2    6.15    1.45
  -2  -5   2    5.01    1.28
   2   5  -1   38.96    2.95
  -2  -5   1   43.15    2.72
  -2  -5   1   39.30    5.80
   2   5   0  139.75    4.71
  -2  -5   0  164.49    4.96
  -2  -5   0  145.93    3.70
   2   5   1    1.82    1.11
  -2  -5  -1    2.74    1.01
  -2  -5  -1    1.32    0.44
   2   5   2    4.44    1.26
  -2  -5  -2    6.05    1.33
  -2  -5  -2    2.39    0.67
   2   5   3  211.21    6.80
  -2  -5  -3  230.17    6.06
   2   5   4  157.44    7.03
  -2  -5  -4  173.22    5.39
   2   5   5   26.75    5.62
  -2  -5  -5   26.31    2.46
   2   5   6   39.07    7.90
  -2  -5  -6   43.33    3.11
   2   5   7   23.59    6.38
  -2  -5  -7   24.48    2.38
   2   5   8   23.68    7.18
  -2  -5  -8   23.38    2.42
   2   5   9   14.28    4.59
  -2  -5  -9   14.46    2.14
   2   5  10   17.71    5.40
  -2  -5 -10   13.31    2.28
   2   5  11   -0.01    1.50
  -2  -5 -11    0.23    1.27
   2   5  12   17.49    4.90
  -2  -5 -12   19.91    2.82
   2   5  13   10.41    3.22
  -2  -5 -13   12.65    2.73
   2   5  14    2.09    1.33
  -2  -5 -14    0.68    1.52
   2   5  15   -0.39    1.14
  -2  -5 -15    0.88    1.43
   2   5  16    7.37    2.02
  -2  -5 -16   12.51    3.51
   2   5  17    0.63    1.41
  -2  -5 -17   -1.97    1.45
   2   5  18    5.50    1.34
  -2  -5 -18    4.15    1.89
   2   6 -14    5.93    1.68
  -2  -6  14    4.72    2.21
   2   6 -13    3.01    1.27
  -2  -6  13    2.43    2.31
   2   6 -12   25.32    7.49
  -2  -6  12   28.73    4.64
   2   6 -11   23.22    3.46
  -2  -6  11   23.93    3.80
   2   6 -10    0.46    0.88
  -2  -6  10   -0.28    1.74
   2   6  -9    0.71    0.61
   2   6  -9    1.92    1.04
  -2  -6   9   -0.89    1.63
   2   6  -8   -0.15    0.72
   2   6  -8    0.98    0.93
  -2  -6   8    1.14    1.12
   2   6  -7  121.61    4.53
   2   6  -7  127.74   10.04
  -2  -6   7  120.88    6.43
   2   6  -6   12.54    2.32
   2   6  -6   13.61    1.98
  -2  -6   6    9.22    1.69
   2   6  -5  170.05    8.04
  -2  -6   5  200.98    9.01
  -2  -6   5  183.69    8.69
   2   6  -4   95.23    5.69
  -2  -6   4  109.17    5.92
  -2  -6   4   90.83    5.06
   2   6  -3    2.44    2.46
  -2  -6   3    0.91    0.99
  -2  -6   3   -0.62    1.25
   2   6  -2   51.01    3.95
  -2  -6   2   60.28    3.36
  -2  -6   2   52.55    2.80
   2   6  -1   20.51    3.07
  -2  -6   1   26.14    2.85
  -2  -6   1   18.21    1.86
   2   6   0   54.73    6.10
  -2  -6   0   56.25    3.42
  -2  -6   0   49.20    2.52
   2   6   1  124.77    5.83
  -2  -6  -1  140.95    5.78
  -2  -6  -1  115.93    5.07
   2   6   2   68.60    5.01
  -2  -6  -2   69.81    3.86
  -2  -6  -2   54.45    3.19
   2   6   3    1.56    1.14
  -2  -6  -3    0.28    0.87
   2   6   4   60.59    4.09
  -2  -6  -4   70.71    3.71
   2   6   5   36.48   10.85
  -2  -6  -5   42.83    3.05
   2   6   6    5.28    1.59
  -2  -6  -6    4.63    1.43
   2   6   7    2.00    1.52
  -2  -6  -7    1.61    1.05
   2   6   8   11.38    3.16
  -2  -6  -8    9.14    2.00
   2   6   9   14.99    3.77
  -2  -6  -9   15.03    2.49
   2   6  10   -0.53    1.69
  -2  -6 -10    0.55    1.34
   2   6  11   63.37   12.56
  -2  -6 -11   68.76    4.70
   2   6  12   21.75    8.37
  -2  -6 -12   27.66    3.65
   2   6  13   11.42    4.26
  -2  -6 -13   16.43    2.81
   2   6  14    7.26    1.37
  -2  -6 -14    4.65    1.77
   2   6  15    1.62    1.19
  -2  -6 -15   -1.60    1.51
   2   6  16   -0.24    1.31
  -2  -6 -16   -0.32    1.48
   2   6  17    1.30    1.26
  -2  -6 -17   -0.51    1.53
   2   7 -13   13.25    3.01
  -2  -7  13   21.41    4.06
  -2  -7  12    7.59    4.17
   2   7 -11   15.63    3.67
  -2  -7  11   16.19    3.05
   2   7 -10   45.09   11.45
  -2  -7  10   39.38    5.70
   2   7  -9    2.88    1.22
  -2  -7   9    4.66    2.60
   2   7  -8    0.67    0.89
   2   7  -8    1.24    0.84
  -2  -7   8    0.42    1.59
   2   7  -7   27.17    2.72
   2   7  -7   16.34    5.17
  -2  -7   7   26.13    4.70
   2   7  -6   -0.44    1.14
  -2  -7   6   -0.18    1.39
   2   7  -5  108.29    4.91
  -2  -7   5  134.65    5.56
  -2  -7   5  117.30    5.25
   2   7  -4  339.73    8.42
  -2  -7   4  386.90   15.27
  -2  -7   4  351.18    8.17
   2   7  -3   15.41    2.56
  -2  -7   3   22.85    3.88
  -2  -7   3   16.45    2.12
   2   7  -2   27.11    4.47
  -2  -7   2   30.72    6.18
  -2  -7   2   21.87    2.13
   2   7  -1   -0.79    2.40
  -2  -7   1    0.54    0.59
  -2  -7   1   -0.85    0.84
   2   7   0   95.96    6.18
  -2  -7   0  108.55    5.92
  -2  -7   0   92.31    4.40
   2   7   1    1.46    2.35
  -2  -7  -1    0.36    0.90
  -2  -7  -1    0.99    1.11
   2   7   2    9.63    2.95
  -2  -7  -2   12.49    1.88
  -2  -7  -2    5.30    2.38
   2   7   3    6.49    3.21
  -2  -7  -3    5.01    1.78
   2   7   4   29.58    3.78
  -2  -7  -4   39.69    3.26
   2   7   5  157.76    7.69
  -2  -7  -5  169.93    7.00
   2   7   6    8.60    2.83
  -2  -7  -6    4.93    1.37
   2   7   7    0.57    2.00
  -2  -7  -7   -0.62    1.09
   2   7   8    2.96    3.11
  -2  -7  -8    4.37    1.82
   2   7   9   65.20   14.28
  -2  -7  -9   78.02    4.89
   2   7  10   12.17    4.01
  -2  -7 -10   12.59    2.49
   2   7  11    5.17    2.16
  -2  -7 -11    5.66    2.07
   2   7  12    3.22    1.70
  -2  -7 -12    0.94    2.01
   2   7  13    0.87    0.89
  -2  -7 -13    2.91    2.28
   2   7  14   -0.02    1.68
  -2  -7 -14   -0.66    1.40
   2   7  15    2.14    1.72
  -2  -7 -15    3.40    2.29
   2   7  16   -2.68    1.48
  -2  -7 -16    0.34    1.50
   2   8 -11    4.53    1.59
  -2  -8  11    4.53    2.47
   2   8 -10    0.83    1.06
  -2  -8  10   -0.24    1.43
   2   8  -9   16.16    4.00
  -2  -8   9   21.37    3.14
   2   8  -8    0.63    0.93
   2   8  -8    1.37    1.02
  -2  -8   8    0.04    1.36
   2   8  -7    0.96    1.09
   2   8  -7    1.24    0.74
  -2  -8   7    0.83    0.90
   2   8  -6    4.80    2.00
  -2  -8   6    3.74    1.67
   2   8  -5    8.57    2.33
  -2  -8   5   11.71    2.49
  -2  -8   5   11.39    2.85
   2   8  -4    5.22    2.33
  -2  -8   4    0.56    0.85
  -2  -8   4   -0.15    1.13
   2   8  -3   93.84    5.25
  -2  -8   3  107.65    5.12
  -2  -8   3   92.99    4.31
   2   8  -2  370.67    9.43
  -2  -8   2  442.03   10.13
  -2  -8   2  389.17    7.93
   2   8  -1    5.63    2.76
  -2  -8   1   10.11    2.28
  -2  -8   1    4.34    1.32
   2   8   0    1.30    2.12
  -2  -8   0    3.96    1.52
  -2  -8   0    2.32    0.92
   2   8   1   -1.44    2.36
  -2  -8  -1    0.35    1.12
  -2  -8  -1    1.50    0.93
   2   8   2   12.80    3.21
  -2  -8  -2   13.96    2.26
   2   8   3   71.08    5.04
  -2  -8  -3   75.91    4.44
   2   8   4    5.85    3.08
  -2  -8  -4    4.93    1.61
   2   8   5    1.94    2.49
  -2  -8  -5    1.99    1.21
   2   8   6   15.51    4.57
  -2  -8  -6    9.95    2.12
   2   8   7    1.53    2.25
  -2  -8  -7    2.97    1.67
   2   8   8    0.38    2.15
  -2  -8  -8    1.77    1.29
   2   8   9    6.72    2.68
  -2  -8  -9    2.98    1.45
   2   8  10    5.62    2.53
  -2  -8 -10    1.15    1.35
   2   8  11    1.73    2.08
   2   8  12    1.75    2.14
  -2  -8 -12    1.32    1.44
   2   8  13    2.27    2.01
  -2  -8 -13    1.41    2.01
   2   8  14    3.17    2.98
  -2  -8 -14    2.83    1.69
   2   8  15    0.75    1.94
  -2  -8 -15   -0.25    1.38
   2   9  -9   -0.02    1.05
  -2  -9   9    2.22    1.70
   2   9  -8    0.74    0.93
  -2  -9   8   -0.33    1.41
   2   9  -7   62.15    4.42
   2   9  -7   34.93   16.77
  -2  -9   7   44.44   14.51
   2   9  -6    3.74    2.03
  -2  -9   6    2.91    2.43
   2   9  -5   21.24    6.43
  -2  -9   5   31.58    4.61
  -2  -9   5   16.54    5.14
   2   9  -4    9.41    2.77
  -2  -9   4    8.01    1.87
  -2  -9   4    4.56    1.98
   2   9  -3    4.16    2.62
  -2  -9   3   -0.22    1.12
  -2  -9   3   -0.30    1.12
   2   9  -2    6.57    2.57
  -2  -9   2    6.50    1.80
  -2  -9   2    4.62    1.61
   2   9  -1   -2.38    2.10
  -2  -9   1    0.51    0.62
  -2  -9   1    0.06    0.92
   2   9   0   30.71    3.91
  -2  -9   0   34.93    3.25
   2   9   1    2.29    2.28
  -2  -9  -1    6.88    1.82
   2   9   2    0.70    2.14
  -2  -9  -2   -0.34    1.05
   2   9   3    4.11    2.54
  -2  -9  -3    1.66    1.20
   2   9   4    0.59    2.48
  -2  -9  -4    3.80    1.76
   2   9   5    4.74    3.80
  -2  -9  -5   10.83    2.22
   2   9   6    4.27    2.81
  -2  -9  -6    6.41    1.89
   2   9   7    3.52    2.79
  -2  -9  -7    0.37    1.08
   2   9   8    0.41    2.60
  -2  -9  -8    0.73    1.28
   2   9   9   10.72    4.03
  -2  -9  -9   14.73    3.00
   2   9  10    3.84    2.72
  -2  -9 -10    8.49    2.28
   2   9  11    0.31    2.21
  -2  -9 -11    2.91    2.01
   2   9  12    0.88    2.30
  -2  -9 -12   -1.34    1.36
  -2  -9 -13    1.13    1.52
   2  10  -6    0.60    1.60
   2  10  -6    1.00    1.13
  -2 -10   6   -0.67    1.19
   2  10  -5    1.59    1.09
  -2 -10   5    1.82    1.44
  -2 -10   5    2.05    1.04
   2  10  -4    7.37    2.51
  -2 -10   4    6.78    2.14
  -2 -10   4    4.51    1.45
   2  10  -3    1.31    1.93
  -2 -10   3    1.56    1.10
   2  10  -2    3.63    3.52
  -2 -10   2    1.37    1.47
   2  10  -1    1.16    2.06
  -2 -10   1    1.77    0.97
   2  10   0   12.65    3.22
  -2 -10   0   15.22    2.61
   2  10   1   -0.98    2.22
  -2 -10  -1    0.86    1.21
   2  10   2    1.52    2.40
  -2 -10  -2    0.32    1.24
   2  10   3    8.22    4.15
  -2 -10  -3    7.73    2.09
   2  10   4    1.06    2.54
  -2 -10  -4    1.31    1.12
   2  10   5   -0.37    2.52
  -2 -10  -5    2.51    1.49
   2  10   6    1.21    2.56
  -2 -10  -6    2.22    1.38
   2  10   7    2.87    2.70
  -2 -10  -7    5.18    1.94
   2  10   8   -3.13    2.60
  -2 -10  -8    2.88    1.37
   2  10   9    0.02    2.45
  -2 -10  -9   -0.96    1.25
   2  10  10    1.62    2.70
  -2 -10 -10    0.24    1.35
   2  10  11    2.99    2.58
  -2 -10 -11    1.25    1.41
   2  11  -2    3.61    2.17
  -2 -11   2    0.82    1.12
   2  11  -1    1.38    2.18
  -2 -11   1    4.69    1.79
   2  11   0    9.17    3.50
  -2 -11   0   10.25    3.24
   2  11   1    2.90    2.44
  -2 -11  -1    4.73    1.99
   2  11   2   18.93    5.50
  -2 -11  -2   21.00    3.12
   2  11   3    1.61    2.71
  -2 -11  -3    1.38    1.55
   2  11   4    4.16    2.81
  -2 -11  -4    8.13    2.53
   2  11   5    1.33    2.73
  -2 -11  -5    1.37    1.28
   2  11   6    3.44    2.79
  -2 -11  -6    1.50    1.40
   2  11   7    1.01    2.60
  -2 -11  -7    1.43    1.84
  -3   9   9   -0.15    1.66
  -3   9   8   22.31    4.79
  -3   9   7    1.92    1.68
   3  -9  -7    1.43    0.51
  -3   9   6   11.24    4.20
   3  -9  -6    4.89    1.75
  -3   9   5    0.20    1.99
   3  -9  -5    1.16    0.79
  -3   9   4    2.99    2.16
   3  -9  -4    1.13    0.81
  -3   9   3    2.26    1.96
   3  -9  -3    0.70    0.86
  -3   9   2    3.37    2.17
   3  -9  -2    3.63    1.03
  -3   9   1    2.86    2.08
   3  -9  -1    0.34    0.63
  -3   9   0    3.34    1.99
   3  -9   0    4.63    1.62
  -3   9  -1   15.66    5.14
   3  -9   1   17.72    4.74
  -3   9  -2    1.89    1.87
   3  -9   2    1.97    1.49
  -3   9  -3    0.80    1.75
   3  -9   3    1.91    1.52
  -3   9  -4    0.22    1.65
   3  -9   4    0.24    1.35
  -3   9  -5    1.08    1.62
   3  -9   5    5.03    2.31
  -3   8  12   -1.00    1.49
   3  -8 -12   -0.15    1.41
  -3   8  11   -0.12    1.47
   3  -8 -11    2.60    1.65
  -3   8  10    0.52    1.45
   3  -8 -10    0.14    0.93
   3  -8 -10    0.62    0.57
  -3   8   9    0.89    1.62
   3  -8  -9    0.87    1.00
   3  -8  -9    0.41    0.80
  -3   8   8    0.37    1.73
   3  -8  -8    0.48    0.76
   3  -8  -8    0.92    0.54
  -3   8   7   -1.12    1.74
   3  -8  -7   -0.02    0.64
   3  -8  -7    1.25    0.69
  -3   8   6    2.02    2.18
   3  -8  -6    3.42    0.89
  -3   8   5   -0.35    1.85
   3  -8  -5    1.38    1.14
  -3   8   4    0.79    2.02
   3  -8  -4    1.54    1.02
  -3   8   3    0.47    1.81
   3  -8  -3    0.74    0.59
  -3   8   2   17.59    3.38
   3  -8  -2   16.52    3.31
  -3   8   1    6.21    2.78
   3  -8  -1    5.68    1.90
  -3   8   0    3.32    2.74
   3  -8   0    2.84    1.10
  -3   8  -1   10.13    3.33
   3  -8   1    4.71    1.70
  -3   8  -2    1.33    1.54
   3  -8   2    4.02    1.80
  -3   8  -3   17.30    3.79
   3  -8   3   13.47    4.99
  -3   8  -4    5.75    2.33
   3  -8   4    2.27    1.14
  -3   8  -5    0.20    1.46
   3  -8   5    0.06    1.09
  -3   8  -6    1.47    2.12
   3  -8   6    1.10    1.70
  -3   8  -7   -0.14    1.41
   3  -8   7    2.55    2.02
  -3   8  -8    0.81    1.34
   3  -8   8    0.74    2.00
   3  -7 -14    2.95    1.16
  -3   7  13    5.93    2.05
   3  -7 -13   13.76    5.22
  -3   7  13    4.84    1.88
  -3   7  12    4.05    2.33
   3  -7 -12    6.64    2.17
  -3   7  11   17.56    3.13
   3  -7 -11   24.47    2.98
   3  -7 -11    9.44    4.32
  -3   7  10    6.90    2.29
   3  -7 -10   12.40    2.36
   3  -7 -10    4.45    1.99
  -3   7   9    2.20    1.63
   3  -7  -9    2.02    1.07
   3  -7  -9    1.24    0.61
  -3   7   8    1.35    1.78
   3  -7  -8    2.35    1.31
   3  -7  -8    2.86    1.03
  -3   7   7   16.77    3.15
   3  -7  -7   13.31    1.88
   3  -7  -7   14.71    3.56
  -3   7   6   -0.77    1.76
   3  -7  -6    2.58    1.07
   3  -7  -6    6.09    1.35
  -3   7   5   -0.80    1.63
   3  -7  -5    0.47    0.67
   3  -7  -5    0.31    0.35
  -3   7   4   73.09    5.35
   3  -7  -4   57.40   12.28
  -3   7   3   20.20    3.80
   3  -7  -3   10.43    2.93
  -3   7   2   31.50    4.10
   3  -7  -2   24.27    4.61
  -3   7   1    7.23    2.86
   3  -7  -1    3.38    1.28
  -3   7   0   98.31    5.97
   3  -7   0   96.70    8.73
  -3   7  -1    2.48    1.77
   3  -7   1    7.27    2.68
  -3   7  -2    2.38    2.30
   3  -7   2    0.87    0.85
  -3   7  -3    4.43    2.19
  -3   7  -4    2.15    1.59
   3  -7   4    0.68    1.62
  -3   7  -5    2.58    1.54
   3  -7   5    1.66    1.21
  -3   7  -6    6.86    2.74
   3  -7   6    7.90    2.96
  -3   7  -7    6.75    2.54
   3  -7   7    7.32    2.98
  -3   7  -8    4.20    2.01
   3  -7   8    3.02    2.70
  -3   7  -9    0.12    1.08
   3  -7   9    1.04    1.97
  -3   7 -10    0.32    1.12
   3  -7  10    1.38    2.21
   3  -6 -15    1.60    1.68
  -3   6  15    1.07    1.06
   3  -6 -14    0.81    1.30
  -3   6  14    0.19    0.93
  -3   6  13    3.27    1.88
   3  -6 -13    8.91    2.37
  -3   6  13    1.69    1.05
  -3   6  12    2.25    1.52
   3  -6 -12    1.17    1.21
  -3   6  12    0.41    0.92
  -3   6  11   32.85    3.61
   3  -6 -11   43.64    3.84
  -3   6  11   24.45    4.49
  -3   6  10   16.94    3.05
   3  -6 -10   20.62    2.95
  -3   6  10    8.75    3.69
  -3   6   9   36.45    3.61
   3  -6  -9   40.42    3.24
  -3   6   8    2.08    1.46
   3  -6  -8    1.46    0.59
   3  -6  -8    2.48    0.93
  -3   6   7   48.42    7.70
   3  -6  -7   48.06    6.44
   3  -6  -7   36.42    9.21
  -3   6   6    4.12    2.40
   3  -6  -6    4.97    1.26
   3  -6  -6    2.59    1.16
  -3   6   5   44.93    8.18
   3  -6  -5   49.45    2.91
   3  -6  -5   37.84    8.25
  -3   6   4   46.87    4.05
   3  -6  -4   53.16    2.74
   3  -6  -4   50.39    9.17
  -3   6   3   -1.68    1.65
   3  -6  -3    0.55    0.45
   3  -6  -3    2.26    0.70
  -3   6   2  170.99    6.94
   3  -6  -2  159.71   19.84
  -3   6   1   25.64    3.56
   3  -6  -1   32.70    5.52
  -3   6   0  101.89    5.45
   3  -6   0   93.93    7.16
  -3   6  -1   61.99    4.27
   3  -6   1   66.11   12.07
  -3   6  -2    6.87    2.54
   3  -6   2    1.52    1.00
  -3   6  -3    1.72    1.52
   3  -6   3    3.82    1.35
  -3   6  -4   16.26    2.62
   3  -6   4   18.62    2.81
  -3   6  -5    7.09    2.10
   3  -6   5    6.89    2.55
  -3   6  -6   31.08    3.23
   3  -6   6   28.36    5.22
  -3   6  -7   17.06    2.77
   3  -6   7   19.25    5.28
  -3   6  -8   11.19    2.38
   3  -6   8   11.69    2.81
  -3   6  -9    1.18    0.53
   3  -6   9    0.86    1.90
  -3   6 -10    0.29    1.13
   3  -6  10    3.98    2.30
  -3   6 -11    1.51    1.36
   3  -6  11    0.41    1.88
  -3   6 -12    4.05    1.60
   3  -6  12    6.48    3.14
   3  -5 -16    5.64    1.63
  -3   5  16    3.09    1.48
   3  -5 -15    7.66    2.51
  -3   5  15    4.71    1.58
   3  -5 -14   -0.27    1.47
  -3   5  13    2.21    1.85
   3  -5 -13    2.53    1.85
  -3   5  13    1.52    1.28
  -3   5  12    0.47    1.17
   3  -5 -12    1.07    1.26
  -3   5  12   -0.10    0.86
  -3   5  11   33.86    3.13
   3  -5 -11   36.57   10.48
  -3   5  11   32.35    2.86
  -3   5  10   -0.48    1.08
   3  -5 -10    2.76    0.95
  -3   5   9    4.27    1.29
   3  -5  -9   13.33    2.40
  -3   5   9    8.88    1.77
  -3   5   8  127.74    5.51
   3  -5  -8  130.52    5.08
  -3   5   8  115.84    4.98
  -3   5   7  141.75    5.88
   3  -5  -7  145.93    5.03
  -3   5   7  132.86    5.70
  -3   5   6    1.49    1.52
   3  -5  -6    3.35    1.11
   3  -5  -6    1.01    0.60
  -3   5   5   31.09    6.38
   3  -5  -5   31.38    8.10
   3  -5  -5   31.78    5.54
  -3   5   4    6.59    2.90
   3  -5  -4    3.21    0.89
   3  -5  -4    2.30    0.83
  -3   5   3   13.84    2.88
   3  -5  -3   10.69    1.25
   3  -5  -3   12.35    2.43
  -3   5   2   19.99    2.68
   3  -5  -2   21.96    1.45
   3  -5  -2   20.29    4.11
  -3   5   1   27.03    3.39
   3  -5  -1   20.44    4.12
  -3   5   0   14.53    2.85
   3  -5   0   16.69    3.10
  -3   5  -1    1.44    1.50
   3  -5   1    1.26    0.60
  -3   5  -2    0.23    1.31
   3  -5   2    0.66    0.64
  -3   5  -3   24.09    2.80
   3  -5   3   24.56    4.60
  -3   5  -4   54.13    3.95
   3  -5   4   59.38    8.58
  -3   5  -5    9.50    2.10
   3  -5   5   13.87    2.84
  -3   5  -6   47.68    3.68
   3  -5   6   43.24    3.77
  -3   5  -7   21.18    2.62
   3  -5   7   24.14    3.14
  -3   5  -8    9.64    2.32
   3  -5   8   13.39    2.79
  -3   5  -9    2.61    1.50
   3  -5   9    2.80    1.81
  -3   5 -10    0.21    1.07
   3  -5  10    2.77    2.10
  -3   5 -11    1.96    1.59
   3  -5  11    4.89    1.92
  -3   5 -12    3.04    2.01
   3  -5  12    0.62    2.08
  -3   5 -13    8.38    1.96
   3  -5  13    6.18    2.89
  -3   5 -14    5.33    2.07
   3  -5  14    5.06    2.92
   3  -4 -17    1.98    1.78
  -3   4  17    0.36    0.95
   3  -4 -16    3.51    1.87
  -3   4  16    2.25    1.23
   3  -4 -15    0.04    1.52
  -3   4  15    0.97    1.07
   3  -4 -14    5.68    2.21
  -3   4  14    5.60    1.72
  -3   4  13    1.77    1.20
   3  -4 -13    2.47    1.93
  -3   4  13    0.72    0.96
   3  -4 -12    2.02    1.41
  -3   4  12    0.85    0.98
  -3   4  11    3.35    1.23
   3  -4 -11    9.52    2.07
  -3   4  11    7.71    1.72
  -3   4  10    3.46    1.31
   3  -4 -10    6.21    1.79
  -3   4  10    6.41    1.58
  -3   4   9    5.60    2.15
   3  -4  -9    3.18    1.38
  -3   4   9    5.11    2.00
  -3   4   8    1.95    1.12
   3  -4  -8    3.24    1.59
  -3   4   8    2.75    1.21
  -3   4   7   48.04    3.69
   3  -4  -7   55.15    3.68
  -3   4   7   54.41    3.87
  -3   4   6   29.32    5.88
   3  -4  -6   29.80    2.27
  -3   4   6   25.14    2.38
  -3   4   5    2.75    1.43
   3  -4  -5    0.49    0.71
  -3   4   5    1.14    0.85
  -3   4   4    2.99    1.59
   3  -4  -4    3.94    0.98
   3  -4  -4    4.14    0.74
  -3   4   3    4.29    1.69
   3  -4  -3    5.65    1.18
   3  -4  -3    5.31    1.04
  -3   4   2   33.73    3.02
   3  -4  -2   32.45    1.59
   3  -4  -2   34.75    5.25
  -3   4   1   21.74    2.83
   3  -4  -1   17.45    1.08
   3  -4  -1   19.02    4.37
  -3   4   0    1.79    1.84
   3  -4   0    1.99    1.12
  -3   4  -1    3.17    1.94
   3  -4   1    0.86    1.11
  -3   4  -2   12.46    2.29
   3  -4   2   18.68    3.25
  -3   4  -3    2.16    1.18
   3  -4   3    2.41    1.05
  -3   4  -4   18.71    2.40
   3  -4   4   17.80    3.42
  -3   4  -5  160.50    8.12
   3  -4   5  165.68    8.10
  -3   4  -6   35.03    3.07
   3  -4   6   40.71    3.68
  -3   4  -7   43.58    3.56
   3  -4   7   49.48   10.81
  -3   4  -8    3.11    1.45
   3  -4   8    5.01    2.09
  -3   4  -9    2.20    1.58
   3  -4   9    0.32    1.68
  -3   4 -10    1.98    1.50
   3  -4  10    0.71    1.61
  -3   4 -11    3.66    1.79
   3  -4  11    1.95    2.01
  -3   4 -12   96.52    5.49
   3  -4  12   99.41    6.83
   3  -4  13    9.29    3.64
  -3   4 -14    1.55    1.20
   3  -4  14    1.04    2.11
  -3   4 -15    3.61    1.70
   3  -4  15    8.23    3.11
   3  -3 -18    1.51    1.95
  -3   3  18    1.19    1.19
   3  -3 -17   -1.75    1.71
  -3   3  17    0.21    1.03
   3  -3 -16    2.45    1.75
  -3   3  16    0.00    1.06
   3  -3 -15   21.41    4.22
  -3   3  15   21.72    3.76
   3  -3 -14    0.53    1.55
  -3   3  14    0.83    1.09
   3  -3 -13    2.06    2.34
  -3   3  13    1.38    1.12
  -3   3  12    3.27    0.95
   3  -3 -12    3.08    1.94
  -3   3  12    6.70    1.80
  -3   3  11  153.49    4.58
   3  -3 -11  193.86    7.08
  -3   3  11  164.55    6.05
  -3   3  10   73.85    3.65
   3  -3 -10   87.88    5.05
  -3   3  10   72.81    4.42
  -3   3   9   33.43    5.21
   3  -3  -9   37.72    3.07
  -3   3   9   36.26    3.10
  -3   3   8    0.48    0.47
   3  -3  -8    0.12    1.06
  -3   3   8    0.07    0.85
  -3   3   7   28.46    4.67
   3  -3  -7   34.64    2.57
  -3   3   7   27.16    2.38
  -3   3   6   10.87    1.79
   3  -3  -6   11.90    1.53
  -3   3   6    9.83    1.63
  -3   3   5    1.42    1.06
   3  -3  -5    0.67    0.46
  -3   3   5    0.81    0.90
  -3   3   4    0.40    0.99
   3  -3  -4    0.06    0.55
  -3   3   4    0.72    0.81
  -3   3   3    5.50    1.48
   3  -3  -3    5.18    0.95
  -3   3   3    4.38    1.35
  -3   3   2  239.19    6.21
   3  -3  -2  238.24    4.18
   3  -3  -2  206.71    5.63
  -3   3   1   15.69    1.88
   3  -3  -1   18.24    1.01
   3  -3  -1   17.69    3.58
  -3   3   0   18.67    2.05
   3  -3   0   18.63    2.92
  -3   3  -1  287.97    7.05
   3  -3   1  270.43    6.86
  -3   3  -2    2.29    1.51
   3  -3   2    1.60    0.73
  -3   3  -3   -0.34    0.99
   3  -3   3    1.13    0.70
  -3   3  -4   55.66    3.55
   3  -3   4   60.36   11.19
  -3   3  -5    0.05    0.96
   3  -3   5    0.58    0.64
  -3   3  -6   16.56    2.19
   3  -3   6   24.12    4.74
  -3   3  -7  156.07    7.54
   3  -3   7  162.51    8.04
  -3   3  -8   66.66    4.14
   3  -3   8   66.69    4.66
  -3   3  -9    2.94    1.33
   3  -3   9    5.26    1.97
  -3   3 -10    5.60    1.54
   3  -3  10    4.05    1.95
  -3   3 -11    2.68    1.52
   3  -3  11    3.47    2.61
  -3   3 -12  130.13    5.76
   3  -3  12  131.02    6.64
  -3   3 -13   13.64    2.24
   3  -3  13   12.86    3.40
  -3   3 -14   92.97    5.06
   3  -3  14   97.39   44.99
  -3   3 -15    1.32    1.11
   3  -3  15    2.27    2.80
  -3   3 -16    2.15    1.16
   3  -3  16    5.70    3.43
   3  -2 -18    2.94    2.21
  -3   2  18    2.51    2.03
   3  -2 -17    2.27    1.85
  -3   2  17    1.79    1.73
   3  -2 -16    0.11    1.62
  -3   2  16    2.43    1.82
   3  -2 -15    6.86    2.56
  -3   2  15    2.53    1.98
   3  -2 -14    9.52    2.53
  -3   2  14   12.32    2.68
   3  -2 -13   22.86    3.46
  -3   2  13   23.36    2.74
   3  -2 -12    1.39    1.69
  -3   2  12   -1.18    1.30
   3  -2 -11  201.75    7.15
  -3   2  11  181.41    6.38
  -3   2  10   28.19    1.95
   3  -2 -10   30.45    3.04
  -3   2  10   29.86    2.78
  -3   2   9   10.14    1.29
   3  -2  -9   11.76    2.15
  -3   2   9   11.44    1.78
  -3   2   8   17.63    1.50
   3  -2  -8   19.79    5.11
  -3   2   8   19.90    2.16
  -3   2   7   10.80    1.50
   3  -2  -7   14.84    2.80
  -3   2   7   12.79    1.98
  -3   2   6   61.09    2.68
   3  -2  -6   71.17    3.33
  -3   2   6   59.34    3.11
  -3   2   5    2.76    1.13
   3  -2  -5    1.63    0.91
  -3   2   5    3.11    1.30
  -3   2   4  135.68    4.46
   3  -2  -4  142.64    4.44
  -3   2   4  137.01    4.98
  -3   2   3   14.86    1.70
   3  -2  -3   15.54    3.83
  -3   2   3   13.82    1.71
  -3   2   2   37.69    2.26
   3  -2  -2   37.89    1.76
  -3   2   2   34.89    2.30
  -3   2   1   74.04    3.16
   3  -2  -1   73.91    1.89
   3  -2  -1   69.96    5.55
  -3   2   0   96.42    3.61
   3  -2   0   90.65    1.57
   3  -2   0   87.17    3.38
  -3   2  -1   39.33    2.53
   3  -2   1   37.23    6.45
  -3   2  -2   19.88    1.95
   3  -2   2   19.92    3.25
  -3   2  -3   10.04    1.71
   3  -2   3    9.12    2.50
  -3   2  -4  253.15    6.48
   3  -2   4  218.64    5.96
  -3   2  -5   91.84    4.06
   3  -2   5   82.67    5.43
  -3   2  -6    0.19    0.86
  -3   2  -6   -0.14    0.24
   3  -2   6    0.37    1.20
  -3   2  -7  126.64    4.87
  -3   2  -7  118.85    2.69
   3  -2   7  132.49   14.14
  -3   2  -8   19.89    2.48
  -3   2  -8   17.51    1.45
   3  -2   8   22.71    4.49
  -3   2  -9  484.93   18.49
  -3   2  -9  462.47   16.28
   3  -2   9  479.52   10.85
  -3   2 -10  221.38    6.86
  -3   2 -10  205.66    4.81
   3  -2  10  209.19    7.19
  -3   2 -11    9.01    1.82
  -3   2 -11    4.40    0.92
   3  -2  11    7.30    2.37
  -3   2 -12   78.78    4.40
  -3   2 -12   75.93    4.41
   3  -2  12   80.93    5.09
  -3   2 -13    1.28    1.03
  -3   2 -13    1.05    1.10
   3  -2  13    1.09    1.94
  -3   2 -14    0.27    0.88
  -3   2 -14    1.28    1.24
   3  -2  14   -0.57    1.91
  -3   2 -15    1.08    0.58
   3  -2  15    0.51    1.69
  -3   2 -16    6.21    1.92
   3  -2  16    4.35    2.46
   3  -2  17    0.30    1.91
   3  -1 -18    2.98    2.94
  -3   1  18    0.75    1.48
   3  -1 -17    4.72    2.14
  -3   1  17    1.04    1.56
   3  -1 -16    0.46    1.62
  -3   1  16    2.03    1.29
   3  -1 -15    1.52    1.93
  -3   1  15    0.33    1.46
   3  -1 -14   12.57    3.22
  -3   1  14    9.03    2.37
   3  -1 -13    2.12    1.09
  -3   1  13    1.99    1.48
   3  -1 -12    2.90    1.70
  -3   1  12    1.64    1.42
   3  -1 -11    4.92    2.04
  -3   1  11    6.71    2.33
   3  -1 -10    5.43    2.08
  -3   1  10    8.88    1.90
  -3   1   9    1.69    0.50
   3  -1  -9    5.81    1.12
  -3   1   9    5.26    1.95
  -3   1   8   14.47    1.11
   3  -1  -8   17.30    3.95
  -3   1   8   13.61    1.89
  -3   1   7  135.64    3.09
   3  -1  -7  152.47    5.06
  -3   1   7  147.85    5.04
  -3   1   6    3.57    0.81
   3  -1  -6    5.46    1.54
  -3   1   6    2.72    1.09
  -3   1   5  278.73    6.49
   3  -1  -5  292.44    8.59
  -3   1   5  284.92    7.86
  -3   1   4   27.38    1.54
   3  -1  -4   29.09    6.43
  -3   1   4   22.81    1.91
  -3   1   3    8.57    1.07
   3  -1  -3    9.54    2.05
  -3   1   3    7.84    1.31
  -3   1   2   55.88    2.34
   3  -1  -2   57.64    3.33
  -3   1   2   53.96    2.82
  -3   1   1   46.16    2.25
   3  -1  -1   46.17    1.79
  -3   1   1   50.54    2.52
  -3   1   0  274.42    5.60
   3  -1   0  260.51    3.77
   3  -1   0  232.05    6.32
  -3   1  -1  112.29    3.67
   3  -1   1  106.48    2.56
   3  -1   1   98.68    3.47
  -3   1  -2  138.97    2.94
   3  -1   2  135.41    5.49
  -3   1  -3    6.81    1.44
  -3   1  -3    4.20    0.68
   3  -1   3    6.53    1.76
  -3   1  -4   61.09    3.05
  -3   1  -4   62.25    1.45
   3  -1   4   64.85   10.18
  -3   1  -5    2.44    0.99
  -3   1  -5    0.79    0.29
   3  -1   5    0.68    0.50
  -3   1  -6   21.38    1.95
  -3   1  -6   17.81    1.10
   3  -1   6   20.63    3.78
  -3   1  -7    0.68    0.72
  -3   1  -7    0.41    0.45
   3  -1   7    0.96    0.64
  -3   1  -8   35.96    8.42
  -3   1  -8   34.52    1.86
   3  -1   8   35.31    3.97
  -3   1  -9   90.08    4.29
  -3   1  -9   84.26    3.31
   3  -1   9   83.26    4.31
  -3   1 -10   34.67    2.99
  -3   1 -10   38.71    2.67
   3  -1  10   32.72    2.96
  -3   1 -11   67.93    4.04
  -3   1 -11   62.78    3.14
   3  -1  11   63.75    5.60
  -3   1 -12  138.21    5.53
  -3   1 -12  135.32    4.71
   3  -1  12  136.26    6.28
  -3   1 -13    0.50    0.51
  -3   1 -13    0.47    0.96
   3  -1  13    1.42    1.79
  -3   1 -14    4.06    1.60
  -3   1 -14    2.66    1.00
   3  -1  14    6.14    2.59
  -3   1 -15    8.21    1.95
  -3   1 -15    7.71    1.65
   3  -1  15    9.59    2.50
  -3   1 -16    1.12    0.83
  -3   1 -16    0.59    0.99
   3  -1  16    1.42    1.65
  -3   1 -17    7.74    2.02
  -3   1 -17    5.55    2.53
   3  -1  17   10.44    3.73
   3   0 -18    3.86    2.15
  -3   0  18    1.59    1.69
   3   0 -17   11.91    3.09
  -3   0  17    6.24    2.32
   3   0 -16    6.17    2.71
  -3   0  16    5.17    2.60
   3   0 -15    1.88    1.92
  -3   0  15    0.82    1.55
   3   0 -14    0.34    1.78
  -3   0  14   -1.06    1.36
   3   0 -13    9.11    2.69
  -3   0  13    8.62    2.11
   3   0 -12    8.67    2.46
  -3   0  12    5.71    2.10
   3   0 -11   15.38    3.31
  -3   0  11   10.36    2.55
   3   0 -10    5.79    2.11
  -3   0  10    9.14    1.65
   3   0  -9    4.41    0.95
  -3   0   9    6.02    1.84
   3   0  -8   51.52   10.09
  -3   0   8   45.61    5.58
   3   0  -7   32.18    6.70
  -3   0   7   28.45    5.07
  -3   0   6    7.14    0.62
   3   0  -6    7.56    1.72
  -3   0   6   11.09    2.86
  -3   0   5  281.59    5.97
   3   0  -5  301.48    8.17
  -3   0   5  284.59    7.76
  -3   0   4  186.27    4.48
   3   0  -4  186.83    6.10
  -3   0   4  187.81    5.76
  -3   0   3  263.94    4.40
   3   0  -3  265.32    6.01
  -3   0   3  258.69    5.56
  -3   0   2    9.43    0.96
   3   0  -2    5.72    1.56
  -3   0   2    9.82    1.23
  -3   0   1   53.16    2.10
   3   0  -1   57.25    3.71
  -3   0   1   50.76    2.44
  -3   0   0   44.04    2.08
  -3   0   0   46.89    3.32
  -3   0   0   41.73    2.11
  -3   0  -1    0.60    0.65
  -3   0  -1    0.56    0.47
   3   0   1    1.18    0.71
  -3   0  -2  810.54   10.64
  -3   0  -2  767.25    8.01
   3   0   2  686.94    9.41
  -3   0  -3    0.51    0.71
  -3   0  -3    0.38    0.45
   3   0   3    0.70    0.35
  -3   0  -4   33.65    2.22
  -3   0  -4   31.32    1.38
   3   0   4   27.75    1.84
  -3   0  -5  255.65    8.17
  -3   0  -5  276.76    6.30
   3   0   5  231.22    6.74
  -3   0  -6   59.43    3.10
  -3   0  -6   55.59    2.10
   3   0   6   52.30    2.72
  -3   0  -7   22.28    2.06
  -3   0  -7   22.64    1.55
   3   0   7   24.86    3.09
  -3   0  -8    1.35    0.96
  -3   0  -8   -0.28    0.62
   3   0   8    1.18    1.40
  -3   0  -9   75.93    3.73
  -3   0  -9   79.08    3.09
   3   0   9   75.76    3.79
  -3   0 -10    1.23    0.74
  -3   0 -10    0.16    0.84
   3   0  10    1.28    1.34
  -3   0 -11   27.23    3.79
  -3   0 -11   28.01    2.33
   3   0  11   32.08    3.06
  -3   0 -12  151.07    5.77
  -3   0 -12  149.84    5.04
   3   0  12  147.79    5.90
  -3   0 -13   10.07    1.87
  -3   0 -13   10.89    1.77
   3   0  13    7.95    2.05
  -3   0 -14    2.02    1.00
  -3   0 -14    0.67    1.08
   3   0  14    3.02    2.17
  -3   0 -15    0.79    0.96
  -3   0 -15    1.90    1.14
   3   0  15    4.09    2.05
  -3   0 -16    8.48    2.39
  -3   0 -16    5.48    1.65
   3   0  16    7.46    3.06
  -3   0 -17   10.74    3.17
  -3   0 -17    4.15    1.68
   3   0  17    8.90    3.32
  -3   0 -18   -1.17    1.11
   3   0  18    1.55    1.06
   3   1 -18    2.15    1.99
  -3  -1  18   -0.47    1.63
   3   1 -17   -0.36    1.90
  -3  -1  17    2.62    2.52
   3   1 -16    2.16    1.96
  -3  -1  16    2.80    2.38
   3   1 -15    6.59    2.78
  -3  -1  15    1.35    1.63
   3   1 -14   67.46    5.09
  -3  -1  14   60.39    5.32
   3   1 -13   29.35    6.55
  -3  -1  13   28.02    3.27
   3   1 -12    2.29    0.94
  -3  -1  12    1.15    0.87
   3   1 -11  113.03    9.20
  -3  -1  11   94.29    5.52
   3   1 -10   36.90    8.83
  -3  -1  10   30.57    3.10
   3   1  -9   37.57    8.38
  -3  -1   9   33.86    3.12
   3   1  -8   10.16    2.85
  -3  -1   8    9.96    1.62
   3   1  -7    3.96    0.91
  -3  -1   7    3.94    1.35
   3   1  -6    5.68    1.40
  -3  -1   6    3.81    1.26
  -3  -1   5  432.58    8.17
   3   1  -5  455.60   11.97
  -3  -1   5  441.46   10.63
  -3  -1   4    1.69    0.45
   3   1  -4    1.18    0.73
  -3  -1   4    1.98    1.01
  -3  -1   3   48.33    1.65
   3   1  -3   45.64    2.33
  -3  -1   3   42.47    2.24
  -3  -1   2   35.18    1.54
  -3  -1   2   32.82    1.98
  -3  -1   1    0.73    0.47
  -3  -1   1    1.56    0.65
  -3  -1   1    0.71    0.74
  -3  -1   0  680.88    8.63
  -3  -1   0  713.92    8.77
  -3  -1  -1  256.41    5.01
  -3  -1  -1  272.93    4.74
  -3  -1  -1  241.55    4.56
  -3  -1  -2   76.20    3.18
  -3  -1  -2   83.40    2.51
   3   1   2   68.36    2.34
  -3  -1  -3  530.39    8.37
  -3  -1  -3  533.44    7.29
   3   1   3  442.26    6.63
  -3  -1  -4   -0.28    1.89
  -3  -1  -4    2.79    0.66
   3   1   4    3.39    0.92
  -3  -1  -5  397.13   10.39
  -3  -1  -5  429.16    9.43
   3   1   5  352.32    8.24
  -3  -1  -6    0.43    0.33
  -3  -1  -6    1.57    0.68
   3   1   6    0.21    0.37
  -3  -1  -7   45.07    2.70
  -3  -1  -7   46.55    2.41
   3   1   7   44.71    5.05
  -3  -1  -8    1.58    0.97
  -3  -1  -8    0.78    0.78
   3   1   8    0.67    0.88
  -3  -1  -9   49.43    3.09
  -3  -1  -9   54.05    2.84
   3   1   9   48.56    4.33
  -3  -1 -10   54.47    3.36
  -3  -1 -10   54.37    3.64
   3   1  10   47.42    3.01
  -3  -1 -11   35.20    5.41
  -3  -1 -11   24.83    6.34
   3   1  11   29.37    2.71
  -3  -1 -12   -0.24    1.02
  -3  -1 -12    0.10    0.96
   3   1  12   -0.93    1.26
  -3  -1 -13    5.34    1.90
  -3  -1 -13    3.38    1.26
   3   1  13    2.30    1.41
  -3  -1 -14  212.62    7.30
  -3  -1 -14  201.74    6.83
   3   1  14  205.29    6.88
  -3  -1 -15    1.99    1.29
  -3  -1 -15    2.25    1.33
   3   1  15    3.39    1.92
   3   1  16   11.67    2.50
  -3  -1 -16   12.39    2.45
   3   1  16   11.82    2.69
   3   1  17    3.69    1.21
  -3  -1 -17    5.67    1.99
   3   1  17    5.26    1.71
   3   1  18    6.00    3.28
  -3  -1 -18    6.85    4.31
   3   1  18   15.19    3.27
   3   2 -17   -0.28    1.84
  -3  -2  17    3.63    2.39
   3   2 -16   -0.67    1.80
  -3  -2  16    5.09    2.77
   3   2 -15   14.25    3.60
  -3  -2  15   13.01    3.05
   3   2 -14   36.48    7.08
  -3  -2  14   37.22    4.12
   3   2 -13   26.68    5.99
  -3  -2  13   26.30    3.26
   3   2 -12   79.35   14.42
  -3  -2  12   78.64    5.17
   3   2 -11   41.64    9.96
  -3  -2  11   41.85    4.14
   3   2 -10    1.59    1.09
  -3  -2  10    2.72    1.74
   3   2  -9   91.27    5.86
  -3  -2   9   77.26    4.44
   3   2  -8   10.04    2.27
  -3  -2   8    7.70    1.59
   3   2  -7   30.65    7.66
  -3  -2   7   27.87    2.57
   3   2  -6   44.53    8.49
  -3  -2   6   41.58    2.75
   3   2  -5   37.66    1.19
   3   2  -5   44.74    8.62
  -3  -2   5   39.39    2.50
   3   2  -4    5.35    0.99
   3   2  -4    5.84    1.21
  -3  -2   4    5.73    1.08
   3   2  -3  100.14    2.48
  -3  -2   3  116.35    3.86
  -3  -2   3  103.21    3.49
   3   2  -2   77.21    2.51
  -3  -2   2   90.66    8.95
  -3  -2   2   74.28    2.70
  -3  -2   1   82.71    2.55
  -3  -2   1   85.46    3.10
  -3  -2   1   78.64    2.68
  -3  -2   0  168.35    3.94
  -3  -2   0  166.02    5.18
  -3  -2   0  151.09    3.43
  -3  -2  -1   41.06    2.17
  -3  -2  -1   41.47    2.07
  -3  -2  -1   38.00    1.71
  -3  -2  -2  187.51    4.39
  -3  -2  -2  184.38    4.34
  -3  -2  -2  159.31    3.35
  -3  -2  -3   55.28    2.88
  -3  -2  -3   59.78    2.49
   3   2   3   47.60    1.75
  -3  -2  -4  413.22    9.99
  -3  -2  -4  444.19   10.04
   3   2   4  347.36    7.46
  -3  -2  -5   87.38    3.55
  -3  -2  -5  100.21    3.38
   3   2   5   81.47    2.39
  -3  -2  -6    6.47    1.35
  -3  -2  -6    8.93    1.20
   3   2   6    3.61    1.29
  -3  -2  -7   48.42    2.89
  -3  -2  -7   55.91    2.78
   3   2   7   41.09    2.90
  -3  -2  -8   17.38    2.04
  -3  -2  -8   16.98    1.76
   3   2   8   13.29    3.59
  -3  -2  -9   15.10    1.97
  -3  -2  -9   12.77    1.68
   3   2   9   14.48    1.65
  -3  -2 -10    0.22    1.06
  -3  -2 -10    1.78    0.99
   3   2  10    1.33    1.04
  -3  -2 -11   41.82    3.23
  -3  -2 -11   42.12    3.12
   3   2  11   35.61    3.06
  -3  -2 -12   27.68    7.68
   3   2  12   24.80    2.27
   3   2  13    0.62    0.92
  -3  -2 -13    1.93    0.68
   3   2  13    3.27    1.64
   3   2  14    4.45    1.54
  -3  -2 -14    6.73    2.64
   3   2  14    2.97    1.94
   3   2  15    0.12    0.53
  -3  -2 -15    1.05    0.94
   3   2  15    1.02    1.29
   3   2  16   16.99    8.36
  -3  -2 -16   36.98    5.04
   3   2  16   29.95    4.30
   3   2  17    0.36    0.98
  -3  -2 -17    0.24    0.59
   3   2  17    2.00    1.33
   3   2  18    1.39    0.61
  -3  -2 -18    1.18    0.53
   3   3 -17    2.16    2.10
  -3  -3  17    0.26    1.85
   3   3 -16   14.51    5.58
  -3  -3  16   21.21    5.83
   3   3 -15   19.70    4.57
  -3  -3  15   16.68    3.28
   3   3 -14   29.98    6.19
  -3  -3  14   30.76    3.85
   3   3 -13   35.77    5.78
  -3  -3  13   38.06    4.20
   3   3 -12  205.11    7.70
  -3  -3  12  179.41    7.19
   3   3 -11  112.28   10.41
  -3  -3  11  113.71    5.81
   3   3 -10  125.78   20.26
  -3  -3  10  105.10    7.59
   3   3  -9   89.14    7.28
  -3  -3   9   76.25    6.21
   3   3  -8   61.45    5.56
  -3  -3   8   55.11    3.47
   3   3  -7   46.31    9.07
  -3  -3   7   31.74    2.71
   3   3  -6    9.87    0.80
   3   3  -6   12.63    3.31
  -3  -3   6   10.44    1.71
   3   3  -5   -0.08    0.47
   3   3  -5    0.95    0.84
  -3  -3   5   -0.52    0.96
   3   3  -4   35.26    2.03
  -3  -3   4   42.93    2.78
  -3  -3   4   34.45    2.43
   3   3  -3  631.05   12.65
  -3  -3   3  693.18   15.22
  -3  -3   3  637.64   13.63
   3   3  -2   39.94    1.85
  -3  -3   2   49.45    2.78
  -3  -3   2   42.42    3.44
   3   3  -1   41.46    3.78
  -3  -3   1   45.02    2.53
  -3  -3   1   39.32    4.11
   3   3   0   -0.02    0.59
  -3  -3   0    1.93    1.17
  -3  -3   0   -0.26    0.38
   3   3   1    0.54    0.57
  -3  -3  -1    0.90    0.80
  -3  -3  -1    0.19    0.36
   3   3   2   22.86    3.91
  -3  -3  -2   20.78    1.68
  -3  -3  -2   20.92    1.10
   3   3   3   88.02    3.79
  -3  -3  -3   96.21    3.46
   3   3   3   73.17    1.77
   3   3   4   14.11    4.36
  -3  -3  -4   12.74    1.42
   3   3   5   57.71    4.05
  -3  -3  -5   62.04    2.91
   3   3   5   53.91    2.15
   3   3   6   20.46    5.81
  -3  -3  -6   21.27    1.90
   3   3   6   16.32    1.01
   3   3   7  133.23    4.73
  -3  -3  -7  159.81    4.97
   3   3   7  127.89    3.00
   3   3   8   40.88    3.15
  -3  -3  -8   53.34    3.26
   3   3   8   40.30    2.91
   3   3   9   78.31    4.41
  -3  -3  -9   91.57    4.09
   3   3   9   70.91    3.54
   3   3  10    7.50    2.81
  -3  -3 -10    8.83    1.71
   3   3  10    8.25    1.41
   3   3  11   39.42    8.70
  -3  -3 -11   49.51    3.57
   3   3  11   37.74    2.59
   3   3  12    4.87    1.98
  -3  -3 -12    4.86    1.60
   3   3  12    4.00    1.08
   3   3  13    1.50    0.94
  -3  -3 -13    1.17    1.24
   3   3  13    0.36    0.80
   3   3  14    3.98    1.40
  -3  -3 -14    3.36    1.88
   3   3  14    3.39    1.48
   3   3  15    3.28    1.29
  -3  -3 -15    3.99    1.88
   3   3  15    3.20    1.08
   3   3  16   10.48    4.79
  -3  -3 -16   17.42    3.56
   3   3  17    1.59    0.85
  -3  -3 -17    0.07    1.01
   3   3  18    1.26    0.91
  -3  -3 -18    0.46    1.20
   3   4 -16   22.84    5.30
  -3  -4  16   22.33    3.77
   3   4 -15    1.23    1.15
  -3  -4  15    1.62    1.91
   3   4 -14   21.12    6.48
  -3  -4  14   21.91    6.37
   3   4 -13    8.06    1.98
  -3  -4  13    2.80    1.67
   3   4 -12    6.61    1.49
  -3  -4  12    3.34    1.98
   3   4 -11    2.53    0.85
  -3  -4  11    0.24    1.75
   3   4 -10  136.81   12.90
  -3  -4  10  141.92    6.28
   3   4  -9   16.86    4.70
  -3  -4   9   18.76    2.67
   3   4  -8    2.40    0.85
  -3  -4   8   -0.42    1.57
   3   4  -7  319.21    8.76
  -3  -4   7  309.54    7.78
   3   4  -6    3.18    1.04
   3   4  -6    4.67    1.46
  -3  -4   6    5.25    1.68
   3   4  -5    0.51    1.04
  -3  -4   5    0.45    1.20
   3   4  -4   17.34    1.57
  -3  -4   4   20.30    2.20
  -3  -4   4   20.47    2.04
   3   4  -3   32.77    2.08
  -3  -4   3   37.68    2.61
  -3  -4   3   38.34    2.46
   3   4  -2   42.81    4.50
  -3  -4   2   47.25    2.84
  -3  -4   2   42.25    2.17
   3   4  -1   17.86    4.09
  -3  -4   1   20.28    2.01
  -3  -4   1   17.76    2.91
   3   4   0  604.63   13.19
  -3  -4   0  668.97   14.92
  -3  -4   0  568.89   11.62
   3   4   1  109.66    4.69
  -3  -4  -1  113.61    4.12
  -3  -4  -1  100.35    2.38
   3   4   2   32.61    3.64
  -3  -4  -2   34.50    4.47
  -3  -4  -2   27.10    1.10
   3   4   3   26.18    5.32
  -3  -4  -3   23.14    2.15
   3   4   3   15.44    0.82
   3   4   4    0.88    0.69
  -3  -4  -4    1.32    0.90
   3   4   5   37.44    6.38
  -3  -4  -5   33.46    2.42
   3   4   6    4.60    1.42
  -3  -4  -6    8.04    1.50
   3   4   7   39.13    7.91
  -3  -4  -7   49.09    3.21
   3   4   8   36.30    2.84
  -3  -4  -8   45.17    3.07
   3   4   9   33.78    2.87
  -3  -4  -9   45.43    3.62
   3   4  10    0.94    0.48
  -3  -4 -10   -0.09    1.13
   3   4  11    2.33    0.92
  -3  -4 -11    1.57    1.09
   3   4  12    7.39    4.31
  -3  -4 -12   12.49    2.24
   3   4  13    1.47    0.75
  -3  -4 -13    1.71    1.16
   3   4  14   25.58    9.37
  -3  -4 -14   39.11    3.72
   3   4  15   34.81   13.37
  -3  -4 -15   50.51    4.36
   3   4  16    4.90    1.81
  -3  -4 -16   10.26    2.56
   3   4  17    1.35    0.55
  -3  -4 -17    1.58    1.52
   3   4  18    0.84    1.22
  -3  -4 -18   -0.74    1.33
   3   5 -15   17.72    3.75
  -3  -5  15   14.05    3.34
   3   5 -14   20.05    5.11
  -3  -5  14   19.59    3.61
   3   5 -13    8.23    2.27
  -3  -5  13    3.82    2.46
   3   5 -12    6.37    1.93
  -3  -5  12    1.89    2.05
   3   5 -11    0.77    1.01
  -3  -5  11    1.38    2.51
   3   5 -10    6.74    1.75
  -3  -5  10    9.47    2.08
   3   5  -9  178.93    6.71
  -3  -5   9  160.37    6.51
   3   5  -8  280.68    8.13
  -3  -5   8  235.46    7.41
   3   5  -7  142.89    4.87
   3   5  -7  155.76    8.19
  -3  -5   7  153.84    7.38
   3   5  -6    1.90    1.52
   3   5  -6    2.40    1.45
  -3  -5   6    1.89    0.97
   3   5  -5   22.53    2.45
  -3  -5   5   27.81    2.88
  -3  -5   5   27.93    5.53
   3   5  -4    6.49    1.63
  -3  -5   4    6.61    1.58
  -3  -5   4    9.58    1.79
   3   5  -3    5.57    1.74
  -3  -5   3    6.20    1.56
  -3  -5   3    7.49    1.89
   3   5  -2   79.45    3.92
  -3  -5   2   92.85    8.02
  -3  -5   2   82.69    3.76
   3   5  -1    3.15    1.70
  -3  -5   1    0.54    0.54
  -3  -5   1    0.84    0.65
   3   5   0   -0.55    1.28
  -3  -5   0   -0.61    0.89
  -3  -5   0    0.88    0.51
   3   5   1    9.22    2.73
  -3  -5  -1   11.97    1.72
  -3  -5  -1    7.89    0.90
   3   5   2    2.58    0.99
  -3  -5  -2    2.69    0.94
  -3  -5  -2    1.68    0.40
   3   5   3    3.10    1.29
  -3  -5  -3    4.47    1.37
   3   5   4  144.30    8.84
  -3  -5  -4  138.87    5.70
   3   5   5   35.12    8.11
  -3  -5  -5   37.70    2.80
   3   5   6   12.79    3.98
  -3  -5  -6   15.63    2.10
   3   5   7  103.35    4.84
  -3  -5  -7  121.01    5.10
   3   5   8    2.77    1.13
  -3  -5  -8    6.64    1.70
   3   5   9    2.58    0.91
  -3  -5  -9    1.34    1.24
   3   5  10   -0.63    1.25
  -3  -5 -10    2.21    1.42
   3   5  11    1.53    1.01
  -3  -5 -11    0.44    1.33
   3   5  12    2.05    1.59
  -3  -5 -12   -0.01    1.30
   3   5  13   22.07    8.56
  -3  -5 -13   28.15    3.42
   3   5  14    7.97    3.80
  -3  -5 -14   10.39    2.28
   3   5  15   96.81   11.02
  -3  -5 -15  123.41   13.54
   3   5  16    1.77    0.75
  -3  -5 -16    0.77    1.56
   3   5  17    3.89    1.32
  -3  -5 -17    9.62    2.54
   3   5  18   -0.02    1.19
  -3  -5 -18    1.23    1.46
   3   6 -14   13.27    2.63
  -3  -6  14   21.29    9.74
   3   6 -13    0.29    0.98
  -3  -6  13    3.62    2.51
   3   6 -12   11.17    3.18
  -3  -6  12   13.74    2.57
   3   6 -11    5.33    2.21
  -3  -6  11    4.87    1.69
   3   6 -10    2.45    1.10
  -3  -6  10    0.63    1.33
   3   6  -9   16.45    3.16
  -3  -6   9   15.57    3.75
   3   6  -8   -0.22    1.15
  -3  -6   8    2.07    1.56
   3   6  -7   93.58    3.64
   3   6  -7  110.37    5.39
  -3  -6   7   90.84    7.29
   3   6  -6    2.00    0.95
  -3  -6   6    0.62    1.14
   3   6  -5   73.81    4.24
  -3  -6   5   85.16    4.94
  -3  -6   5   74.18    9.14
   3   6  -4   22.09    2.95
  -3  -6   4   28.03    5.55
  -3  -6   4   23.77    2.39
   3   6  -3   13.05    2.30
  -3  -6   3   16.76    2.16
  -3  -6   3   13.78    2.02
   3   6  -2    1.56    2.40
  -3  -6   2    2.16    0.67
  -3  -6   2    0.78    0.91
   3   6  -1   72.09    4.17
  -3  -6   1   84.11    4.22
  -3  -6   1   71.48    2.90
   3   6   0   27.26    3.39
  -3  -6   0   28.54    2.58
  -3  -6   0   24.17    2.23
   3   6   1    1.46    1.10
  -3  -6  -1    1.64    1.09
  -3  -6  -1    1.11    0.55
   3   6   2  192.14    6.63
  -3  -6  -2  212.82    6.30
   3   6   3    1.73    1.22
  -3  -6  -3    5.35    1.55
   3   6   4   32.79    9.81
  -3  -6  -4   33.33    3.02
   3   6   5    3.31    1.25
  -3  -6  -5    7.91    1.84
   3   6   6    2.90    1.74
  -3  -6  -6    7.10    1.77
   3   6   7    1.23    1.31
  -3  -6  -7    3.05    1.60
   3   6   8    3.25    1.99
  -3  -6  -8    1.36    1.67
   3   6   9    2.61    1.37
  -3  -6  -9   -0.20    1.21
   3   6  10    5.13    1.83
  -3  -6 -10    4.19    1.63
   3   6  11    1.49    0.83
  -3  -6 -11    0.75    1.48
   3   6  12   17.09    5.93
  -3  -6 -12   25.73    3.18
   3   6  13    4.47    2.04
  -3  -6 -13    8.14    2.47
   3   6  14   -0.38    1.52
  -3  -6 -14    6.26    2.49
   3   6  15    0.00    1.46
  -3  -6 -15    1.09    1.42
   3   6  16    2.83    1.41
  -3  -6 -16    1.91    1.57
   3   6  17    5.16    1.61
  -3  -6 -17   10.21    2.65
   3   7 -13    3.59    1.02
  -3  -7  13    4.32    2.82
   3   7 -12   35.03    9.44
  -3  -7  12   28.32    7.30
   3   7 -11    0.92    1.22
  -3  -7  11    4.67    2.27
   3   7 -10    1.46    1.39
  -3  -7  10    2.12    1.32
   3   7  -9    0.51    0.61
  -3  -7   9    1.06    1.55
   3   7  -8    2.97    0.85
  -3  -7   8    1.20    1.54
   3   7  -7    0.44    0.88
   3   7  -7    1.78    1.10
  -3  -7   7    2.64    1.83
   3   7  -6    7.94    2.74
  -3  -7   6   10.19    2.45
   3   7  -5   19.13    2.72
  -3  -7   5   19.66    2.58
  -3  -7   5   16.53    2.43
   3   7  -4   21.89    2.87
  -3  -7   4   32.68    5.12
  -3  -7   4   26.65    2.54
   3   7  -3  138.55    6.17
  -3  -7   3  174.12    6.56
  -3  -7   3  144.14   11.29
   3   7  -2    4.60    2.20
  -3  -7   2    6.05    2.01
  -3  -7   2    3.91    1.31
   3   7  -1  149.73    7.11
  -3  -7   1  175.27    7.39
  -3  -7   1  145.17    5.64
   3   7   0   24.93    3.19
  -3  -7   0   29.79    3.11
   3   7   1  148.20    6.85
  -3  -7  -1  174.25    7.14
   3   7   2   55.83    5.07
  -3  -7  -2   57.94    3.89
   3   7   3    3.94    2.02
  -3  -7  -3    4.14    1.31
   3   7   4   50.51    4.22
  -3  -7  -4   61.54    4.39
   3   7   5   24.08    6.45
  -3  -7  -5   20.53    2.67
   3   7   6    2.47    1.41
  -3  -7  -6    2.62    1.58
   3   7   7    8.63    2.58
  -3  -7  -7   15.00    2.44
   3   7   8   44.16   12.72
  -3  -7  -8   38.34    3.39
   3   7   9   -1.57    1.91
  -3  -7  -9    0.88    1.36
   3   7  10    4.85    1.60
  -3  -7 -10   10.51    2.40
   3   7  11   65.15   15.59
  -3  -7 -11   64.02    4.76
   3   7  12   35.70    9.20
  -3  -7 -12   41.25    4.23
   3   7  13    6.10    2.63
  -3  -7 -13    6.64    2.15
   3   7  14    8.08    3.57
  -3  -7 -14   13.05    2.85
   3   7  15    2.19    1.17
  -3  -7 -15    2.77    1.71
   3   7  16    1.50    0.87
  -3  -7 -16    0.96    1.60
   3   8 -11   10.92    3.23
  -3  -8  11    9.52    2.13
   3   8 -10    5.55    1.54
  -3  -8  10    6.41    1.84
   3   8  -9    1.97    0.66
  -3  -8   9    0.57    1.37
   3   8  -8    3.18    0.89
  -3  -8   8    2.34    1.08
   3   8  -7    4.37    1.95
   3   8  -7    4.44    1.78
  -3  -8   7    7.17    1.90
   3   8  -6    3.46    1.75
  -3  -8   6    0.78    0.68
   3   8  -5   18.79    5.40
  -3  -8   5   28.29    3.19
  -3  -8   5   25.15    3.07
   3   8  -4    3.47    1.72
  -3  -8   4    3.94    1.81
  -3  -8   4    1.74    1.26
   3   8  -3   64.58    4.57
  -3  -8   3   89.09    5.29
  -3  -8   3   73.00    4.04
   3   8  -2   21.46    2.97
  -3  -8   2   27.59    3.66
  -3  -8   2   18.13    3.30
   3   8  -1   87.07    5.79
  -3  -8   1  109.39   19.11
  -3  -8   1   80.18    7.87
   3   8   0    1.05    1.98
  -3  -8   0    2.94    1.59
   3   8   1   34.08    3.71
  -3  -8  -1   42.83    3.72
   3   8   2    4.74    2.30
  -3  -8  -2    3.70    1.60
   3   8   3    3.90    2.70
  -3  -8  -3   10.30    2.07
   3   8   4   66.33    4.91
  -3  -8  -4   81.37    5.02
   3   8   5   23.09    4.09
  -3  -8  -5   22.11    2.87
   3   8   6   15.27    5.78
  -3  -8  -6   24.21    3.00
   3   8   7    4.39    1.67
  -3  -8  -7    1.01    1.16
   3   8   8   10.91    4.69
  -3  -8  -8   10.50    2.36
   3   8   9    3.00    2.42
  -3  -8  -9    7.74    2.41
   3   8  10   56.35   11.00
  -3  -8 -10   68.12    5.06
   3   8  11   -0.36    1.80
  -3  -8 -11    0.09    1.48
   3   8  12   14.02    4.44
  -3  -8 -12   14.30    3.33
   3   8  13   17.46    4.98
  -3  -8 -13   12.25    2.78
   3   8  14    1.66    0.95
  -3  -8 -14    3.17    1.75
   3   8  15   -1.16    2.00
  -3  -8 -15   -0.39    1.59
   3   9  -9    1.16    0.81
  -3  -9   9    2.42    1.71
   3   9  -8    8.74    3.43
  -3  -9   8    9.66    2.70
   3   9  -7    0.87    1.06
  -3  -9   7    0.54    0.91
   3   9  -6   21.57    3.44
  -3  -9   6   12.80    3.60
   3   9  -5    3.24    1.90
  -3  -9   5    4.30    1.80
  -3  -9   5    5.04    2.05
   3   9  -4    2.55    1.74
  -3  -9   4    0.99    1.44
  -3  -9   4    3.82    1.94
   3   9  -3   14.19    2.72
  -3  -9   3   19.96    3.45
  -3  -9   3   18.54    2.51
   3   9  -2    0.33    1.75
  -3  -9   2    2.93    1.99
   3   9  -1   10.82    2.88
  -3  -9   1   18.83    2.87
   3   9   0    1.59    2.19
  -3  -9   0    1.51    0.87
   3   9   1    0.01    2.11
  -3  -9  -1    0.12    1.04
   3   9   2   -0.09    2.10
  -3  -9  -2    0.69    1.15
   3   9   3    4.08    2.47
  -3  -9  -3    3.00    1.62
   3   9   4   21.50    3.83
  -3  -9  -4   38.70    3.94
   3   9   5   23.09    4.15
  -3  -9  -5   26.63    3.51
   3   9   6   10.60    3.70
  -3  -9  -6   13.07    2.59
   3   9   7    0.74    2.44
  -3  -9  -7    1.81    1.34
   3   9   8    1.47    2.31
  -3  -9  -8    9.15    2.67
   3   9   9   -0.02    1.32
  -3  -9  -9    0.35    1.28
   3   9  10   -0.42    2.46
  -3  -9 -10    8.19    2.42
   3   9  11    5.99    2.69
  -3  -9 -11    8.07    2.67
   3   9  12   30.10    5.31
  -3  -9 -12   26.53    3.90
   3   9  13   28.51    4.69
  -3  -9 -13   27.20    3.66
   3  10  -6    6.72    2.49
   3  10  -5    1.40    1.66
  -3 -10   5    4.39    2.14
   3  10  -4    9.19    3.57
  -3 -10   4    4.97    1.62
   3  10  -3   15.86    4.69
  -3 -10   3   18.58    5.14
   3  10  -2    3.12    2.74
  -3 -10   2    3.85    1.87
   3  10  -1    4.58    2.92
  -3 -10   1    2.47    0.96
   3  10   0    1.14    2.09
  -3 -10   0   -0.43    1.12
   3  10   1    9.03    3.42
  -3 -10  -1    5.96    2.01
   3  10   2    2.73    2.40
  -3 -10  -2   -0.48    1.03
   3  10   3    6.36    3.65
  -3 -10  -3    2.63    1.75
   3  10   4    3.80    2.61
  -3 -10  -4    6.61    2.32
   3  10   5   -1.56    2.49
  -3 -10  -5    1.57    1.36
   3  10   6    4.06    2.78
  -3 -10  -6    4.23    2.03
   3  10   7   16.50    4.55
  -3 -10  -7   14.13    2.77
   3  10   8    3.19    2.84
  -3 -10  -8    3.78    1.55
   3  10   9    2.85    2.75
  -3 -10  -9    1.84    1.57
   3  10  10    9.30    3.83
  -3 -10 -10    8.41    2.47
   3  10  11    6.90    4.35
  -3 -10 -11    0.52    1.44
   3  11  -1    5.23    3.66
  -3 -11   1    0.11    1.25
   3  11   0    2.39    3.14
  -3 -11   0    2.59    1.20
   3  11   1    3.50    2.51
  -3 -11  -1    0.33    1.32
   3  11   2   24.81    5.18
  -3 -11  -2   14.92    2.72
   3  11   3    2.78    3.59
  -3 -11  -3   -0.14    1.23
   3  11   4    1.29    2.62
  -3 -11  -4    0.68    1.85
   3  11   5   14.31    3.94
  -3 -11  -5   14.94    3.01
   3  11   6    2.44    2.67
  -3 -11  -6    4.48    1.66
  -4   9   5    4.95    2.72
   4  -9  -5    2.05    0.79
  -4   9   4    8.08    3.10
   4  -9  -4    2.13    1.43
  -4   9   3   -0.43    1.83
   4  -9  -3    2.30    1.40
  -4   9   2    1.06    1.97
   4  -9  -2    4.71    1.23
  -4   9   1    0.55    1.76
   4  -9  -1    1.05    1.01
  -4   9   0    1.63    2.54
   4  -9   0   -0.93    1.21
  -4   9  -1    6.39    2.62
  -4   8  10    3.18    2.34
   4  -8 -10    2.03    0.69
  -4   8   9    2.87    2.21
   4  -8  -9    0.77    1.00
  -4   8   8    2.15    2.07
   4  -8  -8    0.75    0.33
  -4   8   7    2.14    1.69
   4  -8  -7    1.14    0.59
  -4   8   6    4.87    2.55
   4  -8  -6    1.37    0.78
  -4   8   5    0.96    1.66
   4  -8  -5    2.28    0.87
  -4   8   4    2.21    1.76
   4  -8  -4    0.60    0.57
  -4   8   3    0.11    1.71
   4  -8  -3   -0.34    1.05
  -4   8   2    1.27    1.91
   4  -8  -2    1.34    0.72
  -4   8   1    0.94    1.86
   4  -8  -1    5.25    1.21
  -4   8   0    0.61    1.73
   4  -8   0   -0.75    1.19
  -4   8  -1   11.43    2.87
   4  -8   1   10.22    2.18
  -4   8  -2    5.44    2.53
   4  -8   2    5.90    2.10
  -4   8  -3   18.13    5.10
   4  -8   3   13.10    5.76
  -4   8  -4    3.52    2.48
   4  -8   4    1.89    1.84
  -4   8  -5    3.73    1.88
   4  -8   5    4.78    2.32
  -4   8  -6   -0.88    1.38
   4  -8   6    3.41    2.24
  -4   7  12    4.33    1.91
   4  -7 -12    6.57    3.03
   4  -7 -12    2.14    1.30
  -4   7  11    4.51    2.12
   4  -7 -11    5.08    1.72
   4  -7 -11    0.09    0.74
  -4   7  10    1.91    1.94
   4  -7 -10   -0.51    0.88
   4  -7 -10    0.89    0.54
  -4   7   9    0.56    1.33
   4  -7  -9    0.85    0.94
   4  -7  -9    0.86    0.59
  -4   7   8    3.09    2.07
   4  -7  -8    0.45    0.64
  -4   7   7    0.68    1.44
   4  -7  -7   -0.15    0.89
  -4   7   6    2.51    1.63
   4  -7  -6    1.99    1.05
  -4   7   5    0.97    1.53
   4  -7  -5    0.49    0.73
  -4   7   4   11.65    3.16
   4  -7  -4    6.40    1.59
  -4   7   3    6.17    2.45
   4  -7  -3    5.35    1.77
  -4   7   2    0.06    1.69
   4  -7  -2    0.29    0.79
  -4   7   1   49.12    4.64
   4  -7  -1   41.90    6.24
  -4   7   0   78.62    5.55
   4  -7   0   80.93   13.67
  -4   7  -1    4.16    2.00
   4  -7   1    1.65    0.75
  -4   7  -2    3.19    1.91
   4  -7   2    5.54    1.55
  -4   7  -3    1.14    1.69
   4  -7   3    1.34    1.07
  -4   7  -4    4.01    2.29
   4  -7   4    4.13    1.79
  -4   7  -5    4.16    2.06
   4  -7   5    1.51    1.02
  -4   7  -6    2.64    1.85
   4  -7   6    0.85    0.88
  -4   7  -7    1.51    1.58
   4  -7   7    1.37    1.94
  -4   7  -8   19.19    3.50
   4  -7   8   16.76    3.75
  -4   7  -9    0.21    1.17
   4  -7   9    2.31    2.31
   4  -6 -14   48.31    4.52
  -4   6  14   38.00    4.08
   4  -6 -13    2.04    1.33
  -4   6  13   -0.03    0.98
  -4   6  12    2.32    1.77
   4  -6 -12    1.23    1.34
  -4   6  12    0.77    1.15
  -4   6  11    4.15    2.02
   4  -6 -11    1.30    1.07
  -4   6  11    0.81    0.77
  -4   6  10    0.96    1.31
   4  -6 -10    0.00    0.90
  -4   6  10    0.29    0.98
  -4   6   9    0.34    1.26
   4  -6  -9    1.64    0.70
   4  -6  -9    1.42    0.67
  -4   6   8    4.54    1.83
   4  -6  -8    2.03    0.76
   4  -6  -8    2.08    1.05
  -4   6   7    2.58    2.16
   4  -6  -7    2.44    1.18
   4  -6  -7    2.00    0.91
  -4   6   6    2.84    1.93
   4  -6  -6    0.94    0.98
   4  -6  -6    1.88    0.97
  -4   6   5   -0.13    1.36
   4  -6  -5    2.10    0.58
  -4   6   4    0.80    1.45
   4  -6  -4    0.37    0.40
  -4   6   3   18.71    3.19
   4  -6  -3   16.73    2.67
  -4   6   2    2.21    1.61
   4  -6  -2    2.14    0.72
  -4   6   1   -0.39    1.45
   4  -6  -1    1.44    1.20
  -4   6   0   22.31    3.27
   4  -6   0   28.36    5.68
  -4   6  -1    4.35    2.25
   4  -6   1    2.87    1.13
  -4   6  -2  123.55    6.49
   4  -6   2  128.99   21.06
   4  -6   3    2.03    0.62
  -4   6  -4   24.32    3.17
   4  -6   4   27.10    3.80
  -4   6  -5   22.32    3.05
   4  -6   5   18.16    4.42
  -4   6  -6    2.52    1.39
   4  -6   6    0.07    1.69
  -4   6  -7    6.55    2.70
   4  -6   7   -0.75    1.69
  -4   6  -8    3.64    1.65
   4  -6   8    4.37    1.46
  -4   6  -9   37.37    4.00
   4  -6   9   34.69    5.21
  -4   6 -10    8.41    3.00
   4  -6  10    2.06    1.80
  -4   6 -11    0.89    1.28
   4  -6  11    2.45    1.28
   4  -5 -15    1.07    0.84
  -4   5  15   -0.04    0.88
   4  -5 -14   11.12    3.43
  -4   5  14    7.22    2.52
   4  -5 -13   -0.03    1.27
  -4   5  13    1.93    1.27
   4  -5 -12    1.14    0.89
  -4   5  12    3.22    1.56
  -4   5  11   -0.46    0.89
   4  -5 -11   -0.02    0.85
  -4   5  11    1.07    1.06
  -4   5  10    1.78    1.54
   4  -5 -10    3.44    1.43
  -4   5  10    4.65    1.67
  -4   5   9   -1.26    1.13
   4  -5  -9    1.94    0.92
  -4   5   9    1.87    1.15
  -4   5   8    0.48    1.23
   4  -5  -8    2.11    1.09
  -4   5   8    0.69    1.08
  -4   5   7   -0.78    1.18
   4  -5  -7   -0.29    0.76
  -4   5   6    9.33    2.26
   4  -5  -6    9.73    1.51
   4  -5  -6    6.94    1.73
  -4   5   5   44.17    3.62
   4  -5  -5   37.57    6.66
   4  -5  -5   34.36    6.37
  -4   5   4    2.86    2.03
   4  -5  -4    2.32    0.87
   4  -5  -4    4.15    0.92
  -4   5   3   17.44    2.84
   4  -5  -3   16.75    2.94
  -4   5   2    0.74    1.29
   4  -5  -2   -0.08    1.00
  -4   5   1   26.09    3.21
   4  -5  -1   26.41    4.72
  -4   5   0   71.99    4.58
   4  -5   0   74.10   10.73
  -4   5  -1   51.14    4.18
   4  -5   1   54.17    7.97
  -4   5  -2   63.68    4.28
   4  -5   2   54.72    8.20
  -4   5  -3    2.22    1.93
   4  -5   3    5.24    1.59
  -4   5  -4  175.22    9.17
   4  -5   4  156.51   17.57
  -4   5  -5    1.13    1.41
   4  -5   5    1.98    1.15
  -4   5  -6    6.03    2.32
   4  -5   6    8.67    2.68
  -4   5  -7   18.47    2.95
   4  -5   7   16.42    3.00
  -4   5  -8    7.07    2.25
   4  -5   8    9.91    3.16
  -4   5  -9    8.06    2.04
   4  -5   9    3.74    2.25
  -4   5 -10    1.46    1.23
   4  -5  10    2.94    2.24
  -4   5 -11    6.66    2.17
   4  -5  11    5.00    2.67
  -4   5 -12    1.43    1.14
   4  -5  12    0.52    2.08
  -4   5 -13    3.82    1.74
   4  -5  13    3.35    3.62
   4  -4 -16    5.10    1.99
  -4   4  16    2.71    1.59
   4  -4 -15   -0.32    1.65
  -4   4  15    1.44    1.51
   4  -4 -14    0.16    1.33
  -4   4  14   -0.08    1.04
   4  -4 -13    3.13    1.51
  -4   4  13    1.62    1.21
   4  -4 -12   -0.11    1.22
  -4   4  12    1.05    1.01
  -4   4  11    1.16    0.88
   4  -4 -11    2.73    1.74
  -4   4  11    0.65    1.03
  -4   4  10    2.58    1.29
   4  -4 -10    2.91    1.82
  -4   4  10    0.65    1.09
  -4   4   9   13.38    2.22
   4  -4  -9    9.36    1.80
  -4   4   9   11.15    2.16
  -4   4   8   14.09    2.14
   4  -4  -8   14.98    2.19
  -4   4   8   12.44    2.53
  -4   4   7   87.40    4.47
   4  -4  -7   88.82    3.98
  -4   4   7   77.40    4.33
  -4   4   6   11.77    2.26
   4  -4  -6   13.64    1.70
  -4   4   6   13.75    2.64
  -4   4   5    1.12    1.61
   4  -4  -5    0.99    0.87
  -4   4   5   -0.38    1.00
  -4   4   4   25.27    2.82
   4  -4  -4   16.54    3.69
   4  -4  -4   16.37    2.41
  -4   4   3   14.49    2.22
   4  -4  -3   16.28    1.36
   4  -4  -3   19.71    3.60
  -4   4   2    1.02    1.23
   4  -4  -2    2.29    0.74
  -4   4   1   17.49    2.37
   4  -4  -1   19.13    3.91
  -4   4   0    0.31    1.22
   4  -4   0    1.85    0.82
  -4   4  -1    5.34    1.82
   4  -4   1    4.81    1.12
  -4   4  -2    2.59    1.76
   4  -4   2   -0.52    1.14
  -4   4  -3   11.93    2.11
   4  -4   3   12.28    2.19
  -4   4  -4   92.52    5.34
   4  -4   4   86.45   18.31
  -4   4  -5  178.59    6.93
   4  -4   5  173.93    7.36
  -4   4  -6  140.93    6.50
   4  -4   6  142.05   16.38
  -4   4  -7   16.03    2.57
   4  -4   7   17.96    2.82
  -4   4  -8    0.96    1.18
   4  -4   8    2.95    1.03
  -4   4  -9    2.17    1.18
   4  -4   9    2.40    1.13
  -4   4 -10   10.73    2.20
   4  -4  10    8.33    2.50
   4  -4  11   -0.98    1.90
  -4   4 -12    0.96    1.15
   4  -4  12    2.78    2.05
  -4   4 -13   10.43    3.10
   4  -4  13   14.30    5.06
  -4   4 -14   12.47    2.33
   4  -4  14   12.49    3.24
   4  -3 -17   -0.43    1.61
  -4   3  17   -0.55    1.31
   4  -3 -16    5.48    2.86
  -4   3  16    6.17    2.09
   4  -3 -15   -1.70    1.63
  -4   3  15   -1.21    1.11
   4  -3 -14    2.09    2.38
  -4   3  14    0.44    1.06
   4  -3 -13    4.09    2.09
  -4   3  13    1.79    1.23
   4  -3 -12   -0.44    1.37
  -4   3  12    2.29    1.63
  -4   3  11    0.30    0.53
   4  -3 -11    0.45    1.32
  -4   3  11    0.91    1.14
  -4   3  10    0.74    0.74
   4  -3 -10    3.31    1.92
  -4   3  10    2.75    1.43
  -4   3   9  130.25    4.49
   4  -3  -9  161.19    5.86
  -4   3   9  131.64    5.80
  -4   3   8    0.39    0.82
   4  -3  -8   -0.60    1.08
  -4   3   8    0.70    1.54
  -4   3   7   11.79    1.74
   4  -3  -7   16.36    2.08
  -4   3   7   11.05    1.87
  -4   3   6    0.77    0.96
   4  -3  -6    0.36    0.93
  -4   3   6    0.77    0.95
  -4   3   5    9.85    1.77
   4  -3  -5   11.16    1.69
  -4   3   5   11.53    1.95
  -4   3   4    1.19    1.00
   4  -3  -4    3.63    1.08
  -4   3   4    1.93    0.98
  -4   3   3  214.81    6.14
   4  -3  -3  211.47    4.36
  -4   3   2   11.63    1.78
   4  -3  -2   10.04    0.94
   4  -3  -2   13.52    2.20
   4  -3  -1    2.63    1.41
  -4   3   0  271.68    9.16
   4  -3   0  231.90    8.90
  -4   3  -1   41.23    9.05
   4  -3   1   39.16    5.03
  -4   3  -2   76.78    4.04
   4  -3   2   69.90   11.24
  -4   3  -3    5.40    1.79
   4  -3   3    4.03    1.32
  -4   3  -4    1.90    1.39
   4  -3   4    0.76    1.09
  -4   3  -5   29.05    3.15
   4  -3   5   31.29    4.19
  -4   3  -6  193.52    7.79
   4  -3   6  200.75    8.20
  -4   3  -7   75.62    5.87
   4  -3   7   92.18   11.73
  -4   3  -8    7.91    2.06
   4  -3   8    8.60    2.11
  -4   3  -9   53.41    4.01
   4  -3   9   53.30    4.42
  -4   3 -10    0.48    1.11
   4  -3  10    1.60    1.71
  -4   3 -11    5.38    1.98
   4  -3  11    6.89    2.78
  -4   3 -12   59.96    7.64
   4  -3  12   66.88    5.42
  -4   3 -13    1.72    1.77
   4  -3  13    2.56    2.72
  -4   3 -14    8.19    2.28
   4  -3  14    4.31    2.19
  -4   3 -15   15.02    2.68
   4  -3  15   21.30    4.29
   4  -2 -17   13.59    3.44
  -4   2  17   12.85    3.36
   4  -2 -16    2.72    2.04
  -4   2  16    5.87    2.06
   4  -2 -15    1.62    1.82
  -4   2  15    3.09    1.93
   4  -2 -14    0.19    1.66
  -4   2  14    1.00    1.32
   4  -2 -13    2.21    2.33
  -4   2  13   -0.29    1.28
   4  -2 -12   30.47    3.71
  -4   2  12   27.22    3.38
   4  -2 -11    4.03    2.14
  -4   2  11    1.21    1.14
   4  -2 -10   68.08    4.68
  -4   2  10   67.29    4.39
  -4   2   9   29.36    1.95
   4  -2  -9   35.58    3.11
  -4   2   9   31.43    3.33
  -4   2   8    2.62    0.66
   4  -2  -8    4.67    1.64
  -4   2   8    4.49    1.50
  -4   2   7    4.47    1.14
   4  -2  -7    3.86    1.45
  -4   2   7    2.84    1.27
  -4   2   6   16.57    1.66
   4  -2  -6   20.08    2.17
  -4   2   6   13.91    1.91
  -4   2   5   -0.04    0.55
   4  -2  -5    0.20    0.84
  -4   2   5    0.88    0.91
  -4   2   4   12.91    1.71
   4  -2  -4   10.34    1.35
  -4   2   4    6.96    1.34
  -4   2   3    2.67    1.25
   4  -2  -3    2.30    0.75
  -4   2   3    1.73    1.15
  -4   2   2  253.89    7.96
   4  -2  -2  246.81    6.63
  -4   2   2  227.53    7.78
  -4   2   1   29.76    2.39
   4  -2  -1   28.54    1.99
   4  -2  -1   30.81    5.09
  -4   2   0    3.92    1.27
   4  -2   0    0.97    0.37
   4  -2   0    2.35    0.69
  -4   2  -1   14.98    1.85
   4  -2   1   12.87    3.54
  -4   2  -2  152.75    6.02
   4  -2   2  134.13   16.53
  -4   2  -3    9.30    1.73
   4  -2   3    8.85    1.45
  -4   2  -4   16.92    2.24
   4  -2   4   21.50    3.42
  -4   2  -5   39.13    3.09
   4  -2   5   47.31    5.99
  -4   2  -6   -0.37    0.91
   4  -2   6    0.66    0.65
  -4   2  -7  116.27    6.35
   4  -2   7  113.40    6.38
  -4   2  -8   20.82    2.58
   4  -2   8   20.14    4.97
  -4   2  -9   68.97    4.24
   4  -2   9   68.99    4.77
  -4   2 -10   -0.66    0.93
   4  -2  10    1.11    1.60
  -4   2 -11    4.45    1.79
   4  -2  11    4.07    2.53
  -4   2 -12   21.48    2.80
   4  -2  12   22.42    3.20
  -4   2 -13    8.84    2.04
   4  -2  13    9.70    2.63
  -4   2 -14   29.47    3.61
   4  -2  14   26.60    3.50
  -4   2 -15    1.25    1.07
   4  -2  15    1.02    1.78
  -4   2 -16    0.88    1.10
   4  -2  16    2.72    2.04
   4  -1 -17    4.11    2.82
  -4   1  17    4.14    2.34
   4  -1 -16   11.28    3.20
  -4   1  16   13.72    3.22
   4  -1 -15    3.56    2.57
  -4   1  15    3.87    2.29
   4  -1 -14    5.24    1.64
  -4   1  14    3.33    1.85
   4  -1 -13    4.24    2.42
  -4   1  13    2.04    1.46
   4  -1 -12    3.51    1.84
  -4   1  12    3.49    2.00
   4  -1 -11   10.71    2.31
  -4   1  11   14.31    2.78
   4  -1 -10   11.94    3.29
  -4   1  10   13.54    2.37
   4  -1  -9    7.05    2.18
  -4   1   9    7.63    2.27
  -4   1   8   35.17    1.75
   4  -1  -8   36.90    8.58
  -4   1   8   36.73    3.22
  -4   1   7   52.18    2.19
   4  -1  -7   61.21    7.65
  -4   1   7   53.80    3.57
  -4   1   6    9.49    1.16
   4  -1  -6   10.53    2.89
  -4   1   6    9.42    1.52
  -4   1   5    1.58    0.53
   4  -1  -5    7.26    1.73
  -4   1   5    2.22    1.14
  -4   1   4   11.01    1.29
   4  -1  -4   10.88    2.43
  -4   1   4    8.23    1.52
  -4   1   3   27.90    1.92
   4  -1  -3   25.26    5.08
  -4   1   3   25.03    2.23
  -4   1   2   40.81    2.46
   4  -1  -2   42.66    4.11
  -4   1   2   39.90    2.69
  -4   1   1  238.52    5.69
   4  -1  -1  229.66    4.41
  -4   1   1  226.45    5.98
  -4   1   0  174.43    5.00
   4  -1   0  154.84    4.14
   4  -1   0  141.92    6.43
  -4   1  -1    0.71    0.79
   4  -1   1    0.60    0.35
   4  -1   1    0.58    0.44
   4  -1   2   70.38    2.40
   4  -1   2   75.54    6.07
  -4   1  -3    7.74    1.20
   4  -1   3   14.92    3.21
  -4   1  -4   13.34    1.94
   4  -1   4   14.46    2.04
  -4   1  -5   49.62    3.41
  -4   1  -5   41.02    1.91
   4  -1   5   48.14    6.26
  -4   1  -6   46.26    3.23
  -4   1  -6   35.34    1.44
   4  -1   6   40.59    6.70
  -4   1  -7    5.44    1.86
  -4   1  -7    0.45    0.30
   4  -1   7    2.35    1.28
  -4   1  -8    1.29    1.15
  -4   1  -8    0.58    0.50
   4  -1   8    1.32    0.78
  -4   1  -9   30.93    2.99
  -4   1  -9   30.51    1.85
   4  -1   9   33.47    3.26
  -4   1 -10    5.78    1.64
  -4   1 -10    4.91    1.05
   4  -1  10    2.28    1.60
  -4   1 -11   24.79    2.79
  -4   1 -11   27.65    2.01
   4  -1  11   26.38    2.91
  -4   1 -12    0.65    0.98
  -4   1 -12    1.20    0.73
   4  -1  12    1.95    1.70
  -4   1 -13    2.33    0.60
   4  -1  13    1.79    1.75
  -4   1 -14   -0.18    0.99
   4  -1  14    0.56    1.49
  -4   1 -15    5.71    2.18
   4  -1  15    2.84    2.23
  -4   1 -16    0.62    1.06
   4  -1  16   -1.23    1.55
  -4   1 -17    3.46    1.64
   4  -1  17    2.58    2.46
   4   0 -17   63.98    5.44
  -4   0  17   47.86    7.35
   4   0 -16    3.01    1.99
  -4   0  16   -0.76    1.47
   4   0 -15   37.69    5.79
  -4   0  15   33.14    9.26
   4   0 -14   17.47    3.12
  -4   0  14    8.84    3.74
   4   0 -13    9.09    2.98
  -4   0  13    9.01    2.55
   4   0 -12    4.64    1.52
  -4   0  12    7.56    2.22
   4   0 -11    2.03    1.59
  -4   0  11    2.31    1.40
   4   0 -10    3.22    1.17
  -4   0  10    0.79    1.24
   4   0  -9    6.46    1.47
  -4   0   9    5.97    1.80
   4   0  -8   45.05   10.15
  -4   0   8   41.69    3.15
  -4   0   7    0.12    0.22
   4   0  -7    0.91    0.82
  -4   0   7   -0.31    1.14
  -4   0   6   12.76    0.99
   4   0  -6   19.48    4.95
  -4   0   6   13.65    1.89
  -4   0   5  300.08    5.13
   4   0  -5  316.25    7.10
  -4   0   5  312.33    7.42
  -4   0   4   73.43    2.57
   4   0  -4   81.42    3.54
  -4   0   4   74.30    3.77
  -4   0   3   10.71    1.14
   4   0  -3   13.58    3.14
  -4   0   3   12.31    1.60
  -4   0   2   41.59    2.18
   4   0  -2   41.73    4.19
  -4   0   2   40.77    2.71
  -4   0   1    0.24    0.59
   4   0  -1    0.94    0.29
  -4   0   1    0.16    0.73
  -4   0   0   42.78    2.39
  -4   0   0   39.66    2.41
  -4   0  -1   22.76    1.84
  -4   0  -1   22.80    2.55
   4   0   1   22.20    6.01
  -4   0  -2   22.04    2.05
  -4   0  -2   19.66    2.96
   4   0   2   18.31    4.18
  -4   0  -3  505.96    9.36
  -4   0  -3  479.01    6.36
   4   0   3  444.32    8.58
  -4   0  -4   50.68    7.16
  -4   0  -4   39.81    2.96
   4   0   4   36.81    2.34
  -4   0  -5    0.89    0.98
  -4   0  -5    0.31    0.34
   4   0   5    2.35    0.76
  -4   0  -6  129.65    5.57
  -4   0  -6  114.99    3.87
   4   0   6  113.88    4.84
  -4   0  -7    2.86    1.27
  -4   0  -7    1.95    0.63
   4   0   7    0.49    1.00
  -4   0  -8   16.50    2.12
  -4   0  -8   19.48    1.57
   4   0   8   14.73    5.07
  -4   0  -9    3.39    1.43
  -4   0  -9    4.61    1.02
   4   0   9    3.95    1.63
  -4   0 -10   10.73    2.17
  -4   0 -10    9.22    1.45
   4   0  10   11.70    2.25
  -4   0 -11   57.84   10.45
  -4   0 -11   55.38    3.05
   4   0  11   58.01    3.94
  -4   0 -12    2.64    1.57
   4   0  12    2.14    1.21
  -4   0 -13    1.25    1.15
  -4   0 -13    1.43    1.03
   4   0  13    1.63    1.55
  -4   0 -14    0.36    1.03
  -4   0 -14    0.39    0.44
   4   0  14    2.45    2.19
  -4   0 -15   13.18    3.71
  -4   0 -15   13.80    2.40
   4   0  15   11.93    2.66
  -4   0 -16   -0.16    1.07
   4   0  16    4.56    2.38
  -4   0 -17    1.10    1.18
   4   0  17    3.32    2.29
   4   1 -17    2.96    2.82
  -4  -1  17    0.69    1.76
   4   1 -16    0.59    1.95
  -4  -1  16    0.82    1.69
   4   1 -15   32.20    6.50
  -4  -1  15   37.15    4.08
   4   1 -14   32.71    6.78
  -4  -1  14   33.24    3.73
   4   1 -13   13.65    4.48
  -4  -1  13   11.39    2.58
   4   1 -12   58.67   11.30
  -4  -1  12   55.55    4.33
   4   1 -11    3.83    1.00
  -4  -1  11    3.61    1.50
   4   1 -10   54.47   12.69
  -4  -1  10   48.73    4.28
   4   1  -9    8.72    1.87
  -4  -1   9    7.70    2.18
   4   1  -8  115.43    6.22
  -4  -1   8  116.45    6.30
   4   1  -7  158.79    5.51
  -4  -1   7  149.84    5.42
  -4  -1   6  101.30    3.00
   4   1  -6  121.66    5.50
  -4  -1   6  109.72    5.03
  -4  -1   5   19.34    1.15
   4   1  -5   27.97    3.20
  -4  -1   5   20.59    2.36
  -4  -1   4    4.77    1.45
   4   1  -4    6.90    1.46
  -4  -1   4    7.57    1.52
  -4  -1   3   42.51    1.90
   4   1  -3   43.02    3.93
  -4  -1   3   46.98    2.97
  -4  -1   2   -0.54    0.43
   4   1  -2    0.75    0.63
  -4  -1   2    0.53    0.70
  -4  -1   1    7.16    1.12
  -4  -1   1    6.71    1.13
  -4  -1   1    5.92    1.06
  -4  -1   0   55.95    2.52
  -4  -1   0   62.31    6.19
  -4  -1   0   52.92    2.54
  -4  -1  -1   65.10    3.00
  -4  -1  -1   73.81    3.44
  -4  -1  -1   59.32    2.65
  -4  -1  -2  630.69   14.44
  -4  -1  -2  644.51   13.30
   4   1   2  556.12   12.36
  -4  -1  -3 1404.04   17.71
  -4  -1  -3 1426.57   10.80
   4   1   3 1240.02   14.10
  -4  -1  -4   39.53    6.18
  -4  -1  -4   43.18    2.92
   4   1   4   41.41    7.45
  -4  -1  -5  192.72    5.80
  -4  -1  -5  202.00    4.92
   4   1   5  168.13    5.04
  -4  -1  -6  107.86    4.90
  -4  -1  -6  125.31    4.48
   4   1   6  105.45    4.28
  -4  -1  -7   23.83    6.57
  -4  -1  -7   26.51    1.83
   4   1   7   27.68    4.33
  -4  -1  -8    5.68    1.80
  -4  -1  -8    5.22    1.07
   4   1   8    5.97    1.86
  -4  -1  -9    2.51    1.30
  -4  -1  -9    3.65    1.00
   4   1   9    0.18    1.02
  -4  -1 -10   23.15    2.54
  -4  -1 -10   21.45    2.08
   4   1  10   26.02    2.65
  -4  -1 -11   37.54    3.18
  -4  -1 -11   45.29    2.93
   4   1  11   36.87    5.04
  -4  -1 -12    1.20    0.58
  -4  -1 -12    1.23    1.35
   4   1  12   -0.26    1.19
  -4  -1 -13    9.74    2.10
  -4  -1 -13    6.52    1.73
   4   1  13    5.88    1.72
  -4  -1 -14    1.33    1.30
  -4  -1 -14    4.79    1.71
   4   1  14    7.13    1.99
  -4  -1 -15   31.82    4.50
  -4  -1 -15   35.14    4.57
   4   1  15   29.48    4.31
  -4  -1 -16    0.03    1.23
  -4  -1 -16    0.73    1.08
   4   1  16   -0.05    1.33
  -4  -1 -17    6.42    1.75
   4   1  17    9.22    2.55
   4   2 -17    0.20    1.34
  -4  -2  17    2.23    1.86
   4   2 -16    1.62    1.63
  -4  -2  16    5.66    2.86
   4   2 -15   22.42    7.74
  -4  -2  15   25.21    3.86
   4   2 -14    6.80    1.56
  -4  -2  14    6.93    2.47
   4   2 -13   67.93   13.17
  -4  -2  13   68.50    4.99
   4   2 -12  271.13   15.51
  -4  -2  12  243.01    8.87
   4   2 -11    2.35    1.63
  -4  -2  11    0.26    1.80
   4   2 -10   82.00   16.88
  -4  -2  10   65.21    4.74
   4   2  -9    2.74    1.16
  -4  -2   9    2.20    1.56
   4   2  -8  133.65    7.00
  -4  -2   8  131.70    6.88
   4   2  -7   -0.77    1.08
  -4  -2   7    0.74    1.18
   4   2  -6   13.59    3.75
  -4  -2   6   10.48    1.79
   4   2  -5  156.33    4.38
   4   2  -5  167.79    6.57
  -4  -2   5  156.38    6.02
   4   2  -4   84.24    4.90
   4   2  -4   94.45    4.14
  -4  -2   4   91.34    3.79
  -4  -2   3  179.07    3.94
  -4  -2   3  167.37    4.87
  -4  -2   2   -0.55    0.48
  -4  -2   2    1.75    1.15
  -4  -2   1    5.98    1.01
  -4  -2   1    7.16    1.31
  -4  -2   1    6.05    0.95
  -4  -2   0   -0.01    0.65
  -4  -2   0    0.61    0.36
  -4  -2   0    1.11    0.68
  -4  -2  -1  468.02   11.44
  -4  -2  -1  495.01   12.54
  -4  -2  -1  443.98    9.97
  -4  -2  -2  729.14   15.85
  -4  -2  -2  743.32   15.56
  -4  -2  -3  462.87    8.74
  -4  -2  -3  498.08    8.20
   4   2   3  392.99    6.65
  -4  -2  -4   83.40    3.72
  -4  -2  -4   89.08    3.39
   4   2   4   74.46    2.83
  -4  -2  -5    8.69    1.64
  -4  -2  -5   11.49    1.32
   4   2   5    6.86    2.28
  -4  -2  -6    0.28    0.99
  -4  -2  -6   -0.05    0.58
   4   2   6    0.71    0.48
  -4  -2  -7   17.48    4.59
  -4  -2  -7   13.89    1.65
   4   2   7   12.18    2.37
  -4  -2  -8    3.29    1.69
  -4  -2  -8    1.01    0.84
   4   2   8    0.80    0.81
  -4  -2  -9    1.60    1.42
  -4  -2  -9    3.24    1.29
   4   2   9    1.41    1.40
  -4  -2 -10   68.06    4.54
  -4  -2 -10   64.84    3.84
   4   2  10   53.97    8.15
  -4  -2 -11    3.76    1.90
  -4  -2 -11    0.92    1.26
   4   2  11    2.35    1.03
  -4  -2 -12   11.92    2.18
  -4  -2 -12   12.00    1.85
   4   2  12    9.78    1.81
  -4  -2 -13   17.68    2.78
  -4  -2 -13   15.13    2.22
   4   2  13   15.79    2.62
  -4  -2 -14    7.84    1.88
   4   2  14    9.26    1.95
   4   2  15    9.62    4.71
  -4  -2 -15   17.76    3.03
   4   2  15   10.97    2.34
   4   2  16    0.68    0.68
  -4  -2 -16    0.17    1.05
   4   2  16   -0.78    1.21
   4   2  17    2.23    0.99
  -4  -2 -17    2.10    1.78
   4   2  18    1.11    0.84
   4   3 -16    1.22    1.09
  -4  -3  16   -0.20    1.75
   4   3 -15    8.83    2.80
  -4  -3  15    9.23    2.71
   4   3 -14    8.13    2.42
  -4  -3  14    5.36    2.74
   4   3 -13    2.12    0.83
  -4  -3  13    2.18    1.13
   4   3 -12    2.20    1.39
  -4  -3  12    1.75    1.85
   4   3 -11   13.80    2.86
  -4  -3  11    8.82    2.27
   4   3 -10  419.10   10.76
  -4  -3  10  357.93   10.63
   4   3  -9   24.65    6.10
  -4  -3   9   13.31    2.71
   4   3  -8    6.07    1.77
  -4  -3   8    6.47    2.00
   4   3  -7    1.68    0.72
  -4  -3   7    1.82    1.32
   4   3  -6    1.70    0.53
  -4  -3   6    2.44    1.04
   4   3  -5    2.07    0.44
   4   3  -5    2.92    1.34
  -4  -3   5    4.51    1.48
   4   3  -4   90.86    5.96
  -4  -3   4   86.95    3.99
   4   3  -3   57.37    3.50
  -4  -3   3   60.98    3.30
  -4  -3   3   59.24    6.09
   4   3  -2   29.93    2.60
  -4  -3   2   33.27    2.40
  -4  -3   2   32.28    2.20
   4   3  -1    5.55    1.13
  -4  -3   1    7.00    1.40
  -4  -3   1    4.17    0.80
   4   3   0   71.35    3.05
  -4  -3   0   78.96    3.44
  -4  -3   0   71.76    2.70
   4   3   1    0.97    0.52
  -4  -3  -1    0.44    0.76
  -4  -3  -1    0.16    0.50
   4   3   2   14.08    1.67
  -4  -3  -2   12.10    1.60
  -4  -3  -2   13.63    2.74
  -4  -3  -3   56.27    5.33
   4   3   3   41.02    1.77
  -4  -3  -4   -0.11    0.63
   4   3   4    0.25    0.18
  -4  -3  -5    3.12    1.69
  -4  -3  -5    4.11    1.29
   4   3   5    3.00    0.83
  -4  -3  -6    3.98    1.81
  -4  -3  -6    0.26    0.75
   4   3   6    0.87    0.35
  -4  -3  -7    2.04    0.81
   4   3   7    0.93    0.29
  -4  -3  -8    1.42    0.93
   4   3   8    1.23    0.64
   4   3   9   57.48    4.14
  -4  -3  -9   63.50    4.16
   4   3   9   48.40    4.44
   4   3  10    7.40    2.16
  -4  -3 -10    7.93    1.63
   4   3  10    8.45    1.47
   4   3  11    0.51    0.49
  -4  -3 -11    1.04    1.51
   4   3  11   -0.34    0.68
   4   3  12   19.45    7.72
  -4  -3 -12   31.69    2.97
   4   3  12   19.60    3.31
   4   3  13    7.34    3.95
  -4  -3 -13    7.56    1.93
   4   3  13    6.33    1.47
   4   3  14    6.32    1.88
  -4  -3 -14    7.39    1.93
   4   3  15    0.79    0.77
  -4  -3 -15    2.23    1.22
   4   3  16    2.01    1.54
  -4  -3 -16    9.25    2.37
   4   3  17    1.26    0.84
  -4  -3 -17    0.07    0.96
   4   4 -15   46.44   10.51
  -4  -4  15   54.31    5.76
   4   4 -14    1.96    1.10
  -4  -4  14   -1.42    1.80
   4   4 -13   27.22    7.13
  -4  -4  13   26.97    4.83
   4   4 -12   35.91    8.39
  -4  -4  12   36.46    4.31
   4   4 -11    3.44    1.47
  -4  -4  11   -1.38    1.66
   4   4 -10   21.51    5.56
  -4  -4  10   18.58    2.89
   4   4  -9   21.23    4.47
  -4  -4   9   15.94    2.53
   4   4  -8   83.50   14.06
  -4  -4   8   85.07    4.90
   4   4  -7   10.23    2.49
  -4  -4   7   10.92    2.50
   4   4  -6    6.02    1.69
  -4  -4   6    3.02    1.50
   4   4  -5    6.43    1.86
  -4  -4   5    9.47    1.88
   4   4  -4    8.85    2.08
  -4  -4   4   13.30    2.03
  -4  -4   4   10.89    1.69
   4   4  -3   64.64    3.10
  -4  -4   3   80.07    8.86
  -4  -4   3   63.26    3.28
   4   4  -2   14.53    4.97
  -4  -4   2   18.95    2.07
  -4  -4   2   16.03    2.63
   4   4  -1   75.37    9.80
  -4  -4   1   92.54    7.75
  -4  -4   1   71.14    3.29
   4   4   0   76.52    3.66
  -4  -4   0   84.22    4.24
  -4  -4   0   71.32    3.04
   4   4   1   -0.19    0.79
  -4  -4  -1    2.47    1.38
  -4  -4  -1    1.03    0.50
   4   4   2  125.25    5.07
  -4  -4  -2  144.26    5.63
  -4  -4  -2  120.15    3.75
   4   4   3   37.69    5.77
  -4  -4  -3   35.18    3.03
   4   4   3   25.30    1.99
   4   4   4    5.66    2.48
  -4  -4  -4    3.69    1.07
   4   4   4    1.34    0.73
   4   4   5    4.36    1.69
  -4  -4  -5    5.61    1.34
   4   4   6   14.34    4.80
  -4  -4  -6   14.38    1.85
   4   4   7   55.47   12.12
  -4  -4  -7   52.61    3.22
   4   4   8    1.01    0.74
  -4  -4  -8    2.99    1.84
   4   4   9   27.35    9.62
  -4  -4  -9   27.69    2.69
   4   4  10    3.11    1.32
  -4  -4 -10    2.91    1.40
   4   4  11   29.44   10.83
  -4  -4 -11   29.46    2.96
   4   4  12    5.35    1.61
  -4  -4 -12    4.85    1.64
   4   4  13    8.19    3.27
  -4  -4 -13   10.44    2.16
   4   4  14   -1.00    1.09
  -4  -4 -14    0.60    1.13
   4   4  15   22.18    9.26
  -4  -4 -15   37.19    5.21
   4   4  16    1.33    0.61
  -4  -4 -16    0.86    1.30
   4   4  17    3.71    1.67
  -4  -4 -17    5.16    1.91
   4   5 -15   10.38    2.78
  -4  -5  15    9.20    3.00
   4   5 -14    3.98    2.31
  -4  -5  14    6.47    2.90
   4   5 -13   14.64    3.21
  -4  -5  13   18.68    3.84
   4   5 -12    9.40    2.35
  -4  -5  12    9.95    2.57
   4   5 -11   -0.49    1.35
  -4  -5  11    1.43    1.76
   4   5 -10    6.32    1.38
  -4  -5  10    0.78    1.54
   4   5  -9    9.39    1.59
  -4  -5   9    6.08    2.24
   4   5  -8   -0.28    1.34
  -4  -5   8   -0.54    1.40
   4   5  -7  137.29    5.97
  -4  -5   7  130.20    5.63
   4   5  -6    5.98    1.36
   4   5  -6    8.37    1.89
  -4  -5   6    6.24    1.98
   4   5  -5    0.69    1.36
  -4  -5   5    2.09    1.37
  -4  -5   5    2.24    1.80
   4   5  -4    2.32    1.18
  -4  -5   4    0.93    1.09
  -4  -5   4   -0.07    1.10
   4   5  -3   -1.22    1.14
  -4  -5   3   -0.40    1.08
  -4  -5   3    0.30    0.95
   4   5  -2    2.16    1.09
  -4  -5   2   -0.73    1.02
  -4  -5   2   -0.49    0.72
   4   5  -1   66.35    8.44
  -4  -5   1   72.79   10.65
  -4  -5   1   59.99    2.68
   4   5   0   18.29    4.77
  -4  -5   0   15.91    2.01
  -4  -5   0   12.66    1.29
   4   5   1   13.70    3.27
  -4  -5  -1   13.52    1.90
  -4  -5  -1   11.69    1.09
   4   5   2    3.98    2.18
  -4  -5  -2    5.24    1.39
  -4  -5  -2    2.72    0.55
   4   5   3   71.63    3.98
  -4  -5  -3   76.63    3.90
   4   5   4    0.13    0.72
  -4  -5  -4    2.07    1.56
   4   5   5    0.40    0.83
  -4  -5  -5    0.52    1.00
   4   5   6    3.03    1.33
  -4  -5  -6    4.89    1.71
   4   5   7  167.45    7.11
  -4  -5  -7  167.68    7.03
   4   5   8    5.02    1.64
  -4  -5  -8    8.37    1.92
   4   5   9   45.36   10.02
  -4  -5  -9   40.71    3.28
   4   5  10    1.69    0.91
  -4  -5 -10    3.00    1.46
   4   5  11    1.58    0.79
  -4  -5 -11    0.56    1.15
   4   5  12    9.02    3.86
  -4  -5 -12   13.97    2.46
   4   5  13    0.34    0.55
  -4  -5 -13    6.32    2.12
   4   5  14   17.21    6.53
  -4  -5 -14   26.24    4.21
   4   5  15    2.44    1.14
  -4  -5 -15    2.71    1.50
   4   5  16    0.94    0.71
  -4  -5 -16    0.79    1.44
   4   5  17    0.18    0.86
  -4  -5 -17    2.89    2.08
   4   6 -13    5.12    1.69
  -4  -6  13    6.74    2.62
   4   6 -12   -0.27    1.48
  -4  -6  12   -0.29    1.70
   4   6 -11    5.85    1.55
  -4  -6  11    6.92    2.73
   4   6 -10    6.32    1.51
  -4  -6  10    3.15    2.32
   4   6  -9    1.92    0.69
  -4  -6   9    1.47    1.42
   4   6  -8    4.79    1.43
  -4  -6   8    8.04    2.26
   4   6  -7    3.08    1.17
  -4  -6   7    2.04    1.83
   4   6  -6    3.02    1.36
   4   6  -6    2.73    1.39
  -4  -6   6    3.43    1.75
   4   6  -5    3.40    1.52
  -4  -6   5    7.77    1.84
  -4  -6   5    4.87    1.61
   4   6  -4   24.69    2.57
  -4  -6   4   31.62    3.32
  -4  -6   4   25.91    2.54
   4   6  -3    2.53    1.82
  -4  -6   3    3.44    1.39
  -4  -6   3    2.09    1.11
   4   6  -2    0.93    1.50
  -4  -6   2    1.20    1.23
  -4  -6   2    2.00    1.23
   4   6  -1    1.13    1.64
  -4  -6   1    0.78    1.11
  -4  -6   1    0.03    0.57
  -4  -6   0    3.52    1.63
  -4  -6   0    3.03    0.57
   4   6   1   56.05    6.01
  -4  -6  -1   55.22    4.12
  -4  -6  -1   45.62    2.49
   4   6   2   52.37    9.45
  -4  -6  -2   54.80    4.08
   4   6   3  144.17    7.30
  -4  -6  -3  173.90    8.32
   4   6   4   16.87    5.70
  -4  -6  -4   16.03    2.34
   4   6   5  342.73   13.12
  -4  -6  -5  404.63   12.54
   4   6   6   49.27   13.78
  -4  -6  -6   49.16    6.88
   4   6   7    0.05    0.66
  -4  -6  -7   -0.35    1.22
   4   6   8   70.74   12.44
  -4  -6  -8   89.71    4.97
   4   6   9    4.92    2.09
  -4  -6  -9    6.06    2.16
   4   6  10    5.90    1.68
  -4  -6 -10    0.49    1.27
   4   6  11    1.91    1.46
  -4  -6 -11    2.60    1.54
   4   6  12   -0.07    1.35
  -4  -6 -12    0.90    1.32
   4   6  13   -0.55    1.50
  -4  -6 -13    1.13    1.43
   4   6  14    4.82    1.48
  -4  -6 -14    1.22    1.40
   4   6  15    8.56    3.21
  -4  -6 -15   10.61    3.78
   4   6  16    0.76    0.71
  -4  -6 -16    2.41    2.08
   4   7 -12    1.13    1.24
  -4  -7  12   -1.42    1.54
   4   7 -11    3.25    1.41
  -4  -7  11    1.16    1.30
   4   7 -10   31.80    7.43
  -4  -7  10   29.77    4.34
   4   7  -9    7.23    1.91
  -4  -7   9    2.70    1.35
   4   7  -8    5.03    1.65
  -4  -7   8    0.64    1.21
   4   7  -7    1.53    1.33
  -4  -7   7    1.85    1.29
   4   7  -6    3.69    1.51
  -4  -7   6    2.18    1.72
   4   7  -5   -0.50    1.05
  -4  -7   5    0.30    1.39
  -4  -7   5   -0.54    0.96
   4   7  -4    6.55    1.74
  -4  -7   4    9.80    2.10
  -4  -7   4    8.15    1.69
   4   7  -3    4.13    2.25
  -4  -7   3    0.98    0.70
  -4  -7   3   -0.10    0.78
   4   7  -2    3.37    2.41
  -4  -7   2    0.13    1.16
  -4  -7   2   -0.56    0.76
   4   7  -1    8.12    2.52
  -4  -7   1   12.75    3.23
   4   7   0   84.85    5.00
  -4  -7   0   97.21    5.18
  -4  -7   0   79.99    2.91
   4   7   1   14.30    3.85
  -4  -7  -1   18.16    2.72
   4   7   2    1.14    0.65
  -4  -7  -2    2.91    1.84
   4   7   3   49.46    8.04
  -4  -7  -3   50.75    4.14
   4   7   4   30.39    8.51
  -4  -7  -4   36.12    3.40
   4   7   5    2.14    1.21
  -4  -7  -5    2.01    1.50
   4   7   6   13.78    4.17
  -4  -7  -6   14.45    2.48
   4   7   7   43.96   13.73
  -4  -7  -7   46.46    3.93
   4   7   8   75.18    5.05
  -4  -7  -8   83.56    5.08
   4   7   9   17.99    5.85
  -4  -7  -9   14.54    2.57
   4   7  10   12.39    4.13
  -4  -7 -10   17.90    3.00
   4   7  11   10.58    4.45
  -4  -7 -11   16.13    3.09
   4   7  12   10.32    4.22
  -4  -7 -12   13.12    3.17
   4   7  13    0.95    1.13
  -4  -7 -13   -0.51    1.36
   4   7  14    0.97    1.40
  -4  -7 -14    0.92    1.44
   4   7  15   -1.23    1.77
  -4  -7 -15    0.43    1.48
   4   8 -10   23.72    7.18
  -4  -8  10   34.58    4.01
   4   8  -9    2.87    1.58
  -4  -8   9    2.59    1.87
   4   8  -8    6.05    2.20
  -4  -8   8    6.02    1.90
   4   8  -7   -0.18    1.19
  -4  -8   7    0.30    1.13
  -4  -8   6   25.80    3.84
   4   8  -5    9.71    2.49
  -4  -8   5   12.61    2.62
  -4  -8   5    9.96    1.93
   4   8  -4    5.68    2.27
  -4  -8   4    9.09    2.33
   4   8  -3    2.95    2.27
  -4  -8   3    3.01    0.94
  -4  -8   3    1.39    0.77
   4   8  -2   32.69    3.40
  -4  -8   2   46.16    3.92
  -4  -8   2   33.54    2.42
   4   8  -1    0.32    1.66
  -4  -8   1   -0.74    1.20
   4   8   0   14.64    2.67
  -4  -8   0   20.40    4.99
   4   8   1   20.33    3.11
  -4  -8  -1   27.60    3.20
   4   8   2   11.53    3.40
  -4  -8  -2   22.91    2.96
   4   8   3    6.20    2.53
  -4  -8  -3   10.58    2.39
   4   8   4   20.64    4.39
  -4  -8  -4   22.64    3.11
   4   8   5   52.48   15.58
  -4  -8  -5   54.01    4.27
   4   8   6   39.85    7.86
  -4  -8  -6   38.94    3.73
   4   8   7   17.62    4.78
  -4  -8  -7   23.51    3.12
   4   8   8    7.96    2.79
  -4  -8  -8   12.31    2.58
   4   8   9    4.76    1.84
  -4  -8  -9    3.70    1.98
   4   8  10  152.89   14.86
  -4  -8 -10  140.63   15.19
   4   8  11    2.23    1.06
  -4  -8 -11    2.76    1.81
   4   8  12    6.03    4.15
  -4  -8 -12    4.63    2.24
   4   8  13    1.84    1.06
  -4  -8 -13    3.22    2.32
   4   8  14    1.13    2.25
  -4  -8 -14    1.24    1.68
   4   9  -8    5.93    2.39
  -4  -9   8    8.82    2.74
   4   9  -7    5.27    2.17
  -4  -9   7    3.56    1.57
  -4  -9   6   10.05    3.05
   4   9  -5    0.74    1.38
  -4  -9   5    0.60    1.35
  -4  -9   5   -0.51    1.09
   4   9  -4    2.17    1.64
  -4  -9   4    1.19    1.32
   4   9  -3    3.09    1.87
  -4  -9   3    4.77    2.17
   4   9  -2    2.08    1.92
  -4  -9   2   -0.37    1.15
   4   9  -1    8.40    2.99
  -4  -9   1    4.10    1.10
   4   9   0   13.93    3.29
  -4  -9   0   17.46    3.30
   4   9   1   13.09    2.97
  -4  -9  -1   14.38    2.56
   4   9   2    2.85    2.10
  -4  -9  -2    1.07    1.26
   4   9   3    7.97    2.89
  -4  -9  -3   14.43    2.72
   4   9   4   11.22    3.77
  -4  -9  -4    9.40    2.33
   4   9   5    4.78    3.15
  -4  -9  -5    2.37    1.99
   4   9   6    4.58    3.13
  -4  -9  -6    1.68    1.37
   4   9   7    2.63    2.20
  -4  -9  -7   -0.22    1.20
   4   9   8    2.19    1.55
  -4  -9  -8    4.94    2.56
   4   9   9   14.54    6.02
  -4  -9  -9   10.57    2.52
   4   9  10   12.76    5.53
  -4  -9 -10   24.99    6.49
   4   9  11    4.95    3.37
  -4  -9 -11    1.60    1.62
   4   9  12   13.66    4.01
  -4  -9 -12   11.70    3.08
  -4 -10   5   19.68    3.87
   4  10  -4   27.02    3.73
  -4 -10   4   34.80    4.56
   4  10  -3    3.92    2.43
  -4 -10   3    6.72    2.31
   4  10  -2   -0.59    1.82
  -4 -10   2    1.05    1.40
   4  10  -1    2.08    2.07
  -4 -10   1    0.49    1.19
   4  10   0    2.35    2.02
  -4 -10   0    7.09    2.35
   4  10   1    2.67    2.12
  -4 -10  -1    0.93    1.29
   4  10   2   -0.34    2.02
  -4 -10  -2    2.93    1.54
   4  10   3   11.76    3.23
  -4 -10  -3   13.83    2.81
   4  10   4    2.15    2.57
  -4 -10  -4    1.05    1.43
   4  10   5   10.88    4.35
  -4 -10  -5   10.85    2.24
   4  10   6   20.99    7.45
  -4 -10  -6   27.46    6.93
   4  10   7    1.06    2.30
  -4 -10  -7   -0.80    1.26
   4  10   8    5.29    2.70
  -4 -10  -8    3.39    2.14
   4  10   9    1.81    2.44
  -4 -10  -9    0.29    1.43
   4  10  10    1.69    0.80
  -4 -10 -10    1.33    1.53
   4  11   2   16.21    3.92
  -4 -11  -2   15.38    4.25
   4  11   3    0.18    2.29
  -4 -11  -3    3.24    1.81
  -5   8   6   -1.75    1.34
   5  -8  -6    0.97    1.00
   5  -8  -5   -0.19    0.98
  -5   8   4    1.33    1.64
   5  -8  -4   -0.11    1.03
  -5   8   3   10.70    2.86
   5  -8  -3   12.17    3.38
  -5   8   2    4.10    1.94
   5  -8  -2    4.32    1.44
  -5   8   1   11.57    2.98
   5  -8  -1    5.81    2.95
  -5   8   0   11.18    3.04
   5  -8   0   11.16    4.18
  -5   8  -1    1.77    1.74
   5  -8   1   -0.29    1.54
  -5   8  -2    2.58    2.73
   5  -8   2   -0.23    1.52
  -5   7  10    2.67    1.95
  -5   7   9    0.72    1.22
   5  -7  -9    1.86    0.57
  -5   7   8    4.41    1.97
   5  -7  -8    2.20    1.86
  -5   7   7    0.77    1.22
   5  -7  -7    1.59    0.58
  -5   7   6   -0.12    1.22
   5  -7  -6    1.42    0.67
  -5   7   5    1.79    1.62
   5  -7  -5    3.44    1.30
  -5   7   4   -0.30    1.36
   5  -7  -4    5.00    2.57
  -5   7   3    2.18    1.61
   5  -7  -3    1.97    1.02
  -5   7   2    2.08    1.67
   5  -7  -2    2.27    1.09
  -5   7   1   40.16    4.39
   5  -7  -1   31.40    5.14
  -5   7   0    2.97    2.77
   5  -7   0    1.28    0.68
  -5   7  -1   21.08    3.70
   5  -7   1   20.28    4.36
  -5   7  -2   46.94    4.77
   5  -7   2   39.25    7.62
  -5   7  -3    4.05    1.81
   5  -7   3    3.18    1.11
  -5   7  -4    4.23    2.33
   5  -7   4    2.78    2.02
  -5   7  -5    5.52    2.26
   5  -7   5    6.33    2.63
  -5   7  -6   -0.80    1.48
   5  -7   6   -0.75    1.71
  -5   6  12    3.12    2.06
  -5   6  11    1.30    1.15
  -5   6  11    0.72    1.11
  -5   6  10    3.16    1.63
   5  -6 -10    6.24    2.51
  -5   6   9    1.79    1.70
   5  -6  -9    3.17    1.02
  -5   6   8    4.92    1.76
   5  -6  -8    4.17    1.40
  -5   6   7   11.51    2.52
   5  -6  -7   11.73    4.25
  -5   6   6   18.40    3.22
   5  -6  -6   16.98    5.84
  -5   6   5    1.82    1.48
   5  -6  -5    1.17    0.64
  -5   6   4    4.08    2.03
   5  -6  -4    4.03    1.30
  -5   6   3    3.30    1.62
   5  -6  -3    6.69    1.39
  -5   6   2    0.60    1.35
   5  -6  -2    3.06    1.24
  -5   6   1    1.30    1.50
   5  -6  -1    1.61    1.04
  -5   6   0   58.83    4.83
   5  -6   0   60.28    9.08
  -5   6  -1  177.56    7.86
   5  -6   1  148.87   22.33
  -5   6  -2    0.87    1.81
   5  -6   2    3.91    1.59
  -5   6  -3    0.78    1.61
   5  -6   3    1.26    0.80
  -5   6  -4   21.49    4.18
   5  -6   4   23.71    4.42
  -5   6  -5   -0.33    1.29
   5  -6   5    1.74    0.82
  -5   6  -6    3.53    2.00
   5  -6   6    4.66    2.43
  -5   6  -7   10.98    3.51
   5  -6   7   12.67    4.83
  -5   6  -8   14.01    3.22
   5  -6   8    8.59    2.76
  -5   6  -9   -0.80    1.23
   5  -6   9   -1.38    1.98
   5  -5 -13    9.90    2.40
  -5   5  13    4.94    2.05
   5  -5 -12    1.81    1.13
  -5   5  12    0.95    1.13
  -5   5  11    0.78    0.92
   5  -5 -11    2.23    1.22
  -5   5  11    3.31    1.52
  -5   5  10    0.05    0.89
   5  -5 -10    0.45    0.97
  -5   5  10    0.65    1.13
  -5   5   9   -0.60    0.98
   5  -5  -9   -0.71    0.87
  -5   5   9   -0.47    1.07
  -5   5   8   21.68    2.71
   5  -5  -8   14.87    4.57
  -5   5   8   16.78    3.02
  -5   5   7   12.80    2.37
   5  -5  -7    9.50    2.92
   5  -5  -7    8.84    3.15
  -5   5   6    2.49    1.35
   5  -5  -6    7.73    1.91
  -5   5   5   38.68    3.61
   5  -5  -5   28.00    6.67
  -5   5   4   17.65    2.74
   5  -5  -4   13.35    3.33
  -5   5   3   25.28    2.94
   5  -5  -3   25.80    4.31
  -5   5   2   -0.22    1.25
   5  -5  -2    2.15    0.89
  -5   5   1   23.69    3.21
   5  -5  -1   22.48    4.18
  -5   5   0   36.15    3.66
   5  -5   0   32.97    5.04
  -5   5  -1    2.74    1.60
   5  -5   1    3.57    1.33
  -5   5  -2  102.46    5.88
   5  -5   2   96.89   17.48
  -5   5  -3   22.38    3.16
   5  -5   3   20.17    3.21
  -5   5  -4   95.37    5.80
   5  -5   4   86.71   14.50
  -5   5  -5    2.61    2.19
   5  -5   5    1.76    0.91
  -5   5  -6    1.86    1.37
   5  -5   6    2.37    2.06
  -5   5  -7    1.87    1.44
   5  -5   7    1.25    1.81
  -5   5  -8   28.54    6.24
   5  -5   8   23.36    6.04
  -5   5  -9    9.92    2.60
   5  -5   9   18.89    3.56
  -5   5 -10    0.27    1.30
   5  -5  10    0.29    1.96
  -5   5 -11    3.06    1.96
   5  -5  11    1.72    2.30
   5  -4 -14    3.37    2.02
  -5   4  14    0.04    1.17
   5  -4 -13   -0.34    1.15
  -5   4  13    1.54    1.23
   5  -4 -12    4.29    1.87
  -5   4  12    4.14    1.62
   5  -4 -11    2.59    1.34
  -5   4  11    1.21    1.25
  -5   4  10    4.83    1.47
   5  -4 -10    9.27    2.11
  -5   4  10    4.68    1.85
  -5   4   9    0.32    0.86
   5  -4  -9    0.80    1.07
  -5   4   9    0.39    1.20
  -5   4   8   10.25    1.86
   5  -4  -8   17.51    2.38
  -5   4   8    8.92    4.49
  -5   4   7    8.11    1.74
   5  -4  -7   15.17    2.02
  -5   4   7   15.36    2.90
  -5   4   6  160.90    6.02
   5  -4  -6  175.41    5.30
  -5   4   6  153.94    6.52
  -5   4   5    0.23    1.02
   5  -4  -5    0.68    0.69
   5  -4  -5   -0.15    1.07
  -5   4   4   14.93    2.50
   5  -4  -4   10.61    2.37
  -5   4   3   16.86    2.54
   5  -4  -3   13.84    2.79
  -5   4   2    1.91    1.44
   5  -4  -2    2.28    1.18
  -5   4   1    1.94    1.22
   5  -4  -1    2.77    1.31
  -5   4   0    3.44    1.76
   5  -4   0    3.33    1.02
  -5   4  -1    1.33    1.75
   5  -4   1    2.22    0.99
  -5   4  -2    3.58    1.73
   5  -4   2    5.98    1.51
  -5   4  -3   10.85    2.18
   5  -4   3   11.97    2.87
  -5   4  -4    5.25    1.92
   5  -4   4    1.96    0.93
  -5   4  -5   -0.67    1.22
   5  -4   5    1.50    1.17
  -5   4  -6  158.96    7.10
   5  -4   6  152.96   20.00
  -5   4  -7    4.96    2.22
   5  -4   7    3.93    2.38
  -5   4  -8   13.57    2.70
   5  -4   8   17.21    3.10
  -5   4  -9    0.88    1.32
   5  -4   9    2.01    1.34
  -5   4 -10    7.95    2.29
   5  -4  10    7.98    3.35
  -5   4 -11    5.06    2.30
   5  -4  11    1.15    1.88
  -5   4 -12    0.69    1.25
   5  -4  12    1.43    1.98
   5  -3 -15    0.90    0.87
  -5   3  15    0.05    1.22
   5  -3 -14    2.15    1.57
  -5   3  14    2.47    1.49
   5  -3 -13   31.40    3.86
  -5   3  13   27.48    3.33
   5  -3 -12    5.89    2.17
  -5   3  12    5.45    2.07
   5  -3 -11    5.01    2.21
  -5   3  11    1.49    1.35
   5  -3 -10   21.64    2.94
  -5   3  10   22.87    3.34
  -5   3   9   42.41    2.74
   5  -3  -9   46.79    3.52
  -5   3   9   45.85    4.42
  -5   3   8    2.59    1.10
   5  -3  -8    1.64    1.50
  -5   3   8    1.23    1.09
  -5   3   7    4.08    1.50
   5  -3  -7    2.20    0.98
  -5   3   7    2.07    1.34
  -5   3   6   32.97    2.73
   5  -3  -6   44.06    2.92
  -5   3   6   25.12    2.91
  -5   3   5    1.77    0.89
   5  -3  -5    1.01    0.74
  -5   3   5    1.35    1.64
  -5   3   4   16.64    2.22
   5  -3  -4   17.60    1.79
  -5   3   4   16.94    2.48
  -5   3   3   28.11    5.96
   5  -3  -3   25.62    4.68
   5  -3  -3   26.98    6.62
  -5   3   2   12.85    2.07
   5  -3  -2   11.76    2.17
  -5   3   1   55.19    3.80
   5  -3  -1   52.64    9.00
  -5   3   0    0.71    1.01
   5  -3   0    0.78    1.02
  -5   3  -1   11.80    2.30
   5  -3   1   10.97    1.89
  -5   3  -2    1.81    1.60
   5  -3   2   -0.22    1.05
  -5   3  -3   40.31    3.39
   5  -3   3   38.55    6.41
  -5   3  -4   15.17    2.69
   5  -3   4   13.40    2.19
   5  -3   5   -0.05    1.28
  -5   3  -6    3.78    1.69
   5  -3   6    5.24    2.13
  -5   3  -7   12.20    2.27
   5  -3   7   10.05    2.67
  -5   3  -8    6.87    2.20
   5  -3   8    3.57    1.57
  -5   3  -9    2.63    1.72
   5  -3   9    2.83    1.91
  -5   3 -10   -0.28    1.15
   5  -3  10   -0.51    1.67
  -5   3 -11    0.41    0.89
   5  -3  11   -0.71    1.64
  -5   3 -12    3.04    1.65
   5  -3  12    6.77    2.55
  -5   3 -13   18.04    2.84
   5  -3  13   15.20    3.19
  -5   3 -14   19.87    3.35
   5  -3  14   16.32    3.49
   5  -2 -16    2.31    1.69
  -5   2  16    4.68    2.12
   5  -2 -15    2.77    2.47
  -5   2  15    1.55    1.53
   5  -2 -14   -1.47    1.48
  -5   2  14    1.25    1.40
   5  -2 -13    1.62    1.74
  -5   2  13    1.31    1.93
   5  -2 -12    2.41    1.43
  -5   2  12    2.76    1.53
   5  -2 -11   41.37    4.62
  -5   2  11   39.53    3.84
   5  -2 -10   17.44    4.53
  -5   2  10   22.05    3.32
  -5   2   9   69.02    2.97
   5  -2  -9   84.38    4.76
  -5   2   9   78.82    4.80
  -5   2   8   54.97    2.92
   5  -2  -8   56.87    3.68
  -5   2   8   55.06    4.24
  -5   2   7    3.54    1.40
   5  -2  -7    3.65    1.35
  -5   2   7    1.84    1.28
  -5   2   6   14.71    1.75
   5  -2  -6   14.04    2.00
  -5   2   6   10.18    1.90
  -5   2   5    0.86    0.76
   5  -2  -5    2.89    1.20
  -5   2   5    1.54    1.34
  -5   2   4   21.67    2.09
   5  -2  -4   25.55    4.61
  -5   2   4   29.55    3.08
  -5   2   3    1.42    1.20
   5  -2  -3    1.95    0.93
  -5   2   3    2.01    1.66
  -5   2   2   31.16    2.61
   5  -2  -2   26.96    4.52
   5  -2  -2   30.50    4.95
  -5   2   1    1.15    0.96
   5  -2  -1   -0.08    0.35
   5  -2  -1    1.30    0.56
  -5   2   0   31.98    2.74
   5  -2   0   32.56    6.63
  -5   2  -1   62.27    4.27
   5  -2   1   50.60   11.04
  -5   2  -2    4.25    1.61
   5  -2   2    5.46    1.08
  -5   2  -3   50.02    4.25
   5  -2   3   55.98    9.28
  -5   2  -4    4.53    1.62
   5  -2   4    5.73    1.29
  -5   2  -5    9.27    2.12
   5  -2   5   11.98    2.81
  -5   2  -6   17.99    2.58
   5  -2   6   20.40    4.99
  -5   2  -7   20.24    2.66
   5  -2   7   21.55    4.52
  -5   2  -8   10.99    2.21
   5  -2   8    8.39    3.15
  -5   2  -9    2.33    0.96
   5  -2   9    1.42    1.65
  -5   2 -10    1.38    1.55
   5  -2  10    3.19    1.57
  -5   2 -11    0.87    1.50
   5  -2  11    1.79    1.68
  -5   2 -12    0.62    1.16
   5  -2  12    0.99    1.74
  -5   2 -13   41.59    3.98
   5  -2  13   39.96    4.20
  -5   2 -14   44.75    4.36
   5  -2  14   39.58    6.46
  -5   2 -15   10.23    2.59
   5  -2  15   13.27    3.63
   5  -1 -16    4.85    2.15
  -5   1  16    7.24    2.99
   5  -1 -15   23.47    6.25
  -5   1  15   15.68    4.44
   5  -1 -14    1.75    1.73
  -5   1  14    0.65    1.34
   5  -1 -13    2.89    1.78
   5  -1 -12    1.01    1.47
  -5   1  12    1.35    1.34
   5  -1 -11    1.00    1.07
   5  -1 -10   77.38    4.67
  -5   1  10   75.24    4.87
   5  -1  -9   67.49    7.99
  -5   1   9   62.24    4.61
  -5   1   8   23.35    1.71
   5  -1  -8   22.71    5.41
  -5   1   8   27.57    3.42
  -5   1   7    3.74    0.99
   5  -1  -7    3.26    1.12
  -5   1   7    2.64    1.47
  -5   1   6    1.89    0.73
   5  -1  -6    1.64    0.73
  -5   1   6    1.01    1.11
  -5   1   5   14.05    1.61
   5  -1  -5   12.36    3.02
  -5   1   5    9.97    1.83
  -5   1   4    8.56    1.32
   5  -1  -4    7.41    2.29
  -5   1   4   14.45    2.52
  -5   1   3   41.97    3.04
   5  -1  -3   48.57    6.86
  -5   1   3   38.21    2.84
  -5   1   2    1.24    0.86
   5  -1  -2    1.26    0.55
  -5   1   2    2.84    1.15
  -5   1   1   36.28    2.60
   5  -1  -1   33.09    4.09
  -5   1   0    5.26    1.30
   5  -1   0    3.60    0.68
   5  -1   0    7.60    1.61
   5  -1   1    1.94    0.40
   5  -1   1    7.45    1.99
  -5   1  -2    1.83    1.23
   5  -1   2    0.59    0.46
  -5   1  -3    3.12    1.31
   5  -1   3    3.43    1.24
  -5   1  -4   35.39    2.84
   5  -1   4   34.40    5.93
  -5   1  -5    1.57    1.05
   5  -1   5    2.91    1.02
  -5   1  -6   42.98    3.53
   5  -1   6   44.07    7.41
  -5   1  -7   10.44    2.78
   5  -1   7    9.79    2.35
  -5   1  -8    1.92    1.55
   5  -1   8    0.36    1.34
  -5   1  -9    0.34    1.10
   5  -1   9   -0.09    1.31
  -5   1 -10    3.37    1.67
   5  -1  10    3.64    1.73
  -5   1 -11    2.79    1.66
   5  -1  11    4.97    2.04
  -5   1 -12    3.98    1.73
   5  -1  12    4.75    1.73
  -5   1 -13   11.95    2.89
   5  -1  13    5.80    2.53
  -5   1 -14    1.84    0.92
   5  -1  14    1.45    1.59
  -5   1 -15    2.30    1.73
   5  -1  15    2.99    1.80
   5   0 -16    5.10    3.00
  -5   0  16    2.40    1.89
   5   0 -15   24.08    6.62
  -5   0  15   24.82    6.71
   5   0 -14    4.70    2.84
  -5   0  14    3.38    2.26
   5   0 -13    1.95    1.37
  -5   0  13    0.28    1.39
   5   0 -12    1.06    0.93
  -5   0  12    1.73    1.45
   5   0 -11    2.67    1.89
  -5   0  11    3.45    2.12
   5   0 -10    6.27    1.84
  -5   0  10    3.81    1.74
   5   0  -9   -0.11    1.40
  -5   0   9    2.57    1.45
   5   0  -8    2.51    1.11
  -5   0   8    2.64    1.19
   5   0  -7    1.24    0.67
  -5   0   7    0.11    1.07
  -5   0   6    4.44    1.32
   5   0  -6    5.56    1.57
  -5   0   6    5.66    1.46
  -5   0   5    4.89    0.91
   5   0  -5    6.26    1.41
  -5   0   5    7.31    1.69
  -5   0   4   93.90    3.32
   5   0  -4   97.35    7.16
  -5   0   4   92.41    4.38
  -5   0   3   12.72    1.46
   5   0  -3    6.27    1.79
  -5   0   3   12.02    2.22
  -5   0   2    7.13    1.21
   5   0  -2    6.69    1.46
  -5   0   2    8.24    1.53
  -5   0   1    0.24    0.65
   5   0  -1    1.52    0.33
  -5   0   1    0.95    1.05
  -5   0   0   43.81    2.86
   5   0   0   40.75    5.33
  -5   0   0   40.87    2.93
  -5   0  -1    2.99    1.08
   5   0   1    1.36    0.89
  -5   0  -2    4.34    1.24
  -5   0  -2    2.31    0.57
   5   0   2    4.71    1.45
  -5   0  -3    0.28    0.84
  -5   0  -3    0.17    0.36
   5   0   3   -0.17    0.38
  -5   0  -4   37.53    2.99
  -5   0  -4   32.55    2.59
   5   0   4   36.53    6.17
  -5   0  -5   20.38    2.48
  -5   0  -5   15.13    1.24
   5   0   5   15.83    4.45
  -5   0  -6    2.57    1.39
  -5   0  -6    1.70    0.53
   5   0   6    1.97    1.11
  -5   0  -7   79.52    4.69
  -5   0  -7   68.69    2.93
   5   0   7   75.20    4.55
  -5   0  -8    5.44    1.76
  -5   0  -8    5.74    1.03
   5   0   8    7.74    1.73
  -5   0  -9  100.92    5.33
  -5   0  -9   83.62    3.20
   5   0   9   90.69    4.59
  -5   0 -10    8.25    2.16
  -5   0 -10    7.31    1.16
   5   0  10    9.52    1.97
  -5   0 -11    1.12    0.90
   5   0  11    1.54    1.57
  -5   0 -12    2.69    1.45
   5   0  12    1.14    1.67
  -5   0 -13    2.33    1.28
   5   0  13    1.35    1.07
  -5   0 -14    6.02    2.00
   5   0  14    5.83    2.00
  -5   0 -15   10.79    4.00
   5   0  15    9.29    3.41
  -5   0 -16    7.86    2.02
   5   0  16    6.36    2.26
   5   1 -16    0.66    0.73
  -5  -1  16    0.28    1.64
   5   1 -15   27.43    7.11
  -5  -1  15   23.67    8.04
   5   1 -14    0.41    1.05
  -5  -1  14    1.86    1.01
   5   1 -13   25.97    6.04
  -5  -1  13   19.23    6.50
   5   1 -12    1.99    1.13
  -5  -1  12    2.04    1.71
   5   1 -11    9.76    2.62
  -5  -1  11    8.88    2.47
   5   1 -10    4.78    1.89
  -5  -1  10    0.85    1.52
   5   1  -9   70.32   14.73
  -5  -1   9   60.32    4.20
   5   1  -8    8.80    2.21
  -5  -1   8    6.61    2.00
   5   1  -7   11.64    2.51
  -5  -1   7   10.68    2.45
  -5  -1   6  152.59    5.96
   5   1  -6  169.14    8.02
  -5  -1   6  155.74    7.76
  -5  -1   5   40.79    2.91
   5   1  -5   45.82    9.02
  -5  -1   5   38.88    3.10
  -5  -1   4    2.79    1.13
   5   1  -4    3.72    1.12
  -5  -1   4    3.25    1.44
  -5  -1   3    4.32    0.93
   5   1  -3    3.61    0.92
  -5  -1   3    3.04    0.99
  -5  -1   2    1.42    0.70
   5   1  -2    0.20    0.41
  -5  -1   2    0.07    0.84
  -5  -1   1   11.99    1.49
  -5  -1   1   13.20    1.74
  -5  -1   0   12.51    1.67
  -5  -1   0    7.73    1.20
  -5  -1   0    7.47    1.75
  -5  -1  -1   15.84    1.90
  -5  -1  -1   14.57    2.39
  -5  -1  -2    0.52    0.86
  -5  -1  -2    1.43    0.53
   5   1   2    0.70    0.58
  -5  -1  -3   65.37    3.82
  -5  -1  -3   58.52    4.56
   5   1   3   51.20    3.79
  -5  -1  -4   17.99    2.13
  -5  -1  -4   14.99    1.49
   5   1   4   14.22    4.74
  -5  -1  -5   49.52    3.28
  -5  -1  -5   45.74    3.50
   5   1   5   49.23    3.02
  -5  -1  -6   11.46    2.87
  -5  -1  -6   10.40    2.33
   5   1   6   10.27    3.21
  -5  -1  -7   -1.09    0.97
  -5  -1  -7    0.96    0.46
   5   1   7   -0.38    0.95
  -5  -1  -8    6.28    1.68
  -5  -1  -8    6.89    1.23
   5   1   8    6.35    1.42
  -5  -1  -9   13.85    2.30
  -5  -1  -9   12.74    1.61
   5   1   9   11.05    2.18
  -5  -1 -10   28.01    3.02
  -5  -1 -10   22.95    2.09
   5   1  10   21.00    4.15
  -5  -1 -11   -0.27    1.15
  -5  -1 -11    1.07    0.97
   5   1  11    1.74    1.64
  -5  -1 -12   23.97    3.18
  -5  -1 -12   20.91    2.25
   5   1  12   21.12    3.84
  -5  -1 -13    3.83    1.85
  -5  -1 -13    2.50    1.09
   5   1  13    2.24    1.44
  -5  -1 -14   11.47    2.67
  -5  -1 -14   10.21    2.31
   5   1  14   14.98    3.02
  -5  -1 -15    0.66    1.17
   5   1  15    2.26    1.45
  -5  -1 -16    1.32    1.80
   5   1  16    0.43    1.38
   5   2 -16    0.92    0.85
  -5  -2  16   -0.14    1.58
   5   2 -15    9.23    3.31
  -5  -2  15    5.24    2.68
   5   2 -14    0.90    1.01
  -5  -2  14    0.41    1.55
   5   2 -13    1.90    0.91
  -5  -2  13    0.51    1.53
   5   2 -12   35.76    6.63
  -5  -2  12   30.06    3.91
   5   2 -11   55.97   12.84
  -5  -2  11   54.95    4.39
   5   2 -10    5.24    1.51
  -5  -2  10    3.12    1.77
   5   2  -9  104.44   17.61
  -5  -2   9   91.50    5.08
   5   2  -8    2.38    0.99
  -5  -2   8    2.71    1.40
   5   2  -7  127.25    6.48
  -5  -2   7  123.68    6.02
   5   2  -6   55.28   12.46
  -5  -2   6   49.72    3.98
   5   2  -5   96.12    4.22
   5   2  -5  109.89    6.73
  -5  -2   5  103.65    5.74
  -5  -2   4    4.68    0.94
   5   2  -4    8.03    1.49
  -5  -2   4    6.52    1.87
  -5  -2   3   43.88    2.35
   5   2  -3   42.48    2.84
  -5  -2   3   43.97    2.95
  -5  -2   2    1.32    0.61
  -5  -2   2    1.95    1.26
  -5  -2   2    0.28    0.73
  -5  -2   1   24.36    1.99
  -5  -2   1   27.90    2.37
  -5  -2   1   25.67    2.13
  -5  -2   0  195.03    6.57
  -5  -2   0  197.73    6.61
  -5  -2   0  177.28    6.11
  -5  -2  -1    1.44    1.38
  -5  -2  -1    0.23    0.34
  -5  -2  -1    0.62    0.67
  -5  -2  -2    1.76    1.24
  -5  -2  -2    1.43    0.81
   5   2   2    0.87    0.59
  -5  -2  -3    2.86    1.24
  -5  -2  -3    2.96    0.88
   5   2   3    1.75    1.11
  -5  -2  -4    8.62    1.90
  -5  -2  -4    7.40    1.24
   5   2   4    5.11    2.70
  -5  -2  -5   11.10    1.93
  -5  -2  -5    9.21    2.56
   5   2   5    9.01    4.42
  -5  -2  -6   53.99    4.03
  -5  -2  -6   52.52    3.31
   5   2   6   45.04    4.80
  -5  -2  -7   17.34    2.49
  -5  -2  -7   15.03    1.71
   5   2   7   11.81    4.78
  -5  -2  -8    0.99    1.13
  -5  -2  -8    0.80    0.76
   5   2   8    0.85    0.58
  -5  -2  -9   13.01    2.59
  -5  -2  -9    9.58    1.56
   5   2   9    9.65    2.49
  -5  -2 -10    1.10    1.26
  -5  -2 -10   -0.94    0.78
   5   2  10    2.36    1.32
  -5  -2 -11    9.73    2.22
  -5  -2 -11    7.16    1.48
   5   2  11    8.50    1.88
  -5  -2 -12    5.26    2.30
  -5  -2 -12    3.14    1.26
   5   2  12    2.13    1.47
  -5  -2 -13    0.90    1.26
  -5  -2 -13    0.57    0.88
   5   2  13    1.43    1.18
  -5  -2 -14   15.55    3.12
  -5  -2 -14    7.02    1.78
   5   2  14    9.90    2.84
  -5  -2 -15    5.44    1.78
   5   2  16   18.65    8.40
  -5  -2 -16   27.55    2.98
   5   3 -15    2.71    2.02
  -5  -3  15    1.36    1.73
   5   3 -14    0.59    0.99
  -5  -3  14    2.57    1.97
   5   3 -13    8.82    1.99
  -5  -3  13   10.17    5.67
   5   3 -12   -1.55    1.65
  -5  -3  12    2.06    2.36
   5   3 -11   14.50    3.28
  -5  -3  11   21.34    3.58
   5   3 -10   13.45    2.40
  -5  -3  10    9.85    2.33
   5   3  -9   38.82    9.15
  -5  -3   9   42.69    3.90
   5   3  -8    0.30    0.86
  -5  -3   8   -0.54    1.31
   5   3  -7   16.38    3.59
  -5  -3   7   14.29    2.38
   5   3  -6    0.68    0.81
  -5  -3   6    2.75    1.28
   5   3  -5    0.64    0.41
   5   3  -5   -0.14    1.08
  -5  -3   5    0.02    0.99
   5   3  -4    1.22    0.34
   5   3  -4    1.34    1.50
  -5  -3   4    3.09    1.53
   5   3  -3    5.98    1.63
  -5  -3   3    8.35    1.87
  -5  -3   3    5.37    1.33
   5   3  -2    7.97    1.74
  -5  -3   2    9.44    1.82
  -5  -3   2    8.59    1.53
   5   3  -1    0.31    0.46
  -5  -3   1    0.23    0.85
  -5  -3   1   -0.01    0.60
  -5  -3   0  115.98    4.44
  -5  -3   0  100.08    3.54
  -5  -3  -1   62.82    3.75
  -5  -3  -1   67.57    3.76
  -5  -3  -1   55.57    2.84
  -5  -3  -2  169.16    5.45
  -5  -3  -2  161.41    5.03
  -5  -3  -2  139.30    3.93
  -5  -3  -3   36.27    2.87
  -5  -3  -3   34.73    2.59
   5   3   3   29.02    1.87
  -5  -3  -4   15.46    2.28
  -5  -3  -4    9.71    1.72
   5   3   4    6.67    3.16
  -5  -3  -5    7.02    1.79
  -5  -3  -5    6.33    1.26
   5   3   5    4.41    2.16
  -5  -3  -6    4.85    1.64
  -5  -3  -6    7.41    1.56
   5   3   6    4.06    2.14
  -5  -3  -7    0.01    1.14
  -5  -3  -7    2.72    1.56
  -5  -3  -8    3.66    1.77
  -5  -3  -8    3.43    1.51
  -5  -3  -9   19.44    2.70
  -5  -3  -9   13.77    2.02
   5   3   9   11.03    1.38
  -5  -3 -10    1.21    1.90
  -5  -3 -10    0.26    0.80
   5   3  10    4.34    1.51
  -5  -3 -11    3.03    1.41
   5   3  11    3.81    1.25
   5   3  12   47.02    3.93
  -5  -3 -12   48.62    3.51
   5   3  13    3.15    2.44
  -5  -3 -13    6.38    1.88
   5   3  14    1.61    0.83
  -5  -3 -14    1.30    1.15
   5   3  15    7.06    3.39
  -5  -3 -15   10.57    2.06
   5   3  16    0.66    0.93
  -5  -3 -16    0.24    1.20
   5   4 -14    4.09    1.27
  -5  -4  14    6.23    2.45
   5   4 -13    1.19    1.05
  -5  -4  13    3.45    2.68
   5   4 -12    5.46    2.41
  -5  -4  12    5.93    2.33
   5   4 -11   -0.10    1.61
  -5  -4  11    2.09    1.75
   5   4 -10    0.73    0.87
  -5  -4  10    0.05    1.40
   5   4  -9   35.38    7.47
  -5  -4   9   34.09    3.48
   5   4  -8   14.92    3.61
  -5  -4   8    8.84    2.19
   5   4  -7   61.65   11.53
  -5  -4   7   56.45    9.72
   5   4  -6   18.47    3.48
  -5  -4   6   16.40    2.34
   5   4  -5    6.90    2.26
   5   4  -5    9.85    2.17
  -5  -4   5   10.40    1.58
   5   4  -4    0.76    0.79
  -5  -4   4    2.12    1.73
  -5  -4   4    1.33    1.00
   5   4  -3   67.64    3.83
  -5  -4   3   77.15    4.87
  -5  -4   3   68.59    4.28
   5   4  -2   22.10    6.77
  -5  -4   2   27.59    2.71
  -5  -4   2   23.62    2.13
   5   4  -1    0.26    0.28
  -5  -4   1    1.52    1.53
  -5  -4   1    2.06    0.79
   5   4   0    2.55    1.31
  -5  -4   0    3.74    1.28
  -5  -4   0    2.26    0.75
   5   4   1   20.94    4.21
  -5  -4  -1   18.55    2.03
  -5  -4  -1   16.65    1.44
   5   4   2   38.93    5.80
  -5  -4  -2   42.80    3.07
  -5  -4  -2   38.50    2.04
   5   4   3  193.16    6.11
  -5  -4  -3  214.66    6.33
   5   4   3  165.31    3.93
   5   4   4   42.93    7.01
  -5  -4  -4   46.75    3.44
   5   4   4   35.06    2.13
   5   4   5  107.95    5.93
  -5  -4  -5  114.63    6.01
   5   4   5   89.46    4.88
   5   4   6    3.12    1.47
  -5  -4  -6    5.03    1.62
   5   4   6    1.77    0.35
   5   4   7    3.14    1.47
  -5  -4  -7    2.18    1.16
   5   4   8    1.31    1.09
  -5  -4  -8    0.82    1.02
   5   4   9   30.85    8.94
  -5  -4  -9   35.27    3.02
   5   4  10   68.39    4.55
  -5  -4 -10   80.99    4.47
   5   4  11    0.70    0.59
  -5  -4 -11    2.10    1.59
   5   4  12    3.23    1.34
  -5  -4 -12    3.19    1.22
   5   4  13   10.18    3.41
  -5  -4 -13   10.95    2.43
   5   4  14    2.55    1.20
  -5  -4 -14    7.62    1.88
   5   4  15    0.20    0.77
  -5  -4 -15    1.35    1.21
   5   4  16    3.52    1.04
   5   5 -14    3.24    1.70
  -5  -5  14    7.87    2.88
   5   5 -13    3.05    2.01
  -5  -5  13    8.35    2.73
   5   5 -12    4.86    1.43
  -5  -5  12    5.98    2.43
   5   5 -11   11.29    1.86
  -5  -5  11   13.24    2.40
   5   5 -10    5.56    1.54
  -5  -5  10    8.15    2.34
   5   5  -9    1.41    1.15
  -5  -5   9    1.72    1.38
   5   5  -8   11.67    2.16
  -5  -5   8   10.21    2.40
   5   5  -7   19.65    4.46
  -5  -5   7   22.00    2.87
   5   5  -6   44.83    3.70
  -5  -5   6   51.16    3.85
   5   5  -5   27.25    2.01
  -5  -5   5   40.70    3.28
   5   5  -4   23.44    5.97
  -5  -5   4   44.24    3.64
  -5  -5   4   35.28    2.73
   5   5  -3    1.69    0.80
  -5  -5   3    0.69    1.19
  -5  -5   3    0.66    0.48
   5   5  -2   11.57    3.99
  -5  -5   2   15.80    2.25
  -5  -5   2   12.66    1.76
   5   5  -1   50.57    6.71
  -5  -5   1   56.15    3.86
  -5  -5   1   49.25    2.78
   5   5   0   34.03    5.56
  -5  -5   0   44.24    9.16
  -5  -5   0   34.20    2.39
   5   5   1   32.86    9.76
  -5  -5  -1   35.66    3.03
  -5  -5  -1   32.53    2.17
   5   5   2   85.74    8.34
  -5  -5  -2   89.34    5.34
  -5  -5  -2   69.07    3.34
   5   5   3   25.01    8.27
  -5  -5  -3   27.67    2.97
   5   5   4  121.04    5.83
  -5  -5  -4  146.39    6.50
   5   5   5  256.21    9.90
  -5  -5  -5  281.21    9.82
   5   5   6   31.36    9.05
  -5  -5  -6   31.17    2.92
   5   5   7    7.51    2.88
  -5  -5  -7    6.50    1.98
   5   5   8   -0.62    1.31
  -5  -5  -8    0.75    1.14
   5   5   9   81.91    5.63
  -5  -5  -9   81.76    4.69
   5   5  10    2.10    1.14
  -5  -5 -10    3.45    1.73
   5   5  11    1.20    1.00
  -5  -5 -11    1.92    1.25
   5   5  12   10.90    4.22
  -5  -5 -12   12.17    2.33
   5   5  13    0.29    0.74
  -5  -5 -13    1.22    1.50
   5   5  14    5.93    2.38
  -5  -5 -14    3.48    1.41
   5   5  15   15.62    7.17
  -5  -5 -15   10.13    3.22
   5   5  16   26.46   11.96
  -5  -5 -16   45.44    4.48
   5   6 -12    3.20    1.58
  -5  -6  12    4.57    2.52
   5   6 -11    7.92    3.66
  -5  -6  11    6.59    2.04
   5   6 -10    0.85    1.22
  -5  -6  10   -1.04    1.32
   5   6  -9    3.31    1.60
  -5  -6   9    1.01    1.32
   5   6  -8   25.09    5.02
  -5  -6   8   28.33    3.38
   5   6  -7   34.63   11.72
  -5  -6   7   39.06    3.40
   5   6  -6    2.83    1.97
  -5  -6   6    1.09    0.78
   5   6  -5   -0.58    0.88
  -5  -6   5    1.54    1.56
  -5  -6   5    2.02    1.26
   5   6  -4    1.44    1.14
  -5  -6   4    5.04    1.53
  -5  -6   4    3.30    1.23
   5   6  -3    8.96    3.56
  -5  -6   3   15.55    3.16
  -5  -6   3   14.19    1.81
   5   6  -2   11.37    2.46
  -5  -6   2   14.04    2.45
  -5  -6   2   12.69    1.93
   5   6  -1    0.66    0.62
  -5  -6   1    0.40    1.19
  -5  -6   1    0.81    0.45
   5   6   0    8.70    2.00
  -5  -6   0   13.31    2.91
  -5  -6   0   12.84    1.51
   5   6   1    1.82    2.07
  -5  -6  -1    0.76    1.62
  -5  -6  -1    1.28    0.62
   5   6   2    3.02    0.82
  -5  -6  -2    2.02    1.69
   5   6   3    1.33    0.98
  -5  -6  -3    1.67    1.58
   5   6   4    6.31    1.63
  -5  -6  -4    6.58    1.90
   5   6   5   53.09   10.83
  -5  -6  -5   52.17    4.23
   5   6   6   36.08    7.70
  -5  -6  -6   44.96    8.40
   5   6   7  276.37   11.46
  -5  -6  -7  297.80    8.84
   5   6   8   28.51   10.36
  -5  -6  -8   29.26    4.71
   5   6   9    0.12    1.07
  -5  -6  -9    0.90    1.21
   5   6  10    4.32    1.52
  -5  -6 -10    7.54    2.47
   5   6  11    2.45    1.06
  -5  -6 -11    4.86    2.46
   5   6  12    2.22    1.34
  -5  -6 -12    4.90    1.99
   5   6  13   -1.19    1.38
  -5  -6 -13    0.08    1.19
   5   6  14    6.42    2.22
  -5  -6 -14    6.23    2.32
   5   6  15    9.06    4.40
   5   7 -11    0.99    0.84
  -5  -7  11    2.44    1.51
   5   7 -10   12.92    4.90
  -5  -7  10   12.29    4.35
   5   7  -9   45.83   10.43
  -5  -7   9   40.49    3.98
   5   7  -8    6.98    3.07
  -5  -7   8    7.80    1.87
   5   7  -7   39.05    5.42
  -5  -7   7   35.97    4.82
   5   7  -6   -0.27    1.36
  -5  -7   6    0.25    1.07
   5   7  -5    0.65    1.06
  -5  -7   5    1.92    2.11
  -5  -7   5    0.93    0.93
   5   7  -4    0.68    1.21
  -5  -7   4    2.57    1.53
  -5  -7   4    0.79    0.94
   5   7  -3    6.27    2.36
  -5  -7   3    6.84    1.87
  -5  -7   3    8.61    1.65
   5   7  -2   41.39    3.79
  -5  -7   2   43.92    3.80
  -5  -7   2   31.20    5.63
   5   7  -1   14.67    4.20
  -5  -7   1   19.86    3.94
  -5  -7   1   19.65    1.87
   5   7   0   20.24    3.91
  -5  -7   0   26.47    6.33
   5   7   1    0.71    0.43
  -5  -7  -1    1.96    1.39
   5   7   2   30.54    7.60
  -5  -7  -2   31.95    3.35
   5   7   3   -0.22    1.42
  -5  -7  -3    2.29    1.40
   5   7   4   17.35    5.34
  -5  -7  -4   16.75    2.69
   5   7   5    2.62    1.41
  -5  -7  -5    0.78    1.38
   5   7   6   12.75    4.26
  -5  -7  -6   11.43    2.32
   5   7   7   68.93   13.94
  -5  -7  -7   76.20    4.87
   5   7   8    3.23    1.76
  -5  -7  -8    1.21    1.39
   5   7   9   28.70    9.89
  -5  -7  -9   37.16    3.64
   5   7  10    9.60    3.42
  -5  -7 -10    8.34    2.31
   5   7  11    0.66    1.22
  -5  -7 -11    1.29    1.37
   5   7  12    1.60    1.16
  -5  -7 -12    0.71    1.95
   5   7  13    9.53    5.58
  -5  -7 -13   21.40    5.72
   5   7  14    8.95    8.72
  -5  -7 -14    0.75    1.39
   5   8  -9    5.83    5.74
  -5  -8   9    6.48    2.24
   5   8  -8    7.63    4.49
  -5  -8   8    9.94    3.09
   5   8  -7    8.89    3.26
  -5  -8   7    7.88    3.49
  -5  -8   6    6.47    1.78
  -5  -8   5    0.23    1.45
  -5  -8   5    0.18    0.92
   5   8  -4   10.26    2.46
  -5  -8   4   12.12    2.37
  -5  -8   4    6.63    1.76
   5   8  -3    5.25    2.26
  -5  -8   3    6.05    2.56
  -5  -8   3    3.14    1.17
   5   8  -2   36.55    3.39
  -5  -8   2   49.80    4.31
   5   8  -1   25.85    8.24
  -5  -8   1   35.39    3.72
   5   8   0    2.64    1.21
  -5  -8   0    0.03    1.26
   5   8   1   24.38    9.31
  -5  -8  -1   36.87    6.25
   5   8   2   18.37    4.32
  -5  -8  -2   37.91    4.04
   5   8   3    4.06    1.96
  -5  -8  -3    2.79    1.63
   5   8   4    4.62    1.74
  -5  -8  -4   10.35    2.83
   5   8   5    0.71    1.01
  -5  -8  -5    6.22    2.14
   5   8   6   38.39   12.95
  -5  -8  -6   45.04    4.15
   5   8   7    7.47    4.29
  -5  -8  -7    0.79    1.45
   5   8   8    1.55    1.07
  -5  -8  -8    1.51    1.49
   5   8   9    8.78    2.23
  -5  -8  -9    7.17    2.44
   5   8  10   16.33    5.70
  -5  -8 -10   22.10    3.37
   5   8  11   13.61    7.89
  -5  -8 -11   13.60    4.15
   5   8  12   11.95    4.25
  -5  -8 -12   10.22    2.71
   5   8  13    3.95    2.37
  -5  -8 -13    9.34    3.09
   5   9  -7   11.02    3.21
   5   9  -6    1.41    1.56
  -5  -9   5    6.20    1.90
  -5  -9   4    6.69    2.30
   5   9  -3    1.92    1.67
  -5  -9   3    2.01    1.00
   5   9  -2   69.51    5.17
  -5  -9   2   82.47    5.62
   5   9  -1    7.43    3.02
  -5  -9   1    1.08    1.41
   5   9   0   56.08    4.68
  -5  -9   0   83.63   16.08
   5   9   1    1.43    1.32
  -5  -9  -1    0.29    1.29
   5   9   2    1.10    1.90
  -5  -9  -2    1.26    1.43
   5   9   3    5.19    2.77
  -5  -9  -3   15.19    3.39
   5   9   4    6.83    2.46
  -5  -9  -4   10.60    2.58
   5   9   5   11.22    4.79
  -5  -9  -5   22.17    3.72
   5   9   6   24.22    7.54
  -5  -9  -6   29.55    3.90
   5   9   7    9.84    3.05
  -5  -9  -7    4.52    2.20
   5   9   8    1.55    1.78
  -5  -9  -8    0.82    1.50
   5   9   9   -0.79    2.04
  -5  -9  -9    1.26    1.44
   5   9  10   -0.18    1.98
  -5  -9 -10    4.98    2.40
   5   9  11    5.65    2.22
  -5  -9 -11    1.50    1.59
  -5 -10   3    7.27    2.66
   5  10  -2    5.54    2.81
  -5 -10   2    5.42    2.22
   5  10  -1    5.40    3.15
  -5 -10   1    3.09    2.24
   5  10   0    4.40    2.44
  -5 -10   0    8.18    3.31
   5  10   1    0.97    1.88
  -5 -10  -1    6.20    2.66
   5  10   2    4.02    1.60
  -5 -10  -2    6.02    1.54
   5  10   3    1.78    2.34
  -5 -10  -3    5.43    2.41
   5  10   4    2.87    3.21
  -5 -10  -4    1.29    1.38
   5  10   5    5.87    3.34
  -5 -10  -5    3.11    1.63
   5  10   6    0.28    1.24
  -5 -10  -6    0.56    1.40
   5  10   7   14.05    3.84
  -5 -10  -7   18.22    3.40
   5  10   8    2.74    1.18
  -5 -10  -8    0.93    1.49
  -6   7   5    1.43    1.25
   6  -7  -5    3.55    1.88
  -6   7   4    0.47    1.33
   6  -7  -4    2.58    0.99
  -6   7   3    3.90    2.41
   6  -7  -3    2.52    1.74
  -6   7   2    2.07    1.62
   6  -7  -2    7.16    2.56
  -6   7   1   17.81    4.07
   6  -7  -1   12.07    4.50
  -6   7   0    6.00    2.50
   6  -7   0    1.40    1.34
  -6   7  -1    4.55    2.02
   6  -7   1    4.65    1.26
  -6   7  -2    2.23    2.19
  -6   6   9    3.86    1.55
   6  -6  -9    3.20    2.36
  -6   6   8    3.91    1.84
   6  -6  -8    2.39    1.38
  -6   6   7   -0.03    1.11
   6  -6  -7    1.22    1.38
  -6   6   6    1.21    1.10
   6  -6  -6   -0.36    1.21
  -6   6   5    0.40    1.12
   6  -6  -5    2.22    0.94
  -6   6   4   -0.17    1.14
   6  -6  -4    0.68    0.99
  -6   6   3    1.14    1.48
   6  -6  -3    1.30    1.24
   6  -6  -2    3.96    1.32
  -6   6   1    2.31    1.56
   6  -6  -1    0.04    1.47
  -6   6   0   -0.29    1.36
   6  -6   0    2.31    1.65
  -6   6  -1    1.58    1.53
   6  -6   1    0.54    0.99
  -6   6  -2   17.27    4.87
   6  -6   2   16.71    5.96
  -6   6  -3   23.48    6.28
   6  -6   3   29.26    7.93
  -6   6  -4   -0.12    1.31
   6  -6   4    2.42    0.84
  -6   6  -5    1.26    1.39
   6  -6   5    3.27    1.44
  -6   6  -6    0.43    1.31
   6  -6   6    1.17    1.59
  -6   5  11    1.97    1.57
  -6   5  10    0.71    1.36
  -6   5   9    0.14    0.94
  -6   5   8    0.38    0.85
   6  -5  -8    1.65    0.72
  -6   5   7    0.06    1.01
   6  -5  -7    0.77    0.74
  -6   5   6   17.36    2.61
   6  -5  -6   11.37    3.60
  -6   5   5    1.68    1.45
   6  -5  -5    1.50    0.88
  -6   5   4    1.69    1.23
   6  -5  -4    0.82    0.87
  -6   5   3    1.59    1.69
   6  -5  -3    1.60    1.00
  -6   5   2   17.47    3.02
   6  -5  -2   12.92    2.28
   6  -5  -1   -0.11    1.36
  -6   5   0    3.61    2.09
   6  -5   0    2.70    0.99
  -6   5  -1   47.01    4.60
   6  -5   1   30.01    7.38
  -6   5  -2   29.29    4.92
   6  -5   2   27.11    6.70
  -6   5  -3    2.23    1.61
   6  -5   3   14.82    6.45
  -6   5  -4    2.14    2.00
   6  -5   4    0.63    1.62
  -6   5  -5    2.31    1.46
   6  -5   5   -0.08    1.75
  -6   5  -6    2.03    1.76
   6  -5   6    1.15    1.05
  -6   5  -7   10.66    3.46
   6  -5   7   12.07    4.24
  -6   5  -8    1.61    1.58
   6  -5   8   -1.37    1.83
   6  -4 -12    1.23    1.77
  -6   4  12    2.33    1.49
   6  -4 -11    1.91    1.67
  -6   4  11    1.29    1.41
   6  -4 -10    1.18    1.21
  -6   4  10    1.10    1.11
  -6   4   9    3.11    1.43
   6  -4  -9    5.73    1.80
  -6   4   9    4.07    1.89
  -6   4   8    1.60    1.21
   6  -4  -8   -0.33    0.77
  -6   4   8    2.55    1.71
  -6   4   7   -0.42    0.91
  -6   4   7    1.15    1.51
  -6   4   6    9.47    2.17
   6  -4  -6    7.57    2.83
  -6   4   5   15.69    2.39
   6  -4  -5   12.21    2.83
  -6   4   4   -0.13    1.00
   6  -4  -4    1.08    0.83
  -6   4   3   23.43    3.02
   6  -4  -3   15.65    4.46
  -6   4   2    2.77    1.67
   6  -4  -2    3.23    1.07
  -6   4   1    4.16    1.97
   6  -4  -1    4.18    1.23
  -6   4   0    0.96    1.14
   6  -4   0   -0.35    1.10
  -6   4  -1   15.57    2.65
   6  -4   1   20.00    5.26
  -6   4  -2    1.82    1.37
   6  -4   2    6.00    1.79
  -6   4  -3   -0.07    1.31
  -6   4  -4    2.41    2.00
   6  -4   4    1.36    0.71
  -6   4  -5    6.83    2.44
   6  -4   5    6.89    2.06
  -6   4  -6    8.09    2.83
   6  -4   6    3.04    1.30
  -6   4  -7   20.76    3.47
   6  -4   7   18.28    4.85
  -6   4  -8    1.46    1.48
   6  -4   8    3.83    2.27
  -6   4  -9   19.77    5.43
   6  -4   9   18.33    5.61
  -6   4 -10    0.72    1.37
   6  -4  10    3.23    2.16
   6  -3 -13   -1.37    1.18
  -6   3  13    0.79    1.30
   6  -3 -12    2.97    1.47
  -6   3  12    3.41    2.09
   6  -3 -11    7.17    2.09
  -6   3  11    9.90    2.62
   6  -3 -10    0.10    0.99
  -6   3  10    1.90    1.58
   6  -3  -9    1.01    1.08
  -6   3   9    1.72    1.54
  -6   3   8    7.32    1.45
   6  -3  -8    7.25    1.68
  -6   3   8    9.23    2.43
  -6   3   7   37.83    2.96
   6  -3  -7   40.17    3.07
  -6   3   7   33.99    9.88
  -6   3   6   19.92    2.26
   6  -3  -6   21.32    2.20
  -6   3   6   22.51    3.00
  -6   3   5   10.74    1.94
   6  -3  -5    9.21    1.64
  -6   3   5    9.46    2.59
  -6   3   4    9.77    2.08
   6  -3  -4    8.14    2.08
  -6   3   3    4.24    1.44
   6  -3  -3    3.92    1.81
  -6   3   2   -0.63    0.89
   6  -3  -2    1.47    1.13
  -6   3   1    8.49    1.92
   6  -3  -1    8.77    2.82
  -6   3   0    2.41    1.13
   6  -3   0    5.25    1.27
  -6   3  -1    1.38    1.23
   6  -3   1    5.00    1.74
  -6   3  -2   14.05    2.57
   6  -3   2   12.54    3.28
  -6   3  -3    0.46    1.20
   6  -3   3    3.10    1.69
  -6   3  -4   14.22    2.74
   6  -3   4   12.63    2.27
  -6   3  -5    7.18    2.03
   6  -3   5   14.65    2.81
  -6   3  -6    5.41    2.13
   6  -3   6    7.08    1.36
  -6   3  -7   10.01    2.49
   6  -3   7    8.59    2.71
  -6   3  -8    0.39    1.18
   6  -3   8    3.23    2.38
  -6   3  -9    1.50    1.38
   6  -3   9    1.75    1.29
  -6   3 -10    7.00    2.26
   6  -3  10   10.03    2.73
  -6   3 -11    3.04    1.90
   6  -3  11    3.84    2.42
  -6   3 -12    3.58    1.96
   6  -3  12    2.49    0.98
   6  -2 -14    2.21    1.72
  -6   2  14    0.05    1.35
   6  -2 -13    1.34    1.44
  -6   2  13    2.59    1.65
   6  -2 -12    4.57    2.03
  -6   2  12    0.84    1.52
   6  -2 -11   10.21    2.67
  -6   2  11    8.01    2.91
   6  -2 -10    0.55    0.59
   6  -2  -9    8.94    2.23
  -6   2   9   15.76    3.10
  -6   2   8   21.06    2.03
   6  -2  -8   21.61    2.67
  -6   2   8   24.66    3.32
  -6   2   7   22.38    2.14
   6  -2  -7   24.25    2.52
  -6   2   7   22.34    2.95
  -6   2   6    2.68    1.24
   6  -2  -6   -0.28    0.81
  -6   2   6    1.19    1.38
  -6   2   5    1.30    1.06
   6  -2  -5    0.67    0.86
  -6   2   5    3.12    1.73
  -6   2   4    0.50    0.72
   6  -2  -4    0.23    0.65
  -6   2   4    0.55    1.28
  -6   2   3    1.17    1.14
   6  -2  -3    0.07    0.38
  -6   2   2   12.69    2.00
   6  -2  -2    8.68    2.87
  -6   2   1   32.70    8.82
   6  -2  -1   29.61    7.06
  -6   2   0   23.18    2.64
   6  -2   0   21.63    5.10
  -6   2  -1   92.90    4.99
   6  -2   1   82.27    7.97
  -6   2  -2    0.61    1.05
   6  -2   2    0.62    0.63
  -6   2  -3   22.87    2.97
   6  -2   3   20.51    4.68
  -6   2  -4    3.94    1.77
   6  -2   4    3.12    0.96
  -6   2  -5   -0.39    1.06
   6  -2   5   -0.58    1.33
  -6   2  -6   49.72    4.16
   6  -2   6   47.35    9.15
  -6   2  -7    0.56    1.25
   6  -2   7   -0.24    1.43
  -6   2  -8    3.12    1.82
   6  -2   8    3.61    1.28
  -6   2  -9    0.32    1.11
   6  -2   9    0.67    1.59
  -6   2 -10    5.63    2.20
   6  -2  10    5.63    3.18
  -6   2 -11    7.64    2.25
   6  -2  11    8.51    2.33
  -6   2 -12    5.57    2.11
   6  -2  12    5.38    3.67
  -6   2 -13   10.88    2.59
   6  -2  13    9.13    3.12
   6  -1 -14    1.82    1.77
  -6   1  14    2.52    2.01
   6  -1 -13    5.14    2.64
  -6   1  13    1.04    1.49
   6  -1 -12    1.00    1.42
  -6   1  12    1.06    1.51
   6  -1 -11    3.74    1.81
  -6   1  11    7.11    2.59
   6  -1 -10    0.93    0.65
  -6   1  10   -0.55    1.27
   6  -1  -9    1.19    1.30
  -6   1   9    1.23    1.43
   6  -1  -8   23.75    5.64
  -6   1   8   27.99    3.62
  -6   1   7    0.05    0.44
   6  -1  -7   -0.38    0.93
  -6   1   7   -0.09    1.21
  -6   1   6    5.17    1.20
   6  -1  -6    7.03    1.32
  -6   1   6    6.89    1.80
  -6   1   5    3.30    1.03
   6  -1  -5    3.55    0.83
  -6   1   5    3.40    1.47
  -6   1   4    6.14    1.50
   6  -1  -4    5.48    1.37
  -6   1   4    5.82    1.95
  -6   1   3    9.71    1.70
   6  -1  -3    8.41    1.49
  -6   1   3    8.41    1.95
  -6   1   2    0.94    0.86
   6  -1  -2    1.99    0.88
  -6   1   2    3.06    1.76
  -6   1   1   39.73    3.05
   6  -1  -1   36.40    4.45
   6  -1  -1   30.69    7.28
  -6   1   0    5.44    1.62
   6  -1   0    4.12    1.49
  -6   1  -1    2.94    1.38
   6  -1   1    4.44    1.31
  -6   1  -2    1.28    1.01
   6  -1   2    0.90    0.69
  -6   1  -3   17.59    2.28
   6  -1   3   17.00    4.20
  -6   1  -4    8.80    1.97
   6  -1   4   13.46    4.02
  -6   1  -5   25.16    6.73
   6  -1   5   29.54    5.97
  -6   1  -6    8.46    2.90
   6  -1   6   10.55    2.56
  -6   1  -7   13.22    2.50
   6  -1   7    9.54    2.78
  -6   1  -8   29.15    3.46
   6  -1   8   24.22    8.15
  -6   1  -9    1.40    1.70
   6  -1   9    3.21    2.00
  -6   1 -10   10.28    2.38
   6  -1  10    3.68    1.16
  -6   1 -11   13.44    2.93
   6  -1  11    5.17    1.62
  -6   1 -12   20.99    3.12
   6  -1  12   13.71    4.09
  -6   1 -13    4.72    2.10
   6  -1  13    5.58    2.43
  -6   1 -14   18.59    4.44
   6  -1  14   22.17    3.33
   6   0 -14    1.70    1.73
  -6   0  14    3.22    2.19
   6   0 -13    2.44    2.28
  -6   0  13    0.57    1.46
   6   0 -12    0.42    1.03
  -6   0  12    1.41    1.43
   6   0 -11   -0.35    1.45
  -6   0  11    1.95    1.95
   6   0 -10    2.76    1.45
  -6   0  10    1.55    1.43
   6   0  -9   -0.74    1.16
  -6   0   9   -0.49    1.27
   6   0  -8    1.86    0.58
  -6   0   8    5.19    1.61
   6   0  -7    1.40    0.54
  -6   0   7   -0.40    1.72
  -6   0   6    1.15    0.73
   6   0  -6    0.51    0.51
  -6   0   6    1.55    1.29
  -6   0   5   87.85    3.54
   6   0  -5   88.14    9.71
  -6   0   5   87.42    4.85
  -6   0   4    9.09    1.35
   6   0  -4    9.54    2.22
  -6   0   4    9.33    2.04
  -6   0   3    1.29    0.94
   6   0  -3    0.70    0.41
  -6   0   3    2.28    1.60
  -6   0   2    0.25    0.67
   6   0  -2    1.10    0.46
  -6   0   2    2.90    1.33
  -6   0   1   28.50    2.49
   6   0  -1   27.61    3.34
  -6   0   1   30.63    2.96
  -6   0   0   52.76    3.55
   6   0   0   38.05    3.01
   6   0   0   44.25    3.75
  -6   0  -1    7.89    1.58
   6   0   1    3.63    1.03
   6   0   1    5.72    2.24
  -6   0  -2    3.37    1.41
   6   0   2    1.44    0.90
  -6   0  -3    0.73    0.95
  -6   0  -3   -0.24    0.41
   6   0   3    0.50    0.48
  -6   0  -4    7.96    1.79
   6   0   4    7.82    2.11
  -6   0  -5   28.23    2.97
   6   0   5   28.72    5.42
  -6   0  -6   -0.35    1.09
   6   0   6    1.51    0.84
  -6   0  -7   28.57    3.21
   6   0   7   27.33    6.35
  -6   0  -8    9.06    2.21
   6   0   8    5.90    2.09
   6   0   9    2.04    0.88
  -6   0 -10    1.15    1.33
   6   0  10    0.22    0.73
  -6   0 -11    1.11    0.63
   6   0  11    1.51    1.37
  -6   0 -12    5.57    2.02
   6   0  12    2.86    1.69
  -6   0 -13    1.32    1.44
   6   0  13    9.36    2.87
  -6   0 -14   17.19    3.03
   6   0  14    6.93    4.12
   6   1 -14   -0.21    1.70
  -6  -1  14    1.00    1.62
   6   1 -13    2.74    1.38
  -6  -1  13    6.61    2.73
   6   1 -12    3.97    1.59
  -6  -1  12    3.63    1.67
   6   1 -11    7.30    1.76
  -6  -1  11    4.93    2.03
   6   1 -10    0.84    1.59
  -6  -1  10    1.10    1.34
   6   1  -9    4.01    1.81
  -6  -1   9    0.67    1.27
   6   1  -8    2.24    1.07
  -6  -1   8    3.97    1.77
   6   1  -7    3.17    1.39
  -6  -1   7    6.02    1.87
  -6  -1   6    4.17    0.80
   6   1  -6    8.88    2.72
  -6  -1   6    7.60    1.94
  -6  -1   5   39.46    2.35
   6   1  -5   45.26    9.89
  -6  -1   5   37.26    3.30
  -6  -1   4    1.50    0.62
   6   1  -4    1.06    0.45
  -6  -1   3  449.92   12.12
   6   1  -3  487.47   13.46
  -6  -1   3  479.05   14.01
  -6  -1   2   97.06    4.44
   6   1  -2   96.67    5.28
  -6  -1   2   93.28    5.00
  -6  -1   1    3.89    1.17
   6   1  -1    4.31    0.88
  -6  -1   1    1.86    0.73
  -6  -1   0   29.05    2.49
  -6  -1   0   23.88    2.33
  -6  -1  -1    4.47    1.52
  -6  -1  -1    1.56    0.79
   6   1   1    2.24    0.96
  -6  -1  -2    1.72    1.39
  -6  -1  -2    1.09    0.67
   6   1   2    1.19    0.99
  -6  -1  -3   70.29    4.37
  -6  -1  -3   61.53    5.02
   6   1   3   59.60    7.71
  -6  -1  -4  140.43    6.58
  -6  -1  -4  124.95    4.69
   6   1   4  119.25    5.67
  -6  -1  -5   51.90    3.78
  -6  -1  -5   51.05    2.68
   6   1   5   39.68    9.45
  -6  -1  -6    4.59    1.64
  -6  -1  -6    0.04    0.57
   6   1   6    2.43    0.91
  -6  -1  -7    2.28    0.99
  -6  -1  -7    1.67    0.75
   6   1   7    1.79    1.02
  -6  -1  -8    4.70    1.65
   6   1   8    2.20    1.13
  -6  -1  -9   11.39    2.60
  -6  -1  -9    6.82    1.26
   6   1   9    8.53    2.25
  -6  -1 -10    7.50    2.26
  -6  -1 -10    4.20    1.19
   6   1  10    1.91    0.89
  -6  -1 -11    3.43    1.62
   6   1  11    3.98    1.85
  -6  -1 -12    9.88    2.73
   6   1  12    8.16    2.20
  -6  -1 -13   13.64    2.95
   6   1  13    9.60    2.52
  -6  -1 -14    3.15    2.12
   6   1  14    2.85    2.34
  -6  -1 -15    2.40    2.05
   6   2 -14    0.18    2.13
  -6  -2  14    0.50    1.53
   6   2 -13    0.42    0.65
  -6  -2  13    1.05    1.62
   6   2 -12    4.80    1.73
  -6  -2  12    4.13    2.48
   6   2 -11   10.38    3.06
  -6  -2  11    9.74    2.92
   6   2 -10    0.23    0.68
  -6  -2  10    1.23    1.59
   6   2  -9   14.50    5.23
  -6  -2   9   21.47    3.77
   6   2  -8   59.24   12.49
  -6  -2   8   53.48    4.04
   6   2  -7    1.07    0.88
  -6  -2   7    0.81    1.59
   6   2  -6    2.01    0.88
  -6  -2   6    2.00    1.59
  -6  -2   5   33.33    2.20
   6   2  -5   36.76    8.33
  -6  -2   5   37.61    3.18
  -6  -2   4    5.27    1.35
   6   2  -4    2.81    1.25
  -6  -2   4    0.24    1.04
  -6  -2   3    8.23    2.28
   6   2  -3    6.65    2.07
  -6  -2   3    7.86    1.71
  -6  -2   2   23.06    3.86
   6   2  -2   24.06    2.47
  -6  -2   2   23.46    2.41
  -6  -2   1   73.04    3.88
  -6  -2   1   77.62    4.17
  -6  -2   1   68.40    4.01
  -6  -2   0  251.38   10.55
  -6  -2   0  261.41   10.71
  -6  -2   0  217.83    9.48
  -6  -2  -1    3.47    1.37
  -6  -2  -1    3.94    1.27
  -6  -2  -2    0.07    0.98
  -6  -2  -2    1.09    1.16
   6   2   2    0.27    0.49
  -6  -2  -3  188.10    7.65
  -6  -2  -3  177.12    7.09
   6   2   3  162.67    6.16
  -6  -2  -4  322.52   11.09
  -6  -2  -4  309.70   10.83
   6   2   4  272.60    9.37
  -6  -2  -5  214.26    7.13
  -6  -2  -5  219.30    5.85
   6   2   5  194.08    5.88
  -6  -2  -6   10.45    2.23
  -6  -2  -6   10.19    1.56
   6   2   6    7.61    3.07
  -6  -2  -7   15.05    2.59
  -6  -2  -7   11.78    1.58
   6   2   7    6.96    3.71
  -6  -2  -8    3.12    1.75
  -6  -2  -8    4.62    1.30
   6   2   8    2.42    1.02
  -6  -2  -9   39.05    9.67
  -6  -2  -9   35.20    2.66
   6   2   9   38.96    3.16
  -6  -2 -10    2.22    1.45
  -6  -2 -10    2.87    1.14
   6   2  10    0.98    0.58
  -6  -2 -11   24.69    3.58
  -6  -2 -11   16.80    2.10
   6   2  11   12.38    3.13
  -6  -2 -12   10.77    2.88
  -6  -2 -12    6.95    1.74
   6   2  12    8.21    2.23
  -6  -2 -13    1.15    1.86
  -6  -2 -13    0.95    0.77
   6   2  13   -0.62    1.09
  -6  -2 -14    6.39    2.49
  -6  -2 -15    1.29    1.52
   6   3 -14    5.77    3.00
  -6  -3  14    2.22    1.79
   6   3 -13    2.81    2.15
   6   3 -12    1.47    0.89
  -6  -3  12   -0.91    1.55
   6   3 -11    9.73    2.56
  -6  -3  11    5.15    2.22
   6   3 -10   35.23    7.88
  -6  -3  10   32.55    3.69
   6   3  -9    7.35    2.47
  -6  -3   9    3.57    1.83
   6   3  -8   13.28    4.54
  -6  -3   8   15.04    3.14
   6   3  -7   39.47    8.26
  -6  -3   7   28.83    3.10
   6   3  -6   24.82    5.20
  -6  -3   6   20.24    2.55
   6   3  -5   44.60   10.28
  -6  -3   5   46.45    3.46
   6   3  -4    6.34    1.79
   6   3  -4    6.91    1.69
  -6  -3   4    6.97    1.64
   6   3  -3    3.04    0.86
   6   3  -3    5.27    1.49
  -6  -3   3    3.05    1.09
   6   3  -2    0.28    0.77
  -6  -3   2    3.18    2.01
  -6  -3   2    1.06    0.92
  -6  -3   1   45.29    3.05
  -6  -3   1   50.26    3.57
  -6  -3   1   42.43    2.97
  -6  -3   0  148.49    5.98
  -6  -3   0  153.99    6.54
  -6  -3   0  134.67    5.46
  -6  -3  -1    4.19    1.80
  -6  -3  -1    1.74    0.86
  -6  -3  -2  394.95   12.10
  -6  -3  -2  387.33   13.53
   6   3   2  294.75    9.29
  -6  -3  -3   27.61    2.83
  -6  -3  -3   26.26    2.56
   6   3   3   18.11    4.72
  -6  -3  -4   34.62    3.22
  -6  -3  -4   38.14    2.88
   6   3   4   30.65    3.66
  -6  -3  -5    9.06    2.37
  -6  -3  -5   14.83    1.97
   6   3   5    6.62    3.68
  -6  -3  -6   10.77    2.26
  -6  -3  -6    9.88    1.93
   6   3   6    5.79    3.00
  -6  -3  -7   16.02    2.70
  -6  -3  -7    9.87    1.54
   6   3   7    5.99    3.58
  -6  -3  -8   -0.41    1.26
  -6  -3  -8    0.66    0.81
   6   3   8    0.28    0.64
  -6  -3  -9    0.55    1.35
  -6  -3  -9    1.30    1.18
   6   3   9    1.39    0.58
  -6  -3 -10    0.46    1.41
  -6  -3 -10    1.99    1.35
   6   3  10    0.44    0.73
  -6  -3 -11   -0.47    1.38
  -6  -3 -11    0.41    0.93
  -6  -3 -12   -0.05    0.84
   6   3  13   10.19    2.50
  -6  -3 -13   19.18    2.63
   6   3  14    7.91    5.36
  -6  -3 -14    7.92    2.49
   6   3  15    1.17    0.63
  -6  -3 -15    0.65    0.98
   6   4 -13    0.71    1.02
  -6  -4  13   11.15    6.39
   6   4 -12    9.08    3.40
  -6  -4  12    7.61    2.97
   6   4 -11    5.84    1.70
  -6  -4  11    2.36    1.78
   6   4 -10    3.65    1.65
  -6  -4  10    1.88    0.90
   6   4  -9   18.77    6.42
  -6  -4   9   15.45    4.27
   6   4  -8   14.48    2.95
  -6  -4   8   15.28    2.47
   6   4  -7   15.29    5.60
  -6  -4   7   13.07    2.38
   6   4  -6   18.85    3.80
  -6  -4   6   16.44    2.56
   6   4  -5   21.68    2.71
  -6  -4   5   22.94    2.51
   6   4  -4    0.81    0.39
   6   4  -4    3.11    1.75
   6   4  -3   38.61    2.89
  -6  -4   3   45.67    3.67
  -6  -4   3   37.48    2.89
   6   4  -2   14.15    4.81
  -6  -4   2   21.13    2.74
  -6  -4   2   17.60    2.43
   6   4  -1    1.55    0.62
  -6  -4   1    0.17    0.86
  -6  -4   1    2.74    1.03
   6   4   0    3.57    1.16
  -6  -4   0    1.23    1.17
  -6  -4   0    1.19    0.64
   6   4   1    2.49    1.28
  -6  -4  -1    2.14    0.99
   6   4   2  239.22    7.53
  -6  -4  -2  273.77    7.62
   6   4   3   24.30    8.48
  -6  -4  -3   17.63    2.47
   6   4   3   11.95    3.80
   6   4   4   64.19    3.97
  -6  -4  -4   71.84    4.01
   6   4   4   52.73    2.63
   6   4   5   15.81    6.02
  -6  -4  -5   14.15    2.13
   6   4   5    5.42    3.10
   6   4   6    4.57    1.10
  -6  -4  -6    4.47    1.35
   6   4   6    1.93    0.91
   6   4   7    1.70    0.98
  -6  -4  -7    2.04    0.90
   6   4   8   19.37    6.83
  -6  -4  -8   21.47    2.40
   6   4   9   11.93    5.03
  -6  -4  -9   16.90    2.44
   6   4  10    0.83    0.45
  -6  -4 -10    0.71    0.97
   6   4  11   50.02   15.87
  -6  -4 -11   67.40    4.49
   6   4  12    3.12    2.08
  -6  -4 -12    2.64    1.34
   6   4  13    0.88    1.03
  -6  -4 -13    3.45    1.55
   6   4  14   -0.91    1.13
  -6  -4 -14   -0.39    1.01
   6   4  15    0.76    0.66
   6   5 -12   30.43    8.14
  -6  -5  12   33.69    3.98
   6   5 -11   10.68    3.55
  -6  -5  11   11.67    4.02
   6   5 -10    3.16    1.35
  -6  -5  10    1.92    1.93
   6   5  -9    2.11    1.31
  -6  -5   9    2.48    1.68
   6   5  -8   -0.07    1.32
  -6  -5   8    2.50    1.68
   6   5  -7   16.63    4.31
  -6  -5   7   14.02    2.87
   6   5  -6   27.66    9.28
  -6  -5   6   31.08    3.55
   6   5  -5   -0.23    1.21
  -6  -5   5    1.01    1.12
   6   5  -4    2.15    1.34
  -6  -5   4    7.89    2.52
  -6  -5   4    4.90    1.56
   6   5  -3    9.73    3.82
  -6  -5   3   18.05    2.78
  -6  -5   3   16.19    2.17
   6   5  -2   52.37    3.43
  -6  -5   2   60.55    9.73
  -6  -5   2   52.85    3.19
   6   5  -1    2.58    1.39
  -6  -5   1    0.69    1.28
  -6  -5   1    1.95    0.83
   6   5   0   15.92    5.44
  -6  -5   0   24.91    2.80
  -6  -5   0   17.38    1.72
   6   5   1   11.75    3.16
  -6  -5  -1   16.62    3.40
  -6  -5  -1   12.84    1.63
   6   5   2    1.31    0.54
  -6  -5  -2   -0.80    1.07
  -6  -5  -2    1.22    0.77
   6   5   3    7.67    1.84
  -6  -5  -3    7.39    2.02
   6   5   4   61.45   10.25
  -6  -5  -4   63.20    4.10
   6   5   5   11.61    4.57
  -6  -5  -5   14.22    2.11
   6   5   6   18.47    6.14
  -6  -5  -6   24.04    2.70
   6   5   7   16.37    5.64
  -6  -5  -7   24.86    2.86
   6   5   8    0.41    0.69
  -6  -5  -8    2.19    1.18
   6   5   9   45.95    9.95
  -6  -5  -9   46.05    3.76
   6   5  10    6.47    2.24
  -6  -5 -10    5.00    1.88
   6   5  11   24.25   10.16
  -6  -5 -11   31.69    4.55
   6   5  12    3.31    2.69
  -6  -5 -12    1.38    1.11
   6   5  13   11.18    5.99
  -6  -5 -13   17.56    4.65
   6   5  14    1.58    1.29
   6   6 -11    1.55    1.29
  -6  -6  11    1.94    1.81
   6   6 -10    3.62    1.60
   6   6  -9   -0.94    1.40
  -6  -6   9    1.80    1.39
   6   6  -8    1.24    1.00
  -6  -6   8   -0.43    1.00
   6   6  -7   26.25    7.50
  -6  -6   7   23.21    5.40
   6   6  -6    4.14    2.08
  -6  -6   6    3.78    1.09
  -6  -6   5   57.30    3.90
   6   6  -4    4.51    2.28
  -6  -6   4   19.04    3.19
  -6  -6   4   16.04    2.23
   6   6  -3    1.87    0.90
  -6  -6   3    0.61    1.96
  -6  -6   3    0.87    0.81
   6   6  -2    2.32    0.59
  -6  -6   2    4.25    2.17
  -6  -6   2    2.28    1.14
   6   6  -1    2.02    0.65
  -6  -6   1    1.13    1.35
   6   6   0    8.88    3.26
  -6  -6   0   13.31    3.06
  -6  -6   0   15.82    1.87
   6   6   1    9.44    3.38
   6   6   2    0.62    0.48
  -6  -6  -2    0.31    1.24
   6   6   3    9.16    2.58
  -6  -6  -3    8.43    2.21
   6   6   4    5.61    2.17
  -6  -6  -4    6.53    1.93
   6   6   5   15.84    4.44
  -6  -6  -5   18.74    2.75
   6   6   6   10.88    4.12
  -6  -6  -6   11.30    3.41
   6   6   7   -1.63    1.38
  -6  -6  -7    0.54    1.12
   6   6   8   -0.49    1.43
  -6  -6  -8    0.54    1.09
   6   6   9   13.89    5.95
  -6  -6  -9   21.27    2.95
   6   6  10    1.57    1.00
  -6  -6 -10    1.13    1.18
   6   6  11    1.37    1.05
  -6  -6 -11    2.14    1.60
   6   6  12    2.49    2.05
  -6  -6 -12    0.40    1.01
   6   6  13    1.43    0.96
  -6  -6 -13    3.10    1.77
   6   6  14    0.20    0.66
  -6  -6 -14    1.34    1.19
   6   7  -9   10.41    4.02
  -6  -7   9    7.62    1.85
   6   7  -8   12.54    4.24
  -6  -7   8   10.68    3.44
   6   7  -7    4.59    2.60
  -6  -7   7    4.70    1.69
   6   7  -6    1.31    1.36
  -6  -7   6   -0.31    0.98
  -6  -7   5    4.80    1.62
  -6  -7   4   23.25    3.26
  -6  -7   4   18.50    2.44
   6   7  -3    7.09    2.00
  -6  -7   3   10.41    2.50
  -6  -7   3    9.84    1.93
   6   7  -2   12.16    3.70
  -6  -7   2   18.47    3.01
  -6  -7   2    9.12    1.64
   6   7  -1    2.25    0.86
  -6  -7   1    0.43    1.33
   6   7   0    4.83    1.36
  -6  -7   0    5.12    1.66
   6   7   1    2.70    1.09
  -6  -7  -1    1.69    0.92
   6   7   2    0.24    0.91
  -6  -7  -2    2.00    1.40
   6   7   3    0.60    1.56
  -6  -7  -3    4.79    2.40
   6   7   4    9.72    3.54
  -6  -7  -4   10.93    2.59
   6   7   5    5.95    3.14
  -6  -7  -5   12.13    2.49
   6   7   6    0.65    0.73
  -6  -7  -6    0.49    1.15
   6   7   7    1.14    1.23
  -6  -7  -7    0.89    1.22
   6   7   8   -0.27    1.54
  -6  -7  -8    1.02    1.18
   6   7   9    2.23    1.12
  -6  -7  -9    2.14    1.37
   6   7  10    2.22    1.24
  -6  -7 -10    2.39    1.60
   6   7  11    2.36    1.35
  -6  -7 -11    1.08    1.30
   6   7  12    0.52    0.87
  -6  -7 -12    1.26    1.46
   6   7  13    0.20    0.58
  -6  -7 -13   -0.21    1.22
   6   8  -7    8.07    3.97
  -6  -8   7   11.78    2.91
   6   8  -6    1.12    1.49
  -6  -8   6    4.44    1.51
  -6  -8   5    1.72    1.70
  -6  -8   5    0.69    0.99
  -6  -8   4    6.94    2.02
   6   8  -3    0.45    1.28
  -6  -8   3    0.22    1.45
   6   8  -2    0.63    1.46
  -6  -8   2    1.97    1.64
   6   8  -1    7.23    3.39
  -6  -8   1   17.57    3.67
   6   8   0    1.87    1.66
  -6  -8   0   -0.30    1.48
   6   8   1   39.24    7.93
  -6  -8  -1   41.64   10.51
   6   8   2    2.80    1.80
  -6  -8  -2    1.56    1.12
   6   8   3    6.35    2.93
  -6  -8  -3    9.53    3.22
   6   8   4    9.90    3.95
  -6  -8  -4   11.60    2.62
   6   8   5    3.53    1.88
  -6  -8  -5    1.62    1.55
   6   8   6   16.68    6.34
  -6  -8  -6   13.22    2.77
   6   8   7    2.99    2.42
  -6  -8  -7    2.05    1.66
   6   8   8   13.69    5.69
  -6  -8  -8   16.01    2.84
   6   8   9    1.47    1.67
  -6  -8  -9    0.91    1.44
   6   8  10    0.74    1.15
  -6  -8 -10    2.15    1.85
   6   8  11    3.22    2.01
  -6  -8 -11    3.35    1.55
  -6  -9   5    2.00    1.86
  -6  -9   4    2.81    2.46
  -6  -9   3    3.30    2.09
   6   9  -2    3.83    2.31
  -6  -9   2    2.36    1.67
   6   9  -1    4.97    2.55
  -6  -9   1    7.71    2.53
   6   9   0    1.36    1.32
  -6  -9   0    6.53    2.60
   6   9   1   20.59    5.52
  -6  -9  -1   22.81    5.93
   6   9   2   -1.23    1.95
  -6  -9  -2    1.37    1.71
   6   9   3    5.44    2.32
  -6  -9  -3    7.50    2.40
   6   9   4    0.78    1.40
  -6  -9  -4    0.19    1.38
   6   9   5   17.33    7.18
  -6  -9  -5   27.40    6.99
   6   9   6    2.52    1.47
  -6  -9  -6    5.88    2.48
   6   9   7   16.50    3.88
  -6  -9  -7   16.30    3.08
   6   9   8    1.86    1.47
  -6  -9  -8    1.63    2.17
   6   9   9    1.19    1.66
  -6  -9  -9   -0.82    1.44
   6  10   1    2.91    1.88
  -6 -10  -1    6.32    1.58
   6  10   2    0.40    1.51
  -6 -10  -2    1.24    1.49
   6  10   3    2.51    2.29
  -6 -10  -3    2.23    1.44
  -7   5   7   -0.08    0.88
   7  -5  -7    1.41    1.22
  -7   5   6    3.49    1.72
  -7   5   5    7.26    2.32
   7  -5  -5    4.30    1.02
  -7   5   4    3.11    1.62
   7  -5  -4    6.09    3.39
  -7   5   3    1.80    1.54
   7  -5  -3    2.23    0.78
  -7   5   2    0.86    1.22
   7  -5  -2    1.88    0.89
  -7   5   1   11.79    4.00
   7  -5  -1   10.55    3.46
  -7   5   0    2.28    1.90
   7  -5   0    0.92    0.72
  -7   5  -1   46.46    4.46
   7  -5   1   32.22   12.86
  -7   5  -2   18.50    3.60
   7  -5   2   12.44    4.23
  -7   5  -3   26.71    3.90
   7  -5   3   24.28    6.49
  -7   5  -4    1.18    1.42
   7  -5   4    4.35    0.88
  -7   5  -5    4.40    2.28
  -7   4   9    0.58    1.52
  -7   4   7   -0.15    0.80
   7  -4  -7    5.24    1.41
  -7   4   6   14.71    2.95
   7  -4  -6   10.87    4.12
  -7   4   5   13.07    2.40
   7  -4  -5   11.22    3.38
  -7   4   4   22.46    2.90
   7  -4  -4   10.80    4.80
  -7   4   3    0.67    1.01
   7  -4  -3    1.42    1.38
  -7   4   2    0.94    1.05
   7  -4  -2   -0.33    1.33
  -7   4   1    2.30    1.96
   7  -4  -1    1.26    0.58
  -7   4   0    6.35    2.22
   7  -4   0    6.77    3.59
  -7   4  -1   13.20    2.88
   7  -4   1    8.83    4.70
  -7   4  -2   11.11    2.53
   7  -4   2    6.06    1.46
  -7   4  -3   12.04    2.74
   7  -4   3   20.76    4.40
  -7   4  -4   -0.38    1.25
   7  -4   4    1.94    1.00
  -7   4  -5    2.16    2.04
   7  -4   5    1.22    0.86
  -7   4  -6   14.47    2.95
   7  -4   6    9.27    3.08
  -7   4  -7    0.36    1.39
   7  -4   7   -0.01    1.72
  -7   3  11   -0.16    1.36
  -7   3  10   -0.47    1.40
  -7   3   9    0.51    1.44
  -7   3   8   13.97    3.16
  -7   3   7    3.29    1.57
  -7   3   7    3.21    1.71
  -7   3   6    2.48    1.12
  -7   3   5   39.26    5.06
   7  -3  -5   24.19    8.22
  -7   3   4   10.75    2.08
   7  -3  -4    9.89    4.49
  -7   3   3   12.80    2.26
   7  -3  -3    7.19    1.84
  -7   3   2    1.06    1.00
   7  -3  -2    0.10    1.23
  -7   3   1    5.40    1.77
   7  -3  -1    3.54    1.27
  -7   3   0   13.27    2.57
   7  -3   0    9.11    3.85
  -7   3  -1    7.98    2.06
   7  -3   1    5.67    2.49
  -7   3  -2    5.67    2.05
   7  -3   2    4.32    1.97
  -7   3  -3    2.70    1.85
   7  -3   3    5.66    4.57
  -7   3  -4    0.25    1.22
   7  -3   4    0.96    0.93
  -7   3  -5    1.00    1.34
   7  -3   5    4.26    1.92
  -7   3  -6    2.30    1.96
   7  -3   6    1.39    0.92
  -7   3  -7   14.54    4.34
   7  -3   7   14.21    4.62
  -7   3  -8   34.15    4.19
   7  -3   8   26.37    6.31
  -7   3  -9    0.33    0.78
   7  -3   9    2.19    1.30
   7  -2 -12    1.23    1.69
  -7   2  12    0.16    1.49
   7  -2 -11    0.05    1.18
  -7   2  11    1.61    1.54
   7  -2 -10    1.20    1.30
  -7   2  10    0.77    1.38
   7  -2  -9    4.62    2.00
  -7   2   9    9.56    2.51
   7  -2  -8   86.49    4.93
  -7   2   8   80.67    6.14
  -7   2   7    1.94    1.02
   7  -2  -7    0.32    0.64
  -7   2   7   -0.50    1.48
  -7   2   6    3.04    1.17
  -7   2   6    4.13    2.19
  -7   2   5    1.70    1.42
  -7   2   5    0.37    1.17
  -7   2   4    1.03    0.97
   7  -2  -4    3.03    1.31
  -7   2   3    0.19    0.80
   7  -2  -3    1.13    0.88
  -7   2   2    1.34    0.98
   7  -2  -2    0.63    0.81
  -7   2   1    8.64    2.02
   7  -2  -1    6.06    1.82
  -7   2   0    0.53    1.02
   7  -2   0    2.67    0.71
  -7   2  -1    1.67    1.18
   7  -2   1    1.40    1.07
  -7   2  -2    1.72    1.21
   7  -2   2    2.36    1.15
  -7   2  -3    2.61    1.73
   7  -2   3    1.38    1.53
  -7   2  -4   47.01    4.14
   7  -2   4   46.60   11.76
  -7   2  -5    0.29    1.25
   7  -2   5    0.17    1.56
  -7   2  -6    0.10    0.70
   7  -2   6    2.62    1.25
  -7   2  -7   26.58    4.99
   7  -2   7   29.13    6.37
  -7   2  -8    3.16    2.09
   7  -2   8   -0.46    1.38
  -7   2  -9    8.68    3.19
   7  -2   9    5.29    1.89
   7  -2  10    1.73    1.50
   7  -1 -12    1.85    1.87
  -7   1  12    4.60    2.26
   7  -1 -11    3.24    1.98
  -7   1  11    9.71    3.37
   7  -1 -10    1.46    0.94
  -7   1  10    1.04    1.51
   7  -1  -9   24.34    2.86
  -7   1   9   25.61    3.38
   7  -1  -8    9.44    3.10
  -7   1   8    9.17    2.55
   7  -1  -7   31.83    7.39
  -7   1   7   38.66    4.19
  -7   1   6   24.34    2.33
   7  -1  -6   26.90    4.32
  -7   1   6   29.87    3.61
  -7   1   5   81.02    4.11
   7  -1  -5   78.89   13.73
  -7   1   5   85.23    5.50
  -7   1   4   -0.22    0.70
   7  -1  -4   -0.36    0.81
  -7   1   4    1.01    1.36
  -7   1   3   33.40    2.97
   7  -1  -3   23.92    4.87
  -7   1   3   23.61    3.00
  -7   1   2    0.94    0.94
   7  -1  -2    2.62    1.50
  -7   1   1   19.45    2.61
   7  -1  -1   14.06    3.91
  -7   1   0    2.33    1.10
   7  -1   0    1.15    0.95
  -7   1  -1   24.49    2.90
   7  -1   1   17.19    5.88
  -7   1  -2   80.07    4.92
   7  -1   2   79.59    9.12
  -7   1  -3    1.72    1.22
   7  -1   3    0.58    1.18
   7  -1   4    2.91    0.81
  -7   1  -5    1.78    1.35
   7  -1   5    5.38    1.60
  -7   1  -6    1.07    1.33
   7  -1   6    2.41    1.25
  -7   1  -7    6.33    2.34
   7  -1   7    5.58    2.50
  -7   1  -8   12.14    2.77
   7  -1   8    7.88    4.52
  -7   1  -9    0.17    1.20
   7  -1   9    1.37    1.44
  -7   1 -10    3.62    1.92
   7  -1  10    5.20    1.48
  -7   1 -11    4.04    2.12
   7  -1  11    0.96    1.44
  -7   1 -12    0.91    1.48
   7  -1  12    3.70    2.16
   7   0 -12   10.25    2.86
  -7   0  12   13.96    3.47
   7   0 -11    2.31    1.36
  -7   0  11    0.19    1.36
   7   0 -10    4.08    1.25
  -7   0  10    3.80    1.99
   7   0  -9   12.58    2.77
  -7   0   9   19.77    4.63
   7   0  -8    6.29    2.20
  -7   0   8    5.36    2.39
   7   0  -7    1.61    0.59
  -7   0   7    1.29    1.44
  -7   0   6   25.45    2.25
   7   0  -6   25.73    6.48
  -7   0   6   24.40    3.20
  -7   0   5   24.28    5.90
   7   0  -5   31.40    6.49
  -7   0   5   37.37    4.43
  -7   0   4   31.93    2.74
   7   0  -4   27.96    5.19
  -7   0   4   37.59    4.14
  -7   0   3   92.99    4.32
   7   0  -3   88.41    4.62
  -7   0   3   88.61    5.28
  -7   0   2   16.74    2.05
   7   0  -2   16.99    3.50
  -7   0   2   16.21    2.44
  -7   0   1    2.58    1.02
   7   0  -1    1.23    0.95
   7   0  -1    1.62    0.70
  -7   0   0   15.01    2.26
   7   0   0    8.90    3.43
  -7   0  -1   16.87    2.45
   7   0   1   13.73    4.70
  -7   0  -2    4.18    1.55
   7   0   2    3.49    1.37
  -7   0  -3    1.76    1.18
   7   0   3    2.69    1.04
  -7   0  -4   19.20    2.72
   7   0   4    9.88    6.21
  -7   0  -5    0.50    1.11
   7   0   5    0.91    0.46
  -7   0  -6   25.68    3.43
   7   0   6   17.93    6.19
  -7   0  -7    1.01    1.23
   7   0   7    3.61    0.95
  -7   0  -8    1.58    1.37
   7   0   8    0.27    0.44
  -7   0  -9    3.63    2.19
   7   0   9    5.33    1.89
  -7   0 -10    2.30    1.09
   7   0  10    0.86    1.07
  -7   0 -11    0.88    0.94
  -7   0 -12    2.58    1.66
   7   0  12   -0.20    1.26
   7   1 -12    1.53    1.87
  -7  -1  12   -0.14    1.22
   7   1 -11    0.74    0.76
  -7  -1  11    1.45    1.51
   7   1 -10   20.44    4.87
  -7  -1  10   18.05    2.96
   7   1  -9    2.14    0.65
  -7  -1   9    1.54    1.40
   7   1  -8    6.86    1.46
  -7  -1   8    4.96    2.21
   7   1  -7    5.77    1.51
   7   1  -6    3.92    1.11
  -7  -1   6    9.02    2.61
  -7  -1   5    2.84    1.05
   7   1  -5    2.53    1.50
  -7  -1   5    1.32    1.24
  -7  -1   4    2.22    1.25
   7   1  -4    0.84    0.48
  -7  -1   4    3.43    1.79
  -7  -1   3   86.54    4.27
   7   1  -3   97.81   10.62
  -7  -1   3   88.37    5.05
  -7  -1   2    0.63    0.58
   7   1  -2    0.19    0.89
  -7  -1   2    2.11    1.32
  -7  -1   1  103.98    4.77
   7   1  -1   95.04   11.53
  -7  -1   1   95.05    5.07
  -7  -1   0   58.79    3.71
   7   1   0   47.35    7.65
   7   1   0   45.57    9.84
  -7  -1  -1    2.09    0.95
   7   1   1    1.57    0.69
   7   1   1    0.87    0.59
  -7  -1  -2    6.70    1.76
  -7  -1  -2    2.99    0.97
   7   1   2    2.17    1.44
  -7  -1  -3   20.07    2.51
  -7  -1  -3   20.13    1.84
   7   1   3   12.69    5.43
  -7  -1  -4   -0.57    1.08
  -7  -1  -4   -0.13    0.45
   7   1   4    0.96    0.79
  -7  -1  -5   25.72    7.94
   7   1   5   26.10    7.69
  -7  -1  -6   34.10    9.76
   7   1   6   25.84    8.85
  -7  -1  -7    6.92    2.71
   7   1   7    1.98    0.83
  -7  -1  -8   -0.31    1.15
   7   1   8    2.88    1.13
  -7  -1  -9   17.38    3.55
   7   1   9   13.79    2.91
  -7  -1 -10    8.66    2.53
   7   1  10    4.90    2.91
  -7  -1 -11    1.07    1.52
   7   1  11    1.39    1.53
  -7  -1 -12    6.61    2.30
   7   1  12    2.85    0.88
  -7  -1 -13    0.77    1.28
   7   2 -12    4.90    1.81
  -7  -2  12    7.60    2.68
   7   2 -11   10.60    3.67
  -7  -2  11    6.10    2.48
   7   2 -10    1.42    1.15
  -7  -2  10    3.28    2.18
   7   2  -9   22.40    6.01
  -7  -2   9   21.80    3.80
   7   2  -8   24.05    5.13
  -7  -2   8   28.22    3.90
   7   2  -7   -0.34    1.08
  -7  -2   7    2.45    1.87
   7   2  -6    4.21    1.30
  -7  -2   6    3.87    1.82
  -7  -2   5    0.63    0.76
   7   2  -5    1.75    0.77
  -7  -2   5    1.95    1.21
  -7  -2   4    2.73    0.91
   7   2  -4    4.29    1.28
  -7  -2   4    3.70    1.66
  -7  -2   3   56.67    3.26
   7   2  -3   51.59    5.43
  -7  -2   3   49.92    4.06
  -7  -2   2    1.13    0.43
   7   2  -2    0.23    0.50
  -7  -2   2    0.68    1.09
  -7  -2   1   46.80    3.25
   7   2  -1   43.40    3.14
  -7  -2   1   43.83    3.40
  -7  -2   0    9.93    1.97
  -7  -2   0    8.08    2.06
  -7  -2  -1   23.24    2.57
  -7  -2  -1   19.70    2.88
   7   2   1   12.80    6.40
  -7  -2  -2   -0.38    1.02
  -7  -2  -2   -0.13    0.72
   7   2   2    1.45    0.87
  -7  -2  -3    2.98    1.30
  -7  -2  -3    1.45    1.06
   7   2   3    0.62    0.60
  -7  -2  -4   12.11    2.31
  -7  -2  -4    3.93    1.06
   7   2   4    3.79    1.42
  -7  -2  -5    2.46    1.42
  -7  -2  -5    0.78    0.70
   7   2   5    1.93    1.03
  -7  -2  -6   11.74    2.75
  -7  -2  -6    8.97    1.54
   7   2   6    6.99    4.19
  -7  -2  -7   -0.48    1.26
  -7  -2  -7    2.25    1.06
   7   2   7    1.27    0.96
  -7  -2  -8    8.67    2.40
  -7  -2  -8    2.88    1.08
   7   2   8    4.45    1.54
  -7  -2  -9    0.36    0.80
   7   2   9    1.78    0.68
  -7  -2 -10    0.75    0.80
   7   2  10    0.17    0.67
  -7  -2 -11    2.12    1.63
  -7  -2 -12   12.41    4.17
  -7  -2 -13    2.08    1.68
   7   3 -12    6.54    1.59
  -7  -3  12    7.05    2.05
   7   3 -11    1.49    1.09
  -7  -3  11    0.65    1.40
   7   3 -10   39.34    8.23
  -7  -3  10   34.85    3.94
   7   3  -9    7.46    1.87
  -7  -3   9    5.13    1.77
   7   3  -8    6.07    1.68
  -7  -3   8    3.95    1.86
   7   3  -7   22.71    6.10
  -7  -3   7   20.39    2.94
   7   3  -6   20.25    4.78
  -7  -3   6   18.48    2.75
   7   3  -5    1.93    0.83
  -7  -3   5    3.33    1.32
   7   3  -4    0.58    0.60
   7   3  -4    1.41    0.86
  -7  -3   4    0.78    1.06
   7   3  -3   11.27    3.43
   7   3  -3   10.16    4.52
  -7  -3   3   11.48    2.10
   7   3  -2    2.71    1.41
  -7  -3   2    0.93    1.00
  -7  -3   1   32.02    2.68
  -7  -3   1   29.93    2.95
  -7  -3   1   26.05    2.59
  -7  -3   0    7.90    1.87
  -7  -3   0    6.81    1.77
  -7  -3   0    9.36    1.71
  -7  -3  -1    9.61    2.06
  -7  -3  -1    9.66    1.93
  -7  -3  -2   82.20    4.70
  -7  -3  -2   73.03    5.33
   7   3   2   65.65    3.61
  -7  -3  -3    2.66    1.68
  -7  -3  -3    2.28    1.01
   7   3   3    2.40    1.59
  -7  -3  -4    0.65    1.23
  -7  -3  -4    1.72    0.97
   7   3   4    2.62    0.89
  -7  -3  -5    6.94    2.17
  -7  -3  -5    7.85    1.61
   7   3   5    3.99    1.67
  -7  -3  -6    6.93    2.23
  -7  -3  -6   10.18    2.40
   7   3   6    5.42    2.76
  -7  -3  -7    3.69    2.16
  -7  -3  -7    2.35    1.03
   7   3   7    2.40    0.66
  -7  -3  -8    2.61    1.66
  -7  -3  -8    0.85    0.69
   7   3   8    0.35    0.43
  -7  -3  -9    0.81    1.45
  -7  -3 -10    4.60    2.32
  -7  -3 -10    3.10    1.38
  -7  -3 -11    5.32    2.36
  -7  -3 -11    4.92    2.10
  -7  -3 -12    1.90    2.18
   7   4 -11    2.01    1.24
  -7  -4  11    1.43    1.61
   7   4 -10   16.03    4.97
  -7  -4  10   18.50    4.99
   7   4  -9    2.05    1.16
  -7  -4   9    2.73    1.98
   7   4  -8   67.38   17.19
  -7  -4   8   61.33    4.72
   7   4  -7    1.69    1.34
  -7  -4   7    2.82    1.62
   7   4  -6   -0.77    1.23
  -7  -4   6    0.57    1.13
   7   4  -5    1.29    1.00
  -7  -4   5    2.55    1.57
   7   4  -4   10.65    2.42
  -7  -4   4    6.31    1.63
  -7  -4   3    1.52    1.38
   7   4  -2    1.23    0.91
  -7  -4   2    2.49    1.78
  -7  -4   2    0.87    0.93
  -7  -4   1    4.45    1.54
  -7  -4   1    1.97    0.93
   7   4   0    3.57    1.13
  -7  -4   0    1.89    0.67
  -7  -4   0    2.64    1.25
   7   4   1    1.80    0.89
  -7  -4  -1    1.62    1.60
  -7  -4  -1    0.33    0.74
   7   4   2    5.39    2.29
  -7  -4  -2    7.76    1.77
   7   4   2    3.12    1.82
  -7  -4  -3    0.77    0.87
   7   4   3    0.71    0.56
   7   4   4   34.34    7.14
  -7  -4  -4   33.07    8.31
   7   4   4   19.29    6.49
   7   4   5   -1.20    1.06
  -7  -4  -5    0.63    1.04
   7   4   5    0.52    0.29
   7   4   6    1.91    0.96
  -7  -4  -6    2.02    1.13
   7   4   7    0.25    1.14
  -7  -4  -7    0.31    0.99
   7   4   8    1.51    1.03
  -7  -4  -8    0.57    0.88
   7   4   9    0.91    0.77
  -7  -4  -9    2.01    1.36
   7   4  10   -0.18    1.27
  -7  -4 -10    0.71    0.98
   7   4  11    0.65    0.88
  -7  -4 -11    5.13    1.60
   7   4  12   11.06    4.50
  -7  -4 -12    4.93    1.52
   7   4  13    2.33    1.75
  -7  -4 -13    0.39    1.00
   7   5 -10    1.49    1.39
  -7  -5  10    1.00    1.22
   7   5  -9    3.63    1.21
  -7  -5   9    5.69    2.00
   7   5  -8    8.34    1.83
  -7  -5   8    5.00    1.82
   7   5  -7    8.04    2.25
  -7  -5   7    6.61    2.21
   7   5  -6    2.25    1.64
  -7  -5   6    1.44    1.45
   7   5  -5   61.12    4.76
  -7  -5   5   55.84    4.19
   7   5  -4    2.68    1.88
  -7  -5   4    1.53    1.40
   7   5  -3    4.63    1.38
  -7  -5   3   10.40    2.44
  -7  -5   3    7.93    2.08
   7   5  -2    1.31    0.81
  -7  -5   2    1.32    1.37
  -7  -5   2   -0.04    0.68
   7   5  -1   13.75    4.57
  -7  -5   1   40.16    6.29
  -7  -5   1   31.59    2.81
   7   5   0    1.20    0.81
  -7  -5   0    1.08    1.26
  -7  -5   0    2.71    1.39
   7   5   1   -0.09    0.91
  -7  -5  -1    2.58    1.74
  -7  -5  -1    2.42    1.04
   7   5   2    5.27    1.98
  -7  -5  -2    6.73    2.32
   7   5   2    2.70    1.34
   7   5   3   11.03    2.72
  -7  -5  -3   14.76    3.54
   7   5   4    5.83    1.75
  -7  -5  -4    7.23    2.07
   7   5   5    0.96    0.89
  -7  -5  -5    1.21    1.45
   7   5   6    6.89    2.32
  -7  -5  -6    3.39    1.50
   7   5   7    1.14    0.85
  -7  -5  -7    0.94    0.99
   7   5   8    2.78    3.66
  -7  -5  -8   -0.50    0.85
   7   5   9    1.47    1.52
  -7  -5  -9    8.80    2.08
   7   5  10   -0.39    1.03
  -7  -5 -10    0.64    1.39
   7   5  11    2.38    1.16
  -7  -5 -11    1.05    1.06
   7   5  12    1.06    0.77
  -7  -5 -12   -0.48    0.94
   7   6  -9    0.54    1.51
  -7  -6   9    3.90    2.16
   7   6  -8    0.90    1.06
  -7  -6   8    2.36    1.35
   7   6  -7    1.00    0.84
  -7  -6   7    1.19    1.18
   7   6  -6   19.95    8.02
  -7  -6   6   21.31    2.93
   7   6  -5   17.82    3.10
  -7  -6   5   10.81    2.38
  -7  -6   4    0.16    0.87
   7   6  -3    0.98    0.80
  -7  -6   3    1.47    1.45
  -7  -6   3    0.96    0.89
   7   6  -2    3.42    1.80
  -7  -6   2    7.26    2.21
  -7  -6   2    3.72    1.27
   7   6  -1   15.98    7.36
  -7  -6   1   27.93    3.64
  -7  -6   1   19.39    2.15
   7   6   0    6.13    2.75
  -7  -6   0    6.29    2.33
   7   6   1    3.71    1.81
  -7  -6  -1    1.89    1.44
   7   6   2   11.35    3.38
  -7  -6  -2   13.94    3.86
   7   6   3    7.65    3.45
  -7  -6  -3    7.79    2.17
   7   6   4    8.84    3.02
  -7  -6  -4    9.90    2.46
   7   6   5    2.66    1.22
  -7  -6  -5    1.53    1.27
   7   6   6    1.04    0.95
  -7  -6  -6    0.16    1.13
   7   6   7   -1.17    1.33
  -7  -6  -7    0.39    1.11
   7   6   8   -1.27    1.34
  -7  -6  -8    1.55    1.08
   7   6   9    1.18    1.34
  -7  -6  -9    2.10    1.51
   7   6  10   13.49    6.87
  -7  -6 -10   20.44    5.39
   7   6  11   -0.02    1.38
  -7  -6 -11    1.33    1.18
   7   6  12    2.46    1.62
  -7  -6 -12    8.06    2.28
   7   7  -7    2.83    1.45
  -7  -7   7    2.80    1.97
   7   7  -6    9.79    3.79
  -7  -7   6   11.16    2.14
   7   7  -5    0.64    1.35
  -7  -7   5    0.65    0.93
  -7  -7   4    1.63    1.62
  -7  -7   4    1.77    0.97
  -7  -7   3    3.29    2.18
   7   7  -2    3.53    1.53
  -7  -7   2    1.27    1.96
  -7  -7   1    1.54    1.45
   7   7   0    1.73    0.80
  -7  -7   0    1.97    1.33
   7   7   1    0.64    0.86
  -7  -7  -1    5.18    2.27
   7   7   2    8.18    4.10
  -7  -7  -2   10.50    3.17
   7   7   3   20.66    6.88
  -7  -7  -3   28.47    5.07
   7   7   4    2.05    1.36
  -7  -7  -4    6.41    2.33
   7   7   5   15.03    5.62
  -7  -7  -5   22.29    3.27
   7   7   6    1.92    1.11
  -7  -7  -6   -0.03    1.25
   7   7   7    4.18    1.24
  -7  -7  -7    4.14    2.47
   7   7   8    0.86    0.51
  -7  -7  -8    1.52    1.38
   7   7   9   -0.06    0.83
  -7  -7  -9    0.69    1.24
   7   7  10    3.37    1.71
  -7  -7 -10    1.31    1.22
   7   8  -5    3.16    2.15
  -7  -8   4    8.95    2.61
  -7  -8   3    3.12    2.25
  -7  -8   2    1.77    1.65
   7   8  -1   -0.08    0.93
  -7  -8   1    2.27    1.55
   7   8   0   12.80    5.37
  -7  -8   0   18.73    5.22
   7   8   1    3.39    1.69
  -7  -8  -1    0.32    1.07
   7   8   2    1.46    0.77
  -7  -8  -2   -0.81    1.24
   7   8   3   -0.66    1.35
  -7  -8  -3    2.56    2.02
   7   8   4    3.59    1.90
  -7  -8  -4    2.58    1.62
   7   8   5   24.09    8.79
  -7  -8  -5   31.02    7.73
   7   8   6    4.05    1.98
  -7  -8  -6    3.81    2.09
   7   8   7   17.70    7.81
  -7  -8  -7   28.37    4.17
   7   8   8    4.30    1.51
  -7  -8  -8    3.39    1.68
   7   9   0   22.38    4.70
  -7  -9   0   32.79    4.08
   7   9   1    6.78    1.99
  -7  -9  -1    7.87    2.83
   7   9   2   15.83    5.88
  -7  -9  -2   23.11    6.94
   7   9   3    2.62    1.24
  -7  -9  -3    3.89    2.15
   7   9   4    1.08    0.80
  -8   4   3    1.44    1.17
   8  -4  -3    2.23    1.50
  -8   4   2   -0.04    0.94
   8  -4  -2    0.32    0.49
  -8   4   1    3.27    1.69
   8  -4  -1    2.12    1.33
  -8   4   0    0.68    1.14
   8  -4   0    1.63    0.81
  -8   4  -1    2.10    2.00
   8  -4   1    1.88    1.20
   8  -3  -6    1.49    1.12
  -8   3   5    9.28    2.10
   8  -3  -5    5.00    2.92
  -8   3   4    5.99    2.23
   8  -3  -4    1.83    1.31
  -8   3   3   11.41    3.38
   8  -3  -3   10.06    4.80
  -8   3   2    6.14    2.00
   8  -3  -2    3.80    1.88
  -8   3   1    1.94    1.46
   8  -3  -1    1.94    0.88
  -8   3   0    1.83    1.19
   8  -3   0    0.03    0.92
  -8   3  -1    5.88    2.16
   8  -3   1    6.12    1.21
  -8   3  -2   -0.13    1.15
   8  -3   2    0.41    0.55
  -8   3  -3    1.01    1.38
   8  -3   3    0.46    0.76
  -8   3  -4    3.55    1.66
   8  -3   4    2.15    0.91
  -8   3  -5    1.84    1.89
   8  -3   5    2.22    1.35
  -8   2   8   19.59    3.45
  -8   2   7   18.65    3.47
  -8   2   6   65.40    5.63
  -8   2   5    3.42    1.48
   8  -2  -5    4.86    2.35
  -8   2   4    1.11    1.01
   8  -2  -4   -0.77    1.34
  -8   2   3    1.43    1.31
   8  -2  -3    1.68    1.52
  -8   2   2    3.82    1.54
   8  -2  -2    3.60    1.47
  -8   2   1    0.46    0.89
   8  -2  -1    1.99    1.11
  -8   2   0    1.69    1.17
   8  -2   0    5.82    1.38
  -8   2  -1   28.02    3.52
   8  -2   1   16.78    6.61
  -8   2  -2    0.69    1.26
   8  -2   2    0.63    0.79
  -8   2  -3   -0.80    1.14
   8  -2   3    2.04    1.10
  -8   2  -4    1.40    1.57
   8  -2   4    2.17    1.30
  -8   2  -5   11.29    3.64
   8  -2   5    7.34    3.51
  -8   2  -6    4.98    2.22
   8  -2   6    1.87    1.24
  -8   2  -7    0.20    1.30
   8  -2   7    2.15    1.07
  -8   1   9   -0.44    1.46
  -8   1   8    7.53    2.42
  -8   1   7   13.90    8.69
  -8   1   6   11.50    2.80
  -8   1   5   13.05    2.13
  -8   1   5   12.01    2.87
  -8   1   4    5.39    1.56
  -8   1   3    3.39    1.60
   8  -1  -3    2.30    1.59
  -8   1   2    0.36    0.91
   8  -1  -2    0.74    1.03
  -8   1   1    5.25    1.88
   8  -1  -1    6.66    4.44
  -8   1   0    1.19    1.31
   8  -1   0    1.26    1.07
  -8   1  -1   19.98    3.34
   8  -1   1   13.21    5.79
  -8   1  -2    0.41    1.14
   8  -1   2    2.20    1.42
  -8   1  -3   43.15    4.22
   8  -1   3   26.05   11.99
  -8   1  -4    1.54    1.88
   8  -1   4    2.85    1.63
  -8   1  -5    3.31    1.94
   8  -1   5    5.66    1.90
  -8   1  -6   -1.45    1.34
   8  -1   6    1.60    0.68
  -8   1  -7    8.42    2.84
   8  -1   7    6.73    3.57
  -8   1  -8    3.16    2.08
   8  -1   8    1.06    0.75
   8   0 -10    7.86    3.25
  -8   0  10    4.55    1.88
   8   0  -9    2.60    0.73
  -8   0   9    2.62    2.09
   8   0  -8   -0.27    1.18
  -8   0   8    0.13    1.44
   8   0  -7    1.59    0.69
  -8   0   7    3.99    2.16
   8   0  -6   15.90    3.30
  -8   0   6   13.74    2.71
   8   0  -5    5.01    1.37
  -8   0   5    4.41    2.02
  -8   0   4   13.98    2.38
  -8   0   4   12.22    2.87
  -8   0   3    2.76    1.50
  -8   0   3    4.97    2.18
  -8   0   2    0.66    0.92
   8   0  -2    0.99    0.92
  -8   0   1    6.09    1.67
   8   0  -1    3.53    1.11
  -8   0   0    1.09    0.94
   8   0   0    0.70    0.96
  -8   0  -1    1.15    1.04
   8   0   1    2.02    0.94
  -8   0  -2    6.87    2.09
   8   0   2    5.23    2.48
  -8   0  -3    8.32    2.56
   8   0   3    4.69    2.61
  -8   0  -4   -0.18    1.19
   8   0   4    0.38    0.89
  -8   0  -5   13.45    2.60
   8   0   5    9.89    4.53
  -8   0  -6    5.74    2.13
   8   0   6    2.29    1.48
  -8   0  -7    5.33    1.87
   8   0   7    5.31    1.36
  -8   0  -8    6.15    2.71
   8   0   8    1.60    1.39
  -8   0  -9    0.45    0.68
   8   0   9    0.24    1.11
   8   1 -10    1.52    0.99
  -8  -1  10    1.22    1.46
   8   1  -9    1.48    1.01
  -8  -1   9    0.00    1.37
   8   1  -8    3.18    1.46
  -8  -1   8    3.41    1.64
   8   1  -7    0.42    0.62
  -8  -1   7   -0.01    1.16
   8   1  -6    1.27    0.91
  -8  -1   6   -0.61    1.15
   8   1  -5    1.32    0.49
  -8  -1   5   -1.46    1.12
  -8  -1   4    1.22    0.80
   8   1  -4    1.94    0.81
  -8  -1   4    3.09    1.18
  -8  -1   3   14.42    2.10
   8   1  -3   10.81    3.15
  -8  -1   3   21.29    3.24
  -8  -1   2   12.87    2.89
   8   1  -2    5.79    1.19
  -8  -1   2    8.10    1.88
  -8  -1   1    1.24    1.10
   8   1  -1    0.48    0.56
   8   1  -1    1.61    0.68
  -8  -1   0    0.95    0.87
   8   1   0    0.43    1.21
  -8  -1  -1    0.54    0.58
   8   1   2    0.78    0.52
  -8  -1  -3    1.80    1.26
   8   1   3    1.84    0.80
  -8  -1  -4    0.80    0.56
   8   1   4    0.33    0.58
  -8  -1  -5    5.92    2.66
   8   1   5    4.07    1.37
  -8  -1  -6   12.08    2.67
   8   1   6   10.27    3.61
  -8  -1  -7    1.93    1.63
   8   1   7    1.50    0.59
  -8  -1  -8    0.78    1.46
   8   1   8    0.85    0.98
  -8  -1  -9   22.42    3.39
   8   1   9   14.00    3.97
  -8  -1 -10    3.12    2.39
   8   1  10    2.46    1.47
   8   2 -10   12.88    3.58
  -8  -2  10   11.43    2.86
   8   2  -9    1.09    1.04
  -8  -2   9    0.15    1.36
   8   2  -8    1.55    0.99
  -8  -2   8    1.57    1.38
   8   2  -7   -0.38    1.06
  -8  -2   7    0.73    1.27
   8   2  -6    0.79    0.57
  -8  -2   6    0.47    1.15
   8   2  -5    0.69    1.02
  -8  -2   5    2.16    1.68
  -8  -2   4    6.41    1.71
   8   2  -4    8.00    2.32
  -8  -2   4    9.87    2.57
  -8  -2   3   15.78    2.18
   8   2  -3   12.83    3.71
  -8  -2   3   11.06    2.37
  -8  -2   2   17.89    4.59
   8   2  -2   17.41    5.44
  -8  -2   2   18.94    3.17
  -8  -2   1    7.85    2.43
   8   2  -1    3.39    1.82
  -8  -2   1    7.34    1.91
  -8  -2   0    1.01    1.23
   8   2   0    0.52    0.44
   8   2   0    0.74    0.71
  -8  -2  -1    0.88    0.98
   8   2   1    1.71    1.03
   8   2   1    0.97    0.84
  -8  -2  -2    0.01    1.03
  -8  -2  -2    1.01    0.80
   8   2   2    2.84    1.29
  -8  -2  -3   -1.64    1.09
  -8  -2  -3   -0.90    0.70
   8   2   3    1.36    1.19
  -8  -2  -4   13.23    2.55
   8   2   4    8.23    5.14
  -8  -2  -5   52.27    6.85
   8   2   5   31.62   10.41
  -8  -2  -6   20.79    3.33
   8   2   6   10.82    3.71
  -8  -2  -7   25.78    3.79
   8   2   7   13.66    6.08
  -8  -2  -8    2.60    1.15
   8   2   8    0.55    0.99
  -8  -2  -9    2.22    1.94
  -8  -2 -10    4.21    2.41
   8   3  -9    4.19    1.93
  -8  -3   9    4.34    2.09
   8   3  -8    3.14    1.13
  -8  -3   8    2.38    1.49
   8   3  -7   25.17    7.91
  -8  -3   7   22.59    6.26
   8   3  -6    0.79    0.73
  -8  -3   6    0.00    1.06
   8   3  -5    9.39    5.14
  -8  -3   5   14.68    2.89
   8   3  -4   17.21    6.20
  -8  -3   4   19.18    3.37
   8   3  -3    1.57    0.70
   8   3  -3    4.03    1.26
  -8  -3   3    1.28    1.10
   8   3  -2    3.04    2.34
  -8  -3   2    8.95    2.08
  -8  -3   1    7.48    1.94
   8   3  -1    8.01    1.88
  -8  -3   1    6.41    1.85
  -8  -3   0    3.89    1.45
  -8  -3  -1    0.53    0.91
  -8  -3  -1    0.57    0.97
   8   3   1    0.54    0.91
  -8  -3  -2    1.11    1.04
  -8  -3  -2    0.14    0.81
   8   3   2    0.80    0.66
  -8  -3  -3    3.14    1.85
  -8  -3  -3    1.71    1.23
   8   3   3    1.54    0.66
  -8  -3  -4   15.43    3.50
  -8  -3  -4   14.93    2.59
   8   3   4    7.49    4.52
  -8  -3  -5  170.48    7.78
  -8  -3  -5  147.30   15.23
   8   3   5  124.80   13.33
  -8  -3  -6   32.90    3.84
  -8  -3  -6   21.74    5.02
   8   3   6   16.51    7.16
  -8  -3  -7    3.55    1.80
  -8  -3  -7    1.08    0.56
  -8  -3  -8    2.43    1.80
  -8  -3  -9    0.30    1.60
  -8  -3 -10   -0.08    1.47
   8   4  -9    8.34    2.28
  -8  -4   9    9.18    2.55
   8   4  -8   10.53    3.46
  -8  -4   8    6.12    1.94
   8   4  -7    9.03    3.53
  -8  -4   7   13.15    3.80
   8   4  -6    3.64    1.14
  -8  -4   6    1.62    1.08
   8   4  -5    4.18    1.80
  -8  -4   5    5.51    1.85
   8   4  -4    1.72    1.33
  -8  -4   4    1.87    1.12
   8   4  -3    3.16    1.81
  -8  -4   3    3.19    1.36
   8   4  -2   12.54    4.70
   8   4  -2   17.63    3.29
  -8  -4   2   17.25    3.19
   8   4  -1    1.66    1.02
  -8  -4   1    4.75    1.74
  -8  -4   1    2.96    1.05
   8   4   0    1.67    0.97
  -8  -4   0    2.13    1.17
  -8  -4   0    1.51    1.28
   8   4   1    2.02    0.85
  -8  -4  -1    1.08    1.10
   8   4   1    1.22    0.69
   8   4   2   -1.10    0.89
  -8  -4  -2    1.37    1.15
   8   4   2    1.16    0.73
   8   4   3   12.63    3.92
  -8  -4  -3   10.69    2.87
   8   4   3    2.94    3.23
   8   4   4    3.35    1.68
  -8  -4  -4    3.18    1.39
   8   4   5    5.12    2.15
  -8  -4  -5    1.49    1.24
   8   4   6    1.22    1.05
  -8  -4  -6    0.73    0.92
   8   4   7   17.91    5.69
  -8  -4  -7   17.59    3.91
   8   4   8    1.13    1.03
  -8  -4  -8   -0.12    0.85
   8   4   9    2.52    1.18
  -8  -4  -9    3.06    1.64
   8   4  10    1.07    1.73
   8   5  -7    6.01    2.16
  -8  -5   7    3.89    1.55
   8   5  -6    1.52    0.93
  -8  -5   6    0.53    1.06
   8   5  -5   10.82    4.81
  -8  -5   5    8.74    2.81
   8   5  -4    7.85    2.99
  -8  -5   4    6.75    1.98
   8   5  -3    1.65    1.65
  -8  -5   3    3.30    1.43
   8   5  -2    1.17    0.49
  -8  -5   2    0.36    1.27
  -8  -5   2    1.20    1.05
   8   5  -1    1.40    0.87
  -8  -5   1   -0.03    1.12
  -8  -5   1    0.18    0.83
   8   5   0   15.51    5.81
  -8  -5   0   28.47    3.38
  -8  -5   0   20.12    2.30
   8   5   1    3.49    1.86
  -8  -5  -1    6.76    2.13
   8   5   2   24.50    7.85
  -8  -5  -2   34.52    3.54
   8   5   3    2.57    1.27
  -8  -5  -3    1.34    1.55
   8   5   4    0.98    1.05
  -8  -5  -4    1.94    1.28
   8   5   5    1.33    0.76
  -8  -5  -5    4.08    1.09
   8   5   6    2.59    1.32
  -8  -5  -6    0.86    1.18
   8   5   7   13.18    5.00
  -8  -5  -7   13.50    3.86
   8   5   8    1.93    1.31
  -8  -5  -8    4.20    2.00
   8   5   9    2.16    0.91
  -8  -5  -9    4.07    1.81
   8   5  10    9.76    3.69
   8   6  -6    1.80    1.29
  -8  -6   6    1.66    1.23
   8   6  -5    6.50    3.08
  -8  -6   5    2.98    1.40
   8   6  -4    6.61    2.41
  -8  -6   4    3.48    1.55
  -8  -6   3    1.60    1.33
  -8  -6   2    3.55    1.75
   8   6  -1   12.33    5.04
  -8  -6   1   30.61    3.77
   8   6   0    7.83    2.56
  -8  -6   0    8.81    2.18
   8   6   1    7.03    2.41
  -8  -6  -1    5.20    1.90
   8   6   2    6.51    3.07
  -8  -6  -2    6.74    1.87
   8   6   3    0.16    0.60
  -8  -6  -3    2.04    1.36
   8   6   4    6.90    2.40
  -8  -6  -4    7.01    2.03
   8   6   5    0.20    1.32
  -8  -6  -5    1.86    1.72
   8   6   6    3.56    1.68
  -8  -6  -6    4.03    1.61
   8   6   7    6.02    3.75
  -8  -6  -7    7.47    2.13
   8   6   8    4.01    0.93
  -8  -6  -8    2.41    1.36
   8   6   9    5.29    1.83
  -8  -6  -9    7.85    2.20
  -8  -7   3    3.54    1.86
  -8  -7   2    5.05    2.31
  -8  -7   1    3.26    1.74
   8   7   0    4.86    2.40
  -8  -7   0    8.32    2.45
   8   7   1    2.88    0.87
  -8  -7  -1    2.35    1.67
   8   7   2    3.23    1.14
  -8  -7  -2    8.81    2.75
   8   7   3    5.21    1.83
  -8  -7  -3    3.67    2.21
   8   7   4    1.82    0.85
  -8  -7  -4    4.24    1.62
   8   7   5    1.53    0.99
  -8  -7  -5    0.01    1.13
   8   7   6    2.89    1.52
  -8  -7  -6    4.95    1.81
   8   7   7   -1.32    1.41
  -8  -7  -7    0.64    1.16
  -9   1   3    0.01    0.79
   9  -1  -3    1.33    0.94
  -9   1   2    0.17    0.87
   9  -1  -2    2.66    1.23
  -9   1   1    1.11    1.42
   9  -1  -1    0.70    1.37
  -9   1   0   -0.24    0.95
   9  -1   0    1.95    1.36
  -9   1  -1    1.91    1.22
   9  -1   1    0.85    0.72
  -9   1  -2    1.67    1.68
   9  -1   2    2.55    1.24
  -9   0   5   -0.03    1.39
   9   0  -4    2.41    1.09
  -9   0   3    0.42    0.76
   9   0  -3    3.10    1.49
  -9   0   2    1.94    1.40
   9   0  -2    1.07    1.03
  -9   0   1   -0.71    0.86
   9   0  -1    2.60    1.64
  -9   0   0    2.98    1.80
   9   0   0    5.58    1.92
  -9   0  -1    3.30    1.02
   9   0   1   -0.91    1.28
   9   0   2    1.80    0.91
  -9   0  -3    4.28    1.62
   9   0   3    4.72    1.97
  -9   0  -4    0.25    1.30
   9   0   4    1.96    1.22
  -9  -1   5    2.86    1.53
  -9  -1   4    0.28    1.27
   9   1  -3    0.58    0.98
  -9  -1   2    1.87    1.43
   9   1  -2    3.78    2.35
  -9  -1   1    0.08    0.91
   9   1  -1    2.08    0.85
  -9  -1   0    1.62    1.44
   9   1   0    1.17    0.74
  -9  -1  -1    1.22    1.03
   9   1   1    1.21    0.78
  -9  -1  -2    3.51    1.67
   9   1   2    4.66    1.82
   9   1   3    2.31    0.82
  -9  -1  -4    0.42    1.30
   9   1   4    4.65    1.79
  -9  -1  -5    2.60    2.03
   9   1   5    1.02    0.85
  -9  -1  -6    0.16    1.34
   9   1   6    2.22    1.21
  -9  -2   6    1.48    1.36
   9   2  -5    2.80    1.39
  -9  -2   5    7.07    2.11
   9   2  -4    1.62    0.95
  -9  -2   4    2.01    1.63
  -9  -2   3    9.40    2.65
  -9  -2   2    0.26    0.94
   9   2  -2    0.91    0.65
  -9  -2   1    1.58    1.30
   9   2  -1    1.32    0.91
  -9  -2   0    6.64    2.44
   9   2   0    2.55    0.75
  -9  -2  -1    2.13    1.68
  -9  -2  -2    8.93    4.35
   9   2   2    7.62    2.58
  -9  -2  -3    1.00    1.01
   9   2   3    0.74    0.75
  -9  -2  -4    7.35    2.99
   9   2   4    1.28    1.72
  -9  -2  -5    3.07    1.79
   9   2   5    2.41    0.77
  -9  -2  -6    9.75    2.63
   9   2   6    7.61    1.77
   9   3  -5    5.27    1.37
  -9  -3   5    7.38    2.29
   9   3  -4   -0.11    0.99
   9   3  -3    3.93    1.36
  -9  -3   3    1.16    1.21
   9   3  -2    9.61    4.03
  -9  -3   2   10.29    2.23
   9   3  -1   -0.11    0.83
   9   3  -1    0.63    0.50
  -9  -3   0    1.30    1.16
   9   3   0    0.45    0.60
   9   3   0    0.80    0.77
  -9  -3  -1    1.10    1.15
   9   3   1    0.55    0.53
  -9  -3  -2    8.61    2.93
   9   3   2    3.11    2.29
  -9  -3  -3    1.83    1.69
   9   3   3    0.86    0.77
  -9  -3  -4    5.66    2.07
  -9  -3  -5    5.18    2.31
  -9  -3  -6    2.23    1.71
   9   4  -4    0.35    0.81
  -9  -4   4    0.39    1.09
   9   4  -3    3.50    1.63
  -9  -4   3    2.52    0.94
   9   4  -2    0.87    0.55
  -9  -4   2    0.01    0.94
   9   4  -1   -0.02    0.86
   9   4   0    1.10    0.99
   9   4   0    2.86    1.74
   9   4   0    0.72    0.68
   9   4   1    1.45    0.62
  -9  -4  -1    1.44    1.53
   9   4   2    1.15    0.65
  -9  -4  -2    1.94    1.39
   9   4   3    1.47    0.91
  -9  -4  -3    0.57    0.94
   9   4   4   20.05    8.99
   9   4   5    1.68    1.51
   9   4   6    0.69    0.86
   9   5  -2    2.56    1.64
   9   5   0    3.81    1.92
  -9  -5   0    9.87    2.38
   9   5   1    1.18    0.75
  -9  -5  -1    3.75    2.14
   9   5   2    3.65    0.92
  -9  -5  -2    1.28    1.54
   9   5   3    5.23    1.90
  -9  -5  -3    7.45    2.04
   9   5   4    2.15    1.26
  -9  -5  -4    1.33    1.09
   0   0   0    0.00    0.00
;
_shelx_hkl_checksum   12919
